# Supplementary material for: The role of heterogeneity in contact timing and duration in network models of influenza spread in schools
Source: J R Soc Interface. 2015 Jul 6;12(108):20150279. doi: 10.1098/rsif.2015.0279 (PMC4528592; doi:10.1098/rsif.2015.0279)
Supplement: Dataset D1 [file rsif20150279supp2.txt]

id1 id2 startTime duration
2 4 2219 1
2 7 1575 1
2 7 1579 1
2 7 1581 1
2 7 1583 1
2 9 1812 4
2 9 1836 1
2 14 2042 2
2 20 1570 1
2 20 1584 1
2 20 1592 1
2 20 1594 1
2 20 1603 1
2 20 1630 1
2 20 1632 2
2 20 1635 2
2 20 1708 1
2 30 1719 1
2 30 1869 1
2 30 1871 1
2 32 1571 1
2 32 1578 2
2 32 1591 4
2 32 1597 2
2 32 1601 1
2 32 1603 1
2 32 1606 2
2 32 1610 1
2 32 1630 1
2 32 1632 2
2 32 1635 3
2 32 1647 1
2 32 1654 1
2 32 1662 1
2 32 1679 2
2 32 1682 1
2 32 1687 1
2 32 1689 1
2 32 1691 2
2 32 1695 1
2 32 1697 1
2 32 1700 1
2 32 1702 7
2 35 1719 1
2 35 1722 1
2 35 1880 1
2 36 1728 1
2 36 1736 1
2 36 1849 1
2 38 2005 1
2 38 2505 1
2 39 1830 1
2 39 1832 1
2 39 1836 1
2 39 1852 1
2 46 1579 2
2 46 1603 1
2 46 1608 1
2 46 1638 1
2 46 1683 1
2 46 1706 1
2 46 1708 1
2 46 2221 1
2 46 2223 1
2 51 2504 1
2 52 2234 2
2 52 2238 1
2 52 2240 1
2 53 2503 1
2 54 1580 1
2 54 1583 2
2 54 1597 1
2 54 1602 2
2 54 1608 1
2 54 1630 1
2 54 1632 4
2 54 1637 1
2 54 1679 2
2 54 1703 1
2 54 1708 1
2 55 2222 1
2 56 2313 1
2 56 2746 1
2 56 2748 1
2 56 2753 1
2 56 2771 2
2 56 2778 1
2 63 2703 2
2 65 1711 1
2 67 2676 1
2 67 2725 1
2 72 1709 1
2 80 2358 1
2 80 2365 1
2 83 1704 1
2 84 1722 1
2 85 2268 1
2 87 2227 1
2 87 2229 1
2 87 2237 1
2 87 2483 1
2 88 1883 1
2 94 1896 2
2 94 1899 2
2 94 1905 1
2 94 1915 1
2 94 1921 1
2 94 1939 1
2 94 1994 1
2 94 1996 1
2 94 2001 2
2 94 2040 1
2 94 2042 1
2 94 2099 2
2 94 2104 3
2 94 2113 1
2 94 2117 1
2 94 2122 2
2 94 2125 1
2 94 2130 1
2 94 2132 1
2 94 2146 2
2 94 2175 1
2 94 2201 1
2 94 2203 1
2 94 2205 2
2 94 2213 3
2 96 1720 1
2 100 2033 1
2 100 2224 1
2 100 2321 1
2 100 2330 1
2 100 2354 2
2 100 2358 3
2 100 2368 1
2 100 2381 1
2 100 2394 6
2 100 2413 1
2 100 2415 3
2 100 2419 4
2 100 2440 2
2 100 2446 2
2 100 2457 5
2 100 2467 1
2 100 2471 1
2 100 2477 1
2 102 1880 1
2 105 1603 1
2 105 1703 2
2 106 2317 1
2 106 2371 1
2 106 2374 1
2 109 2218 1
2 111 1805 1
2 114 1812 1
2 114 1814 1
2 114 1817 1
2 114 1821 1
2 114 1850 1
2 114 1866 1
2 122 1741 1
2 125 1579 1
2 125 1581 1
2 130 1858 1
2 131 2336 1
2 131 2355 1
2 131 2367 2
2 131 2682 1
2 131 2685 2
2 131 2703 1
2 136 1883 1
2 149 2057 1
2 154 2649 1
2 157 1544 1
2 157 1562 1
2 157 1883 1
2 159 2478 1
2 162 2099 1
2 162 2231 2
2 162 2234 1
2 162 2239 2
2 163 2217 1
2 163 2222 1
2 164 2489 1
2 167 2669 2
2 167 2681 2
2 167 2685 1
2 167 2691 1
2 167 2693 1
2 167 2698 1
2 167 2711 1
2 167 2722 1
2 167 2726 1
2 167 2732 1
2 167 2734 1
2 167 2757 1
2 167 2770 4
2 167 2781 1
2 168 2283 1
2 168 2306 1
2 168 2496 1
2 168 2503 4
2 168 2568 2
2 168 2617 1
2 170 1710 1
2 170 2269 1
2 170 2278 2
2 170 2628 4
2 171 2312 2
2 173 2577 1
2 180 2048 1
2 180 2124 1
2 180 2126 1
2 180 2214 1
2 180 2216 1
2 181 2688 1
2 181 2705 2
2 181 2733 1
2 186 2208 1
2 201 2699 1
2 201 2704 1
2 201 2769 1
2 204 2485 1
2 207 2263 1
2 207 2309 1
2 209 1880 1
2 209 1882 1
2 211 2301 2
2 219 2572 1
2 219 2613 1
2 219 2633 1
2 222 2349 1
2 222 2351 1
2 222 2362 3
2 222 2366 2
2 222 2370 1
2 222 2373 9
2 222 2434 2
2 222 2442 2
2 222 2456 5
2 222 2462 1
2 222 2472 1
2 222 2474 1
2 222 2476 1
2 226 1724 1
2 231 2478 1
2 237 2517 1
2 237 2636 1
2 240 2313 1
2 242 2252 1
2 245 2268 1
2 248 2633 1
2 249 2317 2
2 249 2321 1
2 249 2325 2
2 249 2328 1
2 249 2331 1
2 249 2339 1
2 249 2343 1
2 249 2351 1
2 249 2361 1
2 249 2366 2
2 249 2371 1
2 249 2373 1
2 249 2382 1
2 249 2384 1
2 249 2386 2
2 249 2391 3
2 249 2397 4
2 249 2404 3
2 249 2408 8
2 249 2422 1
2 249 2424 1
2 249 2428 6
2 249 2435 2
2 249 2438 11
2 249 2450 16
2 249 2468 2
2 249 2472 5
2 264 2243 1
2 264 2255 2
2 267 2273 1
2 267 2280 1
2 267 2287 1
2 272 2222 1
2 274 2238 1
2 274 2481 1
2 276 1575 1
2 276 1577 1
2 276 1588 1
2 276 1605 1
2 276 1609 1
2 276 1636 1
2 279 2699 1
2 279 2725 1
2 279 2769 1
2 282 2495 1
2 282 2506 4
2 282 2512 2
2 282 2516 1
2 282 2519 2
2 282 2529 2
2 282 2582 1
2 282 2587 3
2 282 2597 1
2 282 2599 6
2 282 2608 2
2 282 2614 2
2 282 2621 1
2 283 1727 1
2 283 1877 1
2 283 2224 1
2 284 2650 1
2 288 1536 1
2 288 1559 3
2 288 1569 1
2 288 1605 1
2 288 1702 4
2 288 1707 1
2 288 1737 2
2 288 1742 1
2 289 1713 1
2 289 1744 1
2 289 1787 1
2 289 1789 3
2 289 1869 1
2 289 1871 4
2 289 1876 1
2 289 2241 9
2 289 2251 12
2 289 2264 2
2 289 2281 1
2 289 2283 6
2 289 2301 2
2 289 2310 1
2 289 2481 2
2 289 2485 1
2 289 2492 6
2 289 2503 1
2 289 2505 9
2 289 2519 2
2 289 2522 1
2 289 2524 1
2 289 2526 1
2 289 2528 6
2 289 2572 2
2 289 2575 2
2 289 2579 2
2 289 2582 1
2 289 2584 4
2 289 2590 4
2 289 2595 1
2 289 2599 7
2 289 2607 1
2 289 2609 6
2 289 2616 4
2 289 2621 1
2 289 2624 2
2 289 2627 1
2 289 2635 2
2 289 2638 5
2 291 2280 2
2 301 2738 1
2 315 2261 1
2 315 2301 1
2 315 2303 5
2 315 2584 1
2 317 1634 1
2 318 2312 1
2 320 1668 1
2 320 1687 1
2 321 1538 1
2 321 1548 2
2 321 1578 1
2 321 1703 1
2 324 1581 1
2 324 1583 1
2 328 1862 1
2 328 1877 1
2 328 2432 1
2 328 2457 1
2 328 2736 2
2 328 2767 1
2 328 2782 1
2 331 1587 1
2 331 1589 1
2 331 1597 3
2 331 1603 6
2 344 1578 1
2 344 1630 1
2 344 1680 1
2 346 2489 1
2 346 2644 1
2 351 2258 1
2 354 1579 3
2 354 1583 1
2 354 1986 1
2 354 2043 1
2 354 2110 1
2 354 2160 1
2 357 1579 2
2 357 1582 2
2 357 1632 1
2 358 2310 1
2 365 2484 2
2 365 2487 1
2 366 2669 1
2 366 2771 1
2 366 2781 1
2 372 2335 1
2 372 2347 2
2 372 2352 1
2 372 2358 1
2 372 2362 4
2 372 2370 1
2 372 2375 1
2 372 2377 1
2 372 2379 2
2 372 2383 1
2 372 2393 1
2 372 2463 3
2 372 2476 1
2 373 1741 1
2 373 1800 1
2 373 1805 1
2 373 1861 1
2 373 2104 5
2 373 2322 1
2 373 2325 2
2 373 2349 5
2 373 2365 2
2 373 2368 1
2 373 2385 1
2 373 2393 2
2 373 2398 1
2 373 2400 4
2 373 2407 11
2 373 2421 6
2 373 2428 14
2 373 2446 6
2 373 2453 19
2 373 2475 3
2 378 1737 1
2 378 2261 1
2 378 2312 1
2 379 1962 1
2 379 2102 2
2 379 2201 2
2 379 2204 1
2 379 2206 1
2 379 2211 1
2 379 2213 3
2 380 1793 1
2 380 1801 1
2 380 1807 1
2 380 1814 1
2 380 1820 1
2 380 1833 2
2 380 1839 2
2 380 1848 1
2 380 1853 1
2 380 1855 1
2 380 1857 1
2 382 1880 1
2 383 1741 1
2 383 2285 1
2 383 2298 1
2 383 2302 1
2 383 2503 1
2 383 2505 3
2 383 2522 1
2 383 2569 1
2 383 2572 1
2 383 2575 1
2 383 2613 1
2 385 1718 1
2 385 1720 3
2 385 1724 1
2 385 1726 3
2 385 1737 7
2 385 1800 3
2 385 1805 4
2 385 1814 1
2 385 1818 2
2 385 1822 1
2 385 1828 3
2 385 1833 4
2 385 1838 1
2 385 1840 1
2 385 1846 2
2 385 1850 6
2 385 1863 1
2 385 1876 1
2 385 2653 2
2 385 2663 1
2 385 2707 1
2 387 2243 2
2 387 2254 4
2 393 1801 1
2 393 1809 1
2 393 1812 1
2 393 1815 1
2 393 1821 1
2 393 1823 1
2 393 1840 1
2 393 1851 1
2 400 2660 1
2 400 2667 1
2 400 2707 1
2 402 2224 1
2 405 2462 1
2 405 2472 1
2 406 2221 1
2 407 1895 1
2 407 1897 1
2 407 1901 1
2 407 1904 2
2 407 1910 1
2 407 1912 1
2 407 1917 2
2 407 1924 1
2 407 1935 3
2 407 1955 1
2 407 1957 1
2 407 1964 5
2 407 1970 1
2 407 2036 1
2 407 2162 2
2 407 2199 1
2 416 1721 1
2 416 1871 1
2 416 1873 3
2 419 2221 1
2 424 2116 3
2 424 2121 2
2 424 2124 3
2 427 2738 1
2 429 2745 1
2 429 2769 1
2 431 2580 1
2 434 2210 1
2 442 2221 3
2 442 2656 2
2 442 2781 1
2 452 2711 1
2 452 2734 1
2 452 2738 1
2 452 2768 1
2 453 1887 1
2 453 1891 1
2 459 1880 1
2 462 1735 1
2 462 2767 1
2 464 1711 1
2 465 2651 1
2 465 2734 1
2 465 2770 3
2 465 2775 1
2 466 2313 1
2 466 2504 2
2 466 2537 1
2 466 2539 2
2 466 2542 1
2 466 2544 1
2 466 2548 1
2 466 2550 3
2 466 2573 1
2 466 2580 2
2 468 1991 1
2 468 2003 4
2 468 2211 1
2 473 1899 1
2 473 2210 1
2 474 2706 1
2 474 2770 1
2 474 2774 1
2 475 2484 2
2 475 2639 1
2 477 2692 1
2 480 2047 1
2 480 2207 1
2 484 2020 1
2 485 2047 1
2 491 1804 2
2 491 1844 1
2 493 2278 1
2 493 2300 1
2 493 2305 1
2 497 2699 1
2 497 2746 22
2 497 2769 1
2 497 2772 4
2 504 2479 1
2 519 2504 1
2 520 2117 1
2 520 2211 1
2 521 2205 1
2 521 2214 2
2 523 1721 1
2 523 2312 1
2 523 2720 1
2 523 2769 1
2 524 1718 3
2 524 1871 1
2 524 2723 1
2 524 2731 1
2 524 2764 4
2 532 2051 1
2 533 2054 1
2 536 2694 1
2 536 2715 1
2 536 2720 1
2 540 2050 3
2 543 2313 1
2 543 2672 1
2 543 2675 2
2 543 2681 3
2 543 2685 1
2 543 2687 2
2 543 2691 1
2 543 2694 1
2 543 2699 5
2 543 2705 2
2 543 2710 1
2 543 2721 1
2 547 2313 1
2 556 2138 1
2 556 2213 2
2 557 2021 1
2 557 2057 1
2 557 2270 2
2 557 2278 1
2 557 2282 2
2 557 2312 1
2 557 2505 3
2 557 2572 1
2 565 2284 1
2 565 2304 1
2 565 2505 2
2 565 2510 2
2 565 2513 1
2 565 2515 2
2 565 2527 7
2 565 2612 1
2 566 2217 1
2 566 2270 1
2 566 2301 1
2 566 2505 1
2 566 2509 1
2 566 2533 1
2 566 2540 1
2 566 2543 1
2 566 2548 1
2 566 2624 1
2 569 2485 1
2 573 2313 1
2 573 2650 1
2 574 2231 1
2 579 1801 1
2 579 1814 1
2 579 1818 1
2 579 1820 3
2 579 1825 1
2 579 1832 3
2 579 1841 2
2 579 1854 1
2 579 1860 1
2 579 1870 2
2 579 1873 3
2 582 2299 1
2 583 1864 1
2 585 2241 1
2 588 2315 1
2 590 2770 1
2 590 2773 1
2 590 2775 1
2 598 2769 1
2 601 1889 1
2 601 1891 2
2 601 1894 1
2 601 1896 1
2 601 1904 2
2 601 1908 1
2 601 1910 4
2 601 1916 1
2 601 1920 1
2 601 1923 1
2 601 1928 2
2 601 1936 1
2 601 1941 1
2 601 1952 1
2 601 1956 1
2 601 1958 5
2 601 1964 2
2 601 1967 2
2 601 1970 1
2 601 1975 2
2 601 1978 1
2 601 1981 1
2 601 1983 2
2 601 1992 5
2 601 2003 1
2 601 2023 1
2 601 2043 1
2 601 2047 1
2 601 2060 1
2 601 2063 1
2 601 2065 4
2 601 2071 5
2 601 2077 2
2 601 2086 7
2 601 2097 1
2 601 2100 2
2 601 2103 5
2 601 2109 4
2 601 2115 2
2 601 2130 1
2 601 2142 1
2 601 2146 2
2 601 2149 1
2 601 2151 3
2 601 2155 1
2 601 2158 1
2 601 2160 1
2 601 2173 2
2 601 2200 1
2 601 2202 1
2 601 2208 2
2 601 2211 1
2 601 2214 1
2 601 2225 2
2 601 2232 1
2 601 2235 3
2 603 2261 1
2 610 2036 1
2 610 2087 2
2 610 2158 1
2 610 2165 1
2 610 2210 1
2 610 2212 2
2 610 2219 1
3 4 2233 1
3 4 2240 1
3 5 2308 1
3 6 2149 1
3 6 2154 2
3 6 2164 2
3 6 2172 1
3 7 2648 2
3 16 1630 3
3 16 1641 1
3 16 1650 1
3 16 1657 1
3 16 1659 2
3 16 1671 1
3 16 1679 1
3 16 1681 1
3 16 1685 1
3 16 1690 1
3 16 1693 2
3 16 1698 1
3 16 1700 1
3 16 1702 6
3 16 1722 1
3 16 1724 1
3 16 1727 1
3 16 1729 3
3 16 1733 4
3 16 1739 1
3 16 1751 1
3 16 1755 1
3 16 1767 1
3 16 1775 1
3 16 1793 1
3 16 1800 2
3 16 1803 1
3 19 2312 1
3 20 2048 1
3 22 2247 1
3 22 2254 1
3 23 1941 1
3 23 1944 1
3 23 1969 1
3 23 2009 1
3 23 2027 1
3 23 2103 1
3 23 2136 1
3 23 2145 1
3 23 2149 1
3 23 2161 1
3 23 2212 2
3 23 2218 1
3 23 2220 1
3 23 2312 1
3 27 1882 1
3 29 2315 1
3 31 1711 1
3 37 1668 1
3 37 1680 2
3 37 1687 1
3 38 1715 1
3 38 1881 1
3 38 2309 1
3 38 2651 1
3 38 2688 1
3 39 2488 1
3 41 2591 1
3 41 2593 1
3 41 2614 1
3 42 2312 1
3 42 2330 1
3 42 2361 1
3 42 2522 1
3 44 2049 1
3 45 2063 1
3 45 2069 2
3 45 2073 5
3 45 2084 2
3 45 2089 6
3 45 2105 1
3 45 2129 2
3 45 2151 1
3 45 2157 1
3 45 2168 1
3 45 2172 3
3 45 2179 1
3 45 2186 3
3 45 2203 1
3 45 2228 3
3 45 2232 2
3 45 2247 1
3 45 2249 3
3 45 2254 1
3 45 2257 1
3 49 2021 1
3 50 2222 1
3 53 1640 1
3 53 1642 1
3 53 1644 1
3 53 1649 1
3 53 1662 3
3 53 1673 2
3 53 1676 3
3 53 1681 2
3 53 1689 1
3 53 1692 1
3 53 1694 1
3 53 1696 1
3 53 1698 1
3 53 1728 1
3 53 1745 1
3 53 1755 1
3 53 1789 2
3 53 1792 1
3 53 1794 3
3 53 1805 1
3 53 1884 1
3 53 1890 1
3 53 1897 1
3 53 1899 2
3 53 1902 1
3 53 2397 1
3 53 2424 2
3 53 2432 1
3 53 2445 1
3 53 2463 2
3 53 2478 2
3 58 2249 1
3 58 2265 1
3 58 2267 15
3 58 2283 7
3 58 2292 2
3 58 2313 2
3 58 2649 1
3 58 2652 1
3 63 1665 1
3 63 1677 1
3 63 1680 1
3 63 1691 1
3 63 1792 1
3 63 1803 1
3 63 1880 1
3 64 1711 1
3 64 2234 3
3 64 2240 1
3 64 2247 4
3 64 2255 1
3 64 2257 2
3 66 1635 1
3 66 1877 1
3 66 1898 2
3 69 2130 2
3 69 2133 1
3 69 2144 1
3 69 2166 1
3 70 1888 1
3 70 2655 1
3 73 1661 1
3 73 1802 1
3 74 2506 1
3 74 2598 1
3 77 2540 1
3 77 2542 4
3 77 2586 2
3 77 2589 1
3 77 2593 1
3 77 2598 3
3 77 2602 1
3 77 2606 41
3 79 2220 1
3 80 1882 1
3 81 1884 1
3 81 2481 1
3 85 2071 2
3 85 2151 1
3 85 2217 1
3 87 2306 1
3 91 2605 1
3 93 2313 1
3 97 2252 2
3 98 2560 3
3 98 2564 20
3 98 2595 1
3 102 2301 1
3 106 1797 1
3 106 1875 1
3 106 1878 1
3 106 2480 1
3 108 2483 1
3 109 1713 1
3 111 2484 1
3 111 2654 1
3 113 2054 1
3 119 2311 1
3 119 2480 1
3 121 1637 1
3 121 1674 2
3 121 1694 1
3 121 1764 1
3 121 1791 2
3 121 1800 1
3 121 1803 2
3 121 1875 4
3 121 2489 1
3 122 1714 1
3 122 2314 1
3 123 1891 2
3 123 1895 1
3 123 1897 1
3 123 1899 2
3 123 1902 1
3 123 1907 7
3 123 1915 2
3 123 1919 2
3 123 1939 2
3 123 1950 1
3 123 1953 1
3 123 1955 3
3 123 1960 2
3 123 1963 4
3 123 1970 16
3 123 1987 1
3 123 1990 1
3 123 1993 1
3 123 1997 31
3 123 2029 2
3 123 2037 10
3 127 2289 1
3 130 2326 1
3 130 2343 1
3 130 2347 1
3 130 2351 4
3 130 2357 1
3 130 2361 1
3 130 2376 1
3 130 2389 4
3 130 2395 2
3 130 2417 2
3 130 2425 11
3 130 2444 1
3 130 2448 13
3 130 2462 1
3 130 2480 1
3 130 2653 1
3 131 1652 2
3 131 1667 1
3 131 1747 1
3 131 1751 1
3 131 1768 1
3 131 1774 1
3 131 1790 2
3 131 1793 1
3 131 1804 1
3 131 2225 1
3 131 2480 1
3 132 1653 1
3 133 2506 5
3 134 1893 11
3 134 1918 1
3 134 1921 1
3 134 1923 1
3 134 1946 1
3 134 1949 1
3 134 1967 1
3 134 1969 1
3 134 1972 2
3 134 1976 1
3 134 1986 1
3 134 1990 1
3 134 1993 1
3 134 1995 1
3 134 1997 6
3 134 2004 1
3 134 2018 3
3 134 2037 1
3 134 2039 1
3 134 2047 1
3 134 2103 1
3 134 2111 1
3 134 2124 1
3 134 2129 1
3 134 2136 1
3 134 2158 1
3 134 2180 1
3 134 2193 1
3 136 1715 1
3 138 2096 1
3 138 2105 1
3 138 2115 1
3 138 2119 1
3 138 2160 1
3 138 2173 1
3 138 2178 1
3 138 2217 1
3 138 2229 1
3 138 2411 1
3 138 2479 1
3 141 2065 1
3 141 2070 2
3 141 2076 3
3 141 2091 1
3 141 2093 3
3 141 2106 2
3 141 2110 1
3 141 2124 1
3 141 2168 1
3 141 2172 2
3 141 2190 1
3 141 2194 1
3 141 2214 1
3 141 2217 1
3 141 2219 2
3 141 2222 3
3 141 2228 3
3 141 2232 3
3 141 2236 3
3 141 2241 2
3 141 2244 1
3 141 2249 7
3 141 2258 2
3 141 2261 2
3 141 2264 1
3 141 2320 1
3 141 2488 2
3 141 2595 1
3 141 2655 1
3 143 2484 1
3 144 2652 1
3 146 2222 1
3 150 1890 1
3 150 1893 1
3 150 1973 2
3 152 2108 1
3 152 2217 1
3 156 2055 1
3 157 1717 1
3 160 2506 2
3 160 2509 3
3 163 2051 1
3 170 1644 1
3 170 1653 1
3 170 1658 1
3 170 1670 1
3 170 1674 4
3 170 1683 1
3 170 1687 1
3 170 1715 1
3 170 1758 1
3 170 1765 1
3 170 1767 1
3 170 1772 1
3 170 1778 1
3 170 1805 1
3 170 1810 1
3 170 1814 3
3 170 1818 7
3 170 1826 7
3 170 1834 1
3 170 1836 1
3 170 1838 1
3 170 1841 4
3 170 1847 3
3 170 1858 2
3 170 1867 1
3 170 1869 1
3 170 1871 1
3 170 1876 1
3 170 1891 1
3 170 1895 2
3 170 1898 2
3 170 1901 1
3 170 1905 1
3 170 1908 2
3 170 1911 1
3 170 1913 2
3 170 1916 7
3 170 1933 3
3 170 1940 2
3 170 1952 1
3 170 1956 2
3 170 1985 1
3 170 1989 1
3 170 1991 3
3 170 1995 4
3 170 2003 1
3 170 2008 1
3 170 2012 5
3 170 2019 3
3 170 2024 2
3 170 2028 1
3 170 2032 1
3 170 2038 1
3 170 2043 4
3 170 2411 2
3 170 2449 1
3 170 2651 1
3 171 2525 1
3 171 2584 1
3 172 1737 2
3 172 1772 1
3 176 2101 1
3 176 2111 1
3 176 2113 2
3 176 2116 1
3 176 2122 1
3 176 2124 1
3 176 2148 5
3 176 2154 1
3 176 2159 1
3 176 2161 1
3 176 2167 1
3 176 2185 1
3 176 2190 1
3 176 2199 1
3 176 2203 1
3 178 1715 1
3 181 1668 2
3 186 2334 1
3 186 2479 1
3 187 1639 1
3 187 1644 3
3 187 1663 1
3 187 1684 1
3 187 1709 2
3 187 1794 2
3 187 1809 1
3 187 1815 8
3 187 1826 11
3 187 1839 1
3 187 1845 5
3 187 1851 19
3 187 1871 1
3 187 2595 1
3 187 2597 1
3 187 2627 4
3 187 2644 1
3 188 2482 1
3 191 2596 1
3 191 2604 1
3 192 2310 1
3 196 1669 1
3 196 1794 1
3 196 1877 2
3 196 1884 1
3 196 1976 1
3 196 2047 2
3 196 2606 1
3 196 2608 1
3 196 2627 1
3 198 2289 2
3 198 2649 1
3 199 2484 1
3 201 1634 3
3 201 1649 7
3 201 1658 5
3 201 1664 3
3 201 1673 2
3 201 1678 2
3 201 1687 2
3 201 1690 1
3 201 1695 1
3 201 1698 1
3 201 1700 10
3 201 1721 1
3 201 1723 1
3 201 1727 1
3 201 1729 2
3 201 1733 18
3 201 1752 1
3 201 1755 10
3 201 1766 3
3 201 1770 2
3 201 1773 1
3 201 1810 1
3 203 1882 1
3 210 2316 1
3 215 1881 1
3 215 2055 1
3 222 2648 1
3 223 1890 1
3 223 1892 2
3 223 1895 1
3 223 1897 2
3 223 1902 1
3 223 1912 1
3 223 1987 2
3 223 2020 1
3 223 2048 1
3 229 2659 1
3 229 2667 1
3 229 2669 5
3 229 2675 1
3 229 2686 1
3 229 2690 1
3 229 2695 1
3 229 2730 1
3 229 2737 1
3 229 2740 2
3 229 2756 1
3 229 2758 1
3 237 2052 1
3 237 2055 3
3 238 2482 2
3 246 2649 1
3 249 1656 2
3 249 1675 1
3 249 1680 1
3 249 1766 4
3 249 1799 1
3 249 1803 1
3 249 1880 1
3 250 1885 1
3 251 2057 1
3 254 2480 1
3 263 1714 1
3 263 1886 2
3 268 2586 1
3 268 2590 1
3 268 2592 1
3 268 2598 1
3 268 2608 39
3 270 2107 1
3 270 2147 2
3 270 2159 1
3 270 2196 1
3 270 2201 1
3 270 2482 2
3 270 2666 1
3 270 2668 8
3 270 2677 4
3 273 2106 1
3 273 2110 1
3 273 2228 5
3 273 2235 1
3 273 2254 1
3 273 2284 2
3 273 2666 2
3 273 2670 3
3 273 2680 1
3 273 2690 1
3 273 2700 1
3 273 2718 3
3 276 2050 1
3 278 2264 2
3 278 2484 1
3 285 2654 1
3 286 2230 2
3 286 2239 1
3 286 2257 1
3 293 2259 1
3 293 2262 1
3 297 2316 1
3 302 1891 2
3 302 1895 2
3 302 1898 6
3 302 1905 8
3 302 1914 1
3 302 1918 1
3 302 1937 1
3 302 1947 1
3 302 1949 12
3 302 1962 3
3 302 1966 3
3 302 1971 2
3 302 1974 5
3 302 1980 10
3 302 1992 1
3 302 1996 1
3 302 1998 6
3 302 2005 21
3 302 2028 1
3 302 2032 1
3 302 2035 1
3 302 2037 1
3 302 2040 2
3 302 2046 2
3 307 1655 1
3 307 1710 1
3 307 1713 1
3 307 1717 1
3 307 1719 1
3 307 1789 1
3 307 1796 2
3 307 1835 1
3 307 1841 1
3 307 1868 1
3 307 1876 2
3 307 1890 1
3 307 1897 1
3 307 1902 1
3 307 2060 7
3 307 2168 1
3 307 2171 1
3 307 2216 1
3 307 2220 1
3 307 2232 1
3 307 2247 1
3 307 2253 1
3 307 2255 1
3 307 2263 1
3 307 2321 1
3 307 2457 1
3 307 2594 2
3 307 2655 1
3 309 2507 1
3 309 2596 1
3 310 1900 1
3 310 2114 1
3 310 2117 1
3 310 2121 1
3 310 2124 1
3 310 2132 1
3 310 2147 1
3 310 2173 1
3 310 2186 2
3 310 2197 1
3 314 2483 1
3 317 2483 1
3 319 2048 1
3 325 2219 1
3 329 1872 1
3 329 2071 1
3 329 2108 1
3 341 2222 1
3 342 2219 1
3 343 1889 1
3 343 2101 1
3 343 2103 1
3 343 2110 1
3 343 2127 1
3 343 2154 1
3 343 2160 2
3 343 2164 1
3 343 2170 2
3 343 2209 1
3 343 2216 1
3 353 2054 1
3 354 2312 1
3 357 1880 1
3 357 2311 1
3 359 2057 1
3 362 2479 4
3 364 2289 1
3 368 1884 1
3 368 2096 1
3 368 2098 2
3 368 2101 1
3 368 2105 1
3 368 2114 3
3 368 2119 2
3 368 2122 1
3 368 2124 1
3 368 2127 3
3 368 2131 3
3 368 2135 3
3 368 2147 3
3 368 2161 1
3 368 2200 1
3 368 2207 1
3 368 2214 1
3 368 2217 1
3 368 2264 1
3 368 2482 3
3 368 2487 1
3 368 2649 2
3 374 2482 1
3 393 2653 1
3 395 2056 1
3 399 2482 1
3 411 1885 1
3 412 1895 8
3 412 2055 1
3 412 2320 1
3 412 2479 1
3 415 2085 1
3 415 2116 1
3 415 2123 1
3 415 2127 2
3 415 2130 1
3 415 2132 1
3 415 2152 1
3 415 2160 1
3 415 2165 1
3 415 2174 2
3 415 2178 3
3 415 2201 1
3 415 2206 1
3 415 2212 1
3 416 2311 1
3 417 2099 2
3 418 2653 1
3 420 2227 1
3 420 2302 1
3 421 2071 1
3 421 2149 1
3 421 2156 4
3 421 2161 1
3 421 2166 1
3 421 2168 1
3 421 2170 3
3 421 2174 4
3 421 2179 2
3 421 2182 1
3 421 2184 8
3 421 2193 7
3 421 2201 1
3 421 2203 1
3 421 2216 1
3 421 2690 1
3 424 2483 1
3 432 2302 1
3 434 2482 1
3 437 2302 1
3 439 2649 1
3 441 2228 1
3 442 2054 1
3 446 2070 1
3 446 2096 1
3 446 2110 2
3 446 2115 2
3 446 2130 1
3 446 2158 1
3 446 2162 1
3 446 2165 1
3 446 2167 3
3 446 2176 1
3 446 2179 2
3 446 2206 1
3 446 2213 1
3 446 2217 1
3 446 2314 1
3 450 2482 1
3 452 2302 1
3 455 2098 1
3 455 2100 3
3 455 2105 1
3 455 2114 10
3 455 2127 3
3 455 2133 3
3 455 2139 1
3 455 2146 1
3 455 2150 5
3 455 2161 1
3 455 2164 1
3 455 2177 27
3 455 2206 1
3 455 2209 6
3 455 2216 2
3 457 1885 1
3 457 2061 11
3 457 2073 2
3 457 2080 3
3 457 2088 7
3 457 2112 1
3 457 2207 1
3 457 2479 2
3 460 2649 1
3 460 2652 1
3 461 1890 1
3 461 2311 1
3 463 2650 1
3 464 2589 5
3 464 2595 1
3 464 2597 1
3 464 2599 1
3 464 2601 1
3 464 2603 9
3 464 2616 1
3 464 2619 2
3 464 2626 1
3 464 2628 3
3 469 2311 1
3 469 2484 1
3 470 2302 1
3 471 2310 1
3 472 2320 1
3 472 2327 1
3 472 2331 1
3 472 2346 1
3 472 2401 7
3 472 2410 6
3 472 2420 1
3 472 2422 1
3 472 2435 1
3 472 2437 10
3 472 2461 1
3 472 2468 2
3 472 2475 3
3 473 2481 1
3 481 2603 1
3 481 2605 1
3 485 2222 1
3 489 2584 1
3 490 2236 1
3 490 2240 1
3 490 2255 2
3 492 2480 1
3 493 1715 1
3 493 2049 1
3 496 2103 1
3 496 2129 1
3 496 2136 1
3 496 2145 1
3 496 2148 1
3 496 2153 1
3 496 2157 1
3 498 2072 3
3 498 2149 1
3 498 2255 2
3 498 2258 1
3 498 2268 1
3 498 2270 1
3 499 2050 1
3 505 2173 1
3 505 2175 3
3 505 2179 1
3 505 2183 1
3 505 2203 1
3 505 2213 1
3 505 2266 2
3 511 2048 1
3 522 2310 1
3 523 2311 1
3 529 2057 1
3 533 1717 1
3 533 2483 1
3 535 2054 1
3 535 2480 1
3 535 2659 31
3 535 2691 66
3 535 2758 1
3 540 2316 1
3 541 1881 1
3 544 2233 1
3 544 2238 1
3 544 2254 2
3 553 2222 1
3 556 2652 1
3 563 1881 1
3 571 1883 1
3 578 1652 1
3 578 1668 1
3 578 1809 1
3 578 1831 3
3 578 1849 1
3 578 1851 1
3 578 1856 2
3 578 1861 1
3 578 2096 1
3 578 2099 1
3 578 2106 1
3 578 2138 1
3 578 2320 1
3 578 2479 1
3 583 2313 1
3 587 2224 1
3 591 2055 1
3 593 2483 2
3 595 2310 1
4 5 2231 1
4 6 1604 1
4 7 2650 1
4 13 2312 1
4 13 2316 1
4 19 2652 1
4 23 2234 1
4 23 2240 1
4 23 2242 7
4 23 2250 4
4 25 2273 1
4 25 2275 1
4 25 2277 2
4 26 2322 5
4 26 2328 3
4 26 2333 1
4 26 2338 2
4 26 2350 1
4 26 2365 1
4 26 2367 1
4 26 2369 1
4 26 2373 1
4 26 2443 1
4 31 2232 1
4 39 2327 1
4 39 2330 1
4 39 2339 1
4 39 2347 1
4 39 2356 2
4 39 2414 1
4 39 2420 3
4 39 2425 1
4 39 2429 30
4 39 2460 1
4 39 2467 5
4 40 2523 2
4 40 2530 1
4 43 1600 1
4 43 1618 3
4 43 1653 1
4 43 1655 1
4 43 1659 1
4 43 1663 1
4 43 1668 1
4 43 1670 2
4 43 1673 1
4 43 1675 2
4 43 1686 1
4 43 1689 1
4 43 1692 1
4 43 1694 1
4 43 1704 1
4 43 1706 2
4 43 2659 1
4 43 2662 2
4 43 2667 1
4 43 2672 1
4 43 2677 4
4 43 2682 4
4 43 2689 4
4 43 2696 1
4 43 2700 1
4 43 2711 1
4 43 2720 1
4 43 2722 1
4 43 2724 3
4 43 2729 2
4 43 2732 4
4 43 2737 1
4 43 2743 3
4 43 2749 1
4 43 2751 1
4 43 2756 4
4 43 2761 1
4 43 2763 6
4 43 2770 6
4 43 2777 1
4 43 2779 2
4 46 2218 1
4 46 2316 1
4 52 2221 1
4 52 2226 1
4 52 2230 3
4 58 2308 1
4 58 2317 1
4 62 2317 1
4 64 1876 1
4 64 1881 1
4 64 2071 1
4 70 1598 1
4 70 1604 1
4 70 1686 1
4 70 1701 1
4 70 2310 1
4 76 1721 1
4 76 1880 1
4 78 2487 1
4 78 2523 2
4 78 2526 1
4 78 2528 2
4 80 2217 1
4 86 2515 3
4 86 2562 1
4 89 2226 1
4 89 2260 2
4 89 2265 1
4 90 2193 1
4 90 2270 1
4 90 2286 1
4 90 2288 1
4 90 2295 1
4 90 2303 1
4 90 2305 1
4 97 2309 1
4 98 1647 1
4 98 1674 1
4 98 1701 1
4 98 1706 1
4 98 1717 1
4 98 1879 1
4 98 2382 1
4 98 2391 1
4 98 2394 1
4 98 2396 2
4 98 2463 1
4 98 2656 1
4 98 2683 1
4 98 2689 1
4 98 2693 4
4 98 2698 4
4 98 2706 1
4 98 2708 1
4 98 2712 3
4 98 2717 7
4 98 2776 3
4 98 2781 1
4 99 1755 1
4 99 1781 1
4 99 1784 2
4 99 1794 1
4 99 1798 1
4 99 1801 1
4 99 1877 2
4 99 2368 1
4 99 2432 2
4 99 2649 1
4 100 2279 1
4 101 1715 1
4 108 1970 1
4 109 2221 1
4 111 2064 2
4 111 2072 1
4 111 2074 1
4 111 2097 1
4 111 2099 2
4 111 2120 2
4 111 2124 1
4 111 2131 2
4 111 2137 1
4 111 2151 1
4 111 2154 2
4 111 2159 3
4 111 2163 2
4 111 2167 1
4 111 2185 1
4 111 2187 1
4 111 2191 1
4 111 2199 1
4 111 2202 1
4 111 2206 1
4 111 2215 1
4 111 2488 1
4 115 1614 1
4 115 2404 1
4 115 2524 1
4 115 2547 1
4 117 2494 3
4 117 2501 1
4 119 2217 1
4 121 2060 1
4 122 2116 1
4 122 2697 1
4 122 2721 1
4 122 2723 1
4 123 1642 1
4 123 1647 1
4 123 1666 1
4 123 1686 1
4 128 2658 1
4 128 2662 1
4 128 2679 2
4 128 2683 1
4 128 2687 2
4 128 2690 9
4 128 2701 2
4 128 2707 2
4 128 2711 3
4 128 2715 1
4 128 2717 4
4 128 2724 2
4 128 2732 2
4 128 2736 2
4 128 2741 1
4 128 2750 1
4 128 2752 1
4 128 2756 1
4 128 2760 1
4 128 2764 1
4 128 2766 1
4 128 2768 3
4 128 2772 7
4 128 2780 1
4 130 2049 2
4 130 2188 1
4 130 2234 1
4 130 2236 1
4 130 2241 1
4 130 2248 1
4 133 2218 1
4 143 2258 1
4 146 2056 1
4 146 2094 3
4 146 2109 4
4 146 2129 3
4 146 2140 1
4 146 2151 1
4 146 2153 1
4 146 2156 1
4 146 2158 4
4 146 2163 2
4 146 2168 1
4 146 2173 3
4 146 2181 3
4 146 2187 1
4 146 2190 2
4 146 2193 1
4 146 2195 1
4 146 2201 4
4 146 2206 1
4 146 2208 3
4 146 2212 1
4 155 2240 1
4 156 2316 1
4 158 2312 1
4 159 2049 1
4 159 2137 1
4 159 2203 1
4 159 2229 1
4 160 2071 1
4 160 2202 1
4 160 2320 1
4 160 2334 3
4 160 2341 1
4 160 2346 2
4 160 2352 1
4 160 2354 6
4 160 2361 2
4 160 2366 1
4 160 2404 1
4 160 2416 1
4 160 2420 1
4 160 2427 1
4 160 2444 1
4 160 2448 1
4 160 2464 1
4 160 2469 7
4 163 2219 1
4 163 2650 1
4 167 1887 1
4 167 2037 1
4 167 2206 1
4 167 2311 1
4 167 2650 1
4 169 2262 1
4 169 2276 2
4 169 2301 1
4 170 2160 1
4 170 2184 1
4 170 2186 1
4 170 2192 1
4 170 2199 1
4 173 2218 1
4 173 2696 2
4 173 2699 2
4 177 2316 1
4 178 2313 1
4 178 2316 1
4 179 2311 1
4 188 2240 8
4 188 2249 1
4 188 2252 2
4 194 1710 1
4 196 2090 1
4 196 2094 2
4 196 2098 2
4 196 2116 1
4 196 2120 1
4 196 2122 2
4 196 2129 2
4 196 2139 1
4 196 2141 1
4 196 2145 1
4 196 2155 1
4 196 2162 1
4 196 2181 3
4 196 2187 2
4 196 2190 1
4 196 2194 1
4 196 2206 1
4 196 2208 1
4 198 2048 1
4 198 2062 1
4 198 2098 1
4 198 2105 1
4 198 2111 1
4 198 2117 1
4 198 2119 1
4 198 2122 3
4 198 2130 1
4 198 2140 6
4 198 2149 1
4 198 2151 3
4 198 2155 1
4 198 2158 2
4 198 2161 3
4 198 2165 1
4 198 2169 1
4 198 2172 5
4 198 2181 3
4 198 2185 5
4 198 2192 2
4 198 2202 2
4 198 2207 1
4 198 2210 1
4 198 2212 5
4 201 2650 1
4 202 2650 1
4 203 2313 1
4 208 2120 1
4 209 2257 1
4 213 2380 1
4 213 2402 1
4 213 2709 1
4 214 1718 1
4 215 1884 1
4 219 2137 1
4 223 2054 1
4 223 2058 1
4 223 2114 1
4 223 2137 2
4 223 2192 1
4 223 2260 1
4 223 2283 1
4 225 2482 1
4 226 2316 1
4 229 2238 2
4 229 2242 3
4 229 2251 1
4 238 2332 1
4 238 2339 1
4 238 2342 3
4 238 2348 1
4 238 2350 1
4 238 2356 7
4 238 2367 3
4 238 2398 1
4 238 2411 1
4 238 2413 2
4 238 2417 1
4 238 2424 1
4 238 2426 16
4 238 2444 2
4 238 2447 9
4 238 2458 5
4 238 2464 13
4 240 1881 1
4 240 2398 1
4 249 2049 1
4 250 2235 2
4 250 2245 1
4 250 2320 1
4 250 2367 1
4 250 2373 3
4 250 2378 1
4 250 2388 1
4 250 2405 1
4 251 1887 1
4 251 2756 1
4 252 2217 1
4 260 2481 1
4 260 2709 1
4 261 2306 1
4 261 2308 2
4 261 2315 2
4 262 2276 2
4 264 1956 1
4 266 2239 1
4 268 1679 1
4 268 2314 1
4 268 2698 1
4 272 2050 1
4 272 2487 2
4 273 2233 16
4 273 2253 1
4 278 2240 1
4 279 1888 1
4 280 1683 1
4 282 1779 1
4 282 1784 2
4 282 1794 1
4 282 1806 1
4 282 1812 1
4 282 1877 1
4 282 1880 1
4 285 1768 1
4 285 1776 1
4 285 1778 1
4 285 1795 1
4 285 1878 1
4 285 2524 1
4 285 2528 1
4 285 2530 1
4 286 1597 1
4 286 1604 1
4 286 1695 1
4 286 2235 1
4 286 2240 1
4 286 2251 1
4 286 2313 1
4 295 1883 1
4 302 1662 1
4 302 1664 1
4 302 1679 2
4 302 1689 2
4 303 2050 1
4 303 2053 1
4 303 2065 3
4 303 2071 1
4 303 2103 1
4 303 2123 1
4 303 2140 1
4 303 2144 1
4 303 2147 1
4 303 2152 1
4 303 2158 1
4 303 2177 1
4 303 2181 2
4 303 2188 1
4 303 2193 1
4 303 2199 1
4 303 2202 1
4 303 2212 5
4 303 2238 1
4 303 2243 1
4 303 2531 3
4 303 2543 1
4 303 2546 1
4 303 2555 1
4 303 2558 1
4 303 2563 1
4 303 2571 1
4 303 2576 1
4 303 2578 1
4 303 2585 1
4 303 2598 1
4 303 2600 1
4 303 2609 1
4 303 2614 1
4 309 2361 2
4 309 2369 1
4 309 2376 1
4 309 2403 2
4 310 2263 1
4 314 1711 1
4 314 2221 6
4 314 2232 1
4 318 2307 1
4 318 2309 1
4 325 1600 1
4 325 1653 1
4 325 1656 2
4 325 1659 2
4 325 1663 2
4 325 1674 1
4 325 1676 1
4 325 1678 2
4 325 1682 3
4 325 1686 1
4 325 1691 1
4 329 2247 1
4 333 1710 1
4 334 2270 1
4 336 1613 1
4 336 1707 3
4 337 1601 1
4 337 1613 1
4 337 2337 1
4 337 2367 1
4 337 2389 2
4 337 2400 1
4 337 2402 7
4 342 1606 2
4 342 1655 3
4 342 1659 1
4 342 1663 1
4 342 1667 1
4 342 1672 9
4 342 1684 1
4 342 1688 5
4 342 1703 5
4 342 2260 2
4 342 2265 1
4 342 2268 1
4 342 2290 1
4 342 2306 1
4 342 2484 1
4 343 2221 12
4 343 2261 1
4 343 2272 1
4 343 2284 1
4 346 2313 1
4 346 2483 1
4 348 1876 1
4 348 1878 1
4 349 1600 1
4 355 2225 1
4 358 2222 1
4 358 2228 1
4 360 2656 1
4 360 2680 1
4 360 2686 2
4 360 2690 1
4 360 2724 2
4 360 2738 2
4 360 2741 2
4 360 2745 1
4 360 2757 1
4 360 2760 1
4 360 2765 1
4 360 2770 5
4 360 2777 2
4 360 2782 1
4 366 1995 1
4 366 2024 2
4 367 2651 1
4 368 2320 1
4 368 2323 1
4 368 2334 1
4 368 2366 1
4 368 2394 1
4 368 2399 1
4 368 2408 1
4 368 2410 1
4 385 2270 1
4 385 2309 1
4 387 2185 1
4 387 2192 1
4 388 1883 1
4 389 2311 1
4 391 2263 1
4 391 2273 1
4 391 2276 3
4 392 2314 1
4 394 1890 1
4 402 2315 1
4 404 2310 1
4 411 2224 1
4 412 1678 1
4 414 2222 1
4 414 2229 1
4 415 2287 1
4 415 2292 2
4 418 2316 1
4 419 2255 1
4 421 2239 1
4 424 2218 1
4 424 2220 1
4 424 2231 1
4 428 2220 3
4 428 2224 1
4 428 2226 1
4 428 2228 2
4 428 2487 1
4 436 2228 1
4 441 2311 1
4 442 2309 2
4 442 2484 1
4 453 2058 1
4 456 2266 1
4 456 2268 1
4 459 2650 1
4 460 1885 1
4 460 2311 1
4 460 2315 2
4 461 1606 1
4 461 1609 2
4 461 1655 1
4 461 1672 1
4 461 1677 2
4 461 1680 1
4 461 1685 1
4 461 1687 1
4 461 1701 1
4 461 2306 1
4 463 2484 1
4 464 2314 1
4 468 2218 1
4 468 2221 2
4 468 2228 1
4 469 2049 1
4 475 2312 1
4 477 2306 1
4 478 2315 1
4 478 2651 1
4 486 2653 1
4 489 2315 1
4 490 2482 1
4 498 2239 2
4 498 2243 1
4 498 2253 1
4 502 2702 1
4 504 2223 1
4 504 2230 1
4 509 2775 1
4 515 2232 1
4 521 2264 1
4 521 2277 1
4 521 2282 1
4 521 2284 1
4 521 2286 2
4 521 2297 1
4 521 2299 2
4 521 2303 1
4 522 1696 2
4 523 2306 1
4 523 2308 1
4 524 1712 1
4 524 2307 1
4 533 2055 1
4 537 1714 1
4 539 1888 1
4 539 2265 1
4 539 2268 1
4 539 2304 1
4 541 2317 1
4 542 1707 1
4 548 1712 1
4 548 2212 1
4 555 2257 1
4 556 2274 2
4 560 2266 1
4 560 2280 1
4 560 2296 1
4 560 2304 1
4 563 2314 1
4 563 2316 1
4 564 2116 1
4 564 2137 1
4 566 2219 1
4 569 2325 1
4 569 2330 2
4 569 2373 1
4 569 2379 1
4 569 2381 1
4 569 2387 3
4 569 2396 3
4 569 2402 2
4 569 2410 1
4 570 2320 5
4 570 2328 3
4 570 2332 18
4 570 2351 1
4 570 2356 8
4 570 2366 17
4 570 2389 3
4 570 2407 1
4 570 2420 1
4 570 2426 1
4 570 2464 1
4 575 2269 1
4 575 2482 1
4 580 1714 1
4 582 1713 1
4 585 2220 1
4 586 2258 1
4 594 2484 1
4 597 2049 1
4 597 2238 1
4 597 2244 1
4 605 2254 1
4 605 2257 1
4 605 2269 1
4 605 2301 1
4 612 2251 1
4 615 2651 1
5 12 1888 1
5 12 1894 1
5 12 1896 1
5 12 1919 2
5 12 1945 1
5 12 1959 1
5 12 1961 2
5 12 1967 1
5 12 1987 1
5 12 1999 1
5 12 2001 1
5 12 2005 2
5 12 2008 1
5 12 2018 1
5 12 2022 1
5 12 2042 1
5 12 2047 1
5 13 2676 2
5 13 2770 1
5 13 2782 1
5 25 2727 1
5 25 2753 1
5 25 2759 1
5 25 2763 2
5 30 1688 3
5 30 1692 2
5 30 1695 5
5 30 1702 8
5 31 2311 1
5 32 2756 3
5 32 2760 1
5 32 2762 1
5 32 2770 1
5 32 2772 1
5 32 2776 1
5 32 2778 2
5 32 2781 1
5 37 2588 1
5 46 1892 5
5 46 1916 1
5 46 1930 1
5 46 1937 1
5 46 1939 1
5 46 1945 1
5 46 1957 4
5 46 1962 1
5 46 1968 7
5 46 1976 1
5 46 1985 1
5 46 1990 1
5 46 2005 2
5 46 2017 5
5 46 2023 2
5 46 2026 1
5 46 2028 3
5 46 2032 1
5 46 2035 1
5 46 2038 1
5 46 2040 1
5 46 2042 3
5 46 2046 1
5 46 2240 2
5 46 2244 2
5 47 2071 2
5 47 2093 1
5 47 2095 3
5 47 2106 1
5 47 2122 1
5 52 2232 1
5 67 2608 1
5 81 1883 1
5 81 2310 1
5 83 2008 2
5 86 2253 1
5 87 2782 1
5 96 1881 1
5 102 1888 1
5 102 1890 1
5 102 1960 1
5 102 1986 1
5 102 1989 1
5 102 1999 1
5 102 2014 1
5 102 2018 5
5 102 2025 2
5 102 2036 1
5 102 2039 4
5 102 2044 1
5 104 1945 1
5 104 1972 1
5 104 1983 1
5 104 1985 1
5 104 1987 1
5 104 1989 1
5 104 1994 2
5 104 1997 1
5 104 2004 3
5 104 2016 2
5 104 2031 1
5 104 2035 2
5 104 2041 1
5 104 2043 1
5 104 2045 1
5 104 2047 1
5 109 2547 1
5 109 2627 1
5 110 1878 1
5 110 2214 1
5 118 1718 1
5 118 1721 1
5 118 1758 1
5 118 1770 1
5 118 1783 1
5 118 1871 1
5 119 2071 2
5 119 2081 1
5 119 2084 1
5 119 2097 1
5 119 2104 1
5 119 2106 2
5 119 2112 1
5 119 2175 1
5 119 2181 1
5 119 2186 2
5 119 2189 5
5 119 2208 1
5 119 2211 1
5 119 2556 1
5 119 2586 1
5 119 2636 1
5 124 1883 1
5 125 2657 1
5 125 2668 1
5 125 2672 1
5 125 2695 3
5 125 2703 1
5 125 2716 1
5 125 2738 1
5 125 2761 3
5 143 2652 1
5 144 1713 1
5 154 2247 1
5 157 2727 1
5 157 2734 1
5 157 2737 1
5 157 2753 1
5 157 2755 1
5 159 2256 1
5 164 2235 2
5 167 2402 1
5 167 2404 1
5 167 2412 1
5 167 2458 1
5 169 2586 1
5 169 2638 1
5 179 2372 1
5 179 2421 1
5 191 2281 1
5 191 2290 1
5 231 1650 1
5 231 1667 1
5 231 1685 2
5 231 1712 3
5 231 1878 1
5 235 1879 1
5 242 1884 2
5 251 2588 1
5 256 2549 2
5 258 2072 6
5 258 2082 1
5 258 2084 34
5 258 2122 1
5 258 2125 19
5 258 2145 5
5 258 2151 1
5 258 2154 4
5 258 2175 3
5 258 2179 4
5 258 2184 1
5 258 2192 7
5 258 2201 1
5 258 2208 1
5 258 2213 3
5 261 2340 1
5 261 2354 1
5 261 2358 1
5 261 2446 1
5 261 2457 1
5 262 2314 1
5 262 2323 1
5 262 2344 1
5 262 2359 1
5 262 2414 1
5 263 1628 1
5 263 1638 1
5 263 1664 1
5 263 1666 1
5 263 1675 1
5 263 1679 4
5 263 1886 1
5 277 1711 1
5 281 2091 3
5 284 1888 1
5 284 1979 1
5 284 2019 1
5 286 2314 1
5 293 2314 1
5 301 1722 1
5 301 1879 1
5 313 1631 1
5 313 1700 1
5 313 1704 1
5 313 1709 2
5 314 2232 1
5 315 2315 1
5 326 2006 2
5 326 2009 1
5 326 2092 1
5 344 2782 1
5 355 1952 1
5 355 2244 10
5 355 2255 6
5 355 2267 1
5 355 2657 2
5 355 2660 3
5 355 2666 3
5 355 2670 1
5 355 2672 2
5 355 2675 3
5 355 2681 1
5 355 2683 1
5 355 2687 1
5 355 2689 6
5 355 2696 2
5 355 2702 2
5 355 2718 1
5 355 2727 1
5 355 2732 2
5 355 2758 4
5 355 2778 2
5 355 2781 1
5 358 1657 1
5 358 1693 2
5 358 1698 1
5 364 2571 1
5 364 2580 1
5 364 2605 1
5 377 2651 1
5 381 2652 1
5 388 2055 1
5 388 2062 1
5 388 2072 2
5 388 2081 1
5 388 2086 2
5 388 2092 1
5 388 2094 4
5 388 2099 1
5 388 2101 3
5 388 2105 1
5 388 2108 1
5 388 2111 2
5 388 2114 3
5 388 2118 1
5 388 2125 1
5 388 2127 4
5 388 2134 1
5 388 2140 2
5 388 2150 1
5 388 2176 1
5 388 2180 3
5 388 2184 1
5 388 2189 1
5 388 2192 2
5 388 2201 1
5 388 2214 3
5 404 2707 1
5 404 2719 3
5 404 2723 1
5 404 2725 2
5 404 2730 2
5 404 2734 1
5 404 2737 1
5 404 2753 1
5 404 2755 2
5 409 2653 1
5 424 2225 1
5 424 2229 4
5 424 2237 1
5 424 2240 1
5 424 2242 3
5 424 2261 1
5 424 2274 1
5 424 2276 3
5 424 2281 1
5 424 2289 1
5 424 2305 2
5 424 2308 1
5 424 2310 1
5 424 2480 1
5 430 2652 1
5 438 2317 1
5 438 2326 1
5 438 2328 1
5 438 2341 1
5 438 2345 2
5 438 2349 1
5 438 2352 1
5 438 2358 3
5 438 2466 1
5 438 2653 1
5 443 2657 1
5 443 2782 1
5 445 1890 7
5 445 1899 1
5 445 1905 1
5 445 1907 3
5 445 1911 1
5 445 1913 2
5 445 1916 1
5 445 1918 3
5 445 1924 1
5 445 1939 1
5 445 1942 17
5 445 1960 2
5 445 1963 3
5 445 1968 2
5 445 1971 5
5 445 1981 1
5 445 2000 4
5 445 2014 1
5 445 2016 1
5 445 2026 2
5 445 2032 1
5 445 2043 2
5 451 1883 3
5 451 1889 2
5 451 1982 1
5 451 2008 2
5 451 2031 1
5 459 2215 1
5 468 1879 2
5 468 2224 4
5 468 2229 4
5 468 2238 2
5 468 2254 1
5 468 2275 1
5 468 2277 2
5 468 2283 4
5 468 2288 3
5 468 2292 8
5 468 2301 1
5 468 2306 1
5 468 2310 5
5 468 2479 7
5 468 2545 1
5 468 2547 6
5 468 2652 3
5 469 1716 1
5 473 2547 1
5 473 2550 2
5 477 2237 1
5 477 2242 1
5 477 2556 2
5 477 2559 1
5 477 2636 2
5 483 1884 2
5 486 1974 2
5 486 1999 3
5 486 2023 1
5 486 2041 1
5 489 2310 2
5 498 2528 2
5 498 2556 1
5 498 2562 1
5 498 2564 1
5 498 2586 1
5 498 2589 1
5 498 2593 1
5 498 2596 1
5 498 2598 1
5 498 2637 2
5 499 2551 1
5 499 2587 1
5 506 1879 1
5 508 2247 1
5 510 2265 1
5 511 2230 1
5 511 2233 1
5 515 2238 1
5 537 2657 1
5 537 2689 1
5 537 2725 1
5 537 2754 1
5 538 1721 1
5 538 1739 1
5 538 1747 2
5 538 1760 3
5 538 1764 2
5 538 1767 6
5 538 1778 1
5 538 1853 1
5 538 1855 2
5 538 1858 1
5 540 2314 1
5 541 2363 3
5 541 2431 1
5 541 2435 11
5 541 2447 1
5 541 2456 2
5 541 2465 2
5 543 1988 1
5 543 2006 1
5 543 2041 1
5 543 2046 1
5 555 2653 1
5 566 2053 1
5 566 2083 1
5 572 2309 1
5 572 2311 1
5 575 1885 1
5 580 2657 2
5 580 2663 1
5 580 2667 2
5 580 2670 2
5 580 2675 1
5 580 2680 1
5 580 2683 1
5 580 2685 1
5 580 2687 2
5 580 2690 1
5 580 2697 1
5 580 2699 1
5 580 2701 2
5 580 2704 2
5 580 2707 8
5 580 2716 1
5 580 2719 2
5 580 2724 6
5 580 2731 5
5 580 2737 1
5 580 2740 2
5 580 2743 2
5 580 2746 2
5 580 2750 1
5 580 2753 3
5 580 2757 18
5 580 2776 1
5 583 2310 1
5 584 2547 1
5 584 2552 1
5 593 2588 1
5 604 1878 1
5 607 2558 1
5 607 2562 1
5 607 2564 1
5 607 2588 1
5 608 2653 1
5 611 2546 7
5 611 2590 1
5 618 2486 1
6 13 2058 1
6 15 2316 1
6 23 2166 1
6 31 2254 1
6 36 1716 1
6 43 1726 7
6 43 1735 2
6 43 1738 2
6 43 1742 6
6 43 1749 2
6 43 1752 1
6 43 1754 1
6 43 1760 2
6 43 1763 1
6 43 1766 2
6 43 1769 1
6 43 1771 1
6 43 1778 1
6 43 1783 2
6 43 1788 1
6 43 1800 1
6 45 2185 1
6 47 2306 1
6 52 2050 1
6 58 1654 3
6 58 1663 2
6 58 1671 1
6 58 1673 6
6 58 1682 1
6 59 2306 1
6 69 2141 1
6 69 2143 56
6 69 2213 1
6 70 1657 1
6 70 1713 1
6 76 1722 1
6 76 1724 2
6 76 1727 1
6 76 1729 2
6 76 1734 2
6 76 1745 1
6 76 1747 1
6 76 1749 1
6 76 1751 4
6 76 1763 7
6 76 1783 1
6 76 1788 1
6 76 1826 1
6 76 1829 1
6 76 1880 1
6 79 2226 1
6 79 2316 1
6 80 2271 1
6 85 2064 1
6 85 2068 1
6 85 2071 1
6 85 2085 2
6 85 2097 2
6 85 2130 1
6 85 2133 1
6 85 2135 1
6 85 2153 1
6 85 2195 1
6 85 2214 3
6 85 2218 1
6 85 2220 1
6 92 1716 1
6 96 1716 1
6 100 2050 1
6 101 1759 1
6 111 2480 1
6 113 1733 2
6 113 1752 1
6 113 1756 1
6 113 1758 3
6 113 1762 1
6 113 1785 1
6 115 2523 1
6 117 2524 1
6 117 2652 1
6 121 2271 1
6 123 1652 1
6 123 1669 1
6 123 1690 1
6 123 2268 1
6 133 2649 1
6 134 2069 1
6 134 2159 1
6 138 2290 5
6 138 2297 1
6 138 2299 1
6 138 2302 2
6 138 2305 1
6 140 2310 1
6 141 2067 1
6 141 2098 1
6 141 2100 1
6 141 2102 2
6 141 2159 4
6 141 2164 3
6 141 2168 35
6 141 2204 7
6 142 1885 1
6 142 2482 1
6 143 2272 2
6 143 2284 1
6 143 2286 1
6 143 2289 1
6 145 1884 1
6 147 2050 1
6 152 2097 1
6 152 2222 1
6 154 2056 1
6 155 2223 1
6 160 2309 1
6 160 2648 1
6 164 2051 1
6 169 2308 1
6 176 2783 1
6 178 2308 1
6 179 2298 3
6 179 2304 1
6 179 2306 1
6 188 2048 1
6 188 2274 1
6 188 2276 1
6 188 2281 7
6 188 2289 2
6 188 2294 1
6 192 1713 1
6 198 2621 1
6 219 2316 1
6 225 2247 3
6 236 2498 2
6 236 2505 2
6 236 2516 3
6 236 2520 1
6 236 2522 1
6 236 2528 1
6 236 2530 2
6 236 2537 1
6 237 2326 1
6 239 1889 1
6 248 1715 1
6 251 1608 1
6 251 1656 1
6 251 1659 1
6 251 1662 3
6 251 1667 1
6 251 1671 3
6 251 1675 2
6 251 1678 1
6 259 1880 4
6 261 1713 3
6 266 2268 1
6 270 2098 1
6 270 2102 1
6 274 1717 1
6 274 2649 1
6 278 2290 2
6 278 2297 2
6 278 2309 1
6 278 2482 1
6 280 1609 1
6 280 1699 1
6 285 2515 1
6 285 2536 3
6 285 2543 5
6 285 2549 1
6 285 2610 1
6 285 2619 1
6 286 1694 1
6 293 2264 1
6 302 2480 1
6 303 2498 1
6 303 2514 2
6 303 2520 1
6 303 2531 3
6 303 2535 2
6 303 2539 1
6 304 1883 1
6 307 2059 1
6 307 2150 1
6 310 2153 2
6 316 2650 1
6 323 2055 1
6 325 2270 1
6 329 2067 1
6 336 1885 1
6 337 1883 1
6 343 2146 1
6 343 2153 2
6 343 2167 1
6 343 2170 1
6 343 2173 1
6 343 2191 1
6 343 2193 1
6 343 2202 1
6 343 2205 3
6 343 2209 1
6 345 2097 3
6 345 2131 1
6 345 2142 2
6 345 2145 8
6 345 2154 2
6 345 2158 18
6 345 2177 1
6 345 2179 2
6 345 2182 3
6 345 2186 1
6 345 2188 2
6 345 2194 16
6 345 2211 1
6 345 2216 1
6 345 2219 5
6 345 2227 1
6 345 2241 4
6 345 2246 1
6 345 2249 12
6 345 2289 3
6 345 2297 4
6 345 2302 1
6 345 2304 1
6 345 2310 2
6 345 2314 1
6 345 2316 2
6 345 2478 1
6 345 2481 1
6 345 2486 1
6 363 1714 1
6 364 2267 1
6 365 2057 1
6 365 2351 1
6 370 2319 7
6 370 2327 10
6 370 2338 2
6 370 2342 6
6 370 2350 12
6 370 2363 13
6 370 2382 13
6 370 2402 1
6 370 2404 4
6 370 2409 2
6 370 2415 5
6 370 2423 4
6 370 2433 2
6 370 2440 5
6 370 2446 12
6 370 2459 2
6 370 2465 1
6 370 2467 1
6 370 2471 1
6 370 2474 3
6 374 1608 1
6 374 2056 1
6 384 2653 1
6 392 1711 1
6 394 2481 1
6 399 2292 1
6 400 2483 1
6 401 2267 1
6 402 1885 1
6 417 2064 1
6 417 2067 1
6 417 2218 1
6 421 2153 1
6 421 2222 1
6 425 2306 1
6 426 1655 1
6 428 1709 1
6 428 2484 1
6 428 2647 1
6 431 2285 2
6 431 2288 1
6 431 2299 1
6 431 2302 1
6 432 1714 1
6 439 1885 1
6 446 2058 1
6 446 2139 1
6 446 2154 1
6 451 1715 1
6 455 2095 1
6 455 2148 1
6 455 2170 1
6 457 2153 1
6 457 2155 2
6 457 2731 1
6 461 1669 1
6 464 1612 2
6 464 1654 1
6 464 1658 1
6 464 1662 1
6 464 1664 1
6 464 1669 1
6 464 1672 2
6 464 1678 3
6 464 1685 1
6 464 1688 1
6 464 1690 1
6 464 1693 1
6 464 1700 1
6 464 1702 1
6 464 1705 6
6 464 1726 1
6 464 1745 2
6 464 1819 1
6 464 1826 2
6 464 1880 1
6 464 1882 1
6 464 2290 2
6 464 2293 3
6 464 2300 1
6 464 2302 1
6 464 2783 1
6 470 2268 1
6 486 2051 1
6 489 2654 1
6 492 1716 1
6 496 2166 1
6 496 2213 1
6 498 2155 1
6 498 2268 1
6 505 2067 4
6 505 2075 1
6 505 2148 1
6 505 2150 1
6 505 2204 1
6 505 2207 1
6 505 2215 2
6 505 2262 1
6 505 2271 1
6 515 2649 1
6 516 2309 1
6 517 1712 1
6 531 1884 1
6 532 2482 1
6 535 2056 1
6 543 2481 1
6 544 1656 8
6 544 1667 1
6 544 1678 1
6 544 1687 4
6 544 1693 1
6 544 1887 1
6 544 1890 2
6 544 2015 1
6 544 2027 1
6 544 2034 1
6 544 2036 1
6 544 2038 2
6 544 2269 2
6 544 2272 3
6 544 2276 4
6 544 2281 4
6 544 2286 3
6 544 2290 3
6 544 2294 1
6 544 2297 4
6 544 2302 3
6 548 2480 1
6 563 2274 1
6 564 2307 1
6 566 1713 3
6 569 1893 1
6 570 1699 2
6 570 1705 1
6 570 1710 1
6 573 1715 1
6 574 2269 1
6 574 2286 1
6 575 1604 1
6 575 1668 1
6 577 2277 1
6 577 2279 1
6 577 2281 1
6 577 2285 1
6 577 2298 1
6 578 2145 2
6 578 2221 1
6 582 2221 1
6 585 2649 1
6 589 2278 1
6 589 2286 2
6 611 2054 1
6 612 2157 2
7 19 2064 1
7 20 1585 1
7 20 1597 1
7 20 1625 1
7 20 1631 5
7 20 1637 5
7 20 1646 23
7 21 2118 1
7 24 2323 4
7 24 2328 4
7 24 2368 1
7 24 2416 1
7 25 2487 1
7 25 2496 2
7 25 2499 4
7 25 2521 1
7 25 2527 1
7 25 2540 1
7 25 2544 1
7 25 2553 1
7 25 2566 1
7 25 2569 2
7 25 2581 2
7 25 2589 2
7 25 2594 1
7 25 2596 2
7 25 2603 1
7 25 2609 2
7 25 2614 1
7 25 2640 2
7 25 2644 2
7 32 1572 1
7 32 1575 1
7 32 1578 9
7 32 1712 1
7 32 2067 1
7 32 2650 1
7 35 1576 2
7 35 1622 1
7 35 1646 2
7 35 1695 2
7 35 1698 1
7 36 2085 1
7 42 1713 1
7 44 2525 1
7 44 2531 2
7 44 2569 1
7 44 2572 1
7 44 2633 1
7 44 2639 1
7 46 1576 6
7 46 1596 1
7 46 1616 6
7 46 1623 1
7 46 1631 5
7 46 1647 1
7 46 1652 1
7 46 1656 1
7 46 1696 1
7 46 1699 1
7 46 1701 1
7 46 1708 1
7 52 1717 1
7 52 2334 1
7 54 1575 16
7 56 1723 3
7 56 2049 1
7 56 2065 1
7 56 2077 1
7 56 2314 1
7 67 2108 1
7 67 2155 1
7 67 2169 1
7 67 2172 2
7 67 2175 1
7 67 2191 1
7 67 2198 8
7 67 2207 1
7 67 2219 1
7 67 2221 1
7 67 2227 1
7 67 2233 1
7 67 2237 1
7 67 2263 3
7 67 2310 1
7 70 2482 1
7 72 1580 1
7 72 1583 4
7 72 1704 1
7 72 1789 1
7 72 1939 1
7 72 2007 1
7 72 2015 1
7 76 2648 1
7 77 2071 1
7 77 2073 1
7 78 2658 1
7 83 1552 1
7 85 2657 1
7 87 2563 1
7 87 2565 1
7 87 2646 1
7 92 2312 1
7 92 2607 1
7 92 2647 1
7 95 2118 1
7 96 2698 1
7 98 2102 1
7 105 1573 2
7 105 1649 1
7 105 1664 2
7 105 1672 1
7 105 1698 2
7 107 2649 1
7 108 1575 4
7 108 1791 1
7 108 1880 2
7 118 2483 1
7 125 1575 9
7 125 1585 1
7 125 2086 1
7 126 2073 4
7 126 2078 4
7 126 2149 1
7 126 2660 1
7 126 2666 2
7 126 2700 1
7 126 2702 2
7 126 2707 2
7 126 2722 3
7 126 2727 3
7 131 2313 1
7 136 1778 1
7 136 1880 2
7 136 2049 2
7 139 2108 1
7 139 2120 1
7 139 2128 1
7 139 2134 1
7 144 2075 1
7 147 2487 1
7 147 2557 1
7 147 2560 1
7 148 2315 1
7 151 2084 1
7 152 2482 1
7 156 2150 1
7 156 2213 1
7 156 2215 1
7 156 2220 1
7 156 2311 1
7 157 1705 1
7 157 2479 1
7 163 2650 1
7 166 1711 1
7 167 1550 1
7 167 1552 2
7 167 1717 1
7 167 1720 1
7 167 1733 1
7 167 1870 1
7 167 1880 1
7 167 2010 1
7 170 2650 1
7 174 1881 1
7 174 2631 1
7 175 1576 2
7 175 1631 1
7 175 1634 3
7 175 1640 3
7 175 1649 2
7 175 1652 4
7 175 1661 2
7 175 1668 1
7 175 1682 2
7 175 1687 1
7 175 1691 7
7 175 1701 1
7 175 1703 1
7 175 1711 2
7 175 1885 3
7 175 1889 1
7 175 2063 7
7 175 2071 5
7 175 2077 5
7 175 2083 7
7 175 2091 18
7 175 2113 5
7 175 2120 12
7 175 2135 3
7 175 2139 1
7 175 2141 1
7 175 2148 1
7 179 1882 1
7 181 2072 1
7 181 2080 1
7 181 2142 1
7 184 1881 1
7 184 2083 1
7 184 2089 1
7 184 2364 1
7 184 2366 2
7 184 2414 1
7 184 2449 1
7 187 2085 1
7 188 1948 1
7 188 2049 1
7 194 2480 1
7 197 1882 1
7 200 1884 1
7 201 2650 2
7 205 2482 1
7 211 2482 1
7 212 2319 1
7 212 2321 1
7 212 2333 5
7 212 2339 1
7 212 2342 13
7 212 2356 4
7 212 2362 1
7 212 2371 11
7 212 2384 3
7 212 2390 1
7 212 2392 3
7 212 2400 4
7 212 2405 7
7 212 2419 30
7 212 2464 1
7 212 2472 2
7 215 2647 1
7 215 2657 1
7 217 1717 1
7 217 1719 1
7 217 2315 1
7 218 1882 1
7 218 2144 1
7 218 2316 1
7 222 2648 1
7 223 2657 1
7 226 2315 1
7 228 2536 1
7 228 2610 1
7 228 2612 2
7 230 2659 1
7 231 2062 1
7 231 2067 1
7 231 2076 2
7 233 2060 1
7 235 2365 1
7 235 2367 1
7 235 2419 1
7 235 2434 1
7 235 2473 2
7 235 2489 2
7 235 2497 2
7 235 2501 2
7 235 2504 5
7 235 2510 3
7 235 2514 3
7 235 2519 2
7 235 2525 1
7 235 2528 1
7 235 2532 1
7 235 2539 2
7 235 2542 2
7 235 2545 1
7 235 2550 1
7 235 2558 4
7 235 2564 1
7 235 2581 2
7 235 2596 1
7 235 2600 1
7 235 2604 1
7 235 2612 1
7 235 2614 1
7 235 2622 1
7 235 2639 1
7 235 2643 4
7 238 1881 1
7 240 2118 1
7 246 2313 1
7 247 2063 1
7 247 2065 1
7 247 2067 1
7 247 2117 1
7 247 2193 2
7 247 2196 1
7 247 2218 1
7 248 2314 1
7 250 2063 1
7 250 2067 1
7 250 2076 4
7 252 2607 1
7 254 2102 1
7 256 2388 1
7 256 2392 1
7 256 2446 1
7 259 1888 1
7 260 2071 1
7 260 2079 1
7 260 2081 1
7 260 2648 1
7 261 2480 1
7 261 2760 1
7 263 2207 1
7 263 2311 1
7 263 2479 2
7 266 1880 1
7 267 2067 1
7 267 2074 2
7 267 2451 2
7 267 2469 1
7 276 1575 5
7 277 1718 1
7 279 2315 1
7 282 1714 1
7 283 2650 1
7 284 1886 1
7 284 2141 1
7 288 1537 1
7 289 2320 1
7 289 2322 1
7 289 2332 1
7 289 2394 4
7 289 2428 1
7 289 2437 1
7 289 2472 1
7 289 2476 2
7 291 2648 1
7 292 2070 1
7 297 2065 1
7 297 2075 1
7 300 1714 1
7 305 2647 1
7 311 1724 1
7 314 1717 1
7 316 1734 1
7 316 2142 1
7 317 1563 1
7 317 1567 1
7 317 1577 1
7 317 1717 1
7 317 1810 1
7 317 1945 1
7 317 1995 1
7 317 2334 1
7 317 2380 1
7 317 2422 1
7 317 2455 1
7 317 2467 2
7 317 2471 1
7 317 2473 1
7 321 1549 1
7 321 1578 1
7 321 1616 1
7 321 1662 2
7 321 1672 2
7 321 1680 2
7 321 1688 1
7 321 1697 1
7 321 1701 1
7 321 1704 2
7 321 2658 1
7 321 2705 1
7 321 2708 1
7 324 1576 9
7 324 2188 1
7 324 2211 4
7 324 2219 1
7 324 2247 1
7 324 2250 2
7 324 2253 1
7 324 2261 3
7 324 2283 1
7 324 2290 1
7 324 2298 2
7 324 2305 1
7 328 2049 1
7 331 1583 4
7 331 1590 1
7 331 2152 2
7 331 2155 7
7 331 2163 1
7 331 2165 55
7 331 2221 53
7 331 2275 1
7 331 2277 1
7 331 2279 9
7 331 2289 20
7 331 2314 1
7 331 2332 1
7 331 2361 1
7 331 2387 1
7 331 2392 1
7 331 2396 1
7 331 2399 2
7 331 2403 3
7 331 2408 1
7 331 2410 2
7 331 2413 1
7 331 2416 1
7 331 2421 1
7 331 2424 1
7 331 2426 1
7 331 2458 1
7 331 2460 7
7 331 2471 2
7 331 2477 1
7 331 2487 1
7 331 2493 30
7 331 2524 6
7 331 2531 3
7 331 2535 8
7 331 2544 4
7 331 2549 1
7 331 2552 3
7 331 2556 1
7 331 2558 1
7 331 2560 8
7 331 2570 1
7 331 2572 1
7 331 2576 3
7 331 2580 1
7 331 2583 1
7 331 2588 16
7 331 2605 2
7 331 2610 10
7 331 2625 5
7 331 2634 1
7 331 2637 1
7 331 2640 7
7 331 2650 1
7 332 2062 1
7 332 2653 2
7 337 2140 1
7 343 2656 1
7 344 1576 5
7 346 2069 1
7 346 2071 3
7 346 2079 2
7 347 2101 1
7 354 1576 11
7 355 2334 1
7 355 2346 1
7 355 2364 2
7 355 2367 1
7 355 2418 1
7 355 2435 3
7 355 2439 9
7 355 2450 1
7 355 2462 1
7 355 2467 1
7 355 2472 2
7 355 2476 1
7 356 2140 1
7 357 1576 10
7 357 2334 1
7 357 2387 2
7 357 2390 1
7 357 2401 1
7 357 2404 8
7 357 2423 4
7 357 2459 1
7 357 2463 1
7 357 2465 1
7 357 2468 1
7 357 2471 1
7 357 2651 1
7 364 2083 1
7 364 2090 1
7 366 2039 1
7 366 2063 1
7 366 2065 3
7 366 2071 1
7 366 2085 1
7 366 2087 3
7 366 2091 6
7 366 2100 8
7 366 2116 1
7 366 2119 6
7 366 2126 10
7 366 2259 1
7 367 2389 1
7 367 2405 1
7 367 2411 1
7 367 2413 1
7 367 2478 1
7 376 2658 1
7 377 2068 1
7 377 2071 4
7 377 2076 1
7 377 2078 1
7 377 2080 2
7 379 2572 1
7 382 2651 1
7 394 1726 1
7 395 2111 1
7 398 2184 1
7 398 2189 3
7 398 2206 1
7 398 2208 5
7 398 2258 1
7 400 2480 1
7 402 2523 1
7 402 2619 1
7 403 2058 1
7 408 2067 1
7 409 2156 1
7 409 2158 1
7 409 2160 3
7 409 2166 1
7 409 2215 1
7 409 2219 1
7 409 2226 1
7 409 2229 5
7 409 2235 2
7 409 2249 1
7 409 2251 1
7 409 2253 1
7 409 2256 1
7 409 2265 1
7 409 2304 1
7 409 2308 1
7 409 2310 1
7 410 1720 1
7 412 2084 1
7 412 2093 1
7 412 2112 1
7 412 2115 1
7 418 2118 1
7 422 2140 1
7 424 1882 1
7 424 2783 1
7 425 2388 1
7 425 2408 1
7 429 2649 1
7 430 2479 1
7 432 2496 1
7 433 1880 1
7 443 1719 1
7 443 1880 1
7 443 2479 1
7 446 1713 1
7 447 2141 1
7 448 2141 2
7 448 2316 1
7 455 2656 1
7 460 2493 2
7 460 2623 1
7 460 2635 1
7 462 2484 1
7 465 2089 1
7 465 2093 1
7 465 2141 1
7 465 2210 1
7 465 2311 1
7 466 2149 1
7 468 1712 1
7 469 2092 1
7 469 2143 1
7 470 1882 1
7 471 1712 1
7 471 2061 1
7 471 2492 2
7 471 2495 2
7 471 2520 3
7 471 2534 1
7 471 2540 1
7 471 2542 1
7 471 2602 1
7 471 2614 1
7 471 2640 3
7 476 2075 1
7 480 2053 3
7 483 2072 3
7 483 2110 1
7 486 2698 1
7 491 2151 1
7 491 2154 1
7 491 2312 2
7 494 2187 1
7 496 2656 1
7 497 1716 1
7 497 1718 1
7 497 1722 1
7 497 1725 1
7 497 1893 1
7 497 2607 1
7 497 2651 1
7 499 2075 1
7 499 2083 1
7 499 2087 1
7 499 2100 1
7 499 2107 2
7 499 2111 1
7 499 2117 1
7 499 2119 1
7 499 2121 5
7 499 2133 1
7 504 2649 1
7 504 2653 1
7 507 2117 1
7 510 1800 1
7 510 2385 1
7 510 2461 5
7 510 2467 2
7 512 2073 1
7 521 2050 1
7 521 2341 1
7 521 2343 1
7 521 2345 3
7 521 2354 1
7 521 2357 2
7 521 2371 1
7 521 2373 1
7 521 2376 1
7 521 2379 2
7 521 2386 1
7 521 2422 1
7 521 2428 1
7 521 2442 1
7 521 2444 1
7 521 2447 1
7 521 2473 1
7 521 2480 1
7 521 2489 1
7 521 2492 4
7 521 2498 3
7 521 2506 13
7 521 2520 3
7 521 2524 28
7 521 2553 2
7 521 2556 1
7 521 2558 2
7 521 2561 26
7 521 2588 17
7 521 2607 4
7 521 2612 18
7 521 2636 2
7 521 2645 1
7 525 1884 1
7 527 2127 1
7 528 2063 3
7 528 2067 1
7 528 2075 3
7 528 2648 1
7 533 2334 1
7 533 2361 1
7 533 2376 1
7 533 2385 1
7 533 2400 1
7 533 2421 2
7 533 2424 1
7 533 2438 1
7 533 2443 1
7 533 2450 1
7 536 2479 1
7 536 2482 1
7 537 1879 1
7 537 1904 1
7 537 2038 1
7 537 2040 1
7 538 2314 1
7 539 2482 1
7 540 2104 1
7 540 2113 1
7 540 2141 1
7 543 2150 4
7 543 2155 2
7 543 2158 3
7 543 2165 1
7 543 2168 18
7 543 2187 1
7 543 2189 3
7 543 2199 2
7 543 2203 2
7 543 2207 1
7 543 2209 6
7 543 2218 2
7 543 2227 1
7 543 2248 1
7 543 2260 4
7 543 2266 17
7 543 2285 11
7 543 2299 5
7 543 2305 2
7 543 2310 1
7 543 2312 1
7 547 2313 1
7 550 1711 1
7 550 2650 1
7 553 2651 1
7 555 2677 1
7 555 2695 1
7 555 2697 1
7 557 2657 1
7 561 2161 1
7 563 2480 1
7 563 2723 1
7 564 1882 1
7 565 2056 1
7 566 2056 1
7 573 2313 2
7 577 1883 1
7 578 2649 1
7 583 2480 1
7 584 2654 1
7 585 2482 1
7 588 2103 4
7 590 2108 1
7 591 2085 1
7 591 2089 1
7 593 2108 1
7 593 2123 1
7 593 2127 1
7 593 2131 1
7 602 1881 1
7 602 2085 1
7 602 2483 1
7 603 2072 1
7 603 2074 1
7 603 2081 1
7 603 2494 2
7 603 2524 2
7 603 2530 5
7 603 2536 11
7 603 2548 2
7 603 2555 4
7 603 2560 5
7 603 2568 2
7 603 2578 1
7 603 2600 1
7 603 2604 2
7 604 2314 1
7 607 2066 1
7 607 2070 1
7 607 2072 2
7 607 2077 1
7 607 2080 2
7 607 2333 1
7 607 2340 1
7 607 2342 3
7 607 2346 1
7 607 2354 6
7 607 2366 1
7 607 2374 2
7 607 2377 2
7 607 2382 1
7 607 2385 1
7 607 2393 1
7 607 2397 1
7 607 2414 5
7 607 2420 1
7 607 2423 5
7 607 2429 3
7 607 2436 2
7 607 2440 1
7 607 2444 1
7 607 2446 1
7 607 2451 1
7 608 2312 1
7 611 2164 2
7 611 2231 1
7 615 2315 1
9 17 2654 1
9 26 2050 1
9 26 2052 20
9 26 2073 1
9 26 2075 2
9 26 2082 2
9 26 2089 7
9 26 2099 1
9 26 2101 2
9 26 2106 17
9 26 2125 8
9 26 2135 2
9 26 2140 1
9 26 2419 10
9 26 2431 9
9 26 2443 4
9 26 2449 8
9 26 2460 1
9 26 2474 1
9 26 2477 6
9 26 2484 3
9 26 2488 2
9 26 2648 8
9 31 2662 1
9 31 2664 1
9 31 2668 2
9 31 2675 1
9 31 2677 2
9 31 2680 1
9 31 2682 2
9 31 2686 5
9 31 2696 3
9 31 2706 1
9 31 2709 3
9 31 2720 1
9 31 2732 1
9 31 2734 2
9 31 2737 3
9 31 2752 2
9 31 2757 1
9 31 2764 1
9 31 2767 1
9 31 2771 2
9 31 2774 4
9 35 1811 1
9 36 1855 1
9 36 1857 1
9 36 1863 1
9 36 2619 2
9 36 2625 1
9 36 2630 5
9 36 2643 1
9 39 1799 1
9 39 1801 1
9 39 1804 3
9 39 1810 5
9 39 1816 2
9 39 1819 1
9 39 1824 1
9 39 1826 2
9 39 1830 1
9 39 1841 1
9 39 1848 1
9 39 1854 8
9 39 2065 4
9 39 2780 1
9 43 2652 1
9 46 2653 1
9 49 2220 2
9 49 2299 1
9 50 2049 1
9 51 2145 1
9 61 2065 1
9 65 1733 4
9 65 1739 1
9 65 1864 1
9 65 1869 6
9 66 2492 1
9 66 2496 1
9 66 2526 2
9 66 2529 2
9 66 2535 1
9 66 2610 1
9 66 2634 1
9 74 2041 1
9 76 2671 1
9 76 2677 1
9 76 2729 1
9 76 2740 1
9 76 2759 1
9 77 2060 1
9 77 2065 4
9 78 2480 1
9 79 2049 1
9 81 2164 1
9 81 2225 1
9 81 2259 1
9 81 2296 1
9 81 2302 1
9 81 2305 1
9 81 2309 1
9 83 1714 1
9 86 1743 1
9 86 1812 1
9 86 1817 1
9 87 1717 1
9 88 2782 1
9 98 2416 3
9 101 2140 1
9 111 1728 1
9 111 1731 3
9 111 1735 2
9 111 1739 2
9 111 1877 2
9 114 1838 1
9 114 1840 1
9 115 2484 1
9 117 1892 2
9 117 1895 4
9 117 1900 1
9 117 1903 2
9 119 2485 1
9 120 1814 1
9 120 1867 1
9 120 1870 1
9 120 1873 1
9 128 2490 1
9 128 2540 6
9 128 2598 1
9 128 2610 1
9 130 1742 1
9 130 1794 2
9 130 1889 2
9 130 1898 1
9 132 2050 1
9 137 1834 1
9 138 1893 1
9 138 1901 1
9 138 1905 2
9 138 2022 1
9 141 2033 1
9 144 1638 2
9 144 1710 2
9 144 1713 1
9 144 1715 3
9 144 2054 2
9 144 2061 1
9 144 2065 3
9 144 2069 3
9 144 2073 2
9 144 2096 3
9 144 2110 1
9 144 2134 1
9 144 2303 1
9 144 2312 5
9 148 1716 1
9 148 2490 21
9 148 2512 1
9 148 2515 3
9 148 2520 4
9 148 2525 4
9 148 2530 8
9 148 2540 7
9 148 2548 4
9 148 2553 1
9 148 2559 7
9 148 2567 2
9 148 2571 1
9 148 2577 3
9 148 2586 2
9 148 2589 4
9 148 2598 4
9 148 2603 1
9 148 2605 13
9 148 2619 4
9 148 2625 3
9 148 2630 9
9 148 2641 6
9 148 2653 1
9 148 2748 1
9 148 2775 1
9 148 2777 1
9 149 2668 1
9 151 1890 1
9 151 2033 1
9 155 1724 1
9 155 2643 1
9 159 2558 1
9 159 2730 1
9 159 2757 1
9 159 2782 1
9 164 2034 1
9 164 2039 1
9 164 2042 1
9 164 2046 2
9 166 2050 1
9 170 1713 1
9 170 2049 1
9 180 1884 1
9 189 1820 1
9 189 1825 1
9 189 1827 2
9 189 1835 1
9 189 1893 6
9 189 1901 19
9 189 1922 23
9 189 1948 34
9 189 1994 4
9 189 2000 2
9 189 2008 1
9 189 2012 1
9 189 2014 3
9 189 2020 5
9 189 2028 5
9 189 2034 1
9 189 2045 2
9 192 1710 1
9 198 1890 1
9 200 2102 1
9 200 2304 1
9 204 1723 1
9 205 2302 1
9 215 1847 1
9 215 1849 1
9 215 1851 2
9 219 2782 1
9 221 1732 2
9 221 2065 1
9 226 1895 5
9 226 1904 1
9 226 1940 1
9 226 1945 2
9 226 2036 2
9 227 2650 1
9 230 2490 1
9 235 2062 1
9 235 2064 1
9 238 2520 5
9 238 2527 1
9 238 2568 1
9 238 2591 1
9 238 2597 2
9 239 1890 1
9 241 1733 5
9 241 1739 1
9 241 1865 3
9 241 1869 6
9 243 2050 1
9 248 2058 1
9 250 2316 1
9 250 2327 1
9 272 1889 1
9 275 2082 1
9 277 1710 1
9 277 1888 1
9 277 2779 5
9 278 2487 2
9 278 2492 1
9 278 2505 1
9 278 2510 1
9 278 2519 1
9 278 2534 1
9 278 2547 1
9 278 2581 1
9 278 2588 1
9 278 2599 1
9 278 2609 5
9 278 2615 1
9 278 2617 1
9 278 2621 1
9 278 2625 1
9 278 2634 1
9 278 2637 2
9 278 2641 2
9 282 2075 1
9 283 1816 1
9 285 2154 1
9 292 2075 1
9 292 2490 1
9 292 2657 9
9 292 2667 3
9 292 2681 1
9 292 2683 2
9 292 2707 1
9 292 2714 2
9 292 2738 1
9 292 2763 1
9 292 2765 1
9 292 2767 1
9 292 2772 1
9 292 2778 2
9 295 2056 1
9 295 2114 1
9 300 2783 1
9 306 2484 1
9 309 2065 1
9 309 2751 1
9 309 2757 1
9 309 2776 1
9 309 2779 1
9 316 2141 1
9 324 2049 1
9 327 2651 1
9 330 2124 1
9 331 1723 1
9 333 2651 1
9 337 2119 1
9 337 2123 1
9 337 2126 2
9 337 2131 1
9 346 2144 2
9 346 2319 1
9 346 2775 1
9 346 2779 5
9 347 2139 1
9 349 2711 1
9 362 2302 1
9 364 2483 1
9 365 1902 3
9 365 1946 1
9 365 2034 1
9 365 2652 1
9 365 2672 2
9 366 2061 1
9 368 1974 1
9 369 2484 1
9 370 2491 1
9 370 2496 1
9 370 2499 6
9 370 2510 1
9 370 2518 1
9 370 2520 1
9 370 2523 2
9 370 2527 5
9 370 2536 1
9 370 2539 2
9 370 2543 1
9 370 2545 1
9 370 2547 3
9 370 2560 1
9 370 2568 2
9 370 2577 1
9 370 2580 2
9 370 2585 2
9 370 2594 18
9 370 2613 3
9 370 2617 3
9 370 2626 2
9 370 2630 1
9 370 2633 4
9 370 2646 1
9 380 1800 1
9 380 1844 1
9 383 2049 1
9 385 1798 1
9 385 1811 1
9 393 1809 2
9 393 1812 3
9 393 1817 1
9 393 1829 1
9 395 2133 1
9 401 2311 1
9 402 1887 1
9 404 2066 1
9 411 2484 1
9 416 2481 1
9 416 2484 1
9 421 1912 1
9 428 1901 2
9 428 1940 2
9 442 1870 1
9 446 1716 1
9 446 2310 1
9 446 2489 3
9 446 2500 1
9 446 2558 1
9 446 2610 2
9 446 2617 1
9 446 2619 1
9 446 2647 3
9 446 2651 4
9 460 2486 1
9 462 2488 1
9 464 1895 3
9 464 1899 4
9 464 1906 1
9 464 1913 1
9 464 1961 1
9 466 1865 1
9 466 1867 3
9 467 2310 1
9 472 1714 1
9 472 1718 1
9 472 2054 1
9 472 2065 1
9 472 2070 1
9 472 2099 1
9 472 2114 3
9 472 2120 1
9 472 2142 2
9 476 2067 1
9 476 2071 1
9 481 2782 2
9 486 2062 8
9 486 2071 1
9 486 2483 1
9 491 1867 1
9 492 2610 1
9 500 1736 1
9 500 2060 1
9 502 2067 3
9 507 2066 3
9 517 1799 1
9 517 1804 1
9 517 1844 1
9 520 2311 1
9 522 2299 1
9 527 2485 1
9 532 2209 1
9 532 2485 1
9 535 2653 1
9 540 2073 1
9 541 1888 1
9 543 2481 1
9 544 1893 1
9 547 2484 1
9 553 1883 1
9 562 2065 1
9 569 2421 1
9 569 2479 1
9 570 1947 1
9 572 2648 1
9 577 2652 1
9 579 1793 1
9 594 2152 1
9 594 2167 6
9 594 2175 2
9 594 2178 4
9 594 2190 1
9 594 2199 1
9 594 2201 3
9 594 2223 1
9 594 2225 1
9 594 2234 1
9 594 2240 1
9 594 2296 1
9 607 2075 1
9 608 1805 3
9 608 1832 1
9 608 1834 1
9 608 1847 1
9 608 1852 2
9 608 1855 1
9 608 1857 2
9 609 1866 1
9 609 1871 1
9 614 2145 1
9 618 2312 1
11 13 2112 1
11 13 2115 1
11 17 2056 1
11 17 2058 1
11 17 2060 2
11 19 2062 1
11 20 2647 1
11 21 2063 1
11 30 2057 2
11 30 2162 1
11 30 2258 1
11 30 2260 2
11 30 2263 4
11 30 2723 3
11 30 2779 1
11 30 2782 1
11 33 1710 1
11 33 2055 2
11 33 2066 4
11 33 2071 2
11 33 2077 1
11 33 2089 2
11 33 2093 5
11 33 2099 2
11 33 2102 2
11 33 2105 2
11 33 2125 2
11 33 2129 3
11 33 2138 2
11 33 2142 1
11 33 2172 2
11 33 2178 1
11 33 2230 1
11 33 2237 1
11 35 1937 1
11 35 1950 1
11 35 1953 2
11 35 1959 1
11 35 1970 1
11 35 1973 2
11 35 1976 2
11 35 1979 3
11 35 1983 1
11 35 1991 1
11 35 1995 1
11 35 2006 2
11 35 2011 2
11 47 2483 2
11 54 1950 1
11 54 1952 1
11 54 1960 3
11 54 2010 1
11 54 2017 1
11 54 2312 2
11 61 2056 1
11 67 2125 1
11 77 2062 1
11 93 2209 2
11 93 2213 1
11 93 2228 1
11 93 2304 1
11 93 2488 1
11 105 2771 1
11 114 1922 1
11 114 1944 1
11 118 1888 3
11 118 1950 2
11 118 1954 2
11 118 1990 2
11 118 2016 4
11 118 2021 2
11 118 2024 5
11 118 2030 1
11 118 2146 1
11 118 2174 1
11 118 2215 1
11 118 2252 1
11 118 2268 2
11 118 2660 2
11 118 2675 1
11 118 2690 1
11 118 2704 1
11 118 2706 1
11 118 2709 1
11 118 2711 1
11 118 2713 2
11 119 1951 1
11 119 1971 2
11 119 1980 2
11 119 1990 1
11 119 2014 2
11 119 2029 2
11 120 2140 1
11 125 2209 4
11 125 2214 2
11 125 2259 1
11 126 2477 1
11 129 1711 1
11 154 2663 1
11 154 2665 1
11 154 2682 2
11 154 2700 2
11 154 2703 2
11 154 2732 1
11 154 2736 1
11 154 2740 1
11 154 2749 1
11 154 2751 1
11 154 2754 3
11 154 2770 1
11 154 2775 1
11 154 2777 3
11 154 2782 1
11 156 2064 1
11 157 2477 1
11 162 1710 1
11 166 2488 1
11 174 2104 1
11 174 2106 2
11 174 2116 1
11 174 2173 1
11 174 2176 5
11 174 2182 3
11 174 2186 1
11 174 2189 2
11 174 2192 5
11 174 2199 2
11 174 2204 4
11 174 2217 17
11 174 2235 1
11 174 2238 2
11 174 2242 1
11 174 2244 2
11 174 2251 1
11 174 2255 3
11 174 2271 1
11 174 2288 7
11 190 2213 1
11 190 2215 1
11 190 2281 1
11 191 2052 1
11 206 2691 2
11 206 2775 1
11 207 1888 1
11 207 1890 1
11 207 1947 1
11 207 1950 11
11 207 1966 12
11 207 1979 7
11 207 1990 2
11 207 1993 1
11 207 1996 1
11 207 2002 1
11 207 2011 2
11 207 2014 26
11 207 2047 1
11 210 2767 1
11 211 1928 1
11 211 1942 1
11 211 1950 1
11 215 1950 2
11 215 1953 1
11 215 1982 1
11 215 1993 1
11 215 2109 1
11 215 2151 1
11 215 2176 1
11 215 2184 1
11 215 2191 1
11 215 2195 4
11 215 2200 4
11 215 2216 1
11 215 2233 1
11 215 2235 1
11 215 2258 1
11 215 2260 2
11 215 2263 2
11 215 2270 2
11 215 2273 2
11 215 2276 1
11 215 2278 1
11 215 2283 4
11 215 2308 1
11 221 2052 1
11 221 2106 3
11 221 2114 1
11 221 2116 1
11 231 2772 2
11 231 2781 1
11 235 1593 1
11 235 1608 1
11 235 1613 1
11 235 1649 2
11 235 1652 3
11 235 1656 1
11 235 1661 1
11 235 1663 2
11 235 1673 1
11 235 1678 2
11 235 1683 1
11 235 1687 1
11 235 1693 1
11 235 1696 1
11 235 1707 1
11 235 1709 1
11 235 2690 2
11 235 2719 2
11 235 2726 2
11 235 2730 1
11 239 1711 2
11 242 2483 1
11 242 2486 2
11 242 2516 1
11 242 2519 1
11 242 2529 2
11 242 2542 3
11 242 2551 1
11 242 2592 1
11 242 2595 1
11 242 2598 1
11 242 2643 1
11 242 2646 1
11 243 2671 3
11 243 2676 5
11 243 2682 4
11 243 2687 2
11 243 2693 11
11 243 2707 15
11 243 2725 2
11 243 2739 1
11 243 2745 3
11 243 2760 1
11 243 2766 4
11 243 2774 4
11 248 2052 1
11 248 2180 1
11 248 2236 2
11 248 2295 4
11 248 2302 1
11 248 2306 1
11 249 2054 1
11 252 1710 1
11 254 2052 1
11 256 1713 2
11 256 1912 1
11 258 2488 1
11 258 2502 2
11 258 2549 1
11 258 2611 1
11 261 1886 1
11 261 1950 1
11 261 1957 1
11 261 1961 1
11 261 1965 1
11 263 1719 58
11 263 1778 88
11 263 1870 2
11 263 1873 3
11 263 2063 1
11 267 2548 1
11 267 2599 1
11 267 2602 1
11 274 1718 1
11 274 1737 5
11 274 1748 2
11 274 1751 1
11 274 1755 1
11 274 1761 2
11 274 1767 2
11 274 1770 1
11 274 1775 1
11 274 1865 1
11 274 1917 2
11 274 1927 1
11 274 1935 1
11 274 1945 2
11 274 1969 2
11 274 1980 1
11 274 2009 1
11 274 2014 1
11 276 2056 1
11 277 2063 1
11 277 2112 1
11 281 1882 2
11 284 2062 1
11 289 1916 1
11 289 1922 2
11 289 1939 2
11 289 1943 1
11 292 2057 2
11 292 2061 1
11 296 2653 1
11 309 2057 2
11 309 2061 1
11 311 2144 1
11 311 2274 2
11 313 2661 1
11 313 2685 2
11 313 2693 1
11 313 2699 3
11 313 2704 2
11 313 2708 1
11 313 2718 2
11 313 2723 1
11 313 2727 3
11 313 2741 1
11 316 2059 2
11 330 2175 1
11 330 2214 1
11 331 2687 1
11 337 2064 1
11 341 1600 1
11 341 1679 2
11 341 1703 1
11 341 1705 1
11 341 1707 1
11 344 2062 1
11 344 2123 1
11 344 2126 1
11 344 2129 3
11 344 2144 1
11 344 2146 4
11 344 2154 1
11 344 2156 1
11 344 2161 4
11 344 2168 1
11 344 2312 1
11 346 2227 1
11 346 2252 1
11 350 1773 1
11 350 1883 1
11 350 1887 1
11 350 1906 1
11 353 2669 2
11 353 2680 1
11 353 2688 1
11 353 2692 5
11 353 2711 4
11 353 2723 2
11 353 2732 1
11 353 2734 1
11 353 2736 1
11 353 2747 1
11 353 2773 1
11 353 2775 3
11 356 1914 1
11 356 2054 1
11 356 2064 1
11 356 2172 1
11 356 2265 2
11 356 2268 3
11 358 1892 1
11 358 1917 1
11 358 1922 1
11 358 1924 4
11 358 1930 2
11 358 1933 1
11 358 1935 1
11 358 1952 2
11 358 2017 1
11 358 2047 2
11 358 2679 1
11 358 2684 1
11 358 2692 1
11 358 2694 3
11 358 2698 1
11 358 2705 15
11 358 2726 2
11 358 2729 1
11 364 1768 1
11 364 1774 1
11 364 2658 1
11 364 2731 1
11 364 2741 1
11 364 2763 1
11 364 2770 1
11 364 2778 1
11 379 1713 1
11 379 1777 1
11 381 2478 1
11 393 1917 1
11 393 1923 1
11 393 1949 1
11 393 2048 1
11 402 1958 2
11 402 1964 1
11 402 1966 1
11 402 1968 1
11 402 1974 1
11 402 1978 1
11 402 1983 1
11 402 1985 2
11 402 1988 1
11 402 1991 2
11 402 1994 1
11 402 1996 2
11 402 2002 1
11 402 2004 1
11 402 2008 4
11 402 2024 1
11 403 1762 1
11 403 1764 3
11 403 1775 1
11 403 1863 1
11 403 1873 1
11 408 2062 1
11 408 2102 1
11 408 2113 1
11 409 2484 1
11 414 1886 1
11 414 1934 1
11 414 2648 2
11 422 2174 1
11 422 2213 1
11 422 2215 2
11 422 2238 1
11 429 2311 2
11 429 2394 1
11 429 2438 1
11 430 2314 1
11 433 2207 1
11 433 2233 1
11 433 2238 1
11 433 2241 1
11 433 2248 1
11 433 2262 1
11 433 2271 3
11 433 2296 1
11 433 2298 1
11 433 2306 1
11 433 2314 1
11 438 1718 1
11 438 1777 1
11 438 1833 1
11 438 1882 1
11 438 1884 1
11 445 2069 1
11 465 2051 1
11 469 1710 1
11 469 1713 1
11 469 2053 1
11 469 2704 1
11 469 2706 1
11 469 2725 1
11 469 2782 1
11 474 1885 1
11 474 1888 1
11 474 1914 1
11 474 1969 1
11 474 1973 1
11 474 2002 1
11 474 2055 2
11 483 2518 1
11 483 2608 1
11 483 2646 1
11 491 2662 1
11 491 2668 5
11 491 2685 6
11 491 2698 8
11 491 2707 17
11 491 2726 3
11 491 2730 1
11 491 2746 2
11 491 2767 2
11 491 2779 1
11 495 1719 2
11 495 1722 1
11 495 1724 3
11 495 1731 1
11 495 1734 5
11 495 1740 5
11 495 1778 1
11 495 1780 7
11 495 1791 1
11 495 1800 1
11 495 1805 1
11 495 1811 1
11 495 1826 5
11 495 1832 1
11 495 1840 3
11 495 1859 3
11 495 1865 3
11 495 1871 2
11 495 2147 2
11 495 2153 1
11 495 2210 1
11 495 2212 1
11 495 2214 2
11 495 2293 1
11 495 2304 1
11 503 1722 4
11 503 1727 9
11 503 1737 2
11 503 1740 3
11 503 1744 1
11 503 1746 3
11 503 1750 1
11 503 1753 2
11 503 1757 1
11 503 1760 2
11 503 1763 3
11 503 1768 7
11 503 1779 1
11 503 1783 4
11 503 1788 1
11 503 1791 1
11 503 1796 6
11 503 1804 5
11 503 1810 4
11 503 1817 1
11 503 1819 2
11 503 1823 1
11 503 1825 1
11 503 1837 1
11 503 1841 2
11 503 1844 9
11 503 1861 1
11 503 1863 2
11 503 1866 7
11 507 1598 17
11 507 1616 10
11 507 1627 19
11 507 1647 1
11 507 1649 61
11 507 2074 1
11 507 2079 1
11 507 2081 1
11 507 2106 1
11 507 2130 2
11 507 2133 1
11 507 2136 3
11 507 2140 1
11 507 2288 1
11 521 2053 1
11 538 2123 1
11 538 2175 1
11 538 2299 1
11 538 2302 1
11 540 2152 11
11 540 2166 4
11 540 2194 1
11 540 2258 1
11 540 2260 2
11 540 2273 1
11 540 2275 4
11 540 2280 1
11 540 2297 1
11 543 2600 2
11 543 2648 2
11 546 1714 1
11 546 1876 1
11 546 2234 1
11 546 2237 1
11 546 2305 1
11 547 2054 1
11 550 2106 2
11 550 2110 2
11 550 2113 2
11 550 2526 1
11 556 1879 1
11 559 1713 1
11 559 2055 1
11 565 1789 1
11 565 1864 1
11 565 1875 4
11 565 1949 1
11 580 2144 1
11 580 2148 1
11 580 2210 6
11 580 2279 2
11 580 2477 1
11 585 2356 1
11 592 1872 1
11 603 1889 1
11 603 1902 1
11 603 1910 1
11 603 1932 1
11 603 1946 1
11 603 1987 1
11 603 2038 1
11 606 2181 1
11 606 2285 2
11 606 2304 1
11 614 2260 2
11 614 2263 10
11 614 2281 2
11 614 2286 1
11 614 2290 1
11 614 2296 2
12 16 1809 1
12 19 1719 1
12 32 1881 1
12 33 2323 1
12 33 2388 3
12 33 2392 1
12 33 2401 2
12 33 2406 1
12 33 2462 1
12 33 2465 1
12 37 2155 1
12 37 2304 1
12 46 1891 5
12 46 1897 5
12 46 1903 6
12 46 1911 8
12 46 1920 9
12 46 1930 2
12 46 1934 11
12 46 1946 17
12 46 1964 8
12 46 1973 1
12 46 1978 7
12 46 1986 1
12 46 1988 1
12 46 1991 8
12 46 2000 2
12 46 2004 3
12 46 2008 1
12 46 2010 1
12 46 2018 4
12 46 2025 8
12 46 2037 1
12 46 2043 1
12 46 2045 2
12 46 2048 1
12 46 2662 3
12 46 2666 9
12 46 2676 5
12 46 2683 7
12 46 2691 1
12 46 2693 2
12 46 2697 1
12 46 2703 1
12 46 2708 2
12 46 2715 1
12 46 2719 1
12 46 2721 1
12 46 2723 1
12 46 2725 2
12 46 2728 4
12 46 2741 11
12 46 2753 1
12 46 2758 9
12 46 2768 4
12 54 2506 1
12 54 2599 1
12 63 1640 1
12 63 1656 1
12 63 1685 1
12 63 1693 1
12 63 1733 1
12 63 1741 2
12 63 1765 2
12 63 1791 1
12 63 1877 1
12 63 2140 1
12 63 2147 1
12 63 2308 1
12 63 2386 4
12 63 2391 1
12 63 2394 1
12 63 2396 1
12 63 2398 1
12 63 2783 1
12 66 1640 1
12 66 1697 1
12 66 1700 3
12 66 1705 3
12 66 1753 1
12 66 1759 1
12 66 1762 1
12 66 1781 1
12 66 1786 1
12 66 1803 1
12 66 1876 1
12 67 2316 1
12 67 2331 3
12 67 2364 2
12 67 2367 1
12 67 2382 2
12 67 2386 4
12 67 2395 3
12 67 2399 5
12 67 2432 4
12 67 2455 1
12 71 2705 1
12 71 2755 1
12 73 1628 1
12 73 1630 1
12 73 1643 1
12 73 1655 1
12 73 1669 1
12 73 1688 1
12 73 1698 1
12 73 1706 1
12 73 1735 1
12 73 1741 1
12 73 1764 1
12 73 1793 1
12 73 1800 1
12 73 1804 1
12 73 1875 1
12 73 1877 3
12 83 2047 1
12 84 1715 5
12 84 2650 1
12 100 2575 1
12 100 2592 1
12 100 2628 1
12 100 2641 1
12 100 2648 1
12 101 2314 1
12 102 1888 2
12 102 1891 2
12 102 1896 1
12 102 1901 1
12 102 1941 1
12 102 1952 1
12 102 1955 1
12 102 1959 1
12 102 1962 1
12 102 1964 2
12 102 1983 1
12 102 1998 1
12 102 2005 1
12 102 2019 2
12 102 2042 1
12 102 2047 1
12 102 2087 1
12 102 2654 1
12 102 2659 3
12 102 2685 2
12 102 2688 1
12 102 2701 11
12 102 2718 5
12 102 2724 2
12 102 2734 9
12 102 2744 1
12 102 2746 1
12 102 2748 1
12 102 2754 1
12 102 2756 1
12 102 2758 1
12 102 2761 1
12 102 2763 1
12 102 2765 2
12 102 2768 2
12 102 2771 2
12 104 1891 2
12 104 1910 1
12 104 1919 1
12 104 1921 1
12 104 1923 6
12 104 1930 1
12 104 1932 1
12 104 1942 1
12 104 1945 1
12 104 1948 3
12 104 1952 3
12 104 1958 7
12 104 1966 1
12 104 1968 1
12 104 1970 2
12 104 1973 1
12 104 1983 1
12 104 1998 3
12 104 2004 1
12 104 2017 3
12 104 2043 1
12 106 1798 1
12 106 1808 1
12 106 1815 1
12 106 1830 1
12 106 1864 1
12 107 2311 1
12 108 2654 4
12 108 2659 1
12 108 2661 2
12 108 2664 8
12 108 2676 1
12 108 2681 2
12 108 2685 1
12 108 2747 1
12 108 2750 3
12 108 2756 1
12 108 2758 1
12 108 2763 1
12 108 2767 2
12 108 2781 1
12 113 2314 1
12 114 2512 1
12 118 2103 1
12 119 2322 1
12 119 2325 2
12 119 2328 1
12 119 2331 1
12 119 2358 1
12 119 2363 1
12 119 2368 1
12 119 2370 2
12 119 2373 2
12 119 2418 1
12 119 2438 1
12 119 2442 1
12 119 2447 2
12 119 2459 1
12 119 2461 2
12 119 2464 3
12 121 1702 2
12 121 1710 1
12 121 1807 1
12 124 2069 1
12 124 2312 1
12 125 1711 1
12 125 2061 1
12 125 2066 1
12 126 2084 1
12 126 2087 1
12 126 2089 2
12 126 2092 2
12 126 2095 1
12 126 2097 5
12 126 2103 3
12 126 2107 1
12 126 2109 10
12 126 2120 11
12 126 2132 3
12 126 2136 1
12 126 2535 1
12 126 2538 2
12 126 2590 2
12 126 2598 1
12 126 2613 2
12 126 2635 1
12 126 2637 1
12 126 2652 1
12 131 1720 1
12 131 1726 1
12 131 1818 1
12 131 1837 1
12 131 1839 4
12 131 1847 2
12 132 1655 1
12 132 1805 1
12 132 1875 4
12 136 2669 1
12 136 2727 4
12 136 2732 3
12 145 2048 1
12 147 1804 1
12 147 1878 1
12 154 1715 1
12 154 2506 1
12 154 2547 1
12 154 2610 1
12 154 2612 1
12 154 2615 1
12 156 2062 1
12 156 2064 2
12 156 2067 5
12 157 2492 1
12 157 2501 1
12 157 2504 1
12 157 2588 1
12 157 2602 1
12 157 2606 1
12 157 2608 2
12 157 2613 2
12 170 1688 1
12 170 1696 1
12 170 1698 1
12 170 1744 1
12 170 1746 1
12 170 1786 3
12 170 1792 1
12 170 1879 1
12 172 2624 1
12 175 2202 4
12 181 1614 2
12 181 1617 33
12 181 1651 15
12 181 1670 20
12 181 1691 19
12 181 1721 79
12 181 1801 5
12 181 2155 9
12 181 2165 9
12 181 2175 12
12 181 2188 3
12 181 2193 2
12 181 2196 1
12 181 2199 1
12 181 2203 3
12 181 2207 1
12 181 2209 6
12 181 2218 40
12 181 2259 15
12 181 2277 10
12 181 2291 13
12 181 2305 10
12 181 2316 1
12 181 2650 1
12 184 1620 1
12 184 1622 1
12 184 1627 2
12 184 1631 3
12 184 1639 1
12 184 1646 2
12 184 1654 2
12 184 1657 1
12 184 1669 1
12 184 1671 1
12 184 1678 3
12 184 1682 1
12 184 1684 1
12 184 1686 1
12 184 1689 1
12 184 1692 1
12 184 1695 1
12 184 1701 3
12 184 1720 2
12 184 1724 2
12 184 1727 5
12 184 1733 1
12 184 1735 11
12 184 1748 11
12 184 1761 1
12 184 1763 1
12 184 1766 5
12 184 1772 1
12 184 1775 5
12 184 1782 3
12 184 1786 1
12 184 1788 1
12 184 1795 7
12 184 1803 1
12 184 1879 1
12 188 2505 2
12 188 2547 1
12 188 2570 1
12 188 2575 1
12 188 2617 1
12 188 2622 1
12 188 2628 2
12 188 2634 1
12 188 2638 2
12 192 1718 1
12 201 1630 1
12 201 1708 1
12 201 1755 1
12 201 1803 1
12 201 1881 1
12 201 2145 1
12 208 2507 1
12 208 2548 1
12 208 2643 1
12 208 2645 3
12 211 2621 1
12 215 2051 1
12 215 2059 1
12 215 2319 1
12 215 2342 1
12 215 2395 1
12 217 2079 1
12 222 1808 1
12 222 1876 1
12 228 2480 1
12 234 2480 1
12 237 2055 1
12 238 2072 1
12 248 1628 1
12 249 1879 1
12 249 2656 1
12 249 2660 1
12 249 2662 2
12 249 2665 4
12 249 2684 2
12 249 2705 1
12 249 2759 1
12 249 2763 1
12 249 2765 1
12 259 2314 1
12 264 2687 1
12 264 2782 1
12 270 2055 1
12 277 2314 1
12 284 1950 1
12 284 1952 1
12 284 1998 1
12 284 2001 1
12 284 2005 2
12 284 2026 1
12 284 2048 1
12 284 2144 1
12 284 2506 1
12 284 2599 1
12 284 2619 1
12 287 2650 1
12 297 2479 1
12 301 2177 1
12 301 2309 2
12 313 1717 1
12 315 1716 1
12 321 2512 1
12 321 2518 2
12 321 2523 5
12 321 2529 1
12 321 2531 11
12 321 2543 1
12 321 2546 1
12 321 2549 2
12 321 2553 2
12 321 2556 10
12 321 2567 5
12 321 2574 12
12 331 2049 1
12 332 2051 1
12 332 2480 1
12 353 2317 1
12 353 2338 1
12 353 2352 2
12 353 2355 1
12 353 2360 1
12 353 2364 2
12 353 2368 3
12 353 2373 2
12 353 2376 2
12 353 2379 1
12 353 2381 1
12 353 2385 10
12 353 2400 1
12 353 2404 2
12 353 2417 2
12 353 2421 1
12 353 2429 1
12 353 2444 1
12 353 2454 1
12 353 2479 2
12 355 1936 1
12 355 1952 1
12 355 1978 1
12 356 2059 1
12 356 2062 6
12 356 2070 1
12 357 2055 1
12 358 2496 1
12 358 2503 1
12 358 2508 2
12 358 2513 1
12 358 2518 1
12 358 2521 1
12 358 2531 6
12 361 2077 1
12 362 1881 1
12 364 2048 1
12 373 2479 1
12 375 2138 1
12 378 2653 1
12 382 1876 2
12 382 2164 1
12 382 2344 1
12 382 2351 1
12 382 2363 1
12 383 2312 1
12 383 2707 1
12 383 2730 2
12 383 2762 1
12 383 2764 2
12 383 2767 1
12 393 2489 1
12 393 2505 1
12 393 2531 1
12 393 2557 1
12 393 2640 1
12 396 2545 1
12 401 1880 1
12 404 2506 1
12 404 2549 1
12 404 2620 3
12 404 2626 2
12 404 2640 1
12 404 2642 1
12 410 2576 1
12 410 2620 1
12 410 2622 1
12 410 2649 1
12 412 2050 1
12 412 2070 1
12 416 2672 1
12 416 2704 1
12 419 2311 1
12 422 2138 1
12 430 2637 1
12 431 2707 1
12 433 2052 1
12 440 2140 1
12 440 2613 1
12 441 1882 1
12 443 2510 1
12 443 2642 1
12 445 1941 1
12 445 1943 1
12 445 1947 1
12 445 1956 1
12 445 1963 2
12 445 1967 1
12 445 1970 1
12 445 2003 1
12 451 1889 1
12 451 1938 1
12 451 2005 1
12 456 2514 2
12 456 2522 2
12 456 2527 1
12 456 2537 1
12 456 2590 1
12 456 2596 1
12 456 2603 2
12 456 2608 1
12 456 2615 2
12 456 2636 1
12 456 2654 2
12 456 2657 14
12 456 2672 4
12 456 2677 3
12 456 2681 2
12 456 2684 4
12 456 2689 8
12 456 2698 20
12 456 2719 9
12 456 2730 1
12 456 2733 2
12 456 2736 2
12 456 2739 3
12 456 2747 1
12 456 2749 1
12 456 2751 2
12 456 2756 1
12 456 2758 1
12 456 2762 7
12 456 2770 3
12 456 2781 1
12 460 1717 1
12 465 2067 2
12 465 2071 1
12 478 2707 1
12 486 1912 2
12 486 1930 1
12 486 1932 2
12 486 1937 1
12 486 1952 1
12 486 1955 1
12 486 1961 1
12 486 1965 1
12 486 1980 1
12 486 1984 2
12 486 1999 1
12 486 2006 1
12 486 2024 1
12 486 2045 1
12 503 1719 1
12 515 2319 1
12 515 2364 1
12 515 2417 1
12 515 2446 1
12 515 2451 1
12 523 2313 1
12 525 2480 1
12 527 2060 1
12 529 2314 1
12 531 2679 1
12 533 2480 1
12 534 2317 3
12 534 2321 70
12 534 2392 4
12 534 2397 1
12 534 2399 4
12 534 2404 1
12 534 2406 5
12 534 2414 1
12 534 2427 2
12 534 2443 1
12 534 2450 1
12 534 2463 1
12 534 2465 4
12 534 2472 2
12 534 2475 1
12 537 2481 1
12 538 2070 1
12 543 1891 1
12 543 1900 1
12 543 1904 2
12 543 1949 1
12 543 1972 1
12 543 2037 1
12 543 2144 1
12 543 2320 1
12 543 2322 1
12 543 2324 1
12 543 2326 1
12 543 2338 1
12 543 2368 43
12 543 2412 14
12 543 2428 2
12 543 2434 3
12 543 2438 3
12 543 2446 1
12 543 2448 2
12 543 2452 10
12 543 2463 6
12 543 2475 1
12 545 2070 1
12 545 2491 1
12 545 2504 1
12 545 2507 33
12 545 2541 1
12 545 2544 1
12 545 2546 1
12 545 2549 5
12 545 2562 15
12 545 2578 8
12 545 2587 9
12 545 2602 4
12 545 2607 5
12 545 2613 4
12 545 2619 1
12 545 2622 1
12 545 2625 1
12 545 2633 3
12 545 2641 1
12 552 2049 1
12 552 2152 1
12 552 2154 1
12 552 2157 1
12 552 2187 1
12 552 2199 1
12 552 2216 1
12 552 2251 1
12 552 2259 2
12 552 2272 1
12 552 2303 1
12 552 2310 1
12 555 2481 1
12 556 2507 1
12 556 2603 1
12 557 2479 1
12 561 2059 1
12 561 2077 1
12 561 2079 3
12 561 2083 2
12 562 1880 1
12 565 2708 3
12 565 2714 1
12 565 2759 1
12 566 1879 1
12 573 2635 1
12 574 2049 1
12 574 2712 1
12 574 2753 1
12 574 2765 1
12 578 1639 1
12 578 1641 3
12 578 1646 1
12 578 1649 7
12 578 1661 3
12 578 1696 3
12 578 1700 1
12 578 1702 1
12 578 1705 1
12 578 1756 1
12 578 1785 1
12 578 1787 1
12 578 1790 1
12 578 1792 1
12 578 1799 2
12 578 1880 1
12 587 2069 2
12 587 2182 1
12 587 2278 1
12 589 2657 2
12 592 2049 1
12 595 2480 1
12 607 2658 1
12 607 2705 1
12 618 1880 1
13 17 1610 2
13 17 1617 5
13 17 1623 1
13 17 2147 1
13 19 1585 4
13 19 1592 3
13 19 1596 1
13 19 1600 1
13 19 1602 2
13 19 1607 19
13 19 1627 9
13 19 1637 1
13 19 1639 1
13 19 1711 4
13 19 1879 2
13 19 2150 2
13 19 2153 1
13 19 2156 24
13 19 2221 1
13 19 2228 2
13 19 2309 1
13 25 2767 1
13 32 2094 2
13 32 2755 2
13 32 2763 1
13 32 2765 1
13 38 2378 1
13 39 2091 1
13 42 2486 4
13 46 2315 2
13 51 1722 1
13 56 2060 1
13 59 2501 1
13 59 2524 2
13 59 2532 1
13 70 1719 1
13 72 2152 1
13 77 2085 1
13 87 2660 2
13 87 2667 1
13 87 2669 2
13 87 2678 1
13 87 2704 1
13 87 2716 1
13 87 2720 1
13 87 2732 1
13 87 2750 3
13 87 2757 4
13 87 2766 3
13 87 2771 10
13 87 2782 1
13 88 1589 1
13 88 1592 1
13 88 1720 1
13 92 1720 1
13 92 2065 3
13 92 2655 1
13 93 2654 1
13 93 2657 1
13 98 2488 2
13 102 2492 1
13 105 2174 3
13 105 2186 2
13 106 2155 1
13 108 2174 1
13 108 2323 1
13 108 2326 3
13 108 2332 2
13 108 2335 2
13 108 2339 1
13 108 2341 1
13 108 2477 1
13 118 2093 1
13 118 2382 1
13 118 2462 1
13 121 1717 1
13 123 2317 1
13 125 2670 1
13 138 1919 1
13 139 1636 1
13 140 1714 1
13 144 1815 1
13 144 1819 1
13 147 2322 1
13 148 1595 1
13 148 1636 1
13 148 1876 1
13 148 2315 2
13 154 1715 1
13 156 1600 1
13 156 1852 1
13 156 2316 1
13 156 2491 2
13 157 2675 1
13 158 2312 1
13 163 1931 3
13 163 1937 13
13 163 1951 1
13 163 1953 10
13 163 1965 1
13 163 1967 20
13 163 1988 1
13 163 1990 5
13 163 1996 2
13 163 1999 2
13 163 2002 1
13 163 2004 7
13 163 2012 3
13 163 2016 3
13 163 2021 4
13 163 2026 9
13 163 2044 1
13 163 2046 2
13 163 2492 2
13 164 1919 1
13 166 1929 1
13 166 2047 1
13 174 1717 2
13 174 2065 2
13 177 2094 1
13 177 2153 2
13 177 2174 4
13 177 2316 1
13 178 2314 1
13 178 2316 1
13 179 2313 1
13 181 2086 1
13 184 2015 1
13 184 2496 13
13 184 2512 5
13 184 2518 2
13 184 2552 3
13 184 2559 8
13 184 2568 16
13 184 2589 1
13 184 2598 1
13 184 2600 1
13 184 2608 6
13 184 2615 1
13 184 2628 3
13 184 2632 1
13 184 2634 2
13 184 2643 1
13 189 2316 1
13 191 2486 1
13 196 2480 1
13 196 2483 1
13 197 2661 2
13 205 2313 1
13 206 2174 2
13 206 2229 1
13 210 1717 1
13 210 2035 3
13 211 2313 1
13 217 2314 1
13 217 2783 1
13 218 2084 1
13 224 2097 1
13 226 1919 1
13 228 2781 1
13 236 1881 1
13 242 2783 1
13 247 1592 1
13 247 1878 1
13 249 2151 3
13 249 2155 2
13 249 2161 1
13 249 2166 3
13 249 2170 3
13 249 2174 1
13 249 2190 2
13 249 2195 3
13 249 2200 2
13 249 2208 6
13 249 2216 6
13 249 2225 1
13 249 2229 1
13 249 2232 2
13 249 2250 16
13 249 2267 5
13 249 2273 2
13 249 2276 1
13 249 2278 1
13 249 2280 1
13 249 2282 1
13 249 2299 7
13 249 2307 2
13 258 2065 1
13 258 2067 1
13 262 2312 2
13 266 1717 1
13 275 2665 1
13 275 2737 1
13 275 2783 1
13 276 2093 1
13 277 1589 1
13 277 1597 1
13 277 1602 1
13 277 1711 1
13 277 1814 1
13 277 1879 1
13 277 2097 35
13 277 2133 8
13 277 2144 1
13 284 2060 1
13 284 2083 1
13 284 2658 1
13 286 2312 1
13 288 1932 1
13 288 1941 1
13 288 1977 1
13 288 1993 1
13 288 2007 2
13 288 2012 2
13 288 2043 1
13 288 2046 1
13 289 2312 1
13 313 1928 1
13 314 2476 1
13 316 1721 1
13 326 2783 1
13 330 1883 1
13 330 2085 2
13 340 1585 3
13 340 1594 3
13 340 1603 12
13 340 1616 5
13 340 1627 2
13 340 1630 6
13 340 1650 1
13 340 1756 1
13 340 1758 1
13 340 1851 1
13 340 1876 1
13 340 1878 3
13 346 2085 1
13 346 2315 1
13 353 2174 1
13 353 2179 1
13 353 2186 2
13 353 2314 1
13 355 1718 1
13 355 2674 1
13 355 2766 1
13 355 2775 2
13 355 2780 1
13 355 2782 1
13 356 1853 1
13 363 2522 1
13 363 2650 1
13 364 2179 2
13 366 1883 1
13 366 2491 2
13 366 2545 1
13 368 1922 1
13 373 2658 1
13 375 2312 1
13 379 2313 1
13 382 1931 2
13 382 1934 4
13 382 1939 1
13 382 1941 1
13 382 1946 3
13 382 1960 3
13 382 1966 2
13 382 1971 3
13 382 1976 3
13 382 1980 2
13 382 1983 2
13 382 1988 3
13 382 1992 4
13 382 1997 2
13 382 2002 3
13 382 2020 1
13 382 2029 1
13 382 2044 2
13 388 2024 1
13 388 2040 3
13 388 2343 1
13 388 2349 1
13 388 2378 2
13 388 2382 1
13 388 2384 1
13 388 2585 1
13 388 2594 2
13 388 2608 1
13 388 2645 2
13 396 2321 1
13 396 2323 2
13 396 2332 10
13 404 2734 1
13 404 2740 10
13 404 2757 5
13 404 2763 3
13 404 2774 1
13 404 2778 2
13 404 2781 1
13 408 1710 2
13 408 2096 1
13 408 2099 1
13 408 2102 1
13 408 2104 2
13 408 2112 3
13 408 2116 2
13 408 2119 7
13 408 2133 2
13 408 2136 2
13 408 2139 3
13 408 2145 1
13 411 1997 1
13 411 2044 1
13 412 2093 1
13 416 2014 1
13 419 2035 1
13 419 2042 1
13 421 1715 1
13 424 2532 1
13 427 2478 1
13 436 2015 1
13 436 2029 1
13 436 2031 1
13 436 2034 1
13 436 2042 1
13 436 2048 1
13 441 2048 1
13 442 1960 1
13 442 1984 1
13 442 2002 2
13 442 2016 1
13 442 2030 1
13 442 2035 1
13 443 1847 2
13 443 1872 1
13 446 1770 2
13 447 1714 2
13 447 1717 2
13 450 2154 2
13 450 2159 1
13 450 2284 1
13 450 2308 1
13 453 2497 1
13 453 2534 2
13 453 2537 1
13 453 2539 1
13 453 2611 1
13 456 1711 1
13 459 2517 1
13 460 1717 1
13 460 1883 1
13 460 2179 1
13 460 2313 2
13 464 1921 1
13 466 2755 1
13 467 2342 1
13 467 2365 1
13 469 2187 1
13 474 2495 1
13 475 2059 1
13 479 2458 1
13 479 2477 1
13 484 2644 1
13 486 2095 1
13 487 2313 2
13 491 2083 2
13 493 1713 1
13 494 1816 1
13 500 1954 1
13 500 1969 1
13 500 2186 1
13 502 2476 1
13 506 2384 1
13 506 2474 1
13 507 2313 1
13 520 2313 1
13 520 2623 2
13 520 2627 3
13 521 2652 4
13 526 2036 2
13 526 2479 1
13 527 2011 1
13 527 2040 1
13 527 2043 1
13 527 2047 1
13 533 2315 2
13 535 1714 1
13 537 2668 1
13 537 2740 1
13 543 1883 5
13 543 2095 1
13 543 2119 1
13 547 1713 2
13 553 2324 1
13 553 2335 1
13 554 2036 1
13 560 1939 1
13 560 1994 1
13 560 2001 1
13 560 2004 1
13 560 2013 1
13 560 2034 1
13 560 2043 1
13 565 2343 18
13 565 2365 5
13 565 2371 3
13 565 2377 2
13 565 2382 1
13 565 2459 7
13 565 2467 4
13 565 2477 1
13 579 2311 1
13 580 2709 1
13 580 2711 2
13 580 2738 2
13 580 2763 2
13 580 2766 1
13 585 1721 1
13 586 1970 1
13 586 2009 1
13 586 2015 1
13 586 2017 1
13 586 2019 3
13 586 2028 1
13 586 2048 1
13 590 2599 1
13 590 2601 1
13 590 2609 1
13 593 2174 1
13 593 2178 1
13 593 2657 1
13 601 2363 2
13 601 2379 1
13 601 2382 1
13 601 2384 1
13 602 1933 1
13 602 2012 1
13 602 2028 1
13 602 2036 2
13 602 2041 1
13 602 2043 2
13 602 2311 1
13 603 1719 1
13 603 2065 2
13 603 2092 1
13 603 2312 1
13 606 2093 1
13 612 2486 1
13 614 2651 1
13 614 2655 2
13 614 2658 1
14 18 2390 1
14 18 2450 1
14 20 2316 1
14 20 2319 2
14 21 2414 1
14 21 2421 1
14 21 2445 1
14 25 2053 1
14 26 1825 1
14 26 1827 1
14 26 1868 1
14 31 1733 4
14 31 1739 2
14 31 1742 3
14 31 1747 1
14 31 1749 1
14 31 1760 1
14 31 1764 1
14 31 1777 1
14 31 1787 1
14 31 1800 1
14 31 1831 5
14 31 1838 3
14 31 1844 2
14 31 1850 2
14 31 1866 2
14 31 1869 1
14 31 2654 1
14 38 2050 1
14 39 2319 1
14 41 2316 3
14 41 2320 2
14 41 2324 1
14 41 2466 1
14 41 2468 7
14 41 2476 1
14 43 2653 1
14 45 2057 1
14 46 2446 1
14 51 2316 1
14 61 2322 1
14 61 2467 1
14 61 2471 1
14 61 2473 2
14 66 2227 2
14 66 2230 2
14 66 2233 1
14 66 2239 2
14 66 2242 1
14 66 2244 1
14 66 2281 1
14 66 2288 1
14 66 2295 1
14 66 2313 1
14 66 2316 1
14 66 2318 1
14 66 2320 1
14 66 2322 8
14 66 2332 2
14 66 2336 1
14 66 2344 1
14 66 2389 1
14 66 2410 1
14 66 2445 1
14 66 2459 1
14 66 2464 11
14 66 2476 3
14 66 2491 1
14 66 2567 1
14 66 2600 2
14 66 2607 1
14 66 2620 1
14 66 2627 1
14 66 2649 1
14 74 2225 1
14 80 1888 1
14 80 2169 1
14 85 2320 2
14 85 2324 1
14 85 2472 2
14 89 1711 1
14 90 2052 1
14 94 1995 1
14 94 2041 1
14 94 2044 1
14 94 2057 1
14 98 1885 2
14 100 2042 4
14 116 1589 1
14 121 2407 1
14 125 2424 1
14 125 2444 1
14 125 2447 1
14 125 2463 1
14 141 2223 1
14 144 2427 1
14 148 2330 1
14 148 2427 1
14 152 2311 1
14 152 2314 11
14 152 2467 1
14 152 2469 1
14 152 2471 1
14 152 2473 2
14 155 2276 1
14 158 2221 1
14 160 2056 1
14 162 2052 1
14 162 2170 1
14 162 2172 2
14 170 2220 1
14 180 2546 1
14 180 2548 1
14 180 2600 1
14 180 2606 1
14 185 2090 3
14 185 2094 1
14 185 2149 1
14 185 2204 1
14 185 2206 1
14 185 2210 1
14 185 2220 1
14 186 2052 1
14 186 2054 1
14 186 2056 1
14 186 2213 1
14 186 2216 1
14 190 1883 1
14 191 1717 1
14 191 1870 1
14 192 2331 1
14 192 2384 1
14 192 2393 1
14 192 2399 1
14 192 2405 2
14 192 2416 1
14 192 2419 1
14 192 2425 1
14 192 2433 2
14 192 2436 2
14 192 2439 1
14 192 2441 1
14 192 2451 1
14 192 2453 1
14 192 2456 2
14 192 2459 1
14 192 2572 1
14 192 2574 1
14 192 2576 2
14 192 2582 1
14 192 2646 1
14 201 2313 1
14 203 1823 1
14 205 2319 6
14 205 2466 1
14 205 2469 1
14 205 2471 4
14 205 2477 1
14 206 2426 1
14 223 2218 1
14 224 2447 1
14 224 2650 1
14 227 1767 1
14 227 1817 1
14 227 1819 1
14 227 1822 3
14 227 1828 1
14 227 1873 1
14 227 1875 1
14 227 1877 2
14 227 1880 5
14 227 2230 1
14 227 2234 1
14 227 2247 1
14 227 2574 1
14 227 2599 1
14 227 2601 1
14 227 2615 1
14 227 2617 1
14 227 2624 1
14 227 2637 1
14 227 2640 1
14 227 2642 5
14 251 2320 1
14 255 2045 1
14 255 2049 1
14 255 2264 1
14 255 2269 1
14 255 2277 1
14 255 2283 2
14 255 2288 1
14 255 2294 1
14 259 1887 1
14 260 2428 1
14 260 2471 1
14 260 2473 2
14 266 2054 1
14 270 1883 1
14 278 2570 1
14 280 1724 3
14 280 1732 6
14 280 1741 2
14 280 1751 2
14 280 1779 1
14 280 1782 1
14 280 1822 1
14 280 1826 3
14 280 1830 1
14 280 1869 2
14 280 1877 1
14 280 2225 1
14 283 2223 2
14 286 2310 2
14 294 1730 1
14 294 1732 1
14 294 1734 1
14 294 1739 2
14 294 1745 2
14 294 1749 2
14 294 1753 1
14 294 1871 1
14 294 2723 1
14 296 2402 1
14 310 2733 1
14 310 2735 2
14 311 2051 1
14 313 2313 1
14 315 1883 1
14 333 1857 1
14 336 1887 1
14 341 2478 1
14 352 2330 2
14 352 2392 2
14 352 2395 1
14 352 2398 1
14 352 2416 1
14 352 2421 1
14 352 2436 2
14 354 2175 1
14 354 2177 3
14 357 2312 1
14 359 1828 1
14 362 1582 6
14 368 1883 1
14 372 2230 1
14 372 2233 2
14 372 2237 1
14 372 2239 3
14 372 2250 1
14 373 1890 7
14 373 1898 32
14 373 1976 45
14 373 2022 1
14 373 2027 4
14 373 2033 1
14 373 2035 3
14 373 2046 2
14 373 2061 6
14 373 2069 34
14 373 2110 76
14 373 2187 26
14 378 2320 1
14 379 2041 1
14 379 2052 1
14 379 2319 1
14 385 2312 1
14 386 2329 1
14 386 2472 1
14 391 2467 1
14 391 2470 1
14 400 2052 2
14 400 2056 1
14 400 2215 1
14 412 1825 1
14 412 1879 1
14 416 1881 1
14 421 2050 1
14 424 2040 1
14 428 1724 1
14 434 2042 4
14 434 2131 1
14 435 2240 5
14 435 2246 2
14 435 2250 1
14 435 2311 1
14 436 2429 1
14 436 2750 1
14 437 2320 1
14 437 2432 1
14 439 1571 1
14 439 1577 2
14 439 1593 1
14 441 2219 1
14 446 2320 1
14 446 2330 1
14 448 1881 1
14 449 2473 1
14 453 2169 2
14 466 2744 1
14 468 1891 1
14 472 1709 1
14 473 1928 2
14 473 1997 1
14 473 2068 1
14 473 2083 1
14 473 2089 1
14 473 2096 2
14 473 2099 1
14 473 2109 3
14 473 2149 2
14 473 2153 1
14 473 2162 1
14 473 2181 1
14 473 2194 1
14 473 2196 2
14 473 2203 2
14 476 2318 2
14 478 2472 1
14 479 2222 1
14 480 2317 1
14 481 1810 1
14 481 1824 1
14 481 1833 2
14 484 2213 1
14 485 2047 1
14 485 2052 1
14 488 2174 1
14 490 1571 1
14 490 1573 1
14 490 1580 1
14 490 1583 1
14 490 1598 1
14 490 1601 2
14 490 1604 1
14 490 1677 1
14 493 2221 1
14 493 2472 1
14 504 2323 1
14 504 2325 1
14 504 2383 1
14 504 2391 4
14 504 2400 1
14 504 2404 2
14 504 2410 1
14 504 2413 2
14 504 2416 1
14 504 2419 9
14 504 2429 1
14 504 2449 1
14 504 2452 1
14 504 2462 1
14 505 1575 1
14 505 2225 1
14 520 2215 1
14 520 2217 1
14 521 1890 1
14 523 1880 1
14 531 2472 1
14 537 2311 1
14 542 1825 1
14 546 2477 2
14 548 2653 1
14 557 2212 1
14 581 2051 1
14 599 2317 1
14 604 2056 1
14 605 2439 1
14 610 1900 2
14 610 1979 1
14 610 1981 3
14 610 1992 7
14 610 2003 9
14 610 2017 8
14 610 2054 2
14 610 2058 1
14 610 2172 1
14 610 2191 1
14 610 2201 1
15 17 1889 1
15 17 1976 1
15 17 1993 1
15 17 2012 2
15 17 2036 1
15 17 2048 1
15 18 2145 1
15 19 2614 2
15 20 2052 1
15 22 1716 1
15 26 1883 1
15 26 1929 1
15 26 1942 1
15 26 1949 2
15 26 1955 3
15 26 1963 1
15 26 2009 1
15 26 2033 1
15 26 2140 1
15 40 2309 1
15 40 2479 1
15 41 2149 1
15 41 2155 1
15 41 2171 1
15 41 2173 1
15 41 2175 2
15 41 2178 2
15 41 2200 1
15 41 2212 4
15 41 2255 11
15 41 2267 1
15 41 2271 5
15 41 2277 2
15 41 2281 1
15 41 2309 1
15 45 1610 2
15 45 1631 1
15 53 2057 1
15 63 2114 1
15 68 1930 1
15 68 1934 1
15 68 1938 1
15 68 1998 1
15 68 2032 1
15 68 2035 1
15 68 2157 1
15 68 2165 1
15 68 2172 3
15 68 2185 1
15 68 2187 1
15 68 2189 2
15 68 2193 1
15 68 2195 3
15 68 2201 2
15 68 2204 14
15 68 2219 2
15 68 2223 1
15 68 2261 1
15 68 2264 1
15 68 2266 1
15 68 2319 1
15 68 2457 1
15 70 2653 1
15 81 1578 2
15 85 1713 1
15 92 2109 1
15 98 2132 1
15 113 2127 1
15 116 1589 2
15 116 1613 2
15 116 1713 1
15 116 2055 1
15 116 2451 1
15 121 2054 1
15 123 1749 1
15 123 1859 1
15 124 1711 1
15 124 2115 1
15 124 2128 1
15 124 2130 1
15 124 2135 1
15 124 2138 1
15 124 2315 1
15 124 2319 2
15 124 2324 1
15 124 2332 2
15 124 2338 1
15 124 2344 1
15 124 2349 1
15 124 2354 2
15 124 2359 5
15 124 2365 2
15 124 2368 5
15 124 2374 5
15 124 2380 6
15 124 2387 12
15 124 2404 1
15 124 2409 2
15 124 2415 10
15 124 2426 2
15 124 2429 15
15 124 2445 3
15 124 2449 1
15 124 2451 1
15 124 2456 4
15 124 2463 1
15 124 2467 1
15 124 2469 2
15 124 2478 1
15 127 1967 1
15 127 1977 1
15 127 1982 2
15 127 1996 1
15 127 2001 1
15 127 2003 1
15 127 2010 1
15 127 2013 1
15 127 2031 1
15 127 2047 1
15 127 2487 1
15 127 2643 3
15 127 2648 1
15 128 1889 1
15 128 1899 1
15 128 1907 1
15 128 1911 5
15 128 1931 1
15 128 1941 1
15 128 1948 1
15 128 1976 1
15 128 1989 1
15 128 2322 3
15 128 2326 2
15 128 2339 19
15 128 2359 2
15 128 2363 1
15 128 2403 1
15 128 2408 2
15 128 2415 35
15 128 2453 2
15 128 2460 2
15 128 2463 1
15 128 2465 1
15 128 2475 2
15 128 2478 1
15 130 1713 1
15 130 2491 1
15 130 2527 1
15 130 2529 1
15 130 2532 1
15 130 2539 1
15 130 2544 1
15 130 2547 1
15 130 2550 1
15 130 2595 1
15 134 2055 1
15 135 1931 1
15 135 1944 1
15 135 1995 1
15 135 1998 1
15 135 2007 1
15 135 2035 1
15 135 2497 1
15 149 2127 1
15 150 1715 1
15 150 2358 1
15 150 2452 1
15 150 2462 1
15 161 2149 1
15 161 2313 1
15 176 1685 1
15 193 2141 1
15 194 2051 1
15 194 2061 1
15 200 1595 2
15 200 2062 1
15 200 2065 1
15 200 2067 1
15 200 2069 2
15 200 2072 1
15 200 2717 4
15 200 2722 6
15 200 2730 1
15 200 2732 2
15 200 2735 2
15 200 2738 1
15 200 2740 1
15 204 1889 1
15 204 1934 2
15 204 1937 1
15 204 1946 1
15 204 2010 1
15 204 2014 2
15 204 2021 3
15 204 2025 1
15 204 2027 3
15 204 2043 4
15 204 2243 5
15 204 2309 1
15 205 2073 2
15 205 2076 1
15 205 2078 15
15 205 2094 1
15 205 2098 1
15 214 2495 1
15 214 2541 4
15 214 2547 1
15 214 2555 1
15 214 2559 1
15 214 2573 11
15 214 2585 3
15 214 2589 6
15 214 2596 3
15 214 2601 4
15 214 2612 2
15 214 2616 1
15 214 2619 4
15 214 2624 18
15 214 2644 1
15 217 2113 1
15 218 2217 1
15 218 2221 1
15 218 2261 1
15 218 2264 1
15 229 1577 1
15 232 1594 1
15 232 1616 1
15 232 1654 1
15 237 1709 1
15 237 2107 1
15 237 2114 1
15 237 2133 3
15 238 2014 1
15 238 2017 2
15 238 2088 1
15 238 2105 1
15 238 2120 2
15 238 2123 1
15 238 2125 3
15 238 2130 1
15 238 2134 1
15 238 2172 1
15 238 2258 1
15 238 2260 1
15 238 2262 1
15 238 2264 1
15 238 2313 1
15 241 2144 2
15 241 2151 1
15 241 2497 1
15 254 1588 2
15 254 1653 1
15 255 2655 1
15 255 2658 1
15 255 2661 8
15 255 2672 3
15 255 2690 1
15 255 2695 1
15 255 2697 1
15 255 2700 6
15 255 2707 6
15 255 2729 1
15 255 2741 2
15 255 2744 4
15 255 2749 5
15 255 2756 1
15 255 2760 2
15 255 2764 3
15 255 2771 3
15 255 2777 1
15 255 2779 3
15 257 2051 1
15 259 1890 1
15 259 1932 2
15 259 1938 1
15 259 1941 2
15 259 1948 6
15 259 1957 1
15 259 1973 1
15 259 2010 1
15 259 2014 2
15 259 2017 3
15 266 2650 1
15 266 2655 1
15 266 2764 1
15 270 1576 1
15 270 1578 1
15 270 1594 1
15 270 1597 1
15 270 1627 1
15 270 1654 1
15 270 1708 1
15 273 1579 1
15 275 2141 1
15 278 1883 1
15 278 1941 1
15 278 1951 5
15 280 2314 1
15 282 1891 1
15 282 1894 1
15 282 1896 1
15 282 1938 2
15 282 1971 1
15 282 2042 1
15 283 2048 1
15 300 2622 1
15 305 2655 1
15 307 2120 2
15 307 2124 1
15 307 2126 1
15 307 2130 1
15 307 2135 3
15 307 2139 1
15 309 2310 1
15 316 2140 1
15 319 2089 1
15 319 2093 2
15 319 2103 1
15 319 2405 1
15 323 2157 1
15 323 2491 2
15 323 2527 1
15 323 2531 1
15 327 1930 1
15 333 1948 1
15 333 1953 1
15 333 1958 3
15 333 1963 1
15 333 1982 1
15 333 1992 1
15 333 1994 1
15 333 1997 1
15 333 2009 1
15 333 2013 1
15 333 2130 1
15 333 2132 1
15 333 2137 1
15 340 2649 1
15 342 1717 19
15 342 1741 1
15 342 1743 1
15 342 1808 1
15 342 1887 1
15 342 1889 1
15 342 1907 1
15 342 1928 2
15 342 1943 1
15 342 1946 1
15 342 1966 1
15 342 1970 1
15 342 2025 1
15 342 2044 1
15 342 2047 1
15 343 1881 1
15 348 2480 1
15 349 2487 1
15 349 2492 3
15 349 2510 1
15 349 2512 1
15 349 2514 2
15 349 2623 1
15 349 2625 1
15 349 2633 1
15 349 2637 1
15 349 2642 1
15 353 2117 1
15 361 2308 1
15 362 2057 1
15 362 2126 1
15 362 2128 1
15 362 2135 2
15 362 2138 1
15 362 2652 1
15 365 2085 1
15 384 1596 1
15 413 2051 1
15 416 2653 1
15 421 2120 1
15 421 2122 1
15 421 2125 1
15 421 2128 1
15 421 2131 3
15 421 2139 1
15 422 2141 1
15 425 2146 1
15 428 2477 1
15 434 2343 1
15 434 2356 1
15 434 2359 2
15 434 2434 1
15 434 2474 2
15 439 2480 1
15 440 2649 1
15 448 1638 6
15 448 1645 1
15 448 1678 1
15 448 1689 2
15 448 1694 2
15 448 2650 1
15 448 2713 1
15 448 2762 1
15 455 2319 13
15 455 2336 2
15 455 2350 1
15 455 2355 5
15 455 2362 2
15 455 2366 1
15 455 2377 1
15 455 2381 3
15 455 2396 1
15 455 2398 5
15 455 2405 4
15 455 2411 7
15 455 2420 3
15 455 2424 4
15 455 2430 1
15 455 2437 1
15 455 2443 7
15 455 2451 18
15 455 2470 3
15 456 1882 2
15 456 1888 1
15 456 1890 1
15 456 1943 1
15 456 1958 1
15 456 1962 2
15 456 1965 7
15 456 1976 1
15 456 1978 2
15 456 1981 2
15 456 1984 2
15 456 1991 1
15 456 1993 2
15 456 1999 2
15 456 2002 1
15 456 2007 1
15 456 2014 1
15 456 2021 2
15 456 2024 1
15 456 2027 2
15 456 2030 1
15 456 2034 6
15 456 2047 4
15 456 2312 1
15 457 1573 1
15 457 1589 1
15 457 1592 1
15 457 1602 1
15 457 1607 1
15 457 1609 1
15 457 1612 1
15 457 1614 5
15 457 1683 2
15 457 1689 1
15 457 1691 1
15 457 1708 1
15 457 2652 1
15 472 2140 1
15 475 1943 1
15 475 1946 1
15 475 1969 4
15 475 1976 1
15 475 1978 2
15 475 1987 2
15 475 1998 2
15 475 2004 2
15 475 2014 3
15 475 2022 3
15 475 2026 1
15 475 2028 1
15 475 2030 2
15 475 2038 1
15 475 2042 2
15 475 2046 1
15 475 2063 1
15 475 2076 2
15 476 2149 1
15 476 2309 1
15 481 2151 1
15 481 2153 1
15 490 1881 1
15 490 2413 1
15 490 2426 1
15 490 2443 1
15 490 2452 1
15 490 2459 1
15 490 2661 34
15 490 2696 2
15 490 2699 14
15 490 2743 19
15 490 2763 1
15 490 2765 5
15 490 2771 3
15 490 2775 7
15 492 2088 3
15 496 1739 2
15 496 1742 1
15 496 1745 1
15 496 1754 1
15 496 1762 1
15 496 1764 2
15 496 1768 1
15 496 1771 2
15 496 1802 2
15 496 1807 5
15 496 1813 9
15 496 1826 1
15 496 1832 1
15 496 1835 1
15 496 1845 1
15 496 1853 1
15 496 1864 2
15 496 1879 1
15 498 2697 1
15 498 2741 2
15 498 2746 3
15 498 2751 1
15 498 2767 1
15 498 2771 2
15 498 2774 1
15 498 2776 3
15 498 2780 2
15 504 1670 2
15 504 1673 2
15 504 1681 5
15 504 1688 8
15 504 1700 1
15 504 1702 4
15 504 1708 1
15 505 2652 1
15 522 2062 1
15 522 2064 3
15 529 1591 2
15 529 1604 1
15 529 1667 3
15 529 1703 1
15 529 1707 1
15 529 1730 1
15 529 1764 1
15 529 1767 3
15 529 1779 1
15 529 1783 8
15 529 1794 1
15 529 1797 1
15 529 1802 3
15 529 1806 1
15 529 1811 1
15 529 1827 1
15 529 1835 1
15 529 1837 4
15 529 1847 7
15 529 1855 1
15 529 1861 2
15 529 1865 3
15 529 1872 1
15 529 1879 2
15 532 1592 1
15 532 1601 1
15 532 1693 1
15 532 2078 1
15 532 2084 2
15 532 2650 1
15 535 2115 1
15 535 2118 1
15 539 1824 1
15 544 2644 1
15 544 2648 1
15 546 2088 6
15 546 2095 3
15 548 2316 1
15 560 1716 1
15 560 1728 3
15 560 1796 1
15 560 1823 1
15 560 1880 1
15 560 2317 1
15 568 1587 1
15 568 1678 1
15 568 1681 1
15 568 1683 2
15 568 1686 4
15 568 1702 2
15 568 1706 3
15 569 1741 1
15 569 1745 1
15 569 1826 1
15 569 1870 1
15 569 2060 7
15 569 2069 2
15 569 2072 1
15 569 2074 2
15 569 2077 9
15 569 2087 1
15 569 2089 4
15 569 2094 1
15 569 2096 1
15 569 2102 7
15 569 2110 1
15 569 2112 1
15 569 2119 1
15 571 1592 2
15 571 1641 1
15 571 1708 1
15 572 1615 8
15 572 1696 1
15 587 2653 1
15 588 2124 1
15 593 2056 1
15 594 1573 1
15 594 1575 1
15 594 1577 1
15 594 1579 1
15 594 1595 1
15 594 1714 1
15 594 2048 1
15 594 2653 1
15 594 2657 2
15 594 2714 1
15 594 2716 2
15 594 2719 4
15 594 2724 17
15 594 2782 1
15 595 2071 1
15 595 2102 1
15 595 2651 1
15 596 2356 2
15 614 2056 1
15 617 1909 1
15 617 1990 1
15 617 1997 1
15 617 2013 1
15 617 2019 1
16 18 2650 1
16 19 2293 1
16 21 2118 1
16 24 2690 1
16 25 2487 1
16 25 2534 1
16 25 2540 1
16 25 2543 1
16 25 2550 1
16 25 2554 2
16 25 2560 1
16 25 2564 3
16 25 2570 1
16 25 2573 1
16 25 2597 2
16 25 2601 2
16 25 2613 1
16 25 2621 1
16 25 2623 1
16 25 2629 1
16 25 2631 1
16 25 2636 1
16 35 2172 1
16 35 2279 1
16 35 2281 1
16 37 1624 1
16 37 1717 1
16 37 1719 1
16 37 1795 1
16 37 1872 1
16 44 2034 1
16 44 2490 1
16 44 2632 1
16 46 2484 1
16 53 1637 1
16 53 1648 2
16 53 1672 1
16 53 1686 1
16 61 2491 1
16 61 2495 2
16 61 2517 1
16 61 2525 4
16 61 2530 1
16 61 2533 2
16 61 2538 1
16 61 2540 7
16 61 2548 1
16 61 2551 1
16 61 2553 1
16 61 2556 4
16 61 2561 6
16 61 2569 1
16 61 2573 1
16 61 2577 1
16 61 2583 1
16 61 2586 1
16 61 2594 2
16 61 2602 2
16 61 2612 4
16 61 2618 2
16 61 2624 1
16 61 2627 5
16 63 1897 1
16 63 2036 1
16 66 1873 1
16 73 1631 1
16 73 1793 1
16 76 2484 1
16 80 2318 4
16 80 2334 1
16 80 2362 2
16 80 2370 1
16 80 2380 1
16 87 2633 2
16 92 2491 1
16 92 2593 1
16 92 2595 3
16 92 2600 2
16 92 2603 11
16 92 2615 16
16 92 2632 2
16 92 2636 1
16 92 2638 1
16 92 2641 4
16 94 2372 1
16 94 2448 1
16 94 2457 1
16 100 2746 1
16 100 2769 1
16 104 2384 1
16 106 1624 1
16 106 1717 1
16 106 1792 1
16 106 1794 1
16 106 1807 2
16 106 1819 1
16 106 1821 1
16 106 1832 1
16 106 1837 1
16 106 1842 3
16 106 1846 1
16 106 1849 1
16 106 1865 5
16 106 2155 1
16 106 2157 1
16 106 2163 1
16 106 2165 3
16 106 2172 1
16 106 2178 1
16 106 2184 2
16 106 2187 1
16 106 2189 2
16 106 2192 3
16 106 2196 1
16 106 2201 1
16 106 2203 1
16 106 2205 2
16 106 2208 5
16 106 2214 3
16 106 2219 1
16 106 2221 1
16 106 2225 8
16 106 2235 2
16 106 2238 1
16 106 2254 1
16 106 2257 2
16 106 2260 1
16 106 2262 11
16 106 2276 1
16 106 2281 2
16 106 2296 1
16 106 2298 2
16 106 2307 1
16 106 2309 1
16 106 2311 3
16 106 2480 2
16 106 2649 1
16 108 2157 1
16 108 2171 1
16 108 2200 1
16 110 1904 1
16 110 1960 1
16 110 2018 1
16 121 1638 1
16 121 1795 1
16 127 2110 1
16 131 1633 1
16 131 1746 1
16 131 1748 2
16 131 1751 1
16 131 2370 1
16 131 2377 1
16 131 2482 1
16 132 2319 1
16 132 2321 1
16 132 2324 1
16 132 2326 5
16 132 2332 1
16 132 2334 1
16 132 2345 3
16 132 2354 1
16 132 2362 3
16 132 2371 1
16 132 2376 3
16 132 2382 1
16 132 2393 1
16 132 2398 1
16 146 2030 1
16 147 1716 1
16 147 2131 6
16 149 1895 1
16 149 1898 1
16 156 1979 1
16 156 1983 1
16 158 2700 1
16 170 1644 2
16 170 1693 1
16 170 1779 1
16 170 1782 1
16 170 1784 1
16 170 1807 1
16 170 1834 1
16 170 1858 1
16 172 1609 1
16 172 1616 2
16 172 1622 1
16 172 1624 1
16 172 1631 1
16 172 1642 1
16 172 1693 2
16 172 1717 2
16 172 1756 1
16 172 1762 1
16 172 1793 1
16 172 1798 1
16 172 1829 1
16 172 1873 1
16 172 1875 2
16 172 2038 2
16 172 2044 1
16 172 2046 1
16 172 2050 1
16 172 2052 3
16 172 2056 1
16 172 2060 7
16 172 2129 11
16 174 2059 1
16 175 1711 1
16 181 1873 1
16 181 1876 2
16 190 1890 1
16 196 1748 1
16 197 1892 1
16 197 1895 8
16 197 1904 1
16 197 2039 1
16 197 2043 1
16 197 2045 1
16 197 2047 1
16 197 2049 1
16 201 1624 1
16 201 1688 1
16 201 1725 1
16 201 1806 4
16 201 2128 1
16 201 2311 1
16 208 1598 1
16 208 1608 2
16 208 1625 5
16 208 1639 1
16 208 1658 1
16 208 1717 1
16 208 1806 2
16 215 2488 1
16 215 2491 1
16 215 2494 1
16 215 2498 1
16 215 2517 2
16 215 2527 5
16 215 2536 1
16 215 2538 1
16 215 2543 2
16 215 2556 2
16 215 2559 2
16 215 2563 1
16 215 2571 3
16 215 2576 1
16 215 2578 2
16 215 2581 1
16 215 2585 4
16 215 2591 3
16 215 2621 1
16 215 2623 1
16 215 2625 1
16 215 2635 1
16 215 2644 2
16 217 2160 1
16 217 2166 1
16 217 2170 1
16 217 2173 1
16 217 2258 4
16 217 2266 1
16 221 2132 1
16 222 1806 1
16 222 2353 1
16 222 2373 1
16 228 2486 2
16 228 2498 2
16 228 2501 2
16 228 2509 3
16 228 2516 1
16 228 2519 6
16 228 2528 1
16 228 2530 6
16 228 2537 1
16 228 2539 5
16 228 2545 1
16 228 2547 2
16 228 2551 6
16 228 2560 4
16 228 2565 1
16 228 2567 6
16 228 2574 27
16 228 2602 2
16 228 2605 5
16 228 2611 1
16 228 2614 18
16 228 2637 1
16 228 2639 4
16 228 2644 2
16 231 2174 2
16 231 2199 1
16 231 2218 1
16 231 2282 1
16 234 2687 1
16 234 2713 1
16 234 2721 1
16 234 2723 1
16 234 2726 1
16 234 2749 1
16 235 2052 1
16 235 2631 1
16 240 1712 1
16 248 1876 1
16 248 2340 1
16 248 2357 1
16 248 2361 1
16 248 2372 1
16 248 2379 1
16 248 2383 1
16 248 2406 1
16 248 2453 1
16 249 1610 1
16 249 1639 1
16 249 1798 1
16 249 1812 1
16 249 1826 2
16 249 1837 1
16 249 1840 1
16 249 1843 2
16 249 1859 1
16 249 2144 1
16 249 2218 1
16 249 2381 1
16 252 2523 1
16 252 2556 1
16 258 2056 1
16 258 2314 1
16 273 2029 1
16 275 2632 1
16 275 2634 1
16 288 1712 1
16 288 2120 2
16 288 2124 1
16 288 2133 1
16 288 2137 1
16 300 2109 1
16 301 1883 1
16 305 2632 1
16 307 1630 7
16 307 1639 4
16 307 1644 1
16 307 1648 4
16 307 1655 4
16 307 1660 5
16 307 1666 4
16 307 1671 1
16 307 1675 1
16 307 1677 2
16 307 1681 2
16 307 1684 2
16 307 1687 3
16 307 1691 2
16 307 1694 1
16 307 1696 2
16 307 1699 2
16 307 1702 1
16 307 1706 2
16 307 1726 1
16 307 1735 2
16 307 1738 3
16 307 1742 2
16 307 1745 1
16 307 1752 1
16 307 1754 1
16 307 1758 1
16 307 1763 1
16 307 1766 1
16 307 1769 2
16 307 1773 1
16 307 1784 2
16 307 1787 1
16 307 1789 2
16 307 1792 2
16 307 1795 1
16 307 1798 2
16 307 1803 1
16 311 2482 1
16 321 1712 1
16 326 2492 2
16 326 2495 1
16 326 2497 3
16 326 2502 1
16 326 2509 3
16 326 2531 1
16 326 2538 1
16 326 2554 1
16 326 2568 1
16 326 2570 2
16 326 2581 1
16 326 2588 1
16 326 2590 2
16 326 2593 11
16 326 2605 4
16 326 2610 5
16 326 2616 3
16 326 2620 4
16 326 2625 5
16 326 2631 1
16 326 2635 2
16 326 2638 2
16 326 2641 1
16 326 2644 1
16 328 2333 1
16 328 2376 1
16 328 2382 1
16 331 2634 1
16 333 2107 1
16 334 2769 1
16 345 1899 1
16 349 2109 1
16 351 2650 1
16 351 2663 1
16 351 2674 1
16 351 2685 1
16 351 2749 1
16 351 2752 1
16 351 2765 1
16 353 1963 1
16 353 2143 2
16 353 2159 1
16 353 2175 1
16 353 2182 1
16 354 2317 1
16 354 2341 1
16 354 2377 1
16 354 2412 2
16 364 2172 1
16 365 1711 1
16 366 2120 1
16 371 1958 2
16 371 1964 1
16 371 1973 1
16 371 1977 1
16 371 1999 1
16 372 1892 12
16 372 2042 2
16 372 2046 1
16 373 2495 1
16 373 2498 2
16 373 2511 1
16 373 2519 3
16 373 2524 1
16 373 2530 1
16 373 2532 1
16 373 2535 1
16 373 2565 1
16 373 2567 1
16 373 2569 2
16 373 2574 1
16 373 2576 1
16 373 2587 1
16 373 2589 1
16 373 2613 1
16 377 2145 1
16 377 2148 1
16 377 2174 1
16 379 2499 1
16 379 2523 1
16 379 2567 1
16 385 2311 1
16 389 2653 1
16 389 2720 1
16 389 2730 1
16 389 2735 1
16 389 2745 1
16 389 2764 1
16 390 2660 1
16 390 2665 2
16 390 2694 1
16 390 2720 2
16 390 2732 1
16 390 2738 1
16 390 2745 1
16 390 2747 2
16 390 2763 1
16 390 2766 1
16 390 2774 1
16 390 2779 1
16 391 2767 1
16 392 2485 1
16 402 2489 2
16 402 2554 1
16 403 2074 1
16 403 2081 1
16 403 2085 1
16 403 2087 1
16 403 2091 1
16 403 2096 4
16 403 2104 2
16 404 2145 1
16 412 2119 1
16 413 1882 1
16 427 2632 1
16 432 2489 1
16 436 2653 4
16 436 2658 16
16 436 2675 10
16 436 2686 2
16 436 2690 2
16 436 2693 2
16 436 2696 1
16 436 2698 1
16 436 2700 4
16 436 2706 11
16 436 2718 23
16 436 2742 22
16 436 2767 1
16 436 2769 1
16 436 2771 2
16 436 2775 1
16 436 2777 6
16 440 2134 1
16 441 2653 2
16 441 2656 4
16 441 2661 1
16 441 2663 1
16 441 2665 1
16 441 2669 2
16 441 2674 2
16 441 2677 1
16 441 2680 4
16 441 2686 1
16 441 2689 13
16 441 2704 1
16 441 2706 3
16 441 2711 1
16 441 2713 1
16 441 2716 4
16 441 2721 4
16 441 2727 1
16 441 2729 15
16 441 2745 2
16 441 2749 34
16 444 1973 1
16 444 1986 1
16 444 1996 1
16 444 2003 1
16 444 2018 1
16 444 2029 1
16 444 2031 2
16 457 2030 1
16 460 1973 1
16 460 1975 1
16 460 1977 2
16 460 1981 1
16 460 1986 1
16 460 2015 1
16 460 2029 1
16 460 2079 1
16 460 2105 3
16 460 2115 1
16 460 2159 1
16 460 2174 1
16 460 2222 1
16 460 2267 2
16 460 2272 1
16 460 2288 2
16 460 2309 1
16 460 2633 1
16 467 2651 1
16 467 2702 1
16 467 2722 1
16 467 2727 1
16 467 2759 1
16 469 2145 1
16 470 2651 1
16 470 2655 5
16 470 2662 3
16 470 2667 12
16 470 2680 5
16 470 2689 1
16 470 2692 3
16 470 2697 1
16 470 2699 4
16 470 2704 1
16 470 2707 3
16 470 2711 12
16 470 2724 3
16 470 2729 3
16 470 2735 8
16 470 2745 5
16 470 2751 1
16 470 2753 13
16 470 2767 1
16 470 2769 5
16 471 1711 1
16 479 2660 1
16 479 2663 1
16 479 2716 1
16 482 2651 1
16 482 2698 1
16 482 2722 1
16 482 2740 1
16 482 2764 2
16 483 1888 1
16 483 1890 1
16 483 1892 1
16 483 1894 2
16 483 1897 1
16 483 1900 1
16 483 2038 1
16 487 2075 2
16 493 1892 1
16 493 1894 7
16 493 1903 1
16 493 1907 2
16 493 1911 1
16 493 1913 1
16 493 1972 1
16 493 1975 1
16 493 1978 2
16 493 1981 3
16 493 1986 1
16 493 1991 1
16 493 1997 1
16 493 2002 4
16 493 2011 1
16 493 2014 1
16 493 2698 1
16 497 2581 1
16 497 2615 1
16 497 2623 1
16 500 2121 1
16 500 2123 1
16 500 2125 3
16 500 2130 2
16 500 2133 3
16 500 2137 3
16 500 2143 1
16 500 2147 13
16 500 2161 5
16 500 2167 1
16 500 2169 2
16 500 2172 1
16 500 2175 1
16 500 2177 18
16 500 2197 3
16 500 2203 1
16 500 2205 15
16 500 2221 3
16 500 2225 1
16 500 2227 7
16 500 2235 3
16 500 2239 4
16 500 2244 3
16 500 2256 19
16 500 2276 1
16 500 2278 2
16 500 2282 3
16 500 2286 2
16 500 2290 4
16 500 2295 3
16 500 2309 2
16 506 1889 2
16 506 1892 12
16 506 1905 4
16 506 1910 1
16 506 2033 1
16 506 2042 2
16 506 2046 3
16 506 2050 7
16 506 2058 3
16 506 2139 1
16 506 2173 2
16 514 1990 1
16 521 2486 1
16 521 2647 1
16 525 2763 1
16 528 1890 1
16 531 2091 1
16 534 1915 1
16 536 2143 1
16 536 2145 1
16 536 2184 1
16 536 2236 1
16 540 2482 1
16 554 1712 1
16 556 1712 1
16 557 2316 1
16 570 2481 1
16 574 1906 2
16 574 1909 1
16 574 2037 2
16 578 1876 1
16 588 2120 1
16 597 2714 1
16 600 2317 1
16 602 2165 1
16 602 2169 1
16 602 2176 1
16 602 2187 1
16 602 2191 1
16 602 2194 1
16 602 2206 2
16 602 2217 1
16 602 2220 1
16 602 2228 2
16 602 2259 2
16 602 2264 1
16 602 2274 1
16 602 2280 1
16 602 2291 1
16 602 2293 1
16 602 2295 1
16 602 2299 1
16 602 2307 2
16 602 2310 1
16 604 1951 1
16 604 1966 3
16 604 1970 2
16 604 1974 3
16 604 1980 3
16 604 1986 2
16 604 1991 1
16 604 1996 1
16 604 2000 1
16 604 2006 4
16 604 2319 3
16 604 2329 2
16 604 2332 1
16 604 2337 2
16 604 2340 1
16 604 2342 4
16 604 2347 3
16 604 2354 4
16 604 2360 1
16 604 2362 3
16 604 2370 1
16 604 2373 1
16 604 2376 1
16 604 2378 4
16 604 2386 2
16 604 2390 1
16 604 2393 2
16 604 2397 1
16 604 2399 1
16 604 2402 1
16 604 2404 1
16 604 2406 2
16 604 2410 1
16 604 2425 1
16 604 2471 1
16 604 2477 1
16 608 2333 1
16 614 2482 1
17 19 1618 1
17 19 1622 1
17 19 1638 1
17 19 1711 1
17 19 1806 1
17 19 1857 1
17 19 1878 1
17 26 1905 2
17 26 1910 2
17 26 1923 1
17 26 1932 2
17 26 1935 2
17 26 1938 3
17 26 1944 2
17 26 2490 3
17 26 2519 1
17 26 2522 2
17 26 2525 2
17 26 2558 1
17 26 2581 3
17 26 2596 1
17 26 2598 1
17 26 2605 1
17 29 2151 1
17 30 2056 1
17 36 2257 1
17 46 2317 1
17 51 1636 1
17 51 1638 1
17 51 1712 3
17 61 2066 1
17 66 2486 1
17 66 2653 2
17 68 1905 1
17 68 1917 3
17 68 1921 3
17 68 1927 1
17 76 2053 1
17 77 2201 3
17 77 2211 1
17 77 2213 1
17 77 2215 2
17 77 2218 11
17 77 2231 2
17 77 2234 3
17 77 2240 21
17 77 2267 1
17 77 2269 6
17 77 2277 1
17 77 2279 30
17 88 1773 1
17 88 1833 1
17 88 2072 1
17 88 2180 1
17 88 2184 1
17 88 2186 3
17 89 1882 1
17 92 2076 1
17 99 2150 1
17 99 2180 1
17 123 2480 1
17 127 1955 4
17 127 1960 14
17 127 1976 3
17 127 1993 1
17 127 1995 3
17 127 2000 1
17 127 2013 1
17 127 2041 1
17 127 2044 1
17 135 1904 1
17 135 1994 1
17 141 2657 1
17 142 1718 1
17 144 1637 1
17 146 2783 1
17 148 1879 1
17 149 2487 3
17 154 1714 1
17 157 2317 1
17 159 1711 1
17 159 2489 1
17 166 1883 1
17 166 2200 1
17 184 1880 1
17 184 2048 1
17 192 1749 1
17 192 2486 2
17 198 2481 1
17 204 1890 1
17 204 1898 1
17 204 1905 15
17 204 1921 9
17 204 1978 1
17 204 2041 1
17 204 2074 1
17 206 1712 1
17 206 2148 1
17 212 1888 1
17 212 2311 1
17 215 1711 1
17 217 1716 1
17 217 2481 1
17 227 2486 1
17 230 1855 1
17 236 1716 1
17 238 1984 1
17 238 1989 1
17 238 1991 2
17 238 2025 1
17 238 2487 1
17 238 2542 1
17 238 2545 2
17 238 2566 1
17 238 2568 2
17 238 2576 2
17 238 2579 3
17 238 2585 1
17 238 2591 1
17 238 2598 1
17 238 2627 2
17 238 2632 2
17 243 1711 1
17 247 1856 1
17 248 2479 1
17 258 2479 1
17 259 1935 1
17 259 1945 1
17 259 1979 1
17 259 2049 1
17 261 2319 1
17 261 2404 1
17 261 2406 7
17 272 2312 2
17 272 2317 1
17 275 2061 1
17 277 1599 2
17 277 1610 1
17 277 1636 1
17 277 1638 1
17 277 1711 1
17 277 1806 1
17 277 1835 1
17 277 1856 1
17 278 1932 1
17 278 1945 1
17 278 2047 1
17 292 2058 1
17 292 2061 1
17 292 2063 1
17 298 1711 1
17 309 2056 1
17 309 2058 1
17 309 2061 1
17 311 2065 1
17 314 1716 1
17 316 2056 2
17 317 2069 1
17 319 1884 1
17 327 1934 2
17 333 1941 1
17 333 1979 7
17 333 1989 6
17 333 2008 1
17 333 2014 1
17 333 2019 1
17 333 2023 1
17 340 1601 1
17 340 2053 1
17 342 1932 2
17 346 1879 1
17 346 2076 1
17 346 2201 1
17 346 2318 1
17 359 2723 1
17 374 2272 2
17 392 2311 1
17 408 1597 3
17 408 1639 1
17 408 1711 3
17 408 2079 1
17 408 2142 1
17 408 2144 1
17 417 1718 1
17 426 1882 1
17 446 1596 1
17 446 1638 1
17 446 2598 1
17 448 2051 1
17 456 1711 1
17 456 1930 1
17 456 1934 1
17 456 2036 1
17 456 2048 1
17 471 2069 1
17 475 1930 1
17 475 1970 2
17 475 1982 2
17 483 2065 2
17 494 1854 2
17 494 2105 2
17 494 2477 1
17 499 2066 1
17 500 1886 1
17 540 2653 1
17 541 2447 1
17 544 2659 1
17 544 2662 3
17 544 2668 1
17 544 2672 1
17 544 2674 2
17 544 2677 14
17 544 2693 2
17 544 2697 33
17 544 2733 1
17 544 2735 27
17 544 2765 12
17 544 2778 5
17 558 2311 1
17 568 2050 1
17 570 2723 1
17 572 2486 1
17 572 2488 1
17 617 1718 1
17 617 1994 1
17 617 2012 1
17 617 2014 1
17 617 2016 2
17 617 2029 1
18 21 2337 1
18 21 2341 3
18 21 2469 1
18 24 1552 56
18 24 1610 18
18 24 1632 2
18 24 1638 1
18 24 1644 2
18 24 1647 1
18 24 1649 1
18 24 1651 45
18 24 1713 1
18 24 1715 1
18 24 1883 1
18 24 1984 1
18 24 2048 1
18 24 2250 1
18 24 2486 1
18 43 2302 1
18 46 2223 1
18 46 2341 1
18 46 2364 1
18 46 2366 1
18 46 2369 1
18 46 2375 1
18 46 2477 1
18 50 1713 1
18 50 2144 1
18 50 2150 4
18 50 2158 1
18 50 2174 1
18 50 2189 2
18 50 2194 5
18 50 2203 1
18 50 2211 1
18 50 2228 3
18 50 2232 3
18 50 2236 6
18 50 2243 1
18 50 2246 12
18 50 2259 1
18 50 2262 4
18 50 2268 1
18 50 2270 3
18 50 2275 7
18 50 2293 2
18 50 2299 2
18 50 2303 1
18 50 2498 3
18 50 2502 1
18 50 2530 1
18 50 2541 1
18 50 2546 2
18 50 2576 3
18 50 2585 1
18 50 2596 1
18 50 2623 1
18 50 2644 1
18 70 2306 1
18 72 2332 1
18 72 2343 1
18 74 2316 1
18 75 2384 2
18 76 2222 1
18 80 2225 1
18 89 2327 1
18 89 2345 1
18 90 2224 1
18 105 2310 1
18 105 2324 2
18 105 2331 2
18 105 2335 1
18 105 2391 1
18 105 2474 1
18 105 2477 1
18 125 2313 1
18 125 2328 1
18 125 2330 1
18 125 2338 2
18 125 2384 1
18 125 2387 2
18 125 2394 1
18 125 2397 1
18 125 2399 5
18 125 2405 1
18 125 2407 1
18 125 2410 1
18 125 2420 1
18 125 2422 1
18 125 2424 4
18 125 2431 2
18 125 2436 1
18 125 2438 3
18 125 2442 1
18 125 2452 1
18 125 2456 2
18 125 2459 2
18 125 2469 1
18 125 2477 1
18 141 2306 1
18 141 2479 1
18 145 2302 1
18 146 1880 1
18 148 2346 1
18 148 2395 1
18 152 2392 1
18 152 2414 1
18 158 2035 1
18 158 2143 1
18 158 2273 1
18 158 2283 1
18 158 2484 1
18 159 2311 1
18 159 2443 1
18 164 2311 1
18 168 2223 1
18 173 2223 1
18 179 2052 1
18 179 2059 1
18 179 2102 1
18 179 2114 4
18 179 2119 1
18 179 2122 3
18 179 2126 2
18 179 2131 3
18 179 2135 3
18 179 2139 1
18 179 2142 1
18 179 2147 1
18 179 2149 2
18 179 2506 1
18 183 1608 2
18 183 1612 2
18 183 1625 1
18 183 1632 2
18 183 1635 12
18 183 2057 1
18 183 2060 1
18 183 2062 3
18 183 2066 1
18 183 2068 13
18 183 2082 21
18 183 2104 3
18 183 2137 1
18 183 2139 1
18 192 2391 1
18 197 2225 1
18 203 2227 1
18 205 2405 1
18 206 2349 1
18 206 2430 1
18 206 2437 1
18 208 2226 1
18 219 2219 1
18 223 2345 1
18 224 2341 1
18 224 2391 1
18 224 2400 1
18 226 2262 1
18 231 2345 1
18 231 2462 1
18 234 1719 2
18 234 1737 4
18 234 1745 1
18 234 1891 1
18 234 1997 2
18 234 2011 1
18 234 2016 1
18 234 2033 1
18 234 2052 2
18 234 2149 2
18 234 2160 1
18 234 2165 1
18 234 2218 1
18 234 2262 1
18 234 2283 2
18 234 2651 1
18 237 1713 1
18 241 2145 1
18 244 1714 3
18 244 2144 2
18 244 2261 2
18 244 2286 4
18 244 2304 1
18 244 2646 1
18 249 1984 1
18 262 2055 1
18 262 2143 1
18 262 2164 1
18 262 2171 1
18 262 2216 1
18 262 2270 1
18 262 2272 1
18 262 2309 1
18 262 2479 1
18 262 2651 1
18 274 2334 1
18 280 2220 1
18 293 2222 1
18 296 2320 1
18 296 2339 1
18 296 2476 1
18 304 1984 1
18 304 2053 2
18 304 2229 1
18 304 2646 1
18 314 2259 1
18 318 1553 1
18 318 1555 2
18 318 1558 2
18 318 1568 2
18 318 1577 1
18 318 1581 4
18 318 1613 1
18 318 1630 1
18 318 1644 1
18 318 1646 2
18 318 1652 2
18 318 1655 2
18 318 1664 2
18 318 1677 1
18 318 1679 6
18 318 1686 11
18 318 1894 1
18 318 1932 1
18 318 1947 2
18 318 1958 1
18 318 1963 2
18 318 1968 1
18 318 1977 1
18 318 1989 1
18 318 1996 2
18 318 2038 1
18 318 2044 1
18 318 2046 1
18 318 2338 1
18 318 2398 1
18 318 2780 1
18 326 2255 1
18 326 2345 1
18 332 2465 1
18 332 2467 1
18 334 1560 1
18 334 1570 1
18 334 1603 1
18 334 1606 1
18 334 2050 1
18 334 2085 1
18 334 2103 1
18 334 2107 7
18 334 2135 1
18 334 2141 1
18 334 2151 3
18 334 2155 9
18 334 2165 13
18 334 2180 1
18 334 2183 5
18 334 2189 1
18 334 2195 2
18 334 2200 1
18 334 2213 3
18 334 2473 1
18 334 2479 1
18 334 2504 1
18 334 2646 1
18 341 2221 1
18 342 2286 1
18 351 2059 1
18 351 2284 1
18 351 2615 1
18 351 2642 1
18 351 2644 1
18 352 2392 1
18 359 2256 1
18 359 2260 1
18 363 1889 1
18 363 1895 1
18 363 1898 1
18 363 1900 10
18 363 1911 9
18 363 1927 2
18 363 1930 3
18 363 1934 4
18 363 1939 10
18 363 1971 13
18 363 1987 8
18 363 1996 5
18 363 2002 1
18 363 2005 1
18 363 2007 2
18 363 2010 16
18 363 2033 1
18 363 2038 2
18 363 2041 4
18 363 2047 1
18 367 2227 34
18 368 2306 1
18 379 2219 1
18 389 2055 2
18 389 2271 1
18 390 2225 2
18 391 1633 1
18 391 2285 1
18 391 2340 1
18 391 2345 1
18 391 2464 1
18 391 2491 2
18 391 2508 3
18 391 2512 3
18 391 2523 1
18 391 2530 5
18 391 2537 1
18 391 2547 1
18 391 2552 2
18 391 2555 4
18 391 2560 1
18 391 2563 5
18 391 2573 2
18 391 2592 2
18 391 2596 4
18 391 2601 2
18 391 2611 5
18 391 2618 1
18 391 2620 4
18 391 2643 1
18 400 2049 1
18 405 1981 1
18 405 1986 1
18 406 2228 1
18 410 2315 1
18 412 2480 1
18 416 2262 1
18 419 2263 1
18 425 1609 6
18 425 1617 2
18 425 1621 1
18 425 1623 1
18 425 1625 1
18 425 1639 1
18 425 1642 1
18 425 1645 1
18 425 1710 1
18 425 2218 1
18 427 2221 1
18 436 1631 2
18 436 2056 1
18 436 2146 1
18 436 2284 1
18 436 2291 1
18 436 2296 7
18 436 2306 1
18 436 2339 1
18 436 2421 1
18 436 2650 1
18 441 1644 1
18 441 2059 1
18 441 2061 1
18 441 2072 1
18 441 2100 1
18 441 2103 1
18 441 2107 20
18 441 2131 1
18 441 2140 3
18 441 2177 1
18 441 2180 1
18 441 2489 1
18 441 2492 1
18 441 2504 1
18 441 2527 1
18 441 2537 1
18 441 2541 1
18 441 2579 1
18 441 2602 1
18 441 2644 1
18 442 2223 2
18 442 2232 1
18 442 2239 3
18 442 2244 2
18 442 2247 3
18 442 2251 1
18 442 2254 1
18 442 2257 2
18 443 2050 1
18 443 2223 2
18 443 2249 5
18 443 2325 3
18 443 2384 3
18 443 2389 1
18 443 2393 1
18 443 2425 1
18 443 2431 1
18 443 2439 1
18 443 2441 1
18 443 2449 2
18 443 2452 1
18 443 2459 1
18 443 2472 1
18 459 1716 1
18 462 2228 1
18 462 2230 2
18 462 2235 1
18 462 2249 1
18 462 2284 1
18 462 2291 1
18 462 2295 1
18 462 2298 2
18 469 1898 1
18 469 2003 1
18 469 2031 1
18 469 2038 1
18 470 2218 1
18 477 2222 1
18 477 2288 3
18 477 2293 1
18 477 2296 3
18 477 2306 1
18 477 2312 1
18 477 2314 1
18 477 2321 1
18 477 2326 2
18 477 2398 1
18 477 2450 1
18 477 2469 4
18 479 1607 1
18 479 1631 1
18 479 1633 2
18 479 1980 1
18 479 2143 1
18 479 2262 1
18 479 2270 1
18 479 2272 1
18 479 2640 1
18 479 2677 1
18 480 1770 5
18 480 2338 1
18 481 2330 1
18 481 2464 1
18 482 1933 1
18 482 1948 1
18 482 1952 1
18 482 1968 1
18 482 1979 1
18 482 2033 1
18 482 2187 1
18 482 2221 1
18 482 2586 2
18 483 1882 1
18 486 1738 4
18 486 1744 1
18 486 1746 1
18 493 1552 9
18 493 1562 8
18 493 1571 3
18 493 1575 2
18 493 1579 3
18 493 1583 17
18 493 1602 6
18 493 1609 19
18 493 1635 8
18 493 1644 4
18 493 1651 6
18 493 1660 11
18 493 1676 2
18 493 1683 6
18 493 1702 2
18 493 2211 1
18 493 2257 1
18 493 2259 1
18 493 2489 2
18 493 2492 2
18 493 2495 3
18 493 2501 24
18 493 2532 1
18 493 2544 1
18 493 2555 18
18 493 2574 1
18 493 2577 2
18 493 2581 2
18 493 2584 1
18 493 2586 3
18 493 2590 1
18 493 2592 2
18 493 2596 1
18 493 2598 2
18 493 2601 7
18 493 2609 7
18 493 2617 1
18 493 2619 2
18 493 2624 2
18 493 2636 1
18 493 2639 1
18 493 2641 2
18 493 2651 1
18 520 2220 1
18 521 2284 1
18 523 2306 1
18 524 2257 2
18 525 1984 1
18 525 2203 2
18 525 2207 2
18 525 2210 1
18 525 2229 1
18 525 2253 2
18 525 2257 1
18 525 2279 2
18 525 2284 1
18 525 2291 3
18 525 2530 1
18 525 2644 1
18 525 2651 1
18 525 2671 2
18 525 2701 1
18 525 2722 2
18 525 2764 1
18 526 2492 1
18 526 2544 1
18 526 2563 1
18 526 2577 1
18 526 2590 1
18 526 2607 1
18 526 2609 1
18 526 2612 1
18 526 2614 1
18 526 2637 3
18 526 2676 5
18 527 2651 1
18 533 2648 1
18 540 2673 1
18 546 2345 1
18 555 2312 4
18 555 2336 1
18 555 2467 5
18 556 2478 1
18 558 2053 1
18 558 2055 2
18 560 2306 1
18 561 2330 1
18 561 2393 1
18 561 2410 4
18 561 2417 1
18 561 2419 1
18 561 2422 1
18 561 2424 1
18 561 2427 1
18 561 2434 1
18 561 2436 1
18 561 2439 1
18 561 2445 1
18 561 2448 1
18 561 2450 2
18 561 2453 1
18 561 2456 2
18 561 2459 1
18 561 2464 1
18 561 2477 1
18 564 2247 2
18 577 2651 1
18 582 1758 1
18 582 1779 1
18 583 1968 1
18 583 2055 1
18 583 2171 1
18 583 2177 1
18 583 2520 1
18 583 2645 1
18 584 2286 4
18 584 2295 1
18 584 2298 2
18 584 2334 1
18 584 2346 1
18 584 2468 2
18 588 2345 1
18 588 2420 1
18 597 1650 1
18 597 1706 1
18 597 2337 1
18 597 2438 1
18 597 2655 1
18 597 2750 1
18 601 1717 1
18 601 1719 2
18 601 1734 1
18 601 1757 1
18 601 2222 1
18 602 2437 1
18 604 2220 1
18 605 2343 1
18 609 2223 1
18 610 2226 1
18 615 2233 2
18 615 2275 1
18 615 2308 1
19 23 2651 1
19 29 1885 1
19 30 1924 1
19 33 2059 1
19 33 2127 1
19 33 2140 1
19 35 2154 3
19 35 2187 1
19 35 2189 10
19 35 2200 1
19 35 2206 1
19 35 2210 6
19 35 2217 27
19 35 2250 26
19 35 2278 1
19 35 2281 28
19 37 1986 1
19 40 2065 1
19 40 2074 1
19 40 2118 1
19 40 2131 2
19 40 2136 1
19 42 1716 1
19 42 2316 1
19 49 2313 1
19 51 1638 1
19 51 1812 1
19 61 1714 1
19 62 2652 1
19 63 2049 1
19 67 2059 1
19 67 2064 1
19 67 2122 1
19 72 2253 1
19 72 2256 1
19 72 2262 1
19 77 2059 2
19 77 2062 1
19 77 2070 1
19 77 2077 1
19 82 2064 1
19 82 2066 1
19 84 1719 1
19 84 2318 1
19 84 2322 1
19 84 2337 1
19 84 2342 2
19 84 2345 1
19 84 2347 1
19 84 2349 2
19 84 2379 2
19 84 2403 5
19 85 2052 1
19 91 1886 1
19 95 2053 1
19 96 2651 1
19 98 2083 1
19 102 2483 1
19 105 2152 1
19 105 2174 2
19 105 2189 1
19 105 2198 1
19 105 2210 1
19 105 2213 1
19 105 2215 1
19 105 2218 1
19 105 2221 1
19 105 2224 1
19 105 2226 1
19 105 2231 4
19 105 2238 1
19 105 2247 1
19 105 2250 14
19 105 2265 7
19 105 2277 1
19 105 2284 1
19 105 2289 1
19 105 2291 1
19 105 2296 1
19 105 2298 3
19 105 2302 1
19 105 2304 2
19 108 2055 1
19 108 2176 1
19 108 2189 1
19 108 2194 7
19 108 2210 1
19 108 2212 3
19 108 2216 1
19 108 2218 1
19 108 2221 3
19 108 2225 3
19 108 2231 5
19 108 2240 1
19 108 2243 1
19 108 2246 3
19 108 2250 4
19 108 2255 2
19 108 2258 5
19 108 2265 4
19 108 2276 3
19 108 2281 1
19 108 2304 4
19 109 2049 1
19 109 2334 2
19 109 2392 6
19 109 2399 1
19 109 2402 11
19 109 2418 2
19 109 2476 2
19 109 2480 2
19 109 2483 1
19 113 2052 1
19 113 2058 1
19 113 2124 1
19 113 2126 1
19 115 2102 1
19 115 2105 4
19 126 2062 1
19 126 2071 1
19 126 2083 1
19 132 2316 1
19 135 2650 1
19 136 1717 1
19 137 2058 1
19 137 2651 1
19 139 1640 2
19 139 1643 1
19 139 2498 1
19 139 2500 8
19 139 2509 9
19 139 2519 4
19 139 2530 1
19 139 2532 1
19 139 2534 3
19 139 2538 3
19 139 2543 21
19 139 2565 2
19 139 2569 12
19 139 2582 1
19 139 2585 2
19 139 2594 13
19 139 2609 1
19 139 2613 5
19 139 2619 4
19 139 2625 2
19 139 2632 2
19 139 2636 5
19 139 2642 2
19 141 2053 1
19 143 2484 1
19 144 1807 3
19 144 2075 1
19 144 2653 1
19 148 1638 1
19 148 1720 1
19 156 1802 1
19 156 1811 1
19 156 1822 1
19 157 1855 1
19 157 2054 1
19 164 2487 1
19 175 2081 1
19 177 2059 2
19 177 2144 2
19 177 2148 1
19 177 2174 6
19 178 1804 2
19 178 1807 3
19 178 1811 2
19 180 1884 1
19 181 2077 1
19 184 1886 1
19 190 2058 1
19 190 2318 1
19 192 1761 1
19 192 1807 2
19 192 1855 1
19 192 2068 1
19 192 2070 3
19 192 2075 2
19 194 2118 2
19 194 2131 2
19 194 2135 2
19 197 2648 1
19 204 2054 1
19 205 1884 1
19 206 1975 1
19 206 2186 17
19 206 2206 1
19 206 2211 4
19 206 2216 2
19 206 2219 1
19 206 2221 3
19 206 2229 1
19 206 2231 2
19 206 2235 1
19 206 2238 1
19 206 2240 1
19 206 2243 2
19 206 2246 3
19 206 2252 10
19 206 2267 1
19 206 2270 1
19 206 2272 1
19 206 2277 1
19 206 2280 7
19 206 2289 9
19 206 2303 1
19 206 2305 4
19 210 2318 1
19 210 2402 1
19 211 1886 1
19 217 2070 1
19 217 2074 1
19 221 2060 1
19 221 2483 1
19 221 2487 1
19 224 2317 1
19 229 2484 1
19 235 1890 1
19 235 1895 2
19 235 1899 5
19 235 1906 2
19 235 1919 3
19 235 1960 2
19 235 1964 2
19 235 1978 1
19 235 1984 1
19 235 1999 1
19 235 2002 1
19 235 2004 1
19 235 2031 1
19 235 2041 3
19 235 2054 2
19 235 2067 2
19 235 2070 5
19 235 2076 3
19 235 2080 20
19 238 2124 1
19 239 2118 1
19 240 2313 1
19 243 2049 1
19 247 1808 1
19 247 2059 1
19 247 2061 1
19 247 2065 1
19 247 2079 1
19 248 2145 1
19 249 2152 1
19 249 2165 1
19 249 2167 1
19 249 2184 1
19 252 2652 1
19 257 2144 1
19 258 2648 1
19 264 2481 1
19 266 1716 1
19 267 2076 1
19 272 2311 1
19 275 2652 1
19 277 1589 2
19 277 1597 2
19 277 1658 1
19 277 1676 1
19 277 1682 1
19 277 1804 2
19 277 1816 1
19 277 1879 1
19 277 2064 1
19 284 2076 1
19 284 2313 1
19 298 2321 1
19 298 2324 1
19 298 2379 1
19 298 2382 1
19 298 2386 1
19 298 2478 3
19 301 1883 1
19 305 1885 1
19 307 2052 1
19 309 2101 9
19 311 2071 1
19 311 2119 1
19 311 2132 1
19 312 2107 1
19 322 1711 1
19 322 1986 1
19 322 2036 1
19 322 2038 1
19 322 2045 2
19 324 2316 1
19 326 2311 1
19 330 2056 1
19 330 2068 5
19 330 2074 2
19 330 2077 7
19 330 2085 16
19 330 2112 1
19 330 2114 2
19 330 2117 3
19 330 2121 1
19 330 2126 9
19 330 2137 3
19 330 2141 2
19 330 2657 2
19 330 2663 6
19 330 2671 1
19 330 2674 1
19 330 2677 3
19 331 2651 1
19 340 1585 4
19 340 1590 13
19 340 1609 1
19 340 1611 1
19 340 1614 1
19 340 1616 5
19 340 1855 2
19 340 1864 1
19 340 1868 1
19 340 1872 3
19 340 1876 5
19 340 2313 1
19 344 2055 1
19 346 1809 1
19 346 2077 1
19 349 1885 1
19 350 2071 1
19 350 2118 2
19 350 2135 2
19 353 2143 1
19 353 2152 2
19 353 2155 1
19 353 2177 1
19 353 2191 1
19 353 2207 2
19 353 2231 2
19 353 2262 1
19 353 2273 2
19 353 2277 2
19 353 2291 3
19 353 2296 1
19 353 2304 1
19 353 2306 2
19 355 1846 1
19 355 1865 3
19 355 2492 3
19 355 2504 1
19 355 2508 1
19 355 2510 1
19 355 2513 1
19 355 2517 1
19 355 2529 2
19 355 2532 1
19 355 2540 3
19 355 2546 3
19 355 2554 1
19 355 2556 6
19 355 2567 1
19 355 2569 4
19 355 2577 1
19 355 2579 1
19 355 2584 1
19 355 2586 1
19 355 2594 1
19 355 2604 4
19 355 2610 2
19 355 2647 1
19 356 2316 1
19 357 1719 1
19 357 1886 1
19 357 2149 1
19 360 2058 1
19 364 1712 1
19 364 2295 1
19 365 1714 1
19 365 1881 1
19 365 2053 1
19 370 2118 1
19 376 2064 1
19 377 2060 1
19 377 2062 1
19 377 2064 1
19 377 2402 6
19 377 2472 1
19 383 1896 1
19 383 1962 1
19 383 2330 1
19 383 2337 2
19 383 2340 1
19 383 2352 4
19 383 2374 2
19 383 2387 3
19 383 2400 3
19 383 2407 1
19 383 2452 1
19 383 2456 1
19 383 2461 6
19 383 2472 2
19 383 2475 5
19 390 1885 1
19 400 1885 1
19 404 2056 1
19 404 2058 1
19 406 2051 1
19 408 1598 1
19 408 1711 1
19 409 2312 1
19 415 2310 1
19 416 2051 1
19 418 2653 1
19 422 1713 1
19 424 2483 1
19 432 2310 1
19 435 1886 1
19 437 2049 1
19 445 2076 1
19 446 1768 1
19 450 2060 1
19 450 2308 1
19 451 2648 1
19 452 1710 1
19 453 2311 1
19 456 1711 1
19 460 1886 1
19 460 2135 1
19 460 2137 1
19 465 1884 1
19 469 2155 1
19 469 2181 1
19 469 2209 2
19 469 2257 1
19 469 2309 1
19 472 2075 1
19 472 2653 2
19 476 2092 1
19 481 2076 1
19 483 2055 1
19 483 2058 1
19 483 2486 2
19 483 2648 1
19 486 2072 1
19 486 2149 1
19 486 2651 1
19 487 1714 1
19 491 1902 1
19 491 1914 9
19 491 1961 2
19 491 1968 1
19 491 1974 1
19 491 1983 3
19 491 1998 2
19 491 2032 1
19 491 2042 1
19 491 2071 1
19 491 2102 2
19 492 2125 1
19 493 1713 1
19 495 2346 1
19 495 2351 1
19 495 2360 1
19 495 2483 1
19 499 1889 1
19 499 1895 1
19 499 1902 1
19 499 1914 1
19 499 1921 1
19 499 1961 1
19 499 1963 1
19 499 1970 1
19 499 1975 1
19 499 2011 1
19 499 2075 1
19 500 2146 1
19 500 2176 1
19 500 2271 1
19 502 2071 2
19 506 2277 1
19 507 2140 1
19 512 2065 2
19 512 2077 1
19 528 2072 1
19 533 1890 7
19 533 1901 5
19 533 1907 2
19 533 1920 5
19 533 1928 10
19 533 1939 21
19 533 1961 8
19 533 1973 2
19 533 1976 1
19 533 1985 2
19 533 1989 1
19 533 1993 1
19 533 1997 11
19 533 2009 4
19 533 2015 1
19 533 2019 3
19 533 2024 2
19 533 2027 4
19 533 2040 1
19 533 2042 2
19 533 2045 3
19 533 2483 1
19 536 1711 1
19 536 2107 1
19 536 2109 2
19 536 2243 1
19 536 2276 1
19 536 2291 2
19 536 2308 1
19 536 2652 1
19 538 2123 1
19 538 2131 1
19 538 2137 1
19 540 2062 2
19 543 2060 1
19 546 1887 1
19 547 1713 6
19 547 1884 3
19 547 2051 3
19 547 2055 1
19 547 2310 6
19 547 2482 8
19 547 2649 1
19 547 2651 7
19 552 2054 1
19 561 1973 1
19 565 2049 1
19 571 2118 1
19 573 2313 1
19 579 2310 1
19 587 2132 1
19 588 2123 1
19 591 2051 1
19 592 2648 1
19 593 2176 3
19 593 2259 1
19 593 2262 1
19 593 2266 6
19 593 2277 1
19 593 2483 1
19 603 1720 1
19 605 1881 1
19 606 2060 1
19 607 2065 1
19 612 1883 1
19 614 2101 1
19 614 2488 1
20 21 1881 1
20 23 1882 1
20 32 1574 2
20 32 1607 4
20 32 1613 1
20 32 1636 1
20 32 1642 1
20 32 1645 1
20 32 1655 1
20 32 1709 1
20 35 1638 1
20 35 1644 1
20 35 1649 1
20 35 1656 1
20 35 1659 1
20 39 1710 1
20 41 2316 2
20 41 2319 1
20 41 2466 3
20 46 1572 1
20 46 1583 1
20 46 1598 2
20 46 1624 3
20 46 1637 1
20 46 1639 17
20 46 1657 1
20 46 1664 1
20 46 1666 1
20 46 1725 1
20 46 1786 1
20 46 1855 1
20 46 1874 1
20 46 2055 1
20 46 2059 1
20 46 2077 1
20 46 2097 1
20 46 2100 2
20 46 2103 9
20 46 2114 1
20 46 2116 1
20 46 2121 2
20 46 2128 1
20 46 2142 1
20 46 2148 8
20 46 2157 1
20 46 2163 2
20 46 2166 3
20 46 2170 5
20 46 2177 2
20 46 2181 2
20 46 2184 15
20 46 2201 1
20 46 2205 4
20 46 2215 1
20 46 2339 1
20 46 2507 1
20 46 2565 1
20 47 2102 1
20 47 2118 1
20 47 2128 2
20 47 2132 2
20 47 2138 1
20 47 2141 1
20 47 2144 3
20 47 2153 1
20 47 2155 1
20 47 2159 1
20 47 2162 2
20 47 2167 1
20 47 2179 1
20 47 2186 4
20 47 2191 4
20 47 2196 1
20 47 2204 3
20 47 2208 3
20 47 2212 1
20 47 2499 1
20 47 2501 4
20 47 2506 1
20 47 2557 1
20 47 2562 2
20 47 2567 1
20 47 2571 1
20 47 2579 2
20 47 2584 19
20 47 2608 4
20 47 2613 4
20 47 2618 2
20 47 2627 1
20 50 2000 3
20 50 2020 2
20 50 2025 3
20 50 2044 1
20 50 2245 1
20 51 2315 1
20 53 2049 1
20 54 1703 1
20 59 2142 1
20 59 2145 3
20 59 2149 2
20 59 2152 2
20 59 2155 3
20 59 2212 4
20 62 1842 1
20 62 1844 1
20 62 1872 1
20 62 1877 1
20 66 2311 1
20 66 2315 1
20 66 2319 2
20 66 2345 1
20 72 2418 3
20 72 2425 1
20 72 2433 1
20 72 2445 1
20 72 2454 1
20 74 2387 1
20 79 2288 1
20 83 1553 12
20 83 1566 10
20 83 1577 10
20 83 1588 4
20 83 1594 1
20 83 1596 24
20 83 1623 79
20 83 1703 6
20 87 2339 1
20 89 1881 1
20 101 2480 1
20 102 1712 1
20 102 1867 1
20 104 2049 2
20 105 1553 3
20 105 1557 1
20 105 1574 1
20 105 1580 1
20 105 1598 2
20 105 1603 1
20 105 1630 1
20 105 1649 1
20 105 1659 1
20 105 1697 2
20 105 1700 2
20 105 1704 2
20 105 1708 1
20 105 1855 1
20 105 2052 1
20 107 2224 2
20 108 1561 1
20 108 1564 1
20 108 1566 1
20 108 1572 1
20 110 2291 1
20 114 2053 1
20 115 2481 1
20 116 2054 1
20 119 2087 3
20 121 2310 1
20 121 2477 1
20 125 1561 1
20 125 1563 2
20 125 1567 2
20 125 1570 1
20 125 1574 2
20 125 1577 1
20 125 1579 2
20 127 2234 1
20 132 1883 1
20 136 2245 1
20 143 2055 3
20 143 2062 1
20 143 2067 1
20 143 2078 2
20 143 2087 1
20 143 2093 1
20 143 2096 20
20 143 2123 1
20 143 2125 1
20 143 2127 4
20 143 2132 16
20 143 2150 2
20 143 2160 1
20 143 2169 1
20 143 2171 1
20 143 2175 1
20 143 2185 2
20 143 2190 1
20 143 2193 1
20 143 2199 13
20 143 2215 1
20 143 2567 2
20 143 2574 3
20 143 2578 2
20 143 2582 1
20 143 2612 1
20 152 2288 1
20 152 2316 1
20 152 2319 1
20 152 2465 3
20 152 2469 2
20 157 1556 47
20 157 1604 16
20 157 1621 35
20 157 1657 21
20 157 1679 31
20 158 2311 1
20 159 2310 1
20 159 2341 1
20 160 2651 1
20 162 1729 2
20 175 1560 1
20 175 1586 1
20 175 1603 1
20 175 1623 1
20 175 1636 1
20 175 1645 1
20 175 1648 1
20 175 1653 1
20 175 1658 1
20 175 1709 1
20 175 2053 1
20 179 2219 1
20 180 2310 1
20 189 2051 1
20 190 2569 1
20 192 2478 1
20 193 2048 1
20 193 2050 1
20 198 2219 1
20 198 2309 1
20 205 2655 1
20 206 1789 1
20 208 2479 1
20 212 1737 1
20 212 1748 1
20 212 1759 1
20 212 1761 1
20 212 1764 2
20 212 1789 2
20 212 1801 1
20 212 1803 2
20 213 1710 1
20 225 2288 1
20 225 2291 1
20 225 2297 1
20 225 2305 2
20 226 2310 1
20 231 2321 1
20 231 2325 2
20 231 2329 3
20 231 2334 6
20 231 2341 1
20 231 2343 3
20 231 2384 6
20 231 2391 7
20 231 2399 2
20 231 2403 1
20 231 2406 3
20 231 2410 1
20 231 2419 3
20 231 2432 1
20 231 2437 1
20 231 2443 7
20 231 2460 1
20 231 2471 1
20 231 2473 5
20 231 2649 1
20 232 1881 1
20 235 2050 1
20 237 2233 1
20 243 2051 1
20 246 2310 1
20 246 2651 1
20 249 2650 1
20 251 2472 1
20 252 2235 1
20 256 2055 1
20 256 2068 1
20 256 2088 1
20 256 2116 1
20 258 1740 2
20 258 1748 1
20 258 1750 1
20 260 2651 1
20 261 2500 1
20 261 2502 1
20 261 2552 1
20 261 2555 2
20 261 2560 1
20 261 2562 1
20 261 2570 1
20 261 2579 1
20 261 2581 2
20 261 2597 1
20 261 2604 3
20 261 2608 1
20 261 2610 1
20 261 2612 2
20 261 2633 1
20 261 2635 3
20 261 2639 1
20 266 2053 1
20 266 2217 1
20 267 2484 2
20 267 2487 1
20 267 2489 20
20 267 2510 2
20 267 2517 43
20 267 2561 2
20 267 2564 1
20 267 2566 45
20 267 2612 2
20 267 2618 30
20 274 2090 1
20 274 2214 1
20 274 2309 1
20 276 2649 1
20 281 1720 8
20 281 1729 2
20 281 1732 1
20 281 1801 1
20 284 1722 7
20 284 1731 1
20 284 1733 2
20 284 1736 1
20 284 1738 4
20 284 1743 1
20 284 1758 2
20 284 1761 1
20 284 1771 1
20 284 1781 1
20 284 1792 2
20 284 1809 2
20 284 1813 1
20 284 1820 1
20 284 1822 1
20 284 1824 1
20 284 1845 2
20 284 1854 2
20 284 1857 3
20 284 1864 1
20 284 1879 1
20 284 2053 1
20 285 2783 1
20 286 2221 1
20 288 1554 6
20 288 1564 6
20 288 1576 3
20 288 1588 1
20 288 1591 1
20 288 1600 3
20 288 1606 1
20 288 1611 1
20 288 1613 2
20 288 1620 3
20 288 1628 1
20 288 1633 1
20 288 1645 1
20 288 1648 2
20 288 1652 1
20 288 1656 2
20 288 1659 2
20 288 1668 1
20 288 1670 2
20 288 1692 2
20 288 1702 1
20 294 2054 1
20 313 1860 1
20 313 2311 2
20 317 1558 1
20 317 1560 12
20 317 1574 4
20 317 1596 1
20 317 1603 2
20 317 1607 1
20 317 1612 3
20 317 1634 3
20 317 1673 1
20 317 1676 1
20 317 1708 1
20 317 2225 1
20 317 2657 1
20 317 2671 1
20 317 2682 1
20 317 2686 1
20 319 2048 1
20 321 1560 1
20 321 1584 1
20 321 1594 2
20 321 1794 12
20 321 1822 1
20 321 1827 1
20 321 1829 1
20 321 1831 1
20 321 1839 2
20 321 1854 1
20 324 1553 1
20 324 1555 2
20 324 1558 7
20 324 1566 7
20 324 1577 1
20 324 1579 5
20 331 2048 1
20 334 2244 1
20 353 1718 1
20 353 1765 1
20 353 1771 1
20 353 1783 2
20 353 1786 2
20 353 1790 1
20 353 1792 2
20 353 1797 2
20 353 1829 2
20 353 1840 1
20 353 1844 1
20 353 1846 2
20 353 1850 3
20 353 1858 3
20 353 1863 1
20 353 1866 1
20 353 1879 3
20 354 1583 1
20 355 2287 1
20 357 1574 2
20 357 1577 2
20 357 1580 1
20 357 1582 1
20 357 2049 1
20 360 2498 1
20 363 2090 2
20 364 2243 1
20 369 2220 1
20 374 2480 1
20 388 1751 1
20 388 2216 1
20 390 2300 1
20 395 1879 2
20 395 1885 1
20 395 1889 1
20 395 1891 1
20 395 1893 12
20 395 1906 4
20 395 1913 9
20 395 1926 1
20 395 1928 41
20 395 1970 78
20 407 2310 1
20 409 2640 1
20 411 2310 1
20 414 2509 1
20 414 2580 1
20 416 2310 1
20 420 1887 1
20 420 1912 1
20 420 1916 5
20 420 1985 1
20 420 1995 1
20 420 2013 1
20 420 2021 2
20 420 2025 1
20 420 2039 4
20 424 2650 1
20 429 1880 1
20 435 2235 1
20 438 2477 1
20 443 2346 1
20 451 1880 1
20 451 2649 1
20 455 1798 1
20 462 2051 1
20 467 2291 1
20 469 2052 1
20 474 1881 1
20 474 2049 1
20 480 2311 1
20 480 2315 1
20 480 2466 1
20 480 2469 2
20 483 2601 1
20 485 2219 1
20 487 1711 1
20 489 2658 1
20 494 2477 1
20 502 1710 1
20 504 2053 1
20 504 2332 1
20 508 2310 1
20 508 2342 1
20 515 1740 1
20 515 1811 2
20 515 1846 1
20 515 2056 1
20 515 2134 1
20 520 1711 1
20 538 2480 1
20 543 2492 1
20 543 2494 1
20 543 2563 1
20 543 2567 1
20 543 2579 1
20 543 2582 1
20 543 2585 4
20 543 2591 18
20 543 2611 1
20 543 2613 2
20 546 1890 7
20 546 1900 1
20 546 1902 2
20 546 1906 5
20 546 1913 8
20 546 1937 1
20 546 1941 1
20 546 1946 1
20 546 1948 3
20 546 1958 2
20 546 1962 2
20 546 1967 1
20 546 1972 7
20 546 1980 31
20 546 2016 1
20 546 2020 2
20 546 2028 1
20 546 2034 14
20 546 2431 1
20 548 2002 1
20 548 2016 1
20 550 2563 1
20 550 2565 2
20 550 2615 2
20 552 2010 1
20 552 2478 1
20 558 2049 1
20 566 1880 1
20 566 2057 1
20 566 2090 1
20 566 2093 1
20 573 2289 2
20 576 2292 1
20 578 2299 1
20 586 1881 1
20 587 1914 1
20 587 1918 1
20 587 2032 1
20 588 2399 1
20 588 2402 1
20 588 2414 1
20 588 2421 3
20 588 2425 1
20 588 2433 2
20 588 2438 1
20 588 2440 1
20 588 2450 1
20 590 1737 1
20 590 1868 1
20 602 2666 1
20 602 2686 1
20 611 2052 1
20 613 1886 1
20 616 2480 1
20 618 2076 1
20 618 2115 1
20 618 2636 1
21 46 2322 2
21 46 2325 1
21 46 2466 1
21 46 2468 1
21 46 2471 1
21 46 2476 1
21 46 2478 1
21 48 1537 1
21 48 1750 1
21 48 1872 1
21 48 1900 1
21 48 2535 1
21 48 2545 1
21 48 2628 1
21 48 2772 1
21 49 1711 1
21 49 2111 1
21 61 1709 1
21 62 2479 1
21 67 2149 1
21 67 2240 1
21 68 2104 1
21 72 2337 8
21 73 2141 1
21 75 1792 1
21 75 1815 1
21 75 1845 1
21 81 1880 1
21 100 2311 1
21 101 2052 1
21 102 2056 1
21 102 2070 3
21 102 2076 1
21 102 2142 1
21 104 1715 1
21 104 1748 2
21 104 1791 1
21 105 2069 1
21 105 2071 1
21 105 2315 1
21 105 2317 1
21 105 2390 1
21 105 2410 1
21 105 2438 1
21 105 2440 1
21 105 2447 2
21 105 2456 1
21 105 2466 4
21 108 2069 1
21 108 2071 1
21 113 2092 1
21 115 2103 1
21 120 2094 1
21 120 2096 1
21 121 2430 1
21 121 2464 1
21 135 2104 1
21 143 1821 1
21 144 2142 1
21 147 2106 1
21 152 2383 1
21 152 2408 1
21 152 2422 1
21 152 2424 1
21 152 2428 1
21 152 2454 1
21 156 2118 2
21 156 2210 1
21 159 2327 1
21 159 2329 1
21 159 2332 1
21 159 2334 1
21 159 2449 1
21 159 2474 1
21 159 2476 1
21 161 2141 1
21 172 2106 1
21 175 2124 1
21 175 2146 1
21 178 2092 1
21 183 2336 1
21 183 2410 1
21 190 2100 1
21 192 2105 1
21 192 2478 1
21 193 2069 4
21 195 1825 1
21 201 2104 1
21 205 2341 1
21 206 2323 1
21 206 2342 3
21 219 1709 1
21 223 2437 1
21 224 1538 1
21 224 1545 1
21 224 1561 1
21 224 1739 3
21 224 1749 1
21 224 1752 1
21 224 1757 1
21 224 1765 1
21 224 1784 1
21 224 1836 1
21 224 1875 1
21 224 2294 1
21 224 2383 1
21 224 2392 1
21 224 2400 1
21 224 2404 2
21 224 2407 2
21 224 2412 1
21 224 2415 1
21 224 2419 1
21 224 2429 2
21 224 2433 1
21 224 2435 3
21 224 2451 1
21 224 2458 1
21 224 2461 1
21 224 2765 1
21 231 2458 1
21 231 2478 1
21 238 2140 1
21 241 1712 1
21 243 1880 1
21 245 2060 1
21 245 2064 2
21 245 2130 1
21 247 2208 1
21 247 2218 1
21 257 1849 3
21 257 1874 1
21 260 2328 2
21 263 2054 2
21 263 2057 2
21 263 2060 1
21 263 2062 5
21 263 2070 1
21 263 2072 1
21 263 2076 5
21 263 2083 1
21 263 2087 3
21 263 2091 1
21 263 2094 10
21 263 2105 6
21 263 2113 4
21 263 2118 1
21 263 2120 4
21 263 2125 2
21 263 2129 8
21 263 2139 1
21 263 2141 4
21 263 2146 2
21 263 2151 1
21 263 2153 3
21 263 2158 3
21 263 2162 1
21 263 2164 1
21 263 2166 1
21 263 2169 1
21 263 2171 1
21 263 2173 1
21 263 2183 1
21 263 2185 1
21 263 2188 1
21 263 2191 2
21 263 2197 1
21 263 2200 1
21 263 2219 2
21 263 2225 1
21 263 2230 1
21 263 2233 1
21 263 2238 2
21 263 2255 1
21 263 2264 1
21 263 2267 1
21 263 2269 1
21 263 2271 9
21 263 2308 1
21 274 2337 1
21 276 1776 1
21 276 1786 1
21 276 1798 1
21 276 1807 1
21 284 2122 2
21 284 2130 1
21 284 2139 1
21 295 2107 2
21 296 2337 1
21 296 2339 2
21 296 2343 1
21 296 2468 1
21 309 2119 1
21 313 2143 1
21 315 1882 1
21 318 2322 1
21 326 2339 2
21 326 2342 2
21 332 2318 1
21 332 2322 2
21 332 2337 1
21 332 2467 2
21 333 1711 1
21 334 2395 1
21 334 2402 1
21 334 2404 2
21 334 2408 3
21 334 2413 2
21 334 2427 2
21 334 2432 1
21 334 2435 3
21 334 2444 1
21 334 2447 1
21 334 2451 2
21 334 2461 2
21 341 2463 1
21 346 2108 2
21 349 2320 1
21 352 2405 1
21 353 1881 1
21 356 2111 1
21 360 2069 1
21 363 1760 2
21 363 1774 1
21 363 1821 1
21 371 2106 1
21 375 2080 1
21 385 1882 1
21 391 2459 1
21 393 2096 1
21 398 1543 1
21 398 1592 1
21 398 1738 1
21 398 1756 1
21 398 1759 5
21 398 1813 1
21 398 1821 1
21 398 2150 1
21 398 2559 1
21 398 2590 1
21 398 2599 1
21 398 2626 1
21 398 2630 1
21 404 2069 1
21 404 2110 1
21 404 2113 1
21 404 2115 1
21 404 2121 2
21 404 2129 1
21 405 1718 2
21 405 1745 1
21 405 1748 1
21 405 1818 1
21 405 1874 1
21 409 2253 1
21 410 2322 1
21 411 1825 1
21 411 1842 1
21 436 2313 1
21 436 2397 1
21 436 2404 4
21 436 2409 1
21 436 2413 1
21 436 2418 2
21 436 2426 1
21 436 2428 1
21 436 2447 1
21 436 2450 1
21 436 2453 1
21 436 2455 1
21 436 2457 1
21 436 2469 1
21 437 2414 1
21 440 2108 1
21 441 2479 1
21 443 2320 1
21 447 2139 1
21 460 2111 1
21 466 2311 1
21 467 1715 1
21 467 1750 1
21 467 1783 1
21 467 1787 2
21 469 2121 1
21 469 2128 2
21 471 1883 1
21 475 2146 1
21 477 2339 1
21 481 2435 1
21 481 2456 1
21 484 1775 1
21 484 1791 1
21 484 1849 1
21 484 1870 1
21 487 1832 2
21 487 1843 1
21 487 1856 3
21 487 1861 1
21 487 2142 1
21 491 2095 1
21 491 2098 1
21 491 2107 1
21 491 2120 2
21 491 2123 1
21 491 2128 1
21 491 2130 1
21 493 1771 1
21 493 1773 2
21 493 1789 1
21 495 2121 1
21 508 1840 1
21 508 2323 1
21 514 1866 1
21 519 2103 1
21 519 2130 1
21 522 2092 1
21 525 1784 1
21 525 1786 3
21 525 1795 1
21 525 1828 1
21 525 1844 1
21 534 1802 1
21 534 1806 1
21 535 2141 1
21 537 2057 1
21 537 2060 11
21 537 2076 1
21 540 2103 1
21 543 2077 1
21 546 2407 1
21 546 2429 1
21 548 1748 1
21 548 1752 2
21 552 2478 1
21 555 2317 2
21 555 2337 1
21 555 2391 1
21 557 1821 1
21 557 1830 1
21 557 1866 3
21 557 2313 1
21 559 2094 1
21 559 2097 5
21 561 2252 1
21 561 2254 1
21 561 2315 6
21 561 2466 1
21 561 2468 1
21 561 2476 1
21 572 2092 1
21 574 1881 1
21 576 1781 1
21 576 1788 2
21 576 1791 1
21 576 1794 2
21 576 1797 2
21 576 1823 1
21 576 1844 1
21 577 1735 1
21 577 1753 1
21 577 1813 1
21 580 2076 1
21 580 2079 1
21 580 2082 1
21 580 2088 2
21 580 2109 1
21 580 2121 1
21 580 2126 1
21 580 2129 1
21 580 2131 1
21 580 2133 1
21 580 2139 1
21 584 2390 1
21 584 2467 1
21 587 1813 3
21 587 1824 1
21 587 1860 3
21 587 1872 1
21 588 1539 3
21 588 1543 3
21 588 1547 2
21 588 1552 1
21 588 1557 1
21 588 1559 3
21 588 1564 1
21 588 2015 1
21 588 2421 1
21 591 2312 1
21 597 2347 1
21 602 2322 1
21 602 2347 2
21 602 2353 5
21 602 2359 1
21 602 2361 1
21 602 2364 1
21 602 2376 2
21 602 2467 1
21 603 2107 1
21 603 2143 1
21 605 2383 2
21 605 2386 4
21 605 2399 1
21 605 2402 1
21 605 2404 1
21 605 2436 1
21 605 2438 1
21 605 2440 2
21 605 2448 1
21 605 2451 3
21 605 2455 1
21 605 2457 2
21 605 2460 3
21 606 2080 2
21 606 2083 1
21 606 2123 1
21 606 2126 1
21 606 2128 1
21 606 2131 1
21 606 2133 1
21 606 2326 1
21 610 1871 1
21 611 2149 1
21 611 2256 1
21 611 2258 1
22 30 2652 1
22 38 1628 1
22 38 1708 1
22 40 1952 2
22 40 1972 1
22 40 2482 1
22 43 1710 2
22 43 2263 3
22 43 2268 1
22 43 2283 2
22 43 2286 2
22 43 2299 1
22 43 2304 1
22 45 1712 2
22 45 1882 1
22 45 1887 1
22 45 1889 7
22 45 1908 2
22 45 1911 1
22 45 1961 1
22 45 1963 2
22 45 1969 1
22 45 1971 2
22 45 1976 1
22 45 1993 1
22 45 2035 2
22 45 2039 6
22 45 2226 4
22 45 2232 2
22 45 2235 1
22 45 2238 2
22 45 2242 1
22 45 2245 1
22 45 2247 2
22 45 2262 1
22 45 2267 4
22 45 2275 1
22 45 2278 1
22 45 2283 2
22 45 2287 2
22 45 2296 2
22 45 2302 1
22 45 2304 1
22 45 2306 2
22 49 1629 1
22 49 1642 1
22 58 2304 1
22 62 2104 2
22 64 2491 1
22 64 2509 1
22 65 2223 1
22 70 2067 1
22 70 2079 1
22 70 2081 13
22 70 2095 18
22 70 2118 1
22 70 2122 5
22 70 2128 4
22 70 2134 1
22 70 2144 4
22 70 2150 4
22 70 2156 1
22 70 2158 1
22 70 2164 1
22 70 2171 4
22 70 2178 1
22 70 2180 1
22 70 2182 2
22 70 2186 1
22 70 2188 1
22 70 2191 1
22 70 2193 5
22 70 2201 1
22 70 2211 1
22 70 2213 1
22 70 2215 2
22 70 2226 16
22 70 2243 4
22 70 2248 1
22 70 2252 3
22 70 2257 2
22 70 2264 1
22 70 2266 2
22 70 2269 1
22 70 2275 1
22 70 2279 5
22 70 2288 2
22 70 2296 3
22 70 2300 2
22 70 2304 1
22 70 2462 1
22 70 2676 1
22 70 2719 1
22 70 2722 2
22 70 2732 1
22 70 2735 16
22 70 2754 6
22 70 2761 3
22 73 2051 1
22 74 1706 3
22 76 1953 1
22 76 1956 1
22 76 1966 1
22 77 2311 3
22 79 2061 6
22 79 2072 1
22 79 2081 2
22 79 2194 1
22 79 2197 5
22 79 2211 1
22 79 2431 1
22 79 2666 1
22 80 2257 1
22 84 2650 1
22 87 2251 1
22 88 2624 1
22 89 2306 1
22 90 1716 1
22 90 2222 2
22 90 2250 1
22 90 2266 1
22 90 2294 1
22 90 2306 1
22 97 1618 1
22 97 1647 1
22 97 1651 2
22 97 1661 2
22 97 1664 1
22 97 1706 3
22 97 2103 1
22 97 2129 4
22 97 2136 2
22 97 2150 1
22 97 2164 1
22 97 2178 2
22 97 2181 2
22 97 2186 1
22 97 2193 1
22 97 2195 1
22 97 2197 1
22 97 2216 1
22 97 2226 23
22 97 2266 2
22 97 2274 1
22 97 2432 1
22 97 2463 1
22 97 2715 1
22 101 1902 1
22 101 1911 2
22 104 2309 2
22 116 1714 1
22 116 2227 2
22 116 2230 1
22 116 2273 1
22 116 2275 1
22 116 2305 1
22 116 2308 1
22 116 2486 1
22 116 2495 1
22 116 2509 1
22 116 2512 5
22 116 2521 1
22 116 2523 1
22 116 2526 1
22 116 2529 1
22 116 2534 1
22 116 2588 1
22 116 2628 1
22 116 2640 2
22 117 1686 2
22 117 1708 1
22 117 2668 1
22 120 2782 1
22 123 1710 1
22 123 2244 1
22 123 2255 1
22 124 1685 1
22 124 1904 1
22 128 1747 1
22 128 1769 1
22 131 1889 1
22 131 2038 3
22 136 2309 1
22 140 2061 3
22 140 2081 1
22 140 2117 3
22 140 2121 2
22 140 2127 1
22 140 2192 2
22 140 2459 1
22 140 2462 1
22 140 2466 1
22 140 2666 1
22 141 2273 1
22 141 2284 1
22 141 2286 2
22 141 2289 2
22 141 2292 1
22 141 2294 1
22 141 2305 1
22 142 1686 1
22 142 1706 1
22 145 2281 1
22 145 2284 2
22 145 2287 2
22 145 2302 2
22 149 1906 1
22 149 1973 2
22 149 2012 1
22 149 2014 2
22 154 1888 1
22 154 1892 2
22 154 1898 3
22 154 1903 1
22 154 2038 1
22 154 2040 4
22 154 2270 1
22 154 2289 1
22 156 1891 5
22 156 1900 1
22 156 2033 1
22 156 2038 2
22 156 2042 2
22 159 1911 1
22 159 1914 1
22 159 2035 3
22 161 1709 1
22 164 2488 1
22 164 2642 4
22 169 2220 1
22 173 2223 1
22 176 2225 1
22 186 2507 1
22 186 2599 1
22 191 1666 1
22 191 1685 1
22 191 2218 1
22 191 2222 1
22 192 1882 1
22 204 1675 5
22 204 2578 1
22 205 2647 1
22 208 2284 1
22 208 2297 1
22 208 2303 2
22 219 2646 1
22 223 1687 1
22 223 1732 1
22 223 1742 2
22 223 1746 3
22 223 1752 1
22 223 1754 2
22 223 1758 1
22 223 1767 1
22 223 1801 2
22 223 1825 2
22 223 1828 1
22 223 1881 1
22 223 2306 1
22 225 1957 1
22 225 2223 1
22 225 2430 4
22 225 2439 2
22 225 2466 1
22 226 2639 1
22 228 2222 1
22 242 1710 1
22 247 2035 2
22 247 2041 1
22 247 2043 1
22 252 1902 1
22 252 2002 1
22 252 2005 1
22 252 2223 1
22 254 1888 1
22 254 2312 1
22 256 2653 1
22 264 1712 1
22 266 2224 1
22 272 2223 1
22 273 1973 1
22 273 2225 2
22 276 2313 1
22 277 2511 1
22 278 2245 1
22 278 2313 1
22 279 2250 1
22 280 2059 3
22 280 2063 3
22 280 2067 1
22 280 2075 1
22 280 2096 1
22 280 2102 1
22 280 2111 1
22 280 2115 3
22 280 2119 1
22 280 2121 1
22 280 2123 4
22 280 2129 4
22 280 2140 1
22 280 2142 5
22 280 2148 2
22 280 2152 1
22 280 2161 3
22 280 2165 1
22 280 2176 3
22 280 2192 1
22 280 2195 5
22 280 2202 3
22 280 2206 1
22 280 2780 1
22 283 1685 1
22 283 1687 1
22 283 1692 1
22 283 2082 1
22 283 2084 1
22 283 2101 1
22 283 2122 1
22 283 2124 1
22 283 2145 1
22 283 2164 1
22 283 2167 1
22 283 2200 1
22 283 2211 1
22 283 2679 4
22 283 2685 1
22 283 2696 1
22 283 2729 1
22 283 2756 2
22 285 1902 1
22 285 1910 1
22 285 1912 3
22 285 1916 1
22 285 1927 4
22 285 1945 2
22 285 1952 1
22 285 1954 3
22 285 1958 2
22 285 1962 2
22 285 1966 1
22 285 1968 1
22 285 1972 2
22 285 1978 2
22 285 1981 1
22 285 1984 1
22 285 1986 7
22 285 1996 2
22 285 2005 2
22 285 2008 1
22 285 2016 1
22 285 2018 1
22 285 2020 1
22 285 2033 1
22 285 2647 3
22 286 2059 1
22 286 2179 1
22 286 2189 1
22 286 2227 1
22 286 2232 1
22 286 2240 1
22 286 2245 1
22 286 2247 1
22 286 2331 1
22 286 2463 1
22 286 2648 4
22 286 2656 1
22 286 2665 3
22 286 2669 1
22 293 1881 2
22 293 1885 1
22 293 2102 6
22 293 2179 1
22 293 2184 1
22 293 2224 1
22 293 2228 1
22 293 2230 1
22 293 2245 1
22 293 2252 1
22 293 2460 1
22 293 2782 1
22 296 2218 1
22 296 2220 1
22 302 1719 6
22 302 1730 1
22 302 1734 1
22 302 1737 1
22 302 1741 3
22 302 2306 1
22 306 2053 1
22 306 2648 1
22 307 2290 1
22 310 1686 1
22 310 1879 1
22 320 1901 1
22 321 1905 1
22 325 2196 1
22 325 2226 8
22 325 2236 1
22 325 2238 2
22 325 2241 3
22 325 2246 3
22 325 2284 4
22 325 2304 1
22 325 2307 1
22 325 2309 1
22 325 2413 1
22 325 2417 1
22 325 2428 1
22 325 2765 1
22 327 1667 1
22 327 1670 4
22 327 1675 5
22 327 1690 1
22 328 2307 1
22 334 2249 1
22 334 2255 1
22 341 2249 1
22 342 2055 1
22 342 2058 1
22 342 2080 1
22 342 2249 1
22 342 2308 2
22 342 2311 2
22 342 2463 1
22 342 2779 1
22 343 1690 2
22 345 2005 1
22 346 2648 1
22 348 1891 1
22 348 1893 1
22 348 1953 1
22 349 2485 1
22 352 1709 1
22 356 2649 1
22 360 1619 1
22 360 1628 2
22 360 1635 2
22 360 1640 2
22 360 1649 4
22 360 1656 1
22 360 1664 2
22 360 1685 2
22 360 1887 1
22 360 1901 1
22 360 1916 5
22 360 1923 3
22 360 1927 2
22 360 1930 1
22 360 1933 1
22 360 1945 3
22 360 1950 2
22 360 2012 1
22 360 2035 1
22 360 2479 2
22 360 2516 1
22 360 2518 2
22 360 2521 1
22 360 2525 1
22 362 1944 1
22 364 1897 4
22 364 2038 1
22 364 2042 2
22 365 2506 1
22 365 2620 1
22 365 2646 1
22 367 2219 1
22 367 2221 1
22 368 2273 1
22 368 2283 1
22 368 2285 2
22 368 2307 1
22 383 2645 2
22 385 2269 1
22 399 2104 1
22 399 2108 1
22 399 2112 1
22 399 2141 1
22 399 2144 1
22 399 2146 1
22 399 2179 3
22 399 2185 1
22 399 2187 1
22 399 2195 1
22 399 2199 1
22 399 2212 2
22 399 2435 1
22 406 2059 1
22 406 2065 2
22 406 2111 1
22 406 2124 1
22 406 2202 1
22 406 2222 1
22 406 2413 1
22 406 2449 1
22 406 2462 1
22 406 2464 1
22 406 2654 1
22 413 2057 1
22 413 2343 1
22 413 2405 1
22 413 2413 1
22 413 2416 1
22 413 2418 1
22 413 2426 1
22 413 2428 1
22 416 2270 1
22 416 2272 2
22 416 2283 1
22 416 2285 2
22 416 2288 3
22 416 2292 1
22 416 2294 1
22 416 2296 3
22 416 2303 2
22 419 2250 1
22 430 2218 5
22 431 2646 1
22 435 2051 1
22 435 2322 1
22 435 2324 1
22 435 2326 1
22 435 2328 1
22 435 2330 1
22 435 2334 1
22 435 2347 2
22 435 2350 2
22 435 2362 2
22 435 2380 1
22 435 2384 3
22 435 2402 1
22 435 2446 1
22 435 2459 1
22 435 2464 1
22 438 2222 1
22 440 2482 1
22 447 1951 1
22 456 2222 1
22 456 2306 1
22 456 2475 1
22 456 2488 1
22 457 1966 1
22 457 1968 1
22 461 2261 2
22 461 2269 1
22 461 2274 1
22 461 2279 1
22 461 2292 1
22 461 2303 1
22 472 2511 1
22 475 2507 1
22 477 2653 1
22 490 1715 2
22 490 2230 1
22 490 2238 1
22 496 1847 1
22 496 2290 1
22 496 2327 4
22 496 2332 1
22 496 2334 2
22 496 2337 2
22 496 2352 1
22 496 2356 4
22 496 2363 2
22 496 2366 1
22 496 2369 1
22 496 2371 1
22 496 2374 1
22 496 2383 5
22 497 2219 3
22 502 2506 1
22 505 1714 1
22 515 2034 1
22 516 2061 1
22 516 2064 1
22 516 2066 1
22 516 2068 14
22 516 2084 7
22 516 2099 1
22 516 2101 1
22 516 2103 9
22 516 2114 1
22 516 2118 2
22 516 2122 1
22 516 2125 1
22 516 2129 1
22 516 2132 3
22 516 2137 1
22 516 2142 4
22 516 2147 1
22 516 2149 1
22 516 2153 2
22 516 2157 2
22 516 2163 3
22 516 2175 1
22 516 2178 7
22 516 2186 1
22 516 2188 3
22 516 2197 6
22 516 2212 1
22 516 2314 5
22 516 2321 5
22 516 2328 4
22 516 2334 9
22 516 2344 18
22 516 2375 1
22 516 2381 9
22 516 2391 3
22 516 2395 1
22 516 2397 1
22 516 2401 2
22 516 2410 2
22 516 2413 5
22 516 2431 2
22 516 2439 2
22 516 2445 1
22 516 2450 5
22 516 2456 4
22 516 2461 1
22 516 2465 3
22 516 2473 2
22 516 2477 1
22 516 2654 1
22 516 2674 1
22 516 2701 1
22 516 2704 4
22 516 2727 1
22 516 2729 1
22 516 2734 1
22 516 2736 1
22 517 2672 8
22 517 2682 10
22 517 2693 7
22 517 2701 18
22 517 2720 4
22 517 2726 43
22 517 2770 12
22 519 2608 1
22 523 2286 1
22 523 2289 1
22 532 1745 1
22 532 1747 2
22 532 1763 1
22 532 1767 1
22 532 1801 1
22 532 1907 1
22 539 1738 1
22 539 1740 2
22 539 1747 1
22 539 1749 1
22 539 1760 1
22 539 1765 1
22 539 1769 1
22 539 1825 1
22 539 1831 1
22 539 1833 1
22 539 1866 1
22 539 1878 1
22 539 2655 1
22 539 2783 1
22 542 2057 2
22 542 2061 4
22 542 2066 1
22 542 2068 2
22 542 2071 2
22 542 2078 1
22 542 2080 1
22 542 2090 1
22 542 2096 5
22 542 2126 1
22 542 2132 1
22 542 2144 3
22 542 2158 1
22 542 2179 1
22 542 2190 1
22 544 2649 1
22 554 1884 1
22 560 1737 1
22 560 2318 1
22 560 2335 1
22 560 2337 11
22 560 2349 7
22 560 2357 3
22 560 2361 2
22 560 2364 1
22 560 2367 2
22 560 2373 3
22 560 2379 5
22 560 2386 7
22 560 2396 1
22 560 2428 1
22 560 2432 1
22 560 2442 2
22 560 2447 1
22 560 2457 1
22 560 2466 2
22 560 2469 1
22 560 2477 1
22 564 2258 1
22 564 2286 3
22 571 1887 1
22 571 1894 1
22 571 1953 1
22 571 2012 1
22 571 2018 1
22 571 2043 1
22 574 1973 1
22 575 1883 1
22 575 2064 1
22 575 2227 1
22 578 2571 1
22 582 2224 2
22 585 2266 1
22 586 2307 1
22 594 1716 1
22 596 2270 1
22 596 2289 1
22 605 2306 1
22 616 2053 1
23 33 2313 1
23 38 2228 2
23 38 2233 1
23 38 2235 2
23 38 2241 3
23 38 2245 1
23 38 2247 10
23 40 2651 1
23 41 1720 1
23 41 1731 81
23 41 1813 12
23 41 1826 1
23 41 1828 36
23 41 1865 3
23 41 1869 5
23 41 1875 5
23 41 2654 1
23 45 2065 29
23 45 2104 2
23 45 2218 1
23 49 1880 1
23 49 1964 1
23 49 1969 1
23 49 2025 1
23 49 2490 1
23 53 1883 2
23 69 1629 1
23 69 1632 1
23 69 2119 2
23 69 2137 1
23 69 2143 1
23 74 1713 1
23 85 2137 2
23 85 2217 1
23 85 2313 1
23 93 2651 1
23 95 2479 1
23 95 2653 1
23 95 2686 1
23 95 2708 1
23 97 2257 1
23 109 2261 1
23 120 1904 2
23 120 1907 1
23 120 1909 2
23 120 1920 1
23 120 1923 1
23 120 1927 2
23 120 1933 2
23 120 1936 2
23 120 1940 1
23 120 1950 1
23 120 1958 1
23 120 1966 1
23 120 1969 1
23 120 1971 1
23 120 1974 2
23 120 1977 3
23 120 1996 3
23 120 2016 2
23 120 2019 4
23 120 2029 1
23 122 2651 1
23 123 2037 1
23 123 2229 11
23 123 2241 8
23 123 2250 1
23 123 2266 1
23 126 2317 1
23 128 1717 2
23 128 2054 1
23 130 2229 2
23 130 2232 1
23 130 2237 2
23 130 2243 4
23 130 2249 2
23 130 2252 2
23 130 2255 1
23 130 2261 1
23 130 2264 1
23 130 2269 2
23 130 2293 1
23 130 2297 1
23 130 2304 1
23 132 2313 1
23 134 1915 1
23 134 1924 1
23 134 1931 1
23 134 2071 1
23 134 2101 1
23 134 2115 2
23 134 2155 1
23 134 2174 1
23 134 2199 2
23 134 2206 2
23 135 1728 1
23 135 1733 2
23 135 1741 4
23 135 1746 1
23 135 1749 4
23 135 1755 2
23 135 1779 2
23 135 1783 3
23 135 1842 1
23 135 1851 1
23 135 1862 1
23 135 1873 2
23 135 1878 1
23 135 2651 3
23 135 2659 2
23 138 2096 1
23 138 2106 3
23 138 2167 1
23 138 2172 1
23 138 2178 1
23 138 2219 1
23 139 2656 3
23 139 2662 1
23 141 1585 2
23 141 1590 1
23 141 1599 5
23 141 1606 1
23 141 1609 1
23 141 1611 1
23 141 1700 7
23 141 2059 2
23 141 2146 1
23 141 2220 1
23 143 2648 1
23 146 2247 1
23 146 2253 1
23 151 1802 1
23 151 1840 1
23 152 2053 1
23 152 2055 2
23 152 2058 1
23 152 2062 2
23 152 2120 1
23 152 2160 6
23 152 2167 1
23 152 2169 2
23 152 2172 1
23 152 2175 1
23 152 2213 1
23 152 2216 1
23 152 2230 1
23 152 2287 1
23 152 2311 2
23 162 1712 1
23 166 2320 1
23 166 2381 1
23 166 2479 2
23 166 2605 1
23 166 2618 1
23 170 1890 1
23 170 1953 1
23 170 2229 1
23 170 2232 1
23 170 2236 1
23 170 2239 1
23 170 2251 2
23 170 2256 3
23 171 1583 2
23 171 1590 1
23 171 1618 1
23 171 1700 1
23 171 1702 1
23 171 1705 2
23 175 2312 1
23 176 2108 1
23 176 2110 1
23 176 2138 1
23 176 2141 1
23 176 2145 1
23 176 2152 1
23 176 2162 2
23 176 2166 1
23 176 2168 3
23 176 2172 23
23 176 2196 1
23 176 2206 1
23 176 2274 2
23 180 1695 1
23 180 2735 48
23 185 1712 3
23 185 1716 1
23 185 2230 1
23 185 2237 2
23 185 2242 2
23 185 2247 2
23 185 2251 14
23 185 2266 3
23 185 2272 1
23 185 2275 5
23 185 2282 1
23 185 2284 6
23 187 1892 1
23 187 1894 2
23 187 1907 8
23 187 1917 1
23 187 1920 1
23 187 1928 7
23 187 1938 1
23 187 1945 13
23 187 1963 2
23 187 1999 2
23 187 2024 1
23 187 2028 11
23 187 2044 5
23 188 2241 1
23 188 2243 1
23 191 1865 1
23 196 1940 1
23 196 1975 2
23 196 2038 1
23 196 2655 9
23 203 1827 1
23 212 2050 1
23 215 2312 1
23 221 2320 1
23 223 2222 1
23 229 1716 1
23 229 2231 5
23 229 2237 10
23 229 2248 5
23 229 2254 2
23 229 2257 9
23 229 2267 6
23 229 2275 4
23 229 2281 1
23 229 2284 2
23 229 2287 1
23 229 2289 3
23 229 2293 2
23 229 2296 2
23 229 2310 1
23 238 1713 1
23 250 2235 7
23 250 2244 3
23 255 2227 1
23 266 2226 2
23 266 2229 1
23 266 2241 4
23 266 2250 1
23 266 2252 2
23 266 2255 1
23 266 2258 2
23 266 2264 1
23 266 2273 4
23 268 2313 1
23 270 1884 1
23 270 2122 1
23 270 2124 1
23 270 2144 2
23 270 2172 3
23 270 2176 1
23 270 2208 1
23 273 1718 1
23 273 2147 2
23 273 2170 1
23 273 2254 1
23 273 2285 1
23 273 2294 2
23 273 2297 1
23 273 2301 1
23 273 2306 2
23 273 2309 1
23 273 2311 1
23 278 2258 1
23 280 1825 1
23 286 2260 1
23 286 2312 1
23 288 2326 1
23 288 2344 1
23 288 2348 1
23 288 2351 2
23 288 2356 1
23 288 2378 4
23 288 2433 1
23 288 2445 1
23 288 2457 2
23 288 2466 1
23 288 2476 1
23 288 2497 15
23 288 2514 31
23 288 2546 3
23 288 2550 15
23 288 2566 20
23 288 2587 2
23 288 2616 2
23 289 2311 1
23 294 2381 1
23 294 2484 4
23 294 2664 2
23 294 2667 1
23 301 2480 3
23 301 2636 1
23 301 2640 3
23 302 2327 1
23 302 2329 2
23 302 2360 1
23 302 2488 1
23 302 2590 1
23 303 2241 10
23 303 2252 1
23 303 2254 13
23 303 2268 1
23 303 2271 6
23 303 2288 1
23 303 2291 5
23 303 2297 1
23 303 2300 6
23 307 2157 1
23 307 2171 1
23 307 2198 2
23 307 2203 1
23 315 2312 1
23 329 1885 1
23 329 1887 2
23 329 2049 3
23 329 2057 1
23 329 2216 1
23 329 2306 2
23 329 2309 1
23 329 2315 1
23 329 2321 1
23 329 2485 1
23 329 2492 1
23 329 2640 7
23 342 2228 5
23 342 2251 1
23 343 2102 1
23 343 2104 1
23 343 2111 1
23 343 2113 1
23 343 2120 1
23 343 2127 1
23 343 2133 1
23 343 2166 2
23 343 2184 1
23 343 2186 2
23 343 2208 1
23 345 2053 1
23 347 2311 1
23 347 2323 3
23 347 2338 1
23 347 2341 1
23 347 2343 1
23 347 2346 4
23 347 2351 1
23 347 2353 1
23 347 2355 1
23 347 2358 1
23 347 2362 1
23 347 2365 2
23 347 2375 1
23 347 2382 1
23 347 2408 1
23 347 2410 8
23 347 2423 1
23 347 2436 1
23 347 2439 2
23 347 2445 1
23 347 2449 1
23 347 2452 2
23 347 2458 1
23 347 2467 3
23 347 2471 1
23 347 2485 1
23 347 2557 3
23 349 2315 1
23 353 2049 1
23 357 2312 1
23 368 2059 1
23 368 2108 1
23 368 2147 1
23 368 2149 3
23 368 2156 5
23 368 2162 2
23 368 2167 2
23 368 2170 3
23 368 2187 1
23 368 2189 1
23 368 2194 4
23 368 2200 3
23 368 2208 1
23 368 2218 1
23 376 2480 1
23 376 2482 2
23 376 2496 1
23 385 2312 1
23 406 2051 1
23 412 1759 1
23 412 1840 1
23 412 1880 1
23 412 1970 1
23 417 2052 1
23 417 2057 1
23 417 2077 1
23 417 2109 1
23 417 2111 1
23 417 2213 2
23 417 2289 1
23 417 2489 1
23 417 2493 3
23 417 2605 1
23 417 2619 1
23 417 2623 2
23 417 2626 5
23 417 2650 1
23 420 2627 3
23 420 2635 1
23 421 2057 2
23 421 2060 2
23 421 2066 1
23 421 2171 1
23 421 2174 1
23 421 2185 2
23 421 2206 1
23 421 2212 1
23 421 2229 1
23 421 2231 6
23 421 2239 3
23 421 2243 9
23 421 2253 1
23 421 2256 3
23 421 2262 2
23 421 2265 3
23 421 2269 1
23 421 2272 3
23 421 2289 1
23 421 2291 6
23 421 2301 1
23 421 2304 1
23 428 1723 1
23 428 1825 1
23 431 2222 1
23 431 2313 1
23 442 2313 1
23 444 2321 1
23 444 2480 1
23 444 2482 1
23 446 2096 1
23 446 2102 1
23 446 2107 2
23 446 2110 2
23 446 2113 1
23 446 2118 1
23 446 2124 2
23 446 2185 1
23 446 2218 1
23 446 2745 1
23 446 2749 1
23 446 2777 1
23 455 2103 1
23 455 2108 1
23 455 2113 1
23 455 2134 2
23 455 2137 1
23 455 2140 2
23 455 2143 1
23 455 2148 1
23 455 2155 1
23 455 2165 1
23 455 2167 2
23 455 2172 1
23 461 1724 1
23 461 1755 1
23 461 1859 1
23 461 1862 3
23 461 1936 1
23 461 2488 1
23 461 2605 1
23 464 2783 1
23 470 2284 4
23 478 2311 1
23 492 1881 1
23 493 2260 1
23 496 1718 1
23 496 2102 3
23 496 2106 1
23 496 2108 1
23 496 2146 1
23 496 2148 1
23 498 2109 1
23 498 2117 12
23 498 2130 6
23 498 2143 2
23 498 2165 1
23 498 2171 2
23 498 2253 1
23 498 2256 4
23 500 2325 1
23 500 2360 1
23 500 2496 1
23 500 2538 1
23 500 2540 2
23 505 2057 1
23 505 2127 1
23 505 2138 1
23 505 2171 1
23 507 2313 1
23 532 1713 1
23 538 2531 1
23 538 2534 1
23 538 2608 1
23 544 1724 1
23 544 1802 4
23 544 1817 1
23 544 1824 1
23 544 1875 1
23 548 2483 1
23 548 2496 1
23 553 2309 1
23 554 2339 1
23 554 2348 1
23 554 2357 1
23 554 2361 1
23 554 2494 1
23 554 2605 1
23 554 2634 1
23 558 2282 1
23 576 2221 1
23 578 1883 2
23 578 2052 1
23 578 2059 1
23 578 2063 1
23 578 2137 1
23 578 2148 15
23 578 2164 2
23 578 2167 16
23 578 2184 6
23 578 2192 6
23 578 2301 1
23 578 2303 3
23 582 2243 1
23 587 2319 1
23 587 2479 1
23 587 2491 1
23 591 2321 1
23 591 2323 19
23 591 2346 2
23 591 2351 7
23 591 2362 3
23 591 2366 3
23 591 2372 2
23 591 2376 1
23 591 2378 1
23 591 2411 1
23 591 2418 2
23 591 2424 1
23 591 2428 2
23 591 2470 2
23 591 2473 2
23 591 2477 1
23 591 2642 1
23 592 2499 1
23 592 2529 1
23 592 2635 1
23 597 2243 1
23 597 2245 1
23 597 2249 1
23 597 2255 2
23 597 2258 2
23 597 2265 1
23 597 2272 1
23 599 2486 1
23 599 2509 1
23 599 2616 1
23 599 2643 1
23 612 2142 1
23 612 2145 1
23 612 2147 1
23 612 2151 1
23 612 2153 3
23 612 2161 3
23 612 2172 1
23 612 2252 1
24 25 2281 1
24 25 2285 1
24 28 1884 2
24 28 1897 1
24 28 1902 23
24 28 1926 1
24 28 1946 2
24 28 1952 2
24 28 1956 1
24 28 1960 1
24 28 1964 1
24 28 1974 1
24 28 1979 1
24 28 1981 2
24 28 1997 1
24 28 2001 3
24 28 2005 3
24 35 1741 1
24 47 2028 1
24 50 1713 1
24 50 2061 1
24 50 2063 1
24 50 2125 2
24 50 2128 1
24 50 2570 1
24 50 2643 1
24 50 2649 1
24 50 2652 1
24 52 2449 1
24 59 2269 1
24 78 1712 1
24 79 2238 1
24 90 2298 1
24 92 1884 1
24 93 2310 1
24 96 1879 1
24 100 2659 1
24 100 2661 1
24 100 2668 2
24 100 2678 6
24 100 2685 4
24 100 2695 1
24 100 2702 1
24 100 2715 1
24 100 2732 1
24 100 2736 3
24 100 2759 2
24 100 2763 1
24 100 2765 1
24 100 2779 1
24 100 2783 1
24 109 1716 1
24 109 1731 1
24 109 1737 1
24 109 1742 1
24 114 1720 1
24 114 1727 1
24 114 1872 1
24 114 1875 2
24 119 1866 1
24 120 1739 1
24 122 1742 1
24 158 1608 1
24 158 1635 1
24 158 1648 1
24 158 2280 1
24 158 2288 1
24 158 2627 1
24 169 2285 1
24 169 2294 1
24 169 2297 1
24 179 1608 1
24 179 1886 1
24 179 1888 4
24 179 1893 5
24 179 1900 1
24 179 1902 15
24 179 1923 21
24 179 1945 8
24 179 1954 3
24 179 1960 1
24 179 1963 3
24 179 1971 12
24 179 1986 13
24 179 2002 1
24 179 2025 1
24 179 2030 1
24 179 2044 4
24 183 1627 1
24 183 1882 1
24 183 2144 1
24 183 2740 1
24 184 2339 4
24 184 2357 1
24 184 2369 2
24 184 2372 1
24 184 2374 1
24 184 2379 1
24 184 2397 2
24 184 2401 1
24 184 2409 1
24 184 2419 1
24 184 2431 3
24 184 2436 2
24 184 2441 4
24 184 2446 5
24 184 2452 3
24 184 2457 4
24 184 2472 1
24 184 2474 2
24 189 1722 1
24 189 1856 1
24 197 2484 1
24 212 2455 1
24 212 2463 1
24 212 2475 1
24 221 1828 1
24 221 1830 1
24 231 1885 1
24 234 1882 1
24 234 2284 1
24 234 2337 6
24 234 2344 2
24 234 2347 2
24 234 2374 8
24 234 2386 1
24 234 2393 1
24 234 2397 1
24 234 2408 1
24 234 2411 1
24 234 2425 5
24 234 2433 2
24 234 2436 1
24 234 2441 1
24 234 2445 9
24 234 2455 2
24 234 2458 1
24 234 2628 1
24 234 2654 1
24 234 2698 1
24 234 2720 1
24 234 2745 1
24 234 2764 1
24 235 2326 1
24 235 2328 1
24 235 2345 1
24 235 2347 1
24 235 2350 3
24 235 2363 1
24 235 2373 1
24 235 2394 2
24 235 2409 1
24 235 2447 1
24 235 2454 2
24 244 1713 1
24 244 1715 1
24 244 2053 2
24 244 2154 1
24 244 2165 3
24 244 2169 3
24 244 2183 1
24 244 2190 3
24 244 2196 1
24 244 2200 1
24 244 2217 3
24 244 2266 1
24 244 2270 2
24 244 2274 1
24 244 2485 1
24 244 2765 1
24 244 2768 1
24 249 1984 1
24 262 1719 1
24 262 1892 2
24 262 1907 2
24 262 1929 1
24 262 1949 2
24 262 1952 1
24 262 1988 1
24 262 2025 6
24 262 2041 1
24 262 2060 1
24 262 2067 1
24 262 2069 1
24 262 2072 1
24 262 2075 1
24 262 2078 2
24 262 2081 1
24 262 2084 1
24 262 2086 1
24 262 2110 5
24 262 2121 1
24 262 2126 1
24 262 2142 1
24 262 2220 1
24 262 2237 1
24 262 2281 1
24 262 2284 10
24 262 2295 2
24 262 2690 1
24 266 2311 1
24 267 2001 1
24 267 2312 1
24 267 2337 1
24 267 2355 1
24 267 2405 1
24 267 2413 1
24 267 2469 1
24 289 1718 1
24 289 1720 1
24 289 1722 1
24 289 1728 1
24 289 1800 1
24 289 1864 1
24 289 1866 1
24 289 2316 2
24 289 2319 1
24 289 2332 1
24 289 2475 1
24 304 1984 1
24 304 2420 1
24 304 2459 1
24 304 2481 1
24 311 2049 1
24 317 2338 3
24 317 2345 1
24 317 2365 2
24 317 2379 1
24 318 1558 1
24 318 1570 1
24 318 1573 1
24 318 1575 1
24 318 1577 2
24 318 1583 11
24 318 1596 2
24 318 1599 2
24 318 1602 6
24 318 1613 1
24 318 1616 5
24 318 1622 4
24 318 1628 1
24 318 1630 1
24 318 1633 5
24 318 1647 1
24 318 1649 1
24 318 1651 1
24 318 1654 3
24 318 1663 1
24 318 1671 1
24 318 1680 1
24 318 1693 1
24 318 1700 1
24 318 1702 7
24 318 1984 1
24 318 2048 1
24 328 1740 1
24 328 2048 2
24 331 2338 1
24 331 2400 1
24 343 2304 1
24 351 2145 1
24 351 2148 1
24 351 2485 1
24 351 2618 2
24 351 2621 2
24 351 2625 3
24 351 2642 1
24 351 2648 1
24 351 2652 1
24 351 2754 1
24 351 2765 1
24 355 2344 1
24 355 2360 1
24 355 2362 2
24 355 2366 1
24 355 2371 1
24 355 2373 1
24 355 2379 1
24 355 2383 2
24 355 2417 1
24 355 2425 1
24 355 2433 1
24 363 1983 2
24 367 2252 1
24 367 2259 2
24 367 2262 2
24 367 2266 1
24 367 2348 2
24 367 2354 1
24 367 2376 1
24 367 2477 1
24 373 1718 1
24 373 1722 1
24 373 1743 1
24 373 1867 7
24 376 2312 1
24 378 1856 1
24 378 1861 1
24 380 1735 1
24 383 1830 1
24 389 1885 1
24 389 2147 1
24 389 2242 1
24 389 2765 1
24 391 1886 1
24 391 1924 1
24 391 2027 2
24 391 2030 1
24 391 2036 1
24 391 2056 2
24 391 2061 1
24 391 2064 9
24 391 2074 3
24 391 2085 2
24 391 2088 2
24 391 2097 1
24 391 2100 1
24 391 2102 1
24 391 2124 1
24 391 2132 1
24 391 2136 1
24 391 2138 1
24 391 2281 5
24 391 2292 1
24 392 1882 1
24 393 1720 1
24 393 1723 1
24 393 1728 2
24 393 1870 1
24 405 1882 1
24 405 1984 1
24 425 1610 2
24 425 2050 1
24 425 2340 1
24 425 2345 12
24 425 2405 1
24 425 2407 1
24 425 2434 2
24 425 2437 3
24 425 2449 1
24 425 2458 1
24 430 2479 1
24 431 2224 1
24 436 1622 1
24 436 1624 2
24 436 1631 2
24 436 1635 1
24 440 1855 1
24 441 2280 1
24 441 2285 1
24 441 2292 1
24 441 2710 1
24 441 2713 1
24 441 2716 3
24 442 1722 5
24 442 1728 1
24 442 1742 1
24 442 1867 1
24 442 1869 6
24 443 2239 1
24 443 2241 1
24 443 2251 1
24 443 2268 1
24 453 2358 1
24 453 2365 1
24 453 2395 1
24 453 2399 2
24 455 2241 1
24 462 1718 1
24 462 1720 2
24 462 1725 1
24 462 1727 2
24 462 1733 1
24 462 1735 1
24 462 1806 1
24 462 1811 2
24 462 1819 1
24 462 1822 1
24 462 1831 2
24 462 1834 1
24 462 1842 1
24 462 1855 1
24 462 1874 2
24 462 1877 2
24 464 2224 1
24 466 1743 1
24 467 1956 1
24 467 1959 5
24 467 1969 1
24 467 1971 2
24 467 1984 1
24 467 2007 2
24 467 2017 7
24 467 2025 2
24 467 2030 1
24 467 2032 2
24 467 2037 2
24 467 2040 4
24 467 2069 1
24 467 2073 1
24 467 2652 1
24 467 2684 1
24 467 2751 1
24 467 2754 1
24 467 2765 1
24 470 1983 1
24 470 1985 1
24 470 2628 1
24 470 2630 1
24 470 2651 1
24 479 1571 5
24 479 1577 2
24 479 1580 1
24 479 1582 3
24 479 1591 17
24 479 1611 3
24 479 1616 4
24 479 1622 3
24 479 1631 1
24 479 1636 1
24 479 1664 1
24 479 1703 1
24 479 1708 1
24 479 2052 1
24 479 2680 1
24 482 1984 1
24 491 1718 1
24 491 1720 1
24 491 1867 6
24 491 1874 3
24 493 1583 1
24 493 1587 3
24 493 1592 1
24 493 1598 1
24 493 1602 1
24 493 1604 1
24 493 1606 3
24 493 1610 3
24 493 1614 1
24 493 1616 4
24 493 1621 2
24 493 1626 2
24 493 1648 1
24 493 1652 1
24 493 1660 1
24 493 1667 2
24 493 1671 1
24 493 1683 1
24 493 1687 1
24 493 2147 1
24 493 2255 1
24 493 2497 1
24 495 1886 1
24 495 1979 1
24 495 1981 2
24 495 2017 1
24 495 2034 1
24 496 2258 1
24 500 1819 1
24 503 1886 1
24 503 1967 2
24 510 2370 1
24 510 2412 2
24 510 2415 1
24 510 2429 4
24 516 2241 1
24 521 1883 1
24 521 2287 1
24 521 2306 1
24 521 2476 1
24 523 1738 1
24 523 1744 1
24 524 1879 1
24 525 1938 1
24 525 1945 1
24 525 1957 1
24 525 1979 2
24 525 1982 3
24 525 2006 1
24 525 2018 3
24 525 2022 5
24 525 2030 1
24 525 2033 1
24 525 2038 2
24 525 2042 2
24 525 2047 1
24 525 2054 2
24 525 2219 1
24 525 2247 1
24 525 2270 2
24 525 2275 2
24 525 2279 1
24 525 2303 1
24 525 2484 2
24 525 2644 1
24 525 2647 2
24 525 2650 1
24 526 1648 1
24 526 2485 1
24 526 2491 1
24 526 2652 1
24 533 2373 2
24 533 2380 1
24 533 2401 1
24 533 2455 1
24 557 1882 1
24 557 1884 1
24 558 2063 1
24 572 1823 1
24 572 1872 1
24 574 2278 1
24 579 1801 1
24 583 1795 2
24 583 1798 1
24 583 1809 3
24 583 1828 1
24 583 1843 1
24 583 1861 1
24 583 2050 1
24 583 2647 2
24 583 2650 1
24 589 2278 1
24 597 1622 4
24 597 1645 1
24 597 1647 1
24 597 2052 1
24 602 2651 1
24 603 1884 1
24 615 2224 1
24 615 2226 2
24 615 2237 2
24 615 2265 1
24 615 2280 1
24 615 2292 8
24 615 2301 3
24 615 2305 1
24 615 2307 1
25 27 1655 1
25 27 1687 1
25 27 1729 1
25 27 1938 1
25 27 2015 1
25 30 2313 1
25 32 2764 1
25 33 1919 1
25 33 1961 1
25 33 1983 1
25 46 2052 1
25 46 2313 1
25 50 2265 1
25 50 2267 1
25 56 1662 1
25 56 1669 3
25 56 1675 1
25 56 1678 1
25 56 1686 1
25 56 1688 4
25 56 1693 1
25 56 1695 4
25 60 1713 1
25 61 2502 1
25 61 2506 1
25 61 2513 2
25 61 2517 1
25 61 2527 1
25 61 2535 1
25 61 2546 1
25 61 2548 1
25 61 2550 2
25 61 2554 2
25 61 2557 1
25 61 2561 1
25 61 2571 1
25 61 2574 1
25 61 2577 2
25 61 2600 3
25 61 2604 1
25 61 2607 1
25 61 2611 1
25 61 2613 2
25 61 2616 7
25 61 2624 2
25 61 2628 1
25 61 2636 1
25 61 2644 1
25 67 1880 1
25 67 1922 1
25 67 1991 1
25 67 2047 1
25 76 2314 1
25 78 2055 1
25 87 1650 4
25 87 1655 7
25 87 1664 4
25 87 1669 20
25 87 1692 3
25 87 1699 1
25 87 1704 3
25 87 1708 1
25 87 2008 1
25 88 2314 1
25 90 2051 1
25 92 2601 1
25 92 2603 1
25 92 2606 1
25 92 2612 1
25 92 2614 2
25 92 2619 1
25 92 2622 1
25 92 2627 3
25 94 2230 1
25 94 2233 2
25 94 2237 1
25 94 2239 3
25 94 2244 2
25 104 1659 1
25 104 1667 2
25 104 1670 2
25 104 1683 1
25 104 1689 1
25 104 1698 1
25 104 1704 1
25 110 2479 1
25 120 2479 1
25 122 2058 1
25 122 2078 2
25 122 2099 2
25 122 2105 1
25 122 2111 2
25 122 2115 3
25 122 2121 2
25 122 2124 1
25 122 2169 2
25 122 2173 1
25 122 2176 1
25 122 2185 1
25 122 2187 5
25 122 2193 2
25 122 2197 1
25 122 2213 1
25 123 2479 1
25 125 2658 1
25 125 2660 1
25 125 2677 1
25 125 2683 1
25 125 2691 3
25 126 1739 4
25 126 1746 1
25 126 1754 1
25 126 1815 1
25 126 1824 6
25 126 1839 2
25 126 1848 1
25 126 1851 1
25 126 1854 6
25 126 1861 1
25 126 1863 3
25 126 1870 1
25 126 1878 1
25 126 1894 1
25 126 1899 1
25 126 1974 1
25 126 2047 1
25 130 2058 1
25 130 2478 1
25 136 1712 1
25 143 2262 1
25 146 2219 1
25 147 2574 1
25 148 2067 1
25 148 2069 1
25 148 2086 1
25 148 2091 2
25 148 2094 3
25 148 2098 1
25 148 2130 1
25 148 2132 2
25 148 2140 2
25 148 2146 2
25 148 2152 1
25 148 2155 1
25 148 2168 1
25 148 2186 1
25 148 2194 3
25 148 2213 1
25 148 2217 2
25 152 2257 1
25 153 1806 1
25 153 1883 1
25 153 1890 1
25 158 2236 22
25 158 2264 3
25 158 2268 1
25 158 2286 3
25 158 2291 7
25 158 2299 1
25 158 2301 4
25 158 2306 1
25 159 2103 1
25 159 2140 1
25 159 2257 1
25 166 2056 1
25 167 2105 1
25 167 2126 2
25 169 2275 1
25 170 2059 2
25 170 2063 1
25 170 2065 1
25 170 2070 1
25 170 2072 3
25 170 2076 5
25 170 2085 2
25 170 2088 1
25 170 2091 1
25 170 2093 1
25 170 2096 2
25 170 2107 1
25 170 2124 1
25 170 2127 4
25 170 2132 2
25 170 2140 1
25 170 2143 5
25 170 2149 1
25 170 2152 5
25 170 2158 5
25 170 2164 2
25 170 2168 2
25 170 2172 1
25 170 2174 3
25 170 2178 1
25 170 2195 1
25 170 2199 1
25 170 2203 1
25 170 2216 1
25 181 2323 2
25 181 2394 1
25 181 2397 1
25 181 2436 2
25 181 2455 3
25 181 2462 1
25 181 2478 1
25 186 2313 1
25 188 2314 1
25 189 2480 1
25 191 1711 1
25 197 2781 1
25 198 1713 1
25 198 2190 1
25 205 2312 1
25 206 2311 1
25 208 2120 1
25 208 2137 2
25 208 2188 1
25 209 2260 1
25 215 2322 3
25 215 2330 4
25 215 2336 3
25 215 2340 9
25 215 2351 5
25 215 2358 4
25 215 2363 5
25 215 2369 1
25 215 2371 3
25 215 2375 1
25 215 2377 13
25 215 2392 8
25 215 2401 1
25 215 2403 5
25 215 2409 1
25 215 2421 2
25 215 2424 15
25 215 2441 3
25 215 2445 3
25 215 2453 10
25 215 2469 2
25 215 2623 1
25 219 2052 1
25 223 2052 1
25 223 2159 1
25 223 2192 1
25 226 2652 1
25 228 1696 1
25 228 1717 1
25 228 2536 2
25 228 2593 1
25 228 2596 1
25 228 2599 1
25 228 2601 2
25 228 2607 2
25 228 2615 3
25 228 2619 1
25 228 2622 1
25 228 2624 3
25 228 2628 2
25 228 2653 1
25 234 2291 1
25 234 2300 1
25 234 2304 1
25 235 2486 1
25 235 2542 1
25 235 2574 1
25 235 2588 1
25 244 2308 1
25 252 2535 1
25 252 2548 1
25 255 2057 1
25 262 2271 1
25 262 2275 2
25 262 2280 1
25 264 1749 1
25 264 1880 1
25 264 1890 1
25 264 1961 1
25 266 2230 2
25 266 2239 1
25 266 2248 1
25 266 2251 1
25 274 2053 1
25 275 2586 1
25 286 2312 1
25 289 1652 1
25 289 1657 1
25 289 1666 1
25 289 1672 2
25 289 1706 1
25 296 1650 1
25 296 1652 1
25 296 1655 7
25 296 1663 30
25 296 1694 2
25 296 1697 3
25 296 1701 8
25 296 1710 1
25 301 1650 3
25 301 1655 13
25 301 1669 10
25 301 1680 4
25 301 1689 1
25 301 1691 1
25 301 1696 1
25 305 2485 1
25 307 2315 1
25 313 2323 1
25 315 2312 1
25 318 2650 1
25 326 2595 1
25 326 2601 1
25 326 2616 1
25 326 2636 1
25 328 2318 1
25 330 1698 1
25 331 2498 4
25 331 2506 1
25 331 2513 1
25 331 2548 1
25 331 2557 1
25 331 2560 1
25 331 2562 1
25 331 2565 1
25 331 2570 1
25 331 2577 1
25 331 2581 2
25 331 2606 1
25 331 2610 1
25 331 2631 1
25 331 2633 1
25 331 2636 1
25 336 1712 1
25 341 1716 5
25 341 1723 1
25 341 1726 2
25 341 1736 1
25 341 1806 1
25 341 1826 3
25 341 1830 1
25 341 1838 1
25 341 1846 1
25 341 1848 2
25 341 1853 1
25 341 1887 1
25 341 1913 1
25 341 1931 12
25 341 1946 2
25 341 1949 2
25 341 1954 12
25 341 1967 6
25 341 1974 6
25 341 1982 1
25 341 1986 5
25 341 1992 2
25 341 1995 6
25 341 2002 1
25 341 2006 1
25 341 2008 4
25 341 2013 1
25 341 2017 1
25 341 2019 2
25 341 2024 1
25 341 2221 1
25 348 2127 1
25 348 2134 2
25 348 2156 1
25 351 2232 2
25 351 2245 1
25 351 2248 5
25 351 2287 1
25 351 2297 1
25 351 2300 3
25 353 2373 1
25 353 2405 1
25 353 2461 1
25 353 2477 1
25 355 2658 2
25 355 2675 1
25 355 2678 7
25 355 2687 2
25 355 2695 40
25 355 2736 1
25 355 2738 3
25 355 2744 1
25 355 2747 3
25 355 2752 6
25 355 2759 1
25 355 2761 4
25 355 2767 2
25 355 2772 2
25 355 2778 3
25 357 1727 1
25 357 2781 1
25 373 2603 1
25 373 2613 4
25 373 2637 1
25 373 2644 1
25 379 2219 1
25 387 2121 1
25 387 2138 1
25 388 2220 1
25 389 2296 1
25 390 2257 1
25 391 2220 1
25 391 2223 5
25 391 2231 7
25 391 2239 3
25 391 2243 1
25 391 2249 6
25 391 2256 1
25 391 2258 3
25 391 2270 15
25 391 2288 2
25 391 2294 1
25 391 2299 6
25 391 2306 1
25 391 2311 1
25 399 2310 1
25 402 2562 1
25 402 2597 1
25 404 2730 1
25 415 2275 1
25 420 2229 1
25 427 2483 2
25 432 2493 1
25 432 2496 1
25 432 2502 2
25 432 2506 4
25 432 2513 1
25 432 2517 1
25 432 2568 1
25 432 2570 1
25 432 2579 2
25 432 2582 1
25 432 2592 2
25 432 2595 1
25 432 2599 1
25 432 2605 1
25 432 2608 1
25 432 2615 3
25 432 2625 1
25 432 2631 3
25 432 2644 2
25 437 1940 1
25 437 2000 1
25 441 2230 11
25 441 2242 1
25 441 2244 11
25 441 2271 1
25 441 2275 2
25 441 2287 2
25 441 2291 2
25 441 2294 4
25 441 2301 1
25 441 2304 1
25 441 2307 1
25 459 2252 1
25 460 2492 2
25 460 2582 3
25 460 2606 1
25 462 2296 1
25 471 2495 1
25 471 2497 6
25 471 2511 2
25 471 2539 3
25 471 2544 2
25 471 2550 10
25 471 2564 1
25 471 2568 3
25 471 2577 1
25 471 2580 3
25 471 2588 1
25 471 2591 5
25 471 2597 2
25 471 2601 1
25 471 2606 7
25 471 2614 1
25 471 2616 1
25 471 2620 3
25 471 2624 3
25 471 2632 2
25 471 2643 1
25 473 2322 1
25 478 2312 1
25 485 2054 2
25 491 2057 1
25 497 2487 1
25 497 2555 1
25 497 2563 1
25 497 2605 1
25 497 2609 5
25 497 2615 1
25 497 2618 2
25 497 2631 1
25 497 2636 1
25 497 2640 1
25 504 2054 1
25 510 2060 3
25 510 2072 1
25 510 2088 2
25 510 2097 1
25 510 2109 1
25 510 2124 1
25 510 2126 4
25 510 2133 1
25 510 2135 1
25 510 2150 3
25 510 2154 2
25 510 2162 1
25 510 2165 2
25 510 2169 1
25 515 2325 3
25 515 2446 1
25 520 2053 3
25 520 2218 3
25 521 2275 1
25 521 2307 2
25 521 2486 1
25 521 2511 1
25 521 2578 1
25 521 2588 1
25 521 2627 1
25 521 2632 1
25 524 1712 1
25 525 2286 1
25 525 2295 1
25 525 2297 1
25 525 2299 1
25 526 2480 1
25 533 2078 1
25 533 2099 5
25 533 2106 1
25 533 2108 2
25 533 2111 1
25 533 2113 1
25 533 2116 3
25 533 2185 1
25 533 2187 1
25 533 2189 1
25 533 2192 1
25 533 2198 2
25 533 2212 1
25 534 2220 1
25 537 2658 4
25 537 2663 1
25 537 2665 3
25 537 2671 3
25 537 2677 2
25 537 2680 6
25 537 2687 1
25 537 2689 1
25 537 2691 3
25 537 2696 5
25 537 2703 5
25 537 2711 2
25 537 2716 2
25 537 2719 1
25 537 2725 2
25 537 2728 4
25 540 1720 1
25 540 1830 1
25 543 2372 1
25 543 2375 2
25 543 2402 1
25 543 2477 1
25 548 2139 1
25 548 2154 1
25 548 2174 1
25 548 2652 1
25 554 2229 1
25 554 2652 1
25 556 2219 2
25 556 2226 3
25 556 2230 3
25 556 2234 1
25 556 2238 2
25 556 2261 2
25 556 2264 1
25 556 2286 3
25 556 2290 3
25 556 2294 1
25 556 2297 1
25 556 2301 3
25 564 2058 1
25 564 2137 1
25 564 2187 1
25 571 1711 1
25 573 2015 1
25 573 2223 1
25 580 2693 1
25 580 2752 1
25 593 1755 1
25 593 1830 1
25 599 2076 1
25 599 2081 1
25 599 2086 2
25 599 2089 2
25 599 2126 1
25 599 2129 1
25 599 2150 1
25 599 2155 1
25 599 2157 1
25 599 2159 1
25 601 2057 1
25 604 2099 1
25 604 2101 1
25 604 2103 8
25 604 2113 4
25 604 2118 6
25 604 2187 2
25 604 2196 3
25 604 2203 1
25 604 2216 2
25 604 2244 1
25 604 2257 1
25 604 2267 1
25 604 2286 3
25 604 2294 4
25 604 2299 3
25 604 2303 1
25 604 2306 1
25 606 1732 1
25 606 1805 3
25 606 1813 1
25 606 1815 1
25 606 1817 1
25 606 1829 1
25 606 1838 1
25 606 1892 1
25 606 1916 1
25 606 1963 1
25 606 2004 1
25 606 2011 1
25 607 2000 1
25 611 1769 1
25 611 1771 1
25 611 1787 1
25 611 1806 1
25 611 1811 7
25 611 1871 1
25 611 1878 1
25 611 1936 1
25 611 1938 1
25 611 1948 1
25 611 1952 1
25 611 1954 1
25 611 1960 1
25 611 1972 1
25 611 1974 1
25 611 1977 1
25 611 1986 3
25 611 1990 1
25 611 1994 1
25 611 1996 1
25 611 2000 2
25 611 2016 1
25 611 2035 1
25 611 2048 1
25 611 2465 1
25 614 1726 1
25 615 2293 1
26 31 1868 1
26 33 2060 2
26 36 2410 1
26 39 2062 2
26 39 2065 1
26 46 2653 1
26 49 2313 1
26 51 2141 1
26 53 2059 1
26 61 2777 1
26 66 2489 1
26 68 1901 3
26 68 1905 4
26 68 1911 8
26 68 1920 9
26 76 2487 1
26 77 2060 1
26 77 2066 1
26 79 1672 8
26 92 2074 1
26 98 2146 1
26 98 2180 1
26 98 2182 4
26 98 2206 9
26 98 2227 1
26 98 2229 1
26 98 2241 3
26 98 2272 1
26 98 2311 1
26 101 2316 1
26 102 2481 1
26 103 2656 1
26 111 2660 1
26 115 2119 1
26 115 2322 1
26 120 2482 1
26 126 2065 1
26 127 1943 1
26 127 1948 1
26 127 1962 1
26 128 1980 1
26 128 2490 1
26 128 2494 1
26 128 2511 1
26 128 2514 4
26 128 2536 1
26 128 2550 1
26 128 2552 1
26 128 2556 2
26 128 2591 1
26 128 2607 2
26 129 2766 2
26 133 1672 1
26 135 1675 1
26 135 1713 1
26 135 1824 2
26 135 1870 1
26 135 1905 1
26 135 2037 1
26 135 2195 2
26 135 2209 1
26 135 2316 1
26 138 1674 1
26 138 1677 3
26 142 2144 1
26 144 2054 2
26 144 2057 1
26 144 2061 2
26 144 2064 3
26 144 2069 1
26 144 2077 1
26 144 2083 2
26 144 2086 1
26 144 2088 1
26 144 2090 2
26 144 2111 1
26 144 2116 1
26 144 2119 3
26 144 2123 6
26 144 2130 1
26 148 2490 1
26 148 2652 1
26 149 1672 1
26 149 1674 1
26 152 1586 1
26 155 2490 1
26 159 2562 1
26 159 2601 2
26 160 2334 1
26 160 2337 1
26 160 2419 1
26 160 2781 1
26 166 2047 1
26 169 2778 1
26 171 2313 1
26 178 2781 1
26 181 2074 1
26 191 1736 1
26 191 1752 1
26 191 1822 1
26 191 1834 3
26 191 1867 1
26 191 1869 2
26 203 1726 1
26 203 1736 4
26 203 1741 2
26 203 1745 1
26 203 1747 1
26 203 1749 3
26 203 1784 5
26 203 1790 1
26 203 1796 4
26 203 1804 1
26 203 1806 1
26 203 1808 1
26 203 1811 2
26 203 1815 3
26 203 1820 1
26 204 1890 2
26 204 1893 3
26 204 1897 22
26 204 1924 1
26 204 1928 2
26 205 2144 1
26 206 2059 1
26 213 2050 1
26 213 2404 1
26 213 2478 1
26 217 2073 1
26 218 2057 1
26 221 2050 1
26 221 2486 1
26 225 1675 4
26 227 1831 1
26 227 2650 1
26 229 2484 1
26 231 2070 1
26 231 2108 1
26 234 2483 1
26 238 1672 1
26 238 1674 1
26 238 1676 1
26 238 1678 2
26 238 1888 1
26 238 1982 1
26 238 2035 2
26 238 2047 1
26 238 2380 1
26 238 2382 1
26 238 2386 2
26 238 2390 1
26 238 2392 1
26 238 2394 2
26 238 2420 1
26 238 2423 1
26 238 2426 1
26 238 2433 2
26 238 2494 1
26 238 2496 1
26 238 2504 7
26 238 2512 7
26 238 2564 6
26 238 2572 4
26 238 2578 1
26 238 2580 2
26 238 2583 3
26 246 2778 1
26 249 2065 1
26 250 2654 1
26 251 2217 2
26 252 2657 2
26 252 2778 1
26 259 1675 3
26 259 1679 1
26 259 1935 3
26 259 1940 5
26 259 1946 4
26 259 1955 1
26 259 1958 3
26 259 1964 1
26 259 1966 1
26 259 1969 3
26 259 1981 1
26 259 1983 3
26 259 1989 1
26 259 1992 2
26 259 2012 3
26 259 2016 1
26 259 2018 4
26 259 2036 1
26 259 2038 1
26 259 2040 1
26 259 2044 2
26 259 2141 2
26 259 2149 1
26 259 2151 2
26 259 2154 6
26 259 2162 4
26 259 2167 85
26 259 2253 59
26 260 2074 1
26 267 2108 2
26 270 2048 1
26 270 2486 1
26 278 1885 4
26 278 1905 2
26 278 1932 1
26 278 1939 1
26 278 1945 2
26 278 1968 5
26 278 1981 1
26 278 1987 4
26 278 1992 7
26 278 2000 20
26 278 2022 14
26 278 2039 9
26 278 2487 4
26 278 2502 2
26 278 2518 1
26 278 2561 1
26 280 1870 1
26 282 2145 1
26 282 2781 1
26 283 2049 1
26 291 2314 1
26 292 2487 1
26 295 2112 6
26 297 2145 2
26 297 2480 1
26 299 1640 2
26 299 1672 3
26 299 1676 1
26 299 1704 1
26 305 1711 1
26 306 2655 1
26 309 2065 1
26 316 2075 1
26 317 2486 1
26 318 2484 1
26 319 2482 1
26 319 2652 1
26 319 2658 1
26 322 2051 1
26 327 1824 1
26 327 1934 3
26 327 1941 1
26 327 1955 1
26 333 1716 1
26 333 1932 1
26 333 1935 1
26 333 1938 1
26 333 1940 1
26 333 1943 1
26 333 2025 1
26 337 2111 1
26 337 2116 1
26 337 2373 1
26 337 2381 1
26 337 2387 1
26 340 2313 1
26 342 1905 2
26 342 1921 2
26 342 1932 3
26 342 1936 2
26 342 1954 1
26 342 1956 1
26 342 2049 1
26 346 2074 1
26 347 2090 1
26 347 2482 1
26 352 2778 1
26 359 1717 1
26 359 1742 1
26 359 1751 1
26 359 1767 1
26 359 1816 2
26 359 1856 1
26 359 1876 2
26 365 2315 1
26 368 1590 1
26 368 1672 5
26 368 1678 2
26 368 1711 1
26 368 2364 1
26 369 2314 1
26 369 2484 1
26 371 2053 1
26 377 2074 1
26 377 2089 1
26 381 2656 1
26 408 2062 1
26 408 2064 1
26 408 2150 2
26 411 2484 1
26 412 1825 1
26 416 2484 3
26 428 1825 1
26 435 2314 1
26 445 2090 1
26 446 2488 3
26 446 2492 2
26 446 2496 3
26 446 2500 1
26 446 2508 1
26 446 2511 2
26 446 2514 7
26 446 2524 9
26 446 2534 4
26 446 2539 1
26 446 2541 1
26 446 2543 2
26 446 2546 2
26 446 2549 1
26 446 2553 1
26 446 2556 2
26 446 2559 1
26 446 2561 1
26 446 2570 5
26 446 2586 1
26 446 2588 1
26 446 2592 7
26 446 2602 2
26 446 2607 1
26 446 2615 3
26 446 2620 2
26 446 2625 1
26 446 2630 1
26 446 2634 1
26 446 2647 1
26 446 2649 2
26 446 2652 3
26 447 2056 1
26 448 2059 1
26 456 1943 2
26 456 1968 1
26 456 2035 1
26 456 2047 1
26 460 2487 1
26 472 2066 1
26 472 2075 1
26 472 2088 1
26 472 2101 1
26 472 2114 2
26 472 2140 1
26 475 1905 1
26 475 1964 1
26 476 2064 1
26 476 2652 1
26 483 2062 1
26 483 2064 1
26 486 2061 11
26 486 2483 1
26 491 2071 1
26 492 2648 1
26 492 2651 1
26 499 2074 1
26 502 2063 6
26 502 2071 1
26 507 2066 1
26 509 2056 1
26 509 2147 1
26 509 2273 2
26 509 2311 1
26 519 2145 1
26 535 2141 1
26 540 2073 1
26 542 1714 1
26 542 1716 1
26 542 1817 1
26 542 1827 1
26 557 2314 1
26 564 2315 1
26 569 2478 1
26 570 2320 1
26 570 2335 4
26 570 2340 1
26 570 2416 1
26 570 2421 1
26 570 2426 10
26 572 2659 1
26 589 2486 1
26 596 2480 1
26 597 2651 1
26 602 2488 1
26 603 2074 1
26 607 2074 1
26 612 2317 1
26 612 2779 2
26 612 2782 1
26 614 2485 1
26 616 2658 1
26 617 1931 1
26 617 1933 1
26 617 1936 1
26 617 1970 1
26 618 2651 1
27 30 2312 1
27 33 1938 1
27 35 2121 1
27 35 2137 1
27 40 1719 1
27 40 2061 1
27 46 1883 1
27 46 1889 1
27 47 2674 1
27 47 2738 1
27 47 2741 1
27 62 2650 1
27 62 2655 1
27 62 2658 1
27 67 1938 1
27 70 1716 1
27 73 2660 1
27 73 2663 1
27 82 2450 1
27 82 2463 2
27 83 2053 1
27 83 2055 1
27 83 2106 1
27 87 1712 1
27 87 1717 1
27 87 1829 2
27 87 1935 2
27 87 1959 1
27 87 1982 1
27 87 1985 1
27 87 1991 1
27 87 2048 1
27 88 2061 4
27 88 2066 2
27 88 2069 1
27 88 2073 1
27 93 2663 1
27 93 2741 1
27 96 2314 1
27 96 2394 1
27 97 2050 1
27 102 1702 1
27 102 1709 1
27 103 1645 1
27 103 1648 1
27 104 1653 1
27 104 1710 1
27 114 2660 1
27 125 2047 1
27 126 1726 1
27 126 1937 1
27 136 2516 1
27 136 2519 1
27 137 2061 1
27 141 2656 1
27 148 1882 2
27 148 1887 1
27 148 2486 1
27 155 2311 1
27 157 2057 1
27 157 2061 1
27 157 2064 1
27 157 2066 1
27 157 2070 1
27 157 2161 1
27 157 2163 2
27 157 2167 1
27 157 2170 7
27 157 2210 1
27 157 2222 2
27 157 2240 1
27 157 2242 1
27 157 2248 1
27 157 2252 1
27 157 2264 2
27 157 2306 1
27 157 2338 1
27 157 2361 1
27 157 2366 1
27 157 2408 1
27 157 2417 2
27 157 2423 1
27 157 2429 7
27 157 2452 1
27 157 2456 4
27 157 2462 1
27 157 2466 2
27 157 2469 1
27 157 2471 1
27 157 2473 1
27 157 2476 1
27 164 1882 1
27 166 2097 1
27 169 2096 1
27 172 2717 1
27 172 2721 1
27 172 2746 1
27 174 1715 1
27 178 1879 1
27 212 2599 1
27 212 2601 3
27 212 2605 2
27 212 2610 1
27 212 2648 1
27 212 2654 1
27 212 2656 1
27 212 2658 1
27 213 2070 1
27 213 2076 1
27 213 2149 4
27 213 2254 1
27 213 2307 2
27 215 1715 1
27 221 2783 1
27 224 1714 1
27 228 1795 1
27 228 1849 1
27 228 1901 1
27 228 1971 3
27 228 1977 2
27 228 2048 1
27 228 2317 1
27 228 2320 4
27 228 2325 3
27 228 2330 2
27 228 2333 3
27 228 2337 3
27 228 2341 2
27 228 2344 2
27 228 2347 1
27 228 2350 1
27 228 2353 1
27 228 2361 1
27 228 2363 1
27 228 2366 2
27 228 2369 1
27 228 2372 4
27 228 2386 1
27 228 2390 1
27 228 2394 1
27 228 2400 1
27 228 2405 1
27 228 2408 1
27 228 2410 2
27 228 2413 1
27 228 2415 10
27 228 2426 16
27 228 2445 6
27 228 2454 11
27 228 2469 2
27 228 2473 1
27 228 2475 2
27 242 1644 2
27 242 1648 1
27 242 1654 1
27 242 1668 1
27 242 1676 1
27 242 1679 1
27 242 1681 1
27 242 1693 17
27 243 2050 1
27 265 1714 1
27 265 1792 1
27 265 1901 1
27 265 1935 1
27 265 1972 1
27 265 1977 1
27 272 1887 1
27 277 2158 1
27 279 2527 1
27 279 2558 1
27 284 2661 1
27 284 2663 1
27 284 2775 1
27 285 2105 1
27 285 2134 1
27 289 2313 1
27 294 2050 1
27 300 2071 1
27 300 2074 1
27 300 2783 1
27 306 2486 1
27 313 2073 1
27 313 2075 1
27 313 2144 1
27 318 2509 1
27 318 2511 1
27 322 2055 1
27 324 1727 1
27 324 1792 1
27 324 1931 1
27 324 1938 1
27 331 2095 1
27 332 2058 1
27 332 2060 2
27 332 2063 2
27 332 2066 1
27 332 2068 1
27 332 2070 2
27 332 2647 1
27 346 2482 1
27 346 2484 1
27 349 2073 1
27 349 2075 1
27 357 1726 1
27 357 1728 1
27 357 1820 1
27 357 1898 1
27 357 1970 1
27 357 1973 1
27 357 1977 1
27 357 2101 2
27 357 2116 1
27 357 2154 1
27 357 2308 1
27 357 2310 1
27 367 2479 1
27 367 2651 1
27 368 2599 1
27 376 2056 1
27 381 2341 1
27 381 2379 2
27 381 2401 1
27 381 2410 1
27 381 2417 28
27 381 2446 18
27 381 2465 3
27 381 2469 1
27 381 2472 1
27 381 2476 1
27 383 2049 1
27 393 2051 1
27 401 1881 1
27 404 2324 1
27 404 2326 1
27 404 2329 4
27 404 2335 1
27 404 2340 3
27 404 2344 2
27 404 2350 1
27 404 2353 3
27 404 2358 2
27 404 2400 1
27 408 1887 1
27 424 2324 1
27 437 1739 1
27 437 1936 1
27 440 2059 1
27 442 2312 1
27 442 2484 1
27 445 2075 1
27 446 2486 1
27 474 1883 1
27 474 2053 2
27 474 2096 1
27 474 2106 1
27 474 2109 1
27 474 2113 1
27 474 2133 1
27 479 2310 1
27 486 2491 1
27 486 2495 1
27 486 2497 1
27 486 2503 1
27 486 2561 1
27 486 2577 1
27 486 2581 3
27 486 2587 3
27 486 2612 2
27 486 2615 2
27 486 2644 2
27 494 2782 1
27 500 2670 1
27 500 2771 1
27 507 1937 1
27 507 2047 1
27 510 2516 1
27 512 2157 1
27 537 2149 1
27 537 2151 1
27 537 2157 1
27 537 2302 1
27 538 2053 2
27 538 2056 1
27 540 1730 1
27 540 1746 1
27 540 1754 1
27 540 1762 1
27 540 1795 1
27 540 1840 1
27 540 1842 1
27 540 1901 1
27 540 1911 1
27 540 1929 1
27 540 1942 1
27 540 1970 1
27 540 1978 1
27 540 1987 1
27 540 2002 1
27 540 2313 1
27 540 2531 1
27 540 2533 1
27 540 2540 1
27 541 2102 1
27 548 2660 1
27 548 2675 2
27 548 2697 1
27 548 2717 1
27 548 2721 3
27 548 2725 1
27 558 2316 1
27 568 2053 2
27 573 1726 1
27 573 1730 1
27 573 1735 1
27 573 1740 2
27 573 1748 4
27 573 1753 2
27 573 1757 1
27 573 1759 2
27 573 1764 1
27 573 1767 1
27 573 1769 8
27 573 1778 1
27 573 1780 7
27 573 1788 2
27 573 1793 2
27 573 1807 1
27 573 1818 1
27 573 1820 1
27 573 1823 1
27 573 1831 1
27 573 1852 1
27 573 1854 1
27 573 1875 3
27 573 1935 1
27 573 1939 2
27 573 1949 1
27 573 1958 3
27 573 1966 2
27 573 1984 1
27 573 1986 2
27 573 1991 1
27 573 2002 2
27 573 2018 1
27 577 1886 1
27 580 1734 1
27 580 1933 1
27 580 1972 1
27 582 2649 1
27 585 2315 1
27 585 2356 2
27 585 2423 1
27 587 2097 1
27 596 2527 1
27 596 2628 1
27 603 2144 1
27 606 2492 3
27 606 2497 1
27 606 2499 2
27 606 2502 1
27 606 2507 1
27 606 2576 1
27 606 2581 1
27 606 2583 1
27 606 2613 2
27 606 2617 9
27 606 2640 1
27 606 2642 1
27 611 1891 1
27 611 2048 1
27 614 2617 2
27 615 2648 1
27 615 2650 2
27 618 2782 1
28 31 2488 1
28 31 2523 1
28 31 2525 1
28 31 2528 2
28 42 2524 1
28 70 2466 1
28 70 2669 1
28 79 2783 1
28 81 1726 1
28 81 1728 4
28 81 1733 3
28 81 1775 1
28 81 1780 1
28 81 1782 1
28 81 1784 1
28 81 1786 3
28 81 1796 1
28 81 1878 1
28 85 1816 1
28 91 1754 1
28 97 2470 1
28 98 2485 1
28 98 2492 1
28 107 1879 1
28 110 1883 1
28 124 2783 1
28 135 2478 1
28 137 2051 1
28 141 2496 1
28 142 2539 1
28 142 2580 1
28 176 1717 2
28 177 2481 1
28 179 1886 1
28 179 1888 5
28 179 1903 3
28 179 1909 8
28 179 1930 2
28 179 1933 1
28 179 1937 1
28 179 1939 9
28 179 1960 6
28 179 1972 2
28 179 1976 1
28 179 1985 1
28 179 1987 4
28 179 1992 1
28 179 1994 4
28 185 1879 1
28 187 2496 1
28 187 2499 3
28 196 2531 1
28 196 2605 1
28 198 1708 3
28 201 2051 1
28 214 1596 3
28 214 1646 1
28 225 2657 2
28 225 2666 3
28 225 2782 2
28 229 1723 1
28 229 1725 1
28 229 1728 1
28 229 1731 1
28 229 1746 3
28 229 1750 1
28 229 1752 2
28 229 1763 1
28 229 1772 1
28 229 1817 1
28 229 1822 4
28 229 1827 1
28 229 1829 1
28 229 1832 1
28 229 1834 2
28 229 1837 2
28 229 1879 1
28 231 1983 2
28 231 2036 1
28 234 1881 1
28 254 1796 1
28 254 1849 1
28 254 1879 1
28 268 2650 1
28 273 1839 2
28 273 1842 2
28 273 1878 1
28 283 2667 1
28 286 2435 2
28 286 2461 1
28 286 2466 1
28 286 2476 1
28 291 1718 1
28 299 2428 1
28 299 2458 1
28 299 2467 1
28 299 2474 2
28 299 2658 1
28 325 2670 7
28 325 2682 8
28 325 2691 16
28 325 2708 3
28 325 2713 8
28 325 2722 1
28 325 2724 6
28 325 2731 4
28 325 2740 2
28 325 2747 1
28 325 2749 2
28 325 2753 4
28 325 2764 3
28 325 2768 1
28 325 2779 2
28 342 2457 1
28 342 2465 1
28 342 2473 1
28 342 2782 1
28 392 1788 8
28 392 1844 19
28 392 1865 7
28 392 2650 6
28 399 2666 1
28 400 2048 1
28 406 1637 1
28 406 1649 1
28 406 1652 1
28 406 1654 1
28 406 1660 1
28 406 1663 4
28 406 1675 1
28 406 1681 5
28 406 1687 1
28 406 1698 1
28 406 1702 1
28 406 1704 1
28 406 2438 13
28 406 2452 1
28 406 2457 3
28 406 2461 2
28 406 2464 1
28 406 2471 1
28 406 2657 1
28 413 2403 1
28 413 2409 5
28 413 2421 2
28 413 2425 1
28 413 2472 1
28 425 1964 1
28 425 1983 1
28 425 1987 1
28 425 2038 1
28 426 1782 1
28 426 1787 2
28 426 1854 1
28 439 1713 1
28 456 2658 1
28 464 2581 1
28 489 2526 1
28 489 2531 1
28 489 2533 1
28 495 1892 1
28 495 1925 1
28 495 1948 1
28 495 1971 1
28 495 1986 1
28 495 2034 1
28 496 2737 1
28 504 1796 1
28 506 2783 1
28 538 2479 1
28 539 2421 1
28 548 2052 1
28 557 1884 1
28 560 2669 1
28 560 2680 1
28 560 2702 1
28 560 2706 3
28 560 2720 1
28 560 2722 3
28 560 2726 1
28 560 2728 1
28 560 2731 1
28 560 2733 4
28 560 2742 1
28 560 2747 1
28 568 1854 1
28 570 1748 1
28 601 2653 1
28 612 2479 1
28 612 2483 1
28 612 2488 1
29 31 2653 1
29 36 2099 1
29 36 2148 1
29 38 2498 1
29 38 2579 1
29 39 1995 1
29 42 2471 1
29 50 2317 1
29 51 2240 1
29 51 2493 1
29 51 2647 3
29 53 2488 1
29 70 2481 1
29 78 1715 1
29 85 2052 1
29 88 2161 1
29 88 2164 2
29 99 2156 45
29 107 1995 1
29 107 2109 1
29 107 2111 1
29 107 2115 1
29 113 1954 1
29 113 1966 1
29 113 1970 1
29 113 1974 2
29 113 1979 2
29 113 1982 1
29 113 2033 1
29 113 2047 1
29 113 2051 1
29 113 2104 2
29 127 1691 1
29 127 1694 1
29 127 1704 1
29 133 2319 1
29 138 2055 2
29 138 2478 1
29 138 2484 1
29 138 2657 1
29 138 2782 1
29 147 2079 1
29 148 2744 1
29 149 1875 1
29 149 2654 2
29 149 2658 1
29 149 2666 1
29 149 2673 1
29 149 2705 2
29 149 2736 2
29 149 2739 3
29 149 2744 1
29 149 2776 1
29 149 2780 1
29 149 2783 1
29 155 2313 1
29 159 1715 1
29 159 1779 1
29 166 2201 1
29 168 2572 2
29 168 2624 3
29 168 2636 1
29 168 2648 1
29 169 1848 1
29 170 2490 1
29 170 2577 1
29 170 2645 1
29 177 2652 1
29 187 2244 1
29 198 1729 2
29 205 1619 1
29 205 1712 1
29 219 2505 2
29 219 2527 2
29 219 2530 1
29 219 2534 1
29 219 2556 1
29 219 2571 1
29 219 2573 2
29 219 2583 2
29 227 2655 1
29 227 2657 2
29 227 2664 1
29 227 2672 2
29 235 2111 1
29 235 2115 1
29 235 2118 1
29 237 1951 1
29 237 1954 1
29 237 2581 3
29 237 2611 1
29 237 2645 1
29 245 2081 3
29 246 2319 2
29 248 2061 1
29 248 2148 1
29 248 2486 1
29 248 2488 3
29 248 2645 1
29 250 1613 1
29 250 1615 3
29 250 2650 1
29 259 2144 1
29 259 2492 2
29 259 2495 2
29 259 2637 1
29 259 2639 5
29 260 2065 1
29 266 1963 1
29 266 2000 1
29 267 2114 1
29 273 2057 1
29 275 2651 1
29 278 2657 1
29 278 2666 1
29 278 2767 1
29 282 2498 1
29 282 2623 1
29 289 2507 2
29 289 2572 1
29 289 2575 1
29 289 2633 1
29 294 2200 1
29 295 1901 1
29 295 1905 1
29 295 1907 1
29 295 1909 3
29 295 1914 1
29 295 1927 1
29 295 1931 1
29 295 1939 1
29 295 2048 1
29 295 2056 1
29 295 2223 1
29 295 2255 1
29 295 2307 1
29 295 2312 2
29 295 2315 1
29 315 2485 6
29 315 2506 1
29 315 2589 1
29 315 2593 2
29 315 2644 2
29 316 2202 1
29 316 2247 1
29 316 2310 1
29 331 2315 1
29 346 2305 3
29 354 2647 2
29 365 2659 1
29 365 2671 1
29 368 2651 1
29 371 2053 1
29 374 2280 1
29 376 2161 1
29 378 2481 1
29 383 2497 1
29 383 2572 1
29 395 2651 1
29 406 1897 1
29 406 1907 3
29 406 1911 3
29 406 1915 1
29 406 1918 1
29 406 1950 1
29 409 2119 1
29 412 2065 1
29 412 2479 1
29 416 2480 1
29 429 2650 1
29 431 2493 1
29 431 2605 1
29 431 2640 1
29 437 2481 1
29 440 2066 1
29 448 2202 1
29 448 2214 1
29 448 2223 3
29 448 2227 1
29 448 2236 2
29 448 2254 2
29 448 2262 3
29 448 2298 3
29 462 2482 1
29 464 2312 1
29 464 2314 1
29 468 2314 1
29 492 1961 1
29 492 1972 2
29 504 2024 1
29 504 2026 2
29 519 1615 1
29 519 1897 1
29 519 1918 1
29 519 1938 1
29 519 1945 1
29 519 1949 1
29 519 2070 2
29 519 2076 1
29 519 2080 2
29 519 2090 2
29 519 2095 1
29 519 2141 1
29 519 2647 1
29 522 2635 1
29 533 2481 1
29 543 2479 1
29 544 1884 1
29 544 2319 1
29 544 2478 1
29 557 2488 1
29 557 2490 1
29 557 2591 2
29 557 2594 2
29 557 2602 1
29 557 2604 1
29 557 2616 1
29 557 2618 3
29 557 2645 1
29 565 2506 1
29 565 2618 1
29 565 2628 1
29 565 2631 2
29 566 2505 1
29 569 2656 1
29 569 2659 2
29 569 2781 1
29 570 2110 2
29 603 1882 1
30 33 2145 1
30 33 2171 2
30 33 2311 1
30 35 1723 3
30 35 1868 1
30 35 1871 1
30 35 2669 1
30 35 2671 1
30 35 2675 1
30 35 2677 1
30 37 1715 2
30 37 1885 1
30 37 1888 1
30 39 1877 2
30 39 2062 1
30 44 2451 1
30 46 1714 1
30 50 2050 1
30 62 1881 1
30 62 2055 1
30 72 2056 1
30 72 2058 2
30 72 2061 1
30 73 2103 1
30 73 2111 1
30 73 2113 1
30 73 2125 1
30 77 2061 1
30 80 2519 1
30 80 2541 2
30 80 2544 1
30 80 2562 1
30 80 2564 4
30 80 2570 1
30 80 2575 2
30 80 2578 3
30 80 2590 1
30 80 2596 1
30 80 2604 1
30 83 1714 1
30 84 1876 3
30 84 2481 1
30 88 2113 1
30 88 2123 1
30 92 1687 1
30 93 2175 1
30 93 2309 1
30 96 2483 1
30 101 2484 1
30 102 1880 1
30 102 2483 1
30 103 2062 1
30 105 2052 1
30 106 2097 1
30 109 1682 1
30 109 2668 1
30 114 2050 1
30 114 2079 2
30 115 1882 1
30 118 1598 1
30 118 2142 1
30 118 2162 1
30 118 2164 9
30 118 2230 1
30 118 2236 2
30 118 2239 1
30 118 2293 7
30 118 2669 2
30 118 2677 1
30 119 1723 1
30 122 1714 1
30 125 2248 2
30 126 1715 1
30 137 1868 1
30 137 1872 1
30 143 2317 1
30 143 2427 1
30 143 2439 3
30 143 2444 1
30 143 2446 2
30 144 2083 1
30 145 1620 1
30 145 1711 1
30 147 1884 1
30 147 1886 3
30 147 1898 1
30 147 2013 1
30 147 2042 1
30 150 2142 1
30 150 2255 1
30 154 2780 1
30 156 2140 1
30 172 1879 1
30 172 2142 1
30 173 2312 1
30 174 2092 2
30 174 2481 2
30 188 2317 2
30 188 2325 1
30 188 2360 1
30 188 2393 2
30 188 2401 1
30 188 2409 1
30 188 2451 5
30 188 2457 4
30 188 2464 2
30 188 2472 1
30 188 2478 1
30 189 1725 1
30 190 2300 1
30 190 2305 1
30 194 2050 1
30 195 2053 1
30 201 1879 1
30 201 2139 1
30 206 1607 2
30 206 1621 1
30 206 1648 2
30 206 1887 1
30 206 1978 1
30 206 1981 2
30 206 1997 1
30 206 2007 1
30 206 2036 1
30 206 2691 3
30 206 2746 1
30 206 2766 1
30 206 2774 1
30 207 2669 2
30 208 1889 1
30 208 1903 1
30 208 1908 1
30 208 1911 1
30 208 1918 1
30 208 1925 1
30 208 1930 1
30 208 1940 2
30 208 1944 4
30 208 1949 1
30 208 1954 2
30 208 1958 1
30 208 1960 7
30 208 1968 1
30 208 1970 4
30 208 1975 1
30 208 1978 2
30 208 1981 2
30 208 1985 3
30 208 2000 1
30 208 2009 1
30 208 2012 1
30 208 2020 2
30 208 2023 1
30 208 2036 1
30 208 2040 1
30 208 2042 1
30 208 2047 1
30 210 2483 1
30 210 2494 1
30 210 2497 2
30 210 2503 1
30 210 2512 1
30 210 2525 1
30 210 2527 1
30 210 2530 1
30 210 2581 1
30 210 2592 1
30 210 2619 1
30 210 2626 1
30 210 2629 1
30 210 2633 3
30 210 2641 5
30 210 2662 1
30 210 2678 1
30 210 2680 1
30 210 2729 1
30 212 1698 1
30 212 1700 1
30 212 1715 1
30 213 2063 1
30 213 2114 2
30 213 2117 1
30 213 2127 4
30 213 2132 1
30 213 2134 1
30 214 1881 1
30 214 2106 2
30 214 2109 1
30 215 2093 1
30 215 2179 1
30 215 2181 1
30 215 2186 1
30 215 2192 4
30 215 2197 2
30 215 2203 1
30 215 2209 2
30 215 2215 1
30 215 2230 1
30 215 2240 1
30 215 2242 1
30 215 2254 4
30 215 2267 1
30 215 2276 1
30 215 2308 1
30 215 2668 1
30 215 2673 1
30 217 2139 1
30 226 1868 1
30 226 1870 1
30 226 1879 1
30 226 2312 1
30 231 1666 1
30 235 1971 1
30 235 1979 1
30 235 2005 1
30 235 2008 1
30 235 2023 1
30 235 2029 1
30 235 2044 3
30 235 2653 1
30 235 2659 1
30 243 1714 1
30 243 2658 1
30 246 2142 1
30 248 2084 1
30 248 2282 1
30 248 2284 1
30 254 2081 1
30 255 1881 1
30 257 1891 1
30 257 1894 1
30 257 1987 1
30 257 2029 1
30 257 2044 2
30 257 2363 1
30 257 2366 2
30 257 2385 1
30 257 2404 1
30 257 2406 1
30 257 2411 1
30 257 2414 4
30 257 2419 2
30 257 2425 1
30 257 2427 1
30 257 2435 1
30 257 2441 2
30 257 2461 1
30 257 2465 1
30 257 2468 1
30 257 2470 2
30 257 2474 2
30 258 1881 1
30 260 2112 1
30 260 2116 5
30 260 2123 3
30 260 2128 1
30 260 2130 1
30 260 2133 1
30 260 2136 2
30 263 1711 1
30 263 1714 2
30 263 2668 1
30 263 2750 1
30 263 2752 1
30 266 2311 1
30 267 2085 1
30 272 2485 1
30 275 1956 4
30 275 1965 2
30 275 1971 1
30 275 1981 2
30 275 1985 1
30 275 1994 1
30 275 1997 2
30 275 2011 1
30 275 2017 6
30 275 2042 1
30 275 2048 1
30 275 2052 1
30 275 2054 1
30 275 2057 2
30 275 2060 2
30 275 2064 2
30 275 2067 5
30 275 2073 11
30 275 2086 3
30 275 2093 4
30 275 2098 7
30 275 2106 1
30 275 2110 1
30 275 2112 2
30 275 2115 3
30 275 2119 1
30 275 2123 1
30 275 2128 1
30 275 2133 1
30 275 2135 1
30 275 2139 3
30 275 2483 1
30 276 2056 1
30 277 2090 1
30 280 2485 1
30 283 1878 1
30 284 2052 1
30 284 2082 1
30 286 2652 1
30 288 1722 1
30 289 1869 1
30 289 1871 1
30 289 2312 1
30 289 2667 1
30 289 2671 1
30 292 2143 1
30 296 2661 1
30 296 2683 1
30 300 2115 2
30 300 2134 1
30 309 2057 2
30 311 2247 1
30 311 2295 3
30 311 2300 1
30 313 1693 1
30 313 2494 2
30 313 2497 5
30 313 2503 4
30 313 2508 1
30 313 2511 1
30 313 2513 6
30 313 2522 1
30 313 2524 2
30 313 2528 2
30 313 2531 1
30 313 2533 5
30 313 2541 1
30 313 2544 1
30 313 2547 1
30 313 2549 11
30 313 2566 5
30 313 2572 2
30 313 2576 1
30 313 2578 3
30 313 2587 1
30 313 2589 1
30 313 2595 1
30 313 2607 24
30 313 2635 1
30 313 2640 7
30 313 2659 1
30 313 2667 2
30 313 2677 1
30 313 2692 1
30 315 1715 1
30 316 2060 1
30 322 1988 2
30 322 2029 2
30 322 2044 3
30 322 2676 1
30 330 2169 1
30 330 2299 1
30 330 2302 1
30 331 2657 1
30 331 2674 1
30 340 2649 1
30 341 1715 1
30 344 2164 1
30 344 2304 1
30 346 1714 1
30 346 2115 1
30 346 2117 1
30 346 2123 1
30 346 2130 3
30 349 2123 1
30 350 1882 1
30 353 2653 2
30 353 2660 1
30 353 2662 1
30 353 2666 1
30 353 2675 1
30 353 2677 1
30 353 2700 1
30 353 2709 6
30 353 2724 1
30 353 2726 4
30 353 2734 2
30 353 2740 3
30 353 2744 4
30 353 2750 2
30 353 2753 1
30 356 2279 1
30 356 2313 1
30 356 2519 1
30 356 2548 1
30 356 2565 2
30 358 1630 1
30 358 1645 1
30 358 1658 1
30 358 1666 2
30 358 1676 1
30 358 1701 1
30 358 2670 2
30 361 2106 1
30 361 2108 2
30 361 2127 2
30 361 2136 1
30 364 1714 1
30 364 2481 2
30 364 2660 2
30 364 2674 1
30 364 2680 1
30 364 2704 3
30 364 2710 3
30 364 2715 2
30 364 2722 1
30 364 2727 2
30 364 2733 2
30 364 2737 3
30 364 2741 1
30 364 2747 1
30 364 2749 1
30 364 2753 1
30 364 2756 1
30 364 2769 1
30 364 2772 1
30 364 2777 1
30 364 2779 2
30 367 2310 1
30 376 2056 1
30 377 2464 1
30 382 2494 2
30 382 2499 2
30 382 2504 1
30 382 2506 1
30 382 2523 1
30 382 2549 2
30 382 2552 1
30 382 2554 4
30 382 2559 1
30 382 2581 4
30 382 2613 2
30 382 2619 1
30 382 2621 2
30 382 2624 1
30 382 2627 1
30 382 2632 4
30 382 2638 5
30 383 1896 133
30 383 2030 17
30 383 2481 1
30 385 1722 1
30 385 1869 1
30 385 1872 1
30 387 2356 1
30 387 2562 2
30 387 2596 2
30 387 2607 1
30 393 2488 1
30 407 1717 1
30 408 2062 1
30 409 2663 4
30 409 2675 1
30 409 2681 1
30 409 2683 2
30 409 2689 1
30 409 2705 2
30 409 2709 2
30 409 2718 1
30 409 2734 1
30 409 2744 3
30 409 2756 1
30 409 2759 1
30 409 2764 3
30 409 2769 1
30 409 2773 1
30 416 1721 4
30 416 1726 2
30 416 1872 1
30 416 2055 1
30 422 2058 1
30 422 2173 1
30 422 2284 1
30 422 2292 1
30 431 2647 1
30 433 2275 1
30 440 2649 1
30 443 1716 1
30 445 2064 1
30 445 2082 1
30 445 2084 1
30 450 2062 1
30 450 2318 1
30 450 2576 1
30 460 2482 1
30 465 2501 2
30 465 2561 4
30 465 2576 1
30 465 2581 1
30 465 2596 2
30 465 2600 1
30 465 2603 1
30 469 2488 1
30 469 2646 1
30 469 2653 1
30 469 2668 3
30 469 2730 1
30 469 2782 1
30 471 2672 1
30 472 1899 1
30 472 1964 1
30 472 1977 2
30 472 2000 1
30 472 2083 1
30 481 2141 1
30 486 2053 1
30 487 1904 1
30 487 1909 2
30 487 1914 9
30 487 1930 1
30 487 1932 1
30 487 1934 1
30 487 1937 1
30 487 1940 1
30 487 1942 1
30 487 1944 4
30 487 1957 1
30 487 1959 2
30 487 1962 7
30 487 1970 2
30 487 1973 4
30 487 1978 5
30 487 1984 4
30 487 1989 13
30 487 2003 25
30 487 2031 11
30 487 2043 5
30 491 1887 2
30 491 1897 2
30 491 1903 3
30 491 1913 1
30 491 1918 3
30 491 1923 2
30 491 1959 1
30 491 1962 3
30 491 1966 1
30 491 1983 1
30 491 1986 10
30 491 2026 5
30 491 2032 4
30 491 2043 2
30 491 2046 2
30 491 2678 1
30 495 2313 1
30 495 2491 1
30 495 2673 1
30 495 2676 1
30 507 2249 1
30 515 1715 1
30 515 1880 1
30 523 1723 1
30 524 1722 1
30 524 1725 143
30 524 1871 1
30 524 2491 1
30 533 1941 1
30 533 1960 2
30 533 1964 1
30 533 2044 2
30 538 2306 2
30 540 2159 4
30 540 2196 2
30 540 2306 2
30 543 2056 1
30 545 1974 2
30 545 2048 1
30 546 2165 1
30 546 2284 1
30 550 2089 2
30 550 2092 2
30 552 1872 1
30 555 2502 1
30 555 2530 1
30 555 2567 3
30 555 2587 1
30 555 2596 1
30 555 2623 1
30 559 2665 1
30 561 1973 1
30 561 1981 1
30 561 2021 1
30 562 1868 2
30 562 2122 1
30 562 2130 2
30 566 1881 1
30 566 2012 3
30 566 2037 3
30 566 2041 2
30 568 2084 1
30 579 1721 1
30 579 1723 1
30 579 1872 1
30 580 2148 1
30 580 2172 1
30 580 2175 1
30 580 2248 2
30 580 2251 1
30 581 2124 1
30 592 2652 1
30 593 2052 1
30 599 2054 1
30 603 2052 1
30 606 2087 1
30 606 2182 1
30 606 2224 1
30 608 1719 1
30 614 2183 1
30 614 2194 1
30 614 2201 1
30 614 2219 2
30 615 2311 1
31 38 2286 1
31 38 2289 1
31 39 2730 1
31 39 2733 1
31 41 1837 1
31 41 2630 1
31 42 2524 1
31 42 2585 1
31 42 2595 1
31 43 2058 1
31 43 2060 3
31 43 2064 6
31 43 2071 32
31 43 2105 1
31 43 2107 3
31 43 2111 8
31 43 2121 3
31 43 2125 3
31 43 2129 2
31 43 2133 7
31 43 2141 2
31 43 2144 9
31 43 2154 1
31 43 2156 5
31 43 2164 5
31 43 2170 15
31 43 2186 1
31 43 2188 15
31 43 2207 9
31 46 2314 1
31 49 1771 1
31 51 2332 2
31 51 2352 1
31 51 2417 3
31 51 2421 1
31 51 2423 3
31 51 2459 1
31 51 2461 1
31 51 2483 1
31 60 2488 2
31 60 2504 1
31 60 2542 1
31 60 2569 1
31 60 2571 1
31 60 2585 1
31 60 2607 1
31 61 1888 1
31 61 2483 1
31 62 1884 1
31 64 1710 1
31 66 1883 1
31 74 2489 1
31 76 1883 1
31 79 2226 1
31 83 1711 1
31 85 2230 1
31 85 2234 1
31 85 2241 3
31 85 2249 1
31 85 2265 2
31 85 2268 7
31 85 2277 2
31 85 2280 3
31 85 2287 2
31 85 2294 1
31 85 2299 2
31 90 2218 1
31 91 2638 1
31 92 2417 2
31 92 2471 1
31 98 2622 2
31 101 1635 1
31 101 1686 1
31 101 2485 1
31 108 1711 1
31 109 2051 1
31 111 2049 2
31 117 2128 1
31 121 2315 1
31 127 1685 1
31 127 1695 1
31 129 2059 1
31 129 2072 1
31 133 2222 1
31 137 1887 1
31 137 1994 1
31 138 2225 7
31 138 2234 18
31 138 2253 6
31 138 2260 7
31 138 2781 1
31 141 2498 1
31 141 2546 1
31 143 1713 1
31 146 1589 1
31 146 1594 1
31 146 1599 1
31 146 1601 1
31 146 1610 2
31 146 1614 1
31 146 1621 2
31 148 2779 1
31 152 2326 1
31 153 1712 1
31 153 2650 1
31 155 1608 1
31 155 1684 1
31 155 1692 2
31 155 1710 1
31 155 1713 1
31 155 2164 1
31 155 2213 2
31 155 2242 1
31 155 2244 2
31 159 1663 1
31 159 1672 1
31 159 1685 1
31 159 1688 1
31 159 1691 1
31 159 2778 1
31 164 1884 1
31 168 2288 1
31 170 2280 1
31 171 1889 5
31 171 1895 2
31 171 1900 1
31 171 1902 3
31 171 1908 3
31 171 1914 2
31 171 1918 2
31 171 1925 2
31 171 1932 1
31 171 1936 1
31 171 1942 1
31 171 1949 8
31 171 1964 7
31 171 1972 1
31 171 1974 1
31 171 1976 1
31 171 1986 3
31 171 1990 1
31 171 1992 1
31 171 2006 14
31 171 2021 2
31 171 2024 1
31 171 2033 1
31 171 2038 1
31 171 2045 2
31 171 2048 1
31 171 2489 14
31 171 2504 1
31 171 2506 1
31 171 2512 2
31 171 2520 4
31 171 2526 1
31 171 2530 1
31 171 2542 21
31 171 2565 1
31 171 2567 2
31 171 2571 5
31 171 2577 3
31 171 2581 5
31 171 2608 4
31 171 2613 34
31 178 2315 1
31 183 2316 1
31 187 2523 1
31 187 2526 1
31 187 2546 1
31 187 2560 1
31 187 2563 1
31 187 2584 1
31 187 2591 2
31 188 2265 1
31 190 2313 1
31 191 1828 1
31 191 1837 1
31 191 1868 1
31 191 2237 1
31 192 1712 1
31 193 2054 1
31 195 2057 1
31 196 2220 2
31 196 2312 1
31 196 2554 1
31 196 2594 1
31 201 2394 1
31 201 2413 1
31 201 2422 1
31 201 2483 1
31 203 1746 1
31 203 1870 1
31 205 1884 1
31 205 1888 1
31 205 2003 1
31 205 2045 1
31 207 2271 1
31 207 2273 2
31 207 2281 1
31 207 2285 3
31 207 2290 1
31 207 2302 1
31 207 2461 1
31 211 2295 1
31 211 2309 1
31 211 2451 4
31 211 2458 2
31 211 2461 1
31 212 1884 1
31 218 2005 1
31 223 2056 1
31 227 1589 2
31 227 1602 1
31 227 1605 1
31 227 1610 1
31 227 1613 3
31 227 1621 1
31 227 1655 3
31 227 1659 1
31 227 1704 1
31 227 1713 1
31 227 1715 3
31 227 1728 1
31 227 1794 1
31 227 1797 1
31 227 1825 2
31 227 1879 1
31 227 2057 1
31 227 2085 1
31 229 2219 1
31 246 1883 1
31 249 2053 1
31 250 1686 1
31 250 1692 1
31 250 1697 2
31 250 1706 2
31 251 2005 1
31 251 2320 7
31 251 2328 1
31 251 2394 1
31 251 2421 1
31 251 2461 2
31 251 2465 6
31 251 2475 5
31 251 2482 1
31 252 2113 2
31 254 2053 1
31 260 2473 2
31 264 2232 1
31 266 2060 1
31 266 2062 2
31 266 2066 4
31 266 2071 3
31 266 2075 1
31 266 2078 1
31 266 2080 1
31 266 2082 1
31 266 2084 2
31 266 2089 3
31 266 2093 1
31 266 2096 2
31 266 2100 3
31 266 2104 4
31 266 2112 1
31 266 2115 1
31 266 2120 2
31 266 2125 1
31 266 2128 5
31 266 2136 4
31 266 2141 6
31 266 2149 4
31 266 2154 8
31 266 2163 5
31 266 2169 19
31 266 2189 3
31 266 2193 6
31 266 2200 6
31 266 2209 5
31 267 2273 1
31 268 2050 2
31 268 2523 1
31 268 2527 3
31 268 2568 1
31 268 2574 1
31 268 2578 1
31 268 2581 1
31 268 2605 1
31 270 2260 1
31 272 2079 1
31 276 1712 1
31 278 2234 1
31 278 2783 1
31 279 2328 1
31 280 1724 1
31 280 1727 2
31 280 1750 1
31 280 1772 1
31 280 1778 2
31 280 1783 1
31 280 1793 1
31 280 1819 1
31 280 1831 3
31 280 1860 1
31 285 2310 1
31 285 2485 1
31 292 2655 1
31 292 2662 1
31 292 2668 1
31 292 2672 1
31 292 2674 1
31 292 2689 1
31 292 2773 1
31 294 1723 1
31 294 1739 1
31 294 1745 1
31 294 1748 1
31 294 1750 1
31 294 1756 2
31 294 1777 4
31 294 1784 2
31 294 1795 1
31 294 1805 2
31 294 1852 1
31 295 1623 1
31 295 1694 1
31 297 1864 1
31 299 1714 1
31 305 2052 1
31 307 1711 1
31 307 2249 1
31 307 2253 1
31 309 1889 1
31 309 2593 1
31 309 2597 1
31 309 2603 1
31 309 2647 1
31 309 2677 2
31 309 2690 1
31 309 2736 1
31 309 2772 1
31 313 1884 1
31 318 2056 1
31 318 2218 1
31 323 1773 1
31 323 1833 1
31 323 1838 1
31 328 2053 1
31 337 1885 1
31 345 1705 1
31 345 2227 1
31 346 2761 1
31 349 2005 1
31 349 2051 1
31 349 2702 1
31 354 2268 1
31 354 2483 1
31 359 1719 1
31 359 2097 1
31 371 2273 1
31 376 2005 1
31 376 2049 1
31 378 2286 1
31 378 2300 1
31 378 2352 1
31 378 2383 1
31 378 2413 1
31 378 2424 1
31 378 2432 2
31 379 2428 1
31 379 2431 1
31 381 2220 2
31 383 2288 1
31 383 2294 1
31 386 2321 1
31 386 2328 1
31 386 2385 1
31 386 2389 1
31 386 2392 1
31 391 2317 3
31 391 2323 1
31 391 2326 1
31 391 2328 1
31 391 2472 3
31 391 2476 2
31 401 2265 1
31 401 2321 1
31 401 2323 1
31 401 2325 2
31 401 2477 6
31 402 1886 1
31 407 2325 1
31 407 2328 1
31 407 2445 1
31 407 2475 1
31 407 2478 1
31 408 1993 1
31 409 2420 1
31 409 2437 3
31 412 1726 1
31 412 1736 1
31 412 1777 3
31 412 1782 1
31 412 1784 1
31 412 1806 1
31 412 1839 1
31 412 1870 4
31 412 1878 1
31 417 1884 1
31 417 2223 1
31 424 1712 1
31 426 1884 1
31 428 1724 1
31 428 2232 1
31 436 2052 1
31 437 1885 1
31 437 2318 2
31 437 2323 1
31 437 2325 1
31 437 2473 1
31 437 2476 2
31 446 2480 1
31 447 1886 1
31 449 2384 3
31 449 2423 1
31 455 1968 1
31 455 1994 1
31 455 2222 1
31 463 2084 2
31 464 2230 1
31 464 2236 1
31 464 2239 2
31 464 2253 3
31 464 2257 2
31 464 2261 1
31 464 2263 1
31 464 2266 1
31 464 2487 3
31 464 2504 1
31 464 2555 1
31 464 2557 1
31 464 2567 1
31 464 2577 1
31 464 2594 1
31 464 2609 1
31 464 2614 1
31 464 2629 1
31 464 2631 2
31 464 2645 1
31 468 2311 1
31 470 2483 1
31 471 2483 1
31 474 1883 1
31 476 1883 1
31 478 2319 6
31 478 2475 2
31 481 1871 1
31 489 1994 1
31 489 2005 1
31 489 2049 8
31 489 2310 5
31 489 2524 3
31 489 2528 3
31 489 2586 2
31 489 2589 2
31 489 2593 4
31 489 2601 2
31 489 2604 2
31 489 2647 2
31 493 2286 1
31 493 2320 1
31 493 2322 2
31 493 2331 1
31 493 2381 2
31 493 2384 1
31 493 2461 1
31 493 2474 5
31 504 2057 1
31 504 2189 1
31 505 2265 1
31 515 2650 1
31 516 2251 1
31 516 2253 1
31 519 1671 3
31 520 2281 1
31 520 2291 1
31 520 2414 1
31 520 2437 1
31 520 2440 2
31 520 2443 1
31 520 2467 1
31 530 2280 1
31 530 2283 1
31 530 2287 2
31 530 2290 2
31 530 2293 2
31 530 2299 1
31 530 2303 2
31 530 2317 8
31 530 2391 1
31 530 2423 1
31 530 2449 1
31 530 2468 2
31 531 2331 1
31 531 2333 1
31 531 2384 1
31 531 2461 1
31 532 2310 1
31 542 1870 1
31 544 2234 25
31 544 2260 7
31 559 1714 1
31 559 2313 1
31 560 2237 1
31 570 2278 1
31 578 2223 1
31 582 2269 2
31 582 2272 3
31 582 2286 1
31 582 2290 1
31 582 2299 1
31 582 2309 1
31 582 2316 2
31 582 2326 1
31 582 2472 1
31 599 2055 1
31 603 2273 1
31 609 2649 1
31 610 2650 1
31 612 2310 1
31 612 2630 1
31 618 2294 1
32 35 1572 1
32 35 1575 1
32 42 2316 1
32 43 1712 1
32 46 1572 1
32 46 1575 3
32 46 1579 2
32 46 1603 1
32 54 1571 1
32 54 1575 1
32 54 1577 1
32 54 1579 7
32 54 1587 1
32 54 1592 1
32 54 1594 1
32 54 1599 3
32 54 1625 1
32 54 1703 1
32 54 1710 1
32 63 1903 1
32 63 1985 2
32 63 2026 1
32 63 2028 1
32 63 2031 1
32 70 1713 1
32 70 2010 1
32 72 1572 1
32 72 1575 1
32 72 1693 1
32 72 1700 1
32 73 2312 1
32 76 2050 2
32 76 2057 1
32 77 2120 1
32 81 2119 1
32 83 2165 1
32 87 2775 1
32 87 2779 1
32 94 1799 2
32 94 1811 1
32 94 1814 1
32 102 1882 1
32 102 2164 1
32 102 2467 1
32 105 1571 2
32 105 2059 1
32 107 2649 1
32 108 1571 2
32 108 1574 4
32 110 1887 1
32 110 1892 2
32 110 1895 1
32 110 1898 1
32 110 2035 3
32 110 2041 9
32 113 2059 2
32 122 1883 1
32 122 2651 1
32 125 1571 2
32 125 1574 2
32 125 1578 4
32 125 1690 1
32 126 2142 1
32 139 1884 3
32 139 2038 1
32 139 2040 1
32 139 2042 5
32 143 1882 1
32 146 2025 1
32 149 2047 1
32 156 2068 1
32 157 1598 1
32 166 1589 1
32 166 1600 2
32 174 2552 3
32 174 2590 1
32 174 2626 1
32 174 2632 1
32 174 2641 1
32 176 2310 1
32 176 2649 1
32 177 1900 3
32 177 1904 4
32 177 1950 2
32 177 1958 5
32 177 1971 1
32 177 1974 1
32 177 1982 1
32 177 1988 2
32 177 2003 1
32 177 2005 1
32 177 2008 1
32 177 2022 1
32 177 2028 1
32 177 2115 3
32 177 2119 1
32 177 2144 4
32 179 1794 1
32 179 1796 1
32 179 1799 1
32 179 1801 2
32 179 1804 1
32 179 1806 1
32 179 1811 7
32 179 1877 2
32 190 1887 1
32 190 2061 1
32 193 2053 1
32 193 2467 1
32 197 2051 1
32 199 1749 1
32 199 1785 1
32 215 2631 1
32 225 1957 1
32 235 2626 1
32 242 1887 1
32 242 1891 1
32 242 1893 1
32 242 1898 2
32 242 1989 1
32 242 2042 1
32 242 2046 2
32 247 1950 1
32 252 1882 1
32 252 2598 1
32 252 2624 1
32 252 2629 1
32 252 2645 1
32 275 2281 1
32 275 2471 1
32 275 2473 1
32 275 2478 2
32 275 2595 1
32 275 2629 1
32 276 1571 2
32 276 1578 1
32 276 2166 1
32 276 2368 5
32 276 2374 1
32 276 2376 1
32 276 2378 5
32 276 2384 19
32 276 2404 2
32 276 2409 2
32 276 2416 2
32 276 2473 1
32 276 2480 1
32 277 2068 1
32 284 2449 2
32 286 2052 1
32 288 1575 6
32 288 1584 5
32 288 1590 1
32 288 1595 1
32 288 1599 4
32 288 1604 1
32 288 1607 2
32 288 1611 2
32 288 1614 9
32 288 1626 2
32 288 1629 3
32 288 1635 2
32 288 1638 5
32 288 1648 3
32 288 1652 2
32 288 1659 1
32 288 1661 2
32 288 1664 1
32 288 1666 4
32 288 1671 1
32 288 1675 7
32 288 1683 1
32 288 1685 10
32 288 1696 3
32 288 1700 1
32 288 1706 1
32 288 1710 1
32 288 2061 1
32 297 2120 1
32 300 1711 1
32 305 2645 1
32 313 2316 1
32 315 1713 1
32 315 1886 6
32 315 1959 2
32 315 1966 1
32 315 1968 3
32 315 1982 1
32 315 2003 1
32 315 2007 1
32 315 2011 2
32 315 2027 2
32 315 2030 2
32 315 2038 2
32 315 2042 6
32 317 1563 1
32 317 1574 1
32 317 1583 1
32 317 1709 1
32 320 1648 1
32 321 1971 2
32 321 2022 1
32 321 2030 1
32 321 2058 1
32 323 1588 1
32 324 1572 1
32 324 1579 5
32 331 1578 1
32 344 1572 8
32 344 1607 1
32 344 1610 1
32 344 1647 1
32 345 1890 1
32 350 2478 1
32 353 1960 1
32 353 1962 1
32 353 2001 1
32 353 2012 2
32 353 2119 1
32 354 1572 1
32 354 1579 7
32 354 1722 1
32 354 1740 1
32 354 1743 2
32 354 1751 1
32 354 1753 2
32 354 1794 1
32 354 1797 1
32 355 2762 1
32 355 2777 2
32 355 2780 1
32 355 2782 1
32 356 2120 1
32 357 1572 1
32 357 1578 1
32 357 1580 2
32 357 1583 1
32 358 1717 1
32 358 1774 1
32 358 1783 1
32 358 1786 1
32 358 1815 1
32 358 1878 1
32 376 2142 1
32 383 2315 1
32 391 1878 1
32 392 2587 1
32 392 2589 2
32 392 2644 1
32 393 2150 1
32 393 2163 3
32 393 2288 1
32 395 2099 1
32 400 1881 1
32 403 2142 1
32 404 2754 2
32 420 1727 1
32 427 2587 4
32 427 2592 1
32 427 2599 1
32 427 2621 9
32 427 2632 1
32 427 2639 1
32 432 2490 2
32 433 2631 1
32 440 2060 1
32 440 2171 1
32 440 2180 1
32 440 2193 2
32 440 2196 1
32 440 2198 1
32 440 2201 2
32 440 2207 1
32 440 2270 1
32 440 2275 4
32 440 2280 3
32 440 2284 1
32 440 2290 1
32 440 2301 1
32 440 2305 3
32 440 2311 1
32 440 2313 1
32 440 2315 2
32 440 2324 1
32 443 2655 1
32 445 1724 1
32 445 1726 1
32 445 1728 1
32 445 1730 2
32 445 1735 1
32 445 1737 4
32 445 1742 3
32 445 1746 3
32 445 1751 1
32 445 1760 2
32 445 1763 2
32 445 1769 7
32 445 1780 7
32 445 1788 3
32 445 1793 1
32 445 1795 7
32 445 1804 2
32 445 1807 3
32 445 1813 1
32 445 1820 1
32 445 1823 3
32 445 1832 1
32 445 1834 1
32 445 1837 2
32 445 1840 1
32 445 1845 1
32 445 1847 2
32 445 1850 1
32 445 1854 1
32 445 1857 9
32 445 1867 2
32 445 1870 1
32 445 1877 1
32 465 1711 1
32 465 2068 1
32 466 2314 1
32 466 2665 2
32 466 2669 1
32 466 2672 1
32 466 2678 4
32 466 2690 3
32 466 2724 1
32 466 2726 1
32 466 2736 1
32 466 2755 1
32 470 1879 1
32 471 2056 1
32 473 1726 1
32 473 1742 1
32 473 1806 1
32 473 1809 1
32 473 1878 1
32 474 2193 1
32 474 2277 1
32 474 2282 1
32 475 2051 1
32 485 1878 1
32 486 2088 1
32 486 2092 1
32 486 2320 1
32 497 2490 1
32 500 1883 1
32 505 2483 1
32 520 1879 1
32 521 1879 1
32 526 1743 1
32 526 1796 1
32 526 1878 1
32 527 2467 1
32 543 2081 4
32 543 2090 2
32 543 2093 4
32 543 2107 2
32 543 2113 6
32 543 2131 1
32 547 1744 1
32 547 2316 1
32 550 1903 1
32 554 1818 1
32 559 1951 1
32 559 1977 1
32 559 1982 1
32 559 2003 1
32 559 2011 1
32 559 2013 1
32 559 2016 1
32 559 2031 1
32 569 1589 1
32 569 1592 1
32 569 1594 1
32 569 1598 1
32 569 1633 1
32 569 1650 1
32 569 1653 2
32 569 1663 2
32 574 1999 1
32 574 2001 1
32 580 2762 1
32 580 2769 2
32 580 2772 1
32 590 2154 1
32 590 2439 1
32 590 2459 1
32 601 1881 1
32 603 2144 1
33 63 2407 1
33 67 1745 2
33 67 1748 1
33 67 1751 1
33 67 1801 1
33 67 1803 2
33 67 1806 2
33 67 1809 1
33 67 1812 2
33 67 1817 1
33 67 1819 1
33 67 1910 1
33 67 1930 1
33 67 1937 1
33 67 1939 1
33 67 1962 1
33 67 1979 1
33 67 2010 1
33 67 2012 1
33 67 2037 3
33 67 2041 1
33 67 2044 1
33 77 2059 2
33 78 2051 1
33 87 1762 1
33 93 2265 1
33 93 2267 1
33 94 2742 1
33 94 2747 1
33 94 2750 1
33 94 2752 1
33 94 2758 1
33 94 2770 1
33 100 2052 1
33 108 1885 1
33 108 2522 1
33 108 2539 1
33 108 2552 1
33 108 2642 1
33 110 1883 1
33 115 1714 1
33 118 2186 1
33 118 2242 10
33 119 2320 1
33 125 1887 1
33 125 2292 1
33 126 1712 1
33 126 1754 2
33 126 1760 1
33 126 1770 1
33 126 1819 1
33 126 1821 10
33 126 1893 1
33 126 1934 3
33 126 1939 1
33 126 1941 1
33 136 2485 1
33 136 2510 1
33 136 2512 1
33 136 2515 1
33 136 2518 1
33 136 2521 2
33 136 2527 1
33 136 2534 3
33 136 2538 1
33 136 2540 1
33 136 2543 3
33 136 2548 1
33 136 2571 6
33 136 2583 3
33 136 2587 4
33 136 2592 2
33 136 2603 3
33 136 2607 1
33 136 2615 7
33 136 2623 1
33 136 2626 1
33 136 2634 1
33 136 2640 3
33 136 2645 2
33 139 2118 1
33 141 1880 1
33 153 1766 1
33 153 1768 1
33 153 1785 1
33 153 1790 1
33 153 1909 1
33 153 1913 1
33 153 1943 1
33 153 1980 1
33 153 2044 1
33 162 1602 1
33 167 1886 1
33 167 2517 1
33 167 2520 1
33 167 2523 2
33 167 2526 1
33 167 2529 2
33 167 2532 4
33 167 2537 3
33 167 2547 2
33 167 2555 1
33 167 2568 1
33 175 2062 1
33 178 1716 1
33 179 1882 1
33 188 1710 1
33 188 1712 1
33 193 2497 1
33 193 2499 1
33 193 2501 1
33 193 2504 2
33 193 2508 3
33 193 2512 1
33 193 2514 4
33 193 2520 1
33 193 2530 2
33 193 2538 1
33 193 2543 3
33 193 2547 2
33 193 2574 1
33 193 2583 8
33 212 1715 1
33 215 2115 1
33 215 2305 1
33 221 1596 1
33 221 1605 1
33 221 1620 2
33 221 1640 1
33 221 1660 1
33 221 1663 1
33 221 1693 1
33 221 2105 1
33 221 2107 2
33 221 2139 1
33 231 1885 1
33 231 2086 1
33 235 1591 1
33 235 1593 1
33 235 1618 2
33 235 1622 1
33 235 1649 1
33 235 1654 2
33 235 1661 1
33 235 1683 1
33 235 1709 1
33 237 2128 1
33 247 2670 1
33 247 2775 1
33 248 2235 1
33 254 2779 1
33 264 1887 1
33 265 1722 1
33 265 1726 1
33 265 1776 3
33 265 1780 8
33 275 2061 1
33 289 2050 1
33 315 1629 5
33 315 1640 3
33 315 1648 2
33 315 1653 1
33 317 1886 1
33 317 2488 1
33 317 2505 1
33 317 2559 2
33 317 2620 1
33 317 2622 1
33 317 2624 4
33 317 2630 1
33 317 2632 6
33 317 2639 1
33 317 2641 4
33 318 2647 1
33 324 1792 1
33 336 1714 1
33 341 1589 1
33 341 1591 2
33 341 1599 1
33 341 1603 2
33 341 1607 1
33 341 1667 1
33 341 1687 1
33 341 1727 1
33 341 1739 1
33 341 1752 5
33 341 1758 5
33 341 1765 1
33 341 1769 1
33 341 1790 1
33 341 1798 1
33 341 1987 1
33 341 1992 1
33 341 2000 1
33 341 2010 2
33 341 2013 1
33 341 2016 4
33 341 2025 1
33 341 2028 1
33 341 2032 4
33 341 2044 2
33 341 2777 2
33 344 2126 5
33 344 2132 5
33 344 2142 1
33 344 2279 1
33 353 2363 3
33 353 2367 1
33 353 2402 1
33 353 2404 3
33 354 2655 4
33 354 2675 1
33 356 2064 1
33 357 1758 2
33 357 1902 1
33 360 2059 1
33 363 1603 1
33 364 2080 1
33 376 2055 1
33 376 2063 1
33 379 1713 1
33 388 1620 3
33 388 1625 9
33 388 1636 1
33 388 1639 1
33 388 1648 1
33 394 2317 1
33 398 2087 1
33 400 1886 1
33 402 2778 1
33 404 1757 1
33 404 1892 1
33 404 1935 2
33 404 1939 2
33 404 1942 2
33 404 1961 1
33 404 2001 1
33 404 2003 1
33 404 2005 3
33 404 2009 1
33 412 2080 1
33 412 2087 1
33 422 2201 1
33 422 2235 1
33 422 2241 1
33 422 2282 1
33 422 2290 1
33 422 2292 2
33 422 2295 1
33 434 1883 1
33 437 1758 3
33 437 1762 1
33 437 1770 1
33 437 2008 1
33 442 2313 1
33 446 1716 1
33 449 2771 1
33 453 1884 1
33 465 1880 1
33 466 2315 1
33 470 1883 2
33 470 2649 1
33 480 1883 1
33 486 2533 1
33 495 1595 1
33 495 2260 1
33 497 1886 1
33 499 2080 1
33 502 2059 1
33 507 1710 1
33 507 1712 3
33 507 1716 1
33 507 1739 1
33 507 1743 1
33 507 1755 37
33 507 1797 1
33 507 1802 1
33 507 1817 1
33 507 1820 1
33 507 1823 1
33 507 1836 9
33 507 1846 22
33 507 1872 7
33 507 1887 1
33 507 1890 33
33 507 1925 38
33 507 1964 3
33 507 1969 41
33 507 2028 1
33 507 2041 5
33 507 2073 5
33 507 2090 4
33 507 2095 4
33 507 2107 1
33 507 2113 2
33 507 2116 1
33 507 2119 6
33 507 2128 3
33 507 2132 4
33 507 2174 1
33 507 2176 4
33 507 2181 2
33 507 2184 5
33 507 2192 2
33 507 2195 5
33 507 2201 1
33 507 2203 1
33 507 2205 1
33 507 2209 1
33 507 2212 5
33 507 2219 4
33 507 2224 1
33 507 2227 1
33 507 2231 1
33 507 2236 1
33 507 2261 2
33 507 2264 1
33 507 2284 7
33 507 2294 2
33 507 2298 1
33 507 2304 1
33 507 2312 5
33 507 2479 2
33 507 2651 1
33 507 2675 1
33 507 2745 1
33 515 2407 1
33 523 2052 1
33 524 2316 1
33 526 2647 1
33 527 2055 1
33 533 2494 6
33 533 2501 2
33 533 2514 2
33 533 2568 1
33 533 2571 1
33 533 2587 4
33 533 2608 2
33 533 2611 2
33 533 2641 1
33 534 2321 2
33 534 2325 1
33 534 2327 3
33 534 2338 1
33 534 2359 1
33 534 2371 8
33 534 2386 1
33 534 2388 2
33 534 2393 3
33 534 2400 1
33 534 2407 1
33 534 2409 1
33 534 2443 7
33 538 2151 6
33 538 2200 1
33 538 2217 2
33 540 2169 1
33 540 2180 1
33 540 2182 1
33 540 2229 1
33 540 2236 1
33 540 2241 1
33 540 2246 1
33 540 2248 1
33 540 2250 1
33 540 2252 1
33 540 2254 1
33 540 2263 1
33 540 2268 1
33 540 2272 1
33 540 2295 2
33 540 2298 1
33 540 2303 2
33 540 2311 1
33 541 1956 1
33 541 2007 1
33 543 2337 3
33 543 2341 5
33 543 2347 1
33 543 2351 1
33 543 2353 2
33 543 2356 1
33 543 2360 6
33 543 2369 1
33 543 2375 7
33 543 2389 2
33 543 2402 5
33 543 2408 1
33 543 2417 1
33 543 2443 16
33 543 2461 2
33 543 2464 2
33 543 2467 11
33 546 2237 1
33 546 2263 1
33 550 2105 1
33 550 2109 6
33 550 2139 1
33 556 1886 1
33 563 2050 1
33 573 1765 1
33 573 1818 1
33 580 1878 1
33 580 1908 1
33 580 2155 2
33 580 2160 1
33 593 1720 2
33 606 1758 5
33 606 1769 1
33 606 1771 1
33 606 2179 2
33 606 2185 1
33 606 2647 1
33 607 1722 3
33 610 1883 1
33 611 1887 1
33 614 2153 2
33 614 2506 1
33 618 2049 1
35 37 2109 1
35 37 2117 1
35 46 1577 1
35 46 1583 39
35 46 1634 1
35 46 1636 2
35 46 1639 2
35 46 1647 1
35 46 1653 5
35 46 1659 1
35 46 1668 5
35 46 1675 11
35 46 1707 1
35 46 2499 1
35 54 1576 1
35 54 1693 2
35 54 1886 2
35 54 1889 2
35 54 1893 6
35 54 1901 3
35 54 1905 10
35 54 1917 4
35 54 1948 1
35 54 1950 2
35 54 1953 6
35 54 1960 17
35 54 1978 8
35 54 1991 5
35 54 1998 3
35 54 2002 24
35 54 2029 1
35 54 2040 6
35 54 2047 2
35 56 2318 1
35 56 2334 1
35 56 2337 1
35 56 2378 1
35 56 2387 4
35 56 2392 6
35 56 2399 1
35 56 2412 1
35 56 2414 5
35 56 2420 6
35 56 2428 2
35 56 2432 11
35 56 2444 1
35 56 2451 2
35 56 2471 2
35 56 2475 1
35 72 2158 1
35 72 2259 1
35 72 2308 1
35 83 1705 1
35 83 2135 1
35 86 1735 1
35 93 1887 1
35 93 1941 1
35 93 2318 1
35 93 2473 1
35 93 2477 1
35 96 1847 1
35 96 1868 1
35 98 2056 1
35 101 2057 1
35 105 1573 1
35 105 1625 1
35 105 1636 1
35 105 1640 2
35 105 1706 1
35 105 1709 1
35 105 2150 1
35 105 2154 1
35 105 2167 1
35 105 2179 4
35 105 2188 3
35 105 2195 1
35 105 2215 12
35 105 2229 4
35 105 2247 1
35 105 2252 5
35 105 2258 7
35 105 2266 2
35 105 2269 5
35 105 2275 1
35 105 2279 2
35 105 2285 4
35 105 2291 2
35 105 2297 1
35 105 2299 4
35 105 2305 4
35 105 2652 1
35 106 1880 1
35 108 2160 2
35 108 2164 5
35 108 2173 1
35 108 2177 6
35 108 2184 2
35 108 2189 2
35 108 2192 3
35 108 2229 4
35 108 2259 1
35 108 2262 1
35 108 2273 2
35 108 2289 3
35 108 2293 1
35 108 2295 1
35 109 1742 1
35 109 1867 1
35 109 1875 1
35 110 2476 2
35 114 1869 1
35 114 1906 3
35 114 1930 1
35 114 1937 1
35 114 1958 1
35 117 2335 1
35 118 1925 1
35 118 1927 1
35 119 1915 2
35 119 1925 1
35 120 1832 1
35 123 2648 1
35 125 1576 1
35 129 2478 1
35 137 1733 1
35 143 2523 1
35 149 2311 1
35 153 1712 1
35 154 2766 1
35 157 1545 1
35 157 1605 1
35 157 1645 1
35 157 1669 1
35 157 1682 2
35 157 1708 1
35 166 1711 1
35 167 1552 1
35 167 1577 4
35 167 1583 1
35 167 1585 1
35 167 1596 2
35 167 1601 1
35 167 1603 1
35 167 1622 76
35 167 1699 11
35 168 1916 1
35 168 1948 1
35 172 2425 1
35 175 1587 1
35 175 1595 1
35 175 1602 1
35 175 1615 1
35 175 1617 2
35 175 1621 1
35 175 1623 4
35 175 1631 1
35 175 1633 1
35 175 1635 2
35 175 1642 4
35 175 1647 1
35 175 1649 1
35 175 1678 1
35 175 1682 1
35 175 1710 1
35 177 2056 1
35 184 2118 1
35 184 2130 1
35 184 2134 1
35 184 2139 1
35 184 2141 1
35 189 1733 1
35 189 1878 1
35 196 2478 1
35 206 2110 1
35 206 2142 1
35 206 2144 1
35 206 2151 3
35 206 2156 1
35 206 2159 10
35 206 2170 2
35 206 2173 5
35 206 2181 7
35 206 2189 1
35 206 2191 5
35 206 2228 1
35 206 2230 2
35 206 2233 1
35 206 2240 1
35 206 2252 1
35 206 2254 2
35 206 2279 1
35 206 2308 1
35 207 1724 1
35 207 1746 3
35 207 1750 1
35 207 1752 2
35 207 1756 2
35 207 1759 1
35 207 1762 1
35 207 1766 3
35 207 1787 5
35 207 1794 1
35 207 1809 1
35 207 1819 2
35 207 1823 2
35 207 1839 1
35 207 1856 1
35 207 1860 1
35 207 1863 1
35 207 1952 4
35 207 2658 1
35 207 2664 1
35 207 2666 1
35 207 2734 1
35 207 2741 1
35 207 2764 1
35 210 2753 1
35 210 2764 1
35 210 2770 1
35 211 1907 3
35 211 1911 1
35 211 1913 1
35 211 1918 2
35 211 1921 1
35 211 1923 1
35 211 1933 1
35 211 1935 2
35 211 1948 1
35 211 1951 1
35 211 2048 1
35 213 2052 1
35 215 1836 1
35 215 1925 1
35 215 1939 1
35 215 2663 1
35 215 2734 1
35 217 2164 1
35 217 2203 1
35 226 1868 1
35 226 1871 1
35 226 1873 1
35 231 2253 1
35 231 2681 1
35 231 2685 1
35 231 2712 1
35 231 2750 1
35 242 2327 1
35 242 2352 1
35 242 2401 1
35 242 2442 1
35 242 2449 1
35 242 2462 1
35 242 2470 1
35 242 2494 4
35 242 2579 1
35 242 2593 3
35 242 2597 1
35 242 2601 1
35 243 2761 1
35 245 2311 2
35 254 2050 1
35 255 2478 1
35 256 1928 2
35 261 1902 1
35 261 1916 1
35 261 1949 1
35 261 2496 1
35 261 2500 1
35 261 2639 1
35 261 2642 1
35 263 2746 1
35 263 2752 1
35 263 2757 2
35 263 2774 1
35 267 2491 2
35 274 1908 2
35 274 2050 1
35 275 1869 1
35 276 1576 1
35 276 2052 4
35 281 2312 1
35 283 1738 1
35 283 1847 1
35 288 1718 1
35 288 1803 1
35 288 1827 1
35 288 1834 2
35 288 1850 1
35 288 1856 2
35 289 1805 1
35 289 1807 1
35 289 1817 1
35 289 1821 1
35 289 1828 1
35 289 1834 1
35 289 1838 2
35 289 1841 2
35 289 1855 1
35 289 1863 1
35 289 1866 2
35 289 1911 1
35 289 1923 1
35 289 1931 1
35 289 2651 1
35 289 2678 1
35 296 2659 1
35 296 2665 1
35 296 2673 1
35 296 2676 1
35 296 2703 2
35 296 2707 2
35 296 2713 1
35 296 2715 1
35 296 2744 1
35 296 2749 1
35 296 2765 1
35 296 2767 1
35 296 2771 1
35 296 2774 1
35 296 2779 1
35 303 2342 1
35 303 2392 2
35 303 2424 1
35 303 2474 2
35 313 2673 1
35 313 2704 1
35 313 2706 1
35 313 2718 1
35 313 2749 2
35 313 2752 10
35 313 2763 3
35 313 2767 4
35 313 2772 5
35 313 2778 2
35 321 1548 1
35 321 1678 1
35 321 1680 2
35 322 2652 1
35 324 1577 1
35 328 1716 2
35 328 1724 1
35 328 1863 1
35 331 1573 1
35 331 1575 1
35 331 2087 1
35 331 2101 1
35 331 2104 1
35 331 2117 1
35 331 2130 3
35 331 2136 1
35 331 2656 1
35 331 2663 1
35 340 2478 1
35 343 2478 1
35 350 1887 1
35 350 1907 1
35 350 1921 1
35 350 1927 1
35 353 2151 1
35 353 2154 1
35 353 2166 1
35 353 2170 1
35 353 2177 3
35 353 2183 1
35 353 2192 3
35 353 2198 1
35 353 2205 1
35 353 2222 2
35 353 2225 1
35 353 2233 1
35 353 2261 1
35 353 2283 3
35 353 2290 1
35 353 2305 4
35 354 1577 1
35 357 1706 1
35 357 2072 1
35 357 2097 1
35 357 2099 1
35 357 2104 1
35 357 2106 1
35 357 2110 1
35 357 2121 1
35 357 2126 1
35 357 2132 2
35 357 2135 1
35 357 2140 1
35 357 2148 1
35 358 1893 6
35 358 1900 8
35 358 1913 1
35 358 1932 1
35 358 1952 1
35 358 1954 1
35 358 1956 11
35 358 1968 1
35 358 1970 3
35 358 1994 1
35 358 1996 1
35 358 2001 1
35 358 2004 1
35 358 2006 10
35 358 2026 1
35 358 2038 1
35 358 2317 1
35 358 2321 2
35 358 2360 1
35 358 2368 1
35 358 2474 1
35 358 2658 2
35 364 2141 1
35 364 2309 1
35 364 2760 1
35 364 2767 1
35 368 2487 1
35 370 1728 1
35 373 1867 1
35 375 2317 1
35 375 2477 1
35 376 2489 1
35 378 1796 4
35 380 1865 1
35 383 1743 1
35 383 1864 1
35 384 2340 1
35 384 2349 1
35 384 2362 2
35 384 2369 3
35 384 2418 1
35 384 2441 1
35 384 2444 1
35 385 1716 1
35 385 1718 1
35 385 1722 1
35 385 1724 1
35 385 1867 1
35 385 1869 1
35 385 1871 1
35 385 1876 1
35 387 1711 1
35 393 1867 1
35 393 1950 1
35 402 1906 1
35 402 1916 2
35 404 2150 1
35 411 2310 1
35 414 1935 2
35 414 2317 1
35 416 1722 1
35 416 1724 1
35 438 1938 4
35 440 1733 1
35 440 1796 5
35 442 1829 1
35 448 2053 1
35 456 2326 1
35 456 2334 1
35 456 2343 1
35 456 2477 1
35 456 2481 1
35 459 1881 2
35 465 2335 1
35 466 1799 1
35 469 2151 1
35 469 2162 2
35 469 2168 3
35 469 2174 1
35 469 2180 3
35 469 2184 3
35 469 2196 1
35 469 2239 1
35 469 2256 1
35 469 2274 6
35 469 2294 2
35 469 2297 1
35 469 2307 2
35 469 2653 2
35 469 2656 1
35 469 2660 1
35 469 2676 1
35 469 2678 1
35 469 2680 1
35 469 2693 1
35 469 2696 1
35 469 2708 1
35 469 2710 1
35 469 2713 1
35 469 2716 2
35 469 2719 1
35 469 2728 1
35 469 2742 1
35 469 2744 4
35 469 2749 2
35 469 2754 4
35 469 2759 2
35 469 2762 2
35 469 2769 8
35 469 2778 2
35 471 2673 2
35 471 2676 1
35 471 2679 3
35 471 2685 1
35 471 2688 1
35 471 2693 1
35 471 2696 1
35 471 2699 2
35 471 2702 2
35 471 2707 1
35 471 2709 2
35 471 2713 2
35 471 2718 1
35 471 2724 1
35 471 2733 2
35 471 2741 1
35 471 2743 4
35 471 2749 2
35 471 2752 1
35 471 2755 3
35 471 2759 5
35 471 2765 3
35 471 2769 8
35 474 1885 2
35 474 1917 1
35 474 1925 2
35 474 1949 1
35 474 2060 1
35 474 2062 1
35 474 2064 1
35 474 2068 3
35 474 2073 2
35 474 2115 1
35 483 2493 5
35 483 2503 4
35 483 2509 1
35 483 2524 4
35 483 2529 10
35 483 2540 1
35 483 2546 2
35 483 2552 2
35 483 2555 1
35 483 2560 1
35 483 2564 2
35 483 2567 5
35 483 2576 6
35 483 2585 1
35 483 2587 1
35 483 2589 2
35 483 2602 1
35 483 2605 1
35 483 2608 1
35 483 2610 6
35 483 2617 2
35 483 2621 12
35 484 2317 1
35 484 2477 1
35 486 2102 1
35 486 2112 3
35 486 2120 1
35 486 2129 1
35 486 2139 1
35 486 2146 2
35 491 2511 1
35 491 2522 1
35 491 2651 1
35 491 2658 1
35 491 2677 1
35 491 2681 1
35 491 2683 1
35 494 2082 1
35 495 2653 2
35 499 2082 1
35 500 1713 2
35 500 2163 1
35 500 2217 1
35 500 2246 2
35 506 2290 3
35 523 1741 1
35 523 1855 1
35 523 1862 2
35 523 1866 1
35 523 1873 1
35 523 1875 1
35 524 1716 2
35 524 1723 1
35 524 1867 1
35 531 2289 1
35 536 2163 1
35 536 2180 1
35 537 2057 1
35 540 2320 1
35 540 2323 1
35 540 2343 1
35 540 2370 1
35 540 2376 1
35 540 2404 1
35 540 2475 1
35 543 2062 1
35 543 2070 1
35 543 2073 1
35 543 2492 1
35 543 2569 1
35 543 2577 1
35 550 2317 1
35 550 2337 1
35 550 2494 1
35 550 2502 1
35 550 2524 1
35 552 2113 1
35 552 2116 1
35 552 2136 2
35 552 2143 1
35 559 1883 1
35 562 1866 2
35 562 1869 1
35 565 1911 1
35 565 1917 1
35 565 1948 1
35 565 2008 1
35 566 2319 1
35 566 2322 2
35 566 2330 1
35 566 2354 1
35 566 2357 24
35 566 2383 2
35 566 2388 7
35 566 2399 1
35 566 2404 1
35 566 2406 3
35 566 2410 3
35 566 2414 2
35 566 2417 1
35 566 2420 1
35 566 2424 1
35 566 2427 2
35 566 2437 2
35 566 2444 1
35 572 1737 1
35 579 1817 1
35 579 1866 1
35 579 1871 1
35 579 1876 2
35 583 1843 1
35 589 1786 1
35 590 1881 1
35 593 2162 1
35 593 2165 4
35 593 2173 1
35 593 2240 2
35 593 2243 1
35 593 2260 1
35 593 2263 2
35 593 2267 7
35 593 2275 1
35 593 2291 1
35 602 2107 1
35 602 2133 1
35 603 1892 2
35 603 1895 3
35 603 1899 1
35 603 1901 2
35 603 1904 3
35 603 1908 1
35 603 1913 3
35 603 1933 4
35 603 1948 1
35 603 1951 1
35 603 1956 10
35 603 1967 21
35 603 1989 1
35 603 1999 1
35 603 2003 1
35 603 2005 1
35 603 2008 1
35 603 2011 2
35 603 2019 3
35 603 2023 4
35 603 2041 1
35 603 2043 2
35 608 1716 1
35 608 1794 1
35 609 1738 1
35 609 1740 1
35 612 2312 1
35 614 1714 1
35 618 2510 1
36 39 1857 1
36 40 2120 1
36 42 1611 1
36 51 2172 6
36 51 2179 1
36 53 2143 1
36 64 1702 1
36 66 2621 1
36 76 1612 1
36 77 1713 1
36 77 1884 1
36 77 2149 9
36 77 2159 3
36 77 2163 1
36 77 2165 5
36 77 2172 1
36 77 2177 1
36 77 2257 1
36 84 1874 2
36 93 2123 1
36 95 2299 2
36 99 1611 1
36 99 1708 1
36 101 1695 1
36 101 1699 1
36 102 2140 1
36 108 2483 1
36 113 2730 1
36 113 2733 1
36 113 2752 1
36 113 2764 1
36 113 2776 1
36 115 2335 1
36 120 2307 1
36 122 2052 1
36 126 1714 1
36 128 2610 1
36 128 2633 1
36 149 2617 1
36 149 2627 1
36 150 2303 1
36 153 1712 1
36 155 1632 1
36 155 1634 1
36 155 1642 1
36 155 1645 1
36 155 1651 1
36 155 1653 2
36 155 1663 1
36 155 2560 1
36 155 2591 1
36 155 2613 3
36 155 2617 3
36 155 2621 2
36 155 2625 3
36 155 2629 5
36 155 2636 1
36 156 2100 1
36 159 1614 2
36 159 1684 1
36 159 2624 1
36 162 2660 2
36 162 2720 1
36 162 2732 1
36 162 2743 2
36 166 2270 1
36 166 2682 1
36 166 2690 1
36 166 2713 1
36 166 2735 1
36 166 2743 1
36 166 2746 1
36 166 2748 1
36 166 2756 1
36 166 2758 2
36 166 2764 1
36 166 2766 1
36 166 2781 1
36 180 2630 2
36 187 1711 1
36 187 1716 2
36 187 2055 2
36 187 2058 2
36 187 2061 1
36 187 2063 4
36 187 2075 2
36 187 2078 2
36 187 2083 3
36 187 2089 3
36 187 2094 5
36 187 2100 2
36 187 2106 2
36 187 2109 1
36 187 2131 7
36 187 2142 2
36 187 2146 1
36 187 2204 9
36 187 2225 2
36 187 2236 2
36 187 2244 5
36 187 2260 3
36 187 2266 1
36 187 2268 1
36 187 2273 3
36 187 2277 1
36 187 2284 3
36 187 2289 1
36 187 2291 1
36 187 2294 2
36 187 2308 2
36 187 2652 4
36 187 2658 1
36 198 2651 1
36 201 2098 1
36 202 2657 1
36 227 2485 1
36 238 2144 1
36 240 1608 1
36 240 1610 1
36 240 1612 1
36 240 1616 1
36 240 1619 2
36 240 1622 2
36 240 1625 1
36 240 1628 1
36 240 1631 2
36 240 1638 4
36 240 1711 1
36 240 2095 2
36 240 2102 1
36 240 2106 1
36 240 2108 1
36 241 1890 2
36 241 1897 2
36 241 1900 1
36 246 1914 1
36 246 1916 1
36 246 2062 1
36 246 2064 1
36 246 2066 1
36 246 2076 4
36 250 2402 1
36 254 2203 2
36 254 2207 2
36 254 2239 1
36 254 2258 2
36 254 2261 2
36 254 2264 5
36 254 2295 1
36 260 2083 1
36 278 2612 1
36 278 2647 1
36 292 2623 1
36 295 2213 1
36 295 2275 3
36 295 2294 1
36 295 2759 1
36 295 2771 2
36 300 2653 1
36 309 2478 1
36 316 2149 1
36 316 2201 1
36 316 2266 1
36 316 2287 1
36 323 1883 2
36 323 1889 1
36 323 1920 2
36 323 1926 3
36 323 1930 1
36 323 1934 5
36 323 1971 3
36 323 1975 2
36 323 2005 1
36 323 2009 1
36 346 2153 1
36 346 2200 1
36 370 2487 1
36 370 2492 2
36 370 2495 2
36 370 2500 2
36 370 2504 1
36 370 2512 2
36 370 2517 1
36 370 2525 1
36 370 2530 1
36 370 2609 2
36 370 2612 2
36 370 2615 5
36 370 2628 5
36 370 2638 1
36 370 2641 2
36 370 2646 1
36 373 1736 1
36 373 1877 1
36 374 2282 2
36 374 2285 3
36 375 1884 1
36 375 2155 3
36 375 2159 2
36 375 2162 2
36 375 2165 1
36 375 2172 6
36 375 2200 1
36 380 1848 1
36 385 1729 1
36 385 1819 1
36 393 1846 1
36 393 1851 1
36 418 2648 1
36 422 2655 1
36 429 2311 1
36 446 2611 2
36 446 2615 1
36 446 2623 2
36 446 2628 6
36 448 2213 2
36 448 2224 2
36 448 2230 1
36 448 2235 1
36 491 1814 1
36 492 2620 2
36 492 2623 1
36 492 2625 3
36 492 2629 5
36 494 2140 1
36 502 1931 1
36 502 1933 2
36 502 1950 1
36 502 1954 4
36 502 1968 4
36 502 1973 1
36 502 1975 1
36 502 1978 1
36 502 1990 1
36 502 2004 1
36 502 2008 3
36 502 2022 3
36 502 2044 2
36 527 2779 2
36 528 2143 1
36 532 2482 1
36 535 2143 1
36 543 2481 1
36 552 2315 1
36 562 1878 1
36 572 2620 1
36 594 2145 1
36 603 1714 1
36 608 1733 1
36 608 1862 1
37 46 1715 1
37 46 2478 1
37 53 1651 1
37 53 1663 1
37 53 1876 1
37 61 1712 2
37 63 1625 2
37 63 1655 1
37 63 1664 1
37 63 1667 1
37 63 1670 1
37 63 1675 1
37 63 1682 1
37 63 1770 1
37 63 1793 1
37 63 1872 2
37 63 2195 1
37 63 2306 1
37 66 1634 6
37 66 1641 2
37 66 1645 1
37 66 1648 3
37 66 1656 2
37 66 1659 7
37 66 1667 1
37 66 1671 2
37 66 1674 1
37 66 1676 1
37 66 1685 2
37 66 1696 1
37 66 1704 1
37 66 1706 1
37 66 1710 1
37 66 1719 3
37 66 1725 1
37 66 1730 1
37 66 1733 1
37 66 1741 1
37 66 1743 2
37 66 1748 1
37 66 1753 3
37 66 1757 1
37 66 1769 2
37 66 1772 1
37 66 1780 1
37 66 1783 9
37 66 1793 1
37 66 1797 3
37 66 1801 1
37 66 1805 6
37 66 1813 2
37 66 1816 3
37 67 2636 1
37 72 2488 1
37 73 1624 1
37 73 1641 1
37 73 1649 1
37 73 1654 1
37 73 1718 2
37 73 1793 1
37 73 1877 2
37 73 2149 1
37 73 2191 1
37 79 1716 1
37 82 1713 2
37 83 1879 1
37 85 2482 1
37 98 2079 1
37 98 2087 1
37 105 1879 1
37 106 1861 1
37 106 1876 1
37 109 2587 1
37 118 2495 1
37 119 2054 2
37 119 2488 2
37 119 2548 2
37 119 2588 1
37 119 2590 1
37 123 2141 2
37 124 2310 1
37 128 2147 1
37 131 1638 1
37 131 1669 1
37 131 1829 1
37 131 1837 6
37 131 1847 1
37 131 1852 1
37 131 1856 1
37 131 1863 2
37 131 1868 1
37 131 1870 4
37 131 1877 2
37 132 1668 1
37 132 1804 1
37 132 1875 3
37 145 1714 1
37 147 1875 2
37 147 2157 1
37 147 2160 2
37 147 2164 1
37 147 2172 5
37 147 2182 1
37 147 2187 2
37 147 2304 2
37 147 2307 1
37 147 2783 1
37 151 2090 1
37 157 2054 1
37 158 2420 2
37 164 2478 1
37 166 2074 1
37 166 2076 1
37 169 2127 1
37 170 1637 1
37 170 1640 1
37 170 1644 2
37 170 1647 1
37 170 1654 1
37 170 1656 1
37 170 1670 1
37 170 1675 1
37 170 1695 1
37 170 1798 1
37 170 1803 1
37 170 1876 2
37 172 2216 1
37 172 2302 1
37 175 2153 1
37 178 2084 1
37 179 2314 1
37 179 2324 1
37 179 2434 1
37 179 2475 1
37 181 1624 1
37 181 1791 1
37 181 2198 2
37 181 2203 1
37 181 2205 1
37 181 2208 1
37 181 2303 3
37 184 1660 2
37 184 1793 1
37 184 1824 19
37 184 1844 1
37 184 1846 29
37 184 1877 2
37 184 2078 1
37 184 2080 5
37 184 2087 2
37 184 2090 1
37 184 2093 2
37 184 2102 1
37 184 2105 1
37 184 2112 1
37 184 2124 1
37 184 2169 1
37 184 2193 1
37 184 2204 2
37 184 2210 2
37 184 2215 3
37 184 2222 2
37 184 2234 2
37 184 2237 5
37 184 2252 1
37 184 2256 1
37 184 2259 6
37 184 2269 3
37 184 2273 1
37 184 2282 1
37 184 2285 1
37 184 2292 1
37 184 2299 1
37 184 2306 3
37 187 1791 1
37 187 1877 2
37 192 1716 1
37 201 1802 1
37 201 2304 3
37 206 1887 1
37 206 1917 1
37 206 1926 1
37 206 1937 1
37 206 1941 2
37 206 1956 2
37 206 1968 2
37 206 1971 1
37 206 1975 2
37 206 2013 2
37 206 2017 1
37 206 2021 2
37 206 2033 1
37 206 2036 1
37 206 2038 1
37 206 2092 2
37 206 2095 1
37 206 2104 11
37 206 2116 1
37 206 2119 3
37 206 2124 1
37 208 1654 1
37 208 1824 1
37 208 1829 1
37 208 1836 3
37 208 1840 3
37 208 1850 1
37 208 1853 2
37 208 1856 2
37 208 1859 3
37 208 1864 1
37 208 1866 1
37 208 1868 1
37 208 1871 3
37 208 1875 1
37 208 1877 2
37 208 1880 8
37 212 1715 1
37 215 2653 1
37 217 2053 1
37 222 1624 4
37 222 1631 1
37 222 1635 1
37 222 1645 1
37 222 1651 1
37 222 1656 3
37 222 1675 1
37 222 1680 1
37 222 1682 6
37 222 1694 3
37 222 1702 1
37 222 1705 1
37 222 1709 1
37 222 1713 2
37 222 1718 1
37 222 1721 1
37 222 1723 2
37 222 1738 1
37 222 1741 2
37 222 1744 5
37 222 1765 3
37 222 1774 2
37 222 1785 1
37 222 1797 1
37 222 1800 1
37 222 1802 1
37 222 1805 2
37 222 1877 1
37 235 1879 4
37 235 1961 1
37 235 2025 1
37 235 2652 1
37 248 1628 1
37 248 1671 1
37 248 2053 1
37 248 2758 1
37 249 1633 1
37 249 1671 1
37 249 1675 1
37 249 1689 1
37 249 1710 3
37 249 1714 1
37 249 1800 1
37 249 1838 1
37 249 1864 1
37 249 1877 2
37 249 2074 2
37 249 2656 5
37 249 2662 3
37 249 2669 6
37 249 2677 2
37 249 2685 1
37 249 2689 3
37 249 2694 1
37 249 2696 1
37 249 2702 1
37 249 2705 2
37 249 2709 1
37 249 2727 4
37 249 2736 1
37 249 2738 5
37 249 2744 1
37 249 2756 4
37 249 2761 4
37 249 2766 1
37 249 2769 5
37 249 2777 1
37 251 2492 1
37 251 2494 1
37 251 2587 2
37 256 2481 1
37 256 2492 4
37 256 2497 4
37 256 2515 1
37 256 2520 1
37 256 2529 3
37 256 2533 6
37 256 2540 1
37 256 2544 1
37 256 2550 1
37 256 2552 1
37 256 2558 1
37 256 2560 3
37 256 2567 1
37 256 2573 1
37 256 2577 10
37 256 2589 4
37 256 2594 1
37 256 2613 1
37 256 2615 1
37 256 2622 1
37 256 2632 1
37 256 2634 3
37 256 2643 3
37 257 1929 1
37 257 2147 1
37 258 1879 1
37 263 2057 1
37 264 1715 1
37 264 2687 1
37 264 2692 1
37 264 2727 1
37 264 2730 1
37 264 2733 1
37 264 2761 1
37 275 1953 1
37 275 2007 1
37 277 2312 1
37 285 1715 1
37 322 1883 1
37 322 1885 1
37 331 2107 1
37 331 2124 1
37 331 2131 1
37 332 1713 2
37 337 2085 1
37 341 1715 1
37 346 1714 1
37 357 1716 1
37 357 2100 1
37 357 2102 1
37 357 2108 1
37 357 2124 1
37 357 2130 2
37 357 2134 1
37 357 2143 1
37 364 2054 2
37 364 2068 1
37 364 2072 1
37 364 2085 3
37 364 2090 1
37 364 2093 1
37 364 2095 1
37 364 2102 2
37 364 2108 2
37 364 2127 1
37 364 2489 1
37 364 2588 1
37 370 2095 1
37 377 2651 1
37 378 2660 1
37 378 2670 1
37 378 2685 1
37 378 2730 1
37 378 2761 1
37 381 2527 1
37 381 2587 1
37 382 1647 1
37 382 1857 1
37 382 1874 1
37 382 1876 1
37 382 1879 1
37 382 2190 1
37 382 2194 1
37 382 2199 2
37 382 2217 1
37 382 2225 1
37 382 2230 1
37 382 2234 10
37 382 2250 1
37 382 2254 1
37 382 2256 1
37 382 2265 2
37 382 2268 1
37 382 2292 1
37 382 2303 1
37 382 2305 4
37 383 2046 1
37 385 2051 1
37 386 1888 1
37 386 1890 1
37 386 1894 1
37 386 1900 1
37 386 1919 4
37 386 1925 1
37 386 1969 1
37 386 1971 2
37 386 1974 2
37 386 1995 1
37 386 1998 1
37 386 2000 7
37 386 2170 1
37 386 2306 1
37 395 2068 2
37 395 2085 2
37 416 2656 5
37 416 2662 3
37 416 2666 5
37 416 2672 6
37 416 2679 19
37 416 2699 1
37 416 2701 9
37 416 2711 2
37 416 2717 6
37 416 2724 4
37 416 2729 17
37 416 2750 25
37 416 2777 1
37 419 2050 1
37 422 2088 1
37 424 2652 1
37 431 2703 1
37 431 2719 2
37 431 2735 3
37 431 2767 1
37 432 2315 1
37 432 2317 3
37 432 2321 1
37 432 2323 9
37 432 2333 1
37 432 2335 3
37 432 2339 1
37 432 2345 1
37 432 2356 1
37 432 2362 1
37 432 2372 1
37 432 2374 1
37 432 2404 2
37 432 2407 3
37 432 2411 2
37 432 2414 6
37 432 2422 2
37 432 2425 7
37 432 2433 1
37 432 2435 2
37 432 2444 2
37 432 2452 6
37 432 2459 1
37 432 2461 1
37 432 2463 6
37 432 2471 3
37 432 2475 3
37 434 2660 1
37 435 2480 1
37 436 2052 1
37 438 2475 1
37 438 2488 1
37 438 2588 1
37 438 2651 2
37 455 1886 1
37 455 2050 1
37 462 2460 1
37 468 2590 1
37 472 1996 1
37 472 2055 1
37 473 2495 3
37 473 2527 1
37 473 2530 6
37 473 2550 1
37 473 2555 1
37 473 2564 1
37 473 2566 1
37 473 2578 1
37 473 2630 1
37 473 2638 1
37 473 2650 1
37 477 2587 1
37 477 2783 1
37 482 2474 1
37 486 2117 1
37 486 2126 1
37 487 1714 1
37 489 2051 2
37 491 1888 1
37 491 2474 3
37 494 2314 1
37 494 2323 1
37 494 2325 1
37 498 2488 1
37 498 2586 1
37 499 1887 1
37 503 2207 1
37 503 2214 1
37 503 2225 1
37 503 2227 2
37 503 2231 1
37 508 1710 1
37 526 2050 1
37 533 1929 1
37 536 2058 4
37 541 2077 5
37 541 2084 2
37 541 2091 1
37 545 1884 1
37 545 2029 1
37 552 2054 1
37 552 2072 1
37 552 2083 3
37 552 2087 1
37 552 2116 1
37 552 2120 1
37 552 2124 1
37 552 2127 1
37 552 2304 1
37 552 2306 1
37 561 1888 1
37 561 2029 1
37 563 2314 1
37 573 2447 3
37 573 2451 3
37 573 2460 3
37 573 2475 1
37 578 1641 1
37 578 1667 1
37 578 1669 1
37 578 1671 1
37 578 1791 1
37 578 1801 1
37 579 2777 1
37 580 2515 3
37 580 2545 1
37 580 2547 2
37 580 2553 2
37 580 2563 2
37 580 2591 5
37 580 2611 1
37 580 2618 2
37 580 2636 2
37 582 2655 4
37 582 2660 5
37 582 2674 1
37 582 2679 1
37 582 2683 1
37 582 2691 4
37 582 2701 9
37 582 2714 1
37 582 2716 1
37 582 2718 13
37 582 2733 1
37 582 2735 1
37 582 2742 16
37 582 2761 1
37 582 2777 1
37 582 2781 2
37 584 2549 3
37 584 2553 1
37 584 2555 5
37 584 2636 2
37 584 2645 1
37 584 2656 4
37 584 2680 1
37 584 2693 2
37 584 2697 1
37 584 2730 1
37 584 2760 3
37 584 2770 1
37 584 2773 1
37 584 2782 1
37 586 2689 1
37 586 2783 1
37 587 2076 1
37 587 2084 1
37 587 2194 1
37 587 2213 2
37 587 2216 1
37 587 2247 1
37 587 2262 2
37 587 2302 2
37 602 2077 4
37 602 2082 1
37 602 2084 1
37 602 2088 1
37 602 2097 1
37 602 2099 1
37 602 2103 1
37 602 2105 1
37 602 2107 2
37 602 2112 1
37 602 2115 1
37 602 2125 10
37 602 2137 1
37 602 2139 1
37 603 2055 1
37 607 2587 1
37 607 2666 1
37 607 2704 1
37 615 2655 1
38 40 1881 1
38 43 2482 1
38 49 1686 1
38 49 2782 1
38 53 2485 2
38 53 2489 3
38 53 2572 1
38 53 2576 2
38 53 2597 1
38 53 2599 1
38 53 2607 1
38 53 2611 1
38 53 2613 2
38 53 2619 3
38 53 2625 5
38 53 2637 1
38 53 2639 7
38 60 2262 1
38 60 2264 1
38 60 2650 1
38 62 1883 1
38 64 1715 1
38 69 1773 1
38 74 1707 1
38 77 1880 1
38 79 1716 1
38 80 1912 1
38 80 1944 2
38 80 1947 1
38 80 2001 1
38 80 2009 1
38 80 2040 1
38 80 2086 1
38 80 2094 1
38 81 2661 1
38 83 1713 1
38 90 2056 1
38 94 2003 3
38 95 1762 1
38 95 1772 1
38 95 1774 2
38 95 1779 2
38 95 1786 1
38 95 1811 3
38 95 1819 1
38 95 1821 3
38 95 1827 1
38 95 1831 1
38 95 1834 1
38 95 1838 1
38 95 1840 4
38 95 1847 1
38 100 2004 1
38 100 2032 1
38 107 2780 1
38 108 2354 1
38 117 1614 1
38 117 1616 1
38 117 1632 3
38 117 2763 1
38 118 2477 1
38 118 2481 1
38 121 1881 1
38 121 2653 1
38 123 2238 1
38 123 2242 4
38 123 2254 1
38 124 1684 1
38 124 1785 3
38 124 1796 1
38 124 1827 1
38 124 1830 2
38 124 1833 1
38 124 1847 1
38 124 1849 1
38 124 1858 1
38 124 1871 1
38 130 2248 1
38 130 2257 1
38 138 2493 1
38 138 2645 1
38 142 1687 1
38 142 1706 2
38 142 2654 1
38 144 1712 1
38 152 2230 1
38 152 2243 1
38 160 1880 1
38 162 1859 1
38 162 1862 1
38 162 2222 1
38 164 1878 1
38 164 1883 1
38 166 1761 1
38 166 1770 3
38 166 1779 1
38 166 1782 1
38 166 1784 1
38 166 1786 1
38 166 1792 1
38 166 1794 1
38 166 1796 2
38 166 1799 5
38 166 1806 2
38 166 1809 1
38 166 1846 4
38 166 1868 2
38 166 1872 1
38 166 1879 1
38 168 2288 1
38 168 2300 1
38 170 1712 3
38 170 1716 2
38 170 2052 3
38 170 2056 2
38 170 2218 2
38 170 2222 6
38 170 2229 1
38 170 2231 1
38 170 2233 7
38 170 2241 1
38 170 2244 1
38 170 2246 1
38 170 2248 1
38 170 2250 1
38 170 2252 1
38 170 2254 5
38 170 2260 7
38 170 2283 1
38 170 2286 2
38 170 2290 2
38 170 2293 1
38 170 2295 1
38 170 2299 1
38 170 2301 1
38 170 2309 3
38 170 2314 1
38 170 2497 3
38 170 2576 3
38 170 2583 1
38 170 2586 1
38 170 2588 3
38 170 2593 6
38 170 2602 4
38 170 2608 1
38 170 2636 1
38 170 2644 1
38 170 2648 1
38 170 2651 1
38 170 2653 1
38 170 2741 2
38 171 2652 1
38 176 2654 1
38 176 2741 1
38 180 1896 1
38 180 2014 1
38 180 2020 1
38 180 2022 1
38 180 2204 2
38 180 2209 1
38 185 1884 4
38 185 2047 13
38 185 2211 4
38 185 2216 4
38 185 2221 1
38 185 2226 1
38 185 2228 3
38 185 2243 1
38 185 2247 1
38 185 2253 1
38 185 2257 1
38 186 1760 1
38 187 1880 1
38 194 1686 1
38 194 1691 1
38 196 2052 1
38 197 1884 1
38 203 1665 1
38 203 1667 1
38 203 1675 6
38 203 1706 1
38 203 1708 2
38 204 1689 1
38 208 2217 1
38 210 2272 1
38 213 1712 1
38 214 2652 1
38 218 1713 1
38 219 2573 1
38 223 2217 1
38 229 1883 2
38 229 2222 1
38 229 2224 3
38 229 2229 30
38 229 2312 2
38 229 2480 1
38 229 2482 1
38 236 1712 1
38 237 2492 1
38 237 2503 4
38 237 2589 1
38 237 2593 2
38 237 2634 1
38 248 2497 1
38 248 2611 1
38 248 2616 1
38 248 2634 1
38 248 2640 2
38 250 2235 1
38 250 2244 1
38 251 1886 1
38 255 1773 1
38 255 1775 1
38 255 1896 2
38 255 1899 2
38 255 1902 2
38 255 1908 3
38 255 1916 2
38 255 1936 1
38 255 1963 1
38 255 1966 5
38 255 1972 15
38 255 2009 14
38 255 2030 3
38 255 2034 1
38 255 2057 1
38 255 2059 3
38 255 2076 1
38 255 2087 1
38 255 2090 1
38 255 2093 1
38 255 2137 2
38 255 2156 1
38 255 2158 1
38 255 2160 4
38 255 2190 1
38 255 2194 1
38 255 2213 1
38 257 2265 1
38 257 2278 1
38 258 1881 1
38 259 2494 1
38 259 2644 2
38 266 2230 1
38 267 2261 3
38 267 2279 1
38 273 2655 2
38 273 2658 3
38 273 2662 19
38 273 2682 2
38 273 2685 48
38 273 2734 6
38 273 2743 2
38 273 2746 16
38 273 2764 9
38 273 2775 8
38 277 2494 1
38 277 2641 2
38 277 2644 1
38 283 1694 3
38 283 1706 1
38 289 2258 1
38 289 2278 2
38 289 2291 1
38 289 2302 1
38 289 2575 1
38 291 2228 1
38 291 2269 1
38 291 2271 1
38 303 2247 1
38 303 2255 1
38 305 1884 1
38 310 1685 1
38 310 2053 1
38 311 2477 1
38 314 2473 1
38 315 2611 1
38 317 2275 1
38 328 1895 1
38 328 1897 1
38 328 1899 5
38 328 1945 1
38 328 1955 2
38 328 1959 3
38 328 1965 6
38 328 1999 2
38 328 2009 2
38 328 2014 3
38 328 2023 1
38 328 2033 9
38 328 2046 1
38 328 2060 1
38 328 2068 1
38 328 2073 1
38 328 2085 1
38 328 2091 1
38 328 2100 4
38 328 2107 7
38 328 2116 2
38 328 2120 1
38 328 2126 3
38 328 2130 12
38 328 2143 4
38 328 2151 2
38 328 2162 1
38 328 2165 1
38 328 2170 1
38 328 2173 1
38 328 2175 1
38 328 2177 3
38 328 2181 7
38 328 2189 1
38 329 1614 2
38 329 1617 6
38 329 1624 2
38 329 1628 3
38 329 1635 2
38 329 1650 1
38 329 1652 1
38 329 1656 1
38 329 1706 3
38 329 1711 1
38 333 1688 1
38 333 2689 1
38 343 1686 2
38 347 1879 1
38 351 2482 1
38 352 1615 4
38 352 1620 1
38 352 1638 1
38 352 1645 1
38 352 1674 2
38 352 1684 1
38 352 1688 2
38 352 1691 1
38 352 1696 2
38 352 1702 3
38 354 2272 2
38 354 2276 3
38 354 2484 1
38 354 2498 2
38 354 2507 1
38 354 2599 1
38 354 2611 3
38 354 2623 9
38 354 2634 1
38 354 2652 1
38 360 1648 1
38 360 1882 1
38 368 2575 1
38 371 2227 1
38 371 2280 1
38 376 1779 1
38 376 1782 1
38 376 1859 1
38 379 2301 1
38 381 1884 1
38 383 2287 1
38 383 2289 1
38 383 2301 1
38 388 2315 8
38 388 2328 2
38 388 2331 1
38 388 2333 1
38 388 2337 3
38 388 2341 1
38 388 2369 2
38 388 2373 14
38 388 2388 1
38 388 2391 2
38 388 2394 1
38 388 2396 1
38 388 2398 1
38 388 2402 1
38 388 2405 3
38 388 2409 4
38 388 2421 1
38 388 2425 3
38 388 2429 2
38 388 2434 1
38 388 2443 1
38 388 2450 1
38 388 2457 1
38 388 2459 3
38 388 2474 2
38 400 1903 1
38 400 1948 2
38 400 1980 2
38 400 2047 1
38 400 2058 1
38 400 2074 2
38 400 2077 1
38 400 2100 1
38 400 2156 2
38 400 2159 1
38 400 2163 1
38 400 2197 1
38 400 2203 1
38 400 2206 1
38 400 2209 1
38 400 2213 1
38 401 2220 1
38 403 2269 1
38 410 2311 1
38 413 1664 2
38 413 1667 2
38 413 1672 1
38 413 1680 2
38 413 1683 1
38 413 1694 3
38 413 1699 1
38 413 1701 1
38 413 1705 1
38 421 2228 26
38 421 2255 3
38 421 2654 1
38 424 1887 1
38 427 1883 1
38 427 2360 1
38 431 2613 2
38 431 2616 1
38 431 2628 1
38 431 2630 3
38 434 2218 1
38 435 1882 2
38 446 2258 1
38 449 2261 1
38 452 2649 1
38 455 1791 2
38 455 1798 1
38 459 2441 1
38 460 1715 1
38 463 1744 6
38 463 1751 6
38 466 2634 1
38 467 2344 1
38 468 2003 6
38 471 2309 1
38 479 2359 1
38 480 2057 1
38 480 2148 1
38 480 2479 1
38 485 2170 1
38 485 2213 1
38 487 2264 1
38 487 2269 1
38 489 2481 1
38 493 1714 1
38 493 2293 1
38 493 2296 2
38 505 2649 1
38 506 2347 1
38 506 2352 1
38 506 2354 2
38 506 2359 1
38 506 2466 1
38 506 2482 1
38 520 1891 1
38 520 1893 1
38 520 1899 22
38 520 1922 1
38 520 1924 7
38 520 1933 2
38 520 1937 5
38 520 1944 6
38 520 1962 1
38 520 1966 1
38 520 1970 1
38 520 1994 2
38 520 1998 1
38 520 2039 1
38 520 2063 4
38 520 2068 6
38 520 2081 2
38 520 2086 2
38 520 2091 3
38 520 2097 2
38 520 2100 1
38 520 2102 1
38 520 2111 1
38 520 2114 3
38 520 2118 1
38 520 2120 1
38 520 2122 1
38 520 2127 12
38 520 2141 3
38 520 2145 2
38 520 2150 1
38 520 2152 2
38 520 2156 1
38 520 2162 3
38 520 2166 1
38 520 2168 1
38 520 2170 1
38 520 2184 1
38 520 2201 2
38 520 2210 1
38 520 2213 1
38 520 2272 1
38 521 1894 2
38 521 1897 1
38 521 1899 12
38 521 1918 5
38 521 1924 4
38 521 1931 1
38 521 1933 6
38 521 1940 1
38 521 1942 3
38 521 1946 1
38 521 1951 3
38 521 1961 1
38 521 1965 5
38 521 1971 2
38 521 1975 6
38 521 1984 8
38 521 1993 2
38 521 1997 2
38 521 2000 1
38 521 2002 1
38 521 2010 11
38 521 2022 4
38 521 2028 20
38 521 2059 4
38 521 2064 2
38 521 2069 2
38 521 2072 7
38 521 2082 17
38 521 2101 8
38 521 2113 5
38 521 2119 28
38 521 2151 2
38 521 2154 2
38 521 2157 7
38 521 2165 25
38 521 2193 10
38 521 2204 1
38 521 2206 3
38 521 2210 1
38 528 2480 1
38 530 2282 1
38 531 1884 1
38 539 1709 1
38 553 1883 1
38 557 2047 4
38 557 2053 5
38 557 2260 2
38 557 2302 1
38 557 2507 1
38 557 2555 1
38 557 2563 1
38 557 2567 1
38 557 2572 1
38 557 2578 1
38 557 2605 1
38 557 2608 1
38 557 2641 1
38 557 2644 1
38 565 2276 1
38 565 2342 1
38 565 2363 2
38 565 2499 1
38 565 2505 1
38 566 2287 1
38 566 2292 1
38 578 2484 1
38 578 2642 1
38 601 2006 1
38 601 2343 1
38 601 2345 1
38 601 2352 2
38 601 2369 2
38 601 2373 13
38 601 2389 1
38 601 2391 5
38 601 2400 1
38 601 2402 1
38 601 2404 2
38 601 2407 1
38 601 2410 1
38 601 2412 6
38 601 2419 2
38 601 2427 1
38 601 2429 1
38 601 2443 1
38 601 2454 1
38 601 2457 5
38 601 2464 1
38 601 2467 2
38 601 2472 2
38 601 2476 1
38 603 2269 1
38 603 2280 2
38 605 1882 1
38 610 1956 1
38 612 2312 1
39 41 1881 1
39 41 2319 1
39 43 2483 1
39 46 1711 1
39 46 2320 1
39 60 1557 16
39 60 1574 4
39 60 1580 2
39 61 1558 1
39 61 1995 1
39 61 2046 1
39 61 2318 1
39 76 2662 1
39 76 2714 1
39 76 2716 1
39 76 2722 1
39 76 2726 2
39 76 2729 1
39 76 2732 2
39 76 2742 1
39 76 2745 1
39 77 2061 2
39 77 2065 5
39 77 2094 3
39 77 2100 2
39 77 2106 1
39 77 2108 1
39 77 2110 1
39 77 2112 8
39 77 2121 3
39 77 2127 13
39 77 2141 1
39 82 2107 1
39 84 1874 6
39 85 2318 2
39 86 1737 2
39 96 1793 1
39 96 2481 1
39 103 1721 4
39 103 1867 1
39 105 2059 1
39 106 2065 1
39 106 2069 1
39 107 1964 1
39 107 1991 1
39 107 1994 1
39 108 2124 1
39 115 2402 1
39 118 2125 1
39 120 1729 1
39 120 1741 2
39 122 1719 1
39 122 1721 3
39 122 1866 2
39 122 2315 1
39 134 1575 1
39 137 1740 1
39 137 1825 1
39 144 2068 1
39 144 2319 1
39 148 2779 1
39 150 2140 1
39 160 2331 1
39 160 2336 4
39 160 2341 15
39 160 2357 6
39 160 2392 1
39 160 2402 1
39 160 2406 1
39 160 2411 3
39 160 2416 1
39 160 2469 9
39 164 2147 1
39 187 2083 1
39 189 1827 1
39 199 2512 2
39 199 2528 1
39 204 2141 1
39 204 2309 2
39 205 2316 1
39 205 2319 1
39 206 2065 1
39 213 1711 1
39 215 1848 2
39 215 1851 1
39 219 1561 2
39 221 2783 1
39 234 2482 1
39 237 1965 1
39 238 2341 1
39 238 2372 1
39 249 2058 1
39 249 2060 1
39 260 2140 2
39 260 2492 1
39 260 2494 1
39 260 2497 1
39 260 2499 13
39 260 2513 4
39 260 2518 8
39 260 2528 10
39 260 2539 6
39 260 2546 14
39 260 2564 1
39 260 2567 29
39 260 2598 19
39 260 2618 1
39 260 2621 23
39 260 2645 3
39 266 1964 1
39 266 2001 4
39 276 1716 1
39 277 2062 1
39 288 2107 1
39 292 2142 1
39 295 2048 1
39 297 2056 1
39 300 1555 1
39 306 1880 1
39 309 2117 1
39 319 1882 1
39 320 1556 1
39 323 2482 1
39 330 2063 1
39 337 2372 1
39 337 2394 1
39 337 2478 1
39 351 2482 1
39 354 1711 1
39 359 1965 1
39 359 1998 1
39 359 2048 1
39 359 2051 1
39 361 2151 1
39 368 2324 1
39 368 2331 1
39 368 2372 1
39 373 2783 1
39 376 2313 1
39 378 1719 1
39 378 1722 4
39 378 1866 3
39 378 2317 1
39 379 2317 1
39 380 1837 1
39 383 1719 1
39 383 1722 3
39 383 1867 1
39 383 1869 1
39 385 1802 1
39 385 1807 1
39 385 1833 1
39 393 1806 1
39 393 1816 1
39 398 2060 1
39 404 2059 2
39 408 2062 1
39 424 2482 1
39 439 2650 1
39 451 2069 1
39 476 2060 3
39 476 2065 1
39 476 2067 2
39 476 2127 1
39 476 2129 1
39 476 2137 1
39 476 2141 2
39 476 2144 1
39 476 2147 1
39 476 2153 2
39 476 2156 1
39 476 2310 1
39 476 2313 1
39 476 2319 1
39 486 2063 1
39 486 2065 1
39 486 2067 2
39 491 1713 1
39 496 1883 1
39 500 1723 1
39 502 1558 1
39 502 1563 2
39 502 1567 3
39 502 1571 3
39 502 1578 2
39 502 1588 1
39 502 1595 1
39 502 1599 1
39 502 1604 1
39 502 1608 1
39 502 1642 3
39 502 1670 5
39 502 1676 1
39 502 1678 2
39 502 1682 6
39 502 1689 4
39 502 1711 1
39 502 2064 2
39 502 2067 2
39 507 2061 9
39 520 1717 1
39 522 1881 1
39 527 1717 1
39 561 2055 1
39 562 1873 1
39 566 1713 1
39 568 2046 1
39 569 1556 1
39 570 2312 1
39 570 2372 1
39 570 2382 1
39 572 1951 1
39 579 1818 1
39 579 1833 1
39 579 1852 1
39 587 2057 1
39 599 2314 3
39 599 2318 6
39 606 2143 1
39 608 1802 1
39 608 1805 1
39 608 1807 2
39 608 1847 1
39 608 1863 1
39 609 1809 1
40 45 2668 2
40 45 2683 3
40 45 2696 1
40 45 2698 1
40 45 2700 4
40 45 2708 1
40 45 2712 1
40 45 2728 1
40 45 2735 1
40 45 2740 9
40 45 2761 1
40 45 2764 1
40 45 2767 1
40 45 2769 1
40 45 2772 1
40 45 2777 1
40 61 1723 1
40 61 1726 3
40 61 1731 1
40 61 1735 13
40 61 1749 10
40 61 1760 7
40 61 1777 3
40 61 1782 1
40 61 1790 1
40 61 1801 2
40 61 1804 23
40 61 1829 6
40 61 1837 1
40 61 1839 1
40 61 1841 4
40 61 1846 6
40 61 1853 11
40 61 1866 3
40 61 1875 2
40 61 1879 1
40 64 1718 1
40 70 2037 1
40 72 2062 2
40 73 2656 1
40 76 1892 1
40 76 1894 3
40 76 1898 1
40 76 1900 3
40 76 1904 1
40 76 1906 2
40 76 1909 1
40 76 1911 1
40 76 1914 3
40 76 1951 3
40 76 1958 1
40 76 1963 1
40 76 1965 1
40 76 1974 2
40 76 1983 2
40 76 1987 1
40 76 1993 1
40 76 1995 4
40 76 2000 3
40 76 2007 2
40 76 2010 1
40 76 2012 1
40 76 2016 1
40 76 2023 1
40 76 2036 7
40 77 2070 1
40 78 1880 1
40 78 2053 1
40 79 1880 1
40 81 2319 1
40 85 2481 1
40 86 1881 1
40 86 2507 2
40 86 2510 2
40 86 2513 1
40 86 2517 1
40 86 2529 2
40 86 2555 1
40 86 2585 2
40 86 2610 1
40 88 2062 1
40 90 2049 2
40 93 2080 2
40 93 2089 1
40 93 2483 1
40 93 2652 1
40 101 1901 1
40 101 1953 1
40 101 2004 2
40 101 2009 1
40 102 2648 1
40 104 2481 1
40 113 2061 1
40 114 2063 2
40 115 2489 1
40 115 2590 1
40 116 2447 1
40 116 2659 3
40 116 2664 1
40 116 2666 1
40 116 2674 6
40 116 2681 9
40 116 2691 1
40 116 2696 1
40 116 2702 1
40 116 2704 1
40 116 2707 3
40 116 2713 1
40 116 2715 1
40 116 2730 3
40 116 2742 6
40 116 2749 3
40 116 2754 3
40 116 2759 4
40 116 2766 13
40 116 2780 3
40 117 2646 2
40 121 1886 3
40 121 2048 1
40 121 2050 2
40 121 2053 4
40 121 2655 1
40 124 2479 1
40 127 2482 1
40 127 2664 13
40 127 2694 3
40 127 2699 3
40 127 2704 1
40 127 2706 2
40 127 2710 2
40 127 2742 7
40 127 2750 9
40 127 2761 1
40 127 2765 1
40 128 2116 2
40 128 2120 1
40 128 2123 1
40 129 1710 1
40 135 2651 1
40 137 2093 1
40 137 2649 1
40 140 1893 1
40 140 2039 4
40 141 2649 1
40 145 2649 1
40 147 2088 1
40 148 2485 1
40 149 1722 1
40 149 1726 3
40 149 1731 3
40 149 1735 41
40 149 1777 1
40 149 1781 1
40 149 1783 3
40 149 1787 5
40 149 1793 4
40 149 1802 47
40 149 1851 2
40 149 1858 1
40 149 1861 1
40 149 1864 4
40 149 1875 2
40 149 1878 1
40 150 2387 1
40 150 2402 3
40 150 2410 1
40 150 2412 1
40 150 2415 1
40 150 2470 1
40 151 1620 1
40 151 1627 1
40 154 2484 1
40 159 1943 1
40 159 1948 1
40 159 2041 1
40 160 1692 1
40 160 2649 1
40 162 1601 1
40 162 1603 1
40 162 1606 2
40 162 1609 16
40 162 1626 1
40 162 1629 3
40 162 1634 2
40 162 1642 2
40 162 1645 4
40 162 1650 3
40 162 1655 1
40 162 1657 1
40 162 1660 6
40 162 1671 1
40 162 1675 2
40 162 1678 2
40 162 1686 1
40 162 1688 2
40 162 1691 3
40 162 1696 1
40 162 1700 5
40 162 1706 2
40 162 1709 5
40 167 2649 1
40 168 1709 1
40 169 2106 1
40 169 2116 2
40 169 2124 1
40 169 2127 1
40 170 1717 1
40 173 1711 1
40 173 2451 1
40 176 2312 1
40 184 1880 1
40 185 1712 1
40 186 1716 1
40 190 1903 1
40 190 2141 1
40 191 1882 1
40 192 2067 1
40 192 2069 7
40 194 2101 4
40 194 2106 1
40 194 2108 4
40 194 2115 17
40 194 2135 1
40 194 2137 1
40 198 1721 1
40 198 2520 1
40 200 1893 1
40 200 1896 1
40 200 1899 1
40 200 2040 3
40 200 2763 2
40 201 2649 1
40 210 2062 1
40 213 1990 1
40 213 2061 1
40 213 2648 1
40 215 1881 1
40 215 1884 1
40 217 2066 1
40 217 2073 1
40 217 2097 1
40 218 2144 1
40 226 1886 1
40 226 2054 2
40 226 2542 1
40 226 2647 9
40 227 2356 1
40 227 2442 1
40 227 2462 1
40 227 2467 1
40 227 2473 1
40 227 2476 1
40 231 2070 1
40 232 2719 1
40 232 2762 2
40 233 2059 1
40 235 2065 1
40 235 2072 1
40 237 2686 1
40 237 2713 1
40 237 2743 1
40 237 2753 1
40 239 2117 1
40 239 2119 2
40 239 2122 4
40 239 2129 4
40 239 2134 1
40 241 2065 1
40 241 2074 1
40 247 1897 1
40 250 2069 1
40 250 2570 1
40 250 2576 1
40 251 1722 8
40 251 1731 3
40 251 1735 9
40 251 1745 1
40 251 1747 1
40 251 1749 17
40 251 1767 6
40 251 1774 1
40 251 1776 7
40 251 1784 4
40 251 1789 1
40 251 1795 25
40 251 1823 1
40 251 1825 1
40 251 1827 1
40 251 1829 1
40 251 1838 6
40 251 1847 33
40 252 1607 1
40 252 1610 9
40 252 1621 1
40 252 1626 2
40 252 1631 2
40 252 1647 2
40 252 1651 1
40 252 1665 1
40 252 1668 1
40 252 1676 1
40 252 1678 1
40 252 1686 1
40 252 1691 1
40 252 1700 1
40 252 1708 1
40 252 1712 2
40 252 1950 1
40 252 1976 1
40 252 1984 1
40 252 2001 1
40 252 2006 1
40 252 2018 8
40 254 1952 1
40 254 1956 2
40 254 2042 1
40 254 2083 2
40 255 2312 1
40 260 1738 1
40 260 1743 6
40 260 1774 2
40 260 1810 3
40 260 1839 1
40 260 1879 1
40 266 2558 2
40 266 2563 1
40 266 2575 1
40 266 2580 2
40 266 2584 1
40 266 2588 7
40 266 2597 1
40 266 2599 6
40 266 2606 1
40 266 2608 1
40 266 2610 4
40 266 2616 3
40 266 2621 11
40 266 2638 3
40 266 2643 2
40 266 2646 1
40 266 2763 1
40 272 2489 1
40 272 2561 1
40 272 2575 1
40 272 2594 1
40 272 2646 1
40 272 2654 1
40 275 2062 2
40 277 2067 1
40 277 2656 1
40 279 2649 1
40 281 1901 1
40 284 2056 2
40 284 2074 2
40 285 1892 1
40 285 1900 1
40 285 1956 1
40 285 2535 1
40 292 2151 1
40 292 2154 1
40 292 2156 1
40 292 2159 1
40 292 2192 4
40 292 2209 1
40 292 2212 4
40 292 2227 2
40 292 2235 4
40 292 2241 1
40 292 2243 3
40 292 2248 2
40 292 2251 4
40 292 2278 1
40 292 2286 2
40 292 2300 1
40 292 2304 3
40 292 2310 4
40 292 2315 2
40 295 2492 3
40 295 2502 2
40 295 2520 2
40 295 2531 6
40 295 2538 3
40 295 2546 3
40 295 2554 2
40 295 2585 5
40 295 2600 7
40 295 2610 1
40 295 2618 1
40 295 2646 1
40 297 2077 1
40 300 2141 1
40 301 1717 1
40 303 2583 1
40 306 2481 1
40 310 2049 1
40 311 2122 3
40 311 2126 1
40 311 2130 2
40 313 2078 3
40 313 2083 1
40 316 1881 1
40 316 1883 1
40 316 2064 1
40 316 2078 4
40 316 2083 10
40 316 2094 3
40 319 1890 1
40 319 1899 1
40 319 2041 1
40 319 2369 1
40 319 2376 1
40 319 2380 1
40 319 2414 6
40 319 2465 1
40 323 2187 1
40 323 2190 2
40 323 2260 1
40 332 1719 1
40 333 2316 1
40 336 2219 2
40 336 2245 1
40 336 2291 1
40 340 1886 1
40 346 1719 1
40 347 2096 1
40 348 1644 1
40 350 2114 1
40 350 2116 5
40 350 2126 3
40 350 2131 1
40 357 1886 1
40 360 2107 1
40 360 2118 1
40 360 2122 1
40 360 2129 1
40 363 1688 1
40 365 2108 2
40 365 2125 1
40 365 2138 1
40 368 1887 1
40 371 1714 1
40 373 2052 1
40 373 2056 2
40 375 2140 2
40 381 1718 1
40 387 2485 1
40 401 2318 1
40 411 2313 1
40 415 2704 1
40 415 2748 1
40 415 2758 1
40 416 1715 1
40 416 2649 1
40 419 1714 1
40 420 2480 1
40 432 2651 1
40 434 2451 3
40 434 2455 1
40 439 2480 1
40 448 2143 1
40 448 2764 1
40 448 2782 1
40 450 2065 1
40 451 1601 1
40 451 1634 2
40 452 2323 3
40 452 2327 1
40 452 2336 10
40 452 2347 2
40 452 2351 4
40 452 2356 1
40 452 2358 1
40 452 2423 2
40 452 2427 6
40 452 2434 6
40 452 2441 7
40 452 2457 1
40 452 2462 4
40 452 2467 1
40 452 2472 1
40 452 2478 1
40 460 2036 1
40 460 2128 1
40 460 2133 1
40 460 2142 1
40 469 1603 1
40 469 1607 2
40 469 1611 2
40 469 1614 2
40 469 1627 1
40 469 1630 2
40 469 1634 1
40 469 1637 1
40 469 1639 17
40 469 1659 3
40 469 1677 1
40 469 1680 1
40 469 1686 1
40 469 1688 1
40 469 1693 1
40 469 1696 3
40 469 1700 1
40 469 1702 5
40 469 1709 1
40 472 1722 1
40 474 2101 1
40 476 2309 1
40 481 2074 2
40 486 2073 1
40 486 2651 1
40 489 2056 1
40 490 2485 1
40 490 2723 1
40 490 2726 4
40 490 2731 1
40 490 2764 1
40 491 2054 1
40 495 1614 1
40 495 1622 1
40 495 1627 1
40 498 1890 1
40 498 1900 1
40 498 2714 1
40 498 2717 2
40 498 2731 1
40 498 2763 1
40 502 2486 1
40 505 2686 1
40 505 2703 2
40 505 2759 1
40 509 2009 1
40 528 1950 1
40 532 1957 1
40 532 1961 1
40 532 2649 1
40 532 2741 1
40 534 1711 1
40 535 1880 1
40 538 2139 1
40 538 2142 1
40 542 2660 1
40 542 2682 1
40 542 2687 3
40 542 2751 1
40 542 2756 1
40 542 2760 1
40 542 2762 1
40 542 2766 1
40 542 2768 3
40 542 2774 5
40 542 2781 1
40 558 2052 1
40 558 2782 1
40 561 1885 1
40 568 2078 1
40 568 2087 1
40 571 2124 1
40 574 1968 3
40 574 1972 1
40 574 2019 1
40 580 2142 1
40 581 2763 1
40 585 1885 1
40 587 2101 4
40 587 2106 1
40 587 2110 2
40 587 2113 2
40 587 2116 2
40 587 2124 1
40 587 2138 1
40 589 2650 1
40 590 1604 3
40 590 1610 5
40 590 1620 1
40 590 1626 2
40 590 1645 2
40 590 1659 3
40 590 1663 3
40 590 1667 1
40 590 1671 1
40 590 1677 2
40 590 1683 2
40 590 1687 2
40 590 1690 1
40 590 1692 1
40 590 1706 1
40 590 1709 1
40 590 1712 1
40 590 2068 1
40 593 2076 2
40 594 2484 1
40 594 2763 1
40 595 1890 1
40 595 2039 1
40 595 2042 1
40 612 1884 1
40 613 2313 1
40 614 2139 1
40 615 1714 1
40 615 2650 1
41 42 2546 2
41 42 2558 2
41 53 2063 1
41 60 2049 1
41 60 2586 1
41 60 2613 1
41 61 2321 1
41 66 2317 4
41 66 2331 1
41 66 2465 15
41 68 2206 1
41 73 2312 1
41 76 2650 1
41 77 2591 1
41 95 1887 1
41 98 2494 2
41 98 2498 7
41 98 2507 1
41 98 2521 1
41 98 2538 1
41 98 2548 10
41 98 2559 1
41 98 2601 4
41 98 2606 1
41 105 2463 1
41 122 1615 1
41 122 1666 1
41 122 1680 1
41 127 1881 1
41 128 1619 1
41 128 1718 1
41 135 1785 1
41 135 1829 3
41 135 1851 1
41 135 1854 1
41 135 1862 1
41 135 1869 2
41 135 1874 5
41 135 2059 2
41 135 2067 3
41 135 2091 1
41 135 2109 5
41 135 2139 1
41 137 2482 1
41 141 2494 1
41 141 2499 1
41 141 2526 1
41 141 2540 1
41 141 2585 2
41 144 2331 1
41 148 2331 1
41 148 2338 1
41 152 2315 7
41 152 2323 1
41 152 2325 7
41 152 2335 2
41 152 2339 1
41 152 2342 3
41 152 2383 1
41 152 2388 5
41 152 2394 2
41 152 2398 3
41 152 2403 3
41 152 2408 5
41 152 2417 1
41 152 2420 1
41 152 2423 4
41 152 2428 2
41 152 2431 1
41 152 2433 4
41 152 2445 1
41 152 2449 5
41 152 2455 3
41 152 2460 1
41 152 2464 2
41 152 2467 5
41 152 2476 1
41 187 2313 1
41 187 2543 1
41 187 2603 2
41 187 2646 1
41 191 1810 1
41 191 1819 1
41 191 1851 1
41 191 1860 2
41 191 1863 6
41 191 1870 1
41 191 2602 1
41 192 2473 1
41 196 2585 1
41 196 2614 1
41 196 2656 1
41 196 2661 1
41 201 2071 1
41 201 2074 1
41 204 2249 1
41 204 2308 2
41 205 2069 1
41 205 2071 1
41 205 2132 1
41 205 2317 5
41 205 2323 2
41 205 2326 1
41 205 2330 1
41 205 2335 1
41 205 2337 1
41 205 2339 1
41 205 2342 3
41 205 2383 1
41 205 2392 1
41 205 2395 2
41 205 2399 1
41 205 2401 1
41 205 2403 2
41 205 2407 1
41 205 2409 1
41 205 2412 2
41 205 2432 1
41 205 2440 2
41 205 2443 1
41 205 2447 1
41 205 2449 1
41 205 2454 1
41 205 2456 2
41 205 2465 1
41 205 2467 4
41 205 2473 1
41 205 2475 1
41 205 2477 2
41 218 1604 1
41 224 2429 1
41 224 2459 1
41 238 2168 2
41 238 2264 1
41 240 1884 4
41 240 1889 4
41 240 1894 5
41 260 2408 1
41 260 2465 1
41 268 2482 1
41 268 2620 1
41 268 2641 1
41 280 2311 1
41 283 2311 1
41 285 1615 2
41 285 1618 3
41 285 1625 1
41 285 1634 1
41 285 1642 3
41 285 1651 1
41 285 1657 2
41 285 1673 1
41 285 1675 2
41 285 1679 1
41 285 1696 1
41 285 1705 1
41 285 1708 1
41 288 2066 1
41 303 2673 1
41 303 2747 1
41 316 2314 1
41 319 1613 1
41 319 1632 2
41 319 1666 1
41 323 1771 1
41 323 1790 1
41 323 1813 2
41 332 2425 1
41 333 2651 1
41 334 2383 1
41 334 2416 1
41 334 2419 2
41 334 2437 1
41 347 2658 1
41 347 2660 1
41 352 2330 1
41 352 2464 1
41 391 2338 2
41 391 2342 3
41 391 2390 2
41 391 2395 1
41 391 2397 1
41 391 2400 1
41 391 2402 1
41 391 2406 2
41 391 2412 1
41 391 2415 1
41 391 2419 1
41 391 2421 1
41 391 2423 2
41 391 2426 1
41 391 2429 4
41 391 2436 1
41 391 2439 1
41 391 2446 2
41 391 2451 2
41 391 2454 1
41 391 2456 1
41 391 2460 1
41 391 2464 1
41 398 2415 1
41 409 2313 1
41 412 1723 3
41 413 1711 1
41 416 1881 1
41 422 2055 1
41 436 2418 1
41 439 2311 1
41 444 2311 1
41 464 2592 1
41 464 2614 1
41 464 2630 1
41 476 1885 1
41 476 1890 1
41 476 1895 1
41 476 1898 2
41 476 1901 1
41 476 2050 1
41 476 2655 1
41 480 2316 1
41 480 2466 2
41 481 1610 1
41 481 2057 4
41 481 2327 1
41 481 2390 2
41 481 2398 1
41 481 2401 2
41 481 2413 1
41 481 2419 1
41 481 2430 1
41 481 2436 1
41 481 2444 1
41 481 2446 1
41 481 2452 1
41 481 2464 1
41 489 2613 1
41 489 2621 2
41 492 1609 1
41 492 2067 1
41 492 2079 1
41 495 2143 1
41 496 1716 1
41 504 2319 1
41 527 1717 1
41 535 2064 1
41 538 2064 1
41 544 1877 1
41 546 2341 3
41 546 2383 1
41 546 2385 5
41 546 2391 1
41 546 2396 3
41 546 2400 1
41 546 2410 1
41 546 2418 2
41 546 2421 1
41 546 2431 1
41 546 2436 1
41 546 2441 2
41 546 2451 3
41 546 2456 2
41 546 2460 3
41 548 2312 1
41 562 2055 1
41 587 2310 1
41 588 2437 1
41 588 2449 1
41 597 2421 1
41 597 2425 1
41 597 2429 1
41 599 2319 1
41 612 2542 1
41 612 2630 1
42 43 2051 1
42 43 2066 1
42 43 2068 1
42 43 2185 2
42 46 1713 2
42 46 2278 1
42 46 2286 4
42 46 2291 1
42 46 2293 1
42 46 2297 3
42 46 2301 1
42 46 2306 2
42 46 2482 4
42 51 1923 1
42 51 1985 2
42 53 2322 1
42 53 2334 1
42 53 2339 1
42 53 2345 1
42 53 2411 1
42 53 2428 1
42 53 2434 6
42 53 2444 1
42 53 2455 1
42 53 2458 1
42 53 2461 3
42 53 2465 1
42 53 2469 1
42 53 2471 1
42 60 2527 1
42 64 1888 1
42 64 1904 2
42 64 1908 3
42 64 1913 6
42 64 1920 1
42 64 1923 4
42 64 1931 7
42 64 1939 1
42 64 1942 1
42 64 1952 1
42 64 1957 2
42 64 1993 4
42 64 2034 1
42 64 2044 1
42 64 2047 3
42 76 1686 1
42 76 2217 1
42 77 1894 1
42 79 1879 4
42 88 2652 4
42 91 2560 1
42 91 2587 1
42 91 2590 1
42 91 2598 1
42 91 2615 1
42 95 1892 2
42 95 1895 1
42 95 1897 1
42 98 2530 1
42 98 2541 1
42 98 2551 1
42 98 2588 3
42 98 2614 2
42 98 2617 3
42 98 2631 1
42 98 2633 3
42 99 1614 1
42 99 1616 1
42 100 2053 1
42 101 1616 1
42 101 1694 1
42 101 2649 1
42 111 2227 1
42 111 2230 1
42 111 2655 1
42 119 1887 1
42 127 1622 1
42 127 1683 1
42 127 1707 1
42 129 1914 2
42 129 1918 1
42 129 1928 1
42 129 1973 1
42 129 2246 2
42 129 2260 1
42 130 2327 3
42 130 2361 1
42 131 2310 1
42 138 2318 1
42 140 2272 1
42 142 1714 1
42 142 1886 1
42 143 2243 1
42 148 1710 6
42 148 2232 11
42 148 2277 1
42 148 2284 1
42 148 2286 1
42 148 2290 1
42 148 2293 1
42 148 2295 1
42 148 2297 1
42 148 2299 1
42 148 2307 1
42 155 1609 2
42 155 1620 1
42 155 1694 1
42 155 1901 1
42 155 1928 2
42 155 1978 1
42 155 2481 1
42 159 1599 3
42 159 1607 2
42 159 1610 1
42 159 1612 1
42 159 1616 2
42 159 1620 1
42 159 1623 1
42 159 1625 1
42 159 1627 11
42 159 1639 2
42 159 1643 1
42 159 1646 16
42 159 1663 7
42 159 1671 3
42 159 1675 4
42 159 1680 1
42 159 1682 2
42 159 1686 1
42 159 1691 2
42 159 1697 2
42 159 1701 1
42 159 1704 2
42 159 1707 2
42 159 2272 1
42 160 2053 2
42 160 2591 2
42 160 2594 1
42 160 2596 1
42 171 2056 1
42 171 2058 1
42 171 2067 1
42 171 2069 1
42 173 1921 1
42 173 2055 1
42 181 2317 1
42 186 2324 2
42 186 2471 3
42 187 2587 2
42 187 2592 1
42 188 1715 1
42 188 2053 1
42 188 2271 1
42 191 2490 20
42 191 2512 5
42 191 2520 4
42 191 2598 1
42 192 2055 1
42 196 2588 7
42 196 2598 1
42 197 2223 1
42 197 2229 1
42 205 1596 1
42 205 1612 1
42 205 1683 1
42 205 1707 1
42 209 2782 1
42 213 1725 1
42 213 1727 1
42 213 1731 2
42 213 1734 2
42 213 1743 1
42 213 1750 1
42 213 1752 3
42 213 1756 1
42 213 1769 1
42 213 1786 1
42 213 1802 1
42 213 1804 2
42 213 1828 1
42 213 1850 2
42 215 1712 1
42 218 1886 1
42 219 2225 4
42 219 2230 1
42 219 2234 1
42 229 2219 2
42 232 1883 1
42 240 1610 1
42 240 1689 1
42 245 1614 2
42 246 2320 1
42 248 2313 1
42 249 1714 1
42 250 1631 1
42 250 1633 1
42 250 1635 1
42 250 1637 2
42 250 1643 1
42 250 1677 1
42 252 2060 4
42 252 2065 3
42 252 2070 2
42 252 2074 3
42 252 2079 2
42 252 2083 1
42 252 2095 1
42 252 2140 1
42 252 2239 1
42 261 1884 1
42 262 2230 1
42 265 2223 1
42 266 2060 1
42 266 2068 1
42 266 2073 1
42 266 2084 1
42 266 2095 1
42 266 2107 2
42 266 2126 1
42 266 2128 1
42 266 2130 2
42 266 2136 1
42 266 2146 19
42 266 2166 14
42 266 2182 1
42 266 2184 6
42 266 2192 2
42 266 2216 1
42 267 1715 1
42 268 2581 1
42 272 2217 2
42 289 2240 1
42 292 1883 1
42 295 1614 2
42 295 1617 1
42 295 1622 3
42 295 1628 1
42 299 1880 1
42 300 1900 1
42 305 1881 1
42 307 2523 1
42 309 1842 1
42 309 1854 1
42 309 2599 1
42 312 1614 1
42 324 2481 1
42 345 1644 2
42 345 1651 1
42 345 1672 1
42 346 1712 4
42 346 1882 1
42 346 1886 2
42 346 2057 1
42 349 2056 1
42 355 1717 1
42 359 2091 1
42 360 2314 1
42 361 1895 3
42 361 1912 2
42 361 1916 1
42 361 1918 1
42 361 1921 1
42 361 1924 1
42 361 1973 1
42 361 1975 3
42 377 1714 1
42 381 2226 1
42 381 2245 1
42 388 2221 1
42 411 2479 1
42 411 2689 1
42 419 2267 1
42 421 1716 1
42 425 2268 1
42 426 2227 1
42 428 2648 1
42 431 2254 2
42 434 2233 1
42 438 1715 1
42 443 2270 1
42 446 1712 1
42 446 1901 1
42 446 1940 3
42 446 1944 1
42 446 1946 1
42 446 1948 1
42 446 2051 1
42 464 2059 1
42 464 2600 1
42 472 2320 1
42 476 1752 3
42 476 1761 1
42 476 1775 5
42 476 1781 5
42 476 1787 1
42 476 1790 1
42 476 1792 2
42 476 1798 1
42 476 1800 3
42 476 1809 1
42 476 1812 1
42 476 1821 2
42 476 1846 1
42 481 2529 1
42 484 2223 1
42 489 2489 4
42 489 2496 1
42 489 2499 4
42 489 2505 1
42 489 2507 3
42 489 2521 1
42 489 2524 1
42 489 2533 7
42 489 2544 1
42 489 2552 1
42 489 2554 1
42 489 2562 1
42 489 2564 1
42 489 2572 1
42 489 2576 1
42 489 2581 1
42 489 2583 3
42 489 2595 1
42 489 2607 1
42 489 2613 1
42 489 2615 8
42 489 2625 2
42 489 2628 18
42 494 2650 1
42 499 2741 1
42 499 2744 1
42 504 2065 1
42 504 2069 1
42 504 2075 1
42 504 2077 1
42 504 2155 1
42 504 2215 1
42 511 2266 1
42 515 2661 1
42 515 2675 1
42 528 2483 1
42 535 1891 1
42 536 1885 1
42 538 2313 1
42 544 2319 1
42 577 2315 1
42 578 2323 1
42 583 2223 1
42 585 2713 1
42 585 2738 2
42 585 2741 1
42 585 2744 1
42 585 2752 2
42 585 2762 3
42 585 2766 1
42 585 2768 1
42 585 2779 1
42 586 2221 1
42 598 2232 1
42 598 2249 1
42 609 1941 2
42 609 1947 2
42 609 1958 4
42 609 1963 1
42 609 1965 1
42 609 1972 1
42 609 2002 1
42 609 2004 1
42 609 2038 1
43 45 2289 1
43 45 2291 1
43 46 2225 1
43 46 2232 1
43 46 2247 1
43 46 2653 1
43 50 2296 2
43 50 2322 1
43 50 2360 1
43 50 2369 1
43 50 2401 1
43 50 2437 2
43 50 2458 3
43 50 2463 1
43 50 2470 1
43 51 1985 1
43 51 2000 1
43 51 2049 1
43 62 2232 1
43 62 2235 2
43 62 2238 1
43 62 2240 2
43 62 2244 4
43 64 1720 1
43 64 1964 4
43 64 1991 2
43 64 2026 2
43 64 2029 1
43 64 2041 1
43 64 2049 2
43 65 1982 3
43 65 2316 1
43 65 2321 1
43 65 2323 1
43 65 2328 1
43 65 2331 2
43 65 2335 2
43 65 2340 1
43 65 2343 1
43 65 2346 1
43 65 2354 1
43 65 2356 1
43 65 2359 1
43 65 2361 1
43 65 2363 2
43 65 2369 1
43 65 2382 3
43 65 2396 1
43 65 2399 1
43 65 2436 1
43 65 2455 1
43 65 2459 3
43 65 2465 1
43 68 1798 1
43 70 1671 1
43 70 1693 1
43 70 2262 1
43 70 2267 1
43 70 2273 2
43 70 2288 1
43 70 2290 1
43 70 2293 1
43 70 2295 2
43 70 2302 2
43 73 2482 1
43 73 2656 1
43 74 2216 1
43 76 1724 1
43 76 1739 2
43 76 1742 1
43 76 1764 1
43 76 1766 2
43 76 1771 1
43 76 1775 1
43 76 1777 2
43 76 1802 1
43 76 1821 1
43 76 1823 1
43 76 1825 1
43 76 1837 2
43 76 1842 1
43 76 1850 1
43 76 1878 1
43 76 2647 1
43 90 2261 1
43 90 2294 1
43 91 2225 4
43 95 1897 1
43 95 1899 1
43 95 2007 1
43 95 2013 1
43 98 1605 1
43 98 1607 1
43 98 1698 3
43 98 1702 5
43 98 1716 1
43 98 1736 1
43 98 1744 1
43 98 1801 1
43 98 1804 1
43 98 1828 1
43 98 1879 1
43 101 1794 1
43 101 1804 1
43 101 1822 1
43 101 2487 1
43 108 2479 1
43 113 1794 1
43 113 1797 3
43 114 1711 1
43 117 2127 1
43 117 2216 1
43 118 2483 1
43 122 1911 1
43 122 1947 1
43 122 2664 1
43 122 2700 1
43 122 2730 1
43 123 1658 1
43 123 1671 1
43 123 1676 1
43 123 1680 1
43 123 1711 1
43 123 2284 1
43 128 2652 2
43 128 2655 1
43 128 2660 6
43 128 2667 2
43 128 2673 1
43 128 2676 1
43 128 2697 1
43 128 2713 1
43 128 2718 1
43 128 2763 2
43 129 1909 1
43 129 1913 1
43 129 1917 1
43 129 1920 2
43 129 1928 1
43 129 2041 1
43 129 2057 1
43 129 2072 1
43 133 2126 1
43 136 2310 1
43 137 2497 1
43 139 2323 1
43 139 2339 3
43 139 2346 1
43 139 2370 1
43 139 2381 1
43 139 2394 1
43 141 2222 1
43 141 2278 1
43 141 2280 5
43 141 2287 1
43 141 2289 1
43 141 2291 1
43 141 2297 1
43 143 1713 1
43 143 2260 1
43 143 2262 1
43 145 2261 1
43 145 2263 1
43 145 2271 1
43 145 2273 1
43 145 2276 1
43 145 2279 2
43 145 2282 1
43 145 2286 3
43 145 2292 1
43 145 2296 1
43 145 2298 5
43 145 2309 1
43 145 2313 1
43 145 2315 2
43 145 2318 1
43 145 2322 1
43 145 2324 4
43 145 2330 2
43 145 2334 4
43 145 2339 4
43 145 2344 3
43 145 2348 5
43 145 2354 1
43 145 2356 2
43 145 2359 7
43 145 2367 16
43 145 2384 2
43 145 2388 1
43 145 2390 2
43 145 2393 1
43 145 2395 1
43 145 2401 1
43 145 2433 2
43 145 2436 1
43 145 2441 1
43 145 2443 1
43 145 2445 1
43 145 2447 2
43 145 2451 1
43 145 2453 1
43 145 2457 1
43 145 2459 3
43 145 2467 5
43 145 2473 1
43 145 2476 1
43 146 1711 1
43 148 2229 1
43 148 2652 2
43 154 2246 1
43 154 2317 1
43 154 2319 1
43 154 2323 1
43 154 2325 1
43 154 2331 1
43 154 2333 1
43 154 2336 1
43 154 2338 2
43 154 2341 2
43 154 2344 1
43 154 2346 4
43 154 2356 2
43 154 2359 3
43 154 2363 3
43 154 2371 1
43 154 2376 1
43 154 2394 1
43 154 2433 2
43 154 2437 2
43 154 2441 6
43 154 2449 7
43 154 2457 1
43 154 2459 2
43 154 2469 1
43 154 2473 1
43 155 1900 1
43 155 1918 1
43 155 1921 1
43 155 1923 2
43 155 1932 2
43 155 1938 1
43 155 1959 1
43 155 1995 1
43 155 2004 1
43 155 2010 1
43 155 2014 4
43 155 2020 2
43 155 2026 2
43 155 2049 2
43 155 2059 1
43 155 2076 1
43 155 2079 1
43 155 2089 1
43 155 2096 1
43 155 2101 1
43 155 2105 1
43 155 2109 1
43 155 2124 1
43 155 2142 4
43 155 2148 1
43 155 2150 1
43 155 2152 10
43 155 2163 2
43 155 2167 1
43 155 2171 1
43 155 2176 1
43 160 1883 1
43 160 1894 5
43 160 1900 1
43 160 1910 2
43 160 2007 1
43 160 2025 1
43 160 2045 2
43 160 2050 1
43 162 2223 1
43 162 2482 1
43 164 2231 1
43 164 2234 1
43 166 2056 1
43 169 2251 2
43 169 2254 2
43 173 1916 1
43 173 2657 1
43 178 2049 1
43 178 2052 1
43 189 2484 1
43 194 2354 1
43 195 2226 1
43 195 2512 1
43 195 2514 1
43 197 2227 1
43 203 2237 1
43 203 2570 1
43 208 2231 2
43 208 2234 3
43 208 2238 1
43 208 2242 1
43 208 2246 2
43 208 2255 1
43 208 2260 1
43 208 2262 1
43 208 2266 1
43 208 2269 3
43 208 2274 1
43 208 2280 3
43 208 2290 1
43 208 2297 2
43 208 2301 1
43 209 2279 1
43 209 2287 1
43 212 2224 1
43 212 2230 2
43 212 2233 14
43 212 2481 1
43 214 1718 2
43 214 1736 1
43 214 1742 1
43 214 1779 1
43 214 1795 1
43 214 1829 1
43 214 1862 1
43 217 2318 1
43 217 2326 1
43 217 2330 5
43 217 2337 1
43 217 2340 1
43 217 2343 1
43 217 2346 2
43 217 2355 2
43 217 2358 1
43 217 2360 1
43 217 2364 1
43 217 2367 2
43 217 2374 1
43 217 2378 1
43 217 2434 1
43 217 2442 1
43 217 2452 1
43 217 2455 1
43 217 2457 1
43 217 2460 1
43 217 2470 1
43 222 2229 1
43 229 2222 1
43 229 2383 1
43 229 2396 3
43 229 2447 1
43 229 2460 1
43 229 2462 2
43 229 2465 1
43 232 2225 1
43 244 2285 1
43 244 2341 1
43 244 2383 1
43 244 2401 1
43 244 2436 1
43 244 2455 1
43 244 2462 1
43 244 2465 1
43 244 2476 1
43 251 1616 1
43 251 1652 1
43 252 2058 1
43 252 2063 2
43 252 2106 1
43 252 2108 3
43 252 2128 1
43 252 2132 2
43 252 2138 1
43 252 2228 1
43 255 1687 1
43 255 2221 1
43 255 2340 2
43 255 2381 2
43 255 2389 1
43 255 2407 1
43 255 2456 1
43 255 2462 1
43 255 2541 1
43 255 2595 1
43 255 2600 1
43 255 2627 1
43 255 2647 1
43 258 1881 1
43 259 1749 1
43 259 2657 1
43 260 1888 1
43 260 2002 1
43 260 2052 1
43 260 2532 1
43 260 2608 2
43 260 2611 1
43 260 2629 1
43 265 2222 1
43 266 2059 2
43 266 2063 1
43 266 2065 4
43 266 2070 9
43 266 2080 2
43 266 2084 12
43 266 2098 6
43 266 2105 19
43 266 2127 1
43 266 2133 2
43 266 2136 9
43 266 2146 3
43 266 2150 4
43 266 2166 11
43 266 2178 4
43 266 2183 2
43 266 2187 21
43 266 2215 1
43 267 1713 1
43 268 2216 1
43 270 2290 1
43 272 2057 1
43 272 2079 1
43 272 2225 2
43 278 2653 1
43 280 1629 1
43 280 1631 1
43 280 1635 1
43 280 1639 1
43 280 1642 2
43 280 1645 1
43 280 1647 2
43 283 1710 1
43 285 1719 1
43 285 1867 1
43 291 1710 1
43 300 1917 6
43 300 1927 4
43 300 1932 1
43 300 1935 5
43 300 1942 1
43 300 1944 2
43 300 1949 2
43 300 1966 1
43 300 1982 1
43 300 1987 1
43 300 1998 1
43 300 2049 2
43 302 1615 1
43 302 1651 2
43 302 1654 2
43 302 1657 1
43 302 1664 1
43 302 1667 1
43 302 1676 1
43 302 1684 1
43 302 1693 1
43 303 2478 1
43 316 2657 1
43 316 2663 1
43 318 2056 1
43 325 1653 3
43 325 1660 1
43 325 1662 1
43 325 1666 3
43 325 1679 1
43 325 1686 1
43 325 1691 1
43 332 2481 1
43 336 1697 7
43 336 1707 1
43 336 1716 1
43 336 1722 1
43 336 1728 4
43 336 1734 1
43 336 1756 1
43 336 1776 2
43 337 1698 4
43 337 1703 5
43 337 2628 3
43 337 2648 1
43 340 2322 1
43 340 2327 1
43 340 2331 1
43 340 2336 1
43 340 2339 1
43 340 2371 1
43 340 2382 1
43 340 2455 1
43 340 2462 1
43 342 1655 1
43 342 1657 1
43 342 1664 2
43 342 1667 3
43 342 1672 3
43 342 1676 2
43 342 1682 1
43 342 1689 1
43 342 1693 1
43 342 1708 1
43 342 2482 1
43 343 2323 1
43 343 2329 1
43 343 2332 4
43 343 2339 1
43 343 2342 1
43 343 2344 2
43 343 2351 1
43 343 2358 1
43 343 2363 3
43 343 2368 1
43 343 2370 1
43 343 2375 1
43 343 2382 2
43 343 2389 1
43 343 2394 2
43 343 2398 1
43 343 2401 1
43 343 2404 1
43 343 2440 1
43 343 2453 1
43 343 2459 2
43 343 2462 2
43 343 2471 2
43 347 1607 1
43 347 1700 3
43 347 1704 3
43 348 1715 1
43 349 1607 1
43 349 1697 1
43 349 1699 1
43 349 1702 1
43 349 1704 1
43 349 1706 2
43 349 2055 1
43 351 2462 2
43 353 2484 1
43 355 2242 1
43 359 2091 1
43 359 2106 2
43 359 2167 1
43 359 2185 2
43 359 2208 1
43 359 2488 1
43 359 2550 1
43 359 2647 1
43 360 2657 2
43 360 2662 2
43 360 2665 1
43 360 2667 3
43 360 2671 1
43 360 2673 2
43 360 2676 3
43 360 2685 1
43 360 2687 1
43 360 2690 1
43 360 2693 1
43 360 2701 1
43 360 2714 1
43 360 2747 1
43 360 2753 1
43 360 2764 1
43 360 2766 1
43 360 2768 1
43 360 2770 1
43 360 2773 1
43 360 2781 1
43 361 1714 1
43 361 1894 1
43 361 1902 4
43 361 1914 1
43 361 1918 5
43 361 1936 1
43 361 1938 1
43 361 1945 2
43 361 1951 1
43 361 1966 1
43 361 1992 1
43 361 2008 1
43 361 2023 1
43 361 2033 2
43 361 2037 1
43 361 2043 2
43 361 2318 2
43 361 2321 1
43 361 2329 1
43 361 2354 1
43 361 2371 1
43 361 2391 1
43 361 2396 1
43 361 2402 6
43 361 2439 1
43 361 2441 1
43 361 2451 1
43 361 2453 1
43 361 2455 1
43 361 2460 1
43 361 2467 1
43 361 2471 1
43 363 2652 1
43 364 1880 1
43 365 2650 1
43 365 2652 2
43 368 2273 1
43 370 2651 2
43 370 2654 2
43 383 2069 1
43 385 2294 1
43 387 1713 1
43 404 1713 1
43 411 2284 1
43 412 1611 2
43 413 2484 3
43 416 2279 1
43 416 2283 2
43 416 2289 1
43 416 2304 1
43 422 2315 2
43 422 2327 2
43 422 2364 2
43 422 2368 1
43 422 2384 1
43 422 2396 1
43 422 2398 2
43 422 2402 1
43 422 2405 2
43 422 2434 1
43 422 2467 1
43 422 2478 1
43 424 2481 1
43 426 2235 1
43 428 1675 1
43 432 2237 1
43 439 2222 1
43 442 2284 1
43 442 2297 1
43 446 1888 1
43 446 1912 1
43 446 1917 2
43 446 1921 2
43 446 1924 2
43 446 1931 2
43 446 1934 1
43 446 1938 1
43 446 1957 1
43 446 1964 1
43 446 1997 8
43 446 2018 1
43 446 2050 1
43 446 2052 1
43 446 2655 1
43 455 1697 2
43 455 1881 1
43 455 2223 1
43 455 2301 2
43 456 2307 1
43 461 1604 1
43 461 1612 1
43 461 1659 1
43 461 1664 2
43 461 1670 1
43 461 1674 1
43 461 1676 1
43 461 1684 1
43 461 1689 1
43 461 1694 1
43 461 1698 1
43 462 2304 1
43 463 1667 1
43 463 1706 1
43 464 1652 1
43 464 1678 1
43 464 1718 1
43 464 1720 1
43 464 1722 2
43 464 1732 1
43 464 1750 1
43 464 1752 2
43 464 1769 3
43 464 1778 1
43 464 1780 2
43 464 1785 4
43 464 1790 1
43 464 1797 2
43 464 1800 2
43 464 1803 3
43 464 1813 1
43 464 1815 2
43 464 1818 1
43 464 1821 1
43 464 1823 1
43 464 1825 1
43 464 1829 2
43 464 1833 1
43 464 1835 1
43 464 1837 3
43 464 1841 2
43 464 1849 1
43 464 1852 2
43 464 1856 6
43 464 1863 1
43 464 1866 13
43 465 1712 1
43 466 2650 1
43 471 1712 1
43 476 1888 1
43 476 2052 1
43 477 2285 1
43 477 2295 1
43 477 2304 1
43 485 2056 1
43 495 1880 1
43 502 2429 1
43 504 2057 1
43 504 2069 1
43 504 2486 1
43 504 2497 1
43 504 2501 1
43 504 2580 1
43 506 2482 1
43 516 1709 1
43 523 2297 1
43 523 2483 1
43 524 2283 1
43 527 2652 1
43 533 2481 1
43 533 2650 1
43 535 1888 1
43 535 1960 1
43 535 1977 1
43 535 2044 2
43 535 2048 1
43 537 2321 1
43 537 2323 3
43 537 2328 1
43 537 2336 1
43 537 2340 1
43 537 2345 1
43 537 2348 1
43 537 2356 1
43 537 2359 1
43 537 2363 1
43 537 2366 1
43 537 2381 1
43 537 2446 1
43 537 2449 2
43 537 2458 1
43 537 2468 1
43 537 2470 2
43 542 1615 1
43 542 1697 1
43 542 1701 1
43 542 2238 1
43 542 2487 1
43 542 2520 2
43 542 2535 3
43 542 2572 1
43 542 2612 1
43 542 2621 1
43 542 2629 1
43 544 1652 1
43 544 1667 1
43 544 1669 1
43 544 1695 1
43 544 2216 1
43 545 2054 1
43 557 1712 1
43 561 2479 1
43 562 1613 1
43 562 1709 1
43 563 2289 1
43 564 2245 1
43 564 2258 3
43 564 2266 1
43 564 2268 1
43 564 2280 1
43 564 2287 1
43 564 2289 1
43 564 2291 1
43 564 2308 1
43 570 1710 1
43 575 1699 1
43 575 1701 1
43 575 1707 1
43 584 2279 1
43 585 2482 1
43 589 2321 1
43 589 2323 1
43 589 2353 1
43 589 2460 1
43 591 1707 1
43 596 2255 1
43 596 2257 2
43 596 2268 1
43 596 2271 1
43 596 2285 1
43 596 2302 1
43 599 1614 1
43 605 2260 1
43 609 1896 1
43 609 1898 1
43 609 1902 1
43 609 1908 1
43 609 1912 1
43 609 1915 1
43 609 1922 1
43 609 1966 1
43 609 1982 1
43 609 1984 3
43 609 1991 1
43 609 1993 1
43 609 2000 1
43 609 2002 1
43 609 2014 1
43 609 2018 1
43 610 1711 1
43 618 2230 1
43 618 2248 1
44 49 2140 1
44 61 2584 1
44 63 1953 1
44 67 2065 1
44 67 2073 4
44 67 2078 2
44 67 2087 1
44 67 2089 1
44 67 2093 2
44 71 1621 2
44 71 1633 2
44 71 1637 2
44 71 1641 1
44 72 2110 1
44 92 2567 1
44 92 2647 1
44 98 2312 1
44 101 1894 4
44 106 1951 1
44 108 2064 1
44 108 2096 1
44 109 2685 1
44 109 2687 1
44 109 2699 1
44 109 2704 1
44 109 2706 2
44 113 2097 1
44 114 2108 1
44 131 1913 1
44 131 2013 1
44 131 2021 1
44 131 2024 1
44 131 2035 1
44 140 2037 1
44 143 1975 1
44 143 1980 1
44 143 1989 1
44 143 2029 2
44 147 2490 2
44 147 2570 2
44 147 2578 1
44 147 2600 1
44 147 2603 3
44 147 2611 1
44 147 2614 1
44 147 2630 1
44 147 2633 1
44 147 2635 1
44 149 2033 1
44 149 2035 1
44 154 2008 1
44 154 2032 1
44 156 1907 1
44 156 1912 1
44 156 1952 1
44 156 1977 1
44 156 1979 2
44 156 1987 1
44 156 1991 1
44 156 1996 3
44 156 2001 1
44 156 2012 1
44 156 2015 1
44 156 2026 1
44 157 2307 1
44 169 1894 2
44 174 1980 1
44 174 2401 1
44 174 2416 1
44 174 2456 1
44 177 1949 2
44 177 2066 2
44 178 1716 1
44 187 2649 1
44 193 1883 5
44 193 1889 2
44 193 2063 1
44 193 2090 2
44 193 2093 1
44 193 2095 2
44 193 2109 2
44 193 2128 1
44 193 2130 2
44 193 2133 1
44 199 2148 1
44 202 2123 1
44 207 2723 1
44 210 1591 1
44 210 2655 1
44 212 1597 1
44 212 1660 1
44 212 1683 1
44 213 1909 2
44 213 1914 1
44 213 1974 1
44 213 2027 1
44 213 2144 1
44 213 2242 2
44 213 2252 3
44 215 2658 1
44 215 2660 1
44 223 2655 1
44 224 2108 1
44 228 2611 2
44 230 1716 1
44 231 1688 1
44 232 2651 1
44 235 2602 1
44 235 2610 1
44 235 2782 1
44 242 1916 1
44 247 1900 1
44 247 1912 1
44 247 1915 1
44 247 1954 1
44 247 1956 1
44 247 1995 2
44 247 1998 2
44 247 2006 1
44 247 2012 1
44 247 2014 1
44 247 2024 1
44 247 2027 3
44 247 2031 1
44 251 2313 1
44 252 1893 5
44 252 2489 1
44 252 2631 2
44 252 2654 1
44 257 2391 1
44 257 2393 1
44 257 2403 7
44 257 2414 1
44 257 2427 1
44 257 2433 1
44 257 2439 1
44 257 2443 1
44 257 2445 1
44 257 2447 2
44 257 2450 1
44 257 2452 1
44 257 2455 2
44 257 2458 1
44 257 2470 1
44 257 2473 1
44 263 1592 1
44 263 2665 2
44 263 2686 2
44 263 2705 1
44 263 2707 1
44 263 2723 4
44 263 2732 4
44 263 2738 1
44 263 2740 1
44 263 2782 1
44 268 2653 1
44 275 2647 1
44 276 1902 1
44 276 1909 2
44 276 1912 1
44 276 2000 1
44 276 2014 1
44 276 2036 2
44 277 2158 1
44 281 1897 1
44 281 1912 1
44 282 1714 1
44 284 2093 1
44 285 1893 1
44 285 1895 1
44 285 1897 1
44 289 2782 1
44 292 2092 1
44 316 2652 1
44 322 2055 3
44 322 2726 1
44 322 2781 1
44 331 2581 1
44 331 2609 1
44 332 1716 1
44 353 1713 1
44 353 1716 1
44 353 1967 1
44 357 2153 3
44 357 2157 1
44 364 1713 1
44 372 1914 1
44 376 2057 1
44 379 2570 1
44 392 2631 1
44 393 2061 1
44 393 2069 1
44 393 2074 1
44 393 2076 14
44 393 2091 1
44 393 2093 3
44 393 2111 2
44 393 2121 1
44 398 2060 1
44 402 2592 1
44 409 2658 1
44 418 2649 1
44 422 2070 1
44 422 2093 1
44 422 2096 1
44 429 1748 1
44 429 1751 1
44 429 1797 1
44 429 1804 1
44 429 1813 1
44 429 1876 1
44 429 2485 1
44 432 2489 1
44 435 1893 1
44 435 1895 2
44 447 2035 1
44 451 2658 1
44 451 2662 1
44 451 2665 2
44 451 2681 1
44 451 2691 1
44 451 2698 1
44 451 2703 1
44 451 2707 1
44 451 2722 4
44 451 2731 7
44 451 2740 2
44 451 2745 3
44 451 2750 1
44 451 2772 1
44 451 2774 1
44 451 2777 3
44 451 2781 2
44 460 2352 1
44 460 2354 3
44 460 2361 1
44 460 2424 1
44 460 2426 4
44 460 2431 1
44 460 2439 1
44 460 2446 10
44 460 2458 8
44 460 2467 5
44 460 2475 1
44 460 2477 1
44 460 2479 1
44 467 2309 1
44 469 1780 1
44 469 1801 2
44 469 2360 1
44 469 2424 2
44 469 2427 3
44 469 2452 1
44 469 2455 1
44 469 2477 1
44 469 2742 1
44 471 2648 1
44 483 1951 1
44 483 1972 1
44 483 2450 1
44 483 2454 2
44 493 1716 2
44 493 1951 1
44 495 2656 1
44 495 2725 1
44 498 2037 1
44 515 2038 1
44 521 2511 1
44 521 2547 1
44 521 2563 2
44 521 2575 2
44 521 2586 1
44 521 2588 1
44 521 2592 1
44 521 2602 1
44 521 2605 1
44 521 2621 1
44 521 2637 1
44 540 2126 4
44 545 2104 1
44 547 2652 1
44 559 2652 1
44 574 2026 1
44 591 2140 1
44 591 2159 1
44 593 2654 1
44 594 1887 1
44 603 2492 6
44 603 2524 1
44 603 2557 7
44 603 2565 3
44 603 2587 1
44 603 2593 1
44 603 2595 1
44 603 2640 1
44 603 2647 1
44 611 2108 1
44 611 2127 1
45 64 2224 1
45 64 2232 3
45 64 2236 9
45 64 2247 1
45 64 2249 1
45 64 2251 1
45 69 2217 1
45 70 1992 1
45 70 2220 1
45 70 2223 1
45 70 2226 1
45 70 2228 1
45 70 2232 1
45 70 2235 1
45 70 2237 1
45 70 2240 2
45 70 2243 1
45 70 2250 1
45 70 2253 1
45 70 2255 1
45 70 2263 5
45 70 2271 2
45 70 2279 6
45 70 2286 1
45 70 2288 2
45 70 2292 1
45 70 2296 5
45 70 2302 3
45 70 2312 1
45 70 2314 1
45 76 1958 1
45 76 1998 1
45 78 2057 1
45 81 1583 2
45 81 1592 1
45 81 1594 5
45 81 1600 1
45 81 1604 1
45 81 1606 1
45 81 1609 1
45 81 1611 1
45 81 1615 1
45 81 1619 2
45 81 1623 1
45 81 1631 5
45 81 1647 1
45 81 1656 4
45 81 1664 2
45 81 1670 2
45 81 1674 2
45 81 1678 1
45 81 1684 1
45 81 1688 3
45 81 2348 3
45 89 2306 1
45 90 1849 1
45 90 2266 1
45 90 2306 1
45 93 1712 1
45 93 2311 1
45 95 2062 1
45 97 1841 1
45 97 1847 1
45 97 2223 1
45 97 2225 1
45 97 2228 12
45 97 2241 1
45 97 2245 1
45 97 2247 4
45 97 2252 3
45 97 2257 1
45 97 2311 1
45 97 2314 1
45 102 2648 1
45 102 2650 1
45 107 2320 7
45 107 2350 1
45 107 2353 1
45 107 2528 1
45 107 2626 1
45 116 1591 1
45 116 1598 1
45 116 1715 1
45 116 2222 1
45 116 2234 1
45 116 2253 1
45 116 2273 1
45 123 1787 1
45 123 1794 4
45 123 1831 1
45 123 1848 1
45 123 1884 2
45 127 2684 1
45 131 1888 1
45 131 1892 2
45 131 1988 1
45 131 2039 2
45 134 1861 1
45 135 2316 1
45 138 2130 1
45 138 2136 1
45 140 2000 1
45 140 2002 1
45 141 2065 1
45 141 2207 1
45 141 2285 1
45 141 2290 2
45 141 2293 1
45 141 2296 1
45 145 2288 1
45 146 2010 1
45 149 1965 1
45 149 2056 1
45 150 1716 1
45 150 1763 1
45 150 1826 1
45 154 1895 2
45 154 2037 2
45 154 2041 1
45 154 2044 1
45 154 2310 1
45 154 2650 1
45 156 1889 1
45 156 1892 5
45 156 2041 3
45 156 2045 1
45 159 1911 1
45 159 1913 2
45 162 2306 1
45 170 2057 1
45 176 1604 1
45 176 1607 3
45 176 2104 1
45 176 2142 1
45 176 2159 2
45 176 2202 1
45 176 2324 2
45 186 2057 1
45 194 1878 1
45 200 2359 1
45 200 2361 2
45 200 2366 3
45 200 2372 1
45 200 2374 14
45 200 2389 7
45 200 2398 2
45 200 2401 7
45 200 2764 1
45 208 2304 1
45 223 1883 1
45 232 1603 1
45 232 2656 1
45 232 2762 1
45 237 2748 1
45 242 2025 1
45 247 1896 1
45 252 2001 1
45 254 1589 1
45 254 1591 1
45 254 1951 1
45 264 2512 1
45 264 2525 1
45 264 2528 1
45 264 2564 1
45 264 2584 2
45 264 2613 1
45 264 2615 3
45 264 2627 11
45 264 2639 1
45 264 2641 1
45 265 2647 1
45 266 2720 1
45 266 2731 1
45 270 2122 1
45 270 2160 1
45 270 2205 1
45 270 2321 1
45 270 2328 3
45 270 2332 2
45 270 2335 1
45 270 2338 1
45 273 1583 2
45 273 1593 3
45 273 1618 1
45 273 1623 1
45 273 1625 1
45 273 1630 1
45 273 1635 1
45 273 1645 1
45 273 1655 5
45 273 1674 2
45 273 1678 1
45 273 1684 1
45 273 1687 2
45 273 1953 6
45 273 2009 1
45 278 2249 1
45 281 2038 1
45 285 1888 1
45 285 1960 1
45 285 1963 2
45 285 1972 1
45 285 1981 1
45 285 1989 1
45 285 1992 2
45 285 1998 1
45 285 2012 1
45 285 2015 1
45 285 2023 1
45 285 2026 1
45 285 2032 2
45 285 2035 1
45 285 2650 1
45 286 2224 1
45 286 2226 3
45 286 2230 2
45 286 2233 2
45 286 2237 1
45 286 2243 1
45 286 2245 1
45 286 2247 1
45 286 2252 1
45 291 2318 1
45 293 1719 3
45 293 1723 5
45 293 1729 2
45 293 1734 1
45 293 1738 8
45 293 1747 2
45 293 1750 1
45 293 1752 1
45 293 1754 16
45 293 1771 7
45 293 1781 3
45 293 1785 13
45 293 1799 32
45 293 1832 33
45 293 1866 5
45 293 1872 3
45 293 1882 1
45 293 2253 2
45 297 1713 1
45 297 1795 1
45 302 1713 1
45 302 2731 1
45 305 1713 1
45 307 2290 2
45 310 2109 1
45 310 2150 1
45 310 2165 1
45 310 2170 1
45 310 2212 1
45 319 1784 1
45 319 1791 1
45 319 1803 1
45 319 1806 2
45 319 1822 1
45 319 1825 3
45 319 1834 2
45 325 1880 1
45 325 2222 5
45 325 2228 8
45 325 2237 1
45 325 2239 3
45 325 2245 4
45 325 2251 1
45 325 2253 1
45 325 2276 1
45 325 2288 6
45 325 2305 1
45 325 2313 1
45 328 1881 1
45 329 2214 1
45 333 2349 1
45 333 2351 1
45 333 2644 1
45 343 2096 1
45 343 2108 1
45 343 2137 3
45 343 2148 2
45 343 2167 1
45 343 2177 1
45 343 2211 2
45 343 2215 1
45 345 2005 2
45 345 2010 1
45 345 2134 1
45 346 2060 1
45 348 2038 1
45 348 2045 1
45 352 2648 1
45 360 1886 1
45 360 1952 1
45 360 1955 2
45 360 1964 1
45 360 1992 2
45 360 2054 1
45 362 1595 1
45 362 1597 1
45 362 1953 1
45 362 1955 2
45 362 2001 1
45 363 2258 1
45 364 1890 3
45 364 2041 1
45 364 2043 1
45 366 2316 1
45 368 2218 1
45 368 2273 1
45 368 2275 1
45 368 2293 1
45 371 2316 1
45 383 1885 1
45 384 1605 1
45 384 1710 1
45 385 2260 1
45 385 2352 1
45 385 2378 1
45 385 2382 1
45 385 2440 1
45 385 2561 2
45 385 2583 1
45 385 2594 1
45 385 2605 1
45 385 2609 1
45 385 2620 1
45 385 2645 2
45 406 1826 1
45 410 2256 1
45 411 2318 1
45 411 2321 1
45 411 2323 2
45 411 2326 1
45 411 2328 4
45 411 2343 1
45 411 2345 7
45 411 2353 1
45 411 2397 1
45 411 2412 1
45 411 2415 1
45 411 2419 1
45 411 2422 1
45 411 2426 1
45 411 2435 1
45 411 2438 1
45 411 2440 1
45 411 2442 2
45 411 2510 1
45 411 2643 1
45 415 2036 1
45 415 2151 6
45 415 2171 2
45 415 2174 1
45 415 2659 1
45 415 2762 2
45 416 2270 1
45 416 2272 1
45 416 2274 1
45 416 2287 5
45 416 2293 2
45 416 2297 1
45 416 2303 1
45 416 2305 1
45 416 2307 1
45 416 2344 1
45 416 2644 1
45 416 2646 1
45 417 2214 1
45 421 2066 1
45 421 2149 1
45 436 2310 1
45 442 2378 1
45 442 2643 1
45 446 2130 1
45 446 2144 1
45 446 2148 1
45 446 2169 1
45 448 1610 1
45 448 2351 1
45 448 2401 1
45 448 2411 1
45 455 2097 1
45 455 2103 4
45 455 2132 2
45 455 2136 1
45 455 2151 1
45 455 2179 1
45 455 2186 1
45 457 1611 1
45 457 1710 1
45 457 2027 1
45 457 2064 5
45 457 2113 1
45 457 2124 2
45 457 2135 1
45 457 2137 1
45 457 2458 1
45 457 2461 1
45 457 2471 1
45 457 2475 1
45 457 2522 1
45 457 2545 1
45 457 2605 1
45 461 2232 1
45 461 2262 1
45 461 2266 1
45 461 2280 1
45 461 2284 1
45 461 2286 1
45 461 2306 1
45 475 2652 1
45 475 2734 1
45 475 2740 1
45 475 2743 1
45 490 1712 3
45 490 1883 2
45 490 2221 1
45 490 2230 1
45 490 2253 1
45 490 2651 3
45 490 2655 1
45 490 2715 1
45 490 2721 2
45 490 2724 3
45 490 2728 1
45 490 2730 3
45 490 2734 1
45 490 2738 5
45 491 2056 1
45 496 2104 3
45 496 2165 1
45 496 2169 5
45 496 2175 3
45 496 2179 1
45 496 2182 1
45 496 2188 2
45 496 2193 2
45 496 2196 2
45 496 2202 2
45 496 2215 1
45 496 2272 1
45 498 1912 2
45 498 1915 11
45 498 2072 3
45 498 2204 1
45 498 2659 1
45 498 2722 1
45 498 2728 2
45 498 2731 3
45 498 2736 3
45 498 2740 2
45 498 2764 1
45 505 1802 1
45 505 1864 1
45 505 2113 1
45 505 2139 1
45 505 2141 1
45 505 2206 1
45 505 2278 1
45 505 2338 1
45 505 2406 1
45 505 2647 2
45 512 2415 1
45 512 2422 1
45 512 2437 1
45 512 2493 1
45 512 2560 1
45 512 2611 1
45 512 2627 1
45 515 2036 1
45 516 1714 2
45 522 1795 1
45 522 1797 1
45 522 1863 2
45 523 2289 1
45 523 2291 1
45 525 2227 1
45 532 1714 1
45 532 1826 2
45 532 2322 1
45 532 2325 2
45 532 2351 1
45 532 2646 1
45 539 1715 1
45 539 1883 1
45 542 2661 15
45 542 2677 1
45 542 2679 2
45 542 2682 3
45 542 2693 1
45 542 2695 2
45 542 2698 3
45 542 2702 4
45 542 2707 8
45 542 2716 7
45 542 2724 11
45 542 2741 19
45 542 2761 2
45 542 2765 17
45 556 2258 2
45 563 2273 1
45 563 2291 1
45 564 2288 1
45 571 1887 3
45 571 1907 1
45 571 1977 1
45 571 2038 1
45 571 2042 4
45 571 2378 1
45 571 2388 1
45 571 2397 1
45 571 2416 1
45 571 2422 4
45 571 2427 3
45 571 2432 4
45 571 2448 3
45 571 2452 1
45 571 2461 2
45 571 2467 1
45 571 2469 1
45 571 2485 2
45 571 2502 2
45 571 2505 2
45 571 2522 1
45 571 2524 1
45 571 2530 4
45 571 2541 4
45 571 2546 1
45 571 2548 12
45 571 2566 1
45 571 2568 2
45 571 2571 2
45 571 2574 1
45 571 2576 6
45 571 2585 1
45 571 2597 1
45 571 2600 3
45 571 2608 1
45 571 2612 1
45 571 2618 2
45 571 2626 7
45 571 2637 2
45 571 2640 2
45 571 2649 2
45 575 1881 1
45 581 2658 1
45 581 2668 2
45 581 2672 2
45 581 2713 1
45 581 2723 1
45 581 2726 3
45 581 2733 1
45 581 2736 1
45 581 2738 2
45 581 2745 3
45 581 2757 4
45 581 2773 1
45 586 2377 1
45 586 2379 1
45 586 2381 1
45 586 2413 1
45 594 1588 1
45 594 1591 1
45 594 1679 1
45 594 1860 2
45 594 2370 14
45 594 2385 5
45 594 2391 6
45 594 2398 7
45 594 2645 3
45 594 2649 1
45 594 2658 2
45 594 2666 1
45 594 2671 1
45 594 2673 2
45 594 2680 1
45 594 2698 1
45 594 2743 3
45 594 2758 1
45 594 2763 1
45 594 2765 3
45 594 2769 1
45 594 2772 3
45 595 2763 1
45 596 2260 1
45 598 2619 1
45 599 2057 1
45 604 2056 1
45 605 2306 1
45 606 2311 1
45 612 1585 1
45 612 1589 1
45 612 1600 6
45 612 1611 2
45 612 1614 1
45 612 1621 1
45 612 1639 1
45 612 1643 1
45 612 1655 5
45 612 2211 3
45 613 2316 1
45 613 2336 1
45 615 2310 1
45 615 2318 2
45 615 2321 1
45 615 2323 5
45 615 2338 1
45 615 2343 1
45 615 2347 1
45 615 2350 1
45 615 2645 1
46 47 1757 2
46 47 1761 1
46 47 1763 1
46 47 1765 1
46 47 1769 1
46 47 1771 1
46 47 1777 1
46 47 1785 1
46 47 1868 1
46 47 1877 1
46 47 1879 1
46 47 2071 1
46 47 2085 1
46 47 2089 1
46 47 2098 1
46 47 2102 2
46 47 2139 1
46 47 2175 1
46 54 1579 2
46 54 1707 1
46 61 1713 1
46 62 1730 1
46 62 1794 1
46 62 1797 1
46 62 1808 1
46 62 1848 2
46 62 1857 1
46 62 2231 13
46 62 2245 5
46 70 1717 1
46 70 1719 1
46 71 2753 1
46 72 1638 1
46 73 1711 1
46 73 1887 1
46 73 2314 1
46 74 2383 1
46 74 2430 2
46 75 2383 1
46 75 2396 1
46 76 2242 1
46 83 1552 1
46 83 1594 1
46 83 1603 1
46 83 1612 7
46 83 1625 1
46 83 1639 1
46 83 1649 1
46 83 1651 1
46 83 1654 1
46 83 1663 1
46 83 1666 2
46 83 1669 1
46 83 1702 1
46 83 1710 5
46 83 1748 1
46 83 1769 2
46 83 1782 3
46 83 1786 1
46 83 1788 2
46 83 1813 1
46 83 1853 2
46 83 1878 1
46 83 1880 1
46 83 1894 1
46 83 1959 1
46 84 2245 1
46 87 2390 1
46 87 2487 1
46 89 2336 1
46 89 2429 1
46 89 2473 1
46 89 2476 2
46 90 2048 2
46 90 2051 1
46 90 2223 2
46 90 2474 1
46 92 1890 1
46 93 2481 1
46 93 2496 1
46 93 2505 2
46 93 2514 1
46 93 2570 4
46 93 2580 2
46 93 2600 1
46 93 2610 2
46 93 2625 1
46 93 2629 1
46 93 2648 1
46 93 2652 1
46 94 2055 1
46 100 2220 1
46 100 2224 2
46 102 1738 1
46 102 1749 1
46 102 1754 1
46 102 1756 1
46 102 1761 1
46 102 1767 1
46 102 1775 2
46 102 1781 1
46 102 1783 2
46 102 1788 2
46 102 1854 2
46 102 1869 1
46 102 1872 2
46 102 1875 2
46 102 1879 1
46 102 1892 1
46 102 1897 11
46 102 1918 5
46 102 1924 5
46 102 1932 5
46 102 1938 6
46 102 1946 1
46 102 1948 1
46 102 1952 1
46 102 1955 5
46 102 1964 2
46 102 1968 3
46 102 1980 2
46 102 1983 1
46 102 1985 4
46 102 1990 5
46 102 1996 8
46 102 2005 20
46 102 2026 4
46 102 2031 17
46 102 2683 1
46 102 2699 4
46 102 2712 1
46 102 2724 3
46 102 2754 1
46 104 1888 1
46 104 1891 5
46 104 1897 1
46 104 1900 1
46 104 1902 1
46 104 1904 3
46 104 1909 3
46 104 1916 2
46 104 1924 10
46 104 1935 3
46 104 1939 1
46 104 1943 1
46 104 1945 2
46 104 1948 3
46 104 1952 4
46 104 1957 6
46 104 1964 5
46 104 1970 1
46 104 1972 2
46 104 1983 2
46 104 1986 5
46 104 1997 2
46 104 2000 12
46 104 2013 1
46 104 2015 13
46 104 2029 2
46 104 2035 2
46 104 2038 1
46 104 2040 2
46 104 2043 2
46 104 2046 1
46 105 1573 2
46 105 1585 1
46 105 1588 1
46 105 1599 1
46 105 1604 1
46 105 1608 1
46 105 1618 1
46 105 1620 2
46 105 1624 1
46 105 1628 1
46 105 1639 1
46 105 1663 1
46 105 1677 2
46 105 1690 1
46 105 1724 2
46 105 1735 2
46 105 1747 1
46 105 1757 1
46 105 1773 1
46 105 1786 1
46 105 1859 1
46 105 1874 1
46 105 2468 1
46 108 1578 1
46 108 1583 1
46 108 1599 1
46 108 1601 1
46 108 1612 5
46 108 1618 5
46 108 1627 3
46 108 1639 1
46 108 1642 11
46 108 1654 3
46 108 1659 1
46 108 1661 2
46 108 1665 3
46 108 1670 7
46 108 1680 4
46 108 1704 1
46 108 1707 1
46 108 1709 3
46 108 2665 3
46 108 2672 1
46 108 2674 1
46 108 2685 1
46 108 2693 1
46 108 2696 3
46 108 2761 1
46 108 2782 1
46 109 1712 1
46 109 2243 1
46 110 1880 1
46 110 2123 1
46 110 2138 1
46 110 2183 1
46 110 2225 1
46 110 2649 1
46 110 2668 1
46 110 2678 2
46 110 2687 1
46 110 2695 1
46 110 2702 1
46 110 2704 2
46 111 2056 3
46 118 2482 1
46 119 2067 1
46 119 2087 3
46 119 2188 1
46 119 2204 1
46 119 2208 1
46 119 2218 1
46 119 2655 1
46 121 2049 1
46 121 2316 1
46 121 2340 2
46 121 2343 3
46 121 2386 1
46 121 2393 1
46 121 2396 2
46 121 2404 1
46 121 2407 6
46 121 2414 2
46 121 2417 1
46 121 2420 1
46 121 2425 1
46 121 2428 1
46 121 2434 3
46 121 2439 2
46 121 2451 5
46 121 2457 1
46 122 2225 1
46 122 2317 1
46 125 1579 3
46 125 1585 2
46 125 1588 1
46 125 2336 1
46 125 2422 1
46 125 2475 3
46 130 2650 1
46 135 2647 1
46 136 1716 1
46 136 2237 1
46 143 1604 1
46 143 1617 1
46 143 1624 2
46 143 1627 1
46 143 1629 2
46 143 1680 2
46 143 2069 1
46 143 2075 4
46 143 2085 1
46 143 2088 1
46 143 2100 1
46 143 2111 1
46 143 2121 1
46 143 2124 5
46 143 2131 2
46 143 2135 2
46 143 2139 1
46 143 2143 2
46 143 2146 1
46 143 2152 3
46 143 2156 1
46 143 2158 6
46 143 2165 5
46 143 2172 4
46 143 2177 2
46 143 2181 1
46 143 2184 5
46 143 2192 4
46 143 2197 5
46 143 2205 1
46 143 2207 3
46 143 2212 1
46 143 2216 1
46 143 2496 1
46 143 2503 1
46 143 2506 1
46 143 2508 1
46 143 2518 1
46 143 2521 1
46 143 2578 1
46 144 2338 7
46 144 2395 2
46 144 2444 1
46 144 2460 1
46 144 2463 1
46 145 1715 1
46 148 1713 1
46 148 1718 1
46 148 1881 1
46 148 1883 5
46 148 2057 2
46 148 2248 1
46 148 2250 1
46 148 2257 1
46 148 2261 1
46 148 2263 2
46 148 2267 6
46 148 2274 2
46 148 2277 2
46 148 2281 1
46 148 2284 2
46 148 2287 1
46 148 2289 1
46 148 2293 1
46 148 2295 1
46 148 2298 1
46 148 2300 3
46 148 2304 2
46 148 2308 1
46 148 2311 2
46 148 2314 1
46 148 2316 1
46 148 2338 1
46 148 2340 7
46 148 2424 1
46 148 2427 1
46 148 2444 1
46 148 2463 2
46 148 2650 2
46 152 2339 1
46 154 1717 1
46 154 1724 1
46 154 1879 1
46 154 2234 2
46 154 2243 1
46 155 2479 1
46 156 2316 1
46 156 2652 1
46 157 1545 1
46 157 1560 1
46 157 1570 1
46 157 1577 2
46 157 1583 1
46 157 1587 1
46 157 1589 3
46 157 1593 2
46 157 1596 1
46 157 1598 1
46 157 1601 1
46 157 1603 6
46 157 1610 2
46 157 1621 4
46 157 1626 1
46 157 1631 3
46 157 1635 1
46 157 1645 1
46 157 1651 2
46 157 1657 1
46 157 1661 1
46 157 1667 1
46 157 1671 2
46 157 1681 2
46 157 1684 1
46 157 1709 1
46 157 1719 1
46 157 1888 1
46 157 2317 2
46 159 2240 1
46 159 2247 1
46 159 2337 9
46 159 2391 4
46 159 2439 1
46 159 2448 1
46 159 2476 2
46 163 2221 4
46 164 2055 2
46 164 2220 1
46 164 2479 1
46 164 2654 2
46 167 1550 1
46 167 1552 2
46 167 1582 1
46 167 1584 1
46 167 1586 6
46 167 1594 4
46 167 1601 12
46 167 1614 8
46 167 1626 1
46 167 1630 1
46 167 1633 8
46 167 1644 5
46 167 1650 5
46 167 1656 12
46 167 1670 1
46 167 1672 4
46 167 1677 1
46 167 1680 13
46 167 1695 5
46 167 1702 5
46 167 1708 2
46 167 1712 2
46 167 2257 1
46 168 2219 1
46 168 2222 2
46 171 2487 1
46 174 1715 1
46 175 1577 2
46 175 1600 1
46 175 1604 2
46 175 1607 1
46 175 1618 2
46 175 1623 5
46 175 1630 1
46 175 1632 4
46 175 1640 2
46 175 1643 2
46 175 1646 3
46 175 1650 3
46 175 1654 3
46 175 1658 1
46 175 1661 7
46 175 1671 1
46 175 1675 5
46 175 1692 1
46 175 1701 2
46 175 2430 1
46 175 2434 1
46 177 1719 1
46 177 2316 1
46 178 1717 2
46 178 1880 1
46 178 2315 2
46 183 2335 1
46 183 2390 1
46 186 2054 1
46 188 2231 1
46 189 2265 1
46 189 2298 1
46 190 2492 1
46 190 2503 1
46 190 2505 1
46 190 2508 3
46 190 2522 1
46 190 2554 1
46 190 2610 1
46 190 2646 1
46 192 2431 1
46 192 2448 1
46 196 1715 1
46 197 2225 2
46 197 2494 1
46 201 1715 1
46 201 2321 1
46 205 2339 1
46 205 2424 1
46 205 2426 1
46 205 2431 1
46 206 1855 1
46 206 1859 1
46 206 1863 6
46 206 1875 2
46 206 1879 1
46 206 1881 1
46 206 1883 1
46 206 2322 1
46 206 2333 1
46 206 2345 1
46 206 2463 1
46 206 2471 1
46 208 2242 1
46 208 2248 1
46 212 1716 1
46 212 1739 1
46 212 1741 1
46 212 1794 1
46 212 1812 1
46 212 1820 1
46 212 1828 2
46 212 1849 1
46 212 1861 2
46 212 1864 1
46 212 2232 1
46 212 2234 1
46 213 1572 1
46 213 1710 1
46 219 2052 4
46 219 2057 2
46 222 1716 1
46 222 2682 4
46 222 2691 1
46 222 2698 2
46 222 2782 1
46 223 2429 1
46 223 2435 1
46 223 2444 1
46 224 2341 2
46 224 2412 1
46 224 2451 1
46 226 2250 1
46 226 2487 1
46 228 2277 1
46 228 2279 1
46 228 2306 1
46 228 2479 1
46 229 2482 1
46 231 2336 1
46 231 2341 1
46 231 2362 1
46 231 2394 1
46 231 2477 2
46 232 2225 1
46 232 2336 1
46 232 2430 1
46 232 2433 1
46 232 2473 1
46 235 1722 2
46 235 1734 2
46 235 1777 1
46 235 1795 3
46 235 1799 4
46 235 1804 36
46 235 1843 1
46 235 1846 7
46 235 1855 2
46 235 1862 1
46 235 1865 1
46 235 1867 1
46 235 1869 2
46 235 1872 1
46 235 1874 1
46 242 2566 1
46 242 2649 1
46 242 2657 1
46 244 2243 1
46 246 1713 1
46 250 2316 2
46 252 2487 1
46 254 2047 1
46 255 2483 1
46 256 2053 1
46 256 2088 1
46 257 2494 1
46 257 2498 1
46 257 2508 1
46 257 2519 3
46 257 2525 1
46 257 2561 2
46 257 2565 4
46 257 2571 1
46 257 2580 1
46 257 2611 1
46 257 2614 1
46 257 2616 4
46 257 2621 1
46 257 2626 1
46 258 1730 1
46 258 1738 2
46 258 1743 6
46 258 1751 9
46 258 1762 1
46 258 1764 1
46 258 1766 2
46 258 1769 1
46 258 1772 2
46 258 1789 1
46 258 1798 2
46 258 1805 1
46 258 1809 2
46 258 1819 2
46 258 1827 1
46 258 1835 1
46 258 1847 2
46 258 1856 1
46 258 1866 1
46 258 1874 5
46 258 1890 1
46 258 2494 1
46 258 2496 1
46 258 2498 2
46 258 2503 1
46 258 2505 1
46 258 2513 1
46 258 2515 2
46 258 2525 1
46 258 2561 1
46 258 2564 2
46 258 2570 3
46 258 2582 1
46 258 2596 4
46 258 2604 2
46 258 2618 1
46 258 2620 1
46 258 2627 1
46 258 2629 2
46 258 2634 1
46 258 2636 1
46 258 2646 3
46 260 2057 2
46 260 2340 2
46 260 2343 1
46 260 2384 1
46 260 2655 1
46 261 1882 1
46 261 1885 1
46 263 1714 1
46 264 2249 1
46 264 2692 1
46 267 2052 1
46 267 2505 2
46 267 2511 2
46 267 2620 2
46 268 2652 1
46 272 1881 1
46 272 1887 1
46 272 2057 1
46 272 2224 1
46 272 2317 1
46 274 2070 1
46 274 2080 3
46 274 2084 1
46 274 2086 2
46 274 2089 1
46 274 2125 1
46 274 2200 1
46 274 2203 5
46 274 2345 1
46 274 2471 1
46 276 1576 4
46 276 1604 1
46 278 2070 1
46 278 2201 1
46 279 2388 2
46 279 2417 1
46 279 2419 1
46 279 2437 2
46 279 2459 1
46 284 1757 2
46 284 1761 1
46 284 1778 1
46 284 1856 1
46 284 1872 2
46 284 1878 1
46 284 1893 1
46 284 1896 2
46 284 1945 2
46 284 1954 1
46 284 1956 1
46 284 1967 1
46 284 1975 1
46 284 1980 1
46 284 1983 1
46 284 1988 3
46 284 2007 1
46 284 2013 1
46 284 2018 2
46 284 2021 1
46 284 2025 2
46 284 2034 1
46 284 2048 1
46 288 1545 1
46 288 1575 2
46 288 1578 1
46 288 1580 1
46 288 1594 3
46 288 1633 2
46 289 2479 1
46 294 2491 1
46 294 2646 1
46 296 1732 1
46 296 1742 1
46 296 1746 2
46 296 1750 1
46 296 1756 1
46 296 1758 2
46 296 1761 2
46 296 1765 2
46 296 1774 1
46 296 1777 2
46 296 1780 1
46 296 1785 4
46 296 1805 1
46 296 1824 1
46 296 1854 1
46 296 2337 1
46 296 2341 1
46 296 2438 1
46 296 2468 2
46 296 2496 4
46 296 2502 1
46 296 2524 1
46 296 2564 1
46 296 2570 3
46 296 2575 1
46 296 2577 2
46 296 2581 2
46 296 2597 4
46 296 2602 1
46 296 2613 1
46 296 2623 2
46 296 2629 8
46 296 2639 2
46 313 1735 2
46 313 1787 1
46 313 1790 1
46 313 1813 1
46 313 1852 1
46 313 1855 1
46 313 1862 1
46 313 1868 2
46 313 1876 1
46 313 1889 1
46 314 1714 1
46 315 1715 1
46 315 2221 1
46 317 1570 1
46 317 2481 1
46 318 1714 1
46 318 2323 1
46 318 2335 1
46 321 1580 1
46 321 1639 1
46 321 1677 2
46 321 1883 1
46 322 1788 1
46 324 1580 2
46 326 1912 1
46 326 1954 1
46 326 2015 1
46 326 2094 1
46 326 2279 1
46 326 2285 1
46 326 2333 1
46 326 2341 1
46 326 2390 1
46 326 2437 1
46 331 1576 1
46 331 1638 1
46 331 1711 1
46 331 2480 1
46 332 1714 1
46 332 2330 1
46 332 2333 1
46 332 2342 1
46 334 2412 1
46 341 1715 1
46 341 2340 1
46 341 2387 2
46 341 2420 1
46 344 1579 2
46 344 1583 1
46 344 1648 2
46 344 1655 1
46 344 1680 1
46 344 1685 1
46 344 1712 1
46 346 1714 1
46 346 2056 3
46 346 2315 2
46 349 2384 6
46 349 2392 2
46 349 2399 3
46 349 2404 1
46 349 2411 2
46 349 2414 1
46 349 2420 1
46 349 2424 1
46 349 2427 1
46 349 2435 2
46 349 2439 1
46 349 2441 1
46 349 2452 1
46 349 2650 1
46 352 2054 1
46 352 2446 1
46 353 2650 1
46 354 1580 2
46 354 1596 1
46 354 1600 1
46 354 1603 2
46 354 1709 1
46 355 1892 1
46 355 1902 1
46 355 1952 1
46 355 1977 1
46 355 1980 3
46 355 2031 1
46 355 2226 1
46 355 2238 9
46 355 2248 1
46 357 1578 4
46 357 1583 1
46 357 1624 2
46 357 1708 1
46 357 1711 1
46 357 1889 1
46 357 2479 1
46 357 2481 1
46 357 2655 2
46 359 1639 1
46 359 2219 1
46 360 1714 1
46 367 2306 1
46 377 2685 1
46 377 2695 2
46 377 2699 2
46 377 2703 4
46 377 2782 1
46 378 2650 1
46 380 2225 2
46 381 2233 1
46 381 2241 2
46 383 2057 3
46 383 2215 1
46 383 2225 2
46 383 2662 1
46 383 2664 1
46 383 2672 2
46 383 2686 1
46 383 2694 1
46 383 2696 4
46 383 2701 1
46 383 2746 1
46 388 1725 1
46 388 1817 1
46 388 1819 1
46 388 2069 1
46 388 2072 1
46 388 2082 1
46 388 2085 1
46 388 2132 1
46 388 2190 1
46 388 2200 1
46 391 2416 1
46 395 1724 11
46 395 1751 1
46 395 1753 1
46 395 1762 1
46 395 1765 2
46 395 1778 1
46 395 1781 1
46 395 1785 1
46 395 1791 5
46 395 1803 1
46 395 1805 3
46 395 1810 2
46 395 1813 1
46 395 1815 12
46 395 1828 2
46 395 1833 1
46 395 1835 1
46 395 1843 2
46 395 1846 2
46 395 1857 1
46 395 1860 1
46 395 1862 1
46 395 1866 2
46 395 1870 1
46 395 1872 1
46 395 1875 1
46 398 2350 1
46 398 2459 1
46 401 2660 1
46 402 2225 1
46 402 2233 1
46 405 2648 1
46 406 2250 1
46 408 1887 1
46 409 1715 1
46 409 2480 1
46 409 2503 5
46 409 2586 1
46 409 2648 1
46 410 1718 1
46 414 2508 1
46 416 2770 1
46 419 2221 2
46 424 2236 3
46 424 2244 1
46 430 2227 1
46 432 2233 1
46 436 2247 1
46 436 2412 1
46 436 2414 1
46 436 2446 1
46 437 2315 1
46 437 2336 1
46 437 2383 1
46 437 2428 1
46 437 2459 3
46 438 2216 1
46 438 2230 1
46 438 2235 1
46 438 2238 1
46 438 2303 1
46 438 2479 1
46 442 2222 2
46 442 2225 1
46 443 2336 2
46 443 2447 1
46 445 1942 1
46 445 1947 5
46 445 1953 6
46 445 1962 2
46 445 1965 1
46 445 1967 3
46 445 1972 3
46 445 1977 1
46 445 1981 1
46 445 1995 1
46 445 1999 2
46 445 2010 1
46 445 2012 1
46 445 2033 1
46 445 2043 2
46 445 2046 2
46 446 2398 1
46 446 2461 1
46 451 1910 1
46 451 1912 1
46 451 1914 1
46 451 1927 1
46 451 1936 1
46 451 1957 1
46 451 1960 1
46 451 1963 1
46 451 1969 3
46 451 1980 1
46 451 1984 2
46 451 1990 1
46 451 1994 1
46 451 2008 1
46 451 2029 1
46 451 2048 1
46 451 2494 1
46 452 2219 1
46 453 2055 1
46 453 2235 2
46 453 2241 1
46 456 2224 1
46 456 2662 3
46 456 2666 1
46 456 2668 5
46 456 2679 1
46 456 2683 1
46 456 2689 1
46 456 2694 2
46 456 2711 3
46 456 2716 1
46 456 2733 4
46 456 2738 6
46 456 2745 5
46 456 2751 26
46 459 2216 1
46 460 2316 1
46 470 2339 1
46 470 2406 1
46 470 2421 1
46 470 2428 1
46 471 2424 1
46 471 2460 1
46 471 2487 1
46 473 2052 2
46 473 2227 1
46 473 2236 1
46 473 2240 3
46 473 2254 1
46 473 2260 1
46 476 2652 1
46 477 2338 1
46 478 2478 1
46 478 2676 1
46 478 2729 1
46 480 2398 1
46 480 2429 1
46 480 2439 1
46 480 2475 1
46 480 2477 1
46 481 2339 1
46 483 2495 1
46 483 2655 1
46 486 1901 1
46 486 1910 2
46 486 1914 1
46 486 1916 2
46 486 1921 5
46 486 1927 2
46 486 1930 5
46 486 1937 1
46 486 1939 5
46 486 1945 7
46 486 1955 1
46 486 1959 4
46 486 1964 3
46 486 1972 5
46 486 1982 2
46 486 1986 4
46 486 1991 1
46 486 1996 2
46 486 1999 2
46 486 2003 3
46 486 2008 1
46 486 2010 4
46 486 2015 1
46 486 2024 1
46 486 2026 2
46 486 2032 2
46 486 2036 2
46 486 2043 5
46 489 2314 2
46 489 2485 1
46 490 1887 1
46 491 2492 2
46 491 2497 1
46 491 2499 1
46 491 2510 1
46 491 2523 1
46 491 2531 1
46 491 2565 1
46 491 2570 1
46 491 2611 4
46 491 2618 1
46 491 2648 1
46 494 2652 1
46 499 1740 2
46 499 1789 2
46 499 1794 2
46 499 1798 1
46 499 1800 3
46 499 1808 2
46 499 1812 1
46 499 1814 1
46 499 1816 1
46 499 1824 1
46 499 1826 2
46 499 1829 1
46 499 1832 1
46 499 1854 1
46 499 1856 1
46 499 1859 1
46 499 1879 1
46 502 1710 1
46 502 1712 1
46 504 2055 1
46 504 2410 1
46 507 1715 1
46 507 2314 1
46 508 2329 1
46 508 2331 1
46 510 1719 1
46 515 1726 1
46 515 1731 1
46 515 1735 1
46 515 1745 10
46 515 1757 2
46 515 1760 1
46 515 1762 1
46 515 1764 7
46 515 1772 2
46 515 1775 5
46 515 1781 3
46 515 1800 1
46 515 1816 3
46 515 1824 1
46 515 1826 1
46 515 1829 2
46 515 1837 2
46 515 1842 1
46 515 1845 1
46 515 1853 2
46 515 1866 3
46 515 1878 2
46 515 2134 1
46 515 2224 1
46 520 2052 1
46 521 2218 1
46 526 2224 2
46 531 2678 1
46 532 2050 1
46 533 1718 1
46 533 2480 1
46 540 2315 1
46 541 1888 1
46 543 1949 1
46 543 1955 1
46 543 1975 1
46 543 1988 1
46 543 2013 1
46 543 2655 1
46 545 1727 1
46 545 1730 1
46 545 1740 1
46 545 1771 1
46 545 1799 1
46 545 1803 1
46 545 1805 3
46 545 1809 2
46 545 1812 1
46 545 1819 1
46 545 1829 2
46 545 1845 3
46 545 1850 3
46 545 1863 5
46 545 1870 2
46 545 1875 3
46 546 2346 1
46 547 2649 1
46 548 2229 1
46 548 2648 1
46 552 2313 1
46 553 2689 1
46 553 2698 1
46 555 2341 1
46 559 1723 1
46 559 1861 1
46 561 2321 1
46 561 2467 5
46 561 2476 2
46 563 2315 2
46 565 2124 1
46 565 2685 1
46 565 2713 1
46 565 2756 1
46 565 2782 1
46 566 1755 1
46 566 1772 1
46 566 1774 1
46 566 1777 1
46 566 1779 1
46 566 1785 1
46 566 1855 1
46 566 1873 1
46 566 1878 1
46 566 2085 2
46 566 2089 1
46 566 2131 1
46 566 2152 1
46 566 2221 1
46 574 2666 1
46 574 2679 2
46 574 2715 1
46 574 2720 1
46 574 2726 1
46 574 2728 1
46 577 2250 1
46 579 2479 1
46 579 2661 1
46 580 1720 1
46 584 2323 1
46 585 1881 1
46 585 1884 1
46 585 2478 1
46 586 2249 1
46 586 2689 1
46 588 2441 1
46 589 2661 1
46 596 2232 1
46 596 2236 1
46 596 2244 3
46 596 2249 1
46 597 2337 2
46 597 2390 1
46 597 2423 1
46 597 2426 2
46 597 2432 1
46 602 2337 1
46 602 2466 1
46 602 2469 1
46 603 1717 1
46 603 1719 1
46 605 2414 1
46 607 2669 2
46 607 2697 3
46 607 2701 6
46 607 2708 1
46 609 2221 2
46 610 2053 1
46 618 1743 1
46 618 2117 1
46 618 2498 2
46 618 2649 1
47 54 1882 1
47 59 1879 2
47 59 1884 1
47 59 2048 3
47 59 2052 1
47 59 2217 6
47 59 2279 3
47 59 2284 1
47 59 2294 16
47 68 2650 1
47 73 2711 1
47 73 2713 1
47 73 2767 1
47 73 2774 1
47 83 1878 1
47 84 1882 1
47 92 2652 1
47 92 2739 1
47 93 2649 1
47 93 2768 1
47 93 2774 2
47 100 2306 1
47 102 1797 1
47 102 1805 1
47 102 1839 1
47 105 1742 1
47 105 1774 1
47 105 1885 1
47 105 1971 1
47 105 1983 1
47 105 2022 1
47 105 2029 1
47 105 2032 2
47 105 2037 1
47 105 2039 1
47 105 2047 1
47 119 2285 1
47 119 2287 5
47 119 2293 1
47 119 2296 2
47 119 2304 1
47 129 2322 1
47 129 2462 1
47 130 2650 1
47 143 2058 1
47 143 2080 1
47 143 2087 1
47 143 2090 1
47 143 2092 1
47 143 2098 1
47 143 2115 2
47 143 2119 3
47 143 2124 1
47 143 2126 12
47 143 2139 1
47 143 2147 1
47 143 2149 4
47 143 2155 1
47 143 2161 3
47 143 2165 1
47 143 2184 2
47 143 2193 2
47 143 2197 6
47 143 2208 6
47 143 2215 1
47 143 2231 4
47 143 2237 9
47 143 2289 1
47 143 2298 2
47 154 1722 1
47 154 1724 8
47 154 1856 1
47 158 2049 1
47 167 2218 1
47 168 2073 1
47 172 2736 1
47 175 1891 1
47 175 1894 6
47 175 1907 7
47 175 1918 1
47 175 1928 1
47 175 1930 1
47 175 1932 1
47 175 1934 7
47 175 1943 1
47 175 1949 19
47 175 1970 1
47 175 1972 1
47 175 1974 1
47 175 1977 1
47 175 1979 1
47 175 1981 1
47 175 1985 1
47 175 2007 1
47 175 2009 2
47 175 2012 1
47 175 2014 3
47 175 2022 1
47 175 2024 2
47 175 2028 6
47 175 2035 3
47 175 2040 3
47 175 2044 2
47 175 2047 1
47 179 1946 1
47 179 2283 1
47 180 2287 1
47 183 2034 1
47 188 2307 2
47 196 2365 1
47 196 2386 1
47 206 1795 1
47 206 1839 1
47 206 1843 1
47 206 1848 1
47 206 1851 1
47 206 1858 11
47 206 1870 2
47 209 2295 1
47 209 2299 1
47 219 2480 1
47 242 2529 5
47 242 2536 1
47 249 2027 1
47 255 2479 1
47 258 1722 1
47 258 1743 1
47 258 1774 20
47 258 1795 2
47 258 1798 3
47 258 1802 1
47 258 1811 1
47 258 1840 1
47 258 1867 4
47 258 1872 3
47 258 1876 1
47 258 2216 2
47 259 2481 1
47 261 2549 1
47 261 2579 5
47 261 2586 2
47 261 2608 1
47 267 1923 1
47 267 1932 1
47 267 1939 3
47 267 1945 2
47 267 1948 1
47 267 1971 1
47 267 1973 2
47 267 1989 1
47 267 1997 1
47 267 1999 1
47 267 2001 5
47 267 2016 1
47 267 2020 1
47 267 2022 1
47 267 2026 8
47 267 2038 1
47 267 2040 7
47 267 2492 1
47 267 2497 1
47 267 2507 2
47 267 2510 5
47 267 2608 1
47 267 2622 2
47 267 2628 7
47 267 2637 1
47 270 2298 1
47 274 2095 1
47 274 2104 1
47 274 2110 1
47 274 2121 1
47 274 2130 1
47 274 2147 3
47 274 2152 1
47 274 2159 7
47 284 1758 1
47 284 1761 1
47 284 1872 1
47 284 1874 3
47 284 2688 1
47 284 2776 1
47 296 1744 1
47 296 1754 5
47 296 1780 1
47 296 1783 4
47 296 1788 1
47 296 1793 1
47 296 1795 2
47 296 1880 1
47 301 1964 1
47 301 1966 1
47 301 1988 3
47 301 2012 1
47 301 2014 1
47 301 2023 1
47 301 2028 5
47 301 2649 1
47 305 2303 1
47 313 1755 1
47 313 1790 2
47 313 1805 2
47 313 1856 1
47 313 1858 2
47 313 1871 2
47 313 1877 1
47 313 1879 1
47 315 2226 1
47 318 2222 1
47 326 2059 1
47 326 2081 1
47 326 2126 1
47 328 2303 1
47 334 1952 2
47 334 2046 1
47 340 2480 1
47 343 2307 1
47 343 2480 1
47 346 2324 1
47 351 2244 1
47 351 2479 1
47 353 1855 1
47 360 2489 1
47 363 2049 1
47 363 2084 1
47 363 2091 1
47 363 2098 1
47 363 2191 1
47 373 2658 1
47 378 2311 1
47 378 2650 1
47 383 2117 1
47 383 2123 1
47 388 1756 2
47 388 1833 1
47 388 2072 1
47 388 2132 1
47 388 2135 1
47 391 1888 1
47 391 1891 1
47 391 1927 6
47 391 1973 1
47 391 1975 1
47 391 1990 4
47 391 2011 2
47 391 2021 1
47 391 2044 1
47 391 2047 1
47 391 2218 2
47 393 2656 1
47 393 2682 1
47 393 2711 1
47 393 2719 1
47 393 2733 1
47 393 2756 3
47 393 2761 1
47 393 2782 1
47 395 1741 1
47 395 1755 2
47 395 1758 1
47 395 1782 1
47 405 2649 1
47 409 2509 1
47 414 2490 1
47 414 2510 1
47 414 2514 1
47 414 2517 3
47 414 2528 6
47 414 2535 3
47 414 2542 1
47 414 2546 4
47 414 2551 12
47 414 2565 1
47 414 2573 2
47 414 2576 3
47 414 2581 3
47 414 2587 1
47 414 2589 2
47 414 2593 9
47 414 2626 1
47 414 2648 1
47 417 2652 1
47 421 2049 1
47 425 2274 1
47 431 2249 1
47 434 2247 1
47 440 2657 1
47 440 2682 1
47 440 2684 1
47 440 2687 1
47 440 2698 1
47 440 2700 3
47 440 2705 1
47 440 2709 3
47 440 2714 1
47 440 2717 1
47 440 2721 2
47 440 2724 2
47 440 2733 1
47 440 2735 1
47 440 2740 1
47 440 2742 4
47 440 2748 2
47 440 2752 1
47 440 2756 2
47 440 2764 1
47 440 2768 2
47 440 2771 1
47 440 2774 2
47 440 2778 2
47 440 2782 1
47 443 2272 1
47 456 2244 1
47 464 2307 1
47 467 1889 4
47 467 1896 3
47 467 1901 1
47 467 1933 2
47 467 1936 2
47 467 1941 5
47 467 1947 2
47 467 1988 1
47 467 1990 3
47 467 1994 14
47 467 2009 1
47 467 2011 2
47 467 2019 1
47 467 2024 2
47 467 2036 1
47 467 2038 1
47 467 2049 2
47 467 2228 1
47 479 2306 1
47 485 2224 1
47 494 2782 1
47 495 1938 1
47 499 1757 1
47 499 1791 1
47 499 1796 1
47 499 1843 1
47 499 1845 2
47 499 1851 2
47 499 1857 1
47 499 1869 1
47 515 1760 1
47 515 2122 1
47 515 2128 1
47 515 2175 2
47 521 2770 1
47 521 2774 1
47 521 2782 1
47 525 1889 1
47 525 1918 3
47 525 1922 1
47 525 1925 2
47 525 1928 1
47 525 2001 1
47 525 2027 1
47 525 2030 2
47 525 2223 1
47 540 2701 1
47 540 2776 2
47 543 2488 1
47 543 2514 2
47 543 2547 5
47 543 2563 2
47 543 2570 4
47 543 2577 3
47 543 2581 12
47 543 2594 13
47 543 2610 5
47 543 2625 3
47 543 2631 12
47 545 1878 1
47 548 2656 3
47 548 2662 1
47 548 2700 1
47 548 2703 1
47 548 2705 1
47 548 2707 1
47 548 2727 2
47 548 2748 5
47 548 2766 2
47 548 2771 1
47 548 2782 1
47 550 2483 1
47 552 2389 1
47 552 2482 1
47 553 2271 2
47 559 1774 1
47 559 1858 3
47 559 2316 3
47 559 2320 3
47 559 2478 1
47 559 2480 1
47 562 2395 1
47 565 2054 1
47 566 1731 1
47 566 1734 1
47 566 1736 1
47 566 1773 2
47 566 1782 1
47 566 1785 1
47 566 2070 1
47 566 2102 1
47 566 2106 1
47 566 2126 2
47 566 2176 1
47 569 2051 1
47 576 2227 19
47 576 2248 2
47 576 2251 28
47 585 2285 7
47 585 2293 1
47 587 2650 1
47 589 2289 1
47 589 2298 1
47 593 2657 2
47 610 2050 1
47 614 2765 1
47 614 2768 1
47 614 2772 1
47 614 2774 2
47 618 1754 1
47 618 1757 1
47 618 2052 2
47 618 2078 1
47 618 2118 1
47 618 2122 1
47 618 2217 3
47 618 2229 1
47 618 2492 1
47 618 2497 1
47 618 2506 1
47 618 2515 1
47 618 2517 1
47 618 2522 1
47 618 2524 2
47 618 2528 10
47 618 2539 1
47 618 2541 4
47 618 2549 1
47 618 2551 1
47 618 2553 1
47 618 2555 1
47 618 2562 1
47 618 2569 1
47 618 2603 2
47 618 2606 12
47 618 2620 4
47 618 2626 5
47 618 2634 3
47 618 2647 5
47 618 2783 1
48 75 2330 1
48 75 2467 1
48 104 1754 1
48 138 1719 1
48 143 1814 1
48 195 1803 1
48 212 1715 1
48 224 1721 1
48 224 1780 1
48 224 1847 1
48 224 1879 1
48 224 2150 2
48 224 2471 1
48 224 2474 3
48 224 2765 1
48 257 1867 2
48 276 1864 2
48 276 1878 1
48 318 1840 5
48 318 1846 1
48 398 1892 1
48 398 2487 1
48 398 2535 1
48 398 2545 1
48 398 2623 3
48 398 2628 4
48 398 2643 1
48 398 2714 1
48 405 1801 1
48 405 1803 1
48 409 1858 5
48 409 1869 1
48 411 1846 1
48 411 1849 1
48 411 1851 1
48 448 2053 1
48 467 1780 1
48 484 1876 1
48 487 1869 1
48 490 1885 1
48 508 1850 1
48 508 1853 2
48 514 1739 1
48 548 1751 1
48 548 1777 1
48 548 1826 2
48 548 1840 2
48 548 1843 2
48 548 1846 1
48 569 1885 1
48 577 1851 1
48 586 1726 1
48 586 1785 1
48 586 1787 1
48 586 1792 1
48 587 1716 1
48 587 1831 1
48 588 2333 1
48 588 2469 1
48 610 1876 2
49 53 1938 3
49 53 2238 1
49 74 1658 2
49 78 2195 1
49 78 2198 1
49 78 2226 1
49 78 2233 1
49 81 2091 1
49 81 2221 1
49 95 2057 1
49 95 2118 2
49 95 2479 1
49 95 2488 1
49 95 2492 1
49 95 2494 1
49 95 2600 1
49 95 2643 1
49 95 2645 2
49 95 2649 2
49 97 1649 1
49 97 1651 1
49 97 1667 19
49 97 1689 11
49 97 1701 2
49 107 2656 1
49 107 2678 1
49 107 2681 1
49 107 2685 1
49 107 2688 1
49 107 2691 1
49 107 2724 1
49 107 2728 3
49 107 2736 3
49 107 2740 1
49 107 2743 1
49 107 2746 2
49 117 1653 1
49 117 1658 2
49 117 1680 1
49 117 1692 1
49 119 2311 1
49 120 1884 1
49 121 1945 1
49 124 2185 1
49 130 2484 1
49 132 1711 1
49 133 1760 1
49 134 1938 1
49 134 1977 1
49 134 1988 2
49 134 2002 1
49 134 2005 1
49 134 2008 1
49 134 2011 4
49 134 2018 1
49 134 2021 1
49 134 2024 1
49 134 2027 1
49 134 2029 1
49 134 2034 1
49 135 1760 1
49 137 2181 1
49 137 2189 1
49 137 2193 1
49 137 2230 1
49 137 2245 1
49 137 2267 1
49 137 2302 1
49 139 2649 1
49 142 1687 1
49 142 1708 1
49 145 2052 1
49 145 2311 1
49 151 1761 1
49 156 2108 1
49 156 2125 1
49 166 2645 1
49 170 1939 1
49 171 2311 2
49 171 2315 1
49 187 2116 1
49 191 1760 1
49 191 1835 1
49 192 2137 4
49 192 2142 3
49 192 2155 1
49 192 2159 1
49 192 2163 1
49 192 2173 1
49 192 2189 1
49 192 2200 1
49 192 2206 1
49 192 2240 1
49 192 2242 1
49 192 2260 1
49 194 2234 1
49 194 2237 1
49 196 1935 1
49 196 1966 1
49 196 1969 1
49 196 1973 4
49 196 1985 1
49 196 2004 4
49 196 2009 1
49 196 2011 1
49 196 2021 1
49 196 2028 2
49 196 2037 1
49 196 2047 1
49 203 1655 1
49 203 1823 1
49 205 2155 1
49 205 2226 1
49 205 2228 1
49 205 2237 1
49 205 2251 1
49 221 2381 1
49 221 2392 1
49 221 2429 1
49 221 2452 1
49 221 2462 1
49 221 2464 3
49 221 2471 1
49 221 2476 1
49 221 2478 1
49 229 2656 1
49 238 2073 1
49 240 2112 4
49 240 2117 2
49 270 2055 1
49 270 2653 1
49 275 1711 1
49 278 1796 1
49 278 1815 1
49 278 1825 1
49 278 1836 1
49 280 1721 1
49 280 1764 1
49 280 1769 6
49 280 1873 2
49 285 2240 1
49 285 2245 1
49 285 2301 1
49 291 2067 1
49 291 2078 2
49 291 2085 2
49 291 2090 1
49 291 2094 2
49 294 1720 2
49 294 1763 1
49 294 1767 9
49 294 1878 1
49 294 2638 9
49 294 2648 1
49 301 2423 1
49 301 2428 6
49 301 2439 1
49 301 2444 1
49 301 2481 1
49 301 2638 1
49 302 1925 1
49 302 1945 1
49 302 2025 1
49 320 2053 1
49 323 1769 2
49 323 1832 1
49 329 2483 1
49 329 2638 3
49 333 1722 1
49 333 1735 1
49 333 1737 1
49 333 1767 1
49 333 1786 1
49 333 1836 2
49 333 1840 1
49 333 1865 3
49 333 1873 2
49 333 1878 1
49 343 1686 1
49 343 1710 1
49 343 1900 1
49 343 1915 6
49 343 1925 13
49 343 1946 1
49 343 1961 3
49 343 1968 1
49 343 1989 2
49 343 1995 1
49 343 1997 4
49 343 2014 2
49 343 2025 1
49 347 2556 2
49 347 2559 2
49 347 2566 1
49 347 2604 1
49 347 2607 4
49 347 2613 1
49 347 2637 1
49 347 2639 1
49 347 2642 1
49 347 2644 3
49 352 1613 1
49 352 1620 3
49 352 1625 9
49 352 1635 10
49 352 1646 7
49 352 1655 9
49 352 1706 3
49 352 1710 3
49 352 1716 1
49 352 1759 1
49 356 2109 2
49 356 2112 1
49 356 2114 1
49 360 1630 2
49 360 1638 1
49 360 1650 1
49 362 2315 1
49 364 2311 1
49 365 2237 2
49 365 2245 1
49 365 2298 1
49 376 2397 1
49 376 2404 1
49 376 2421 2
49 376 2427 1
49 376 2439 3
49 376 2447 1
49 376 2452 1
49 376 2459 1
49 376 2468 1
49 376 2471 1
49 376 2474 1
49 376 2479 3
49 376 2492 1
49 376 2636 1
49 398 2122 1
49 398 2126 4
49 398 2131 3
49 403 2639 1
49 403 2641 4
49 412 1729 1
49 412 1738 1
49 412 1749 2
49 412 1755 1
49 412 1762 1
49 412 1765 1
49 412 1767 5
49 412 1773 2
49 412 1801 3
49 412 1809 2
49 412 1820 1
49 412 1843 10
49 412 1854 2
49 412 1865 1
49 412 1875 1
49 412 1880 1
49 412 1895 2
49 412 1925 1
49 412 1951 1
49 412 1961 1
49 412 1963 1
49 412 2000 2
49 412 2012 1
49 412 2019 1
49 412 2024 1
49 412 2029 4
49 412 2039 6
49 412 2124 1
49 412 2127 1
49 413 1707 1
49 420 2388 2
49 420 2407 2
49 420 2413 1
49 420 2450 1
49 420 2452 1
49 433 2055 1
49 444 2479 2
49 444 2482 1
49 445 1712 1
49 445 2072 1
49 461 1883 2
49 461 1938 1
49 461 2327 1
49 461 2358 1
49 461 2375 1
49 461 2377 1
49 461 2410 1
49 461 2413 1
49 461 2415 1
49 461 2447 3
49 461 2451 3
49 461 2456 1
49 461 2462 1
49 461 2465 1
49 461 2473 5
49 465 2115 1
49 465 2125 1
49 469 2116 1
49 474 2318 1
49 481 2066 1
49 492 2140 1
49 500 2438 3
49 500 2446 1
49 500 2472 1
49 502 2186 1
49 502 2227 1
49 502 2256 1
49 522 2225 1
49 522 2250 1
49 522 2429 1
49 523 1880 1
49 532 2162 6
49 532 2169 1
49 532 2171 6
49 532 2189 1
49 532 2200 1
49 532 2204 1
49 532 2206 1
49 532 2211 2
49 532 2248 1
49 532 2254 1
49 532 2303 1
49 535 2155 1
49 535 2158 2
49 535 2185 1
49 535 2187 1
49 535 2228 1
49 535 2237 1
49 535 2242 1
49 535 2249 1
49 535 2254 1
49 535 2260 1
49 538 2122 1
49 538 2359 1
49 538 2361 3
49 538 2375 1
49 538 2379 1
49 538 2386 2
49 538 2394 1
49 538 2398 4
49 538 2408 1
49 538 2413 1
49 538 2450 1
49 538 2476 1
49 544 1871 1
49 546 2134 1
49 547 2312 1
49 548 2399 1
49 548 2406 1
49 548 2466 1
49 557 2313 1
49 561 2052 1
49 570 2058 1
49 570 2061 2
49 570 2067 2
49 570 2071 1
49 570 2073 11
49 570 2089 2
49 578 2656 1
49 578 2720 1
49 578 2757 4
49 578 2780 1
49 578 2782 1
49 580 2484 1
49 587 2067 1
49 587 2390 1
49 587 2397 2
49 587 2409 1
49 587 2469 1
49 587 2471 1
49 587 2474 3
49 587 2479 1
49 587 2492 1
49 591 1889 1
49 591 2048 3
49 591 2062 1
49 591 2064 2
49 591 2074 1
49 591 2105 1
49 591 2130 6
49 591 2137 1
49 591 2139 2
49 591 2482 1
49 591 2484 2
49 591 2489 1
49 591 2638 3
49 591 2642 6
49 591 2653 1
49 592 2496 1
49 592 2498 2
49 594 2263 1
49 594 2316 1
49 595 2226 1
49 595 2234 1
49 595 2238 1
49 595 2243 1
49 599 2398 1
49 599 2422 1
49 599 2431 1
49 599 2433 1
49 599 2436 5
49 599 2445 1
49 599 2454 2
49 599 2459 1
49 599 2461 1
49 599 2478 1
49 599 2514 1
49 599 2636 2
49 599 2644 1
49 599 2653 1
50 65 2336 1
50 65 2338 2
50 65 2341 1
50 65 2343 1
50 65 2347 1
50 65 2352 1
50 65 2366 1
50 65 2370 1
50 65 2374 1
50 65 2390 1
50 65 2392 1
50 65 2399 1
50 65 2411 3
50 65 2419 1
50 65 2431 2
50 65 2434 1
50 65 2439 1
50 65 2443 2
50 65 2447 1
50 65 2453 1
50 65 2463 1
50 65 2468 1
50 65 2475 2
50 66 2049 1
50 71 1888 1
50 76 2218 1
50 78 2310 1
50 79 2260 2
50 90 2249 1
50 100 2766 1
50 101 2048 1
50 108 2309 1
50 108 2482 1
50 109 1961 1
50 115 2484 1
50 122 2258 1
50 124 2048 1
50 139 2319 1
50 139 2355 1
50 139 2359 1
50 139 2364 1
50 139 2370 1
50 139 2380 1
50 139 2388 2
50 139 2391 1
50 139 2397 1
50 139 2401 1
50 139 2404 1
50 139 2406 2
50 139 2411 2
50 139 2431 1
50 139 2433 2
50 139 2436 3
50 139 2444 1
50 140 2258 1
50 141 2332 1
50 145 2287 2
50 145 2314 1
50 145 2322 2
50 145 2328 1
50 145 2360 1
50 145 2383 2
50 145 2400 1
50 145 2402 2
50 145 2430 1
50 145 2442 1
50 145 2448 1
50 145 2459 1
50 145 2474 1
50 146 2221 2
50 153 2223 1
50 154 2383 1
50 154 2402 1
50 154 2435 1
50 154 2443 1
50 154 2468 1
50 158 1606 1
50 158 1647 2
50 158 1721 3
50 158 1726 1
50 158 1734 1
50 158 1746 2
50 158 1749 5
50 158 1757 1
50 158 1765 1
50 158 1783 1
50 158 1786 1
50 158 1802 1
50 158 1812 2
50 158 1841 3
50 158 1845 1
50 158 1847 1
50 158 1858 1
50 158 1862 1
50 158 1864 12
50 158 1877 2
50 158 2143 1
50 158 2266 1
50 158 2651 1
50 159 1711 1
50 159 2481 1
50 162 2283 1
50 167 2217 2
50 169 2238 1
50 169 2304 1
50 179 1746 2
50 179 1752 2
50 179 1755 10
50 179 1766 4
50 179 1771 2
50 179 1781 2
50 179 1784 5
50 179 1792 3
50 179 1797 6
50 179 1841 2
50 179 1873 1
50 179 1878 1
50 179 2052 1
50 179 2152 1
50 179 2159 1
50 179 2183 1
50 179 2186 1
50 179 2210 1
50 179 2214 1
50 179 2216 2
50 179 2219 1
50 180 2483 1
50 183 1552 1
50 183 1554 5
50 183 1561 1
50 183 1578 1
50 183 1680 4
50 183 1688 2
50 183 1712 1
50 186 2258 1
50 188 2313 1
50 191 2258 1
50 193 2030 1
50 194 2357 1
50 196 2311 1
50 197 2233 1
50 197 2478 1
50 199 1785 1
50 201 1922 2
50 201 1926 1
50 201 1962 1
50 201 1979 1
50 201 2003 1
50 202 1880 1
50 203 2234 1
50 203 2236 1
50 209 1753 1
50 209 1780 1
50 209 2307 1
50 211 2310 1
50 217 2324 1
50 217 2338 2
50 217 2348 1
50 217 2355 2
50 217 2360 1
50 217 2366 1
50 217 2370 1
50 217 2379 5
50 217 2386 1
50 217 2390 1
50 217 2394 1
50 217 2397 1
50 217 2401 1
50 217 2406 4
50 217 2411 1
50 217 2413 2
50 217 2420 2
50 217 2423 8
50 217 2437 3
50 217 2449 1
50 217 2451 4
50 217 2464 1
50 217 2470 1
50 226 2242 1
50 226 2309 1
50 229 2220 2
50 229 2359 1
50 229 2361 1
50 229 2469 1
50 229 2477 1
50 229 2648 1
50 234 1553 5
50 234 1559 1
50 234 1561 1
50 234 1563 1
50 234 1568 4
50 234 1575 1
50 234 1578 4
50 234 1584 1
50 234 1587 13
50 234 1605 2
50 234 1650 3
50 234 1667 10
50 234 1684 1
50 234 1691 3
50 234 1698 1
50 234 1702 7
50 234 2052 1
50 234 2156 1
50 234 2159 1
50 234 2161 2
50 234 2305 1
50 234 2680 1
50 243 1882 1
50 243 1925 1
50 243 1930 1
50 244 1624 1
50 244 1713 1
50 244 2291 3
50 244 2296 2
50 244 2314 3
50 244 2364 2
50 244 2368 2
50 244 2374 2
50 244 2377 1
50 244 2391 1
50 244 2409 1
50 244 2436 1
50 244 2439 1
50 244 2447 2
50 244 2462 1
50 244 2479 1
50 252 2259 1
50 255 2331 1
50 255 2342 1
50 255 2363 1
50 255 2366 1
50 255 2368 2
50 255 2396 1
50 255 2398 2
50 255 2405 1
50 255 2407 1
50 255 2409 2
50 255 2413 1
50 255 2420 1
50 255 2424 1
50 255 2427 2
50 255 2431 2
50 255 2440 1
50 255 2443 1
50 255 2461 1
50 255 2464 1
50 255 2469 2
50 255 2474 1
50 256 2246 1
50 262 1578 1
50 262 1580 2
50 262 2058 1
50 262 2081 1
50 262 2130 1
50 262 2136 2
50 262 2645 1
50 265 2233 1
50 275 2050 1
50 286 2310 1
50 293 2310 1
50 298 2031 1
50 304 2060 83
50 304 2154 1
50 304 2156 1
50 304 2158 2
50 304 2215 1
50 304 2229 1
50 304 2260 1
50 304 2308 1
50 304 2485 1
50 304 2654 1
50 306 2484 1
50 309 1713 1
50 318 2207 1
50 318 2222 1
50 318 2665 1
50 318 2667 1
50 318 2696 1
50 318 2707 2
50 318 2723 1
50 318 2729 1
50 318 2732 3
50 318 2749 6
50 318 2760 1
50 318 2762 2
50 318 2765 1
50 328 2244 1
50 334 1677 1
50 334 1717 1
50 334 1778 2
50 334 1781 1
50 334 2150 1
50 334 2154 3
50 334 2194 1
50 340 2435 1
50 340 2442 2
50 341 2222 2
50 343 2317 1
50 343 2321 1
50 343 2371 2
50 343 2402 1
50 343 2452 1
50 343 2472 3
50 345 2287 1
50 351 1622 5
50 351 1632 1
50 351 1639 3
50 351 1643 1
50 351 1646 1
50 351 1711 1
50 351 2258 1
50 351 2440 3
50 351 2464 1
50 351 2485 4
50 351 2491 45
50 351 2538 78
50 351 2623 3
50 351 2627 4
50 351 2640 1
50 351 2643 2
50 351 2648 1
50 351 2654 1
50 351 2693 1
50 354 1730 1
50 354 1734 1
50 354 1840 1
50 354 1858 1
50 354 2311 1
50 358 1880 1
50 359 2237 5
50 359 2254 2
50 359 2257 1
50 361 2322 1
50 361 2324 1
50 361 2327 1
50 361 2363 1
50 361 2389 1
50 361 2398 1
50 361 2416 1
50 361 2430 1
50 361 2459 1
50 367 2225 7
50 367 2233 1
50 367 2247 1
50 367 2249 8
50 367 2649 1
50 371 2656 1
50 371 2661 1
50 371 2664 1
50 371 2744 1
50 371 2760 1
50 371 2767 3
50 383 2220 1
50 387 2218 1
50 387 2220 1
50 388 2478 1
50 389 1608 1
50 389 1610 1
50 389 1637 1
50 389 1639 1
50 389 1641 1
50 389 1716 5
50 389 1727 1
50 389 1729 2
50 389 1732 7
50 389 1742 1
50 389 1744 2
50 389 1747 5
50 389 1753 14
50 389 1769 3
50 389 1773 10
50 389 1784 1
50 389 1794 3
50 389 1799 1
50 389 1801 2
50 389 1804 1
50 389 1812 5
50 389 1818 6
50 389 1826 7
50 389 1839 8
50 389 1848 13
50 389 1862 6
50 389 1872 6
50 389 1879 1
50 389 2191 1
50 389 2228 1
50 390 1562 1
50 391 1613 1
50 391 1647 1
50 391 1754 1
50 391 1778 1
50 391 1812 1
50 391 1832 1
50 391 1845 1
50 391 1849 1
50 391 1852 3
50 391 1856 1
50 391 1858 2
50 391 1861 1
50 391 1864 2
50 391 1873 1
50 391 2053 1
50 391 2058 1
50 391 2080 1
50 391 2099 1
50 391 2136 3
50 391 2140 2
50 391 2143 1
50 391 2146 1
50 391 2159 1
50 391 2166 1
50 391 2171 1
50 391 2494 2
50 391 2501 1
50 391 2525 1
50 391 2532 3
50 391 2536 1
50 391 2540 1
50 391 2573 1
50 391 2596 1
50 392 2309 1
50 395 1909 1
50 395 1932 1
50 395 1934 1
50 395 1951 1
50 395 1953 1
50 395 2043 2
50 395 2046 1
50 406 2235 1
50 406 2244 2
50 406 2247 1
50 418 1711 1
50 420 1895 2
50 420 1899 8
50 422 2323 1
50 422 2337 1
50 422 2377 1
50 422 2383 1
50 422 2417 1
50 422 2422 1
50 422 2438 1
50 422 2442 1
50 422 2458 1
50 422 2470 1
50 424 2311 1
50 424 2483 1
50 425 1752 1
50 425 1758 3
50 425 1858 1
50 425 1863 1
50 425 1871 1
50 425 1874 3
50 425 2147 1
50 425 2166 1
50 425 2176 2
50 425 2189 3
50 425 2198 1
50 425 2202 1
50 426 2308 1
50 436 2304 1
50 441 1556 1
50 441 1714 2
50 441 1759 1
50 441 1795 1
50 441 1879 1
50 441 2058 1
50 441 2264 1
50 441 2485 1
50 441 2491 1
50 441 2493 1
50 441 2496 2
50 441 2500 4
50 441 2505 1
50 441 2510 1
50 441 2512 1
50 441 2514 3
50 441 2518 4
50 441 2524 1
50 441 2530 2
50 441 2533 7
50 441 2543 9
50 441 2554 1
50 441 2557 1
50 441 2564 1
50 441 2566 3
50 441 2573 1
50 441 2575 2
50 441 2579 1
50 441 2589 10
50 441 2602 1
50 441 2606 7
50 441 2614 1
50 441 2624 1
50 441 2626 1
50 441 2640 6
50 442 2229 1
50 442 2240 1
50 442 2245 1
50 443 2242 1
50 443 2249 1
50 443 2251 1
50 445 1753 1
50 455 2277 1
50 456 2317 1
50 462 2227 6
50 462 2271 1
50 462 2273 2
50 462 2281 1
50 462 2294 1
50 462 2299 4
50 462 2304 1
50 462 2307 1
50 464 2260 1
50 464 2307 1
50 465 1887 3
50 465 1896 1
50 465 1898 4
50 465 1903 10
50 465 1914 2
50 465 1919 2
50 465 1923 5
50 465 1929 5
50 465 1937 1
50 465 1939 1
50 465 1942 1
50 465 1949 1
50 465 1955 3
50 465 1959 1
50 465 1962 2
50 465 1968 4
50 465 1973 2
50 465 1978 2
50 465 1985 1
50 465 1988 5
50 465 1995 16
50 465 2012 1
50 465 2014 4
50 465 2019 15
50 465 2035 5
50 465 2044 1
50 467 1677 1
50 467 1706 2
50 467 1712 1
50 467 2054 1
50 467 2058 2
50 467 2066 1
50 467 2075 2
50 467 2081 1
50 467 2085 1
50 467 2088 1
50 467 2107 1
50 467 2113 1
50 467 2130 1
50 467 2137 1
50 467 2149 2
50 467 2152 1
50 467 2160 2
50 467 2184 2
50 467 2193 1
50 467 2200 1
50 467 2203 1
50 467 2214 1
50 467 2217 1
50 470 2133 4
50 470 2149 5
50 470 2156 2
50 470 2160 1
50 470 2164 1
50 470 2166 1
50 470 2168 2
50 470 2181 1
50 470 2184 5
50 470 2193 1
50 470 2196 4
50 470 2201 1
50 470 2203 1
50 470 2209 5
50 470 2215 1
50 473 1713 1
50 473 1841 1
50 473 1878 1
50 477 2286 1
50 477 2299 1
50 477 2302 1
50 479 2310 1
50 479 2480 1
50 479 2482 2
50 479 2488 1
50 479 2648 1
50 482 1607 2
50 482 1611 2
50 482 1614 2
50 482 1618 1
50 482 1623 5
50 482 1630 1
50 482 1632 1
50 482 1635 5
50 482 1641 2
50 482 1646 1
50 482 1825 1
50 482 2146 2
50 485 1729 3
50 485 1733 2
50 485 1737 3
50 485 1745 7
50 485 1762 5
50 485 1771 6
50 485 1778 10
50 485 1789 5
50 485 1797 1
50 485 1805 1
50 485 1808 1
50 485 1812 1
50 485 1817 1
50 485 1840 7
50 485 1852 1
50 485 1855 1
50 485 1858 1
50 485 1861 17
50 485 2217 1
50 492 2650 1
50 493 1617 1
50 493 1634 1
50 493 1647 1
50 493 2162 1
50 493 2164 1
50 493 2232 1
50 493 2257 1
50 493 2259 1
50 493 2488 1
50 493 2510 1
50 493 2573 1
50 493 2577 2
50 493 2611 1
50 493 2652 2
50 493 2657 1
50 493 2670 1
50 493 2703 5
50 493 2712 9
50 493 2722 1
50 493 2725 2
50 493 2729 1
50 493 2734 1
50 493 2736 1
50 493 2740 4
50 493 2748 2
50 493 2755 10
50 493 2766 4
50 493 2773 9
50 498 1556 2
50 511 1995 1
50 511 2048 2
50 512 2051 1
50 516 2224 1
50 520 1769 1
50 521 1721 1
50 521 1727 1
50 521 1746 2
50 521 1749 7
50 521 1757 1
50 521 1765 1
50 521 1770 9
50 521 1780 1
50 521 1791 3
50 521 1812 1
50 521 1818 1
50 521 1825 1
50 521 1830 1
50 521 1840 1
50 521 1847 1
50 521 1852 2
50 521 1880 1
50 525 1554 1
50 525 2194 2
50 525 2221 3
50 525 2230 1
50 525 2259 1
50 525 2279 3
50 525 2294 1
50 525 2490 4
50 525 2495 2
50 525 2498 1
50 525 2500 3
50 525 2507 1
50 525 2510 1
50 525 2524 1
50 525 2534 1
50 525 2537 1
50 525 2545 3
50 525 2549 1
50 525 2555 1
50 525 2557 1
50 525 2562 1
50 525 2569 2
50 525 2575 1
50 525 2579 2
50 525 2584 1
50 525 2591 2
50 525 2594 5
50 525 2601 2
50 525 2606 1
50 525 2608 3
50 525 2623 6
50 525 2643 1
50 525 2649 2
50 526 1553 2
50 526 1561 1
50 526 1563 1
50 526 1580 2
50 526 1601 1
50 526 1633 1
50 526 1675 1
50 526 1746 1
50 526 1763 1
50 526 1766 1
50 526 1802 1
50 526 1832 1
50 526 1841 1
50 526 1849 1
50 526 1856 1
50 526 1859 2
50 526 1864 2
50 526 1869 1
50 526 2188 1
50 526 2190 1
50 526 2193 1
50 526 2240 1
50 526 2259 1
50 526 2491 1
50 526 2493 1
50 526 2501 1
50 526 2535 1
50 526 2599 1
50 526 2652 1
50 526 2675 1
50 526 2710 1
50 537 2324 1
50 537 2366 1
50 537 2428 1
50 537 2438 1
50 537 2446 1
50 537 2467 1
50 537 2469 2
50 537 2473 2
50 537 2476 1
50 539 2308 2
50 545 2050 1
50 546 1889 1
50 546 1900 1
50 546 1915 1
50 546 2042 1
50 546 2044 1
50 548 1900 1
50 548 1902 11
50 548 1914 1
50 548 1916 3
50 548 1929 2
50 548 1932 7
50 548 1979 1
50 548 1989 4
50 548 2006 1
50 548 2013 2
50 548 2016 2
50 548 2025 2
50 548 2030 1
50 548 2035 2
50 548 2038 3
50 548 2042 6
50 548 2229 1
50 552 1938 1
50 554 1781 1
50 558 2059 1
50 558 2147 1
50 558 2486 1
50 563 2301 1
50 563 2334 1
50 564 2250 1
50 564 2300 1
50 564 2302 1
50 574 2309 1
50 577 2229 1
50 579 2230 1
50 579 2233 4
50 579 2239 1
50 579 2241 1
50 579 2257 1
50 579 2261 1
50 581 2483 1
50 583 2154 1
50 583 2168 10
50 583 2179 1
50 583 2181 2
50 583 2189 1
50 583 2199 1
50 583 2203 1
50 583 2206 1
50 583 2493 1
50 583 2646 1
50 583 2652 36
50 583 2690 72
50 583 2764 20
50 584 2287 1
50 584 2294 1
50 585 2309 1
50 587 1914 1
50 587 2031 2
50 587 2044 1
50 589 2226 1
50 589 2232 1
50 589 2244 1
50 589 2247 1
50 589 2308 1
50 589 2315 1
50 589 2323 1
50 589 2328 1
50 589 2442 1
50 589 2451 1
50 589 2455 1
50 589 2469 1
50 589 2649 1
50 597 2052 1
50 597 2058 1
50 597 2683 1
50 597 2697 1
50 597 2700 1
50 597 2702 6
50 597 2709 1
50 597 2712 2
50 597 2716 1
50 597 2743 1
50 597 2756 1
50 597 2758 1
50 597 2761 2
50 597 2764 2
50 597 2768 3
50 597 2773 1
50 597 2779 1
50 602 2651 1
50 604 2048 4
50 604 2220 1
50 604 2266 1
50 615 2234 3
50 615 2257 1
50 615 2273 2
50 615 2281 1
50 615 2305 1
50 618 2002 1
51 53 2123 1
51 53 2141 1
51 53 2483 1
51 53 2643 1
51 54 2129 1
51 55 2434 1
51 55 2466 1
51 61 2055 1
51 61 2099 3
51 61 2107 2
51 61 2112 1
51 61 2126 1
51 61 2129 2
51 61 2134 2
51 61 2137 1
51 61 2141 1
51 61 2477 2
51 61 2480 1
51 64 1923 1
51 64 1925 1
51 64 1930 1
51 64 1957 1
51 64 2006 1
51 64 2030 1
51 64 2593 1
51 65 2051 1
51 66 2477 1
51 72 2143 1
51 77 2145 1
51 77 2172 5
51 77 2180 1
51 77 2188 4
51 77 2238 1
51 82 2651 1
51 85 2316 1
51 85 2328 1
51 85 2383 1
51 85 2395 2
51 85 2405 1
51 85 2415 1
51 85 2417 1
51 85 2419 1
51 85 2431 2
51 85 2462 4
51 85 2469 1
51 85 2477 1
51 88 2295 1
51 92 2128 1
51 92 2352 1
51 92 2401 1
51 92 2408 1
51 92 2413 1
51 92 2417 1
51 92 2420 2
51 92 2429 1
51 92 2434 1
51 92 2436 1
51 92 2461 1
51 92 2465 1
51 95 1894 2
51 95 1897 1
51 95 2783 1
51 98 2055 1
51 113 2059 1
51 120 2234 1
51 121 2660 1
51 121 2662 1
51 122 2259 1
51 129 1908 1
51 129 1922 1
51 129 1928 1
51 129 1931 1
51 129 1939 1
51 129 1946 1
51 129 1954 3
51 129 1958 1
51 129 1967 8
51 129 1981 2
51 129 1984 3
51 129 1989 3
51 129 1997 2
51 129 2000 2
51 129 2013 13
51 129 2027 1
51 129 2031 3
51 129 2036 1
51 129 2038 2
51 129 2041 1
51 129 2043 2
51 138 2632 1
51 144 1639 1
51 144 1647 1
51 144 1661 1
51 144 1709 1
51 144 1729 4
51 144 1741 1
51 144 1756 1
51 144 1773 1
51 144 1789 1
51 144 1799 7
51 144 1833 1
51 144 1847 1
51 144 1854 2
51 144 2064 1
51 144 2319 2
51 144 2472 4
51 144 2482 1
51 148 1609 1
51 148 1616 1
51 148 1624 1
51 148 1639 1
51 148 1857 1
51 148 1859 1
51 148 1880 1
51 148 2319 1
51 148 2322 1
51 148 2324 2
51 148 2474 2
51 148 2477 1
51 148 2482 1
51 150 2236 1
51 150 2288 1
51 150 2290 2
51 150 2311 2
51 151 2755 1
51 152 2326 1
51 155 1923 1
51 156 1690 1
51 156 1694 1
51 156 1770 3
51 156 1774 2
51 163 2652 1
51 166 2175 1
51 166 2232 1
51 166 2234 1
51 168 2483 1
51 168 2489 1
51 168 2636 1
51 168 2643 2
51 168 2646 1
51 170 2648 2
51 173 2023 1
51 178 1722 1
51 178 2116 1
51 178 2121 1
51 183 2317 3
51 183 2323 1
51 183 2472 1
51 186 2497 1
51 186 2499 1
51 186 2632 1
51 186 2635 1
51 187 2148 1
51 187 2168 1
51 187 2172 1
51 187 2175 2
51 191 2260 1
51 192 2327 1
51 192 2329 1
51 194 2227 1
51 196 2254 1
51 201 2405 1
51 201 2434 1
51 201 2437 1
51 201 2461 1
51 201 2468 3
51 201 2652 1
51 205 2478 2
51 206 1712 1
51 207 2461 1
51 207 2463 1
51 207 2466 1
51 208 2650 1
51 210 1716 1
51 210 2117 1
51 211 2402 1
51 211 2427 1
51 211 2435 1
51 211 2437 1
51 211 2443 1
51 211 2461 1
51 211 2470 1
51 211 2477 1
51 211 2480 1
51 215 1711 1
51 219 2482 2
51 221 2064 1
51 226 2656 1
51 230 1854 1
51 235 2111 1
51 235 2113 1
51 235 2143 1
51 237 2217 1
51 237 2642 1
51 237 2645 1
51 245 2120 2
51 245 2123 1
51 246 2164 1
51 246 2167 4
51 246 2173 4
51 246 2182 1
51 246 2186 2
51 247 1601 5
51 247 1607 1
51 247 1610 1
51 247 1613 4
51 247 1629 1
51 247 1650 1
51 247 1736 1
51 247 1800 2
51 247 1805 1
51 247 1854 2
51 247 1860 2
51 247 1873 3
51 247 2055 1
51 248 2116 1
51 248 2118 1
51 248 2122 1
51 248 2126 1
51 248 2639 2
51 249 2056 3
51 249 2060 1
51 251 2357 1
51 251 2405 1
51 251 2421 1
51 251 2443 1
51 251 2445 1
51 251 2458 2
51 251 2469 1
51 257 2140 1
51 259 2488 2
51 259 2491 2
51 259 2498 2
51 259 2644 2
51 260 2472 1
51 261 2250 1
51 267 2113 1
51 277 1636 1
51 277 1638 1
51 277 1711 3
51 277 1805 2
51 277 2065 3
51 277 2069 1
51 277 2509 1
51 277 2545 3
51 277 2556 1
51 277 2584 1
51 277 2587 1
51 277 2592 1
51 277 2599 2
51 277 2605 2
51 277 2611 1
51 277 2615 1
51 277 2628 1
51 277 2631 1
51 282 2127 1
51 282 2138 1
51 286 2053 1
51 286 2314 1
51 291 2133 1
51 294 2148 1
51 294 2658 1
51 300 2235 1
51 300 2281 1
51 300 2297 1
51 307 2653 1
51 313 1716 1
51 314 2053 1
51 315 2639 4
51 316 1715 1
51 316 2063 2
51 316 2145 2
51 316 2240 1
51 316 2267 2
51 317 2054 1
51 324 2061 2
51 340 1636 1
51 341 2316 1
51 341 2319 1
51 341 2324 1
51 341 2475 1
51 341 2478 1
51 346 1638 1
51 346 1852 5
51 346 1858 1
51 346 1881 1
51 346 2165 1
51 346 2169 4
51 346 2174 16
51 346 2191 3
51 346 2309 1
51 347 2663 4
51 347 2673 1
51 352 2331 1
51 354 2484 1
51 354 2645 4
51 355 1636 1
51 355 1654 1
51 355 1660 1
51 355 1671 1
51 355 1879 1
51 356 1854 1
51 356 2055 1
51 361 1935 1
51 362 2653 1
51 370 2056 1
51 370 2155 7
51 370 2176 1
51 370 2180 1
51 370 2182 1
51 370 2184 3
51 370 2190 4
51 370 2197 4
51 370 2234 1
51 371 2143 1
51 371 2228 1
51 375 2057 2
51 375 2156 3
51 375 2161 1
51 375 2165 1
51 375 2167 1
51 375 2170 8
51 375 2180 8
51 375 2190 4
51 375 2198 1
51 375 2658 1
51 375 2676 1
51 375 2680 1
51 375 2690 1
51 375 2693 1
51 375 2704 1
51 375 2706 3
51 375 2712 1
51 375 2714 9
51 375 2724 1
51 375 2728 3
51 375 2740 1
51 375 2743 2
51 375 2755 1
51 375 2761 2
51 375 2766 3
51 376 2265 1
51 378 2352 1
51 378 2390 1
51 378 2394 1
51 378 2407 1
51 378 2416 2
51 378 2422 1
51 378 2444 2
51 378 2461 1
51 378 2465 1
51 378 2467 1
51 378 2469 1
51 379 2383 1
51 379 2407 2
51 379 2419 1
51 379 2425 1
51 379 2463 1
51 379 2480 1
51 383 2487 1
51 383 2490 2
51 386 2383 1
51 386 2421 1
51 386 2424 1
51 386 2426 1
51 401 1881 1
51 401 2326 1
51 401 2328 1
51 401 2401 1
51 401 2415 1
51 401 2428 1
51 401 2439 2
51 401 2458 1
51 401 2468 1
51 401 2470 1
51 403 2128 1
51 403 2141 1
51 404 2062 1
51 406 2256 1
51 407 2394 1
51 407 2408 1
51 407 2413 1
51 407 2416 6
51 407 2428 1
51 407 2442 1
51 407 2462 4
51 407 2468 3
51 407 2489 1
51 408 1637 2
51 408 1710 1
51 408 1713 6
51 408 1856 1
51 408 2056 1
51 408 2058 1
51 408 2065 1
51 408 2068 1
51 408 2072 1
51 408 2074 23
51 409 2104 1
51 409 2390 1
51 409 2413 1
51 409 2417 1
51 409 2433 1
51 409 2478 1
51 410 2053 1
51 421 2099 1
51 427 2653 1
51 431 2261 1
51 431 2480 1
51 431 2488 1
51 431 2490 1
51 431 2492 1
51 431 2497 1
51 431 2504 1
51 431 2637 1
51 431 2643 3
51 439 2563 1
51 446 1638 1
51 446 1767 1
51 446 1774 1
51 446 1900 1
51 446 2050 1
51 446 2317 1
51 446 2319 2
51 446 2472 4
51 448 2239 1
51 448 2314 1
51 449 2402 1
51 449 2432 2
51 449 2467 1
51 452 1710 1
51 452 2651 1
51 461 2227 1
51 461 2657 1
51 466 2637 1
51 466 2639 2
51 470 2477 1
51 470 2483 1
51 471 2483 1
51 472 2145 1
51 472 2508 2
51 472 2545 1
51 472 2547 1
51 472 2549 1
51 472 2557 1
51 472 2570 1
51 472 2577 1
51 472 2579 1
51 472 2581 4
51 472 2588 1
51 472 2598 1
51 472 2606 1
51 472 2609 1
51 472 2614 2
51 472 2624 2
51 472 2627 3
51 472 2631 1
51 474 2651 1
51 475 2144 1
51 475 2506 1
51 475 2567 1
51 476 2061 1
51 476 2658 2
51 478 2344 1
51 478 2352 1
51 478 2367 1
51 478 2370 2
51 478 2373 1
51 478 2380 1
51 478 2427 2
51 478 2440 1
51 478 2459 1
51 480 2315 1
51 481 2481 1
51 481 2483 1
51 487 2110 1
51 487 2112 1
51 492 2655 1
51 493 2394 1
51 493 2424 1
51 493 2427 2
51 493 2443 1
51 493 2461 2
51 493 2465 1
51 493 2468 1
51 493 2470 1
51 494 2055 1
51 502 1880 1
51 519 2117 1
51 519 2126 1
51 519 2327 3
51 519 2336 1
51 519 2355 3
51 519 2370 1
51 519 2374 1
51 519 2376 3
51 519 2391 1
51 519 2396 1
51 519 2437 1
51 519 2441 1
51 519 2469 1
51 519 2491 1
51 519 2497 1
51 519 2502 1
51 519 2507 3
51 519 2545 2
51 519 2557 2
51 519 2568 1
51 519 2571 3
51 519 2581 1
51 519 2585 1
51 519 2589 1
51 519 2591 1
51 519 2598 2
51 519 2609 1
51 519 2613 2
51 519 2624 1
51 519 2627 3
51 519 2636 3
51 519 2645 4
51 519 2652 4
51 520 2349 1
51 520 2392 1
51 520 2403 1
51 520 2405 2
51 520 2460 6
51 520 2467 1
51 520 2469 1
51 522 2710 1
51 522 2741 1
51 522 2743 1
51 522 2750 1
51 522 2753 5
51 522 2767 6
51 522 2776 1
51 530 2315 1
51 530 2383 1
51 530 2406 1
51 530 2423 1
51 530 2426 1
51 530 2441 1
51 530 2471 1
51 531 2351 1
51 531 2421 1
51 531 2460 1
51 531 2463 1
51 531 2467 2
51 531 2470 1
51 532 2650 1
51 533 2654 1
51 536 2313 1
51 546 2477 1
51 553 2652 1
51 557 2482 1
51 557 2640 1
51 562 1985 1
51 563 1880 1
51 564 2626 1
51 565 2640 2
51 566 2486 1
51 566 2492 1
51 566 2499 1
51 566 2637 2
51 570 2113 1
51 570 2121 1
51 578 2484 1
51 578 2503 1
51 581 1718 1
51 582 2390 1
51 582 2428 1
51 582 2652 1
51 586 2652 1
51 587 2056 1
51 587 2061 1
51 587 2064 1
51 590 2068 1
51 597 2316 1
51 597 2483 1
51 603 2113 1
51 603 2117 1
51 618 2318 2
52 66 2167 1
52 87 2089 1
52 87 2297 3
52 87 2307 1
52 100 2230 1
52 104 2060 1
52 104 2101 1
52 104 2105 1
52 104 2107 1
52 104 2109 1
52 104 2136 2
52 104 2140 2
52 104 2145 2
52 104 2151 5
52 104 2159 3
52 104 2163 2
52 104 2167 1
52 104 2170 3
52 104 2186 2
52 104 2191 2
52 104 2201 1
52 104 2203 4
52 104 2208 2
52 123 2223 1
52 126 2658 1
52 143 2732 1
52 145 2489 4
52 145 2496 3
52 145 2501 6
52 145 2530 1
52 145 2554 6
52 145 2561 2
52 145 2564 2
52 145 2568 1
52 145 2570 1
52 145 2577 5
52 145 2591 1
52 145 2597 3
52 145 2603 1
52 145 2615 1
52 145 2617 1
52 145 2625 1
52 145 2636 1
52 145 2640 3
52 145 2645 2
52 155 2225 1
52 159 2229 1
52 162 2234 1
52 167 1717 3
52 167 1721 1
52 167 1723 2
52 167 1728 4
52 167 1735 11
52 167 1748 2
52 167 1755 24
52 167 1780 2
52 167 1784 24
52 167 1809 2
52 167 1815 28
52 167 1844 4
52 167 1850 24
52 167 1875 2
52 167 1878 3
52 167 1895 15
52 167 1911 29
52 167 1945 3
52 167 1954 1
52 167 1956 1
52 167 1960 2
52 167 1967 7
52 167 1977 13
52 167 1991 1
52 167 1993 9
52 167 2003 8
52 167 2012 1
52 167 2014 12
52 167 2028 3
52 167 2032 3
52 167 2038 2
52 167 2048 1
52 184 2374 1
52 185 2687 1
52 188 2165 1
52 201 2052 1
52 217 1710 1
52 217 1889 2
52 235 2373 1
52 243 2508 1
52 258 2696 2
52 258 2735 1
52 258 2761 1
52 261 1649 1
52 261 1665 1
52 261 2728 1
52 267 2338 1
52 267 2439 1
52 272 1973 1
52 272 2229 1
52 274 2234 1
52 274 2242 2
52 274 2248 1
52 274 2250 2
52 276 2621 1
52 277 1716 1
52 278 2291 1
52 279 1598 1
52 279 1601 3
52 279 1605 1
52 279 1610 3
52 279 1614 3
52 279 1618 1
52 279 1622 1
52 279 1625 5
52 279 1636 2
52 279 1640 1
52 279 1645 5
52 279 1652 2
52 279 1655 1
52 279 1657 7
52 279 1665 1
52 279 1669 4
52 279 1674 6
52 279 1685 1
52 279 1687 3
52 279 1692 9
52 279 1703 2
52 279 1706 2
52 279 1710 1
52 279 2119 1
52 279 2123 1
52 289 2073 1
52 289 2104 1
52 289 2152 1
52 289 2195 1
52 313 1716 1
52 314 1745 1
52 314 1747 1
52 314 1752 2
52 314 1758 2
52 314 1765 1
52 314 1771 1
52 314 1785 16
52 314 1806 2
52 314 1810 5
52 314 1816 4
52 314 1826 5
52 314 1848 1
52 314 1854 1
52 314 1857 1
52 314 1863 1
52 314 1865 1
52 314 1867 3
52 314 1876 4
52 314 1884 1
52 314 1888 1
52 314 1893 1
52 314 1895 1
52 314 1898 6
52 314 1905 3
52 314 1913 10
52 314 1925 9
52 314 1942 2
52 314 1945 2
52 314 1954 1
52 314 1962 2
52 314 1971 1
52 314 1973 5
52 314 1980 28
52 314 2011 7
52 314 2020 3
52 314 2032 1
52 314 2036 6
52 314 2043 1
52 314 2045 4
52 314 2056 2
52 314 2059 2
52 314 2062 2
52 314 2066 6
52 314 2081 3
52 314 2085 2
52 314 2088 4
52 314 2093 2
52 314 2096 1
52 314 2098 1
52 314 2101 1
52 314 2105 1
52 314 2116 1
52 314 2124 6
52 314 2131 6
52 314 2151 1
52 314 2153 4
52 314 2158 1
52 314 2163 2
52 314 2169 1
52 314 2172 7
52 314 2184 21
52 314 2206 8
52 314 2222 2
52 314 2226 1
52 314 2229 1
52 314 2232 2
52 316 1879 1
52 317 1717 1
52 317 2640 1
52 343 2229 2
52 350 2689 1
52 350 2761 1
52 355 2229 1
52 355 2651 1
52 366 1945 1
52 366 1953 1
52 366 1956 1
52 367 2477 1
52 372 1637 1
52 372 1692 1
52 376 2727 1
52 380 1663 1
52 380 1680 1
52 385 2252 1
52 393 1658 1
52 393 1673 1
52 393 1694 1
52 393 1710 1
52 394 1820 2
52 394 1827 1
52 394 1829 1
52 402 1627 1
52 402 1665 3
52 405 2112 1
52 405 2150 1
52 405 2152 2
52 405 2161 1
52 405 2163 1
52 405 2207 1
52 410 1883 2
52 410 1888 4
52 410 2066 3
52 410 2073 1
52 410 2094 1
52 410 2104 1
52 410 2124 1
52 410 2137 11
52 410 2149 6
52 410 2156 1
52 410 2160 2
52 410 2165 1
52 410 2167 2
52 410 2175 1
52 410 2181 6
52 410 2188 2
52 410 2192 11
52 410 2205 3
52 410 2211 4
52 414 1711 1
52 425 2404 1
52 428 2232 1
52 430 2656 1
52 430 2690 2
52 430 2695 1
52 430 2699 2
52 430 2702 1
52 430 2709 1
52 430 2711 3
52 430 2728 1
52 430 2745 1
52 430 2747 1
52 430 2773 2
52 430 2778 3
52 432 2193 1
52 432 2257 1
52 436 2230 1
52 437 1628 1
52 437 1662 2
52 437 1697 4
52 437 2112 1
52 437 2665 4
52 437 2675 1
52 437 2690 1
52 437 2727 1
52 437 2779 1
52 438 1705 1
52 443 2137 2
52 443 2215 1
52 463 2232 1
52 466 1646 1
52 466 1657 2
52 466 1663 1
52 466 1680 1
52 466 1686 2
52 466 1690 1
52 466 1697 1
52 468 2227 1
52 483 2651 1
52 497 1719 1
52 497 1880 1
52 507 2596 1
52 507 2629 1
52 507 2638 1
52 508 2138 1
52 510 1865 1
52 510 1956 13
52 510 2004 1
52 510 2013 1
52 510 2033 1
52 510 2579 1
52 510 2596 1
52 515 1626 1
52 515 1647 2
52 515 1654 2
52 515 1657 1
52 515 1663 1
52 529 2052 1
52 533 2374 1
52 537 1886 1
52 540 1603 2
52 540 1611 1
52 540 1615 1
52 540 1618 1
52 540 1623 5
52 540 1630 2
52 540 1637 1
52 540 1641 3
52 540 1645 2
52 540 1648 2
52 540 1652 2
52 540 1658 3
52 540 1665 4
52 540 1670 1
52 540 1679 1
52 540 1684 3
52 540 1693 2
52 540 1696 2
52 540 1699 5
52 540 1705 2
52 540 1708 1
52 540 1710 1
52 555 2732 1
52 557 2768 1
52 557 2779 1
52 558 2051 1
52 563 2746 2
52 573 2657 1
52 573 2775 1
52 584 2652 1
52 587 2728 1
52 587 2732 1
52 593 1629 1
52 596 1720 1
52 596 2215 1
52 596 2517 1
52 601 2235 1
52 601 2237 1
52 601 2251 1
52 605 2679 2
52 605 2685 2
52 605 2689 1
52 605 2692 1
52 605 2694 2
52 605 2697 1
52 605 2736 1
52 605 2748 1
52 605 2761 1
52 605 2772 1
52 611 1636 2
52 611 1688 1
52 611 1695 1
52 614 1612 2
52 614 1627 1
52 614 1646 1
52 614 1652 5
52 614 1658 20
52 614 1680 5
52 614 1686 1
52 614 1688 2
52 614 1692 2
52 614 1698 6
52 614 1705 2
52 614 1710 1
53 58 2649 1
53 58 2675 1
53 60 2131 1
53 60 2649 1
53 61 2124 1
53 61 2134 1
53 64 2141 1
53 66 1712 3
53 66 1798 1
53 66 1876 1
53 66 1899 1
53 66 1958 2
53 66 1961 1
53 66 2027 1
53 70 2481 1
53 73 1650 1
53 73 1812 3
53 73 1816 7
53 73 1841 1
53 73 1854 1
53 73 1856 1
53 73 1858 2
53 73 1861 2
53 73 1873 1
53 73 1876 1
53 81 1881 1
53 88 2481 1
53 90 1888 2
53 93 2052 1
53 104 2049 2
53 106 1875 2
53 107 2100 1
53 107 2102 1
53 107 2104 1
53 107 2119 2
53 107 2122 1
53 107 2140 1
53 107 2687 1
53 107 2733 1
53 121 1810 2
53 121 1814 2
53 121 1820 2
53 121 1894 1
53 121 1896 1
53 121 1934 1
53 121 1958 4
53 121 1974 2
53 121 1988 3
53 121 1992 1
53 121 1997 1
53 121 2021 1
53 121 2025 1
53 121 2027 1
53 123 1890 1
53 123 1981 2
53 123 2008 1
53 123 2014 1
53 123 2018 1
53 124 2143 2
53 124 2147 1
53 126 2051 1
53 127 2058 1
53 128 2086 1
53 128 2091 1
53 130 2317 2
53 130 2401 1
53 130 2429 1
53 131 1725 1
53 131 1876 1
53 132 1815 1
53 132 1825 1
53 132 1834 1
53 132 1838 1
53 132 1869 1
53 132 1878 3
53 134 1898 1
53 134 1901 1
53 134 1905 1
53 134 1938 1
53 134 1944 1
53 137 2147 1
53 137 2226 3
53 137 2236 1
53 137 2240 1
53 137 2298 1
53 138 2483 1
53 138 2646 1
53 139 2049 1
53 147 1875 1
53 147 1878 1
53 149 2147 1
53 149 2220 1
53 149 2223 1
53 154 2048 1
53 157 2051 1
53 166 2054 1
53 168 2483 1
53 168 2503 1
53 170 1631 1
53 170 1644 1
53 170 1674 1
53 170 1689 1
53 170 1704 1
53 170 1808 1
53 170 1810 1
53 170 1814 1
53 170 1817 4
53 170 1824 1
53 170 1830 1
53 170 1835 3
53 170 1839 1
53 170 1853 5
53 170 1860 1
53 170 1862 2
53 170 1865 4
53 170 1871 1
53 170 1873 1
53 170 1881 10
53 170 1906 1
53 170 1923 4
53 170 1931 1
53 170 1961 1
53 170 1969 1
53 170 2044 2
53 170 2574 1
53 170 2576 3
53 170 2596 2
53 170 2605 1
53 170 2607 2
53 170 2634 1
53 173 2648 1
53 180 2662 3
53 180 2666 1
53 180 2730 2
53 180 2742 1
53 180 2773 1
53 180 2777 1
53 181 1876 1
53 184 1876 1
53 186 2470 4
53 186 2642 1
53 187 1641 1
53 187 1648 1
53 187 1655 1
53 187 1657 3
53 187 1661 1
53 187 1663 1
53 187 1665 2
53 187 1669 1
53 187 1671 4
53 187 1678 3
53 187 1682 1
53 187 1691 2
53 187 1695 1
53 187 1697 2
53 187 1700 1
53 187 1707 1
53 187 1789 2
53 187 1795 1
53 187 1797 1
53 187 1799 1
53 187 1809 3
53 187 1814 60
53 187 1877 1
53 192 2302 1
53 192 2479 1
53 194 2238 1
53 196 1713 1
53 200 2060 1
53 201 1711 1
53 201 1728 1
53 201 2095 1
53 205 2094 1
53 205 2482 1
53 205 2650 1
53 213 2059 1
53 215 1879 1
53 215 2049 1
53 219 2483 2
53 222 1799 1
53 222 1876 2
53 222 1880 1
53 223 1889 1
53 223 2054 2
53 226 1879 1
53 229 1880 1
53 235 2119 1
53 235 2122 2
53 235 2132 2
53 236 2206 1
53 236 2223 1
53 236 2234 1
53 236 2246 1
53 236 2308 1
53 237 2069 2
53 237 2073 1
53 237 2075 1
53 237 2077 1
53 237 2079 10
53 237 2090 4
53 237 2095 1
53 237 2141 1
53 237 2483 1
53 237 2489 1
53 237 2584 1
53 237 2596 1
53 237 2604 1
53 237 2606 1
53 237 2643 1
53 238 2060 5
53 238 2068 1
53 238 2071 1
53 238 2077 3
53 238 2086 1
53 238 2096 1
53 238 2142 1
53 240 2147 1
53 240 2152 1
53 240 2156 1
53 240 2171 1
53 240 2173 2
53 240 2184 2
53 240 2187 1
53 240 2216 1
53 240 2241 1
53 240 2285 1
53 240 2293 3
53 240 2305 1
53 242 2058 1
53 246 2413 3
53 246 2433 1
53 246 2435 5
53 246 2455 1
53 246 2464 8
53 246 2477 1
53 248 2580 1
53 248 2643 1
53 249 1668 1
53 249 1729 1
53 249 1799 1
53 249 1877 1
53 251 2070 1
53 251 2081 1
53 251 2084 1
53 259 2646 1
53 263 2481 1
53 267 2123 1
53 270 1881 4
53 275 2649 1
53 277 2641 1
53 282 2134 1
53 282 2140 1
53 288 2094 1
53 289 2646 1
53 307 1655 1
53 307 1709 1
53 307 1791 1
53 307 1796 1
53 307 1889 1
53 307 1932 6
53 307 1970 2
53 313 2140 1
53 315 2641 1
53 317 2104 1
53 317 2113 1
53 317 2128 1
53 329 1877 3
53 329 1881 4
53 332 2481 1
53 333 2067 1
53 333 2069 2
53 333 2082 2
53 333 2085 1
53 333 2088 1
53 347 2059 1
53 347 2144 1
53 347 2148 1
53 347 2152 2
53 347 2158 1
53 347 2173 1
53 347 2175 1
53 347 2253 1
53 347 2284 3
53 347 2288 9
53 347 2305 1
53 354 2580 1
53 354 2584 1
53 354 2612 2
53 354 2615 1
53 354 2617 3
53 354 2625 6
53 354 2632 1
53 354 2634 1
53 362 2057 10
53 362 2068 5
53 362 2083 1
53 362 2087 7
53 362 2144 1
53 362 2147 1
53 362 2310 1
53 365 2050 1
53 365 2148 2
53 365 2160 2
53 365 2163 1
53 365 2197 1
53 365 2204 2
53 365 2209 1
53 365 2217 3
53 365 2228 3
53 365 2233 1
53 365 2237 1
53 365 2283 1
53 365 2306 2
53 365 2483 1
53 382 2141 1
53 383 2642 1
53 391 2480 1
53 395 1883 1
53 398 2481 1
53 412 1906 4
53 412 1912 1
53 412 2047 1
53 412 2472 1
53 412 2477 1
53 419 2480 1
53 421 2653 1
53 429 2481 1
53 429 2649 1
53 434 2054 1
53 437 2481 1
53 439 2643 1
53 439 2648 3
53 440 2095 1
53 448 2059 1
53 451 2115 1
53 457 2479 1
53 461 1943 1
53 461 1981 4
53 461 2027 1
53 466 2484 1
53 466 2504 1
53 466 2507 1
53 466 2643 1
53 470 2483 1
53 472 2321 3
53 472 2325 2
53 472 2329 2
53 472 2332 9
53 472 2343 1
53 472 2345 29
53 472 2375 48
53 472 2424 10
53 472 2447 1
53 472 2449 2
53 472 2462 1
53 472 2465 3
53 472 2472 1
53 480 1880 1
53 508 2051 1
53 522 1903 1
53 524 1880 1
53 529 2308 1
53 531 2483 1
53 532 2302 1
53 535 2142 3
53 535 2308 3
53 557 2572 1
53 557 2609 1
53 558 2048 1
53 558 2050 1
53 558 2052 1
53 565 2512 1
53 565 2531 3
53 566 2501 1
53 566 2523 4
53 566 2529 4
53 569 2150 1
53 569 2153 1
53 569 2156 1
53 569 2171 4
53 569 2176 1
53 569 2178 1
53 569 2181 1
53 569 2183 2
53 569 2198 1
53 569 2202 1
53 569 2205 18
53 569 2224 6
53 569 2233 1
53 569 2235 1
53 569 2244 2
53 569 2247 1
53 569 2252 1
53 569 2261 1
53 569 2273 1
53 569 2283 13
53 569 2297 2
53 569 2302 1
53 569 2307 1
53 571 2049 1
53 578 1631 1
53 578 1809 50
53 578 1860 13
53 578 1875 1
53 578 1881 1
53 578 1883 2
53 578 1886 5
53 578 2048 1
53 578 2643 1
53 578 2648 4
53 594 2062 1
53 594 2064 7
53 594 2073 5
53 594 2079 1
53 594 2148 1
53 594 2300 1
53 594 2308 1
53 617 2653 1
54 60 1711 1
54 72 1593 1
54 72 1598 1
54 72 1603 1
54 72 1687 2
54 72 1690 3
54 72 1694 2
54 72 1701 1
54 72 1706 2
54 83 1586 1
54 83 1693 1
54 93 1889 1
54 96 2360 1
54 96 2438 1
54 96 2442 2
54 96 2448 2
54 96 2452 1
54 96 2473 1
54 96 2476 1
54 100 2507 1
54 100 2520 1
54 105 1573 1
54 107 2111 1
54 107 2142 1
54 107 2151 6
54 107 2172 1
54 107 2174 1
54 107 2240 15
54 107 2297 1
54 107 2301 1
54 108 1577 1
54 108 1603 1
54 108 1687 2
54 108 1704 2
54 108 1708 1
54 114 2010 1
54 114 2489 1
54 118 2009 1
54 118 2030 1
54 119 1981 1
54 125 1581 2
54 126 2520 1
54 126 2547 2
54 126 2578 1
54 128 2147 1
54 136 1883 1
54 143 1563 1
54 143 1569 1
54 154 2506 1
54 154 2622 1
54 157 2333 1
54 157 2443 1
54 157 2478 1
54 157 2503 1
54 157 2505 1
54 157 2507 1
54 157 2593 1
54 157 2614 1
54 157 2619 2
54 157 2625 1
54 167 1549 1
54 167 1551 2
54 168 1948 1
54 168 2039 2
54 172 2514 1
54 172 2516 1
54 175 1576 2
54 175 1698 1
54 177 1880 1
54 178 2112 1
54 178 2130 1
54 178 2156 1
54 188 2520 1
54 188 2526 1
54 188 2544 1
54 188 2571 1
54 188 2674 1
54 188 2718 1
54 188 2729 1
54 188 2732 1
54 188 2734 1
54 188 2757 1
54 188 2778 1
54 190 1717 1
54 190 1719 2
54 190 1752 1
54 197 1879 1
54 197 1883 1
54 201 1712 1
54 207 1881 1
54 207 1966 1
54 207 2025 1
54 207 2032 1
54 207 2650 1
54 208 2565 1
54 208 2567 1
54 208 2579 4
54 208 2585 4
54 208 2590 2
54 208 2600 1
54 208 2602 2
54 208 2605 2
54 208 2608 1
54 210 2115 3
54 210 2120 1
54 211 1765 1
54 211 1880 1
54 211 1908 2
54 211 1918 1
54 211 1922 1
54 211 1924 1
54 211 1927 2
54 211 1932 6
54 211 1941 1
54 211 1945 2
54 211 1950 1
54 211 1974 1
54 211 2625 3
54 211 2646 1
54 231 2056 2
54 235 2112 1
54 235 2145 1
54 235 2303 1
54 237 1881 1
54 243 2050 1
54 245 2163 1
54 248 2131 1
54 248 2310 1
54 256 2478 1
54 260 2297 1
54 267 1717 1
54 267 1741 1
54 267 1866 1
54 267 1872 6
54 267 2111 1
54 267 2120 1
54 267 2128 1
54 267 2137 4
54 267 2143 3
54 267 2151 7
54 267 2296 5
54 267 2306 3
54 275 2049 1
54 276 1575 4
54 282 2121 1
54 284 2487 1
54 284 2512 1
54 284 2586 1
54 284 2601 1
54 285 2650 1
54 288 1536 1
54 288 1572 1
54 288 1589 1
54 288 1619 1
54 288 1703 1
54 288 1711 1
54 291 2136 1
54 291 2143 1
54 291 2146 1
54 291 2148 1
54 291 2150 10
54 291 2299 7
54 311 2057 1
54 311 2059 1
54 311 2061 2
54 311 2072 1
54 311 2079 2
54 311 2091 1
54 311 2096 1
54 311 2101 1
54 311 2105 1
54 313 2113 1
54 313 2300 1
54 317 1566 1
54 317 1569 1
54 321 1578 1
54 321 1710 2
54 321 2491 2
54 321 2495 1
54 321 2498 1
54 321 2500 1
54 322 2068 1
54 322 2147 1
54 322 2150 2
54 322 2153 1
54 322 2159 1
54 322 2294 5
54 322 2300 4
54 324 1581 3
54 324 2675 1
54 328 2309 1
54 331 1584 1
54 331 1588 3
54 331 1595 2
54 331 1598 5
54 331 1604 1
54 331 1612 2
54 331 1615 1
54 331 1617 1
54 331 1620 3
54 331 1691 1
54 344 1578 2
54 344 1609 2
54 344 1625 1
54 344 1661 1
54 344 1672 1
54 344 1687 1
54 344 1690 1
54 344 2071 2
54 344 2108 1
54 344 2316 9
54 344 2326 9
54 344 2338 1
54 344 2341 1
54 344 2345 8
54 344 2355 5
54 344 2364 5
54 344 2370 6
54 344 2378 20
54 344 2399 1
54 344 2401 28
54 344 2430 11
54 344 2443 10
54 344 2454 16
54 344 2471 6
54 350 1934 1
54 350 1941 1
54 354 1579 7
54 356 2778 1
54 357 1577 8
54 358 1893 1
54 358 1898 1
54 358 1900 6
54 358 1942 1
54 358 1951 2
54 358 1957 1
54 358 1959 1
54 358 1963 2
54 358 1966 1
54 358 1991 1
54 358 2003 1
54 358 2011 3
54 358 2017 1
54 358 2019 1
54 358 2038 2
54 358 2042 1
54 358 2044 2
54 358 2049 1
54 358 2509 1
54 358 2523 1
54 365 2089 1
54 371 2145 1
54 371 2148 1
54 371 2151 6
54 371 2297 1
54 371 2300 1
54 371 2302 2
54 377 1713 2
54 381 1784 6
54 382 2064 1
54 396 2486 1
54 396 2492 1
54 396 2494 1
54 396 2496 2
54 396 2504 1
54 396 2625 1
54 400 2384 1
54 403 2113 1
54 403 2120 1
54 403 2128 1
54 404 2330 1
54 404 2507 1
54 404 2536 1
54 404 2602 1
54 409 2124 1
54 414 1731 1
54 414 1923 1
54 418 2075 3
54 418 2079 1
54 418 2084 1
54 418 2093 1
54 418 2106 2
54 422 1883 2
54 424 1712 1
54 424 2331 1
54 424 2338 2
54 424 2351 1
54 424 2359 2
54 424 2391 1
54 424 2393 1
54 424 2397 1
54 424 2423 1
54 424 2429 1
54 429 2314 1
54 429 2316 1
54 429 2326 2
54 429 2338 4
54 429 2345 2
54 429 2350 1
54 429 2356 1
54 429 2362 2
54 429 2371 2
54 429 2409 3
54 429 2468 1
54 430 1884 1
54 430 2478 1
54 430 2481 1
54 433 2745 1
54 433 2759 1
54 433 2771 1
54 440 2512 3
54 440 2517 1
54 440 2543 1
54 443 2507 1
54 451 2120 1
54 456 2646 1
54 460 1751 3
54 460 1756 1
54 460 1765 2
54 460 1777 3
54 460 1799 1
54 460 1815 1
54 460 1817 2
54 460 1821 1
54 460 1867 2
54 474 2033 1
54 474 2038 1
54 477 1721 4
54 477 1728 2
54 477 1741 4
54 477 1746 1
54 477 1748 2
54 477 1757 2
54 477 1760 4
54 477 1768 4
54 477 1773 1
54 477 1776 4
54 477 1781 1
54 477 1785 2
54 477 1788 2
54 477 1791 1
54 477 1793 1
54 477 1797 1
54 477 1801 1
54 477 1803 7
54 477 1811 5
54 477 1821 1
54 477 1823 1
54 477 1825 1
54 477 1827 1
54 477 1829 5
54 477 1843 8
54 477 1854 5
54 477 1861 1
54 477 1863 1
54 477 1866 5
54 477 1872 3
54 477 1876 2
54 477 1879 1
54 483 1723 3
54 483 1728 2
54 483 1733 2
54 483 1741 1
54 483 1745 3
54 483 1750 8
54 483 1772 1
54 483 1782 1
54 483 1790 1
54 483 1793 1
54 483 1798 4
54 483 1830 1
54 483 1832 1
54 483 2116 4
54 483 2132 1
54 483 2137 1
54 487 2091 1
54 487 2133 1
54 487 2148 2
54 487 2302 2
54 489 2063 2
54 489 2074 3
54 489 2078 9
54 489 2088 3
54 489 2093 5
54 489 2099 5
54 489 2105 3
54 492 2068 1
54 492 2083 2
54 492 2754 1
54 524 2309 1
54 525 2327 1
54 525 2329 1
54 525 2357 1
54 529 2782 1
54 530 2779 1
54 533 1880 2
54 536 2318 3
54 536 2329 1
54 536 2370 1
54 536 2402 1
54 536 2407 1
54 538 2310 1
54 541 1882 1
54 543 1729 4
54 543 1734 1
54 543 1737 4
54 543 1744 1
54 543 1747 1
54 543 1752 1
54 543 1767 1
54 543 1773 1
54 543 1781 1
54 543 1787 1
54 543 1789 1
54 543 1795 2
54 543 1814 1
54 543 1819 1
54 543 1825 1
54 543 1828 1
54 543 1840 1
54 543 1875 1
54 546 2060 2
54 554 2110 1
54 554 2124 1
54 554 2130 1
54 554 2134 1
54 554 2137 1
54 558 2317 2
54 558 2334 8
54 558 2344 7
54 558 2358 3
54 558 2362 2
54 558 2365 2
54 558 2368 1
54 558 2380 1
54 558 2469 1
54 561 1726 2
54 561 1730 3
54 561 1758 2
54 561 1782 1
54 561 1784 2
54 561 1789 3
54 561 1794 1
54 561 1800 1
54 561 1807 1
54 561 1809 3
54 561 1814 1
54 561 1817 1
54 561 1820 1
54 561 1862 1
54 563 2576 1
54 563 2578 1
54 570 2128 1
54 570 2138 1
54 570 2140 2
54 570 2144 1
54 570 2148 1
54 570 2150 2
54 570 2153 1
54 570 2295 2
54 570 2302 2
54 570 2305 3
54 571 1716 1
54 573 2512 1
54 573 2540 1
54 573 2544 1
54 576 1884 1
54 577 2475 1
54 585 2317 11
54 585 2332 10
54 585 2343 1
54 585 2345 3
54 585 2358 1
54 585 2402 4
54 598 2650 1
54 602 1725 1
54 602 1739 1
54 602 1749 1
54 602 1795 2
54 602 1799 1
54 602 1861 1
54 602 1866 1
54 602 1869 1
54 602 1871 1
54 602 1873 4
54 603 1871 2
54 603 1874 1
54 603 1890 3
54 603 1903 1
54 603 1908 1
54 603 1948 1
54 603 1951 1
54 603 1956 3
54 603 1960 26
54 603 1987 3
54 603 1991 2
54 603 1996 9
54 603 2007 9
54 603 2017 4
54 603 2023 16
54 603 2040 2
54 603 2043 5
54 603 2120 1
54 603 2137 1
54 603 2142 1
54 603 2149 2
54 603 2153 1
54 603 2159 1
54 603 2296 5
54 603 2306 1
54 603 2308 1
55 79 2249 1
55 118 1585 1
55 118 1589 3
55 118 1593 1
55 118 1596 1
55 118 1669 2
55 154 1740 1
55 163 2221 1
55 201 2315 1
55 201 2317 2
55 201 2393 1
55 201 2431 1
55 201 2441 1
55 201 2460 1
55 201 2468 1
55 201 2473 1
55 207 2460 1
55 211 2394 2
55 211 2423 1
55 211 2434 1
55 211 2474 1
55 235 1752 2
55 235 1756 1
55 313 1785 1
55 313 1809 1
55 313 1816 1
55 378 2380 1
55 383 2060 4
55 383 2068 4
55 383 2123 1
55 383 2200 3
55 386 2390 1
55 386 2444 1
55 401 2286 1
55 401 2395 1
55 407 2433 1
55 407 2445 1
55 449 2319 1
55 449 2331 1
55 449 2334 1
55 449 2354 1
55 449 2468 1
55 456 2241 1
55 493 2327 1
55 493 2329 1
55 493 2393 2
55 493 2421 1
55 493 2424 1
55 493 2465 1
55 515 1881 1
55 515 2187 1
55 515 2205 1
55 515 2210 2
55 520 2392 1
55 520 2471 1
55 530 2330 1
55 530 2394 1
55 531 2426 2
55 582 2290 1
55 582 2464 1
55 618 2285 1
56 63 2704 1
56 63 2706 1
56 63 2737 1
56 63 2771 1
56 67 2312 1
56 67 2719 1
56 67 2723 2
56 67 2780 1
56 72 1901 1
56 77 2081 2
56 77 2084 1
56 82 2115 1
56 92 2282 1
56 93 1718 1
56 100 2312 1
56 104 1697 2
56 104 1701 1
56 104 1703 1
56 104 1711 1
56 105 2051 1
56 108 1945 1
56 108 2021 1
56 108 2044 1
56 119 2712 1
56 119 2767 1
56 120 2418 1
56 122 1715 1
56 131 2705 1
56 131 2708 1
56 131 2721 1
56 131 2723 2
56 131 2727 1
56 131 2737 1
56 131 2741 1
56 131 2743 2
56 136 1945 1
56 136 2050 1
56 144 2064 1
56 144 2071 1
56 147 2145 1
56 147 2720 1
56 147 2725 1
56 156 2311 1
56 156 2650 4
56 157 1728 1
56 157 1744 1
56 157 1759 2
56 157 1763 1
56 157 1772 1
56 157 1774 2
56 157 1778 8
56 157 1788 1
56 157 1793 1
56 157 1795 2
56 157 1798 1
56 157 1800 1
56 157 1806 1
56 157 1809 1
56 157 1819 1
56 157 1822 1
56 157 1825 1
56 157 1827 1
56 157 1837 1
56 157 1841 1
56 157 1843 1
56 157 1856 15
56 157 1872 3
56 157 1880 1
56 157 1882 2
56 157 1889 3
56 157 1893 2
56 157 1904 1
56 157 1925 1
56 157 1930 1
56 157 1940 2
56 157 1944 1
56 157 1947 2
56 157 1956 7
56 157 1966 2
56 157 1971 1
56 157 1973 1
56 157 1986 1
56 157 1988 1
56 157 1990 1
56 157 1998 2
56 157 2010 1
56 157 2019 1
56 157 2022 1
56 157 2025 4
56 157 2043 2
56 157 2046 1
56 157 2315 1
56 160 2481 1
56 162 2476 1
56 167 2700 2
56 167 2706 1
56 167 2714 2
56 167 2735 1
56 167 2772 1
56 172 2324 1
56 172 2338 1
56 172 2354 1
56 188 1881 1
56 188 1894 1
56 188 2009 1
56 188 2015 1
56 188 2035 1
56 189 1889 1
56 192 1713 1
56 196 2316 1
56 197 1883 1
56 197 2480 1
56 201 2586 1
56 201 2714 1
56 217 1788 1
56 217 1794 1
56 217 1800 1
56 217 1844 1
56 217 1868 1
56 217 1895 3
56 217 1899 1
56 217 1903 1
56 217 1945 1
56 217 2050 1
56 217 2482 2
56 228 1712 1
56 230 2648 1
56 231 2062 1
56 231 2064 1
56 231 2066 3
56 231 2070 1
56 231 2072 4
56 242 2387 1
56 242 2389 2
56 242 2393 1
56 242 2395 3
56 242 2430 2
56 242 2440 1
56 247 2064 1
56 247 2066 1
56 247 2086 1
56 247 2099 1
56 247 2102 12
56 247 2115 3
56 247 2120 9
56 247 2133 1
56 247 2137 1
56 247 2139 2
56 247 2142 2
56 247 2191 1
56 247 2196 1
56 247 2200 1
56 247 2292 1
56 247 2295 1
56 250 2063 2
56 250 2069 1
56 250 2071 1
56 250 2073 4
56 250 2078 1
56 251 1888 1
56 254 2135 1
56 263 1715 1
56 263 2295 1
56 265 2753 1
56 267 2067 2
56 267 2070 3
56 267 2075 1
56 275 2652 1
56 279 2023 1
56 279 2040 1
56 279 2710 1
56 279 2714 2
56 279 2753 1
56 279 2780 1
56 284 2313 1
56 296 1688 3
56 296 1712 1
56 296 1714 1
56 297 2077 1
56 301 2712 1
56 303 2475 1
56 311 1743 1
56 311 1823 1
56 311 1827 1
56 311 1830 1
56 311 1854 2
56 311 1899 1
56 311 1959 1
56 311 1961 1
56 311 1966 1
56 316 2064 1
56 324 2213 1
56 328 2657 1
56 328 2713 1
56 328 2717 1
56 328 2758 1
56 330 2627 1
56 333 2650 1
56 340 2313 1
56 358 2319 1
56 358 2331 1
56 358 2334 1
56 358 2357 3
56 358 2361 2
56 358 2364 1
56 358 2476 1
56 362 2654 1
56 363 2483 1
56 366 1719 1
56 366 2487 1
56 366 2535 1
56 366 2767 1
56 366 2773 1
56 375 2339 1
56 377 1945 1
56 384 2319 1
56 384 2474 1
56 384 2478 1
56 385 2722 1
56 393 2653 1
56 398 2299 1
56 400 2590 1
56 400 2659 1
56 408 2063 2
56 408 2067 1
56 410 1966 1
56 414 1884 1
56 414 2474 1
56 427 2756 1
56 427 2770 1
56 452 2669 1
56 452 2714 1
56 452 2735 1
56 453 2650 1
56 460 2118 1
56 462 2666 1
56 465 2667 1
56 465 2710 1
56 465 2725 2
56 465 2735 1
56 465 2762 1
56 465 2764 2
56 465 2768 1
56 465 2770 2
56 465 2773 1
56 465 2780 1
56 474 2711 1
56 474 2779 1
56 477 2660 3
56 477 2667 1
56 477 2754 1
56 477 2761 1
56 477 2766 1
56 483 2066 1
56 486 1715 1
56 497 2677 2
56 497 2690 1
56 497 2700 1
56 497 2702 1
56 497 2712 2
56 497 2715 1
56 497 2725 1
56 497 2728 8
56 497 2738 10
56 497 2761 1
56 497 2772 1
56 497 2778 1
56 507 2314 1
56 511 1714 1
56 512 2051 1
56 524 2669 10
56 524 2685 1
56 524 2697 2
56 524 2712 1
56 528 2063 1
56 528 2069 1
56 528 2075 4
56 536 2781 1
56 537 1725 1
56 537 1898 1
56 540 2452 1
56 541 1886 1
56 543 1882 1
56 543 2705 1
56 543 2762 2
56 543 2766 1
56 550 2334 1
56 550 2340 1
56 550 2342 1
56 552 2316 1
56 561 1884 1
56 566 2395 1
56 566 2414 1
56 566 2438 2
56 584 2782 1
56 585 1886 1
56 587 1717 1
56 590 2766 3
56 590 2770 1
56 590 2772 1
56 590 2777 1
56 593 2067 2
56 593 2071 1
56 593 2074 1
56 593 2076 2
56 596 1744 1
56 596 1874 1
56 596 1881 1
56 596 1909 3
56 596 1936 1
56 596 1939 1
56 596 1964 1
56 596 1987 1
56 596 1990 1
56 596 2008 1
56 596 2012 1
56 596 2014 2
56 596 2019 3
56 598 2710 1
56 598 2780 1
56 602 1882 1
56 607 2197 2
56 607 2205 3
56 607 2211 1
56 607 2224 2
56 607 2241 1
56 607 2251 1
56 607 2282 1
58 69 2512 2
58 70 1652 1
58 70 2306 1
58 71 2311 1
58 81 1720 1
58 81 1886 1
58 81 1888 1
58 81 2658 1
58 81 2676 1
58 85 2543 1
58 87 2295 1
58 88 2482 1
58 89 1947 3
58 89 1951 1
58 89 1960 1
58 89 1983 1
58 95 2050 1
58 96 1900 6
58 96 1908 1
58 96 1913 2
58 97 2484 1
58 105 2309 1
58 107 1879 1
58 107 2650 1
58 116 1985 2
58 116 2007 2
58 116 2063 1
58 116 2077 2
58 116 2210 1
58 116 2216 2
58 116 2307 1
58 116 2492 1
58 117 2649 1
58 121 2315 1
58 121 2480 1
58 123 2227 1
58 127 2057 1
58 127 2318 1
58 141 2229 2
58 141 2233 4
58 141 2238 2
58 141 2241 2
58 141 2261 1
58 141 2263 1
58 141 2305 2
58 141 2308 1
58 141 2514 1
58 143 2302 2
58 144 2483 1
58 144 2730 1
58 148 2486 1
58 153 2294 1
58 163 2312 1
58 164 2648 1
58 171 2050 1
58 173 2513 1
58 173 2648 1
58 179 2302 1
58 180 2304 1
58 180 2459 2
58 180 2742 1
58 180 2744 2
58 180 2781 1
58 181 2599 1
58 185 1746 1
58 185 1784 1
58 191 1944 1
58 191 2048 1
58 191 2252 1
58 191 2318 1
58 196 1886 1
58 198 2227 1
58 198 2292 1
58 198 2295 1
58 198 2301 3
58 198 2653 1
58 203 1900 5
58 203 1909 2
58 203 1923 1
58 203 1931 2
58 203 1934 1
58 203 1937 1
58 203 1943 1
58 209 1903 1
58 209 2313 1
58 210 2315 1
58 210 2491 1
58 211 2054 3
58 223 2306 1
58 226 2311 1
58 226 2487 1
58 229 1919 2
58 229 2058 1
58 229 2061 2
58 232 1947 1
58 235 2293 1
58 237 2631 1
58 238 2654 2
58 246 2311 1
58 251 1598 6
58 251 1605 2
58 251 1609 1
58 251 1623 32
58 251 1669 1
58 251 1679 6
58 251 1697 16
58 252 1745 1
58 252 2650 1
58 254 1879 1
58 255 2226 1
58 255 2568 1
58 257 2314 1
58 260 2649 1
58 261 2304 1
58 261 2315 2
58 263 2481 1
58 266 2221 1
58 268 1695 1
58 268 1711 1
58 268 2221 1
58 270 1715 1
58 270 1719 3
58 270 1864 1
58 270 1875 1
58 270 1879 1
58 272 2486 1
58 275 2650 2
58 280 1603 1
58 291 2676 2
58 296 2057 1
58 296 2227 1
58 297 2599 1
58 305 2049 1
58 305 2240 1
58 305 2302 2
58 305 2307 2
58 307 1882 3
58 307 2229 2
58 307 2242 1
58 307 2258 1
58 307 2261 1
58 307 2657 1
58 313 2315 1
58 313 2491 1
58 316 2482 1
58 318 2304 1
58 346 2315 1
58 346 2486 1
58 360 2501 1
58 362 1720 2
58 362 1745 1
58 368 1717 1
58 368 1719 2
58 368 1774 1
58 368 1816 1
58 368 1845 1
58 368 1858 1
58 368 1861 1
58 368 1864 2
58 368 1869 2
58 368 1872 1
58 368 1875 1
58 368 1877 1
58 368 1880 6
58 368 2233 1
58 368 2238 2
58 368 2249 1
58 368 2254 6
58 368 2261 2
58 368 2264 1
58 368 2304 5
58 368 2489 1
58 368 2503 1
58 368 2506 1
58 368 2513 2
58 368 2534 1
58 368 2537 8
58 368 2546 6
58 368 2553 2
58 368 2563 2
58 368 2594 1
58 368 2597 1
58 368 2599 1
58 368 2603 1
58 368 2638 1
58 368 2646 1
58 368 2648 2
58 368 2651 5
58 369 2060 1
58 369 2309 2
58 372 2504 1
58 375 2313 1
58 378 1944 1
58 384 2729 4
58 384 2736 4
58 384 2782 1
58 387 2485 1
58 392 1899 12
58 392 1913 3
58 392 1917 4
58 392 1924 12
58 392 1938 2
58 392 1941 4
58 392 1947 1
58 392 1950 1
58 392 1960 7
58 392 1968 2
58 395 2651 1
58 399 2308 1
58 401 1959 1
58 401 2063 2
58 401 2081 6
58 401 2091 1
58 401 2094 1
58 401 2115 2
58 401 2120 2
58 401 2129 1
58 401 2132 3
58 401 2142 1
58 401 2144 1
58 401 2149 1
58 401 2189 3
58 401 2193 1
58 401 2200 1
58 401 2208 2
58 415 2319 1
58 417 2479 8
58 417 2507 4
58 417 2512 1
58 417 2515 1
58 417 2517 2
58 417 2522 6
58 417 2529 1
58 417 2544 1
58 417 2548 3
58 418 2379 2
58 418 2386 1
58 418 2395 1
58 418 2398 20
58 418 2422 3
58 418 2426 19
58 418 2447 1
58 418 2652 1
58 421 2651 1
58 424 2480 1
58 425 1881 1
58 425 2302 2
58 426 1983 1
58 426 2318 1
58 427 2650 1
58 429 2061 1
58 431 2223 1
58 431 2301 1
58 432 2295 1
58 439 1880 1
58 439 1900 1
58 439 1902 4
58 439 1911 1
58 439 1922 3
58 439 1926 2
58 439 1929 1
58 439 1934 2
58 439 1947 1
58 439 1957 6
58 439 1965 1
58 446 2315 1
58 446 2730 2
58 455 2252 1
58 457 1776 1
58 457 1779 1
58 457 1786 4
58 457 1847 1
58 457 1853 3
58 457 1879 2
58 457 2676 1
58 457 2684 1
58 457 2725 2
58 457 2739 1
58 457 2754 1
58 460 2315 3
58 460 2650 3
58 462 2060 1
58 463 1688 1
58 463 2653 1
58 464 1607 1
58 464 1610 2
58 464 1655 1
58 464 1658 3
58 464 1672 1
58 464 2222 1
58 464 2641 2
58 467 2222 1
58 472 2743 2
58 478 1881 1
58 478 1983 1
58 478 2315 1
58 479 2300 1
58 479 2302 1
58 486 1883 1
58 487 2049 1
58 487 2315 1
58 490 1889 1
58 490 1897 2
58 490 1901 1
58 490 1903 1
58 490 1908 1
58 490 1917 1
58 490 1941 1
58 490 1953 6
58 490 1960 3
58 490 1971 2
58 491 2050 1
58 496 1719 1
58 497 2057 1
58 498 2296 1
58 501 2050 7
58 501 2243 1
58 501 2245 1
58 508 1880 1
58 509 1745 1
58 522 1681 1
58 524 1927 1
58 524 2303 1
58 524 2309 1
58 525 2481 1
58 533 2225 1
58 544 1609 1
58 544 1667 1
58 544 1672 1
58 544 1697 1
58 544 1703 2
58 547 2656 1
58 552 2313 1
58 553 1890 2
58 553 1893 1
58 553 1900 5
58 553 1906 5
58 553 1912 4
58 553 1917 4
58 553 1922 1
58 553 1924 1
58 553 1927 1
58 553 1930 1
58 553 1932 2
58 553 1938 1
58 553 1940 1
58 553 1949 1
58 553 1951 16
58 553 1968 1
58 553 1971 2
58 553 2057 2
58 555 2305 1
58 563 2316 1
58 568 1883 1
58 573 2316 1
58 574 1881 1
58 574 2054 3
58 577 2300 2
58 578 2658 1
58 579 2216 1
58 582 1954 1
58 582 2060 1
58 582 2063 1
58 582 2216 1
58 586 1880 2
58 586 2304 1
58 589 1965 1
58 589 2301 1
58 591 1722 23
58 591 1746 21
58 591 1797 15
58 591 1814 1
58 591 1820 9
58 591 1830 2
58 591 1834 10
58 595 2460 1
58 599 1695 2
58 615 2223 1
59 62 1846 1
59 63 2723 1
59 67 2668 10
59 67 2716 1
59 70 2309 1
59 100 2306 1
59 102 2486 1
59 102 2507 13
59 102 2523 1
59 110 2260 1
59 130 2049 1
59 143 2125 1
59 143 2127 1
59 143 2212 1
59 147 2669 1
59 147 2748 1
59 147 2768 1
59 152 2480 1
59 162 2049 1
59 167 2674 1
59 179 2284 1
59 180 2282 2
59 181 2756 1
59 181 2768 1
59 184 2487 7
59 184 2495 22
59 184 2518 3
59 184 2553 3
59 184 2558 2
59 184 2563 12
59 184 2576 4
59 184 2581 1
59 184 2583 1
59 184 2585 5
59 184 2592 2
59 184 2596 1
59 184 2598 4
59 184 2603 13
59 184 2618 3
59 184 2622 2
59 184 2626 4
59 184 2635 1
59 184 2641 1
59 184 2646 1
59 201 2723 3
59 209 2284 11
59 209 2304 1
59 211 2651 1
59 212 1764 2
59 212 1777 1
59 212 1789 1
59 215 1881 1
59 221 2484 1
59 234 2259 1
59 234 2261 1
59 246 1881 1
59 256 2139 2
59 256 2160 6
59 256 2170 6
59 256 2186 1
59 256 2188 10
59 256 2200 1
59 256 2210 1
59 256 2212 1
59 257 2311 1
59 265 2726 1
59 265 2772 1
59 265 2782 1
59 284 1805 10
59 284 1816 6
59 284 1827 3
59 284 1837 1
59 284 1854 1
59 295 1881 1
59 296 1797 1
59 304 1983 1
59 304 2050 1
59 305 2283 1
59 315 2227 1
59 315 2230 2
59 315 2251 5
59 318 1983 1
59 322 1710 1
59 326 2203 1
59 326 2216 1
59 328 2284 1
59 328 2286 2
59 328 2289 1
59 328 2301 1
59 363 1983 1
59 363 2093 1
59 391 1983 1
59 391 2218 1
59 399 2282 1
59 400 2479 1
59 400 2481 2
59 400 2670 1
59 404 2314 1
59 467 1984 1
59 467 2049 1
59 469 2044 1
59 474 2673 1
59 474 2685 1
59 474 2707 1
59 477 2672 1
59 482 1988 1
59 482 1990 1
59 497 2769 1
59 499 1880 1
59 523 2675 2
59 523 2683 11
59 523 2697 1
59 523 2782 1
59 525 2330 1
59 536 2316 1
59 536 2400 1
59 536 2439 2
59 536 2475 1
59 536 2717 1
59 536 2719 4
59 536 2735 2
59 536 2778 1
59 536 2782 1
59 543 2775 1
59 576 2259 1
59 576 2310 3
59 576 2316 1
59 576 2336 1
59 576 2338 2
59 576 2345 1
59 576 2348 4
59 576 2356 8
59 576 2365 6
59 576 2372 1
59 576 2374 1
59 576 2376 2
59 576 2379 4
59 576 2384 1
59 576 2391 2
59 576 2395 5
59 576 2401 9
59 576 2411 1
59 576 2413 9
59 576 2423 1
59 576 2426 7
59 576 2439 9
59 576 2467 1
59 576 2478 1
59 576 2481 1
59 576 2484 1
59 583 2044 1
59 583 2375 1
59 598 2730 5
59 598 2756 3
59 598 2762 4
59 598 2767 1
59 598 2769 1
59 609 2227 3
59 609 2262 1
59 609 2265 1
59 609 2268 6
59 609 2277 1
59 615 2266 1
59 618 2051 1
59 618 2061 1
59 618 2073 1
59 618 2079 1
59 618 2088 1
59 618 2139 1
59 618 2144 8
59 618 2154 2
59 618 2159 16
59 618 2176 1
59 618 2180 1
59 618 2182 7
59 618 2192 4
59 618 2197 18
59 618 2216 1
59 618 2220 2
59 618 2223 1
59 618 2244 6
59 618 2254 2
59 618 2259 1
60 78 1722 4
60 78 1730 37
60 78 1768 1
60 78 1771 1
60 78 1774 4
60 78 1779 1
60 78 1781 1
60 78 1783 3
60 78 1787 7
60 78 1797 4
60 78 1802 5
60 78 1809 5
60 78 1821 3
60 78 1839 2
60 78 1842 4
60 78 1858 2
60 78 1861 4
60 78 1868 2
60 78 1871 1
60 78 1874 4
60 81 2066 1
60 81 2077 1
60 81 2106 1
60 81 2110 1
60 81 2481 1
60 81 2483 1
60 81 2653 2
60 84 1716 1
60 90 1669 1
60 101 2315 1
60 113 2314 1
60 115 1883 1
60 141 2561 1
60 141 2586 1
60 141 2598 1
60 142 2646 1
60 145 2310 1
60 154 1715 1
60 164 1887 1
60 169 1762 1
60 170 2262 3
60 170 2266 1
60 171 2487 1
60 171 2592 1
60 178 2055 1
60 178 2291 1
60 185 1883 1
60 187 2599 2
60 190 2077 1
60 190 2080 1
60 190 2093 4
60 190 2102 5
60 190 2108 1
60 191 2523 1
60 196 2601 1
60 198 1716 2
60 198 1719 1
60 198 2484 1
60 200 2058 1
60 205 1763 1
60 211 2267 1
60 211 2275 1
60 211 2295 3
60 211 2304 1
60 214 2477 1
60 219 1730 1
60 219 1853 1
60 219 1878 1
60 235 2138 1
60 235 2164 1
60 237 1717 1
60 237 1881 5
60 237 2060 6
60 238 2073 1
60 238 2144 1
60 251 1720 1
60 251 2068 1
60 251 2073 2
60 251 2109 3
60 251 2117 1
60 251 2126 1
60 251 2145 1
60 257 2243 1
60 260 2288 1
60 267 2237 1
60 267 2240 2
60 267 2287 1
60 268 2595 2
60 268 2605 1
60 270 2780 1
60 291 2237 2
60 291 2240 2
60 291 2276 1
60 291 2282 1
60 291 2287 1
60 291 2289 1
60 300 1669 1
60 307 2598 1
60 307 2779 1
60 312 1880 1
60 317 2120 1
60 317 2125 1
60 317 2128 1
60 317 2137 2
60 317 2162 1
60 317 2269 1
60 320 1710 1
60 322 2268 1
60 322 2271 1
60 329 2665 1
60 329 2720 1
60 329 2723 2
60 329 2732 1
60 333 2144 1
60 348 2318 1
60 363 2315 1
60 371 2115 2
60 371 2236 1
60 371 2239 2
60 371 2243 1
60 379 1882 1
60 386 2114 1
60 386 2116 3
60 386 2126 1
60 388 2651 1
60 403 1712 1
60 403 2244 1
60 403 2276 2
60 403 2280 1
60 403 2284 2
60 405 2479 1
60 408 2316 1
60 409 2077 1
60 416 2480 1
60 420 2302 1
60 421 2112 1
60 421 2650 1
60 440 2081 1
60 440 2083 2
60 440 2094 1
60 464 2631 1
60 464 2782 1
60 469 2112 1
60 481 2598 1
60 486 2484 1
60 487 2116 2
60 487 2226 1
60 487 2244 1
60 487 2246 3
60 487 2252 1
60 487 2256 1
60 502 1546 1
60 502 1571 1
60 502 1576 1
60 502 1661 4
60 502 1666 1
60 502 1680 1
60 502 1685 3
60 502 1689 3
60 502 1697 1
60 502 1701 1
60 502 1703 2
60 502 1706 1
60 502 1708 1
60 502 1722 1
60 533 1882 1
60 554 2125 1
60 554 2275 1
60 557 2259 1
60 560 2315 1
60 561 1886 1
60 564 1792 1
60 564 1849 5
60 572 2318 1
60 591 2668 2
60 591 2745 1
60 591 2762 1
60 592 2116 3
60 597 2485 1
60 603 2122 1
60 603 2132 1
60 603 2240 3
61 66 2321 3
61 66 2466 1
61 73 1712 1
61 73 1886 1
61 75 2164 1
61 77 2065 1
61 78 1715 1
61 78 1769 1
61 85 2474 1
61 85 2477 1
61 90 1709 1
61 92 2139 1
61 92 2570 1
61 92 2573 1
61 92 2619 1
61 92 2621 1
61 92 2628 1
61 92 2630 1
61 94 2648 1
61 98 2055 1
61 101 2197 2
61 101 2208 1
61 101 2210 2
61 101 2238 1
61 101 2276 1
61 101 2311 2
61 107 1930 1
61 107 1993 1
61 107 1995 2
61 113 1899 15
61 113 1927 3
61 113 1959 3
61 113 1963 1
61 113 2312 1
61 115 2776 3
61 134 1658 1
61 135 2313 1
61 142 2150 1
61 142 2197 3
61 142 2276 1
61 144 2483 1
61 147 2634 1
61 149 1723 1
61 149 1726 1
61 149 1768 1
61 149 1860 2
61 149 1863 1
61 149 1866 1
61 149 1878 1
61 152 2322 1
61 152 2327 1
61 152 2465 1
61 155 2648 1
61 156 2158 1
61 156 2185 2
61 156 2192 1
61 156 2200 2
61 156 2205 1
61 156 2299 1
61 159 1715 2
61 161 1930 2
61 161 1954 1
61 167 1710 1
61 169 1800 1
61 169 1804 1
61 169 2781 1
61 174 2072 1
61 178 2116 2
61 178 2122 1
61 178 2134 1
61 198 1720 1
61 199 2058 1
61 201 2481 3
61 205 2328 1
61 205 2466 1
61 206 2065 1
61 210 2051 1
61 210 2119 2
61 211 2480 1
61 213 1710 2
61 213 1713 2
61 215 2071 1
61 215 2493 3
61 215 2497 1
61 215 2535 1
61 215 2564 2
61 215 2577 1
61 215 2599 1
61 215 2608 1
61 215 2613 1
61 215 2623 1
61 217 1883 3
61 218 1888 1
61 219 1553 1
61 219 1712 1
61 219 1714 2
61 219 1769 1
61 221 2064 1
61 221 2072 1
61 221 2081 1
61 225 2052 1
61 228 2536 2
61 228 2539 1
61 228 2543 1
61 228 2555 1
61 228 2591 3
61 228 2601 2
61 228 2611 1
61 228 2615 1
61 228 2621 1
61 228 2626 1
61 228 2630 1
61 228 2637 2
61 228 2644 1
61 235 2141 1
61 236 1714 1
61 237 1980 1
61 245 2117 1
61 246 2653 2
61 248 2127 1
61 249 1712 2
61 249 2065 1
61 251 1721 3
61 251 1726 4
61 251 1732 1
61 251 1734 17
61 251 1753 3
61 251 1757 1
61 251 1763 5
61 251 1773 1
61 251 1777 1
61 251 1783 1
61 251 1786 4
61 251 1818 1
61 251 1824 4
61 251 1847 3
61 251 1878 1
61 251 2320 1
61 252 2528 1
61 252 2543 2
61 252 2546 1
61 252 2548 1
61 252 2562 1
61 252 2608 1
61 252 2620 1
61 252 2622 1
61 252 2631 1
61 252 2655 1
61 259 2488 1
61 260 1550 1
61 260 1562 2
61 260 1580 3
61 260 1585 1
61 260 1589 2
61 260 1593 2
61 260 1606 1
61 260 1608 2
61 260 1611 1
61 260 1623 1
61 260 1627 5
61 260 1645 1
61 260 1648 4
61 260 1655 1
61 260 1657 1
61 260 1660 5
61 260 1667 1
61 260 1671 2
61 260 1676 2
61 260 1680 3
61 260 1699 1
61 260 1707 1
61 260 1709 3
61 260 1806 1
61 260 1810 38
61 260 1849 10
61 260 1860 4
61 260 1866 1
61 260 1870 1
61 260 1873 3
61 260 2066 1
61 260 2475 1
61 263 1713 1
61 265 1887 1
61 266 1930 1
61 266 1967 1
61 266 1970 6
61 266 1980 1
61 267 2124 1
61 277 2071 2
61 279 1883 2
61 279 2465 1
61 279 2483 1
61 282 1713 1
61 282 2117 1
61 282 2119 3
61 282 2123 3
61 282 2128 1
61 282 2132 2
61 282 2314 1
61 282 2704 2
61 291 2123 2
61 292 2060 1
61 292 2063 1
61 295 2028 2
61 299 1993 1
61 300 2064 1
61 305 2492 1
61 309 2061 1
61 309 2063 2
61 317 2141 1
61 319 2773 1
61 324 2055 1
61 326 2595 1
61 326 2627 1
61 328 1886 1
61 331 1710 1
61 337 2314 2
61 344 2647 1
61 346 2066 1
61 352 2651 1
61 359 2008 1
61 359 2028 1
61 365 1655 1
61 365 1658 1
61 368 2489 1
61 373 2494 1
61 373 2496 3
61 373 2502 1
61 373 2510 1
61 373 2514 1
61 373 2519 1
61 373 2528 1
61 373 2530 3
61 373 2536 1
61 373 2538 1
61 373 2542 2
61 373 2547 4
61 373 2553 1
61 373 2556 1
61 373 2558 1
61 373 2565 11
61 373 2577 1
61 373 2580 3
61 373 2586 1
61 373 2588 7
61 373 2600 1
61 373 2603 3
61 373 2609 1
61 373 2612 6
61 373 2619 2
61 373 2623 1
61 373 2625 1
61 373 2632 1
61 373 2634 1
61 373 2638 1
61 373 2641 4
61 373 2646 1
61 378 2475 1
61 378 2479 1
61 379 2482 1
61 379 2491 1
61 379 2560 1
61 379 2568 1
61 379 2627 1
61 402 1887 1
61 402 2635 1
61 403 2115 1
61 406 1932 1
61 406 2033 1
61 408 2066 1
61 408 2072 1
61 409 2322 1
61 427 2491 1
61 431 2481 2
61 432 2493 2
61 432 2593 1
61 432 2607 1
61 432 2613 2
61 432 2623 1
61 432 2646 1
61 433 2492 1
61 437 2465 1
61 456 2052 1
61 465 2060 4
61 470 2483 1
61 472 1712 1
61 476 1880 1
61 483 2066 1
61 483 2117 2
61 497 2494 1
61 497 2498 1
61 497 2502 1
61 497 2527 1
61 497 2554 2
61 497 2563 1
61 497 2570 1
61 497 2572 1
61 497 2585 1
61 497 2600 1
61 497 2605 6
61 497 2612 2
61 497 2624 1
61 499 2065 1
61 502 1665 1
61 502 1672 4
61 502 1678 1
61 502 1681 5
61 502 1690 1
61 502 1692 1
61 502 1694 1
61 502 1696 5
61 502 1708 1
61 502 1711 1
61 504 1953 1
61 504 1978 1
61 504 2320 1
61 504 2673 13
61 504 2693 2
61 504 2700 1
61 504 2719 2
61 504 2722 2
61 504 2727 2
61 504 2733 2
61 505 1893 1
61 505 1959 1
61 507 2072 1
61 516 2052 1
61 517 1933 2
61 517 1954 1
61 519 1889 1
61 519 1954 1
61 519 1998 1
61 519 2000 2
61 519 2004 1
61 519 2115 1
61 519 2313 1
61 519 2315 1
61 519 2323 1
61 519 2482 1
61 519 2485 1
61 523 2653 1
61 531 2137 2
61 531 2472 1
61 546 2318 1
61 550 2074 1
61 550 2080 1
61 550 2085 7
61 550 2096 1
61 554 2067 2
61 554 2115 2
61 564 1720 1
61 566 2482 1
61 566 2485 1
61 568 2018 1
61 568 2021 2
61 568 2027 3
61 569 1609 1
61 569 1611 2
61 570 2100 1
61 570 2123 2
61 576 2649 1
61 579 2649 1
61 581 1881 1
61 589 2649 1
61 590 2060 2
61 590 2063 2
61 593 2066 1
61 599 2318 1
61 603 2553 1
61 606 2056 1
61 616 2730 2
61 616 2733 4
61 616 2738 1
61 616 2750 2
61 616 2757 1
61 616 2759 5
61 616 2765 8
61 616 2775 1
62 63 2569 1
62 63 2574 1
62 71 1621 1
62 71 2083 1
62 71 2107 2
62 82 2658 1
62 84 1884 1
62 84 1894 1
62 84 1953 1
62 84 2026 1
62 84 2058 1
62 84 2060 1
62 84 2066 3
62 84 2072 7
62 84 2080 2
62 84 2091 1
62 84 2094 1
62 84 2098 1
62 84 2106 1
62 84 2115 4
62 84 2122 1
62 84 2125 3
62 84 2129 1
62 84 2133 1
62 84 2135 1
62 84 2143 1
62 84 2156 1
62 84 2161 1
62 84 2170 4
62 84 2176 1
62 84 2179 9
62 84 2191 1
62 84 2195 1
62 84 2206 1
62 84 2210 2
62 84 2506 2
62 84 2509 1
62 84 2512 1
62 84 2646 1
62 92 1679 1
62 92 1688 1
62 92 1691 2
62 92 1694 2
62 92 1702 1
62 92 1704 1
62 92 1710 1
62 97 2082 1
62 102 1740 1
62 102 1869 1
62 104 2285 1
62 105 1734 1
62 105 1789 2
62 105 1793 20
62 105 1822 1
62 105 1827 3
62 105 1831 2
62 105 1835 1
62 105 1845 2
62 105 1848 6
62 105 1856 2
62 105 1865 3
62 124 1881 1
62 131 2263 1
62 144 1884 1
62 145 2247 2
62 148 2246 3
62 154 1618 1
62 154 1620 1
62 154 1638 1
62 154 1642 1
62 154 1651 1
62 154 1704 1
62 154 1713 1
62 154 1741 1
62 154 2054 2
62 154 2232 1
62 154 2234 8
62 154 2244 1
62 158 2479 1
62 159 2479 1
62 164 1884 2
62 178 2546 1
62 178 2553 2
62 178 2570 6
62 178 2593 1
62 178 2610 6
62 178 2617 4
62 179 2390 1
62 179 2455 3
62 179 2459 3
62 181 2503 1
62 192 2479 1
62 206 1714 1
62 206 1859 1
62 208 2247 1
62 208 2249 1
62 212 1620 2
62 212 1742 4
62 212 1748 1
62 212 1752 1
62 212 1754 3
62 212 1758 2
62 212 1761 1
62 212 1763 3
62 212 1768 2
62 212 1773 2
62 212 1790 1
62 212 1792 1
62 212 1799 1
62 212 1822 1
62 212 1830 2
62 212 1853 1
62 212 1875 1
62 212 1893 1
62 212 1898 2
62 212 1926 2
62 212 1929 2
62 212 1933 1
62 212 1939 1
62 212 1956 1
62 212 1962 1
62 212 1964 1
62 212 1973 5
62 212 1985 1
62 212 1987 4
62 212 2002 1
62 212 2015 1
62 212 2017 1
62 212 2027 1
62 212 2046 1
62 212 2057 1
62 212 2071 1
62 212 2084 1
62 212 2087 1
62 212 2091 1
62 212 2093 2
62 212 2099 1
62 212 2102 2
62 212 2109 2
62 212 2126 1
62 212 2133 1
62 212 2231 2
62 212 2236 4
62 212 2246 1
62 212 2248 1
62 212 2496 1
62 212 2500 1
62 212 2506 1
62 212 2511 7
62 212 2520 3
62 212 2524 1
62 212 2529 1
62 212 2536 1
62 212 2539 1
62 212 2655 1
62 214 2064 1
62 214 2481 1
62 235 1719 1
62 235 1775 1
62 235 1778 1
62 235 1781 1
62 235 1856 1
62 235 1866 1
62 239 1883 1
62 243 1603 1
62 243 1606 3
62 243 1610 1
62 243 1625 1
62 243 1627 1
62 243 1629 1
62 243 1631 1
62 243 1635 2
62 243 1646 1
62 243 1650 9
62 243 1660 14
62 243 1677 1
62 258 1780 2
62 258 1789 1
62 258 1881 1
62 260 1885 1
62 264 2082 1
62 264 2084 1
62 264 2086 2
62 264 2091 10
62 264 2103 1
62 264 2108 4
62 264 2227 4
62 284 1744 2
62 284 1780 1
62 284 1799 3
62 284 1804 7
62 284 1813 2
62 284 1816 5
62 284 1829 1
62 284 1832 1
62 284 1835 1
62 284 1837 9
62 284 1853 1
62 284 1856 1
62 284 1859 2
62 284 1868 2
62 284 1875 1
62 287 2026 1
62 287 2507 3
62 296 1731 1
62 296 1733 1
62 296 1792 1
62 296 2278 1
62 297 2052 1
62 297 2503 1
62 298 2058 1
62 298 2083 1
62 298 2107 2
62 298 2210 1
62 298 2294 1
62 298 2673 1
62 302 2050 2
62 307 2049 1
62 313 1757 1
62 313 1772 5
62 313 1778 4
62 313 1784 2
62 313 1798 1
62 317 1714 1
62 332 2487 1
62 332 2493 5
62 332 2500 1
62 332 2506 1
62 332 2514 1
62 332 2533 2
62 332 2536 1
62 332 2547 5
62 332 2554 3
62 332 2564 7
62 332 2573 14
62 332 2595 4
62 332 2600 4
62 332 2606 11
62 332 2621 5
62 332 2627 1
62 332 2630 2
62 332 2763 1
62 332 2782 1
62 347 2648 1
62 353 1619 2
62 353 1631 6
62 353 1651 1
62 353 1658 1
62 353 1661 1
62 353 1664 1
62 353 1666 1
62 353 1856 1
62 353 1872 4
62 353 1878 1
62 355 2238 7
62 364 1616 21
62 364 1638 5
62 364 1644 3
62 364 1648 7
62 364 1673 1
62 364 1675 6
62 364 1687 1
62 364 1692 1
62 364 2054 1
62 370 2481 1
62 375 2514 1
62 388 1773 2
62 388 1779 1
62 388 1784 1
62 388 1858 1
62 395 1718 1
62 395 1723 3
62 402 2329 3
62 402 2335 1
62 402 2337 38
62 402 2379 6
62 402 2390 2
62 402 2398 1
62 402 2401 3
62 402 2412 38
62 402 2451 12
62 402 2464 3
62 402 2469 2
62 402 2472 1
62 417 1883 1
62 420 2108 2
62 420 2212 1
62 420 2707 1
62 431 2356 1
62 431 2390 1
62 431 2419 8
62 431 2428 4
62 431 2433 1
62 438 2322 1
62 453 2234 1
62 456 2049 1
62 461 2052 1
62 494 2414 1
62 494 2420 2
62 494 2424 1
62 494 2428 2
62 494 2431 1
62 497 1714 1
62 515 1719 1
62 515 1725 1
62 515 1727 1
62 515 1732 5
62 515 1788 1
62 515 1790 1
62 515 1794 1
62 515 1801 13
62 515 1818 11
62 515 1831 5
62 515 1837 2
62 515 1848 1
62 515 1852 3
62 515 1858 1
62 515 1865 1
62 515 1877 1
62 524 1883 1
62 541 2461 1
62 547 1895 1
62 547 1897 2
62 547 1903 1
62 547 1916 1
62 547 1919 3
62 547 1924 1
62 547 1961 2
62 547 1999 1
62 547 2003 17
62 547 2021 3
62 547 2028 1
62 547 2046 4
62 547 2057 1
62 547 2060 1
62 547 2066 2
62 547 2076 3
62 547 2081 1
62 547 2110 1
62 547 2113 1
62 547 2116 2
62 547 2119 1
62 547 2124 1
62 547 2126 3
62 547 2130 1
62 547 2133 1
62 547 2139 1
62 547 2141 2
62 547 2176 11
62 547 2197 1
62 547 2206 4
62 547 2212 1
62 547 2493 1
62 547 2495 2
62 547 2498 1
62 547 2508 1
62 547 2516 3
62 547 2520 13
62 547 2544 2
62 547 2548 1
62 547 2550 2
62 547 2553 1
62 547 2579 5
62 547 2585 1
62 547 2587 2
62 547 2590 1
62 547 2592 3
62 547 2597 3
62 547 2617 1
62 547 2620 5
62 547 2628 1
62 547 2630 2
62 547 2652 1
62 553 1883 1
62 559 2652 1
62 564 2250 1
62 566 1776 1
62 573 2428 1
62 590 1738 1
62 594 2049 1
62 596 2249 1
62 604 2480 1
62 606 2675 1
62 606 2776 1
62 606 2778 1
62 618 1733 2
62 618 1741 2
62 618 1746 2
62 618 1771 1
62 618 1775 1
62 618 1777 2
62 618 1782 2
62 618 1785 7
62 618 1795 1
62 618 1799 1
62 618 1802 2
62 618 1814 3
62 618 1824 1
62 618 1829 10
62 618 1846 1
62 618 1849 1
62 618 1851 3
62 618 1865 2
63 66 1633 1
63 66 1681 1
63 66 1684 1
63 66 1694 1
63 66 1755 1
63 66 1759 3
63 66 1766 1
63 66 1825 1
63 66 1849 1
63 67 2739 1
63 67 2770 1
63 67 2774 2
63 71 2493 3
63 71 2506 6
63 71 2515 5
63 71 2524 2
63 71 2527 2
63 71 2532 18
63 71 2551 7
63 71 2622 1
63 71 2635 2
63 71 2640 4
63 71 2646 1
63 73 1654 1
63 73 1759 1
63 73 2151 1
63 73 2169 2
63 73 2180 1
63 73 2184 1
63 73 2207 1
63 73 2272 3
63 73 2287 1
63 73 2289 1
63 82 2502 1
63 82 2647 1
63 84 2486 1
63 84 2491 1
63 84 2493 1
63 84 2496 1
63 84 2498 2
63 84 2504 5
63 84 2524 9
63 84 2535 1
63 84 2551 14
63 84 2568 1
63 84 2576 6
63 84 2583 1
63 84 2585 1
63 84 2615 3
63 84 2622 1
63 84 2624 2
63 84 2627 8
63 84 2636 4
63 84 2645 3
63 95 2649 1
63 101 2028 1
63 106 2481 1
63 110 1895 1
63 116 2049 1
63 119 2481 1
63 119 2669 1
63 119 2765 3
63 119 2772 1
63 131 1692 2
63 131 2657 1
63 131 2677 1
63 131 2703 1
63 131 2714 1
63 131 2749 1
63 139 1897 1
63 139 2648 1
63 141 1886 1
63 143 1978 2
63 146 1901 1
63 146 2031 1
63 146 2033 1
63 146 2045 1
63 147 2151 1
63 147 2209 3
63 147 2671 2
63 147 2675 1
63 147 2688 1
63 147 2742 1
63 147 2771 1
63 147 2782 1
63 149 1893 2
63 149 1901 1
63 149 1981 1
63 149 2481 1
63 167 2666 1
63 167 2704 1
63 167 2708 2
63 167 2722 1
63 167 2739 1
63 167 2741 1
63 167 2758 1
63 168 2414 1
63 168 2429 3
63 168 2436 1
63 168 2441 5
63 168 2447 3
63 168 2451 1
63 168 2460 1
63 168 2472 1
63 168 2474 1
63 168 2476 2
63 170 1640 1
63 170 1648 1
63 170 1650 2
63 170 1653 2
63 170 1656 1
63 170 1658 2
63 170 1667 1
63 170 1670 2
63 170 1674 2
63 170 1677 2
63 170 1683 2
63 170 1686 4
63 170 1692 6
63 170 1703 1
63 170 1705 2
63 170 1722 1
63 170 1725 1
63 170 1727 2
63 170 1731 3
63 170 1736 1
63 170 1738 2
63 170 1741 4
63 170 1751 5
63 170 1758 3
63 170 1763 4
63 170 1768 2
63 170 1773 1
63 170 1775 1
63 170 1778 1
63 170 1783 2
63 170 1786 3
63 170 1791 3
63 170 1795 2
63 170 1799 1
63 170 1801 1
63 170 1803 1
63 170 1805 1
63 172 2045 1
63 172 2129 1
63 175 2165 1
63 175 2197 1
63 175 2199 1
63 175 2212 1
63 175 2215 6
63 175 2222 1
63 175 2229 1
63 175 2231 1
63 175 2235 1
63 175 2247 1
63 175 2249 1
63 175 2293 3
63 175 2307 1
63 176 1901 1
63 177 1903 1
63 177 2465 1
63 178 2498 1
63 178 2501 2
63 178 2566 2
63 178 2570 1
63 178 2572 4
63 178 2596 2
63 178 2617 1
63 178 2622 1
63 178 2636 7
63 178 2646 1
63 181 2252 1
63 181 2320 1
63 181 2325 1
63 181 2328 2
63 181 2336 1
63 181 2340 1
63 181 2343 2
63 181 2347 1
63 181 2351 1
63 181 2353 3
63 181 2358 2
63 181 2366 1
63 181 2393 1
63 181 2401 1
63 181 2403 2
63 181 2407 2
63 181 2415 4
63 181 2423 1
63 181 2427 1
63 181 2451 1
63 181 2453 7
63 181 2461 1
63 181 2463 1
63 181 2469 3
63 181 2490 1
63 181 2496 1
63 181 2498 2
63 181 2501 1
63 181 2673 1
63 181 2731 1
63 181 2748 1
63 181 2752 1
63 184 1650 1
63 184 1657 1
63 184 1758 1
63 184 1774 1
63 184 1795 1
63 184 1823 1
63 184 2309 1
63 190 2098 1
63 190 2648 1
63 196 1717 1
63 197 1897 1
63 197 2045 1
63 201 1713 1
63 201 1877 1
63 201 1879 1
63 201 2054 2
63 201 2057 1
63 201 2070 1
63 201 2074 1
63 201 2077 1
63 201 2086 4
63 201 2096 2
63 201 2103 1
63 201 2106 2
63 201 2109 2
63 201 2119 5
63 201 2125 3
63 201 2129 2
63 201 2133 1
63 201 2137 1
63 201 2151 1
63 201 2302 1
63 201 2304 4
63 201 2656 4
63 201 2682 1
63 201 2701 1
63 201 2703 1
63 201 2706 4
63 201 2714 1
63 201 2726 1
63 201 2729 6
63 201 2736 3
63 201 2747 1
63 201 2750 3
63 201 2758 1
63 206 1882 1
63 212 2486 1
63 212 2500 1
63 212 2502 1
63 212 2518 1
63 212 2520 1
63 212 2522 1
63 213 2043 1
63 213 2651 1
63 215 2131 1
63 215 2450 1
63 217 2061 1
63 217 2078 1
63 217 2080 2
63 217 2089 1
63 217 2091 4
63 217 2110 1
63 217 2114 1
63 217 2131 1
63 222 1625 1
63 225 2032 1
63 225 2045 1
63 233 2647 1
63 241 2485 1
63 242 1891 1
63 242 1894 1
63 247 2322 2
63 247 2326 3
63 247 2332 3
63 247 2363 5
63 247 2370 4
63 247 2378 2
63 247 2384 1
63 247 2400 1
63 247 2402 4
63 247 2461 1
63 248 1671 1
63 248 1691 2
63 249 1671 2
63 249 1877 1
63 249 2090 1
63 249 2092 1
63 250 1911 1
63 258 2329 1
63 258 2339 1
63 258 2347 1
63 258 2358 1
63 258 2373 1
63 258 2459 1
63 258 2474 1
63 265 2673 1
63 265 2767 1
63 276 2483 1
63 279 2671 1
63 279 2673 1
63 279 2675 1
63 279 2678 2
63 279 2691 1
63 279 2694 1
63 279 2762 1
63 281 2476 2
63 283 2654 1
63 287 2502 2
63 287 2647 1
63 288 2309 1
63 297 2497 1
63 300 2109 1
63 301 2671 1
63 301 2697 1
63 301 2714 1
63 301 2751 1
63 301 2772 1
63 315 1892 1
63 315 1972 1
63 315 1976 3
63 315 1980 1
63 315 1983 1
63 315 1987 1
63 315 1992 1
63 315 2001 1
63 315 2004 2
63 315 2007 1
63 315 2012 1
63 315 2014 1
63 315 2016 1
63 315 2024 1
63 315 2026 6
63 321 1959 2
63 321 2022 1
63 328 2668 1
63 328 2694 3
63 328 2722 1
63 328 2726 1
63 328 2747 1
63 328 2763 1
63 329 1826 1
63 329 1828 2
63 329 1834 2
63 329 1837 1
63 329 1870 2
63 332 2493 1
63 332 2498 1
63 332 2566 2
63 332 2569 1
63 332 2584 3
63 332 2628 1
63 332 2630 1
63 345 1715 1
63 345 1890 1
63 345 1892 1
63 345 2041 1
63 347 2648 1
63 348 2648 1
63 353 1887 9
63 353 1904 1
63 353 1906 2
63 353 1909 2
63 353 1912 3
63 353 1992 1
63 353 2008 1
63 353 2012 1
63 353 2017 1
63 353 2027 2
63 353 2033 1
63 353 2039 6
63 353 2046 1
63 353 2061 5
63 353 2067 1
63 353 2069 8
63 353 2078 6
63 353 2087 3
63 353 2091 2
63 353 2094 4
63 353 2102 2
63 353 2105 10
63 353 2130 2
63 353 2133 1
63 353 2359 1
63 353 2417 1
63 353 2652 1
63 361 2486 1
63 361 2496 1
63 361 2502 1
63 361 2506 44
63 361 2551 9
63 361 2576 1
63 361 2585 23
63 361 2611 1
63 361 2619 3
63 361 2635 9
63 364 1917 1
63 364 1952 1
63 366 2672 2
63 366 2735 1
63 366 2744 1
63 366 2762 1
63 366 2765 1
63 372 1897 1
63 372 2039 1
63 375 2486 2
63 375 2490 1
63 375 2510 2
63 375 2523 4
63 375 2559 1
63 375 2565 1
63 375 2567 2
63 375 2570 1
63 375 2575 3
63 375 2580 4
63 375 2636 1
63 375 2638 2
63 375 2643 2
63 375 2646 2
63 380 2050 1
63 382 1648 1
63 382 1823 1
63 382 1871 2
63 385 2660 4
63 385 2678 1
63 385 2683 1
63 385 2721 1
63 385 2770 1
63 385 2773 1
63 400 2681 1
63 400 2768 1
63 427 2781 1
63 429 2656 1
63 429 2669 1
63 429 2706 1
63 429 2727 1
63 429 2740 1
63 429 2742 1
63 429 2745 1
63 429 2755 1
63 429 2774 1
63 442 2659 1
63 442 2681 1
63 442 2690 1
63 442 2729 1
63 447 2043 1
63 452 2660 6
63 452 2672 5
63 452 2678 1
63 452 2682 1
63 452 2688 1
63 452 2696 1
63 452 2708 1
63 452 2738 1
63 452 2742 2
63 452 2747 4
63 452 2753 2
63 460 1897 1
63 460 2043 1
63 462 2650 1
63 462 2655 1
63 462 2681 2
63 462 2697 1
63 462 2770 1
63 465 2681 2
63 465 2746 1
63 465 2758 1
63 465 2764 1
63 465 2772 1
63 471 2127 1
63 473 2320 3
63 473 2324 1
63 473 2327 2
63 473 2365 1
63 473 2379 1
63 473 2392 2
63 473 2395 1
63 473 2414 2
63 473 2427 27
63 473 2455 23
63 473 2481 1
63 474 2712 1
63 477 2677 1
63 477 2682 1
63 477 2705 1
63 477 2775 1
63 483 1897 1
63 483 1992 1
63 488 2772 1
63 492 2077 2
63 493 1897 1
63 497 2662 1
63 497 2672 5
63 497 2678 2
63 497 2683 1
63 497 2685 1
63 497 2690 3
63 497 2694 1
63 497 2697 1
63 497 2740 3
63 497 2765 1
63 497 2770 1
63 500 2056 1
63 500 2117 1
63 500 2129 2
63 504 2653 1
63 506 1897 1
63 512 2120 1
63 515 2352 3
63 515 2358 1
63 515 2456 7
63 523 2679 1
63 523 2707 1
63 523 2746 1
63 523 2758 1
63 523 2765 1
63 523 2773 1
63 524 2317 1
63 524 2680 1
63 524 2691 3
63 524 2697 1
63 524 2709 1
63 524 2768 1
63 524 2777 1
63 524 2780 1
63 528 1906 1
63 534 2315 1
63 535 2116 1
63 536 2657 1
63 536 2659 1
63 536 2717 1
63 536 2734 1
63 536 2766 1
63 536 2774 1
63 543 2338 4
63 543 2343 4
63 543 2355 1
63 543 2357 2
63 543 2366 1
63 543 2398 1
63 543 2403 1
63 543 2658 1
63 543 2677 1
63 543 2703 1
63 543 2707 1
63 543 2709 1
63 543 2712 1
63 543 2775 1
63 547 2503 1
63 547 2576 5
63 547 2584 1
63 547 2587 2
63 547 2592 1
63 547 2594 1
63 547 2597 1
63 547 2617 1
63 547 2622 1
63 547 2626 1
63 547 2648 1
63 550 1903 1
63 559 1984 1
63 559 2013 2
63 559 2031 1
63 560 2314 1
63 572 2078 1
63 574 2037 1
63 578 1638 1
63 578 1640 4
63 578 1650 1
63 578 1656 1
63 578 1673 2
63 578 1678 2
63 578 1682 1
63 578 1684 2
63 578 1688 1
63 578 1693 1
63 578 1702 1
63 578 1720 1
63 578 1747 1
63 578 1751 2
63 578 1755 3
63 578 1760 2
63 578 1768 1
63 578 1771 1
63 578 1803 1
63 578 1808 1
63 584 2653 2
63 590 2688 1
63 590 2698 1
63 590 2701 1
63 590 2719 1
63 590 2742 1
63 590 2746 1
63 590 2769 1
63 593 2485 1
63 598 2660 1
63 598 2662 2
63 598 2666 1
63 598 2746 2
63 598 2765 1
63 599 2648 1
63 604 2037 1
63 610 2315 1
63 610 2319 2
63 610 2322 2
63 610 2325 3
63 610 2329 2
63 610 2332 7
63 610 2340 2
63 610 2343 2
63 610 2347 1
63 610 2349 5
63 610 2355 5
63 610 2361 1
63 610 2363 3
63 610 2371 3
63 610 2376 4
63 610 2381 1
63 610 2385 7
63 610 2393 7
63 610 2401 1
63 610 2403 6
63 610 2410 8
63 610 2420 2
63 610 2423 2
63 610 2428 3
63 610 2434 1
63 610 2437 2
63 610 2441 1
63 610 2447 1
63 610 2449 2
63 610 2453 15
63 610 2470 2
63 610 2473 2
63 610 2479 1
63 611 2480 1
63 612 2481 1
64 70 1887 1
64 70 2218 1
64 70 2315 2
64 70 2483 1
64 70 2486 1
64 70 2653 1
64 76 1721 1
64 77 1711 1
64 77 1720 2
64 88 2509 1
64 97 2057 1
64 97 2316 2
64 97 2478 7
64 97 2496 1
64 97 2498 2
64 97 2505 1
64 97 2512 1
64 97 2523 1
64 97 2526 1
64 97 2570 1
64 98 1725 2
64 98 1729 1
64 98 1739 2
64 98 1743 9
64 98 1760 1
64 98 1764 2
64 98 1772 2
64 98 2136 1
64 99 1709 3
64 101 1644 1
64 101 1650 1
64 101 1656 1
64 101 1664 1
64 101 1666 5
64 101 1674 10
64 101 1688 2
64 101 1691 14
64 101 1706 2
64 101 1751 1
64 101 1757 2
64 101 1762 1
64 101 1764 20
64 101 1785 1
64 101 1883 1
64 101 2132 1
64 101 2138 1
64 101 2319 1
64 108 2310 1
64 111 2268 1
64 111 2318 2
64 111 2329 1
64 111 2351 4
64 111 2362 1
64 111 2365 1
64 111 2375 4
64 111 2382 3
64 111 2404 2
64 111 2407 3
64 111 2412 13
64 111 2442 1
64 111 2453 2
64 111 2456 5
64 111 2462 2
64 116 2488 1
64 116 2651 1
64 116 2653 1
64 123 1886 1
64 126 2314 1
64 126 2316 1
64 127 2163 1
64 127 2174 1
64 127 2177 1
64 127 2179 2
64 127 2187 1
64 127 2204 1
64 129 2045 2
64 129 2048 1
64 129 2050 1
64 129 2052 1
64 132 1884 1
64 141 2255 1
64 141 2487 1
64 141 2650 4
64 151 2368 1
64 151 2437 7
64 155 1685 2
64 155 1703 3
64 155 1969 1
64 155 1983 1
64 155 2030 1
64 155 2043 3
64 159 1644 1
64 159 1689 1
64 160 2051 1
64 170 2638 1
64 173 1966 1
64 173 2024 2
64 173 2032 8
64 173 2041 4
64 192 2310 1
64 199 2310 1
64 199 2312 1
64 204 2492 1
64 204 2633 1
64 205 1646 2
64 205 1664 1
64 205 1666 1
64 205 1668 1
64 205 1674 1
64 205 1679 1
64 205 1683 1
64 205 2765 1
64 211 2652 1
64 218 2655 1
64 219 2268 4
64 219 2273 8
64 219 2308 1
64 237 2112 1
64 237 2118 1
64 237 2124 1
64 237 2129 1
64 237 2133 1
64 237 2136 1
64 237 2141 1
64 237 2179 3
64 237 2215 1
64 239 2639 1
64 239 2641 1
64 239 2643 1
64 259 2319 1
64 259 2321 132
64 259 2455 7
64 259 2465 3
64 259 2469 5
64 259 2475 1
64 260 2052 1
64 279 2651 1
64 285 1711 1
64 285 1713 4
64 285 1718 1
64 285 1767 1
64 285 1874 1
64 285 1883 2
64 285 1886 1
64 285 2058 2
64 285 2316 1
64 285 2653 1
64 285 2723 1
64 285 2736 1
64 285 2741 2
64 285 2745 3
64 285 2750 1
64 285 2752 16
64 285 2776 1
64 285 2779 1
64 285 2782 1
64 286 2258 1
64 292 2313 1
64 293 1885 2
64 293 2251 1
64 294 2314 1
64 299 2314 1
64 303 2071 1
64 307 1711 1
64 307 1713 2
64 307 2255 1
64 307 2486 1
64 307 2652 2
64 325 2219 1
64 325 2225 1
64 325 2235 1
64 325 2315 2
64 325 2481 1
64 333 2133 1
64 333 2140 1
64 346 2487 1
64 346 2645 2
64 348 1722 3
64 348 1726 5
64 348 1732 4
64 348 1737 2
64 348 1752 3
64 348 1756 7
64 348 1764 1
64 348 1766 2
64 348 1809 1
64 348 1819 1
64 348 1823 1
64 359 2478 1
64 359 2480 1
64 361 1931 1
64 361 2050 1
64 361 2052 1
64 364 2291 2
64 365 2056 1
64 365 2060 2
64 365 2317 1
64 365 2320 1
64 365 2351 1
64 365 2560 2
64 365 2601 3
64 365 2609 1
64 370 2317 1
64 383 2310 1
64 396 2653 1
64 411 2311 1
64 414 2482 1
64 421 2084 1
64 421 2131 1
64 421 2133 1
64 421 2141 3
64 428 2484 1
64 446 2021 1
64 446 2024 1
64 446 2028 2
64 446 2033 1
64 446 2043 2
64 446 2049 1
64 452 2651 1
64 472 2587 1
64 472 2593 1
64 475 2508 1
64 490 2255 1
64 502 2488 1
64 542 2330 6
64 542 2341 2
64 542 2348 2
64 542 2351 1
64 542 2360 1
64 542 2366 3
64 542 2371 5
64 542 2378 4
64 542 2385 8
64 542 2405 1
64 542 2407 2
64 542 2413 1
64 542 2416 2
64 542 2419 1
64 542 2423 2
64 542 2446 1
64 544 2255 1
64 564 2633 1
64 564 2643 1
64 570 2317 1
64 572 2320 2
64 579 2652 1
64 587 1886 1
64 594 2653 1
64 602 2659 29
64 602 2689 10
64 602 2701 11
64 602 2716 2
64 602 2719 1
64 602 2723 1
64 602 2757 2
64 602 2765 1
64 602 2778 1
64 602 2781 1
64 609 1919 1
64 609 1969 2
64 609 1978 6
64 609 1985 5
64 609 1991 1
64 609 2026 1
64 612 2350 1
64 612 2441 3
64 612 2445 2
64 612 2451 1
65 69 2230 1
65 73 2479 1
65 74 2240 1
65 77 1882 1
65 77 1949 1
65 77 1976 1
65 77 1992 1
65 77 1994 1
65 77 2000 1
65 77 2002 1
65 77 2004 10
65 77 2019 3
65 77 2026 3
65 77 2030 4
65 77 2038 7
65 84 2241 1
65 86 1570 1
65 86 1572 1
65 86 1575 1
65 86 1590 1
65 86 1600 2
65 86 1607 2
65 86 1622 2
65 86 1625 6
65 86 2204 1
65 91 2236 2
65 91 2240 1
65 91 2242 1
65 91 2244 1
65 93 2479 1
65 95 1997 1
65 95 2032 3
65 104 2220 1
65 104 2222 1
65 106 1879 1
65 110 2308 1
65 111 1738 2
65 135 2650 1
65 138 2287 1
65 139 2331 11
65 139 2344 1
65 139 2346 1
65 139 2351 1
65 139 2359 1
65 139 2367 1
65 139 2375 2
65 139 2387 1
65 139 2391 1
65 139 2394 1
65 139 2397 1
65 139 2441 1
65 139 2477 1
65 145 2315 1
65 145 2345 1
65 145 2369 1
65 145 2380 3
65 145 2388 1
65 145 2400 1
65 145 2416 1
65 149 2309 1
65 151 2649 1
65 153 2303 1
65 154 2356 1
65 154 2368 1
65 154 2396 1
65 155 2224 1
65 155 2226 1
65 155 2672 1
65 160 1882 1
65 160 2052 1
65 160 2054 1
65 163 2297 1
65 164 2188 1
65 164 2190 1
65 164 2204 1
65 166 1881 1
65 167 2245 1
65 172 1879 1
65 173 1890 17
65 173 1908 1
65 173 1911 6
65 173 1925 1
65 173 2049 1
65 178 1591 1
65 186 2652 1
65 186 2748 1
65 189 2058 1
65 189 2198 1
65 189 2204 1
65 189 2216 1
65 189 2486 1
65 189 2682 1
65 189 2730 1
65 189 2732 2
65 189 2736 2
65 191 2224 1
65 192 1880 1
65 193 2054 1
65 199 1591 1
65 204 1711 1
65 213 2649 1
65 217 2318 1
65 217 2322 1
65 217 2324 1
65 217 2326 1
65 217 2330 1
65 217 2333 3
65 217 2337 3
65 217 2341 11
65 217 2357 1
65 217 2361 1
65 217 2365 3
65 217 2370 2
65 217 2373 5
65 217 2384 2
65 217 2387 1
65 217 2390 20
65 217 2411 4
65 217 2417 1
65 217 2419 8
65 217 2430 2
65 217 2435 8
65 217 2449 6
65 217 2458 3
65 217 2463 2
65 217 2467 1
65 217 2470 3
65 217 2474 1
65 217 2476 2
65 222 1879 1
65 222 2225 1
65 222 2252 1
65 222 2287 1
65 222 2290 1
65 222 2292 1
65 222 2294 1
65 222 2298 1
65 222 2305 1
65 226 1600 1
65 226 1709 1
65 226 2198 2
65 226 2488 1
65 226 2687 1
65 227 2221 1
65 229 2217 1
65 229 2328 1
65 229 2331 1
65 229 2389 1
65 229 2431 1
65 233 2700 1
65 239 1631 4
65 239 1636 1
65 239 1642 2
65 239 1645 5
65 239 1682 1
65 239 1692 2
65 239 1696 1
65 241 1714 2
65 241 1717 9
65 241 1731 137
65 241 1869 1
65 241 1871 1
65 241 1873 2
65 241 1876 1
65 242 2308 1
65 244 2234 1
65 244 2379 2
65 244 2389 1
65 244 2409 1
65 255 2340 1
65 255 2350 1
65 255 2392 1
65 255 2454 1
65 255 2465 2
65 256 2222 1
65 268 2480 1
65 272 2222 1
65 279 2259 1
65 281 2252 1
65 284 1880 1
65 289 2224 3
65 289 2228 1
65 296 1880 1
65 297 1601 2
65 297 2653 1
65 298 2238 1
65 300 1989 3
65 300 2650 1
65 305 2280 1
65 306 2094 6
65 306 2120 1
65 306 2140 1
65 306 2188 2
65 306 2198 1
65 306 2204 1
65 306 2217 1
65 306 2487 1
65 306 2511 2
65 306 2515 2
65 306 2576 2
65 306 2599 1
65 306 2647 1
65 323 2656 1
65 323 2723 1
65 329 1711 1
65 330 2054 1
65 340 2317 1
65 340 2319 1
65 340 2321 1
65 340 2364 1
65 340 2366 1
65 340 2383 1
65 340 2431 1
65 340 2460 1
65 340 2464 1
65 340 2475 1
65 343 2334 1
65 343 2341 1
65 343 2356 1
65 343 2362 2
65 343 2368 1
65 343 2382 1
65 343 2411 1
65 343 2416 1
65 343 2444 1
65 348 2241 2
65 348 2244 2
65 351 2457 2
65 355 2278 1
65 361 1599 2
65 361 1889 2
65 361 1894 2
65 361 1903 1
65 361 1918 1
65 361 1928 1
65 361 1959 1
[truncated: 1,825,890 more chars]
