# Supplementary material for: The role of heterogeneity in contact timing and duration in network models of influenza spread in schools
Source: J R Soc Interface. 2015 Jul 6;12(108):20150279. doi: 10.1098/rsif.2015.0279 (PMC4528592; doi:10.1098/rsif.2015.0279)
Supplement: Dataset D2 [file rsif20150279supp3.txt]

id1 id2 startTime duration
2 14 2165 1
2 20 1765 1
2 20 1767 3
2 20 1772 1
2 20 1776 1
2 20 2301 1
2 24 1809 2
2 24 1814 2
2 24 1823 1
2 24 1879 1
2 24 1893 1
2 24 1906 1
2 24 1909 2
2 24 1913 1
2 24 1917 2
2 24 1921 1
2 24 1926 1
2 26 2507 1
2 32 1771 1
2 32 1774 2
2 32 1798 1
2 35 1767 1
2 35 1805 1
2 35 1807 1
2 35 1828 2
2 35 1879 1
2 35 1941 1
2 36 1948 2
2 36 1951 1
2 38 2237 1
2 38 2240 3
2 38 2245 1
2 38 2253 1
2 38 2575 1
2 45 2662 1
2 46 1750 1
2 50 2277 1
2 50 2301 1
2 53 2516 1
2 53 2518 4
2 53 2526 2
2 53 2536 1
2 53 2547 1
2 53 2598 2
2 53 2613 1
2 54 1601 1
2 54 1603 1
2 54 1619 1
2 54 1768 1
2 54 1773 1
2 54 1775 3
2 56 2713 1
2 56 2715 3
2 56 2732 1
2 56 2734 1
2 56 2737 1
2 56 2740 2
2 56 2743 1
2 56 2763 1
2 59 2729 1
2 60 2310 1
2 63 2760 1
2 63 2762 1
2 63 2769 3
2 63 2781 1
2 69 2268 1
2 71 2281 1
2 71 2284 1
2 71 2287 2
2 71 2294 1
2 71 2297 2
2 71 2300 1
2 71 2304 1
2 80 2086 1
2 80 2094 1
2 80 2126 1
2 80 2134 4
2 80 2139 1
2 80 2156 1
2 80 2164 1
2 80 2171 1
2 80 2195 2
2 80 2198 6
2 80 2205 1
2 83 1637 1
2 85 2317 1
2 85 2507 1
2 90 2113 1
2 91 2355 1
2 94 1964 1
2 94 2015 1
2 94 2040 4
2 94 2045 1
2 94 2047 1
2 94 2059 1
2 94 2064 1
2 94 2070 1
2 94 2235 1
2 94 2237 1
2 94 2307 1
2 96 1824 1
2 100 2409 1
2 100 2462 1
2 104 2270 1
2 106 2360 2
2 106 2363 3
2 106 2367 2
2 106 2450 1
2 106 2452 1
2 109 1833 2
2 111 2266 1
2 113 2662 1
2 114 1808 3
2 114 1812 3
2 115 2355 1
2 117 2261 1
2 117 2265 1
2 119 2270 1
2 119 2697 2
2 119 2703 1
2 119 2708 3
2 119 2718 2
2 119 2724 1
2 119 2753 1
2 130 1939 1
2 131 2677 1
2 131 2688 1
2 131 2691 1
2 131 2698 1
2 131 2703 1
2 131 2705 1
2 131 2709 1
2 146 2661 1
2 147 2755 3
2 147 2761 1
2 147 2765 1
2 148 2270 1
2 148 2275 1
2 155 2264 1
2 162 2245 1
2 163 2664 1
2 167 1798 1
2 167 2272 3
2 167 2678 10
2 167 2760 1
2 167 2764 1
2 167 2769 1
2 167 2771 1
2 167 2773 2
2 167 2779 1
2 168 2594 5
2 168 2651 1
2 170 2261 1
2 170 2311 1
2 170 2314 1
2 170 2525 2
2 170 2610 2
2 170 2613 2
2 180 2000 1
2 181 2751 1
2 181 2755 1
2 181 2783 1
2 184 2662 1
2 185 2185 1
2 186 1962 1
2 186 2273 1
2 190 2276 1
2 197 2265 3
2 207 1823 1
2 207 1917 1
2 210 2309 1
2 219 2275 1
2 222 2295 2
2 222 2461 2
2 225 2307 1
2 226 1813 1
2 237 2523 1
2 237 2537 1
2 237 2627 1
2 248 2356 1
2 248 2556 2
2 248 2559 1
2 248 2590 1
2 248 2609 1
2 248 2696 1
2 249 2361 2
2 249 2364 2
2 249 2367 1
2 249 2369 11
2 249 2381 16
2 249 2419 1
2 249 2423 2
2 249 2427 1
2 249 2431 3
2 249 2437 5
2 249 2448 3
2 249 2452 3
2 249 2474 2
2 249 2503 2
2 252 2270 1
2 255 2020 1
2 255 2190 1
2 255 2193 1
2 255 2246 1
2 255 2255 1
2 257 2353 1
2 258 2275 1
2 260 2310 1
2 262 1813 2
2 262 1900 1
2 262 1915 1
2 265 2267 1
2 265 2274 1
2 279 2688 1
2 281 2272 1
2 281 2661 1
2 281 2687 1
2 281 2710 3
2 281 2742 1
2 282 2514 1
2 282 2516 2
2 282 2519 1
2 282 2521 2
2 282 2526 1
2 282 2528 3
2 282 2558 3
2 282 2563 4
2 282 2573 1
2 288 1598 1
2 288 1668 1
2 288 1673 1
2 288 1774 1
2 288 1798 1
2 288 1881 1
2 288 1950 1
2 289 1803 5
2 289 1813 4
2 289 1831 1
2 289 1839 1
2 289 1847 1
2 289 1861 1
2 289 1885 1
2 289 1934 1
2 289 1941 1
2 289 1944 3
2 289 2275 1
2 289 2282 1
2 289 2300 1
2 289 2302 2
2 289 2305 2
2 289 2311 1
2 289 2313 8
2 289 2345 1
2 289 2353 1
2 289 2509 1
2 289 2511 5
2 289 2519 1
2 289 2521 1
2 289 2523 1
2 289 2525 1
2 289 2527 2
2 289 2537 1
2 289 2540 2
2 289 2546 1
2 289 2557 4
2 289 2562 3
2 289 2566 1
2 289 2572 1
2 289 2577 1
2 289 2596 1
2 289 2605 2
2 296 2271 2
2 301 2693 1
2 301 2707 1
2 301 2717 1
2 301 2724 2
2 301 2780 1
2 302 2310 1
2 307 2663 1
2 315 2314 1
2 315 2611 1
2 315 2628 1
2 315 2651 1
2 317 1637 1
2 317 1770 1
2 317 1781 1
2 317 1798 1
2 317 2353 1
2 318 2267 1
2 326 2273 2
2 328 1893 1
2 328 2185 1
2 328 2207 1
2 328 2224 1
2 328 2230 1
2 328 2246 1
2 328 2251 4
2 328 2257 2
2 328 2503 2
2 328 2672 2
2 332 2507 1
2 354 1963 1
2 354 2225 1
2 354 2233 2
2 354 2240 1
2 354 2246 1
2 354 2314 4
2 354 2556 1
2 356 2355 2
2 359 2271 1
2 366 2676 1
2 366 2679 2
2 366 2682 1
2 366 2686 1
2 366 2693 1
2 366 2695 1
2 366 2730 1
2 366 2760 1
2 366 2774 1
2 372 2418 1
2 372 2462 1
2 373 1825 1
2 373 1827 1
2 373 1839 1
2 373 1909 4
2 373 1924 1
2 373 1932 2
2 373 1940 1
2 378 2315 1
2 380 1836 1
2 380 1897 1
2 380 1901 1
2 383 1886 1
2 383 2319 1
2 383 2510 1
2 383 2514 1
2 383 2556 1
2 383 2578 1
2 383 2602 3
2 383 2656 1
2 383 2658 1
2 385 1818 2
2 385 1822 1
2 385 1824 1
2 385 1826 3
2 385 1833 6
2 385 1843 2
2 385 1877 2
2 385 1899 1
2 385 1929 1
2 385 2767 1
2 387 1808 4
2 387 1813 1
2 387 2277 1
2 387 2280 1
2 387 2284 2
2 387 2299 1
2 387 2305 1
2 392 1956 1
2 393 1874 2
2 393 1935 1
2 400 2106 1
2 400 2242 1
2 400 2764 1
2 400 2772 1
2 401 2261 1
2 403 2352 1
2 405 2359 2
2 405 2363 1
2 405 2504 1
2 407 1962 3
2 407 1968 1
2 407 1970 1
2 407 1979 2
2 407 1982 3
2 407 1988 1
2 407 1992 6
2 407 1999 1
2 407 2007 4
2 407 2013 2
2 407 2016 1
2 407 2021 4
2 407 2027 1
2 407 2029 2
2 407 2038 11
2 407 2056 1
2 407 2059 2
2 407 2062 1
2 407 2069 1
2 407 2071 4
2 407 2201 2
2 407 2214 1
2 407 2218 1
2 407 2220 8
2 407 2229 3
2 407 2253 1
2 407 2309 1
2 412 2310 1
2 416 1819 1
2 416 1941 2
2 416 1950 2
2 427 2276 1
2 427 2714 1
2 427 2749 1
2 427 2778 1
2 429 2277 1
2 429 2301 1
2 429 2713 1
2 429 2754 1
2 429 2759 2
2 429 2781 1
2 431 2532 1
2 431 2560 1
2 434 1962 1
2 434 2261 1
2 436 2275 1
2 442 1932 1
2 442 2669 1
2 442 2681 1
2 442 2747 1
2 443 2276 1
2 448 1949 3
2 451 2352 1
2 453 1960 1
2 453 1962 1
2 453 1975 1
2 453 1995 1
2 453 1997 1
2 453 2066 1
2 453 2106 1
2 453 2199 1
2 453 2222 1
2 453 2232 2
2 453 2235 1
2 453 2238 2
2 453 2246 1
2 453 2253 1
2 453 2257 1
2 453 2259 1
2 453 2264 1
2 459 2296 1
2 462 1885 1
2 462 2750 2
2 462 2779 1
2 465 2674 2
2 465 2690 1
2 465 2693 1
2 465 2695 1
2 465 2704 2
2 465 2708 1
2 465 2713 1
2 465 2768 1
2 466 1880 1
2 466 2536 1
2 466 2661 1
2 468 2008 1
2 468 2075 3
2 468 2079 1
2 468 2083 1
2 468 2086 4
2 468 2092 1
2 468 2094 1
2 468 2096 2
2 468 2099 7
2 468 2121 1
2 468 2124 1
2 468 2133 2
2 468 2136 4
2 468 2143 1
2 468 2145 1
2 468 2153 3
2 468 2158 3
2 468 2162 1
2 468 2164 4
2 468 2170 1
2 468 2185 1
2 468 2189 1
2 468 2191 13
2 473 2188 1
2 474 1801 1
2 474 2682 1
2 474 2684 3
2 474 2750 1
2 474 2752 1
2 474 2754 1
2 474 2780 1
2 477 2772 1
2 485 2116 1
2 491 1839 1
2 491 1919 1
2 491 1922 1
2 491 1925 1
2 491 1936 1
2 493 2352 1
2 497 2272 1
2 497 2274 1
2 520 2246 1
2 521 2185 1
2 521 2218 1
2 521 2226 1
2 521 2228 1
2 521 2254 1
2 523 1875 1
2 523 1924 1
2 523 1941 1
2 523 1944 2
2 524 1805 3
2 524 1880 1
2 524 1937 1
2 524 1941 2
2 524 1944 3
2 524 2678 1
2 524 2697 1
2 525 2276 1
2 528 2661 1
2 536 2674 2
2 536 2734 1
2 536 2755 1
2 536 2780 2
2 538 2356 1
2 540 2110 1
2 543 2711 1
2 543 2714 8
2 543 2724 11
2 543 2743 1
2 543 2747 3
2 543 2768 1
2 546 2116 1
2 547 2276 1
2 547 2356 1
2 552 1946 1
2 556 2084 2
2 556 2135 1
2 556 2143 1
2 556 2145 1
2 556 2147 1
2 556 2150 2
2 556 2162 1
2 556 2166 1
2 556 2202 1
2 557 2260 1
2 557 2575 1
2 557 2611 1
2 557 2629 1
2 562 1807 1
2 562 2112 1
2 564 2270 1
2 564 2273 1
2 565 2312 4
2 565 2317 1
2 565 2512 1
2 565 2516 1
2 565 2527 1
2 565 2562 1
2 565 2655 1
2 566 2316 1
2 566 2594 1
2 566 2600 1
2 566 2606 1
2 572 1813 1
2 577 2263 1
2 579 1879 1
2 579 1883 1
2 579 1885 2
2 579 1898 1
2 579 1900 1
2 579 1907 1
2 579 1910 1
2 579 1916 1
2 579 1921 1
2 579 1923 1
2 579 1929 1
2 579 1936 1
2 579 1941 2
2 579 1944 1
2 590 2762 1
2 590 2764 1
2 593 2107 1
2 595 1956 1
2 598 2699 1
2 598 2743 1
2 598 2759 1
2 598 2761 1
2 599 2267 1
2 601 1975 1
2 601 1977 1
2 601 1999 1
2 601 2002 2
2 601 2006 1
2 601 2008 1
2 601 2028 1
2 601 2030 1
2 601 2211 1
2 601 2213 2
2 601 2242 1
2 601 2246 1
2 601 2248 1
2 601 2256 1
2 601 2259 1
2 603 2353 1
2 604 2115 1
2 608 1877 2
2 608 1924 1
2 608 1947 1
2 608 2504 1
2 610 1965 1
2 610 1995 1
2 610 2008 1
2 610 2021 1
2 610 2042 1
2 610 2062 1
2 610 2066 1
2 610 2244 1
2 610 2271 1
3 6 2167 2
3 6 2170 3
3 6 2177 1
3 6 2179 1
3 6 2181 1
3 6 2185 1
3 6 2188 5
3 6 2197 2
3 6 2202 1
3 6 2204 1
3 6 2230 1
3 6 2234 3
3 6 2250 1
3 6 2262 1
3 6 2316 1
3 9 1801 1
3 12 1669 1
3 12 1673 1
3 12 1679 1
3 12 1681 1
3 12 1695 1
3 12 1729 2
3 12 1739 1
3 12 1745 1
3 12 1756 1
3 12 1809 1
3 12 1850 1
3 12 1869 1
3 12 1871 1
3 12 1874 1
3 12 1877 2
3 12 1882 4
3 12 1908 1
3 12 1911 6
3 12 1919 2
3 12 1930 1
3 13 2116 1
3 16 1802 1
3 16 1953 3
3 23 2004 1
3 23 2083 1
3 23 2095 1
3 23 2156 1
3 23 2205 2
3 23 2220 1
3 23 2224 1
3 23 2234 1
3 23 2262 1
3 25 1802 1
3 28 2539 1
3 28 2600 1
3 29 2442 4
3 31 2651 1
3 32 2109 1
3 33 2505 2
3 37 1695 2
3 37 1706 2
3 37 1713 2
3 37 1718 1
3 37 1800 1
3 38 1808 1
3 38 2659 2
3 41 2532 3
3 42 2502 2
3 42 2506 1
3 42 2526 1
3 42 2562 2
3 42 2596 2
3 42 2643 1
3 45 2157 1
3 45 2160 1
3 45 2182 1
3 45 2184 2
3 45 2187 5
3 45 2194 4
3 45 2202 3
3 45 2208 1
3 45 2210 1
3 45 2212 4
3 45 2250 1
3 46 2108 2
3 48 2361 1
3 49 2024 1
3 49 2026 1
3 49 2062 1
3 49 2077 1
3 53 1689 2
3 53 1692 3
3 53 1704 1
3 53 1729 1
3 53 1753 2
3 53 1756 1
3 53 2057 1
3 53 2061 2
3 53 2065 1
3 53 2067 13
3 53 2364 2
3 53 2403 1
3 53 2407 1
3 53 2411 1
3 53 2421 1
3 53 2426 1
3 53 2429 1
3 53 2432 1
3 53 2463 1
3 53 2498 1
3 53 2500 1
3 53 2507 1
3 54 2110 1
3 58 2267 1
3 58 2269 5
3 58 2278 1
3 58 2311 2
3 58 2315 1
3 58 2325 1
3 58 2328 1
3 58 2330 2
3 58 2352 2
3 60 2643 1
3 60 2654 2
3 63 1705 1
3 63 1707 1
3 63 1712 1
3 63 1716 1
3 63 1718 1
3 63 1727 1
3 63 1803 1
3 64 2116 1
3 64 2660 1
3 64 2663 2
3 66 1800 1
3 66 1920 5
3 66 1926 1
3 66 1930 1
3 66 2041 1
3 66 2058 1
3 69 2157 1
3 69 2248 1
3 73 1697 2
3 73 1701 1
3 73 1703 1
3 73 1705 1
3 73 1708 7
3 73 1723 2
3 73 1727 2
3 73 1855 1
3 73 1869 1
3 73 1881 1
3 74 2267 3
3 74 2518 1
3 74 2537 1
3 74 2652 1
3 77 1800 1
3 77 2658 1
3 81 1959 1
3 81 2730 1
3 81 2732 1
3 81 2761 1
3 81 2781 1
3 83 1806 1
3 84 1807 1
3 84 2508 1
3 85 2188 1
3 86 1804 1
3 91 2644 1
3 93 2512 1
3 98 2537 5
3 98 2584 5
3 98 2600 2
3 98 2645 2
3 98 2651 1
3 98 2656 2
3 99 1801 1
3 102 1807 1
3 104 2668 1
3 106 1908 1
3 110 2268 1
3 113 1804 1
3 113 2509 1
3 116 2512 2
3 116 2661 1
3 117 2354 1
3 117 2781 2
3 120 2068 1
3 120 2079 2
3 120 2082 4
3 120 2096 1
3 120 2101 1
3 121 1688 1
3 121 1703 2
3 121 1707 1
3 121 1920 1
3 121 1974 1
3 121 2004 2
3 121 2009 3
3 121 2022 1
3 121 2026 3
3 121 2031 1
3 121 2034 1
3 121 2058 1
3 121 2077 1
3 121 2081 2
3 121 2084 4
3 121 2089 2
3 121 2093 1
3 121 2095 2
3 121 2101 2
3 121 2104 1
3 122 1800 1
3 123 1966 22
3 123 1989 2
3 123 1992 1
3 123 2016 1
3 123 2018 3
3 123 2043 1
3 123 2066 3
3 123 2070 2
3 123 2073 1
3 123 2077 2
3 123 2104 1
3 123 2334 1
3 123 2362 1
3 123 2501 3
3 129 2353 1
3 130 2498 1
3 130 2502 1
3 130 2504 1
3 131 1780 1
3 132 1724 1
3 133 2501 1
3 133 2656 1
3 133 2658 1
3 134 1984 6
3 134 1999 35
3 134 2061 3
3 134 2066 2
3 134 2069 2
3 134 2072 1
3 134 2075 2
3 134 2078 1
3 134 2082 2
3 134 2086 1
3 134 2088 2
3 134 2093 10
3 134 2105 1
3 134 2145 1
3 134 2157 1
3 134 2160 1
3 134 2169 1
3 134 2184 1
3 134 2226 1
3 134 2229 1
3 134 2245 1
3 134 2252 1
3 134 2256 4
3 137 1801 1
3 137 1958 1
3 138 2179 1
3 138 2234 1
3 138 2236 2
3 141 2115 3
3 141 2155 1
3 141 2203 1
3 141 2225 2
3 141 2231 2
3 141 2234 5
3 141 2251 2
3 141 2328 4
3 141 2360 2
3 141 2435 2
3 141 2438 8
3 141 2447 6
3 141 2454 6
3 141 2465 2
3 141 2468 1
3 141 2473 1
3 141 2476 3
3 141 2489 2
3 141 2498 1
3 141 2538 1
3 141 2543 53
3 141 2628 1
3 141 2643 1
3 141 2645 6
3 141 2655 6
3 141 2663 1
3 142 2542 2
3 142 2579 1
3 142 2708 1
3 143 2507 1
3 147 1730 1
3 148 2512 1
3 152 2163 1
3 152 2220 1
3 152 2224 1
3 152 2248 1
3 152 2252 1
3 152 2262 1
3 154 2107 1
3 160 2615 1
3 160 2620 1
3 160 2623 2
3 160 2657 2
3 163 1802 1
3 170 1699 2
3 170 1706 1
3 170 1713 1
3 170 1814 2
3 170 1861 3
3 170 1877 7
3 170 1885 2
3 170 1908 12
3 171 2317 1
3 171 2319 2
3 171 2322 1
3 171 2651 1
3 176 2164 2
3 176 2172 1
3 176 2182 1
3 176 2261 1
3 177 2109 1
3 180 2276 1
3 181 1701 2
3 181 1712 1
3 181 1718 1
3 181 1808 1
3 181 1902 3
3 184 1598 2
3 184 1601 1
3 184 1650 1
3 184 1656 1
3 184 1688 4
3 184 1693 3
3 184 1749 8
3 184 1767 1
3 184 1776 1
3 184 1782 1
3 184 1798 1
3 184 1820 1
3 184 1824 1
3 184 1826 1
3 184 1828 1
3 184 1835 2
3 184 1841 1
3 184 1845 1
3 184 1848 1
3 184 1856 1
3 184 1858 5
3 184 1866 2
3 184 1872 4
3 184 1877 1
3 184 1880 4
3 184 1889 1
3 184 1892 3
3 184 1942 1
3 184 1952 1
3 184 2664 1
3 187 1800 1
3 187 2077 1
3 187 2538 2
3 187 2544 1
3 187 2571 1
3 187 2580 2
3 187 2584 1
3 187 2589 1
3 187 2593 1
3 187 2611 1
3 187 2615 1
3 187 2622 2
3 187 2635 1
3 191 2529 1
3 191 2531 1
3 191 2541 1
3 191 2601 1
3 196 1696 1
3 196 2037 1
3 196 2106 1
3 196 2568 1
3 196 2570 2
3 196 2600 2
3 196 2605 5
3 196 2618 1
3 198 2502 2
3 198 2507 1
3 199 2516 1
3 201 1601 4
3 201 1607 3
3 201 1614 2
3 201 1625 1
3 201 1627 6
3 201 1649 2
3 201 1663 1
3 201 1670 3
3 201 1681 2
3 201 1695 1
3 201 1729 1
3 201 1741 1
3 201 1745 1
3 201 1749 1
3 201 1752 2
3 201 1756 11
3 201 1769 4
3 201 1774 3
3 201 1779 9
3 201 1789 1
3 201 1793 6
3 201 1812 3
3 201 1816 16
3 201 1833 10
3 201 1844 43
3 201 1889 8
3 201 1898 1
3 201 1903 1
3 201 1905 1
3 201 1911 6
3 201 1919 1
3 203 1957 1
3 208 1695 1
3 218 2112 1
3 222 1930 1
3 223 2058 1
3 223 2068 4
3 223 2075 1
3 223 2077 1
3 226 1802 1
3 229 2670 1
3 229 2673 1
3 229 2699 1
3 229 2703 1
3 229 2705 2
3 229 2716 2
3 229 2720 1
3 229 2728 1
3 229 2746 3
3 229 2769 1
3 244 2355 2
3 248 1697 1
3 250 2665 1
3 257 2354 1
3 261 2351 1
3 266 1805 1
3 268 2329 1
3 270 2045 1
3 270 2107 1
3 270 2110 1
3 270 2126 28
3 270 2164 1
3 270 2176 1
3 270 2208 1
3 270 2241 1
3 270 2259 1
3 270 2261 1
3 273 2203 1
3 273 2213 1
3 273 2683 1
3 274 2666 1
3 275 2507 1
3 279 2666 1
3 284 2107 1
3 286 1958 1
3 287 2508 1
3 299 2355 1
3 302 2007 1
3 302 2059 3
3 302 2063 9
3 302 2079 2
3 302 2269 1
3 305 2277 2
3 305 2665 2
3 307 1964 1
3 307 2020 1
3 307 2093 1
3 307 2113 1
3 307 2220 1
3 307 2224 4
3 307 2239 1
3 307 2273 2
3 307 2276 25
3 307 2303 6
3 307 2313 2
3 307 2501 3
3 307 2643 1
3 307 2648 1
3 307 2651 1
3 307 2669 1
3 310 2116 1
3 310 2173 1
3 310 2180 1
3 310 2230 1
3 310 2233 2
3 325 2512 1
3 328 2509 1
3 329 1953 1
3 329 2203 1
3 329 2211 1
3 329 2213 3
3 330 2665 1
3 333 2742 5
3 333 2749 2
3 333 2753 17
3 340 2356 1
3 343 2034 9
3 343 2080 3
3 343 2119 1
3 343 2122 2
3 343 2145 3
3 343 2150 2
3 343 2163 1
3 343 2211 1
3 343 2221 1
3 343 2251 1
3 343 2253 7
3 346 2668 1
3 348 2330 1
3 350 2112 1
3 354 2659 1
3 355 1959 1
3 357 1806 1
3 360 1807 1
3 364 1802 1
3 364 2106 1
3 368 2112 1
3 368 2117 1
3 368 2161 1
3 368 2183 1
3 368 2219 1
3 368 2233 1
3 368 2239 6
3 368 2246 2
3 368 2511 1
3 382 1740 1
3 382 1761 1
3 387 1962 1
3 389 2268 1
3 399 2315 2
3 399 2320 1
3 399 2324 1
3 410 1805 1
3 411 2666 2
3 412 2035 1
3 412 2038 3
3 412 2059 1
3 412 2506 1
3 414 2513 1
3 415 2183 1
3 415 2203 1
3 416 2664 1
3 417 2329 1
3 421 2249 3
3 421 2743 3
3 421 2748 1
3 421 2755 4
3 421 2762 1
3 421 2765 1
3 421 2768 3
3 421 2781 1
3 429 2352 1
3 446 2119 4
3 446 2124 1
3 446 2136 1
3 446 2140 1
3 446 2142 3
3 446 2153 2
3 446 2161 1
3 446 2205 1
3 446 2223 1
3 446 2229 1
3 446 2248 2
3 446 2255 2
3 446 2258 2
3 447 2516 1
3 448 2509 1
3 453 2511 1
3 453 2667 1
3 455 2122 1
3 455 2159 1
3 455 2198 2
3 455 2218 1
3 455 2232 1
3 455 2235 1
3 455 2248 1
3 457 2165 1
3 457 2169 1
3 457 2186 1
3 457 2188 1
3 457 2192 1
3 457 2194 10
3 457 2218 1
3 457 2222 1
3 457 2253 3
3 460 1805 1
3 464 1956 1
3 465 1958 1
3 472 2502 3
3 473 1799 1
3 478 2299 1
3 478 2301 1
3 478 2664 1
3 481 1800 1
3 487 2272 1
3 489 2611 1
3 489 2644 1
3 489 2652 1
3 492 2115 1
3 493 2107 1
3 497 1807 1
3 498 2185 1
3 498 2208 1
3 498 2249 1
3 498 2261 1
3 499 2108 1
3 505 2112 1
3 505 2226 1
3 505 2248 1
3 505 2252 2
3 505 2255 1
3 505 2257 1
3 507 2506 1
3 509 2659 1
3 510 1806 1
3 512 2667 1
3 522 2073 1
3 526 2354 1
3 529 2113 1
3 533 2267 1
3 534 2507 1
3 535 2742 1
3 538 1960 1
3 544 2508 1
3 569 2515 1
3 575 2296 1
3 575 2513 1
3 578 2155 1
3 578 2362 1
3 578 2501 2
3 578 2507 1
3 591 2116 1
3 593 2509 1
3 602 1806 1
3 603 2271 1
3 603 2354 1
3 612 2205 1
3 612 2207 1
3 612 2223 1
3 612 2226 1
3 612 2602 1
3 612 2604 3
3 612 2609 1
3 612 2611 4
3 612 2619 6
3 612 2627 1
3 616 2516 1
4 6 1661 1
4 6 1805 1
4 6 1811 1
4 6 2280 1
4 6 2519 3
4 6 2548 1
4 6 2554 1
4 6 2564 1
4 6 2572 1
4 6 2575 2
4 6 2578 1
4 6 2596 1
4 6 2599 1
4 6 2604 2
4 6 2645 1
4 9 2363 1
4 22 2276 1
4 22 2335 1
4 29 2774 1
4 31 1800 1
4 39 2363 1
4 40 1957 1
4 40 1964 1
4 40 2518 1
4 40 2555 1
4 40 2565 2
4 40 2592 1
4 40 2644 2
4 43 1704 1
4 43 1706 1
4 43 1713 1
4 43 1715 1
4 43 1722 1
4 43 1725 1
4 43 1729 1
4 43 1733 1
4 43 1737 1
4 43 1739 1
4 43 1746 1
4 43 1758 1
4 43 1761 2
4 43 1770 1
4 43 1782 1
4 43 1784 1
4 43 1793 2
4 43 1806 1
4 43 1937 1
4 43 2668 1
4 43 2690 1
4 43 2696 1
4 43 2698 3
4 43 2724 2
4 43 2727 1
4 43 2741 1
4 43 2745 1
4 43 2747 1
4 43 2751 1
4 43 2753 1
4 43 2757 1
4 43 2762 10
4 49 2113 1
4 58 1660 1
4 58 1674 1
4 64 1809 1
4 64 1853 1
4 64 1930 1
4 64 1948 2
4 64 1953 1
4 70 1704 1
4 70 1715 1
4 70 1733 1
4 70 1741 2
4 70 1784 1
4 70 1787 2
4 72 1956 1
4 72 1964 1
4 74 2292 1
4 74 2295 2
4 74 2300 2
4 74 2346 1
4 76 1815 1
4 76 1825 1
4 77 1802 1
4 77 1804 1
4 86 2593 1
4 88 2663 1
4 90 2315 1
4 90 2317 1
4 90 2321 2
4 90 2326 2
4 90 2329 1
4 90 2332 1
4 90 2334 3
4 90 2338 1
4 90 2341 3
4 90 2345 1
4 91 1610 1
4 91 1660 1
4 91 1674 1
4 98 1598 1
4 98 1600 1
4 98 1609 1
4 98 1613 1
4 98 1660 1
4 98 1665 1
4 98 1676 2
4 98 1792 2
4 98 1896 2
4 98 1942 1
4 98 1954 1
4 98 2491 4
4 98 2496 1
4 98 2501 4
4 98 2675 2
4 98 2687 1
4 98 2695 1
4 98 2698 1
4 98 2704 2
4 98 2708 3
4 98 2712 1
4 98 2714 1
4 98 2718 4
4 98 2723 1
4 98 2727 1
4 98 2738 1
4 98 2741 6
4 98 2748 1
4 98 2750 2
4 99 2502 2
4 100 2107 1
4 100 2264 1
4 101 1929 1
4 104 2335 1
4 104 2781 1
4 111 2119 1
4 111 2121 1
4 111 2123 1
4 111 2128 1
4 111 2135 1
4 111 2138 1
4 111 2159 1
4 111 2163 6
4 111 2171 1
4 111 2175 1
4 111 2179 2
4 111 2190 1
4 111 2198 1
4 111 2229 1
4 111 2234 1
4 111 2236 5
4 111 2250 1
4 111 2663 1
4 115 1608 1
4 115 2503 1
4 115 2517 1
4 115 2535 1
4 115 2547 1
4 115 2567 1
4 115 2588 3
4 115 2593 1
4 115 2595 1
4 115 2620 1
4 115 2625 1
4 115 2638 2
4 115 2642 1
4 115 2656 1
4 115 2658 1
4 116 2300 1
4 116 2307 1
4 117 2519 2
4 117 2525 2
4 117 2600 1
4 117 2640 1
4 117 2642 1
4 117 2649 1
4 119 2289 1
4 121 2259 1
4 122 2259 1
4 122 2778 2
4 123 1604 1
4 126 1967 1
4 126 1969 1
4 128 2669 1
4 128 2676 3
4 128 2681 2
4 128 2684 1
4 128 2714 1
4 128 2719 2
4 128 2723 1
4 128 2750 2
4 128 2755 2
4 128 2758 1
4 128 2760 3
4 128 2766 2
4 128 2780 1
4 140 2333 2
4 140 2336 1
4 140 2338 2
4 140 2341 1
4 140 2345 1
4 141 1963 1
4 146 2119 2
4 146 2128 1
4 146 2138 1
4 146 2145 1
4 146 2149 1
4 151 2110 1
4 154 2335 1
4 157 1974 1
4 157 1977 2
4 160 1805 1
4 160 1909 1
4 160 2120 1
4 160 2130 1
4 160 2135 2
4 160 2138 1
4 160 2196 1
4 160 2362 2
4 160 2372 1
4 163 1799 2
4 167 2135 1
4 173 2109 1
4 173 2745 1
4 173 2778 3
4 177 1957 1
4 178 2511 1
4 186 1957 1
4 194 2664 1
4 198 2232 1
4 210 1958 1
4 210 2358 1
4 213 2516 1
4 213 2536 1
4 213 2775 1
4 214 1894 1
4 223 2302 1
4 223 2337 1
4 228 1968 1
4 238 2373 1
4 238 2376 1
4 238 2379 1
4 238 2468 1
4 238 2498 1
4 238 2500 1
4 239 1941 1
4 243 2263 1
4 245 1811 1
4 246 1799 1
4 250 2220 1
4 250 2222 1
4 250 2512 1
4 250 2517 1
4 250 2646 1
4 251 2685 1
4 251 2696 1
4 251 2699 1
4 251 2701 1
4 251 2705 1
4 251 2717 1
4 251 2720 1
4 251 2756 1
4 251 2759 1
4 251 2762 1
4 251 2765 1
4 251 2767 3
4 251 2774 1
4 255 1608 1
4 255 1611 1
4 255 2263 1
4 256 2108 1
4 257 2358 1
4 259 1815 1
4 259 2781 1
4 260 2775 2
4 261 2338 1
4 262 2355 1
4 264 1968 1
4 265 1958 1
4 268 1616 2
4 268 1697 1
4 268 1798 2
4 268 2725 1
4 268 2780 1
4 272 1974 1
4 272 2546 1
4 272 2563 2
4 274 2666 1
4 280 1664 1
4 282 1808 1
4 282 1814 1
4 282 1821 1
4 282 1932 1
4 282 1948 2
4 283 2264 1
4 285 1810 1
4 285 1929 1
4 286 1685 1
4 286 1696 1
4 286 2354 2
4 293 1600 1
4 293 1733 1
4 293 1737 3
4 293 1742 1
4 293 1745 2
4 293 1763 1
4 293 1774 2
4 293 1782 1
4 295 2616 1
4 295 2622 1
4 295 2643 1
4 303 2525 1
4 303 2551 2
4 303 2554 1
4 303 2556 1
4 303 2565 3
4 303 2569 1
4 303 2571 1
4 303 2573 1
4 303 2575 2
4 303 2578 2
4 303 2585 1
4 303 2592 2
4 303 2595 1
4 303 2600 1
4 303 2603 9
4 303 2613 1
4 303 2615 3
4 303 2624 2
4 303 2627 1
4 304 1956 1
4 309 2392 1
4 309 2403 1
4 309 2450 1
4 316 2667 1
4 316 2777 1
4 320 2663 1
4 321 2510 1
4 323 2359 1
4 325 1598 1
4 325 1682 1
4 325 2281 1
4 325 2355 1
4 329 2266 1
4 330 1962 1
4 332 2359 1
4 342 1604 1
4 342 1606 6
4 342 1683 1
4 342 1685 3
4 342 1689 1
4 342 1691 1
4 342 1694 2
4 342 1705 2
4 342 1711 3
4 342 1715 2
4 342 1719 1
4 342 1737 1
4 342 1741 1
4 342 1743 2
4 342 1746 2
4 342 1756 3
4 342 1768 1
4 342 1770 1
4 342 1778 1
4 342 1782 1
4 342 1788 4
4 342 2279 1
4 343 2296 2
4 343 2301 1
4 343 2305 2
4 343 2325 2
4 345 2645 1
4 347 1599 2
4 347 1613 2
4 348 1805 1
4 349 1676 1
4 351 1799 1
4 352 2283 1
4 355 2510 1
4 358 2266 1
4 360 2682 1
4 360 2688 1
4 360 2696 3
4 360 2701 1
4 360 2714 1
4 360 2716 1
4 360 2718 1
4 360 2720 3
4 360 2724 2
4 360 2741 1
4 360 2756 1
4 360 2759 2
4 360 2762 1
4 360 2765 1
4 360 2780 2
4 361 1807 1
4 361 1894 1
4 361 1942 1
4 365 2514 1
4 368 2373 1
4 368 2490 1
4 368 2492 3
4 368 2496 6
4 372 2263 1
4 385 2333 1
4 406 2265 1
4 407 2265 1
4 411 2110 1
4 412 1599 1
4 428 1697 1
4 428 1798 1
4 428 2515 1
4 432 2273 1
4 432 2357 1
4 434 1800 1
4 443 1962 1
4 444 2263 1
4 457 2266 1
4 460 2358 1
4 461 1600 1
4 461 1681 2
4 461 1709 1
4 461 1712 2
4 461 1716 2
4 461 1729 1
4 461 1733 1
4 461 1736 2
4 461 1739 3
4 461 1746 3
4 461 1752 1
4 461 1756 3
4 461 1765 1
4 461 1768 1
4 461 1770 1
4 461 1787 1
4 461 2287 1
4 461 2289 1
4 461 2291 1
4 462 1956 1
4 462 2354 1
4 464 1835 1
4 464 1954 1
4 469 1957 1
4 487 2357 1
4 496 2359 2
4 502 2725 1
4 502 2778 1
4 508 1801 1
4 510 1962 1
4 510 2227 1
4 516 2300 1
4 519 2358 1
4 522 1701 1
4 522 1727 1
4 522 1733 1
4 523 2353 1
4 533 1957 1
4 533 2128 1
4 533 2136 1
4 533 2259 1
4 537 1987 1
4 537 2033 2
4 537 2036 1
4 537 2039 1
4 537 2050 10
4 537 2062 1
4 537 2067 1
4 537 2070 1
4 537 2080 1
4 537 2083 1
4 537 2088 2
4 537 2092 1
4 537 2095 1
4 537 2101 4
4 539 2304 1
4 539 2306 2
4 539 2310 2
4 539 2314 1
4 539 2347 1
4 539 2352 1
4 542 1747 1
4 544 1601 1
4 544 1696 1
4 548 2183 1
4 548 2250 1
4 553 2264 1
4 556 2207 1
4 560 2302 2
4 560 2305 2
4 560 2341 1
4 560 2343 1
4 564 2109 1
4 564 2138 1
4 564 2260 2
4 564 2263 2
4 564 2351 1
4 564 2513 1
4 565 2108 1
4 569 2495 1
4 569 2497 2
4 569 2500 2
4 569 2504 1
4 570 2366 1
4 574 2330 1
4 574 2337 1
4 575 1598 1
4 575 1686 1
4 575 2280 1
4 575 2301 2
4 575 2304 2
4 575 2309 1
4 575 2315 1
4 575 2322 1
4 575 2324 2
4 575 2333 1
4 575 2338 1
4 575 2352 1
4 580 1965 1
4 586 2263 1
4 591 2113 1
4 594 2514 1
4 596 1977 1
4 599 2359 1
4 602 1957 1
4 603 2358 1
4 607 1965 1
4 610 1799 1
4 610 2204 1
4 615 2336 1
5 9 1610 6
5 12 1963 1
5 12 1970 1
5 12 1973 1
5 12 2014 1
5 12 2021 1
5 12 2077 1
5 12 2085 2
5 12 2088 2
5 22 2783 1
5 30 1643 1
5 30 1650 2
5 30 1694 4
5 30 1699 1
5 30 1701 4
5 30 1707 10
5 30 1718 1
5 30 1720 1
5 30 1722 1
5 30 1759 1
5 30 1763 1
5 30 1770 1
5 32 2691 1
5 32 2715 1
5 32 2718 5
5 32 2725 2
5 32 2734 1
5 32 2753 1
5 32 2760 1
5 32 2762 2
5 32 2765 4
5 32 2772 1
5 32 2774 2
5 32 2777 3
5 44 1609 2
5 44 1693 1
5 44 1715 2
5 44 1732 1
5 44 1746 1
5 44 1748 2
5 44 1751 1
5 46 1967 1
5 46 2077 1
5 46 2087 1
5 46 2118 1
5 47 2125 4
5 47 2130 1
5 47 2133 3
5 47 2144 1
5 47 2146 1
5 47 2148 1
5 47 2153 1
5 47 2155 3
5 47 2160 4
5 47 2168 2
5 47 2195 1
5 47 2207 1
5 47 2216 1
5 47 2224 1
5 47 2227 2
5 47 2234 11
5 47 2257 3
5 58 2352 1
5 59 1610 7
5 59 2236 1
5 62 1609 8
5 62 1638 1
5 66 1956 1
5 69 2782 1
5 71 1609 4
5 71 1956 1
5 72 2512 1
5 82 1635 1
5 82 1655 7
5 82 1680 1
5 82 1682 1
5 82 1686 1
5 82 1689 3
5 82 1700 1
5 82 1702 1
5 82 1726 1
5 82 1734 1
5 83 2078 1
5 84 1693 1
5 84 1707 1
5 84 1712 1
5 84 1721 1
5 84 1789 1
5 91 2279 1
5 91 2284 3
5 91 2288 2
5 91 2292 1
5 91 2327 1
5 91 2337 2
5 92 1725 1
5 99 1805 1
5 99 2354 1
5 102 2094 1
5 102 2104 2
5 103 2543 1
5 104 1960 2
5 104 1965 7
5 104 1973 2
5 104 1978 2
5 104 1986 1
5 104 1998 1
5 104 2004 1
5 104 2015 4
5 104 2021 1
5 104 2023 1
5 104 2026 2
5 104 2035 1
5 104 2045 1
5 104 2047 2
5 104 2051 2
5 104 2054 1
5 104 2056 2
5 104 2065 1
5 104 2067 1
5 104 2071 6
5 104 2078 6
5 104 2085 2
5 104 2089 1
5 104 2092 5
5 104 2099 2
5 104 2104 4
5 109 1731 1
5 109 1763 1
5 109 2288 1
5 109 2312 1
5 109 2545 1
5 109 2614 1
5 110 2114 2
5 118 1921 1
5 119 2117 1
5 119 2121 4
5 119 2129 1
5 119 2144 1
5 119 2542 2
5 119 2545 1
5 119 2614 2
5 119 2622 1
5 119 2635 1
5 119 2640 1
5 125 2780 1
5 125 2782 1
5 129 2664 1
5 140 2263 1
5 154 1608 7
5 154 1776 1
5 154 1780 1
5 156 2363 2
5 156 2370 1
5 156 2372 6
5 156 2379 2
5 156 2400 3
5 159 2299 1
5 163 1956 2
5 167 2421 1
5 167 2424 1
5 167 2426 1
5 167 2430 1
5 167 2443 1
5 167 2446 1
5 169 2514 2
5 169 2542 1
5 169 2545 1
5 169 2610 1
5 170 2510 1
5 175 2783 1
5 179 2404 1
5 179 2439 1
5 189 2310 1
5 190 2116 1
5 190 2245 2
5 190 2248 3
5 212 1633 1
5 212 1655 1
5 212 1679 1
5 212 1711 1
5 212 1719 1
5 212 1723 1
5 212 1727 2
5 212 1730 1
5 212 1738 1
5 212 1740 1
5 212 1742 1
5 212 1744 9
5 212 1787 1
5 215 1610 3
5 215 1619 1
5 215 1627 1
5 215 1629 1
5 215 1632 1
5 215 1635 2
5 215 1662 1
5 215 1669 2
5 215 1690 1
5 215 1705 1
5 215 1727 1
5 215 1741 1
5 215 1746 1
5 215 1748 1
5 215 1750 1
5 215 1754 1
5 215 1759 9
5 215 1787 1
5 215 1790 1
5 215 1797 1
5 231 1607 2
5 231 1633 1
5 231 1637 1
5 231 1650 2
5 231 1654 1
5 231 1656 6
5 231 1684 1
5 231 1687 1
5 231 1753 1
5 231 1756 1
5 231 1759 2
5 231 1766 1
5 231 1778 1
5 231 1785 1
5 231 1787 1
5 231 1792 3
5 231 1804 4
5 231 2354 1
5 235 2782 1
5 251 2520 1
5 251 2616 1
5 258 2148 4
5 258 2153 5
5 258 2159 24
5 258 2185 2
5 258 2188 7
5 258 2196 5
5 258 2202 1
5 258 2206 1
5 258 2208 8
5 258 2220 11
5 258 2232 1
5 258 2238 2
5 258 2247 1
5 258 2260 2
5 258 2323 4
5 258 2328 2
5 258 2332 1
5 258 2337 2
5 261 1816 1
5 261 2163 1
5 262 2361 1
5 262 2366 1
5 262 2368 1
5 262 2372 1
5 262 2374 4
5 262 2384 1
5 262 2388 1
5 262 2396 1
5 262 2403 3
5 262 2407 3
5 262 2414 2
5 262 2421 1
5 262 2426 1
5 262 2432 2
5 262 2483 1
5 262 2490 2
5 262 2498 2
5 263 1626 1
5 263 1628 1
5 263 1633 1
5 263 1644 1
5 263 1648 1
5 263 1660 1
5 263 1670 1
5 263 1690 1
5 263 1720 4
5 263 1725 1
5 263 1727 1
5 263 1729 1
5 263 1736 1
5 263 1742 1
5 263 1750 1
5 263 1755 1
5 263 1757 1
5 263 1761 2
5 263 1764 2
5 263 1767 4
5 263 1776 1
5 263 1785 1
5 263 1788 1
5 263 1790 1
5 263 1797 1
5 268 2666 1
5 281 2123 1
5 281 2129 1
5 281 2131 1
5 281 2135 2
5 281 2145 2
5 281 2238 1
5 281 2250 1
5 281 2253 1
5 281 2307 1
5 284 2077 1
5 284 2095 1
5 298 1610 1
5 298 1612 1
5 298 1615 1
5 298 1627 1
5 298 1656 1
5 298 1664 1
5 298 1668 2
5 298 1690 1
5 298 1731 1
5 298 1735 1
5 298 1770 1
5 301 1952 1
5 310 2663 1
5 315 2437 1
5 315 2444 1
5 315 2446 1
5 316 1651 1
5 316 1653 1
5 316 1655 1
5 316 1670 1
5 317 2356 1
5 322 1803 1
5 326 1964 1
5 326 2079 1
5 326 2105 1
5 332 1789 1
5 337 2665 1
5 346 2355 1
5 348 1956 1
5 355 1961 1
5 355 1978 1
5 355 2009 1
5 355 2669 1
5 357 2776 2
5 357 2779 1
5 358 1608 6
5 358 1627 1
5 358 1639 3
5 358 1643 1
5 358 1786 1
5 361 1804 1
5 364 1608 7
5 364 1658 1
5 364 1689 1
5 364 1691 1
5 364 1700 4
5 364 1708 1
5 364 1755 1
5 364 1771 1
5 364 2546 1
5 372 2270 1
5 377 2511 3
5 381 2513 1
5 381 2612 1
5 381 2616 1
5 381 2659 1
5 382 1956 1
5 383 2119 1
5 388 2117 2
5 388 2124 1
5 388 2128 1
5 388 2138 1
5 388 2142 1
5 388 2144 2
5 388 2147 2
5 388 2153 4
5 388 2161 6
5 388 2169 15
5 388 2186 1
5 388 2188 6
5 388 2199 2
5 388 2208 1
5 388 2211 3
5 388 2216 1
5 388 2220 1
5 388 2222 3
5 388 2227 1
5 388 2230 2
5 388 2234 1
5 388 2236 2
5 388 2239 1
5 388 2243 2
5 388 2246 1
5 388 2256 1
5 388 2259 1
5 390 2432 1
5 394 2514 1
5 424 1802 4
5 424 2277 4
5 424 2282 2
5 424 2286 1
5 424 2288 3
5 424 2292 1
5 424 2297 1
5 424 2304 1
5 424 2317 1
5 424 2327 1
5 424 2329 1
5 424 2337 1
5 424 2339 6
5 424 2348 10
5 424 2664 2
5 426 2300 1
5 428 1956 1
5 429 1807 2
5 429 1941 1
5 429 1953 1
5 432 2350 1
5 432 2398 1
5 432 2400 1
5 432 2709 1
5 432 2731 1
5 432 2736 1
5 432 2738 3
5 432 2760 1
5 432 2765 2
5 432 2769 2
5 432 2773 2
5 432 2777 1
5 437 2338 1
5 437 2354 3
5 438 2415 1
5 444 2264 1
5 445 1961 2
5 445 1964 5
5 445 2033 1
5 445 2037 1
5 445 2039 1
5 445 2049 2
5 445 2061 1
5 445 2068 1
5 445 2071 1
5 445 2074 1
5 445 2077 2
5 445 2083 1
5 445 2105 1
5 451 1806 1
5 451 1953 2
5 451 1956 3
5 451 1960 3
5 451 2076 1
5 451 2093 1
5 451 2095 1
5 468 1953 4
5 468 2270 2
5 468 2294 1
5 468 2296 9
5 468 2306 1
5 468 2338 1
5 468 2340 6
5 468 2348 1
5 468 2351 1
5 468 2356 2
5 468 2514 1
5 468 2662 5
5 469 1953 1
5 471 2110 1
5 473 2275 1
5 473 2296 1
5 477 2514 1
5 477 2542 1
5 477 2544 1
5 477 2610 1
5 477 2614 1
5 482 2425 1
5 482 2427 4
5 485 2426 1
5 485 2430 1
5 486 1964 2
5 486 1972 1
5 486 2059 1
5 486 2077 1
5 487 2361 11
5 487 2374 15
5 487 2390 2
5 487 2397 1
5 487 2400 1
5 487 2402 7
5 487 2410 2
5 487 2413 1
5 487 2416 7
5 487 2424 5
5 487 2430 1
5 487 2434 2
5 487 2441 2
5 487 2445 1
5 487 2453 2
5 487 2459 2
5 487 2465 1
5 487 2467 2
5 487 2474 1
5 487 2479 1
5 487 2483 1
5 487 2491 1
5 487 2496 7
5 487 2505 1
5 491 2403 1
5 494 2361 1
5 494 2363 9
5 494 2377 1
5 494 2379 3
5 494 2386 1
5 494 2389 1
5 494 2403 3
5 498 2516 1
5 498 2519 1
5 498 2521 1
5 498 2538 1
5 498 2541 2
5 498 2546 2
5 498 2623 1
5 499 2541 1
5 499 2546 1
5 499 2610 7
5 499 2623 3
5 504 2782 1
5 523 2363 1
5 523 2379 2
5 523 2393 1
5 523 2415 1
5 526 2267 1
5 526 2300 1
5 532 1958 1
5 533 2277 1
5 533 2283 1
5 533 2335 1
5 537 2772 1
5 537 2779 1
5 538 1941 5
5 538 1951 1
5 541 2357 1
5 541 2361 1
5 541 2366 2
5 541 2369 1
5 541 2373 3
5 541 2382 1
5 541 2387 1
5 541 2390 2
5 541 2393 1
5 541 2397 4
5 541 2402 1
5 541 2404 3
5 541 2410 1
5 541 2414 2
5 541 2419 2
5 541 2425 14
5 541 2440 7
5 541 2448 1
5 541 2450 1
5 541 2452 53
5 543 1963 1
5 543 1972 1
5 543 2038 1
5 543 2049 1
5 543 2067 1
5 543 2077 1
5 543 2083 1
5 543 2085 2
5 543 2088 3
5 543 2092 2
5 543 2096 1
5 543 2098 1
5 543 2100 5
5 546 1805 1
5 547 1612 1
5 547 1615 1
5 556 2110 1
5 556 2361 2
5 556 2364 2
5 556 2369 4
5 556 2380 2
5 556 2392 1
5 556 2398 1
5 556 2412 1
5 556 2431 1
5 556 2434 1
5 556 2455 1
5 556 2462 1
5 556 2465 1
5 556 2468 3
5 556 2475 1
5 556 2480 2
5 556 2490 1
5 556 2498 4
5 556 2503 2
5 563 2417 2
5 563 2420 1
5 563 2427 1
5 563 2429 2
5 563 2432 1
5 563 2443 1
5 563 2449 1
5 563 2458 2
5 563 2482 1
5 563 2486 2
5 563 2500 4
5 565 2115 2
5 565 2129 1
5 565 2185 1
5 565 2187 2
5 573 2434 1
5 575 2783 1
5 579 2360 1
5 579 2362 1
5 579 2394 2
5 579 2404 1
5 579 2406 3
5 579 2440 1
5 579 2451 2
5 579 2473 1
5 579 2476 1
5 579 2480 1
5 580 2669 1
5 580 2671 3
5 580 2676 2
5 580 2691 1
5 603 2378 1
5 603 2380 1
5 604 1811 1
5 607 2513 2
5 607 2544 1
5 607 2610 1
5 615 2279 1
6 9 2511 1
6 18 1800 1
6 23 2149 1
6 23 2152 1
6 23 2155 1
6 23 2246 1
6 23 2251 1
6 23 2253 1
6 23 2257 1
6 23 2259 1
6 23 2273 1
6 23 2296 1
6 23 2339 1
6 25 2345 1
6 30 2508 1
6 31 2269 1
6 31 2273 3
6 31 2277 2
6 31 2281 1
6 31 2286 1
6 31 2288 3
6 36 2662 1
6 38 2273 1
6 39 2507 3
6 40 2515 1
6 40 2556 1
6 40 2571 1
6 40 2580 5
6 40 2595 1
6 40 2635 1
6 43 2510 1
6 45 2120 1
6 45 2162 1
6 45 2187 1
6 45 2189 11
6 45 2205 1
6 45 2225 3
6 45 2232 1
6 45 2240 1
6 45 2246 1
6 45 2248 1
6 45 2251 2
6 45 2254 1
6 53 2201 1
6 58 1607 1
6 58 1783 3
6 58 1789 2
6 58 1797 1
6 58 2719 1
6 58 2735 1
6 58 2739 4
6 58 2753 1
6 60 2715 1
6 69 2200 1
6 69 2231 1
6 69 2251 1
6 70 1795 1
6 70 2377 1
6 70 2436 1
6 70 2510 1
6 74 1963 1
6 76 1821 1
6 76 1824 1
6 76 1862 1
6 76 1865 2
6 76 1958 1
6 77 1805 1
6 77 2506 1
6 78 1797 4
6 79 1803 2
6 79 2282 1
6 79 2326 1
6 79 2334 1
6 81 2704 2
6 83 1807 1
6 84 1808 1
6 85 2116 1
6 85 2119 1
6 85 2121 2
6 85 2124 2
6 85 2131 3
6 85 2141 1
6 85 2154 1
6 85 2162 1
6 85 2173 1
6 85 2191 1
6 85 2246 2
6 85 2253 1
6 86 2515 1
6 86 2640 1
6 91 1610 1
6 91 1652 1
6 91 1798 1
6 95 1687 1
6 96 2325 1
6 98 1954 3
6 99 1804 1
6 99 1840 2
6 99 1902 1
6 99 1905 2
6 99 1948 1
6 99 2507 1
6 100 1956 1
6 100 2293 1
6 101 1818 1
6 101 1824 1
6 101 1826 2
6 101 1833 1
6 101 1837 1
6 101 1840 7
6 101 1850 16
6 101 1867 6
6 101 1875 10
6 101 1886 2
6 101 1889 2
6 101 1892 2
6 101 1897 1
6 101 1900 6
6 101 1907 12
6 101 1921 2
6 101 1932 12
6 101 1949 1
6 101 2505 1
6 111 2362 1
6 111 2505 1
6 111 2510 1
6 111 2512 1
6 113 1810 1
6 113 1815 3
6 113 1822 1
6 113 1824 1
6 113 1826 1
6 113 1895 2
6 113 1900 2
6 113 1938 1
6 113 1947 1
6 115 1955 1
6 115 2569 1
6 115 2575 1
6 115 2577 1
6 115 2585 1
6 115 2592 1
6 115 2629 3
6 116 1956 1
6 117 2517 1
6 117 2529 2
6 117 2534 1
6 117 2544 1
6 117 2552 1
6 117 2555 5
6 117 2561 1
6 117 2567 2
6 117 2570 2
6 117 2574 3
6 117 2578 1
6 117 2595 2
6 117 2611 1
6 117 2615 1
6 117 2618 4
6 117 2626 1
6 117 2628 1
6 117 2635 1
6 117 2639 3
6 117 2646 3
6 117 2659 1
6 119 1958 1
6 121 2662 1
6 121 2667 1
6 123 2353 1
6 130 2312 1
6 130 2327 1
6 132 2110 1
6 134 2194 1
6 134 2214 2
6 138 1962 2
6 138 2135 1
6 138 2169 2
6 138 2189 1
6 138 2194 1
6 138 2200 1
6 138 2204 1
6 138 2210 1
6 138 2212 3
6 138 2216 2
6 138 2221 2
6 138 2236 1
6 138 2252 1
6 138 2266 1
6 138 2271 10
6 138 2286 1
6 138 2290 1
6 138 2293 2
6 138 2296 2
6 138 2299 2
6 138 2323 1
6 138 2341 1
6 141 1956 1
6 141 1963 1
6 141 2004 1
6 141 2049 1
6 141 2051 2
6 141 2128 1
6 141 2140 1
6 141 2148 6
6 141 2218 1
6 141 2234 3
6 141 2254 3
6 141 2266 2
6 141 2346 1
6 146 2506 1
6 148 1958 1
6 148 2511 1
6 151 1961 1
6 151 2094 1
6 151 2392 1
6 151 2505 1
6 152 1954 1
6 152 2318 2
6 152 2322 1
6 152 2325 2
6 153 2109 1
6 154 1955 2
6 155 2273 1
6 155 2279 2
6 155 2324 1
6 155 2340 2
6 160 1811 1
6 161 2358 1
6 161 2434 1
6 163 2328 1
6 163 2335 1
6 163 2342 1
6 167 2013 1
6 176 2172 1
6 176 2237 1
6 176 2262 1
6 176 2753 1
6 176 2763 1
6 176 2767 1
6 177 2667 1
6 180 2695 1
6 180 2699 1
6 180 2770 1
6 180 2778 2
6 180 2781 1
6 185 2319 1
6 188 2046 1
6 188 2052 1
6 189 1963 1
6 194 2077 1
6 194 2088 1
6 194 2090 1
6 205 2511 1
6 205 2605 1
6 205 2663 1
6 209 2346 1
6 211 2270 1
6 214 1810 1
6 214 1897 1
6 214 1901 1
6 214 1908 1
6 222 2342 1
6 225 1804 1
6 225 2329 6
6 229 2292 1
6 236 1985 3
6 236 1994 2
6 236 2006 1
6 236 2008 1
6 236 2061 3
6 236 2065 4
6 236 2077 2
6 236 2080 7
6 236 2088 1
6 236 2504 1
6 236 2517 5
6 236 2528 9
6 236 2538 1
6 236 2543 9
6 236 2553 3
6 236 2562 10
6 236 2573 5
6 236 2579 15
6 236 2596 5
6 236 2604 9
6 236 2618 10
6 236 2630 2
6 236 2636 14
6 236 2651 1
6 236 2658 1
6 242 1799 1
6 251 1789 1
6 255 1798 1
6 258 2507 1
6 259 1953 1
6 260 1801 1
6 263 2661 1
6 266 2325 1
6 270 2202 1
6 270 2233 1
6 270 2256 1
6 272 1962 1
6 272 2530 1
6 272 2577 2
6 272 2583 1
6 272 2591 1
6 273 2199 1
6 273 2228 1
6 276 1800 1
6 278 2324 1
6 278 2341 1
6 280 1790 1
6 280 1794 1
6 282 1804 2
6 285 1954 1
6 285 2534 1
6 285 2556 1
6 285 2627 1
6 285 2632 3
6 286 2264 2
6 286 2267 1
6 289 1955 1
6 291 2663 1
6 291 2665 1
6 295 2553 2
6 295 2639 2
6 299 1803 2
6 299 2267 1
6 300 2356 1
6 300 2699 1
6 301 1800 1
6 303 2518 1
6 303 2530 1
6 303 2532 3
6 303 2544 7
6 303 2552 3
6 303 2557 6
6 303 2570 1
6 303 2574 10
6 303 2585 2
6 303 2592 3
6 303 2616 2
6 303 2619 2
6 303 2647 1
6 303 2650 1
6 303 2658 1
6 305 2271 1
6 305 2662 1
6 307 2247 1
6 307 2256 1
6 307 2741 2
6 307 2752 1
6 310 2234 1
6 312 2353 1
6 320 2437 1
6 325 1652 1
6 325 1687 1
6 325 1795 1
6 327 2706 1
6 328 2271 1
6 329 2205 1
6 329 2716 1
6 336 1949 1
6 336 2357 1
6 336 2359 1
6 336 2504 1
6 337 1796 3
6 337 1804 2
6 341 2334 2
6 342 1646 2
6 342 1655 1
6 342 1671 1
6 342 1673 1
6 342 1798 1
6 342 2265 1
6 342 2273 1
6 342 2276 1
6 343 2116 1
6 343 2260 1
6 345 1956 1
6 345 2156 5
6 345 2166 8
6 345 2175 15
6 345 2193 4
6 345 2200 1
6 345 2202 4
6 345 2207 2
6 345 2210 1
6 345 2212 15
6 345 2230 2
6 345 2238 4
6 345 2251 5
6 345 2259 4
6 345 2326 1
6 345 2328 1
6 345 2330 2
6 345 2333 1
6 345 2342 1
6 345 2348 1
6 345 2350 2
6 345 2355 1
6 345 2395 1
6 345 2434 1
6 345 2783 1
6 348 1805 1
6 351 2345 1
6 355 1955 1
6 357 1804 1
6 359 2356 1
6 360 2394 1
6 360 2504 1
6 361 1811 1
6 361 1910 1
6 361 1943 1
6 361 1952 1
6 361 1954 1
6 362 2201 1
6 364 1957 1
6 364 2508 1
6 365 2505 1
6 367 2306 2
6 368 2155 1
6 368 2260 2
6 369 2346 1
6 392 2307 2
6 399 2273 1
6 399 2294 2
6 399 2299 2
6 400 2510 1
6 401 2110 1
6 402 2291 1
6 406 2441 1
6 412 1794 1
6 413 2108 1
6 414 1958 1
6 415 2156 1
6 415 2237 1
6 417 2116 2
6 417 2121 1
6 417 2153 2
6 417 2159 1
6 417 2262 1
6 417 2319 1
6 417 2782 1
6 418 2662 1
6 421 2116 1
6 421 2120 2
6 421 2149 1
6 421 2258 1
6 421 2783 1
6 422 2107 1
6 428 1784 1
6 428 1959 1
6 428 1961 1
6 428 1963 1
6 429 2325 1
6 429 2327 1
6 432 1958 1
6 433 1802 1
6 435 1958 1
6 435 2340 1
6 436 2346 1
6 437 2273 1
6 439 2663 1
6 439 2666 1
6 439 2715 1
6 439 2753 1
6 442 2353 1
6 446 2115 2
6 446 2134 1
6 446 2171 1
6 446 2200 1
6 446 2223 1
6 446 2238 1
6 446 2511 1
6 446 2753 1
6 446 2763 2
6 450 1958 1
6 452 2328 1
6 455 1796 1
6 455 2153 1
6 455 2193 1
6 455 2198 1
6 455 2230 2
6 455 2235 2
6 455 2262 1
6 457 2154 2
6 457 2169 1
6 457 2172 2
6 457 2180 1
6 457 2188 1
6 457 2190 2
6 457 2231 1
6 457 2238 1
6 457 2303 1
6 457 2781 2
6 461 1618 1
6 461 1651 2
6 464 1782 2
6 464 1785 1
6 464 1790 1
6 464 1800 2
6 464 1803 1
6 464 1811 1
6 464 1815 1
6 464 1829 1
6 464 1831 2
6 464 1847 5
6 464 1860 1
6 464 1863 1
6 464 1870 1
6 464 1884 6
6 464 1893 2
6 464 1897 1
6 464 1901 3
6 464 1907 2
6 464 1911 3
6 464 1915 3
6 464 1920 1
6 464 1923 6
6 464 1930 6
6 464 1937 2
6 464 1941 7
6 464 1950 1
6 464 1953 2
6 464 1963 1
6 464 2271 2
6 464 2322 1
6 464 2340 1
6 464 2715 2
6 464 2741 1
6 464 2744 1
6 464 2746 4
6 464 2756 2
6 464 2759 1
6 464 2762 2
6 464 2766 2
6 470 1800 1
6 470 2314 1
6 470 2318 2
6 470 2339 1
6 471 1957 1
6 472 2108 1
6 478 2110 1
6 491 1955 1
6 496 2233 1
6 498 2156 1
6 498 2168 27
6 498 2196 2
6 498 2199 1
6 498 2202 4
6 498 2222 1
6 498 2225 6
6 498 2232 1
6 498 2237 2
6 498 2244 1
6 498 2247 2
6 498 2250 5
6 498 2351 1
6 500 1801 1
6 504 1799 1
6 504 1956 1
6 505 2118 2
6 505 2122 2
6 505 2125 1
6 505 2127 16
6 505 2144 4
6 505 2149 3
6 505 2161 1
6 505 2172 1
6 505 2176 1
6 505 2198 1
6 505 2236 1
6 505 2256 1
6 506 1959 1
6 519 2511 2
6 525 1800 1
6 527 1956 1
6 530 2110 1
6 533 2509 1
6 539 1799 1
6 539 1957 2
6 539 2505 2
6 542 1962 1
6 542 2356 2
6 543 1958 1
6 544 1797 1
6 544 1964 1
6 544 1966 2
6 544 1969 3
6 544 1973 2
6 544 1979 3
6 544 1984 2
6 544 1987 7
6 544 1995 5
6 544 2001 1
6 544 2005 2
6 544 2008 3
6 544 2014 1
6 544 2016 2
6 544 2019 1
6 544 2028 1
6 544 2034 5
6 544 2040 1
6 544 2043 2
6 544 2047 2
6 544 2050 1
6 544 2053 1
6 544 2056 3
6 544 2060 3
6 544 2064 1
6 544 2067 8
6 544 2076 2
6 544 2082 1
6 544 2098 1
6 544 2105 1
6 544 2340 1
6 547 1956 2
6 548 1800 1
6 556 2345 1
6 559 1802 1
6 569 1967 4
6 569 1972 3
6 569 1976 2
6 569 1979 7
6 569 1988 3
6 569 1992 2
6 569 1997 1
6 569 2002 3
6 569 2006 5
6 569 2013 5
6 569 2019 1
6 569 2022 1
6 569 2029 1
6 569 2047 1
6 569 2049 4
6 569 2054 9
6 569 2064 2
6 569 2067 2
6 569 2070 9
6 569 2081 2
6 569 2084 2
6 569 2087 1
6 569 2089 6
6 569 2096 3
6 569 2100 1
6 570 1785 3
6 572 2438 1
6 572 2505 2
6 574 2110 1
6 574 2507 1
6 575 2273 1
6 575 2279 1
6 575 2293 1
6 575 2296 1
6 576 1957 1
6 577 2350 1
6 578 2259 1
6 578 2262 1
6 581 2361 1
6 583 2308 1
6 586 2346 1
6 586 2348 1
6 591 2715 1
6 601 1800 1
6 612 1958 1
6 612 2135 1
6 612 2137 1
6 612 2155 1
6 612 2258 1
6 612 2262 1
6 612 2341 1
6 612 2505 1
6 615 2110 1
6 616 2360 1
6 616 2435 1
6 616 2505 1
7 9 2135 1
7 24 2453 1
7 24 2456 1
7 30 2126 1
7 30 2128 1
7 30 2131 1
7 33 2120 1
7 37 2117 1
7 44 2579 2
7 44 2607 1
7 44 2644 3
7 44 2650 1
7 46 2115 1
7 48 2209 1
7 48 2354 1
7 51 2204 1
7 52 2426 1
7 52 2428 1
7 54 1798 1
7 72 2031 1
7 72 2043 2
7 72 2100 1
7 72 2107 1
7 72 2207 1
7 77 2132 1
7 77 2135 5
7 82 2130 1
7 84 1804 1
7 84 1806 1
7 85 2357 1
7 94 2110 1
7 106 2142 2
7 107 2427 2
7 107 2431 1
7 107 2436 1
7 108 1801 1
7 108 1803 1
7 109 1959 1
7 126 2211 3
7 126 2218 6
7 126 2226 1
7 126 2249 1
7 126 2266 5
7 126 2353 2
7 126 2738 2
7 126 2741 1
7 126 2752 2
7 126 2756 2
7 126 2760 1
7 126 2762 1
7 126 2777 1
7 130 2354 1
7 136 1815 2
7 136 2027 1
7 139 1809 1
7 141 1968 1
7 147 2651 1
7 157 1774 3
7 163 2114 1
7 167 2108 2
7 175 1798 1
7 175 1958 6
7 175 2149 1
7 175 2154 2
7 175 2176 2
7 175 2199 3
7 178 1804 2
7 184 2407 1
7 184 2415 1
7 184 2423 3
7 184 2444 1
7 184 2473 1
7 192 2119 1
7 192 2124 1
7 192 2143 1
7 192 2145 1
7 203 2110 1
7 212 2370 1
7 213 1801 1
7 218 1805 1
7 218 2206 1
7 234 2109 1
7 234 2415 1
7 234 2445 1
7 234 2503 1
7 234 2506 1
7 235 2137 2
7 235 2145 1
7 235 2360 1
7 235 2363 1
7 235 2404 1
7 235 2426 2
7 235 2432 1
7 235 2440 1
7 235 2473 2
7 235 2479 1
7 235 2504 1
7 235 2565 1
7 235 2577 1
7 235 2584 1
7 235 2649 1
7 235 2651 1
7 235 2653 1
7 235 2658 1
7 237 2203 1
7 249 2116 1
7 256 2466 3
7 256 2490 2
7 256 2504 1
7 258 2354 1
7 258 2737 1
7 259 2354 1
7 260 2118 6
7 260 2128 1
7 260 2131 1
7 260 2134 2
7 260 2137 1
7 260 2141 1
7 260 2143 1
7 260 2145 1
7 275 2118 1
7 275 2120 1
7 275 2131 1
7 289 2363 1
7 289 2370 1
7 289 2376 1
7 289 2417 1
7 289 2419 1
7 289 2427 1
7 289 2455 3
7 289 2459 5
7 289 2471 1
7 289 2480 2
7 297 2140 2
7 297 2145 2
7 299 2357 1
7 304 2381 1
7 304 2406 1
7 304 2506 1
7 305 2514 1
7 305 2550 1
7 311 2023 1
7 312 2128 1
7 312 2131 1
7 314 2029 1
7 317 1680 1
7 317 1740 1
7 317 1764 1
7 317 1772 1
7 317 1774 1
7 317 1776 1
7 317 1784 1
7 317 1802 1
7 317 2041 1
7 317 2202 1
7 317 2381 1
7 317 2430 1
7 317 2442 1
7 317 2451 1
7 317 2469 1
7 318 2112 1
7 321 1767 1
7 321 1771 1
7 321 1776 1
7 323 2359 1
7 326 2358 1
7 326 2525 1
7 331 2208 1
7 331 2211 3
7 331 2219 5
7 331 2371 1
7 331 2376 1
7 331 2380 1
7 331 2431 3
7 331 2437 3
7 331 2492 2
7 332 1802 1
7 332 2208 1
7 332 2220 4
7 332 2248 2
7 332 2292 7
7 332 2350 1
7 332 2352 1
7 332 2665 1
7 344 2508 1
7 346 2356 1
7 355 2362 1
7 355 2404 1
7 355 2426 1
7 355 2437 3
7 355 2500 1
7 355 2503 1
7 356 2355 1
7 357 2414 1
7 357 2417 1
7 357 2420 1
7 357 2492 2
7 366 2150 15
7 366 2166 6
7 366 2173 8
7 366 2185 1
7 366 2187 2
7 366 2191 4
7 366 2196 4
7 366 2201 1
7 367 2421 1
7 373 2117 1
7 376 2120 3
7 383 2355 1
7 388 2114 1
7 392 2524 2
7 392 2653 1
7 393 2167 1
7 395 2139 3
7 396 1808 1
7 400 2508 1
7 404 2189 1
7 405 2354 1
7 412 2117 1
7 424 2730 1
7 424 2773 2
7 424 2776 1
7 425 2429 2
7 425 2501 1
7 433 2651 1
7 437 2757 1
7 437 2760 1
7 447 2206 1
7 450 2196 1
7 453 2432 1
7 460 2652 1
7 471 2517 1
7 471 2548 1
7 471 2604 3
7 479 2110 1
7 486 2670 1
7 486 2714 1
7 486 2718 1
7 486 2720 3
7 486 2783 1
7 494 2351 1
7 498 2680 1
7 498 2755 1
7 498 2766 1
7 498 2773 1
7 498 2775 2
7 498 2783 1
7 502 2123 1
7 510 1827 2
7 510 1832 4
7 510 1837 1
7 510 1941 2
7 510 1954 1
7 510 1966 1
7 510 2043 3
7 510 2059 2
7 510 2062 2
7 510 2067 1
7 510 2080 1
7 510 2432 1
7 510 2469 2
7 510 2493 1
7 510 2504 1
7 521 2420 1
7 521 2440 1
7 521 2517 1
7 521 2519 1
7 521 2522 1
7 521 2524 1
7 521 2540 1
7 521 2545 1
7 521 2548 1
7 521 2562 1
7 521 2594 1
7 521 2655 1
7 522 2114 1
7 533 2382 3
7 533 2386 3
7 533 2391 1
7 533 2396 4
7 533 2401 3
7 533 2452 1
7 533 2492 2
7 534 2184 1
7 534 2356 1
7 536 2508 1
7 546 1803 1
7 561 2278 2
7 562 2119 4
7 562 2125 9
7 562 2135 8
7 583 2510 1
7 584 1805 1
7 588 2155 1
7 593 2149 1
7 596 2107 1
7 596 2109 1
7 602 1954 1
7 603 2508 1
7 603 2579 2
7 603 2594 1
7 604 2111 1
7 607 2202 1
7 607 2382 4
7 607 2387 2
7 607 2390 1
7 607 2398 1
7 607 2400 6
7 607 2414 1
7 607 2426 6
7 607 2433 8
7 607 2443 1
7 607 2445 1
7 607 2448 1
7 607 2451 2
7 607 2454 1
7 607 2456 1
7 607 2459 1
7 607 2462 1
7 607 2464 2
7 607 2467 1
7 607 2472 8
7 607 2482 1
7 607 2488 1
7 607 2491 1
7 607 2501 2
7 607 2505 1
7 609 2354 1
7 610 2355 1
7 611 2220 1
9 12 2508 1
9 13 2137 1
9 17 2133 1
9 19 1802 1
9 19 1807 1
9 26 2123 7
9 26 2133 2
9 26 2152 1
9 26 2163 3
9 26 2171 2
9 26 2174 2
9 26 2180 4
9 26 2191 4
9 26 2196 1
9 26 2198 1
9 26 2200 5
9 26 2385 1
9 26 2388 2
9 26 2427 1
9 26 2429 1
9 26 2449 2
9 26 2458 4
9 26 2467 1
9 26 2473 1
9 26 2498 2
9 26 2510 1
9 26 2660 4
9 27 1802 1
9 29 2357 1
9 30 2137 1
9 33 1962 1
9 33 2106 1
9 35 1830 2
9 40 2138 1
9 40 2670 1
9 41 2512 1
9 42 2510 1
9 43 1959 1
9 44 1610 1
9 44 1612 1
9 51 1805 1
9 51 1961 1
9 51 2509 2
9 53 2211 1
9 53 2329 2
9 53 2336 1
9 53 2346 1
9 53 2351 1
9 56 1801 1
9 59 1611 5
9 62 1610 7
9 62 1618 1
9 62 1782 2
9 65 1815 1
9 65 1940 6
9 66 2519 5
9 66 2538 21
9 66 2560 24
9 66 2598 1
9 66 2600 6
9 71 1610 3
9 71 1789 1
9 72 1957 1
9 75 1960 1
9 76 1808 1
9 77 2109 1
9 79 2352 1
9 81 2209 1
9 81 2214 1
9 81 2233 1
9 81 2241 3
9 81 2246 1
9 81 2248 1
9 81 2250 6
9 81 2261 2
9 81 2313 2
9 81 2332 2
9 81 2335 2
9 81 2340 1
9 83 1954 1
9 84 1611 1
9 84 1617 1
9 85 2357 1
9 88 1959 1
9 88 2511 1
9 99 1801 1
9 99 2361 2
9 103 2128 1
9 109 1800 1
9 111 1816 1
9 111 1818 1
9 111 1835 1
9 111 1840 1
9 111 1867 3
9 111 1925 1
9 111 1928 2
9 111 1946 1
9 111 1956 1
9 111 1959 2
9 116 2107 1
9 117 1966 2
9 117 1972 1
9 117 1975 3
9 120 1819 1
9 120 1943 3
9 122 1816 1
9 129 2644 1
9 130 1827 1
9 130 1901 1
9 130 1925 1
9 130 1927 1
9 130 1929 2
9 130 1933 1
9 137 2122 1
9 137 2213 1
9 137 2270 1
9 137 2274 1
9 137 2296 2
9 137 2299 1
9 137 2306 1
9 137 2342 1
9 137 2344 1
9 137 2346 2
9 139 1736 1
9 139 2130 1
9 141 1966 1
9 142 2199 1
9 144 1799 2
9 144 1807 1
9 144 1959 2
9 144 2115 1
9 144 2124 3
9 144 2128 1
9 144 2130 7
9 144 2138 1
9 144 2197 1
9 144 2199 4
9 144 2205 1
9 144 2209 2
9 144 2318 1
9 144 2321 3
9 144 2327 1
9 144 2329 1
9 144 2352 2
9 144 2357 4
9 144 2362 1
9 144 2507 1
9 144 2667 1
9 148 2507 4
9 148 2518 1
9 148 2549 1
9 148 2551 1
9 148 2562 1
9 148 2578 1
9 148 2581 1
9 148 2628 1
9 148 2658 1
9 149 2353 1
9 154 1608 6
9 154 2355 1
9 155 2528 1
9 155 2543 1
9 155 2546 1
9 155 2566 2
9 155 2588 1
9 155 2590 2
9 155 2613 4
9 155 2618 1
9 155 2620 1
9 155 2623 1
9 155 2626 1
9 155 2630 1
9 157 1803 1
9 159 1799 1
9 159 2658 1
9 189 1867 1
9 189 1882 1
9 189 1931 1
9 189 1969 3
9 189 1980 2
9 189 2105 1
9 189 2353 1
9 192 2627 1
9 192 2658 1
9 194 2118 1
9 194 2361 1
9 198 1963 1
9 204 2507 1
9 215 1611 2
9 215 1897 1
9 215 1908 1
9 221 1816 1
9 221 1822 1
9 221 1825 1
9 221 1881 1
9 221 1907 1
9 221 1936 1
9 222 1800 1
9 222 1804 1
9 226 1884 1
9 226 1978 3
9 226 2086 1
9 226 2095 1
9 226 2106 1
9 231 1607 2
9 241 1813 2
9 241 1940 3
9 241 1945 1
9 256 2107 1
9 263 1606 1
9 268 2356 1
9 268 2664 1
9 277 2123 4
9 277 2131 1
9 285 2201 1
9 285 2329 1
9 289 1829 1
9 298 1612 3
9 306 1806 1
9 313 1961 1
9 316 2138 1
9 317 2157 1
9 324 2124 1
9 325 2109 1
9 332 1799 1
9 334 2505 1
9 346 1801 2
9 346 1808 1
9 346 1960 1
9 346 2202 3
9 347 2209 1
9 347 2213 1
9 347 2332 1
9 350 2107 1
9 351 1817 1
9 351 1875 1
9 351 1877 4
9 351 1885 2
9 351 1889 1
9 351 1897 2
9 351 1900 1
9 351 1902 1
9 351 1907 2
9 351 1911 1
9 351 1913 1
9 351 1916 1
9 351 1918 1
9 351 1921 1
9 351 1927 1
9 355 1755 1
9 358 1608 6
9 359 2110 1
9 362 2211 1
9 362 2221 1
9 362 2233 1
9 362 2258 1
9 362 2270 1
9 362 2283 2
9 362 2286 2
9 362 2291 14
9 362 2313 1
9 362 2315 1
9 362 2317 4
9 362 2331 1
9 362 2334 1
9 362 2337 1
9 362 2340 4
9 362 2347 1
9 364 1608 7
9 364 1764 1
9 365 2302 1
9 365 2346 2
9 366 2135 1
9 374 1956 1
9 376 2138 1
9 383 2108 1
9 407 2357 1
9 408 2123 2
9 408 2133 4
9 428 1963 1
9 428 2094 1
9 432 1804 1
9 446 1755 4
9 446 1765 6
9 446 1808 1
9 446 2507 5
9 446 2514 1
9 446 2663 3
9 463 1964 2
9 463 1984 2
9 463 2032 2
9 463 2046 1
9 463 2048 1
9 463 2095 1
9 463 2101 1
9 463 2103 1
9 464 1965 1
9 464 1973 1
9 464 1975 1
9 464 2100 2
9 465 2509 1
9 466 2110 1
9 466 2131 1
9 466 2722 1
9 472 1801 6
9 472 1957 1
9 472 2111 1
9 472 2123 4
9 472 2183 3
9 472 2187 1
9 472 2197 1
9 472 2511 1
9 472 2667 3
9 476 2108 1
9 476 2110 1
9 481 2119 1
9 489 2344 1
9 491 2128 1
9 503 1956 1
9 519 1958 1
9 523 2507 1
9 528 2782 1
9 529 1958 1
9 529 2325 1
9 531 2107 1
9 532 2335 1
9 532 2346 3
9 533 1959 1
9 541 1962 1
9 547 1616 1
9 547 2106 1
9 547 2110 1
9 570 2367 1
9 572 1836 1
9 572 1937 1
9 588 2123 1
9 593 2129 1
9 593 2666 1
9 595 2324 1
9 599 2362 1
9 603 2200 1
9 603 2357 1
9 607 2123 1
9 609 1814 1
9 609 1816 1
9 609 1831 1
9 609 1836 1
9 609 1871 1
9 609 1875 2
9 609 1888 1
9 609 1893 1
9 609 1901 1
9 609 1917 1
9 609 1927 2
9 611 2114 1
11 17 2168 1
11 20 2524 1
11 20 2631 2
11 20 2636 1
11 22 2507 1
11 27 2381 1
11 30 2201 2
11 30 2223 1
11 30 2321 1
11 30 2328 1
11 30 2330 3
11 30 2669 1
11 30 2700 1
11 30 2703 1
11 30 2708 2
11 30 2711 1
11 30 2717 1
11 30 2719 1
11 30 2723 1
11 30 2726 3
11 30 2732 4
11 30 2737 1
11 30 2745 1
11 30 2747 1
11 30 2749 1
11 30 2762 1
11 30 2765 1
11 30 2770 1
11 32 2161 1
11 33 1668 1
11 33 1687 2
11 33 1690 2
11 33 1701 1
11 33 1703 11
11 33 1715 3
11 33 1719 3
11 33 1723 1
11 33 1735 3
11 33 1786 2
11 33 1795 1
11 33 1799 3
11 33 2122 4
11 33 2127 1
11 33 2131 5
11 33 2159 1
11 33 2166 1
11 33 2170 1
11 33 2174 1
11 33 2183 3
11 33 2200 1
11 33 2202 2
11 33 2206 2
11 33 2253 1
11 33 2261 1
11 33 2284 1
11 33 2288 1
11 33 2298 1
11 33 2342 1
11 33 2349 1
11 33 2352 1
11 35 2114 1
11 35 2662 1
11 35 2683 2
11 37 1955 1
11 47 2659 1
11 54 2003 1
11 54 2104 1
11 54 2378 1
11 54 2382 2
11 54 2396 1
11 54 2399 1
11 54 2411 1
11 54 2429 1
11 54 2432 2
11 54 2436 1
11 54 2463 1
11 54 2501 2
11 63 2159 1
11 82 2397 6
11 82 2404 1
11 82 2431 1
11 83 2110 1
11 85 2661 1
11 93 1961 1
11 93 1970 1
11 93 2232 1
11 93 2275 1
11 93 2339 1
11 93 2347 1
11 93 2633 1
11 105 2661 1
11 105 2666 1
11 105 2672 4
11 105 2677 1
11 105 2706 1
11 105 2740 2
11 107 2511 1
11 114 2057 1
11 118 2206 1
11 118 2286 1
11 118 2318 1
11 118 2341 1
11 118 2346 1
11 118 2773 1
11 118 2783 1
11 119 1968 1
11 119 1984 1
11 119 1990 1
11 119 2002 3
11 119 2007 2
11 119 2017 2
11 119 2032 4
11 119 2089 1
11 125 2202 1
11 125 2232 1
11 125 2244 12
11 125 2259 2
11 125 2274 1
11 129 1700 1
11 129 1705 1
11 129 1717 2
11 129 1723 1
11 129 1725 1
11 139 2111 1
11 143 2512 1
11 143 2514 1
11 143 2632 1
11 143 2656 1
11 151 1725 1
11 154 2670 5
11 154 2677 1
11 154 2681 2
11 154 2697 2
11 154 2700 1
11 154 2702 4
11 154 2707 28
11 154 2741 2
11 154 2744 3
11 154 2750 2
11 154 2753 2
11 154 2758 3
11 154 2762 3
11 154 2769 3
11 154 2773 3
11 154 2777 4
11 157 2361 1
11 160 1801 1
11 162 1649 1
11 166 2122 1
11 166 2125 1
11 168 1704 1
11 168 1706 2
11 168 1710 1
11 168 1721 1
11 168 2106 1
11 174 2158 1
11 174 2168 1
11 174 2281 1
11 177 2158 2
11 193 1954 1
11 202 2509 1
11 206 2701 1
11 207 1959 2
11 207 1969 2
11 207 1972 1
11 207 1975 2
11 207 1978 2
11 207 1981 4
11 207 1991 6
11 207 2000 8
11 207 2009 4
11 207 2014 24
11 207 2041 1
11 207 2044 4
11 207 2050 2
11 207 2055 1
11 207 2058 3
11 207 2066 3
11 207 2071 1
11 207 2074 1
11 207 2076 2
11 207 2080 1
11 207 2082 1
11 207 2084 2
11 207 2087 6
11 207 2094 5
11 207 2104 2
11 207 2781 1
11 210 2697 3
11 210 2703 1
11 210 2708 1
11 210 2711 2
11 210 2720 1
11 210 2781 1
11 214 2509 1
11 215 2110 1
11 215 2161 1
11 215 2260 1
11 215 2294 1
11 215 2331 1
11 215 2340 1
11 218 2116 1
11 228 2381 1
11 231 2697 1
11 231 2704 1
11 231 2706 2
11 231 2718 1
11 231 2733 1
11 231 2762 2
11 235 1596 1
11 235 1598 1
11 235 1602 1
11 235 1604 2
11 235 1608 1
11 235 1610 4
11 235 1616 3
11 235 1624 1
11 235 1627 2
11 235 1632 1
11 235 1634 2
11 235 1641 1
11 235 1655 1
11 235 1670 2
11 235 1675 8
11 235 1685 1
11 235 1687 1
11 235 1689 1
11 235 1697 1
11 235 1700 1
11 235 1703 1
11 235 1705 1
11 235 1707 1
11 235 1712 1
11 235 1727 2
11 235 1730 1
11 235 1733 2
11 235 1737 1
11 235 1742 1
11 235 1750 1
11 235 1758 2
11 235 1761 2
11 235 1766 4
11 235 1774 2
11 235 1777 7
11 235 1787 2
11 235 1790 2
11 235 1793 1
11 235 1796 1
11 235 2671 3
11 235 2682 1
11 242 2631 1
11 242 2647 1
11 242 2656 1
11 243 2670 1
11 243 2674 10
11 243 2686 11
11 243 2740 2
11 243 2744 2
11 243 2750 1
11 243 2758 2
11 243 2761 2
11 243 2765 1
11 243 2770 1
11 243 2772 7
11 248 2228 1
11 248 2263 1
11 248 2287 1
11 248 2319 1
11 248 2336 3
11 256 1959 2
11 256 1972 1
11 256 1975 1
11 256 1980 1
11 256 2029 1
11 256 2057 2
11 256 2103 1
11 258 2510 1
11 263 1808 2
11 263 1811 1
11 263 1813 2
11 263 1817 2
11 263 1820 4
11 263 1825 2
11 263 1830 1
11 263 1833 6
11 263 1840 1
11 263 1847 3
11 263 1852 3
11 263 1856 6
11 263 1863 2
11 263 1866 19
11 263 1886 4
11 263 1898 1
11 263 1907 1
11 263 1910 1
11 263 1915 5
11 263 1928 3
11 263 1940 3
11 274 1807 1
11 274 1809 2
11 274 1814 9
11 274 1824 20
11 274 1848 1
11 274 1853 1
11 274 1855 1
11 274 1878 1
11 274 1889 1
11 274 1894 8
11 274 1903 1
11 274 1905 1
11 274 1909 3
11 274 1913 1
11 274 1918 1
11 274 1922 7
11 274 1930 3
11 274 1940 1
11 274 1943 1
11 274 1945 2
11 274 1948 1
11 274 1953 1
11 274 1978 1
11 274 1983 1
11 274 1989 1
11 274 1991 2
11 274 2028 7
11 274 2040 1
11 274 2042 3
11 274 2050 1
11 274 2056 5
11 274 2068 4
11 274 2099 6
11 284 2506 1
11 294 2334 1
11 294 2338 1
11 296 2632 1
11 309 2507 1
11 311 2205 2
11 311 2215 1
11 311 2219 1
11 311 2239 1
11 311 2255 1
11 311 2276 1
11 315 1709 1
11 315 1718 1
11 315 1724 1
11 315 1733 1
11 330 2247 1
11 332 2112 1
11 341 1723 1
11 341 1735 1
11 344 2149 1
11 344 2171 1
11 344 2173 2
11 344 2177 1
11 344 2184 1
11 344 2199 2
11 344 2203 1
11 344 2283 1
11 344 2353 1
11 344 2382 4
11 344 2389 1
11 344 2427 2
11 344 2431 3
11 344 2435 2
11 344 2438 36
11 344 2475 1
11 344 2477 1
11 344 2480 1
11 344 2485 12
11 344 2498 1
11 344 2503 1
11 353 2666 3
11 353 2746 1
11 353 2748 1
11 353 2759 2
11 353 2762 3
11 353 2770 1
11 353 2779 1
11 356 2171 1
11 356 2287 1
11 356 2291 1
11 356 2301 1
11 356 2319 1
11 356 2324 1
11 358 2677 7
11 358 2686 1
11 358 2695 2
11 363 1618 1
11 363 1709 1
11 363 1715 1
11 363 1720 1
11 363 1800 1
11 364 2697 1
11 364 2699 1
11 364 2704 1
11 364 2707 3
11 364 2711 12
11 364 2724 1
11 364 2728 5
11 364 2736 3
11 364 2759 1
11 364 2762 1
11 374 2122 1
11 381 2413 1
11 381 2499 1
11 387 2667 1
11 388 1689 1
11 388 1695 1
11 388 1702 1
11 388 1723 2
11 393 2111 1
11 395 2126 1
11 402 1963 1
11 403 1805 1
11 403 2658 1
11 404 2421 1
11 409 2514 1
11 409 2668 1
11 409 2701 2
11 409 2715 2
11 409 2730 1
11 409 2733 1
11 409 2737 1
11 409 2752 1
11 409 2763 1
11 409 2781 1
11 412 2113 14
11 417 2605 2
11 422 2282 4
11 422 2295 1
11 422 2299 2
11 422 2302 1
11 429 2357 2
11 429 2364 1
11 429 2371 1
11 429 2450 1
11 433 2108 4
11 433 2134 1
11 433 2161 1
11 433 2269 1
11 433 2292 1
11 433 2353 1
11 451 1690 1
11 451 1698 1
11 451 1701 1
11 451 1705 3
11 451 1709 1
11 451 1713 1
11 451 1715 1
11 451 1729 3
11 451 1733 2
11 451 1955 1
11 451 2516 1
11 468 2504 1
11 469 2171 1
11 474 2042 2
11 474 2127 1
11 481 2120 1
11 483 2590 1
11 483 2649 2
11 483 2655 1
11 483 2658 1
11 491 2514 1
11 491 2670 2
11 491 2676 2
11 491 2679 1
11 491 2681 2
11 491 2685 2
11 491 2690 4
11 491 2695 2
11 495 1794 1
11 495 1805 3
11 495 1812 1
11 495 1899 1
11 495 1935 1
11 495 1938 1
11 495 1941 1
11 495 1951 1
11 495 1953 2
11 495 2209 1
11 495 2213 12
11 495 2227 1
11 495 2273 1
11 495 2332 1
11 495 2335 1
11 495 2341 1
11 495 2343 1
11 495 2346 2
11 495 2353 1
11 500 2573 1
11 503 1813 1
11 503 1843 1
11 503 1883 1
11 503 1906 2
11 503 1914 1
11 503 1928 1
11 503 1932 3
11 503 2122 1
11 503 2124 1
11 504 2783 1
11 507 1589 108
11 507 1698 26
11 507 1735 51
11 507 1787 14
11 507 2162 1
11 507 2167 2
11 507 2177 1
11 507 2208 1
11 507 2228 1
11 507 2275 3
11 507 2309 1
11 534 2205 1
11 534 2232 1
11 534 2347 1
11 534 2511 1
11 534 2636 1
11 534 2656 1
11 538 2127 1
11 538 2244 8
11 538 2299 1
11 538 2313 1
11 538 2325 1
11 538 2335 3
11 540 2211 1
11 540 2215 1
11 540 2237 1
11 540 2262 1
11 540 2280 1
11 540 2289 1
11 540 2319 1
11 543 2108 2
11 546 2215 1
11 546 2255 1
11 546 2277 2
11 546 2280 1
11 546 2284 1
11 546 2310 1
11 550 2590 2
11 550 2594 1
11 550 2642 1
11 550 2650 1
11 550 2658 1
11 554 2640 1
11 554 2642 1
11 556 1908 1
11 558 2401 2
11 558 2417 2
11 561 2173 1
11 565 1806 1
11 565 1849 1
11 565 1924 2
11 565 1929 1
11 565 2106 1
11 569 2182 1
11 577 2380 1
11 580 2292 1
11 580 2311 1
11 580 2331 1
11 580 2341 2
11 587 2554 1
11 590 1725 1
11 603 1970 1
11 606 2293 1
11 614 2208 1
11 614 2266 5
12 13 1801 1
12 16 1724 4
12 32 2198 1
12 33 2375 4
12 33 2382 1
12 33 2388 3
12 33 2392 4
12 33 2397 1
12 33 2399 1
12 33 2401 10
12 33 2413 1
12 33 2416 2
12 33 2419 1
12 33 2421 2
12 33 2442 1
12 33 2473 3
12 33 2483 1
12 33 2485 1
12 33 2490 1
12 33 2498 1
12 35 2110 1
12 37 1644 1
12 37 1649 1
12 37 1668 1
12 37 1761 1
12 37 1854 1
12 37 2123 1
12 37 2207 1
12 37 2209 2
12 37 2212 1
12 37 2214 2
12 37 2220 1
12 37 2222 2
12 37 2227 3
12 37 2231 1
12 37 2239 2
12 37 2245 5
12 37 2286 1
12 37 2307 1
12 37 2337 1
12 37 2676 1
12 37 2683 1
12 39 2111 2
12 42 1803 1
12 46 1968 37
12 46 2006 1
12 46 2008 1
12 46 2010 1
12 46 2012 3
12 46 2016 1
12 46 2021 4
12 46 2026 6
12 46 2040 1
12 46 2067 2
12 46 2073 5
12 46 2079 5
12 46 2087 6
12 46 2095 2
12 46 2098 7
12 46 2703 1
12 46 2705 1
12 46 2707 1
12 46 2724 1
12 46 2733 1
12 46 2736 1
12 51 2152 1
12 53 1745 1
12 53 1753 1
12 53 1758 1
12 53 1766 1
12 53 1768 1
12 53 1781 1
12 53 1793 1
12 53 1799 1
12 53 1856 1
12 53 1903 1
12 54 2637 1
12 54 2639 2
12 55 2507 1
12 59 1801 1
12 62 1953 1
12 63 1645 1
12 63 1647 1
12 63 1659 1
12 63 1666 1
12 63 1678 1
12 63 1695 2
12 63 1698 6
12 63 1705 2
12 63 1709 18
12 63 1728 1
12 63 1748 1
12 63 1936 3
12 63 2357 1
12 63 2383 2
12 63 2387 1
12 63 2395 2
12 63 2400 1
12 63 2402 1
12 63 2404 2
12 63 2408 1
12 63 2421 1
12 63 2476 2
12 66 1605 3
12 66 1610 27
12 66 1638 1
12 66 1640 13
12 66 1657 3
12 66 1661 9
12 66 1671 7
12 66 1679 2
12 66 1682 3
12 66 1686 1
12 66 1688 3
12 66 1694 3
12 66 1721 1
12 66 1729 1
12 66 1732 2
12 66 1735 5
12 66 1741 1
12 66 1743 4
12 66 1751 1
12 66 1759 1
12 66 1761 1
12 66 1764 1
12 66 1769 1
12 66 1772 3
12 66 1776 1
12 66 1778 1
12 66 1783 4
12 66 1793 1
12 66 1797 3
12 66 1812 1
12 66 1823 1
12 66 1827 1
12 66 1829 7
12 66 1838 3
12 66 1842 1
12 66 1844 5
12 66 1850 3
12 66 1859 4
12 66 1864 1
12 66 1869 5
12 66 1875 1
12 66 1887 10
12 66 1900 7
12 66 1932 2
12 66 1935 1
12 66 1945 8
12 71 2665 2
12 73 1600 1
12 73 1604 3
12 73 1608 5
12 73 1614 3
12 73 1618 4
12 73 1623 1
12 73 1625 3
12 73 1629 1
12 73 1635 1
12 73 1637 2
12 73 1640 1
12 73 1643 2
12 73 1646 2
12 73 1649 2
12 73 1653 1
12 73 1655 3
12 73 1672 1
12 73 1676 1
12 73 1679 2
12 73 1682 1
12 73 1685 2
12 73 1688 2
12 73 1692 3
12 73 1729 1
12 73 1816 6
12 73 1824 6
12 73 1832 1
12 73 1835 2
12 73 1840 4
12 73 1848 1
12 73 1858 2
12 73 1869 1
12 73 1871 1
12 73 1873 1
12 73 1875 11
12 73 1898 2
12 73 1901 2
12 73 1905 1
12 73 1932 7
12 73 1943 1
12 73 1950 1
12 73 2289 1
12 82 1801 1
12 83 1804 1
12 83 1965 1
12 83 2531 3
12 83 2551 4
12 83 2560 1
12 83 2587 4
12 83 2592 2
12 83 2605 2
12 83 2612 1
12 83 2633 1
12 83 2641 2
12 83 2645 1
12 84 1802 5
12 94 2506 1
12 98 2111 1
12 98 2115 1
12 98 2118 1
12 98 2147 1
12 100 2579 3
12 100 2585 1
12 100 2603 2
12 100 2625 1
12 101 2133 1
12 101 2142 1
12 102 1807 1
12 102 1961 4
12 102 1969 4
12 102 1977 1
12 102 1985 2
12 102 1993 6
12 102 2007 2
12 102 2027 5
12 102 2089 3
12 102 2104 1
12 104 1961 2
12 104 1968 1
12 104 1973 2
12 104 1994 1
12 104 2000 1
12 104 2004 1
12 104 2008 1
12 105 2163 5
12 106 1598 8
12 106 1608 27
12 106 1637 1
12 106 1639 13
12 106 1653 43
12 106 1729 11
12 106 1744 3
12 106 1751 2
12 106 1757 39
12 106 1798 2
12 106 1812 1
12 106 1814 2
12 106 1817 4
12 106 1822 15
12 106 1838 5
12 106 1847 2
12 106 1850 8
12 106 1859 10
12 106 1872 4
12 106 1878 8
12 106 1887 1
12 106 1889 9
12 106 1899 3
12 106 1903 3
12 106 1932 1
12 106 1934 1
12 106 1936 2
12 106 1950 2
12 110 2668 2
12 110 2679 1
12 110 2686 1
12 110 2783 1
12 114 2558 1
12 114 2653 1
12 119 2361 2
12 119 2364 2
12 119 2369 3
12 119 2373 1
12 119 2378 2
12 119 2384 2
12 119 2388 2
12 119 2391 4
12 119 2399 6
12 119 2411 1
12 119 2413 6
12 119 2422 1
12 119 2425 1
12 119 2428 2
12 119 2431 3
12 119 2435 2
12 119 2438 13
12 119 2453 1
12 119 2462 1
12 119 2465 1
12 119 2472 1
12 119 2475 2
12 119 2481 1
12 119 2484 3
12 119 2490 1
12 119 2498 2
12 121 1658 1
12 121 1665 1
12 121 1684 1
12 121 1785 1
12 121 1839 1
12 121 1841 1
12 121 1850 1
12 121 1860 1
12 121 1862 1
12 121 1893 1
12 122 1955 1
12 125 2109 5
12 125 2119 2
12 126 2534 1
12 126 2537 1
12 126 2544 1
12 126 2550 1
12 126 2575 1
12 126 2599 1
12 126 2621 1
12 126 2638 1
12 126 2654 1
12 131 1697 1
12 131 1699 1
12 131 1701 1
12 131 1709 2
12 131 1712 1
12 131 1714 1
12 131 1716 1
12 131 1721 4
12 131 1727 1
12 131 1780 1
12 131 1954 1
12 131 2107 1
12 132 1695 1
12 132 1727 1
12 132 1729 1
12 132 2636 1
12 139 2119 1
12 144 2508 1
12 147 1600 1
12 147 1616 1
12 147 1622 2
12 147 1631 1
12 147 1683 1
12 147 1695 1
12 147 1762 2
12 147 1780 1
12 147 1786 1
12 147 1842 1
12 147 1860 1
12 147 1863 1
12 147 1881 2
12 147 1938 1
12 147 2356 1
12 148 2508 1
12 150 2120 1
12 151 2124 1
12 151 2127 3
12 151 2135 1
12 151 2143 1
12 151 2148 2
12 151 2199 1
12 154 2601 1
12 154 2605 1
12 154 2650 1
12 154 2658 1
12 156 2113 1
12 156 2152 1
12 156 2507 1
12 157 2561 1
12 157 2609 1
12 161 2783 1
12 163 2107 1
12 163 2666 1
12 170 1606 2
12 170 1610 2
12 170 1618 7
12 170 1626 1
12 170 1628 9
12 170 1650 1
12 170 1657 1
12 170 1663 3
12 170 1674 1
12 170 1684 8
12 170 1693 1
12 170 1731 1
12 170 1733 1
12 170 1771 1
12 170 1785 3
12 170 1793 1
12 170 1796 1
12 170 1809 1
12 170 1818 1
12 170 1823 1
12 170 1828 1
12 170 1849 4
12 170 1874 1
12 170 1876 1
12 170 1878 1
12 170 1881 2
12 170 1886 1
12 170 1888 2
12 170 1891 1
12 170 1893 3
12 170 1898 5
12 170 1905 1
12 170 1908 1
12 170 1911 2
12 170 1914 2
12 170 1920 1
12 170 1931 2
12 170 1935 1
12 170 1947 5
12 172 1724 1
12 172 1907 1
12 174 1806 1
12 175 2280 1
12 175 2282 1
12 177 2488 1
12 177 2491 1
12 178 2131 1
12 178 2133 1
12 178 2146 1
12 178 2149 1
12 181 2206 9
12 181 2216 4
12 181 2221 20
12 181 2290 1
12 181 2292 27
12 181 2321 4
12 181 2329 1
12 181 2333 2
12 181 2338 1
12 181 2342 10
12 181 2360 1
12 181 2662 2
12 181 2665 1
12 184 1664 1
12 184 1758 1
12 184 1761 1
12 184 1764 10
12 184 1775 1
12 184 1778 3
12 184 1782 6
12 184 1797 2
12 184 1811 13
12 184 1825 6
12 184 1836 1
12 184 1839 3
12 184 1843 2
12 184 1847 4
12 184 1855 1
12 184 1857 4
12 184 1862 1
12 184 1866 1
12 184 1886 1
12 184 1898 1
12 184 1906 1
12 184 1935 1
12 184 1943 1
12 184 2204 1
12 187 1603 1
12 187 1605 1
12 187 1613 1
12 187 1624 1
12 187 1627 2
12 187 1632 2
12 187 1637 1
12 187 1639 4
12 187 1650 2
12 187 1661 1
12 187 1673 1
12 187 1676 1
12 187 1694 1
12 187 1698 2
12 187 1742 1
12 187 1885 1
12 188 2540 3
12 188 2544 2
12 188 2548 2
12 188 2561 1
12 188 2565 1
12 188 2570 3
12 188 2577 2
12 188 2581 2
12 188 2584 1
12 188 2589 2
12 188 2603 1
12 188 2608 1
12 188 2615 1
12 188 2622 1
12 190 2365 29
12 190 2397 1
12 190 2399 5
12 190 2405 10
12 190 2416 3
12 190 2420 28
12 190 2449 3
12 190 2457 1
12 190 2460 28
12 190 2492 10
12 192 1806 1
12 193 2107 1
12 201 1685 1
12 201 1695 32
12 201 1746 1
12 201 1768 1
12 201 1778 1
12 201 1896 1
12 201 1906 4
12 201 1911 1
12 201 1913 2
12 201 1917 14
12 201 1953 1
12 201 2120 1
12 201 2203 1
12 203 2783 1
12 208 1748 1
12 208 1876 1
12 208 2516 2
12 208 2521 2
12 208 2655 1
12 208 2658 1
12 217 2197 1
12 222 1816 1
12 222 1818 4
12 222 1823 1
12 222 1825 1
12 222 1834 1
12 226 1801 1
12 230 2152 1
12 235 2122 1
12 241 2117 1
12 246 2109 7
12 246 2117 3
12 248 2667 1
12 249 1696 1
12 249 1720 1
12 254 2197 1
12 258 2506 1
12 260 2150 1
12 264 2707 1
12 264 2711 1
12 264 2716 1
12 264 2731 1
12 264 2738 1
12 264 2743 1
12 264 2746 4
12 264 2779 1
12 265 2664 1
12 276 2110 1
12 276 2168 3
12 284 2103 1
12 284 2106 1
12 288 2352 1
12 296 2511 1
12 301 2206 3
12 301 2213 1
12 301 2215 1
12 301 2218 1
12 301 2224 1
12 301 2241 1
12 301 2250 1
12 301 2260 1
12 301 2262 1
12 301 2280 1
12 301 2290 2
12 301 2298 1
12 301 2323 1
12 301 2329 1
12 301 2331 1
12 301 2333 1
12 301 2335 1
12 301 2338 1
12 301 2342 1
12 301 2351 1
12 306 1805 1
12 307 1697 5
12 307 1703 7
12 307 1711 2
12 307 1717 6
12 307 1726 3
12 313 2359 2
12 321 2518 2
12 321 2618 1
12 321 2631 2
12 321 2640 1
12 321 2645 2
12 322 2659 1
12 326 1961 1
12 346 2113 3
12 347 2114 1
12 347 2119 1
12 350 2588 1
12 355 1978 1
12 355 2008 1
12 356 1953 1
12 356 2493 1
12 358 2644 5
12 364 1800 1
12 375 2196 1
12 376 2111 1
12 377 2122 1
12 378 2694 1
12 382 1697 1
12 382 1700 1
12 382 1729 1
12 382 1882 1
12 382 2360 1
12 382 2373 1
12 382 2375 2
12 382 2378 1
12 382 2381 1
12 382 2383 1
12 382 2395 3
12 382 2400 1
12 382 2411 4
12 382 2418 1
12 382 2430 2
12 382 2446 1
12 382 2449 3
12 382 2481 1
12 382 2493 1
12 382 2498 1
12 382 2662 1
12 383 2506 1
12 383 2703 1
12 383 2707 1
12 383 2718 1
12 383 2722 2
12 383 2739 2
12 383 2744 1
12 383 2754 1
12 383 2763 1
12 387 2643 4
12 393 2113 1
12 393 2516 1
12 393 2542 1
12 393 2593 1
12 393 2613 1
12 393 2620 2
12 394 2487 1
12 396 2556 1
12 404 2116 1
12 404 2164 1
12 404 2616 3
12 404 2635 1
12 404 2643 1
12 405 2354 1
12 410 2540 1
12 410 2553 1
12 410 2555 1
12 410 2561 1
12 410 2568 1
12 410 2577 1
12 410 2585 1
12 410 2593 2
12 410 2596 1
12 410 2600 2
12 410 2603 1
12 410 2619 1
12 410 2651 2
12 412 2196 1
12 416 2669 1
12 416 2680 2
12 416 2689 6
12 419 2353 1
12 430 2551 1
12 430 2554 1
12 430 2569 2
12 430 2621 1
12 430 2627 1
12 430 2654 1
12 434 2673 6
12 434 2681 4
12 434 2686 6
12 440 2150 1
12 440 2353 1
12 440 2541 1
12 440 2544 1
12 440 2571 1
12 440 2586 1
12 440 2626 1
12 443 2587 1
12 443 2631 1
12 445 1960 1
12 445 2003 1
12 445 2031 1
12 445 2102 2
12 445 2106 1
12 446 2508 1
12 448 2111 1
12 448 2115 1
12 451 1962 1
12 451 1999 1
12 451 2001 1
12 452 2545 2
12 452 2548 1
12 452 2564 1
12 456 2520 4
12 456 2561 1
12 456 2604 1
12 456 2611 1
12 456 2629 1
12 456 2666 2
12 456 2675 2
12 456 2683 1
12 456 2697 1
12 456 2699 11
12 456 2711 19
12 456 2731 1
12 456 2734 24
12 456 2761 3
12 456 2765 16
12 457 2354 1
12 460 2696 1
12 465 2664 2
12 472 2197 1
12 476 2114 1
12 478 2676 1
12 481 1800 1
12 481 2131 1
12 483 2113 1
12 486 1965 1
12 486 1974 1
12 486 2002 1
12 486 2028 2
12 486 2031 1
12 486 2068 1
12 486 2070 1
12 486 2074 3
12 486 2079 1
12 486 2081 1
12 486 2090 1
12 486 2098 1
12 490 2783 1
12 500 2197 1
12 503 2123 1
12 503 2229 1
12 503 2247 10
12 503 2260 2
12 503 2269 2
12 503 2278 1
12 503 2284 6
12 503 2308 1
12 503 2338 1
12 515 1954 1
12 515 2360 2
12 515 2365 2
12 515 2369 2
12 515 2372 3
12 515 2380 2
12 515 2385 3
12 515 2389 1
12 515 2391 3
12 515 2400 7
12 515 2408 1
12 515 2411 6
12 515 2418 2
12 515 2421 5
12 515 2427 1
12 515 2429 5
12 515 2441 4
12 515 2457 1
12 515 2459 2
12 515 2464 1
12 515 2472 1
12 515 2475 1
12 515 2478 1
12 515 2487 2
12 515 2493 2
12 515 2497 3
12 524 1954 1
12 524 2508 1
12 529 2783 1
12 536 2109 3
12 536 2113 3
12 536 2117 2
12 538 2664 1
12 543 1967 1
12 543 1972 2
12 543 1987 2
12 543 1993 1
12 543 1995 2
12 543 1998 1
12 543 2001 3
12 543 2009 4
12 543 2017 1
12 543 2024 1
12 543 2027 9
12 543 2037 4
12 543 2042 9
12 543 2052 1
12 543 2054 14
12 543 2070 2
12 543 2077 5
12 543 2085 4
12 543 2093 1
12 543 2097 1
12 543 2099 1
12 543 2101 4
12 543 2366 52
12 543 2419 20
12 543 2440 6
12 543 2447 20
12 543 2470 1
12 543 2472 15
12 543 2490 12
12 543 2503 1
12 545 2124 1
12 545 2126 2
12 545 2129 3
12 545 2136 1
12 545 2139 2
12 545 2142 1
12 545 2147 2
12 545 2151 1
12 545 2518 1
12 545 2524 1
12 545 2531 2
12 545 2537 4
12 545 2543 2
12 545 2547 5
12 545 2557 3
12 545 2561 1
12 545 2564 1
12 545 2566 2
12 545 2570 2
12 545 2574 2
12 545 2579 2
12 545 2582 1
12 545 2585 1
12 545 2590 1
12 545 2593 6
12 545 2600 11
12 545 2612 3
12 545 2617 2
12 545 2622 2
12 545 2627 3
12 545 2635 1
12 545 2637 5
12 545 2645 2
12 545 2648 1
12 546 1800 1
12 548 1956 1
12 552 2107 1
12 552 2241 1
12 552 2335 1
12 561 2131 1
12 561 2133 1
12 563 2553 1
12 563 2556 1
12 563 2571 2
12 563 2577 1
12 563 2582 1
12 563 2586 1
12 563 2618 2
12 563 2624 1
12 563 2652 1
12 563 2655 1
12 569 2356 1
12 574 2107 1
12 574 2727 1
12 578 1605 1
12 578 1662 1
12 578 1678 2
12 578 1693 1
12 578 1729 1
12 578 1734 2
12 578 1743 1
12 578 1751 1
12 578 1754 1
12 578 1776 1
12 578 1795 2
12 578 1799 1
12 578 1843 1
12 578 1845 4
12 578 1860 1
12 578 1862 1
12 578 1866 1
12 578 1870 1
12 578 1897 3
12 578 1903 4
12 578 1942 4
12 584 2664 1
12 586 2680 1
12 586 2687 1
12 586 2689 3
12 590 2353 1
12 592 2666 1
12 597 2508 1
12 605 2643 1
12 606 2133 1
12 607 2747 4
12 607 2756 1
12 607 2758 6
12 611 2145 1
12 611 2201 1
12 611 2494 1
12 611 2505 1
12 615 2668 2
12 615 2671 5
12 615 2681 1
12 615 2686 1
12 615 2694 1
12 615 2697 1
13 16 2233 1
13 17 1698 1
13 17 1701 1
13 17 1726 1
13 17 1730 1
13 17 1783 1
13 17 1788 1
13 17 1792 2
13 17 1809 2
13 17 1880 1
13 17 1931 1
13 17 1949 2
13 17 1952 1
13 17 2203 5
13 19 1586 13
13 19 1602 22
13 19 1627 8
13 19 1639 24
13 19 1665 3
13 19 1670 4
13 19 1683 4
13 19 1691 5
13 19 1708 2
13 19 1722 3
13 19 1726 1
13 19 1730 3
13 19 1734 1
13 19 1736 3
13 19 1743 7
13 19 1788 1
13 19 1791 1
13 19 1793 1
13 19 1798 2
13 19 1807 3
13 19 1813 1
13 19 1830 1
13 19 1833 1
13 19 1837 1
13 19 1839 1
13 19 1948 1
13 19 2112 6
13 19 2126 6
13 27 2669 1
13 30 2136 4
13 30 2141 2
13 35 2260 1
13 35 2285 1
13 37 2357 1
13 39 2143 2
13 39 2515 1
13 46 1957 1
13 46 2355 1
13 49 2145 1
13 51 1809 1
13 51 1948 1
13 51 1955 1
13 58 2519 1
13 59 1801 1
13 59 2556 2
13 59 2559 16
13 59 2576 2
13 59 2580 3
13 59 2584 4
13 59 2592 5
13 59 2598 1
13 59 2611 4
13 59 2617 3
13 59 2622 7
13 59 2630 1
13 59 2639 1
13 59 2643 2
13 59 2649 2
13 59 2652 7
13 61 1957 1
13 71 1799 1
13 72 1955 1
13 72 2219 1
13 72 2346 1
13 76 1809 1
13 82 1804 1
13 84 1806 1
13 87 2733 1
13 87 2751 3
13 87 2757 3
13 87 2764 1
13 87 2768 1
13 87 2772 1
13 88 1638 1
13 88 1928 1
13 92 2515 1
13 102 2555 1
13 103 2132 2
13 105 2233 1
13 105 2285 1
13 106 2136 1
13 107 2113 1
13 108 2212 2
13 108 2233 1
13 108 2367 6
13 108 2374 1
13 108 2413 18
13 108 2435 4
13 108 2453 1
13 108 2472 1
13 108 2483 2
13 108 2488 5
13 108 2496 5
13 108 2503 1
13 121 2515 1
13 125 2144 1
13 125 2681 1
13 125 2738 1
13 125 2776 2
13 126 1956 1
13 130 1956 1
13 133 2508 1
13 139 1592 1
13 141 1960 1
13 144 1642 2
13 144 1807 2
13 144 1948 1
13 148 2668 1
13 156 1770 1
13 156 2647 1
13 159 1799 1
13 163 1964 2
13 163 1969 13
13 163 1983 12
13 163 1998 2
13 163 2006 9
13 163 2016 4
13 163 2022 12
13 163 2035 21
13 163 2057 3
13 163 2061 3
13 163 2065 20
13 163 2090 1
13 163 2093 5
13 166 2031 1
13 166 2033 3
13 166 2039 1
13 166 2041 1
13 166 2043 1
13 166 2050 1
13 166 2086 2
13 173 2518 1
13 173 2538 1
13 174 1806 1
13 175 2131 2
13 175 2135 1
13 175 2137 3
13 177 2274 1
13 177 2325 1
13 178 1811 2
13 178 1819 1
13 178 1951 1
13 181 2547 2
13 184 2556 2
13 184 2559 17
13 184 2578 4
13 184 2584 4
13 184 2589 7
13 184 2597 4
13 184 2602 3
13 184 2606 11
13 184 2618 2
13 184 2621 8
13 184 2632 2
13 184 2635 1
13 184 2637 1
13 184 2639 1
13 184 2652 7
13 191 2512 1
13 192 1636 2
13 192 1806 1
13 192 1952 1
13 192 2127 1
13 192 2129 2
13 196 2508 4
13 197 1955 1
13 199 2516 1
13 205 1802 1
13 206 2284 1
13 209 2376 1
13 209 2461 1
13 210 1964 1
13 210 1981 2
13 210 2003 1
13 217 2353 1
13 218 2145 1
13 218 2516 1
13 221 2044 1
13 221 2102 1
13 221 2526 1
13 228 2751 1
13 228 2753 1
13 228 2755 1
13 230 1635 1
13 230 1905 1
13 230 1911 3
13 230 1917 1
13 230 2145 1
13 231 1799 1
13 231 2118 1
13 231 2144 1
13 231 2288 1
13 235 2126 6
13 236 2113 1
13 243 1746 1
13 245 1966 1
13 247 1650 1
13 247 1699 1
13 247 1890 1
13 247 1948 1
13 249 2259 1
13 249 2263 1
13 249 2286 1
13 249 2352 1
13 249 2648 1
13 250 2149 1
13 250 2153 1
13 255 1958 1
13 255 2516 1
13 262 2356 3
13 264 2516 1
13 274 2513 1
13 275 2133 2
13 275 2136 5
13 277 1809 1
13 277 1826 1
13 277 1948 3
13 277 2169 2
13 277 2173 2
13 277 2179 2
13 277 2186 3
13 277 2195 1
13 277 2198 1
13 277 2202 1
13 277 2668 1
13 288 1995 2
13 288 2007 1
13 288 2109 1
13 291 2125 1
13 292 1807 1
13 294 2665 1
13 297 2142 1
13 306 1801 1
13 306 1806 1
13 309 2204 4
13 311 2126 1
13 311 2128 1
13 311 2142 1
13 311 2461 1
13 312 2455 1
13 313 1801 1
13 322 1800 1
13 324 1802 2
13 324 1957 1
13 324 2132 2
13 330 2126 5
13 330 2142 1
13 332 1804 1
13 340 1585 1
13 340 1596 1
13 340 1666 1
13 340 1683 1
13 340 1685 12
13 344 2681 1
13 344 2712 1
13 344 2715 3
13 344 2726 1
13 344 2729 1
13 344 2732 5
13 344 2738 4
13 344 2743 6
13 344 2751 1
13 344 2753 4
13 346 1799 1
13 353 2287 1
13 353 2513 1
13 355 1664 1
13 355 1670 1
13 355 1704 1
13 355 1706 6
13 355 1713 2
13 355 1718 1
13 355 1725 3
13 355 1729 4
13 355 1735 4
13 355 1742 2
13 355 1748 3
13 355 1752 3
13 355 1758 1
13 355 1760 2
13 355 1765 1
13 355 1767 4
13 355 1773 2
13 355 1792 1
13 355 1798 1
13 355 1828 2
13 355 1880 1
13 355 1920 1
13 355 2717 2
13 356 1670 1
13 356 1826 1
13 357 1956 1
13 357 2679 1
13 357 2686 1
13 357 2689 4
13 357 2695 2
13 357 2764 1
13 357 2767 2
13 357 2770 2
13 357 2773 2
13 357 2777 1
13 364 2249 1
13 364 2285 2
13 366 2132 1
13 366 2135 1
13 366 2138 2
13 368 2115 1
13 368 2517 1
13 373 2229 1
13 376 2126 2
13 376 2129 2
13 377 2131 1
13 377 2142 1
13 382 1981 1
13 382 1983 12
13 382 1998 2
13 382 2007 2
13 382 2013 2
13 382 2016 2
13 382 2022 13
13 382 2036 1
13 382 2079 3
13 382 2084 1
13 382 2096 2
13 382 2099 2
13 382 2118 1
13 388 1964 1
13 388 2065 1
13 388 2101 2
13 388 2105 1
13 388 2432 1
13 388 2454 1
13 388 2458 1
13 388 2460 1
13 388 2507 1
13 389 2359 1
13 394 2237 1
13 394 2239 5
13 394 2245 14
13 394 2264 2
13 394 2267 12
13 394 2280 3
13 394 2287 1
13 394 2304 1
13 394 2309 1
13 394 2311 2
13 394 2314 1
13 394 2316 3
13 394 2320 1
13 394 2323 2
13 394 2326 3
13 394 2330 3
13 394 2684 1
13 394 2711 1
13 394 2775 1
13 395 2662 1
13 396 2367 2
13 396 2370 2
13 396 2374 1
13 396 2415 1
13 396 2417 2
13 396 2420 5
13 396 2431 1
13 396 2433 1
13 396 2435 3
13 396 2473 2
13 396 2476 2
13 396 2482 12
13 396 2495 2
13 396 2498 7
13 399 1970 1
13 399 2026 1
13 404 2212 1
13 404 2216 1
13 404 2232 1
13 404 2284 1
13 408 1809 1
13 408 1813 1
13 408 1915 1
13 408 2147 7
13 408 2155 6
13 408 2162 3
13 408 2166 1
13 408 2168 3
13 408 2172 5
13 408 2178 3
13 408 2182 7
13 408 2190 1
13 408 2196 2
13 416 2086 1
13 416 2106 1
13 417 2528 1
13 417 2530 1
13 417 2537 1
13 417 2539 1
13 417 2548 1
13 419 1967 1
13 419 2102 1
13 424 2639 1
13 424 2641 1
13 424 2643 1
13 424 2647 1
13 427 2414 3
13 427 2418 2
13 427 2500 1
13 427 2506 1
13 432 1956 2
13 432 2355 1
13 432 2358 1
13 432 2360 1
13 432 2519 2
13 432 2685 1
13 432 2712 1
13 432 2741 1
13 432 2753 1
13 432 2770 2
13 432 2773 1
13 433 1806 1
13 436 1982 1
13 436 2004 2
13 436 2086 3
13 437 1957 1
13 442 1981 2
13 442 1987 4
13 442 2038 1
13 442 2085 2
13 442 2088 1
13 442 2099 1
13 446 1641 1
13 446 1697 1
13 446 1722 1
13 446 1725 1
13 446 1773 16
13 446 1790 4
13 446 1795 2
13 446 1798 1
13 446 1800 1
13 446 1931 1
13 446 1934 2
13 446 1949 1
13 450 2234 1
13 450 2287 1
13 450 2347 1
13 453 2571 1
13 453 2636 2
13 453 2639 1
13 459 2368 1
13 459 2427 4
13 459 2505 1
13 461 2668 1
13 462 2356 1
13 463 2416 1
13 465 1807 1
13 465 1956 1
13 466 2132 3
13 466 2671 3
13 466 2676 1
13 466 2687 1
13 466 2697 2
13 466 2700 4
13 466 2706 1
13 466 2709 3
13 467 2433 1
13 467 2461 1
13 469 2286 1
13 476 2142 2
13 482 2359 1
13 491 2355 6
13 494 1638 1
13 494 1707 1
13 494 1725 2
13 494 1729 1
13 494 1733 1
13 494 1742 1
13 494 1744 1
13 494 1746 1
13 494 1748 1
13 494 1752 1
13 494 1758 2
13 494 1788 1
13 494 1792 2
13 494 1833 1
13 494 2665 1
13 500 2005 1
13 500 2219 1
13 500 2256 1
13 500 2288 1
13 502 2129 2
13 502 2455 5
13 505 1960 1
13 506 2220 1
13 506 2335 2
13 506 2347 2
13 506 2376 1
13 506 2381 4
13 507 2137 1
13 507 2355 1
13 509 2482 1
13 510 1955 1
13 521 2664 1
13 526 2003 3
13 526 2100 1
13 527 1970 1
13 527 2006 1
13 527 2012 1
13 527 2015 1
13 527 2050 1
13 527 2053 1
13 527 2058 1
13 527 2063 1
13 527 2107 1
13 528 2161 2
13 531 2145 1
13 531 2220 1
13 536 2288 1
13 536 2324 1
13 537 2671 3
13 537 2675 1
13 537 2688 1
13 537 2690 2
13 537 2694 1
13 537 2717 1
13 537 2741 1
13 537 2760 2
13 537 2763 2
13 537 2767 1
13 537 2772 1
13 537 2778 2
13 541 2356 1
13 541 2358 1
13 546 1801 1
13 547 2112 7
13 547 2521 1
13 547 2523 1
13 548 2526 1
13 548 2531 1
13 550 1804 1
13 554 2087 1
13 554 2665 1
13 560 1965 1
13 560 1970 1
13 560 1979 1
13 560 1981 1
13 560 1985 10
13 560 1997 1
13 560 1999 1
13 560 2006 2
13 560 2009 20
13 560 2030 21
13 560 2088 1
13 560 2095 1
13 565 2375 1
13 565 2392 1
13 565 2395 1
13 565 2397 1
13 565 2411 1
13 565 2453 3
13 565 2457 1
13 565 2459 1
13 571 2111 1
13 587 2525 1
13 591 2665 1
13 592 2524 1
13 593 2232 2
13 601 2376 1
13 601 2432 1
13 601 2505 1
13 601 2508 1
13 602 1961 1
13 602 1988 1
13 602 2002 3
13 603 2514 2
13 609 1800 1
14 20 2355 4
14 20 2360 2
14 20 2491 1
14 20 2493 1
14 23 1866 1
14 31 1824 5
14 31 1830 1
14 31 1843 2
14 31 1847 1
14 31 1850 1
14 31 1858 1
14 31 1862 1
14 31 1864 1
14 31 1871 1
14 31 1874 1
14 31 1878 3
14 31 1883 1
14 31 1895 3
14 31 1903 1
14 31 1906 3
14 31 1910 1
14 31 1919 3
14 31 1923 1
14 31 1943 1
14 33 2111 1
14 38 2073 1
14 38 2076 3
14 38 2190 1
14 38 2258 1
14 41 1891 1
14 41 1939 1
14 41 2363 1
14 41 2365 3
14 41 2495 9
14 41 2505 1
14 41 2511 1
14 43 2264 1
14 49 1935 1
14 51 2516 1
14 51 2520 1
14 51 2522 2
14 51 2529 1
14 51 2532 1
14 54 2662 6
14 54 2669 2
14 54 2676 2
14 54 2683 1
14 54 2685 1
14 54 2742 1
14 54 2746 1
14 54 2748 1
14 54 2750 1
14 54 2760 2
14 54 2767 1
14 54 2769 1
14 54 2773 1
14 54 2775 3
14 54 2781 1
14 55 2357 1
14 66 2266 12
14 66 2284 1
14 66 2288 2
14 66 2298 1
14 66 2301 2
14 66 2321 6
14 66 2328 3
14 66 2332 1
14 66 2349 2
14 66 2352 6
14 66 2359 8
14 66 2368 1
14 66 2373 1
14 66 2376 9
14 66 2409 1
14 66 2411 2
14 66 2428 1
14 66 2434 1
14 66 2438 1
14 66 2442 1
14 66 2444 1
14 66 2451 1
14 66 2462 1
14 66 2465 1
14 66 2473 2
14 66 2476 1
14 66 2480 1
14 66 2483 1
14 66 2487 1
14 66 2491 3
14 66 2495 7
14 75 2445 1
14 80 2078 1
14 80 2231 1
14 80 2760 1
14 85 2507 2
14 90 2115 1
14 91 1956 1
14 91 2266 1
14 94 2083 1
14 94 2085 5
14 94 2093 1
14 94 2100 5
14 94 2117 1
14 94 2119 1
14 94 2121 2
14 94 2124 2
14 94 2131 5
14 94 2137 3
14 94 2141 2
14 94 2146 12
14 94 2161 6
14 94 2168 1
14 94 2171 9
14 94 2181 4
14 94 2187 2
14 94 2191 1
14 94 2193 17
14 100 2213 2
14 100 2257 1
14 110 2327 1
14 121 2328 1
14 121 2352 1
14 121 2409 1
14 121 2421 1
14 125 2473 1
14 133 1939 1
14 135 1831 1
14 135 1945 1
14 138 2527 1
14 138 2644 1
14 138 2649 4
14 145 2703 1
14 148 2505 1
14 151 1843 1
14 151 1846 1
14 151 1856 2
14 151 1875 1
14 151 1878 3
14 151 1882 2
14 151 1937 1
14 152 2355 5
14 152 2361 4
14 152 2464 1
14 152 2472 2
14 152 2475 4
14 152 2481 1
14 152 2483 1
14 152 2486 1
14 152 2491 11
14 152 2503 3
14 152 2508 2
14 159 2384 1
14 159 2389 1
14 159 2428 1
14 159 2441 2
14 159 2450 1
14 159 2464 1
14 159 2486 1
14 161 1808 1
14 162 2214 3
14 162 2224 1
14 162 2226 1
14 162 2228 2
14 162 2232 1
14 162 2242 1
14 162 2246 1
14 162 2750 1
14 166 2747 1
14 168 2666 1
14 168 2674 2
14 168 2738 1
14 171 2292 3
14 171 2297 1
14 171 2299 2
14 171 2302 1
14 171 2322 1
14 171 2331 2
14 171 2334 1
14 175 2503 1
14 176 1573 1
14 178 2357 1
14 180 1961 1
14 180 2254 1
14 180 2257 1
14 183 1961 1
14 185 1963 1
14 185 1975 2
14 185 2007 1
14 185 2073 1
14 186 2110 3
14 186 2114 1
14 186 2216 1
14 186 2220 2
14 186 2230 1
14 186 2232 1
14 186 2240 1
14 186 2245 1
14 186 2247 4
14 186 2252 1
14 186 2510 3
14 186 2650 1
14 186 2652 1
14 188 2679 5
14 188 2685 1
14 188 2777 2
14 191 1809 1
14 191 1812 1
14 191 1899 1
14 191 1925 1
14 191 1939 1
14 191 1942 1
14 191 1948 1
14 192 2411 3
14 192 2415 2
14 192 2418 1
14 192 2420 1
14 192 2423 2
14 192 2430 2
14 192 2433 2
14 192 2437 1
14 192 2441 2
14 192 2448 1
14 192 2456 1
14 192 2458 1
14 192 2464 1
14 192 2466 2
14 192 2475 1
14 192 2478 2
14 192 2482 1
14 192 2484 3
14 195 2261 1
14 195 2351 1
14 196 2351 1
14 197 2302 1
14 199 1956 1
14 201 2357 1
14 203 1813 1
14 203 1946 1
14 205 2357 2
14 205 2361 1
14 205 2363 2
14 205 2366 1
14 205 2491 16
14 205 2508 2
14 211 2364 1
14 211 2493 1
14 212 2353 1
14 222 2264 1
14 223 2385 1
14 223 2429 1
14 225 2319 1
14 225 2321 1
14 227 1809 1
14 227 1811 3
14 227 1861 3
14 227 1865 2
14 227 1884 10
14 227 1896 24
14 227 1925 2
14 227 1928 4
14 227 1933 6
14 227 1943 1
14 227 1946 2
14 227 1952 2
14 227 1955 4
14 227 2260 2
14 227 2263 4
14 227 2271 3
14 227 2275 2
14 227 2298 2
14 227 2301 1
14 227 2324 1
14 227 2326 1
14 227 2329 2
14 227 2346 1
14 227 2348 2
14 234 2353 1
14 239 1956 1
14 255 2091 2
14 255 2096 1
14 255 2101 1
14 255 2105 8
14 255 2114 4
14 255 2123 6
14 255 2131 2
14 255 2141 1
14 255 2144 1
14 255 2167 1
14 255 2177 1
14 255 2197 1
14 255 2257 1
14 259 2513 3
14 259 2517 9
14 259 2644 9
14 260 2500 1
14 265 2326 1
14 277 2524 1
14 278 2259 2
14 278 2331 1
14 278 2333 1
14 280 1810 3
14 280 1814 1
14 280 1819 2
14 280 1824 4
14 280 1829 2
14 280 1867 5
14 280 1873 1
14 280 1891 8
14 280 1900 3
14 280 1904 4
14 280 1910 2
14 280 1913 1
14 280 1915 2
14 280 1918 3
14 280 1923 1
14 280 1926 1
14 280 1929 1
14 280 1934 5
14 280 1942 1
14 280 1947 1
14 280 1952 3
14 280 1956 1
14 280 1958 2
14 289 2265 1
14 294 1820 1
14 294 1844 1
14 294 1858 1
14 294 1881 1
14 294 1894 1
14 294 1904 1
14 294 1922 1
14 294 1946 1
14 294 1949 1
14 294 1951 1
14 296 1959 1
14 299 2319 1
14 299 2327 1
14 314 2701 1
14 317 2357 1
14 318 1962 1
14 323 1813 3
14 323 1831 1
14 323 1837 4
14 323 1849 2
14 323 1853 3
14 323 1857 1
14 323 1859 2
14 323 1862 2
14 323 1865 1
14 323 1868 2
14 323 1879 1
14 323 1884 1
14 323 1890 1
14 323 1901 1
14 323 1909 3
14 323 1916 1
14 323 1931 1
14 323 1940 1
14 323 1942 1
14 323 1949 1
14 324 2662 1
14 324 2665 2
14 324 2669 1
14 324 2702 1
14 324 2704 1
14 324 2706 2
14 324 2709 6
14 324 2725 3
14 324 2730 1
14 324 2734 1
14 324 2736 3
14 324 2740 1
14 324 2773 1
14 325 1802 1
14 325 1804 1
14 327 1889 2
14 327 1952 1
14 328 2089 1
14 328 2092 1
14 328 2121 1
14 330 2679 1
14 330 2686 2
14 330 2694 1
14 333 1866 1
14 340 2661 1
14 340 2693 1
14 340 2700 1
14 340 2771 1
14 343 1958 1
14 351 1955 1
14 352 1952 1
14 352 2409 1
14 352 2412 1
14 352 2423 1
14 352 2425 1
14 352 2444 1
14 352 2447 1
14 352 2449 1
14 352 2456 1
14 354 1987 1
14 354 2001 1
14 354 2005 1
14 354 2021 1
14 354 2516 1
14 359 1810 1
14 359 1952 1
14 359 2320 1
14 359 2328 1
14 359 2331 1
14 362 1587 2
14 362 1610 1
14 362 1621 1
14 362 1628 1
14 362 1630 1
14 362 1633 2
14 362 1641 1
14 362 1646 1
14 362 1648 4
14 362 1657 1
14 362 1772 1
14 372 2273 4
14 372 2281 1
14 372 2283 2
14 372 2286 1
14 372 2288 1
14 372 2299 1
14 372 2302 1
14 372 2321 3
14 372 2328 1
14 372 2330 1
14 372 2332 2
14 379 2509 2
14 381 1804 1
14 381 2762 1
14 381 2764 1
14 383 2513 1
14 383 2556 1
14 383 2663 1
14 400 2076 2
14 400 2111 1
14 400 2113 2
14 407 2078 1
14 407 2106 2
14 407 2110 2
14 411 2263 1
14 412 1900 1
14 412 1926 1
14 412 1936 1
14 412 1946 1
14 412 1953 1
14 414 2702 1
14 414 2704 1
14 414 2714 1
14 414 2718 1
14 414 2739 2
14 418 2763 1
14 419 2685 2
14 419 2734 1
14 419 2745 3
14 419 2749 1
14 419 2751 1
14 419 2753 1
14 419 2755 3
14 419 2760 1
14 419 2764 1
14 419 2769 1
14 422 2735 1
14 422 2739 2
14 425 2108 1
14 426 2327 1
14 428 1865 1
14 428 1882 1
14 429 2327 1
14 433 2672 1
14 433 2675 2
14 433 2678 2
14 433 2759 1
14 433 2761 2
14 433 2765 1
14 433 2768 1
14 433 2772 4
14 434 2018 1
14 434 2083 1
14 434 2086 1
14 434 2088 5
14 434 2096 1
14 434 2103 3
14 434 2118 1
14 434 2125 1
14 434 2137 1
14 434 2143 1
14 434 2145 5
14 434 2152 1
14 434 2154 1
14 434 2156 1
14 434 2160 2
14 434 2177 1
14 434 2190 1
14 434 2192 2
14 434 2195 1
14 434 2199 6
14 434 2206 3
14 434 2210 1
14 434 2215 2
14 434 2218 4
14 434 2223 3
14 434 2227 4
14 434 2233 4
14 434 2238 1
14 434 2242 3
14 434 2247 1
14 434 2250 4
14 435 2275 1
14 435 2281 1
14 435 2289 2
14 435 2299 1
14 435 2306 1
14 435 2314 1
14 435 2316 1
14 435 2318 2
14 435 2321 5
14 435 2335 1
14 436 1956 1
14 437 2301 1
14 437 2360 2
14 437 2363 1
14 439 1579 1
14 439 1727 1
14 439 1733 1
14 439 2521 8
14 439 2647 1
14 439 2654 2
14 446 2389 1
14 446 2391 1
14 448 1789 1
14 448 1799 1
14 453 1968 1
14 453 1980 1
14 457 1619 1
14 457 1758 1
14 457 1760 1
14 457 1781 1
14 457 2352 1
14 462 2261 1
14 466 2512 2
14 468 1964 6
14 468 1974 1
14 468 1977 1
14 468 1981 2
14 468 1984 14
14 468 1999 3
14 468 2003 3
14 468 2024 1
14 468 2027 1
14 468 2029 2
14 468 2035 1
14 468 2037 4
14 468 2070 2
14 468 2095 1
14 468 2224 1
14 468 2229 1
14 468 2233 1
14 468 2244 1
14 468 2251 1
14 473 1962 1
14 473 1972 1
14 473 1976 1
14 473 1980 1
14 473 1982 1
14 473 1988 1
14 473 1990 1
14 473 1992 1
14 473 1994 2
14 473 1997 1
14 473 2021 1
14 473 2024 1
14 473 2026 1
14 473 2028 1
14 473 2035 1
14 473 2040 1
14 473 2046 2
14 473 2049 3
14 473 2067 1
14 473 2071 1
14 473 2225 1
14 473 2227 2
14 473 2244 2
14 473 2248 1
14 477 2265 1
14 477 2370 1
14 478 2493 1
14 480 2083 1
14 480 2087 2
14 480 2092 1
14 480 2106 1
14 480 2119 2
14 480 2139 2
14 480 2142 2
14 480 2174 1
14 480 2192 2
14 480 2208 2
14 480 2257 1
14 480 2357 2
14 480 2378 1
14 480 2491 1
14 481 1888 1
14 481 1949 1
14 481 2367 1
14 481 2417 1
14 481 2445 1
14 481 2474 1
14 481 2476 1
14 481 2486 1
14 484 2214 1
14 484 2216 1
14 484 2220 2
14 484 2224 6
14 484 2232 3
14 484 2236 4
14 485 2245 1
14 488 2068 1
14 488 2074 1
14 488 2078 1
14 490 1751 9
14 490 1761 3
14 490 1765 12
14 490 1784 4
14 490 1789 3
14 490 1796 1
14 490 1799 1
14 501 2665 1
14 501 2672 1
14 501 2675 1
14 504 1798 1
14 504 2339 2
14 504 2346 2
14 504 2350 1
14 504 2374 11
14 504 2410 1
14 504 2425 1
14 504 2427 1
14 504 2443 4
14 504 2449 1
14 504 2453 3
14 504 2457 1
14 504 2465 1
14 504 2483 1
14 504 2499 1
14 505 1573 1
14 505 1589 1
14 505 1600 1
14 505 1607 1
14 505 1610 1
14 505 1632 1
14 505 1637 1
14 505 1647 2
14 505 1652 3
14 505 1656 1
14 505 1659 2
14 505 1663 1
14 505 1669 2
14 505 1693 2
14 505 1696 1
14 505 1716 7
14 505 1725 1
14 505 1737 1
14 505 1740 1
14 505 1744 1
14 505 1764 1
14 505 1785 1
14 510 2264 1
14 510 2327 1
14 519 2524 1
14 519 2526 1
14 519 2529 1
14 521 1962 1
14 521 2076 2
14 521 2092 1
14 521 2252 1
14 521 2255 2
14 529 1589 1
14 529 1592 1
14 529 1603 2
14 529 1608 1
14 529 1615 1
14 529 1628 1
14 529 1649 1
14 529 1654 1
14 529 1678 1
14 529 1680 1
14 529 1697 1
14 529 1715 1
14 529 1723 3
14 529 1741 1
14 529 1743 1
14 529 1771 1
14 529 1799 2
14 530 2510 1
14 530 2781 1
14 531 2356 1
14 531 2366 1
14 532 1571 1
14 532 1955 1
14 533 2260 1
14 539 1953 1
14 541 2706 2
14 544 1866 1
14 544 2108 1
14 544 2259 1
14 546 2506 4
14 548 2286 1
14 554 1803 1
14 556 2209 1
14 556 2219 1
14 556 2243 1
14 557 2002 1
14 557 2071 1
14 557 2079 1
14 557 2233 1
14 557 2247 2
14 557 2252 1
14 557 2255 1
14 557 2517 1
14 557 2557 1
14 566 2513 1
14 566 2660 1
14 568 1571 1
14 568 1573 3
14 568 1578 3
14 568 1583 1
14 568 1585 3
14 568 1592 2
14 568 1600 1
14 568 1602 2
14 568 1619 2
14 568 1726 6
14 568 1733 5
14 568 1747 1
14 568 1760 1
14 568 1775 6
14 568 1784 1
14 568 1793 1
14 571 1614 1
14 571 1626 1
14 571 1628 1
14 571 1656 4
14 571 1670 1
14 571 1732 1
14 571 1740 2
14 571 1760 1
14 571 1777 1
14 574 2353 1
14 578 2520 1
14 578 2522 3
14 578 2526 4
14 595 1958 1
14 597 2378 1
14 599 2353 1
14 601 2001 1
14 601 2003 1
14 601 2042 1
14 601 2082 1
14 601 2084 1
14 601 2086 1
14 601 2089 1
14 601 2095 1
14 601 2099 3
14 601 2103 1
14 601 2105 2
14 601 2111 2
14 601 2114 1
14 601 2116 1
14 601 2119 1
14 601 2126 3
14 601 2131 1
14 601 2163 1
14 601 2741 1
14 601 2752 1
14 601 2763 1
14 610 1964 1
14 610 1974 1
14 610 2215 1
14 610 2224 2
14 610 2227 3
14 610 2232 1
14 610 2239 1
14 610 2241 1
14 610 2245 1
14 611 2781 1
14 612 1605 1
14 613 2686 5
14 613 2695 1
14 613 2702 1
14 613 2704 1
14 613 2741 2
14 613 2749 1
14 613 2758 1
14 613 2760 2
14 613 2783 1
15 22 1927 2
15 26 2007 1
15 39 2318 2
15 39 2348 4
15 40 2353 1
15 40 2356 3
15 40 2363 1
15 40 2450 1
15 40 2772 1
15 41 2122 1
15 41 2126 3
15 41 2144 2
15 41 2147 1
15 41 2149 1
15 41 2151 1
15 41 2158 1
15 41 2208 6
15 41 2215 3
15 41 2219 1
15 41 2223 1
15 41 2228 2
15 41 2231 1
15 41 2235 2
15 41 2238 3
15 41 2250 2
15 41 2260 1
15 41 2263 4
15 41 2269 1
15 41 2271 1
15 41 2297 1
15 45 2776 1
15 53 2132 2
15 63 2154 1
15 68 2210 1
15 68 2212 4
15 68 2219 1
15 68 2222 1
15 68 2226 2
15 68 2229 4
15 68 2235 4
15 68 2242 4
15 68 2256 1
15 68 2272 1
15 68 2275 1
15 68 2286 13
15 68 2301 4
15 68 2308 4
15 68 2314 3
15 68 2333 1
15 68 2337 2
15 68 2341 2
15 68 2344 3
15 68 2394 1
15 68 2397 3
15 68 2405 1
15 68 2458 1
15 68 2501 1
15 68 2515 3
15 68 2532 1
15 68 2535 1
15 68 2543 1
15 68 2634 3
15 68 2639 1
15 68 2641 1
15 68 2643 1
15 68 2645 2
15 68 2649 2
15 68 2653 2
15 70 2783 1
15 74 1952 1
15 77 2356 1
15 97 1808 1
15 123 1808 1
15 124 2130 2
15 124 2172 1
15 124 2189 1
15 124 2453 1
15 124 2456 3
15 124 2460 1
15 124 2463 1
15 124 2467 1
15 124 2501 5
15 124 2507 1
15 127 2185 1
15 127 2193 1
15 127 2657 1
15 127 2763 1
15 127 2767 1
15 127 2772 1
15 127 2778 1
15 128 1897 1
15 128 1927 1
15 128 1953 4
15 128 1960 1
15 128 1962 1
15 128 2005 1
15 128 2011 2
15 128 2023 1
15 128 2027 4
15 128 2032 4
15 128 2039 1
15 128 2043 1
15 128 2045 2
15 128 2052 1
15 128 2056 3
15 128 2073 1
15 128 2075 1
15 128 2096 1
15 128 2099 1
15 128 2108 1
15 128 2386 1
15 128 2398 1
15 128 2408 1
15 128 2421 1
15 128 2431 1
15 128 2433 1
15 128 2458 8
15 128 2467 2
15 128 2471 1
15 128 2473 1
15 128 2475 2
15 128 2495 1
15 128 2499 6
15 130 2512 1
15 130 2550 1
15 130 2656 1
15 135 1955 1
15 135 2006 1
15 135 2126 1
15 135 2130 1
15 135 2509 1
15 135 2545 1
15 161 2226 1
15 173 2489 1
15 173 2499 2
15 173 2504 1
15 178 2112 1
15 186 2783 1
15 194 1837 1
15 194 2662 1
15 199 2180 1
15 199 2197 1
15 200 2139 2
15 200 2144 6
15 200 2151 12
15 200 2197 1
15 200 2773 1
15 200 2776 3
15 204 1955 2
15 204 1959 3
15 204 1966 1
15 204 1969 4
15 204 1980 6
15 204 2007 1
15 204 2009 5
15 204 2015 2
15 204 2018 2
15 204 2037 1
15 204 2057 1
15 204 2065 1
15 204 2073 1
15 204 2100 5
15 204 2205 1
15 204 2222 4
15 204 2269 1
15 204 2326 1
15 205 2141 2
15 205 2144 11
15 205 2156 10
15 205 2167 2
15 214 2527 2
15 214 2543 1
15 214 2547 1
15 214 2556 1
15 214 2567 1
15 214 2573 1
15 214 2579 1
15 214 2582 2
15 214 2591 3
15 214 2595 2
15 214 2603 1
15 214 2606 6
15 214 2613 4
15 214 2618 3
15 214 2623 4
15 223 1813 1
15 223 1819 1
15 223 1826 1
15 223 1898 2
15 223 1901 1
15 223 1907 2
15 223 1927 2
15 223 1931 1
15 223 1935 1
15 223 1945 1
15 223 1947 1
15 223 1950 1
15 227 2362 1
15 227 2508 1
15 232 1717 1
15 232 2665 1
15 232 2668 1
15 237 1798 1
15 237 2297 1
15 237 2322 1
15 238 2004 1
15 238 2053 1
15 238 2071 1
15 238 2074 1
15 238 2215 1
15 241 2236 1
15 241 2535 1
15 247 2190 1
15 251 2134 1
15 251 2136 1
15 251 2138 2
15 251 2150 2
15 254 1691 5
15 254 1698 2
15 254 1702 2
15 254 1708 4
15 254 1719 1
15 255 2666 2
15 255 2680 2
15 255 2686 1
15 255 2691 1
15 255 2704 3
15 255 2709 1
15 255 2712 2
15 255 2724 1
15 255 2760 1
15 255 2762 1
15 255 2767 1
15 255 2773 1
15 259 1960 1
15 259 1963 1
15 259 1966 5
15 259 1974 1
15 259 1978 1
15 259 2002 1
15 259 2059 1
15 259 2064 1
15 270 1607 1
15 270 1716 1
15 270 1719 1
15 270 1721 1
15 278 2007 1
15 278 2116 1
15 282 1973 1
15 282 2017 1
15 282 2053 1
15 282 2102 1
15 282 2134 2
15 282 2139 1
15 286 2112 1
15 292 2340 1
15 292 2356 1
15 299 2661 1
15 300 2360 1
15 300 2511 1
15 300 2515 1
15 300 2542 1
15 300 2546 1
15 300 2551 1
15 300 2553 1
15 300 2563 1
15 300 2566 1
15 300 2568 1
15 300 2571 1
15 300 2575 1
15 300 2583 2
15 300 2586 1
15 300 2595 1
15 300 2602 3
15 300 2615 1
15 300 2620 1
15 300 2623 1
15 300 2625 9
15 300 2656 1
15 302 2775 1
15 305 2667 1
15 306 2116 1
15 319 1953 1
15 319 2166 1
15 319 2171 1
15 319 2508 1
15 320 2244 1
15 323 2205 1
15 323 2597 1
15 325 1810 1
15 327 1960 1
15 327 2004 1
15 327 2007 1
15 327 2054 1
15 327 2360 1
15 327 2509 1
15 327 2513 1
15 327 2657 1
15 342 1825 1
15 342 1906 1
15 342 1909 1
15 342 1928 1
15 342 1979 1
15 342 2018 3
15 342 2059 1
15 342 2091 1
15 350 2195 1
15 356 2660 1
15 362 2121 3
15 362 2125 8
15 362 2135 1
15 362 2170 1
15 362 2173 1
15 366 2395 1
15 366 2453 1
15 366 2466 1
15 366 2486 1
15 384 1709 1
15 404 2186 1
15 406 1907 1
15 406 1929 2
15 408 2506 1
15 415 2668 1
15 415 2776 1
15 421 2112 1
15 428 2467 2
15 434 2448 1
15 434 2454 4
15 434 2469 1
15 434 2497 1
15 439 2356 1
15 448 2662 1
15 448 2779 1
15 452 2508 1
15 455 2362 1
15 455 2378 1
15 455 2460 1
15 455 2466 1
15 455 2502 1
15 455 2505 2
15 455 2782 1
15 457 1598 1
15 457 1602 1
15 457 1605 1
15 457 1681 1
15 461 2357 1
15 471 2194 1
15 471 2783 1
15 475 1963 1
15 475 1984 1
15 475 1991 1
15 475 1996 1
15 475 2003 1
15 475 2008 1
15 475 2012 1
15 475 2014 1
15 475 2016 1
15 475 2035 1
15 475 2040 1
15 475 2046 1
15 475 2049 1
15 475 2075 1
15 475 2078 1
15 475 2083 1
15 475 2086 2
15 475 2094 1
15 475 2106 2
15 475 2110 1
15 475 2135 1
15 475 2143 1
15 475 2662 1
15 481 2262 1
15 490 1906 1
15 490 2468 1
15 490 2672 1
15 490 2678 14
15 490 2697 3
15 490 2701 23
15 490 2725 1
15 490 2727 31
15 490 2759 4
15 490 2764 7
15 496 1781 3
15 496 1817 1
15 496 1819 1
15 496 1827 3
15 496 1831 2
15 496 1834 1
15 496 1840 2
15 496 1844 1
15 496 1855 2
15 496 1877 1
15 496 1880 1
15 496 1885 1
15 496 1894 1
15 496 1897 1
15 496 1900 5
15 496 1908 1
15 496 1910 14
15 496 1927 1
15 496 1929 2
15 496 1933 1
15 496 1939 2
15 496 1943 1
15 496 1945 1
15 496 1949 4
15 504 1696 3
15 504 1700 1
15 504 1703 1
15 504 1716 2
15 504 1719 2
15 504 1724 22
15 504 1747 1
15 504 1750 9
15 504 1760 1
15 504 1762 1
15 504 1764 2
15 504 1769 4
15 504 1775 1
15 504 1777 1
15 504 1779 6
15 504 1786 1
15 504 1789 1
15 504 1791 1
15 504 1795 1
15 504 1798 1
15 505 1619 1
15 505 1655 1
15 505 1806 1
15 505 2674 1
15 505 2770 3
15 505 2777 1
15 506 2169 1
15 516 1953 1
15 522 2166 2
15 528 2768 1
15 528 2772 1
15 529 1607 1
15 529 1674 1
15 529 1807 2
15 529 1909 1
15 529 1929 1
15 529 1931 3
15 529 1941 1
15 529 1943 1
15 529 1950 3
15 532 1595 2
15 532 1600 3
15 532 1605 1
15 532 1675 1
15 532 1684 1
15 532 1784 4
15 532 1937 1
15 532 2772 1
15 535 2173 1
15 536 2173 1
15 536 2666 1
15 539 1805 1
15 539 1898 1
15 544 2542 1
15 544 2578 1
15 544 2657 1
15 544 2660 1
15 546 2196 1
15 560 1869 1
15 560 1871 1
15 560 1873 1
15 560 1876 1
15 560 1897 3
15 563 2660 1
15 564 1649 1
15 564 1658 1
15 568 1606 1
15 568 1620 1
15 568 1633 1
15 568 1636 1
15 568 1641 1
15 568 1656 1
15 568 1660 1
15 568 1663 2
15 568 1667 1
15 568 1673 1
15 569 1808 1
15 569 1811 1
15 569 1907 1
15 569 2157 1
15 569 2161 2
15 569 2174 1
15 571 1599 1
15 571 1661 5
15 571 1670 1
15 571 1685 1
15 571 1693 8
15 571 1719 1
15 571 1788 2
15 571 1792 1
15 571 1795 1
15 571 1798 2
15 571 2775 2
15 572 1607 3
15 572 1611 11
15 572 1623 6
15 572 1637 2
15 572 1641 3
15 572 1645 1
15 572 1651 2
15 572 1681 2
15 572 1685 1
15 572 1691 1
15 572 1697 2
15 572 1704 2
15 572 1708 1
15 572 1710 3
15 572 1714 8
15 572 1749 3
15 572 1753 1
15 572 1755 1
15 572 1768 1
15 572 1781 2
15 572 1785 12
15 581 2501 1
15 581 2778 1
15 588 2186 1
15 594 1705 1
15 594 2668 1
15 594 2772 1
15 594 2775 1
15 594 2777 3
15 595 2697 1
15 595 2777 4
15 596 2359 2
15 605 2661 1
15 608 2783 1
15 612 1628 1
15 617 2184 1
16 25 2610 1
16 25 2660 1
16 29 2506 1
16 31 1959 1
16 32 2650 1
16 37 1893 1
16 37 1895 3
16 38 1806 1
16 44 1989 1
16 46 2355 1
16 50 2666 1
16 63 1657 1
16 63 1665 1
16 63 1715 2
16 63 1724 4
16 63 1906 1
16 63 2021 1
16 66 1721 1
16 66 1723 1
16 66 1725 1
16 66 1727 1
16 66 1745 2
16 66 1803 2
16 73 2355 1
16 78 1955 1
16 84 1806 1
16 87 2559 1
16 87 2651 1
16 92 2512 1
16 92 2516 3
16 92 2520 1
16 92 2525 3
16 92 2529 12
16 92 2552 3
16 92 2557 1
16 92 2560 1
16 92 2565 2
16 92 2572 1
16 92 2574 2
16 92 2580 1
16 92 2589 1
16 92 2592 5
16 92 2603 1
16 92 2605 1
16 92 2611 1
16 92 2616 3
16 92 2622 7
16 92 2650 1
16 93 1959 1
16 100 2768 1
16 102 2357 1
16 105 2199 1
16 105 2201 1
16 106 1745 1
16 106 1747 1
16 106 1753 1
16 106 1803 4
16 106 1808 2
16 106 1954 1
16 106 1964 1
16 106 1978 1
16 106 2102 1
16 106 2107 1
16 106 2207 1
16 106 2210 1
16 106 2212 5
16 106 2221 1
16 106 2226 1
16 106 2231 1
16 106 2234 1
16 106 2238 1
16 106 2256 2
16 106 2284 4
16 106 2290 9
16 106 2303 4
16 106 2308 3
16 106 2312 8
16 106 2324 4
16 106 2332 13
16 106 2346 5
16 106 2354 1
16 106 2356 2
16 106 2504 2
16 110 2023 1
16 119 2506 1
16 120 2355 1
16 131 1658 1
16 131 1665 1
16 131 1724 2
16 131 1801 1
16 131 1811 1
16 131 1815 1
16 131 1861 2
16 131 1989 1
16 131 2505 1
16 132 1710 1
16 132 1712 1
16 132 1724 5
16 143 1970 1
16 143 1995 2
16 143 2000 1
16 143 2035 1
16 143 2037 1
16 147 1954 1
16 147 2172 1
16 153 2509 1
16 156 2075 1
16 167 1801 1
16 170 1745 1
16 170 1799 1
16 170 2506 1
16 172 1696 1
16 172 1699 2
16 172 1708 1
16 172 1710 3
16 172 1714 4
16 172 1721 1
16 172 1724 3
16 172 1728 1
16 172 1803 1
16 172 1954 1
16 172 1975 1
16 172 2092 1
16 172 2105 1
16 172 2107 1
16 172 2110 2
16 172 2114 2
16 174 1807 1
16 174 2040 6
16 174 2050 1
16 174 2072 1
16 174 2077 1
16 174 2080 1
16 175 2355 1
16 177 1809 1
16 177 1984 1
16 177 2083 1
16 177 2354 1
16 178 1843 1
16 179 2767 1
16 181 1598 2
16 181 1602 10
16 181 1613 3
16 181 1626 1
16 181 1628 10
16 181 1641 1
16 181 1644 5
16 181 1651 4
16 181 1656 1
16 181 1658 13
16 181 1672 2
16 181 1676 2
16 181 1681 1
16 181 1683 8
16 181 1692 3
16 181 1729 5
16 181 1735 1
16 181 1738 9
16 181 1748 1
16 181 1753 1
16 181 1755 1
16 181 1880 1
16 181 1900 2
16 181 1904 8
16 181 1913 12
16 181 1928 2
16 181 1933 17
16 181 1953 2
16 181 2079 2
16 183 2668 2
16 183 2671 23
16 183 2702 7
16 183 2712 18
16 183 2731 8
16 183 2741 5
16 183 2747 1
16 183 2749 1
16 183 2752 4
16 183 2758 5
16 183 2772 1
16 184 1958 1
16 189 2508 1
16 196 1745 1
16 196 1759 2
16 196 1762 1
16 196 1767 1
16 196 1778 2
16 196 1782 5
16 196 1788 6
16 196 1796 1
16 196 1798 3
16 196 2661 1
16 197 1966 3
16 197 1970 4
16 197 1988 1
16 197 2105 1
16 201 1724 4
16 206 2353 1
16 215 2173 1
16 215 2644 1
16 215 2646 1
16 215 2650 1
16 222 1728 1
16 222 1753 1
16 225 1806 2
16 228 2515 1
16 228 2523 1
16 228 2525 1
16 228 2527 1
16 228 2529 1
16 228 2533 2
16 228 2536 3
16 228 2540 3
16 228 2544 1
16 228 2546 4
16 228 2553 4
16 228 2558 1
16 228 2560 2
16 228 2564 10
16 228 2576 1
16 228 2579 1
16 228 2581 1
16 228 2585 2
16 228 2590 2
16 228 2596 1
16 228 2598 2
16 228 2602 5
16 228 2611 1
16 228 2618 10
16 228 2632 2
16 228 2635 4
16 228 2641 1
16 228 2651 6
16 228 2658 1
16 228 2661 1
16 231 2151 1
16 231 2212 1
16 231 2222 1
16 231 2275 1
16 231 2288 1
16 235 2113 1
16 235 2648 2
16 242 1973 1
16 242 1976 2
16 244 2508 1
16 247 2189 1
16 248 1813 1
16 248 1836 1
16 248 1900 1
16 248 2358 1
16 249 1719 2
16 249 1722 2
16 249 1727 2
16 249 1757 1
16 249 1800 1
16 249 1900 2
16 252 2647 1
16 254 2124 1
16 258 1809 1
16 261 1956 1
16 264 2506 1
16 275 2514 1
16 275 2648 1
16 285 1801 1
16 288 2191 1
16 288 2193 1
16 291 2125 1
16 307 1790 1
16 307 1797 2
16 307 1801 1
16 307 1821 1
16 307 1842 3
16 307 1848 1
16 312 2660 1
16 315 2001 1
16 315 2065 1
16 326 2532 2
16 326 2574 1
16 326 2577 1
16 326 2580 2
16 326 2591 1
16 326 2593 2
16 326 2596 1
16 326 2633 3
16 326 2642 1
16 326 2645 1
16 326 2647 1
16 326 2651 1
16 326 2654 1
16 326 2657 1
16 326 2661 3
16 329 1956 1
16 331 2620 1
16 334 2665 1
16 354 2358 1
16 354 2463 1
16 357 1955 1
16 371 1991 1
16 371 2028 4
16 371 2033 2
16 371 2053 3
16 371 2072 2
16 371 2105 1
16 372 1968 9
16 372 1978 3
16 372 1999 1
16 372 2093 1
16 372 2096 2
16 372 2101 3
16 373 2663 1
16 375 2197 1
16 377 2200 1
16 377 2202 1
16 377 2210 11
16 377 2279 1
16 377 2281 3
16 377 2286 2
16 377 2295 1
16 377 2298 2
16 377 2306 1
16 392 2648 2
16 394 2173 1
16 396 1955 1
16 403 2127 3
16 403 2142 2
16 403 2146 1
16 417 1808 1
16 427 1808 1
16 432 2513 1
16 432 2528 1
16 435 1959 1
16 436 2663 1
16 436 2768 1
16 436 2771 7
16 436 2781 1
16 441 2687 1
16 441 2771 4
16 441 2776 2
16 444 2046 1
16 444 2073 1
16 444 2082 1
16 444 2084 2
16 446 1805 1
16 451 2108 1
16 456 1808 1
16 459 2508 1
16 460 1808 1
16 460 2020 1
16 460 2026 1
16 460 2037 1
16 460 2041 2
16 460 2045 1
16 460 2074 1
16 460 2126 3
16 460 2133 1
16 460 2138 1
16 460 2140 1
16 460 2142 1
16 460 2144 6
16 460 2207 1
16 460 2221 1
16 460 2234 6
16 460 2284 1
16 460 2353 1
16 464 1956 1
16 467 2667 1
16 468 1958 1
16 470 2768 1
16 470 2771 1
16 471 2659 1
16 476 1957 1
16 479 2767 1
16 480 2667 1
16 482 2662 1
16 482 2665 1
16 482 2769 1
16 483 1964 2
16 483 1967 1
16 483 1970 2
16 483 1973 4
16 483 1978 1
16 483 2099 1
16 483 2101 2
16 483 2105 1
16 483 2109 1
16 483 2355 1
16 487 2128 3
16 487 2133 4
16 487 2140 4
16 493 1967 1
16 493 1969 7
16 493 1977 2
16 493 1980 4
16 493 1986 1
16 493 1989 1
16 493 2019 2
16 493 2047 1
16 493 2096 1
16 493 2102 2
16 493 2672 1
16 493 2676 2
16 493 2684 1
16 493 2760 1
16 493 2762 2
16 493 2765 3
16 493 2769 1
16 493 2781 3
16 497 2517 1
16 497 2564 1
16 497 2639 1
16 500 2155 1
16 500 2157 1
16 500 2160 1
16 500 2162 1
16 500 2168 1
16 500 2173 1
16 500 2179 1
16 500 2190 1
16 500 2194 2
16 500 2198 3
16 500 2210 2
16 500 2216 1
16 500 2218 1
16 500 2228 1
16 500 2244 3
16 500 2253 1
16 500 2257 2
16 500 2264 1
16 500 2274 3
16 500 2282 1
16 500 2285 2
16 500 2315 1
16 500 2334 6
16 500 2352 2
16 501 2576 1
16 506 1967 2
16 506 1973 8
16 506 2096 2
16 506 2100 8
16 506 2110 1
16 506 2112 4
16 506 2159 1
16 506 2165 1
16 506 2193 3
16 506 2353 1
16 507 2355 1
16 523 1956 1
16 525 2667 1
16 525 2768 1
16 528 1964 1
16 528 1968 1
16 531 1955 2
16 531 2145 2
16 531 2148 1
16 531 2509 1
16 533 1957 1
16 534 2052 1
16 534 2061 1
16 534 2075 1
16 534 2078 1
16 534 2080 1
16 536 2200 1
16 538 2147 1
16 538 2149 1
16 545 2172 1
16 550 2093 1
16 550 2151 1
16 553 1957 1
16 564 1955 1
16 564 2357 1
16 585 1808 1
16 600 2373 3
16 600 2377 1
16 600 2431 2
16 600 2447 1
16 600 2453 1
16 600 2462 12
16 600 2478 1
16 600 2487 1
16 600 2489 7
16 603 2650 1
16 604 1955 5
16 604 1978 1
16 604 1980 5
16 604 1986 2
16 604 1989 2
16 604 1992 1
16 604 1998 2
16 604 2020 1
16 604 2023 1
16 604 2025 1
16 604 2028 3
16 604 2032 2
16 604 2036 2
16 604 2040 1
16 604 2047 1
16 604 2052 1
16 604 2054 1
16 604 2057 2
16 604 2061 1
16 604 2067 1
16 604 2088 1
16 604 2091 1
16 604 2354 1
16 604 2360 2
16 604 2503 2
16 613 2359 1
17 19 1715 1
17 19 1721 1
17 19 1724 1
17 19 1737 2
17 19 1750 1
17 19 1761 1
17 19 1771 2
17 19 1779 2
17 19 1783 1
17 19 1787 1
17 19 1793 5
17 19 1809 1
17 19 1811 1
17 19 1823 2
17 19 1826 6
17 19 1834 5
17 19 1840 2
17 19 1845 2
17 19 1852 1
17 19 1854 2
17 19 1859 15
17 19 1880 1
17 30 2353 1
17 35 2109 1
17 42 1801 1
17 51 1801 2
17 51 1809 1
17 51 2114 1
17 51 2117 1
17 56 2132 1
17 56 2140 1
17 59 1956 1
17 61 2121 1
17 76 1961 1
17 77 2136 1
17 77 2227 12
17 77 2240 2
17 77 2245 2
17 77 2251 2
17 77 2267 1
17 77 2269 1
17 77 2272 1
17 77 2274 1
17 77 2276 1
17 77 2279 2
17 77 2284 4
17 77 2292 4
17 77 2297 21
17 77 2321 28
17 77 2351 1
17 88 1799 1
17 88 1807 1
17 92 1961 1
17 96 2354 1
17 105 2120 1
17 106 2135 3
17 120 2353 1
17 122 2358 1
17 126 2115 1
17 135 2046 1
17 135 2058 1
17 135 2061 1
17 135 2068 1
17 136 1960 1
17 139 1591 2
17 139 1601 3
17 144 2133 1
17 149 2356 1
17 150 2113 1
17 167 1805 1
17 167 2452 1
17 181 2127 2
17 221 2135 2
17 230 1694 1
17 231 2355 1
17 238 2040 3
17 238 2044 2
17 247 1951 1
17 259 1998 1
17 259 2004 1
17 259 2049 1
17 259 2060 1
17 259 2104 2
17 272 1956 4
17 272 2359 3
17 275 2135 1
17 277 1590 1
17 277 1799 3
17 277 1803 2
17 277 1809 1
17 277 1948 4
17 277 1960 1
17 277 2132 1
17 277 2134 1
17 277 2140 1
17 277 2177 1
17 277 2179 1
17 277 2190 1
17 282 2051 1
17 324 2134 1
17 327 2041 3
17 327 2046 1
17 327 2094 1
17 328 2354 1
17 333 2036 1
17 333 2050 1
17 333 2061 2
17 340 1608 2
17 344 2158 1
17 344 2160 1
17 344 2165 1
17 355 1708 1
17 355 1710 1
17 355 1714 1
17 355 1720 3
17 355 1731 2
17 355 1735 1
17 355 1742 1
17 355 1761 3
17 355 1765 5
17 355 1779 1
17 355 1784 1
17 355 1795 1
17 355 1813 1
17 355 1819 3
17 355 1826 6
17 355 1868 1
17 357 2356 1
17 393 2109 1
17 407 2359 2
17 408 1800 1
17 408 1802 1
17 408 1804 1
17 408 1809 1
17 408 1949 1
17 408 2112 1
17 408 2131 1
17 408 2137 1
17 408 2141 1
17 408 2145 3
17 408 2150 1
17 408 2153 1
17 408 2155 3
17 408 2160 3
17 408 2165 2
17 408 2169 1
17 408 2172 1
17 408 2174 1
17 408 2176 1
17 408 2180 1
17 408 2183 1
17 441 2355 1
17 536 2122 1
17 538 2109 1
17 607 2123 2
17 617 2039 1
17 617 2048 1
17 617 2050 1
17 617 2053 1
17 617 2097 1
18 20 2402 1
18 20 2404 2
18 20 2408 1
18 20 2410 4
18 21 2360 1
18 24 1577 20
18 24 1598 35
18 24 1634 33
18 24 2275 1
18 24 2279 1
18 24 2283 9
18 24 2294 1
18 24 2517 1
18 24 2520 125
18 24 2646 14
18 24 2666 1
18 24 2681 1
18 33 1959 1
18 46 2377 1
18 46 2465 1
18 46 2491 1
18 47 2000 1
18 48 2487 1
18 50 1773 1
18 50 1784 2
18 50 2291 1
18 50 2313 1
18 50 2316 1
18 50 2318 1
18 50 2336 4
18 50 2341 1
18 50 2346 1
18 50 2349 1
18 50 2526 1
18 50 2529 1
18 52 2274 1
18 59 1961 1
18 59 1963 1
18 59 1965 6
18 59 1972 5
18 59 1979 2
18 59 1989 1
18 59 1993 1
18 59 1995 1
18 59 1998 1
18 59 2001 1
18 59 2003 1
18 59 2007 1
18 59 2017 3
18 59 2027 1
18 59 2032 4
18 59 2037 1
18 59 2040 3
18 59 2050 1
18 59 2052 2
18 59 2055 1
18 59 2065 1
18 59 2070 1
18 59 2079 1
18 59 2089 1
18 59 2096 8
18 59 2106 2
18 72 2353 5
18 72 2430 3
18 72 2438 2
18 72 2458 1
18 72 2467 2
18 72 2482 1
18 72 2500 1
18 74 2361 1
18 74 2494 2
18 74 2499 1
18 87 2383 1
18 87 2386 1
18 89 2355 1
18 89 2359 1
18 89 2369 1
18 90 2369 1
18 91 1955 1
18 100 2688 1
18 105 2354 7
18 105 2417 1
18 105 2435 1
18 105 2453 1
18 109 2268 1
18 122 1954 1
18 122 2701 1
18 125 2372 1
18 125 2374 3
18 125 2380 3
18 125 2498 1
18 136 2263 1
18 154 2302 1
18 158 1668 1
18 158 1670 1
18 158 2052 1
18 158 2061 1
18 158 2108 1
18 158 2111 1
18 158 2175 2
18 158 2260 1
18 159 2299 1
18 159 2371 1
18 159 2488 1
18 175 2052 1
18 175 2384 1
18 179 1673 1
18 179 1780 1
18 179 1957 1
18 179 2120 1
18 179 2131 3
18 179 2137 12
18 179 2150 11
18 179 2168 3
18 179 2172 3
18 179 2176 1
18 179 2179 1
18 179 2200 1
18 179 2202 1
18 179 2232 1
18 179 2234 1
18 179 2236 3
18 179 2240 1
18 179 2245 3
18 183 1674 1
18 183 1993 1
18 183 2121 1
18 183 2136 9
18 183 2146 2
18 183 2149 1
18 183 2151 1
18 183 2153 1
18 183 2158 1
18 183 2161 4
18 183 2166 7
18 183 2174 1
18 183 2182 1
18 183 2187 2
18 183 2190 1
18 183 2195 5
18 183 2215 1
18 183 2219 1
18 183 2224 2
18 183 2227 1
18 183 2232 1
18 183 2241 1
18 183 2244 2
18 183 2247 1
18 183 2249 1
18 183 2260 1
18 183 2459 1
18 183 2488 1
18 183 2666 1
18 188 2325 1
18 188 2329 1
18 188 2331 2
18 188 2334 2
18 188 2340 1
18 189 2303 1
18 206 2358 1
18 231 1960 1
18 231 2372 1
18 231 2384 1
18 231 2411 3
18 231 2416 1
18 231 2427 2
18 231 2434 1
18 231 2444 1
18 231 2447 1
18 231 2488 1
18 232 2355 3
18 232 2359 1
18 232 2504 1
18 234 1673 1
18 234 1796 3
18 234 1916 1
18 234 1954 1
18 234 1957 1
18 234 1985 1
18 234 1988 1
18 234 2000 1
18 234 2017 2
18 234 2023 1
18 234 2030 1
18 234 2034 2
18 234 2052 1
18 234 2055 1
18 234 2060 1
18 242 1956 1
18 244 1797 5
18 244 1954 2
18 244 2117 1
18 244 2119 2
18 244 2295 12
18 244 2308 2
18 244 2329 2
18 244 2334 2
18 244 2338 2
18 244 2345 3
18 244 2350 1
18 244 2662 1
18 244 2666 1
18 244 2675 4
18 244 2680 1
18 244 2682 2
18 244 2686 1
18 244 2689 1
18 249 1966 4
18 249 1971 1
18 249 1976 7
18 249 1989 2
18 249 2005 1
18 249 2017 1
18 249 2022 1
18 249 2028 10
18 249 2041 1
18 249 2043 9
18 249 2054 1
18 249 2058 1
18 249 2065 1
18 249 2069 2
18 249 2076 1
18 249 2097 1
18 249 2106 1
18 261 2327 1
18 262 1668 2
18 262 1671 7
18 262 1680 2
18 262 1685 1
18 262 1692 1
18 262 1694 1
18 262 1696 1
18 262 1701 2
18 262 1704 1
18 262 1713 1
18 262 1718 3
18 262 1726 1
18 262 1730 1
18 262 1737 1
18 262 1740 2
18 262 1747 1
18 262 1750 2
18 262 1757 4
18 262 1768 7
18 262 1776 4
18 262 1782 5
18 262 1788 1
18 262 1790 4
18 262 2118 1
18 262 2283 1
18 262 2286 1
18 262 2291 2
18 267 1978 1
18 267 2508 1
18 273 2352 1
18 274 2433 1
18 274 2456 1
18 274 2469 1
18 274 2472 1
18 274 2487 1
18 274 2489 1
18 279 2376 1
18 279 2469 1
18 281 2301 1
18 281 2309 2
18 301 2052 1
18 304 1570 1
18 304 1584 1
18 304 1586 3
18 304 1590 8
18 304 1613 1
18 304 1636 1
18 304 1646 1
18 304 1649 1
18 304 1652 3
18 304 1660 2
18 304 1663 2
18 304 1798 1
18 304 1800 1
18 304 2058 1
18 304 2283 1
18 304 2291 2
18 304 2332 2
18 304 2336 1
18 304 2343 1
18 304 2345 2
18 304 2350 1
18 304 2661 2
18 318 1572 1
18 318 1577 3
18 318 1581 2
18 318 1612 10
18 318 1623 2
18 318 1627 33
18 318 1661 4
18 318 1667 1
18 318 1795 1
18 318 1963 9
18 318 1973 3
18 318 1989 1
18 318 1995 2
18 318 1999 1
18 318 2001 3
18 318 2040 1
18 318 2054 4
18 318 2059 2
18 326 2380 1
18 326 2411 1
18 326 2423 1
18 326 2432 1
18 326 2436 1
18 326 2445 1
18 326 2447 1
18 326 2451 1
18 326 2458 1
18 326 2476 1
18 326 2482 1
18 330 1959 1
18 332 2383 1
18 334 1570 1
18 334 1573 1
18 334 1586 2
18 334 1596 1
18 334 1610 1
18 334 1656 1
18 334 1797 1
18 334 2129 1
18 334 2154 5
18 334 2204 1
18 334 2212 1
18 334 2232 1
18 334 2235 1
18 334 2244 1
18 334 2321 1
18 334 2343 4
18 334 2354 4
18 334 2361 1
18 334 2375 1
18 334 2382 3
18 334 2492 1
18 342 2351 1
18 343 2331 1
18 343 2334 2
18 343 2340 1
18 351 1669 7
18 351 1797 1
18 351 2120 1
18 351 2260 1
18 351 2337 1
18 351 2517 1
18 355 2295 1
18 363 1963 1
18 363 1965 3
18 363 1969 3
18 363 1976 15
18 363 1992 1
18 363 2001 2
18 363 2006 10
18 363 2017 6
18 363 2026 25
18 363 2054 1
18 363 2056 2
18 363 2062 1
18 363 2065 1
18 363 2068 1
18 363 2070 1
18 363 2072 18
18 363 2096 12
18 367 2276 1
18 367 2287 1
18 367 2289 1
18 367 2291 4
18 367 2341 1
18 367 2343 4
18 367 2352 1
18 369 2351 1
18 371 2690 1
18 378 2507 1
18 389 1643 1
18 389 1670 1
18 389 1672 3
18 389 1780 1
18 389 1799 2
18 389 2289 1
18 389 2315 3
18 389 2336 1
18 390 1670 1
18 390 2507 1
18 391 1612 1
18 391 1669 1
18 391 1671 1
18 391 1673 1
18 391 1797 1
18 391 2018 1
18 391 2050 1
18 391 2120 1
18 391 2340 1
18 391 2567 1
18 391 2572 1
18 391 2582 5
18 391 2588 6
18 391 2598 3
18 391 2602 2
18 391 2609 1
18 391 2613 4
18 391 2618 4
18 391 2626 1
18 391 2631 2
18 391 2637 1
18 391 2645 5
18 391 2651 1
18 391 2653 4
18 400 2346 1
18 405 2052 2
18 405 2092 2
18 406 2274 1
18 410 2342 1
18 410 2361 1
18 410 2384 2
18 410 2463 1
18 415 2322 1
18 415 2339 1
18 425 1589 2
18 425 1592 1
18 425 1597 2
18 425 1621 2
18 425 1626 1
18 425 1633 2
18 425 1636 3
18 425 1957 1
18 427 2334 1
18 427 2336 1
18 427 2339 1
18 427 2350 1
18 436 1577 1
18 436 1796 1
18 436 2117 1
18 436 2119 1
18 436 2357 1
18 436 2360 1
18 436 2385 2
18 436 2408 2
18 436 2434 1
18 436 2490 2
18 436 2513 1
18 441 2119 2
18 441 2131 2
18 441 2136 4
18 441 2141 4
18 441 2151 1
18 441 2153 6
18 441 2161 7
18 441 2169 1
18 441 2174 4
18 441 2180 3
18 441 2186 2
18 441 2196 1
18 441 2199 2
18 441 2204 8
18 441 2214 1
18 441 2217 1
18 441 2222 12
18 441 2235 1
18 441 2237 1
18 441 2240 1
18 441 2243 1
18 441 2246 1
18 441 2249 8
18 441 2534 1
18 441 2556 1
18 441 2648 1
18 443 2356 1
18 443 2359 1
18 443 2382 1
18 459 1807 1
18 459 1900 1
18 459 1954 1
18 462 2282 1
18 462 2292 3
18 464 2275 1
18 464 2294 1
18 467 1574 1
18 467 1578 1
18 467 1669 1
18 467 1673 1
18 467 1794 1
18 467 1799 1
18 467 1983 2
18 467 2061 1
18 469 2055 1
18 469 2069 1
18 470 1570 1
18 470 1620 5
18 470 1638 1
18 470 1661 1
18 470 1796 5
18 471 2443 1
18 471 2456 1
18 473 2296 2
18 477 2355 1
18 477 2357 4
18 477 2363 1
18 477 2421 1
18 477 2492 1
18 477 2495 2
18 479 1572 1
18 479 1575 6
18 479 1612 1
18 479 1618 1
18 479 1622 2
18 479 1633 2
18 479 1636 1
18 479 1642 1
18 479 1649 1
18 479 1653 1
18 479 1662 1
18 479 1795 1
18 479 1988 1
18 479 2030 2
18 479 2114 1
18 479 2116 1
18 482 1669 1
18 482 1674 1
18 482 1957 2
18 482 1960 1
18 482 1962 5
18 482 1968 11
18 482 1980 3
18 482 1985 5
18 482 1994 1
18 482 1997 1
18 482 1999 1
18 482 2001 2
18 482 2007 1
18 482 2009 1
18 482 2012 1
18 482 2014 1
18 482 2028 8
18 482 2037 8
18 482 2046 6
18 482 2053 2
18 482 2057 1
18 482 2060 1
18 482 2069 1
18 482 2073 1
18 482 2080 1
18 482 2087 2
18 482 2096 3
18 482 2100 2
18 482 2103 6
18 482 2135 1
18 482 2200 3
18 482 2204 4
18 482 2209 1
18 482 2250 1
18 482 2253 1
18 482 2256 1
18 482 2290 1
18 482 2321 1
18 482 2347 1
18 482 2351 1
18 485 2346 1
18 486 1846 1
18 486 1911 1
18 486 1916 1
18 486 1927 1
18 486 2660 1
18 493 1567 32
18 493 1600 7
18 493 1610 1
18 493 1612 1
18 493 1639 2
18 493 1643 1
18 493 1651 1
18 493 1653 2
18 493 1659 1
18 493 1661 1
18 493 1666 2
18 493 2583 1
18 493 2596 1
18 493 2609 6
18 493 2619 1
18 493 2621 2
18 493 2657 1
18 493 2664 1
18 495 2110 1
18 503 2357 3
18 503 2381 2
18 503 2387 1
18 503 2460 1
18 503 2498 1
18 508 2005 1
18 508 2384 1
18 521 1957 1
18 521 1959 1
18 525 1598 1
18 525 1605 1
18 525 1612 1
18 525 1614 1
18 525 1616 1
18 525 1618 5
18 525 1624 4
18 525 1629 1
18 525 1633 1
18 525 1636 1
18 525 1638 4
18 525 1643 1
18 525 1646 1
18 525 1728 1
18 525 1781 1
18 525 1796 3
18 525 2113 1
18 525 2330 1
18 525 2335 1
18 525 2582 1
18 525 2585 1
18 525 2650 1
18 526 1669 3
18 526 1673 1
18 526 2304 1
18 526 2310 1
18 526 2313 2
18 526 2319 2
18 526 2322 4
18 526 2328 2
18 526 2332 4
18 526 2337 4
18 526 2342 5
18 526 2349 1
18 526 2351 1
18 526 2527 2
18 526 2651 1
18 526 2656 1
18 527 1955 1
18 530 2312 1
18 546 2418 1
18 546 2420 3
18 546 2425 1
18 546 2433 2
18 546 2439 1
18 546 2441 2
18 546 2445 1
18 546 2448 1
18 546 2450 2
18 546 2458 1
18 546 2467 2
18 546 2470 4
18 546 2476 1
18 546 2489 1
18 555 2355 2
18 555 2359 1
18 555 2363 1
18 555 2415 1
18 555 2492 5
18 556 2335 1
18 559 1954 1
18 561 2372 1
18 561 2410 2
18 561 2472 1
18 561 2478 1
18 561 2487 1
18 574 1938 1
18 583 1955 4
18 583 1960 1
18 583 1979 1
18 583 1982 1
18 583 1984 1
18 583 2004 1
18 583 2291 1
18 583 2294 1
18 583 2329 2
18 583 2335 1
18 583 2337 5
18 583 2343 1
18 583 2345 5
18 583 2352 1
18 584 2354 4
18 584 2359 1
18 584 2431 1
18 584 2495 1
18 596 2263 1
18 597 1573 3
18 597 1577 2
18 597 1583 1
18 597 1635 2
18 597 1648 3
18 597 1652 4
18 597 1657 1
18 597 1659 1
18 597 1661 1
18 597 2402 1
18 597 2404 1
18 597 2412 1
18 597 2417 1
18 597 2429 1
18 597 2433 1
18 597 2437 2
18 597 2440 2
18 597 2444 1
18 597 2448 1
18 597 2453 1
18 597 2458 1
18 597 2651 1
18 601 1802 1
18 601 1873 1
18 601 1891 2
18 601 1894 1
18 601 1911 1
18 601 1959 1
18 602 2386 1
18 602 2432 1
18 602 2438 1
18 602 2440 1
18 602 2446 2
18 602 2458 1
18 602 2473 1
18 602 2476 1
18 602 2488 1
18 602 2493 1
18 605 2358 1
18 605 2382 2
18 606 2372 1
18 606 2377 1
18 606 2381 2
18 606 2403 3
18 606 2413 1
18 606 2415 1
18 606 2460 1
18 613 2349 2
18 615 2276 1
19 29 2111 1
19 30 2080 2
19 30 2091 1
19 30 2106 1
19 30 2121 1
19 35 2107 1
19 37 1802 1
19 39 2130 1
19 40 2121 1
19 43 2107 1
19 46 1801 1
19 46 1955 1
19 46 1958 1
19 51 1611 1
19 51 1613 2
19 51 1712 1
19 51 1809 1
19 51 2118 1
19 55 1802 1
19 56 2203 1
19 59 1707 1
19 59 1715 1
19 60 2116 1
19 61 1804 1
19 61 1808 1
19 63 1805 1
19 67 2151 1
19 70 1959 1
19 72 2117 2
19 76 1955 1
19 77 2138 2
19 77 2143 1
19 78 1956 1
19 84 2108 1
19 88 1611 1
19 88 1619 2
19 88 1949 2
19 90 1802 1
19 92 2118 1
19 93 2109 1
19 97 2111 1
19 102 2364 1
19 111 1956 1
19 115 1955 1
19 117 1810 1
19 119 1958 1
19 125 2150 1
19 126 2382 1
19 132 1954 1
19 139 1951 2
19 139 2110 1
19 141 2108 2
19 144 1642 1
19 144 1703 1
19 144 1705 1
19 144 1807 1
19 148 1707 1
19 148 1752 1
19 151 2108 1
19 156 1735 1
19 156 1752 1
19 156 1948 1
19 157 1910 1
19 157 1957 1
19 163 1956 1
19 170 1806 1
19 175 2150 1
19 176 2113 1
19 178 1713 1
19 178 1819 1
19 178 1823 1
19 178 1865 2
19 178 1896 1
19 186 2307 1
19 186 2309 1
19 186 2319 3
19 186 2327 1
19 186 2329 2
19 186 2347 1
19 186 2349 2
19 192 1636 2
19 192 1706 1
19 192 1799 1
19 192 1949 3
19 192 2122 2
19 192 2125 2
19 192 2129 1
19 192 2134 1
19 192 2136 4
19 192 2141 5
19 192 2147 1
19 192 2149 1
19 193 2114 1
19 194 2118 1
19 197 1957 1
19 199 2110 1
19 205 1957 1
19 218 2131 1
19 218 2151 1
19 226 1714 1
19 230 1752 1
19 230 1948 3
19 230 2199 1
19 231 1799 1
19 231 2122 2
19 231 2125 2
19 231 2131 1
19 231 2133 1
19 231 2148 1
19 235 1978 2
19 235 1981 2
19 235 1987 3
19 235 1992 1
19 235 1994 2
19 235 1997 1
19 235 2000 1
19 235 2003 3
19 235 2007 3
19 235 2012 1
19 235 2022 2
19 235 2026 1
19 235 2028 1
19 235 2031 5
19 235 2040 3
19 235 2044 1
19 235 2058 1
19 235 2062 1
19 235 2066 1
19 235 2068 1
19 235 2074 3
19 235 2081 1
19 235 2083 1
19 235 2087 1
19 235 2092 4
19 235 2097 3
19 235 2101 2
19 235 2122 29
19 235 2152 6
19 235 2162 1
19 247 1825 1
19 247 1948 1
19 247 2198 1
19 247 2200 6
19 250 2214 1
19 250 2320 1
19 266 1958 1
19 275 2143 1
19 277 1809 1
19 289 1955 1
19 297 2125 1
19 297 2146 2
19 300 2110 1
19 311 2125 3
19 311 2130 1
19 311 2132 3
19 311 2143 1
19 313 1804 1
19 316 1954 2
19 317 2120 1
19 322 2036 1
19 322 2038 18
19 322 2089 1
19 323 2108 1
19 328 1960 1
19 330 2121 6
19 330 2128 4
19 330 2133 13
19 330 2147 6
19 330 2154 1
19 340 1589 1
19 340 1597 1
19 340 1606 1
19 340 1612 1
19 340 1621 1
19 340 1623 4
19 340 1635 3
19 340 1660 2
19 340 1664 1
19 340 1683 1
19 340 1952 1
19 344 2170 1
19 346 1608 3
19 346 1799 1
19 346 1802 1
19 346 1808 1
19 346 1811 1
19 346 1813 1
19 346 1819 1
19 346 1950 4
19 355 1644 1
19 355 1652 1
19 355 1676 2
19 355 1679 4
19 355 1698 6
19 355 1705 1
19 355 1707 6
19 355 1715 20
19 355 1736 16
19 355 1753 2
19 355 1757 34
19 355 1794 5
19 355 1813 6
19 355 1820 2
19 355 1823 2
19 355 1826 55
19 355 1882 2
19 355 1911 4
19 355 1916 32
19 355 1954 1
19 356 1610 2
19 356 1614 1
19 356 1620 1
19 356 1635 2
19 356 1638 1
19 356 1640 1
19 356 1646 1
19 356 1697 1
19 356 1712 1
19 357 1801 1
19 357 1954 1
19 360 1805 1
19 365 1801 1
19 374 1956 1
19 376 2125 1
19 377 2122 2
19 377 2125 2
19 377 2130 1
19 377 2133 5
19 377 2139 5
19 377 2145 6
19 379 1956 1
19 395 2139 1
19 395 2142 1
19 408 1626 1
19 408 1653 1
19 408 1663 1
19 408 1670 1
19 408 1697 1
19 408 1705 1
19 408 1809 2
19 408 1812 1
19 408 1824 1
19 418 1957 1
19 433 1803 1
19 440 2121 1
19 446 1607 1
19 446 1612 1
19 446 1623 1
19 446 1628 4
19 446 1673 1
19 446 1675 1
19 446 1696 3
19 446 1705 2
19 446 1792 2
19 446 1806 1
19 446 1808 1
19 446 1811 1
19 446 1950 1
19 451 1956 1
19 451 2119 2
19 466 2110 1
19 466 2121 1
19 469 2117 1
19 472 1802 1
19 476 2108 2
19 483 2119 2
19 486 2108 1
19 487 2060 1
19 487 2099 1
19 487 2105 1
19 491 1962 1
19 491 2018 1
19 491 2024 2
19 491 2027 1
19 491 2031 3
19 491 2038 2
19 491 2041 1
19 491 2065 1
19 491 2068 1
19 491 2071 1
19 491 2086 1
19 494 1612 1
19 494 1698 3
19 494 1707 1
19 494 1715 3
19 494 1723 1
19 494 1725 1
19 494 1727 3
19 494 1731 3
19 494 1745 1
19 494 1747 1
19 494 1749 1
19 494 1753 1
19 494 1756 3
19 494 1763 1
19 494 1766 1
19 494 1772 8
19 494 1783 1
19 494 1785 3
19 494 1789 2
19 494 1794 5
19 494 1813 1
19 494 1820 3
19 494 1830 1
19 494 1834 8
19 494 1843 5
19 494 1849 2
19 494 1852 3
19 494 1858 6
19 494 1865 9
19 494 1875 1
19 494 1890 2
19 494 1894 1
19 494 1898 2
19 494 1901 7
19 494 1909 2
19 494 1914 9
19 494 1926 3
19 494 1933 11
19 494 1947 1
19 494 1949 1
19 499 2073 1
19 502 2123 1
19 507 2121 1
19 507 2170 1
19 510 1807 1
19 514 1800 1
19 527 2142 1
19 533 2074 1
19 533 2082 1
19 538 2137 1
19 539 1957 1
19 540 2133 1
19 541 1953 1
19 547 1799 5
19 547 1958 3
19 547 2108 1
19 547 2110 8
19 550 2172 1
19 555 1960 1
19 561 2078 1
19 562 2122 1
19 562 2146 1
19 572 2117 1
19 591 2116 1
19 593 1807 1
20 22 2107 1
20 28 2330 1
20 29 2507 1
20 31 2291 1
20 32 1598 1
20 32 1656 1
20 32 1660 3
20 32 1664 4
20 32 1669 5
20 32 1675 1
20 32 1677 1
20 32 1680 4
20 32 1686 3
20 32 1692 1
20 32 1694 1
20 32 1696 2
20 32 1706 3
20 32 1714 1
20 32 1717 2
20 32 1724 1
20 32 1727 6
20 32 1737 9
20 32 1749 1
20 32 1752 2
20 32 1765 2
20 32 1793 1
20 32 1795 1
20 32 2508 1
20 33 2665 1
20 35 1800 1
20 35 2520 4
20 35 2549 1
20 35 2557 1
20 35 2563 1
20 35 2591 1
20 35 2612 1
20 35 2614 1
20 35 2622 2
20 35 2629 1
20 35 2631 1
20 35 2634 3
20 35 2638 1
20 35 2648 1
20 35 2651 1
20 41 2363 1
20 41 2494 3
20 46 2125 1
20 46 2142 2
20 46 2146 1
20 46 2151 2
20 46 2154 2
20 46 2159 1
20 46 2164 1
20 46 2169 1
20 46 2179 1
20 46 2220 4
20 46 2252 1
20 46 2519 1
20 46 2612 1
20 46 2634 1
20 47 2114 1
20 47 2117 1
20 47 2263 1
20 47 2511 1
20 47 2520 4
20 47 2526 3
20 47 2530 3
20 47 2534 4
20 47 2544 6
20 47 2559 1
20 47 2563 1
20 47 2567 21
20 47 2599 11
20 47 2612 2
20 47 2615 9
20 47 2628 1
20 47 2630 6
20 47 2637 4
20 47 2646 1
20 47 2648 1
20 47 2654 2
20 47 2657 2
20 49 2662 1
20 50 1960 1
20 50 2050 1
20 50 2052 4
20 50 2057 3
20 50 2070 14
20 50 2085 2
20 50 2088 1
20 50 2091 4
20 50 2096 2
20 54 1604 2
20 54 1607 3
20 54 1611 3
20 54 1615 1
20 54 1624 1
20 54 1626 2
20 54 1770 1
20 54 1776 1
20 54 1799 1
20 55 1828 1
20 55 2105 1
20 55 2508 1
20 55 2662 1
20 59 1849 2
20 59 1924 13
20 59 2115 1
20 59 2117 5
20 59 2163 2
20 59 2185 1
20 59 2188 9
20 59 2199 1
20 59 2201 3
20 59 2258 1
20 59 2263 1
20 59 2269 1
20 64 2728 1
20 64 2733 1
20 64 2737 2
20 64 2742 4
20 64 2748 1
20 66 2354 1
20 66 2358 5
20 66 2495 2
20 66 2503 1
20 71 2305 1
20 72 2382 1
20 72 2472 1
20 72 2476 1
20 72 2503 2
20 75 2408 1
20 75 2414 1
20 75 2497 1
20 79 2340 1
20 79 2345 1
20 83 1623 3
20 83 1627 1
20 83 1629 1
20 83 1632 1
20 83 1639 1
20 83 1642 1
20 83 1645 1
20 83 1652 4
20 83 1658 2
20 83 1661 5
20 83 1677 2
20 83 1681 1
20 83 1689 1
20 83 1692 1
20 83 1695 1
20 83 1698 1
20 83 1700 6
20 83 1710 2
20 83 1730 1
20 83 1750 5
20 83 1761 1
20 83 1763 1
20 83 1774 1
20 83 1777 6
20 83 1784 1
20 83 1786 1
20 83 1788 1
20 83 1791 1
20 83 1797 2
20 84 2321 1
20 84 2509 1
20 85 2291 1
20 86 1953 1
20 86 2661 1
20 87 2378 1
20 91 2706 1
20 91 2710 2
20 91 2715 10
20 91 2726 8
20 91 2735 5
20 91 2741 1
20 91 2746 4
20 93 2612 1
20 96 2329 1
20 98 2509 1
20 98 2662 1
20 102 1906 1
20 104 2660 1
20 105 1798 1
20 105 1824 1
20 105 1853 2
20 105 1856 2
20 105 1859 4
20 105 2382 2
20 105 2461 1
20 105 2483 1
20 105 2486 1
20 106 2676 2
20 106 2693 2
20 106 2717 1
20 106 2722 1
20 106 2737 2
20 106 2746 2
20 106 2753 1
20 107 2511 4
20 107 2516 42
20 107 2560 2
20 107 2563 1
20 107 2566 17
20 107 2584 1
20 107 2587 12
20 107 2600 2
20 107 2603 3
20 107 2607 26
20 107 2634 2
20 107 2637 2
20 107 2640 5
20 107 2646 1
20 107 2649 3
20 107 2655 1
20 107 2657 4
20 107 2662 1
20 119 2153 2
20 119 2157 1
20 119 2213 6
20 119 2223 1
20 121 1953 1
20 121 2292 1
20 121 2324 1
20 121 2503 2
20 121 2666 1
20 124 1954 1
20 125 2401 1
20 125 2438 1
20 125 2442 1
20 125 2454 1
20 125 2456 1
20 125 2505 1
20 135 2662 1
20 137 2663 1
20 138 2339 1
20 139 2509 1
20 141 2505 1
20 143 2126 3
20 143 2131 1
20 143 2133 1
20 143 2142 2
20 143 2145 6
20 143 2153 1
20 143 2175 1
20 143 2189 1
20 143 2192 1
20 143 2213 4
20 143 2228 1
20 143 2230 17
20 143 2248 1
20 143 2253 1
20 143 2255 1
20 143 2258 3
20 143 2262 1
20 143 2511 1
20 143 2532 1
20 143 2537 1
20 143 2568 1
20 143 2574 1
20 143 2613 1
20 143 2615 1
20 143 2618 2
20 143 2656 1
20 143 2658 1
20 148 2323 1
20 152 2342 1
20 152 2356 2
20 152 2359 1
20 152 2362 2
20 152 2491 3
20 152 2495 1
20 156 2670 4
20 156 2676 1
20 156 2679 18
20 156 2700 13
20 156 2714 9
20 156 2724 10
20 156 2735 4
20 156 2741 8
20 156 2767 2
20 156 2770 1
20 157 1600 4
20 157 1605 19
20 157 1626 1
20 157 1628 2
20 157 1631 5
20 157 1638 8
20 157 1647 1
20 157 1649 28
20 157 1680 19
20 157 1700 19
20 157 1722 3
20 157 1726 24
20 157 1757 1
20 157 1759 1
20 157 1768 1
20 157 1772 4
20 157 1781 2
20 157 1785 2
20 157 1788 1
20 157 1790 7
20 157 1798 2
20 158 2303 1
20 159 2323 1
20 159 2487 1
20 162 2275 1
20 167 1798 1
20 171 2339 2
20 173 1954 1
20 175 1701 1
20 175 1705 1
20 175 1754 1
20 175 1763 2
20 175 2504 1
20 177 2107 1
20 177 2713 1
20 178 2660 1
20 183 2267 1
20 183 2376 1
20 183 2437 1
20 183 2443 1
20 183 2458 1
20 183 2463 1
20 183 2466 1
20 183 2469 1
20 183 2478 2
20 183 2482 1
20 183 2484 1
20 183 2489 1
20 190 2114 1
20 190 2262 1
20 192 2382 1
20 192 2496 1
20 194 2509 1
20 197 2632 1
20 205 2358 1
20 205 2360 4
20 205 2667 1
20 205 2697 1
20 205 2704 1
20 205 2716 1
20 205 2719 1
20 205 2721 3
20 205 2726 2
20 205 2730 4
20 205 2736 4
20 205 2741 3
20 205 2745 2
20 205 2748 1
20 205 2750 1
20 205 2753 8
20 205 2762 2
20 205 2783 1
20 212 1855 2
20 215 1953 1
20 222 2309 1
20 225 2349 1
20 226 2268 1
20 229 2666 1
20 231 2370 7
20 231 2378 10
20 231 2402 13
20 231 2455 3
20 231 2498 9
20 235 1873 1
20 240 2664 1
20 241 2713 9
20 241 2725 6
20 241 2732 2
20 241 2735 2
20 241 2738 1
20 241 2746 3
20 242 2535 1
20 242 2588 1
20 242 2634 1
20 242 2636 1
20 242 2648 1
20 242 2650 1
20 242 2656 1
20 243 2309 1
20 250 2510 1
20 252 2664 1
20 255 2339 1
20 255 2341 1
20 256 2164 1
20 256 2182 1
20 257 2508 1
20 257 2633 1
20 258 2296 1
20 258 2314 7
20 258 2322 1
20 258 2632 1
20 261 2117 1
20 261 2179 1
20 261 2194 1
20 261 2197 1
20 261 2199 1
20 261 2210 1
20 261 2516 1
20 261 2522 2
20 261 2525 5
20 261 2531 3
20 261 2535 1
20 261 2537 1
20 261 2540 3
20 261 2549 2
20 261 2554 1
20 261 2556 2
20 261 2560 5
20 261 2570 2
20 261 2574 2
20 261 2594 1
20 261 2597 1
20 261 2601 1
20 261 2603 1
20 261 2608 4
20 261 2613 6
20 261 2620 7
20 261 2630 2
20 261 2633 1
20 261 2636 1
20 261 2643 1
20 261 2648 4
20 261 2653 3
20 264 2281 2
20 267 2111 1
20 274 2114 1
20 274 2116 1
20 274 2132 1
20 274 2136 1
20 274 2235 1
20 274 2261 1
20 274 2458 1
20 274 2466 1
20 274 2471 1
20 274 2479 1
20 279 2267 1
20 279 2375 1
20 279 2472 1
20 279 2479 1
20 281 1826 2
20 281 1855 2
20 281 1860 4
20 281 1878 1
20 281 1885 5
20 281 1891 1
20 281 1893 9
20 281 1903 13
20 281 1917 2
20 281 1922 1
20 281 1925 7
20 281 1938 4
20 281 1949 2
20 281 2319 1
20 284 1803 1
20 284 1805 1
20 284 1809 1
20 284 1817 1
20 284 1823 1
20 284 1827 1
20 284 1830 2
20 284 1835 5
20 284 1846 2
20 284 1862 2
20 284 1867 2
20 284 1876 1
20 284 1882 1
20 284 1884 1
20 284 1887 2
20 284 1890 2
20 284 1895 10
20 284 1906 2
20 284 1909 1
20 285 2715 1
20 285 2717 2
20 285 2730 1
20 285 2735 1
20 285 2743 4
20 288 1600 1
20 288 1616 1
20 288 1619 3
20 288 1635 4
20 288 1641 1
20 288 1646 3
20 288 1650 2
20 288 1655 1
20 288 1658 8
20 288 1670 1
20 288 1672 2
20 288 1678 2
20 288 1681 7
20 288 1689 2
20 288 1692 9
20 288 1702 1
20 288 1705 2
20 288 1708 1
20 288 1710 15
20 288 1726 3
20 288 1731 3
20 288 1736 2
20 288 1739 1
20 288 1742 4
20 288 1747 1
20 288 1749 1
20 288 1751 1
20 288 1756 3
20 288 1763 1
20 288 1766 2
20 288 1769 1
20 288 1775 1
20 288 1777 1
20 288 1779 2
20 288 1782 4
20 288 1790 8
20 288 1799 1
20 289 2307 1
20 294 2510 1
20 296 1867 2
20 296 1871 1
20 296 2516 1
20 296 2527 1
20 296 2647 2
20 296 2659 1
20 298 2027 1
20 299 2309 1
20 299 2330 1
20 299 2343 4
20 299 2348 1
20 301 2663 1
20 311 2662 1
20 312 2671 1
20 312 2702 1
20 312 2708 2
20 312 2716 4
20 312 2725 2
20 312 2735 1
20 312 2737 3
20 312 2748 1
20 312 2750 1
20 312 2770 1
20 313 2508 2
20 317 1598 1
20 317 1603 2
20 317 1606 5
20 317 1612 4
20 317 1625 1
20 317 1627 2
20 317 1630 4
20 317 1635 1
20 317 1638 4
20 317 1644 1
20 317 1649 7
20 317 1658 2
20 317 1663 1
20 317 1665 1
20 317 1667 1
20 317 1676 2
20 317 1679 2
20 317 1683 10
20 317 1694 7
20 317 1705 1
20 317 1708 6
20 317 1716 10
20 317 1727 6
20 317 1734 9
20 317 1745 3
20 317 1749 11
20 317 1772 1
20 317 1776 7
20 317 1784 6
20 317 1792 1
20 317 1794 1
20 317 1798 1
20 317 2269 1
20 317 2357 1
20 317 2667 2
20 317 2684 2
20 317 2687 1
20 317 2693 5
20 317 2699 16
20 317 2717 1
20 317 2733 1
20 317 2742 1
20 317 2747 1
20 317 2749 1
20 321 1601 1
20 321 1603 36
20 321 1642 2
20 321 1655 1
20 321 1658 1
20 321 1668 8
20 321 1681 2
20 321 1684 11
20 321 1696 21
20 321 1718 1
20 321 1721 17
20 321 1741 1
20 321 1743 3
20 321 1753 1
20 321 1765 1
20 321 1778 1
20 321 1781 8
20 321 1790 2
20 321 1793 7
20 321 1864 9
20 321 1874 10
20 321 1910 7
20 321 1918 3
20 321 1924 1
20 321 1931 1
20 321 1933 1
20 321 1952 1
20 326 2114 1
20 326 2462 1
20 326 2483 1
20 332 2379 1
20 333 2665 1
20 334 2425 1
20 334 2505 2
20 341 2377 1
20 344 1688 1
20 345 2716 1
20 345 2746 1
20 345 2753 3
20 345 2757 1
20 345 2760 1
20 352 2352 1
20 352 2364 1
20 353 1827 1
20 353 1873 8
20 353 1883 4
20 353 1888 4
20 353 1893 2
20 353 1897 1
20 353 1900 2
20 353 1906 1
20 353 1952 1
20 354 2275 1
20 354 2289 2
20 355 2107 1
20 355 2299 2
20 355 2305 1
20 355 2352 1
20 361 2506 1
20 363 2115 1
20 363 2329 1
20 378 1801 1
20 378 2282 1
20 387 2295 1
20 388 2145 1
20 388 2265 1
20 391 2372 1
20 391 2381 1
20 391 2500 1
20 391 2503 2
20 395 1881 1
20 395 1965 26
20 395 1993 14
20 395 2008 3
20 395 2012 14
20 395 2028 1
20 395 2031 2
20 395 2039 6
20 395 2047 1
20 395 2052 54
20 396 2276 1
20 401 2496 1
20 401 2500 1
20 401 2502 3
20 405 2298 1
20 405 2352 1
20 408 2703 1
20 408 2746 1
20 409 2532 1
20 409 2534 1
20 409 2566 1
20 409 2576 2
20 409 2580 1
20 409 2586 2
20 409 2589 1
20 409 2591 1
20 409 2594 3
20 409 2598 2
20 409 2601 3
20 409 2629 1
20 409 2644 1
20 414 2517 3
20 414 2521 1
20 414 2529 1
20 414 2531 1
20 414 2533 1
20 414 2535 5
20 414 2542 2
20 414 2546 1
20 414 2548 1
20 414 2553 3
20 414 2559 1
20 414 2564 2
20 414 2580 1
20 414 2583 1
20 414 2588 1
20 414 2590 3
20 414 2598 1
20 414 2611 1
20 414 2617 10
20 414 2631 1
20 414 2633 1
20 414 2636 1
20 414 2645 1
20 414 2648 2
20 414 2651 1
20 414 2657 1
20 418 2352 1
20 420 1977 2
20 420 2026 1
20 420 2053 3
20 420 2058 3
20 420 2065 2
20 420 2069 7
20 420 2080 16
20 420 2101 2
20 420 2104 3
20 424 1801 1
20 429 1800 1
20 429 2308 1
20 429 2311 1
20 429 2337 2
20 429 2346 1
20 432 2302 1
20 434 2275 1
20 434 2338 1
20 436 2382 1
20 436 2408 1
20 437 2504 1
20 442 2509 1
20 444 2275 1
20 444 2338 1
20 451 2516 1
20 453 1800 1
20 453 2351 1
20 457 2782 1
20 464 2339 1
20 465 1962 1
20 465 2044 1
20 465 2105 1
20 467 2351 1
20 470 2281 1
20 470 2351 1
20 470 2402 1
20 470 2413 1
20 470 2425 1
20 470 2455 1
20 473 2510 1
20 474 2507 1
20 477 2422 1
20 477 2429 1
20 477 2436 1
20 477 2443 1
20 480 2355 3
20 480 2359 1
20 480 2368 2
20 480 2505 1
20 482 2282 2
20 483 2608 1
20 483 2649 2
20 483 2659 1
20 487 2269 1
20 487 2660 1
20 489 2670 3
20 489 2705 1
20 489 2708 3
20 489 2716 10
20 489 2727 7
20 489 2735 5
20 489 2742 8
20 489 2751 1
20 489 2753 4
20 489 2758 1
20 489 2760 2
20 489 2764 1
20 489 2770 2
20 489 2777 1
20 491 2648 1
20 491 2657 1
20 493 2503 1
20 494 2663 1
20 504 2496 1
20 515 1810 1
20 515 1848 1
20 515 1873 1
20 515 1881 1
20 515 1883 1
20 520 2290 1
20 522 1956 1
20 524 2309 1
20 527 2508 1
20 529 2663 1
20 530 2309 1
20 530 2312 1
20 530 2314 1
20 530 2663 2
20 532 2509 1
20 533 2310 1
20 533 2664 1
20 534 2507 1
20 534 2513 1
20 534 2590 1
20 534 2634 1
20 534 2637 1
20 535 2662 1
20 538 2107 1
20 543 2530 1
20 543 2533 1
20 543 2540 2
20 543 2547 1
20 543 2554 7
20 543 2583 4
20 543 2602 1
20 543 2604 2
20 543 2612 7
20 543 2620 2
20 543 2623 7
20 543 2631 1
20 543 2641 1
20 543 2643 1
20 544 2339 1
20 544 2510 1
20 546 1962 2
20 546 1969 5
20 546 1975 6
20 546 1983 3
20 546 1992 1
20 546 2001 1
20 546 2004 4
20 546 2012 1
20 546 2014 1
20 546 2016 1
20 546 2018 8
20 546 2027 11
20 546 2039 2
20 546 2042 4
20 546 2047 2
20 546 2050 10
20 546 2062 5
20 546 2071 1
20 546 2079 2
20 546 2089 4
20 546 2096 11
20 546 2360 1
20 548 2010 1
20 548 2019 1
20 548 2046 1
20 548 2063 1
20 548 2065 1
20 548 2069 6
20 548 2078 1
20 548 2096 1
20 548 2267 1
20 548 2661 2
20 550 2517 3
20 550 2556 1
20 550 2588 2
20 550 2591 3
20 550 2631 2
20 550 2636 3
20 550 2640 1
20 550 2649 1
20 552 1957 1
20 552 1965 3
20 552 1974 1
20 552 1980 3
20 552 2012 2
20 552 2066 1
20 552 2070 8
20 552 2102 1
20 552 2104 2
20 555 2401 1
20 555 2437 1
20 555 2447 1
20 555 2456 1
20 556 2290 1
20 556 2293 1
20 559 1954 1
20 561 2367 1
20 561 2415 1
20 561 2456 1
20 561 2462 1
20 561 2472 1
20 561 2476 1
20 561 2483 1
20 564 2510 1
20 566 2113 1
20 566 2118 1
20 566 2185 1
20 566 2207 1
20 575 2294 1
20 575 2509 1
20 576 2352 1
20 578 2329 1
20 582 2277 1
20 582 2360 1
20 582 2503 1
20 584 2440 1
20 584 2456 1
20 587 2106 1
20 591 2662 1
20 593 2507 1
20 593 2509 1
20 593 2511 1
20 596 2112 1
20 596 2509 1
20 597 2368 2
20 597 2405 1
20 600 2351 1
20 601 2337 1
20 602 2426 1
20 602 2663 1
20 602 2678 2
20 602 2692 7
20 602 2701 1
20 602 2713 21
20 602 2735 17
20 602 2766 1
20 602 2770 3
20 602 2782 1
20 604 2510 1
20 605 2381 1
20 605 2449 1
20 606 2374 1
20 606 2379 1
20 606 2402 1
20 606 2404 1
20 606 2406 1
20 609 2316 1
20 609 2666 1
20 615 2093 1
21 23 2110 1
21 36 2150 1
21 40 2203 1
21 48 1833 1
21 48 1868 2
21 48 2663 1
21 48 2711 2
21 66 2504 1
21 67 2123 1
21 68 2151 1
21 73 2149 3
21 73 2153 1
21 75 1538 1
21 75 1744 1
21 75 1782 1
21 75 1796 2
21 75 1949 1
21 87 2360 1
21 88 2115 2
21 88 2200 1
21 92 2281 1
21 99 2115 2
21 99 2118 1
21 101 2144 1
21 101 2146 2
21 102 2121 9
21 102 2131 1
21 102 2134 4
21 102 2140 3
21 105 2363 3
21 109 1955 1
21 113 2144 6
21 113 2153 3
21 113 2157 1
21 115 2114 1
21 115 2117 1
21 115 2119 2
21 118 2149 7
21 121 1957 1
21 121 2504 1
21 137 2199 1
21 143 1902 1
21 149 2156 1
21 156 2205 1
21 156 2354 1
21 159 2357 1
21 175 1932 1
21 187 2203 1
21 205 1958 1
21 224 1538 1
21 224 1541 2
21 224 1544 1
21 227 1801 1
21 230 2143 1
21 232 2360 1
21 232 2362 1
21 245 2187 1
21 245 2195 1
21 245 2200 1
21 247 2338 3
21 247 2348 3
21 257 1953 1
21 263 2120 1
21 263 2123 1
21 263 2125 1
21 263 2127 1
21 263 2141 7
21 263 2149 6
21 263 2158 1
21 263 2161 1
21 263 2163 3
21 263 2167 12
21 263 2180 1
21 263 2184 1
21 263 2186 4
21 263 2191 1
21 263 2193 3
21 263 2197 7
21 263 2205 3
21 263 2211 1
21 263 2242 1
21 263 2253 1
21 263 2255 1
21 263 2260 1
21 263 2264 7
21 263 2273 1
21 263 2276 2
21 263 2280 2
21 263 2324 2
21 263 2330 2
21 263 2341 2
21 263 2348 3
21 275 2144 1
21 275 2193 2
21 276 1880 1
21 276 1882 1
21 276 1885 2
21 284 2127 1
21 284 2135 1
21 284 2138 1
21 284 2171 6
21 284 2183 2
21 284 2187 1
21 288 2144 1
21 300 2115 2
21 301 2144 1
21 307 1956 1
21 307 2111 1
21 312 2202 1
21 318 1906 2
21 318 1932 1
21 318 1934 1
21 322 2112 3
21 322 2117 2
21 326 2362 1
21 331 2201 1
21 349 2154 1
21 359 1801 1
21 360 1803 1
21 363 1872 1
21 363 1874 1
21 367 1958 1
21 395 2191 1
21 395 2195 2
21 398 1726 5
21 398 1746 1
21 398 1752 1
21 398 1754 2
21 398 1761 2
21 398 1878 1
21 405 1807 1
21 405 1870 2
21 405 1890 1
21 405 1940 1
21 405 1943 1
21 405 1950 1
21 411 1914 1
21 412 2196 1
21 436 1955 1
21 437 2504 1
21 444 1844 2
21 444 1848 1
21 444 1850 2
21 444 1853 4
21 444 1860 2
21 444 1865 1
21 444 1935 1
21 446 2110 1
21 465 2205 1
21 465 2208 1
21 467 1942 1
21 487 1943 1
21 487 1947 1
21 494 2152 2
21 494 2162 1
21 494 2265 1
21 494 2351 1
21 503 2355 1
21 508 1951 1
21 514 1854 1
21 525 1842 1
21 525 1883 1
21 529 1958 1
21 530 1955 1
21 537 2174 3
21 537 2181 1
21 537 2183 2
21 537 2187 1
21 537 2189 1
21 537 2192 2
21 541 2205 1
21 548 1887 2
21 548 1894 1
21 548 1940 1
21 557 1887 1
21 557 1941 1
21 557 1952 1
21 559 1801 1
21 561 2359 1
21 561 2363 1
21 561 2492 3
21 576 1949 1
21 576 1953 1
21 576 1955 1
21 577 1815 1
21 577 1887 2
21 577 1935 1
21 580 2141 1
21 580 2174 1
21 580 2176 1
21 580 2180 1
21 580 2182 1
21 580 2188 1
21 580 2190 1
21 580 2192 2
21 580 2199 1
21 580 2201 1
21 582 1802 1
21 586 1824 1
21 586 1833 1
21 586 1870 1
21 586 1888 1
21 586 1897 1
21 586 1943 1
21 586 1945 1
21 587 1889 3
21 587 1893 1
21 587 1896 2
21 587 1909 7
21 587 1921 5
21 587 1927 9
21 587 1937 1
21 587 1952 1
21 588 1541 1
21 588 2182 1
21 596 1958 1
21 605 2357 1
21 605 2360 1
21 606 2179 2
21 606 2187 2
21 608 2353 1
21 610 1888 1
21 610 1937 2
21 611 2127 1
22 24 2329 2
22 24 2332 1
22 35 2564 1
22 38 1754 1
22 38 1803 1
22 40 1974 1
22 44 1978 1
22 45 1965 1
22 45 1969 1
22 45 2096 6
22 45 2279 1
22 45 2291 1
22 46 2108 1
22 51 2623 1
22 53 2662 1
22 54 2269 1
22 64 2517 1
22 70 2109 1
22 70 2114 2
22 70 2139 1
22 70 2155 1
22 70 2158 2
22 70 2170 3
22 70 2181 1
22 70 2187 1
22 70 2208 1
22 70 2212 2
22 70 2217 1
22 70 2224 1
22 70 2229 6
22 70 2236 1
22 70 2245 2
22 70 2248 1
22 70 2274 2
22 70 2305 1
22 70 2351 1
22 70 2406 1
22 70 2432 1
22 70 2434 2
22 70 2512 3
22 70 2669 1
22 71 2262 1
22 72 2507 1
22 74 1765 1
22 74 2329 2
22 74 2337 1
22 79 2494 1
22 84 2263 1
22 85 2292 1
22 88 2591 1
22 88 2598 1
22 88 2602 1
22 88 2608 1
22 90 1804 1
22 90 2569 2
22 97 1669 1
22 97 1671 1
22 97 1682 1
22 97 1687 3
22 97 1718 4
22 97 1741 1
22 97 1778 2
22 97 1785 1
22 97 1787 3
22 97 1791 1
22 97 1793 1
22 97 1796 4
22 97 1827 1
22 97 2136 1
22 97 2141 1
22 97 2146 1
22 97 2153 2
22 97 2156 17
22 97 2184 2
22 97 2189 1
22 97 2193 9
22 97 2208 4
22 97 2215 2
22 97 2221 1
22 97 2223 1
22 97 2225 5
22 97 2231 2
22 97 2235 1
22 97 2273 4
22 97 2513 1
22 97 2620 1
22 97 2635 1
22 97 2640 1
22 97 2662 1
22 97 2666 2
22 100 2353 1
22 101 1974 3
22 101 1981 1
22 113 2663 1
22 113 2665 1
22 116 2267 2
22 116 2277 1
22 116 2279 3
22 116 2289 1
22 116 2293 1
22 116 2302 1
22 116 2314 1
22 116 2339 1
22 116 2521 2
22 116 2524 1
22 116 2526 5
22 116 2532 1
22 116 2534 2
22 116 2540 1
22 116 2542 7
22 116 2552 1
22 116 2566 1
22 116 2568 6
22 116 2577 1
22 116 2583 1
22 116 2588 1
22 116 2607 1
22 116 2609 1
22 116 2614 1
22 116 2646 1
22 116 2649 1
22 119 2109 1
22 120 1723 1
22 122 1802 1
22 123 2356 1
22 123 2507 1
22 123 2511 3
22 131 1965 2
22 131 1969 1
22 131 2093 4
22 131 2100 1
22 131 2106 1
22 131 2285 1
22 132 1802 1
22 134 2108 1
22 138 2629 1
22 140 2113 4
22 140 2118 1
22 140 2121 2
22 140 2134 1
22 140 2138 1
22 140 2147 1
22 140 2158 1
22 140 2160 1
22 140 2162 3
22 140 2168 1
22 140 2177 2
22 140 2209 3
22 140 2213 1
22 140 2236 2
22 140 2361 1
22 140 2403 1
22 140 2409 1
22 140 2446 2
22 140 2461 1
22 140 2489 4
22 140 2504 1
22 141 2341 1
22 142 1799 1
22 154 1969 1
22 154 1980 1
22 154 2100 1
22 156 1965 1
22 156 1970 2
22 156 2092 2
22 156 2098 1
22 159 1987 1
22 161 1799 1
22 170 1803 1
22 180 2342 1
22 184 2665 1
22 186 2585 1
22 186 2593 1
22 186 2597 1
22 186 2599 1
22 186 2614 1
22 186 2619 2
22 186 2623 1
22 186 2628 1
22 186 2635 1
22 186 2637 1
22 191 1590 4
22 191 1619 2
22 191 1648 1
22 191 1654 1
22 191 1665 1
22 191 1717 1
22 191 1725 1
22 194 1953 1
22 198 1800 1
22 203 1800 1
22 204 1679 1
22 204 1731 1
22 204 2585 1
22 204 2587 1
22 204 2593 2
22 204 2599 1
22 204 2604 1
22 204 2606 1
22 204 2612 2
22 204 2619 2
22 204 2635 1
22 218 2665 1
22 223 1583 4
22 223 1590 4
22 223 1595 15
22 223 1611 9
22 223 1621 3
22 223 1629 7
22 223 1666 1
22 223 1670 1
22 223 1675 2
22 223 1678 3
22 223 1687 3
22 223 1696 3
22 223 1702 1
22 223 1708 2
22 223 1713 1
22 223 1724 1
22 223 1735 4
22 223 1761 1
22 223 1772 1
22 223 1775 1
22 223 2349 1
22 225 2237 1
22 225 2482 1
22 225 2501 1
22 247 2103 1
22 248 2514 1
22 252 1804 1
22 252 1974 1
22 258 1803 1
22 259 2583 1
22 270 2107 1
22 276 2103 1
22 278 1806 1
22 280 2255 3
22 280 2782 1
22 281 1974 3
22 283 1799 1
22 283 2139 1
22 283 2147 1
22 283 2672 1
22 285 1956 2
22 285 1959 1
22 285 1961 1
22 285 1963 1
22 285 1988 1
22 285 2664 1
22 286 1807 1
22 286 2264 1
22 286 2351 1
22 286 2357 1
22 286 2359 1
22 286 2514 1
22 286 2669 1
22 286 2721 1
22 286 2724 1
22 293 2209 1
22 293 2366 1
22 293 2393 1
22 293 2436 1
22 293 2491 1
22 293 2506 3
22 299 2363 1
22 302 1830 1
22 302 1832 3
22 302 1844 2
22 302 1851 1
22 302 1853 1
22 302 1865 1
22 302 1873 1
22 302 1875 1
22 302 1895 1
22 302 1955 1
22 306 2101 1
22 306 2355 1
22 307 2511 2
22 310 1723 1
22 310 1825 1
22 310 1827 1
22 310 1952 1
22 311 1801 1
22 321 1982 1
22 323 1954 1
22 325 2290 1
22 325 2297 1
22 325 2311 3
22 325 2315 2
22 325 2345 3
22 325 2491 1
22 325 2513 1
22 327 1629 1
22 327 1645 1
22 327 1647 4
22 327 1666 1
22 327 1669 3
22 327 1697 1
22 327 1708 5
22 327 1725 4
22 329 1776 1
22 333 1801 1
22 342 1953 1
22 342 1955 1
22 342 2736 1
22 342 2782 1
22 348 2100 1
22 351 1955 1
22 353 2108 2
22 360 1722 1
22 360 1776 1
22 360 1778 2
22 360 1781 1
22 360 1785 2
22 360 1791 1
22 360 1794 3
22 360 1798 1
22 360 1801 3
22 360 1976 4
22 360 2558 6
22 362 2664 1
22 364 1959 2
22 364 1969 1
22 364 1980 1
22 364 2097 1
22 364 2099 2
22 364 2104 1
22 370 1977 2
22 370 1980 1
22 370 1982 1
22 391 2312 1
22 391 2328 1
22 399 2115 2
22 399 2118 1
22 399 2130 1
22 399 2198 1
22 399 2216 13
22 399 2233 1
22 399 2235 1
22 399 2243 1
22 399 2252 2
22 406 1827 1
22 406 1885 1
22 406 1908 1
22 406 2129 1
22 406 2150 1
22 406 2456 1
22 406 2460 1
22 406 2466 1
22 406 2495 1
22 406 2497 1
22 406 2501 1
22 406 2514 1
22 407 2783 1
22 411 2316 1
22 411 2343 2
22 411 2353 2
22 413 1675 1
22 413 1702 1
22 413 1710 1
22 413 1720 1
22 413 1731 1
22 416 2324 1
22 416 2334 1
22 416 2352 1
22 422 2663 1
22 428 2511 1
22 435 2496 2
22 439 2596 1
22 442 2313 1
22 442 2315 1
22 442 2321 1
22 442 2339 1
22 442 2351 1
22 457 2337 1
22 457 2341 1
22 461 2310 1
22 461 2312 1
22 461 2329 1
22 461 2337 3
22 461 2341 1
22 461 2345 1
22 475 2630 1
22 477 2297 1
22 478 2335 1
22 479 2335 1
22 490 2354 1
22 490 2359 1
22 490 2662 1
22 494 2661 1
22 496 1838 1
22 496 1907 1
22 498 1963 1
22 498 1974 2
22 498 2103 1
22 501 2664 1
22 503 2508 1
22 505 2664 2
22 516 2114 1
22 516 2119 1
22 516 2121 1
22 516 2126 1
22 516 2130 1
22 516 2135 1
22 516 2139 1
22 516 2147 1
22 516 2149 1
22 516 2159 1
22 516 2166 1
22 516 2189 10
22 516 2206 2
22 516 2209 2
22 516 2227 2
22 516 2230 1
22 516 2233 1
22 516 2243 2
22 516 2254 2
22 516 2361 1
22 516 2365 1
22 516 2370 1
22 516 2378 1
22 516 2383 4
22 516 2404 4
22 516 2409 5
22 516 2418 2
22 516 2422 1
22 516 2427 2
22 516 2430 2
22 516 2433 6
22 516 2441 6
22 516 2461 1
22 516 2466 7
22 516 2480 1
22 516 2486 1
22 516 2494 1
22 516 2498 1
22 516 2504 1
22 516 2670 12
22 516 2684 3
22 516 2689 2
22 516 2692 2
22 516 2697 1
22 516 2713 1
22 516 2720 1
22 516 2723 1
22 516 2732 1
22 516 2736 2
22 516 2782 1
22 517 2673 1
22 517 2678 1
22 520 1804 1
22 521 2330 1
22 523 2344 1
22 523 2353 1
22 524 2321 2
22 529 1905 1
22 532 1823 1
22 532 1830 1
22 532 1832 2
22 532 1907 1
22 532 1928 1
22 532 1942 1
22 532 1987 1
22 539 1824 2
22 539 1827 1
22 539 1830 4
22 539 1905 1
22 539 1927 1
22 539 2112 1
22 539 2297 1
22 539 2306 1
22 539 2309 1
22 539 2340 1
22 539 2430 1
22 539 2670 1
22 539 2674 1
22 539 2676 4
22 539 2694 3
22 539 2734 1
22 539 2736 1
22 539 2739 1
22 539 2744 1
22 539 2749 1
22 539 2751 1
22 539 2759 2
22 539 2769 3
22 539 2775 1
22 542 2252 1
22 548 2108 1
22 552 1803 1
22 560 1844 2
22 560 1847 3
22 560 2109 1
22 560 2298 1
22 560 2328 1
22 560 2330 1
22 560 2334 1
22 560 2361 2
22 560 2364 1
22 560 2366 6
22 560 2376 1
22 560 2379 14
22 560 2395 1
22 560 2397 9
22 560 2409 3
22 560 2420 1
22 560 2428 1
22 560 2445 1
22 560 2451 1
22 560 2459 3
22 560 2463 1
22 560 2465 1
22 560 2467 4
22 560 2472 7
22 560 2481 1
22 560 2490 2
22 560 2494 2
22 560 2500 1
22 560 2503 1
22 569 1922 1
22 569 1924 1
22 569 2581 1
22 569 2617 1
22 569 2621 1
22 569 2623 1
22 569 2634 1
22 569 2638 2
22 569 2653 1
22 569 2662 1
22 571 1969 1
22 571 1986 1
22 571 2099 1
22 574 2326 1
22 574 2330 1
22 574 2333 1
22 574 2335 1
22 574 2342 1
22 575 1930 1
22 575 2112 1
22 575 2313 1
22 575 2330 1
22 575 2348 1
22 575 2514 1
22 589 2355 1
22 594 2665 1
22 608 2783 1
22 609 1803 1
22 613 2108 1
23 25 2662 1
23 31 1933 2
23 31 1952 1
23 38 2279 1
23 38 2285 1
23 38 2288 5
23 39 2358 1
23 41 1809 2
23 41 1812 1
23 41 1814 1
23 41 1821 2
23 41 1825 1
23 41 1827 3
23 41 1832 7
23 41 1840 5
23 41 1847 13
23 41 1861 2
23 41 1864 1
23 41 1881 2
23 41 1884 1
23 41 1893 1
23 41 1895 2
23 41 1909 1
23 41 1915 1
23 41 1919 1
23 41 1927 1
23 41 1930 1
23 41 1938 2
23 41 1947 3
23 41 1951 1
23 41 2662 1
23 41 2765 1
23 45 2118 1
23 45 2155 2
23 45 2247 1
23 45 2255 1
23 49 1803 1
23 53 2072 1
23 66 2029 1
23 68 1703 1
23 68 1718 1
23 68 1721 1
23 68 1728 1
23 68 1734 1
23 68 1744 2
23 68 1784 1
23 69 2156 1
23 69 2212 1
23 69 2215 1
23 69 2220 1
23 70 2358 1
23 73 2114 1
23 74 1807 2
23 85 2121 1
23 85 2354 1
23 95 2361 1
23 95 2397 1
23 95 2668 2
23 95 2672 1
23 95 2680 1
23 95 2688 1
23 95 2699 4
23 95 2739 1
23 95 2758 1
23 95 2764 1
23 98 2508 1
23 101 2360 1
23 102 2659 1
23 109 2298 1
23 119 2353 1
23 120 1966 1
23 120 1987 1
23 120 2043 7
23 120 2059 1
23 120 2061 3
23 120 2065 1
23 120 2071 14
23 120 2086 2
23 120 2089 5
23 120 2099 1
23 120 2101 6
23 122 2660 1
23 123 2086 1
23 127 1953 1
23 128 1806 1
23 128 2110 1
23 130 1703 1
23 130 1706 1
23 130 1712 1
23 130 1728 27
23 130 1756 2
23 130 1759 1
23 130 1765 6
23 130 1773 1
23 130 1779 2
23 130 2270 7
23 130 2278 10
23 130 2290 3
23 130 2297 1
23 130 2305 1
23 130 2308 1
23 130 2316 8
23 130 2326 3
23 130 2335 2
23 130 2338 10
23 130 2351 1
23 134 1963 1
23 134 2072 1
23 134 2075 1
23 134 2090 1
23 134 2207 1
23 134 2210 1
23 134 2213 1
23 134 2215 3
23 134 2221 3
23 134 2225 1
23 134 2229 3
23 134 2255 1
23 135 1733 2
23 135 1736 3
23 135 1741 2
23 135 1746 3
23 135 1750 2
23 135 1772 1
23 135 1779 1
23 135 1783 1
23 135 1799 1
23 135 1821 3
23 135 1825 1
23 135 1831 2
23 135 1834 2
23 135 1839 2
23 135 1842 3
23 135 1846 1
23 135 1848 5
23 135 1854 8
23 135 1863 2
23 135 1890 1
23 135 1893 1
23 135 1896 1
23 135 1910 1
23 135 1934 1
23 135 1941 1
23 135 1945 1
23 135 1947 1
23 135 1951 1
23 135 2673 6
23 135 2681 1
23 135 2686 2
23 135 2690 6
23 135 2698 1
23 135 2705 2
23 135 2709 2
23 135 2712 1
23 135 2715 1
23 135 2753 1
23 135 2765 1
23 135 2781 1
23 141 1662 4
23 141 1671 2
23 141 1674 2
23 141 1679 3
23 141 1683 1
23 141 1691 2
23 141 1694 3
23 141 1698 4
23 141 1703 1
23 141 1718 1
23 141 1728 1
23 141 1731 1
23 141 1737 1
23 141 1755 1
23 141 1777 1
23 141 1779 2
23 141 1785 7
23 141 1793 1
23 141 1796 2
23 141 2113 1
23 141 2116 1
23 141 2122 6
23 141 2129 1
23 141 2132 1
23 141 2138 1
23 141 2141 1
23 141 2149 4
23 141 2157 1
23 141 2170 1
23 141 2198 1
23 141 2200 1
23 141 2207 2
23 141 2210 1
23 141 2213 4
23 141 2219 6
23 141 2234 1
23 141 2236 1
23 141 2254 1
23 141 2256 3
23 141 2355 1
23 146 2507 1
23 149 1604 1
23 150 2042 1
23 151 1952 1
23 151 2360 1
23 151 2508 1
23 152 1655 1
23 152 1699 1
23 152 1702 4
23 152 1728 10
23 152 1753 3
23 152 1773 1
23 152 1779 3
23 152 1783 2
23 152 1798 1
23 152 2156 1
23 152 2160 24
23 152 2186 6
23 152 2193 2
23 152 2197 2
23 152 2200 1
23 152 2203 1
23 152 2208 6
23 152 2216 8
23 152 2245 3
23 152 2260 2
23 152 2263 1
23 152 2272 4
23 152 2277 16
23 152 2294 2
23 152 2303 1
23 152 2310 1
23 152 2316 2
23 152 2337 6
23 152 2344 1
23 152 2351 1
23 155 2333 1
23 166 2495 1
23 166 2499 1
23 168 1801 1
23 170 1957 1
23 170 2027 1
23 170 2274 14
23 170 2290 1
23 171 1640 2
23 171 1645 1
23 171 1647 2
23 171 1653 3
23 171 1665 2
23 171 1670 1
23 171 1673 1
23 171 1675 4
23 171 1680 2
23 171 1695 3
23 171 1699 2
23 171 1735 1
23 171 1740 3
23 171 1751 5
23 171 1784 1
23 171 1787 1
23 171 1789 1
23 171 1794 1
23 171 1796 1
23 171 1798 2
23 171 2509 1
23 173 1803 2
23 175 2512 1
23 176 2154 1
23 176 2251 1
23 176 2253 1
23 176 2261 1
23 176 2267 1
23 180 1604 1
23 180 1629 1
23 180 1635 1
23 180 1664 1
23 180 1674 2
23 180 1689 1
23 180 1693 1
23 180 1696 3
23 180 1739 1
23 180 1741 4
23 180 1780 1
23 180 1794 2
23 180 1797 2
23 185 1704 1
23 185 1729 9
23 185 1754 2
23 185 1784 2
23 185 1800 2
23 185 1803 5
23 185 2278 4
23 185 2283 1
23 185 2288 1
23 185 2290 3
23 185 2296 2
23 185 2339 1
23 185 2345 6
23 185 2352 1
23 185 2354 1
23 185 2512 3
23 187 1963 2
23 187 1966 3
23 187 1970 3
23 187 1976 1
23 187 1979 2
23 187 1990 1
23 187 1994 4
23 187 1999 2
23 187 2002 4
23 187 2007 4
23 187 2014 7
23 187 2022 1
23 187 2024 5
23 187 2031 1
23 187 2039 2
23 187 2042 1
23 187 2045 2
23 187 2049 3
23 187 2054 2
23 187 2057 1
23 187 2072 1
23 187 2074 2
23 187 2080 3
23 187 2084 2
23 187 2087 1
23 187 2097 2
23 187 2101 6
23 191 1819 6
23 191 1826 3
23 191 1831 1
23 191 1853 1
23 191 1866 2
23 191 1891 1
23 191 1898 2
23 191 1905 1
23 191 1910 1
23 191 1914 4
23 191 1921 1
23 191 1931 3
23 194 1803 1
23 197 2352 1
23 199 2507 1
23 203 1809 1
23 215 2355 1
23 223 2000 2
23 223 2007 4
23 223 2014 1
23 225 1729 1
23 225 1734 1
23 225 1739 4
23 225 1784 1
23 228 2356 1
23 229 2275 18
23 229 2294 1
23 229 2298 5
23 229 2304 4
23 229 2311 2
23 229 2316 2
23 229 2319 2
23 229 2322 2
23 229 2335 7
23 229 2343 9
23 229 2664 1
23 231 2355 1
23 238 1649 1
23 238 1671 1
23 239 1803 1
23 242 2265 1
23 252 1802 1
23 259 1604 1
23 259 1799 1
23 263 2358 1
23 266 1658 1
23 266 1667 1
23 266 1669 1
23 266 1699 1
23 266 1756 2
23 266 1773 1
23 266 1778 4
23 266 2305 1
23 268 2662 1
23 270 1807 1
23 270 2202 1
23 270 2260 1
23 270 2664 1
23 273 2157 1
23 273 2161 1
23 273 2178 1
23 273 2182 2
23 273 2185 1
23 273 2188 1
23 273 2190 1
23 273 2320 1
23 273 2664 1
23 278 1814 1
23 278 1831 1
23 278 1932 2
23 278 1935 1
23 278 2332 1
23 288 2410 1
23 288 2428 1
23 288 2566 1
23 288 2608 1
23 288 2638 5
23 288 2646 1
23 293 2354 1
23 294 2364 1
23 294 2452 1
23 294 2505 1
23 294 2615 1
23 294 2625 1
23 294 2669 1
23 294 2782 1
23 299 2359 1
23 302 2087 4
23 302 2092 1
23 303 2304 1
23 303 2308 1
23 303 2349 1
23 305 1603 1
23 305 1656 1
23 305 1658 1
23 305 1660 2
23 305 1671 1
23 305 1679 1
23 305 1688 4
23 305 1693 2
23 305 1697 2
23 305 1701 1
23 305 1718 1
23 305 1728 1
23 305 1753 1
23 305 1781 1
23 307 2158 1
23 307 2162 3
23 307 2167 2
23 307 2170 1
23 307 2176 6
23 307 2183 1
23 307 2185 4
23 307 2198 1
23 307 2203 5
23 307 2210 1
23 307 2212 3
23 307 2217 1
23 307 2221 3
23 307 2237 1
23 307 2255 1
23 307 2257 1
23 307 2259 1
23 307 2267 1
23 310 2251 1
23 310 2486 1
23 310 2489 1
23 310 2495 1
23 310 2501 1
23 310 2579 1
23 323 1813 2
23 323 1912 2
23 323 1935 1
23 323 2357 1
23 326 2356 1
23 327 1829 1
23 327 1913 1
23 327 1932 1
23 327 1935 2
23 329 1960 3
23 329 2107 4
23 329 2118 1
23 329 2121 1
23 329 2247 1
23 329 2249 2
23 329 2256 1
23 329 2275 1
23 329 2318 1
23 329 2320 2
23 329 2323 1
23 329 2325 4
23 329 2330 2
23 329 2361 1
23 329 2479 1
23 329 2485 1
23 329 2512 3
23 329 2516 1
23 329 2625 1
23 331 2668 1
23 341 2305 1
23 343 2019 1
23 343 2071 1
23 343 2170 1
23 343 2183 1
23 343 2188 1
23 343 2212 1
23 343 2224 1
23 347 2378 1
23 347 2380 1
23 347 2387 1
23 347 2394 2
23 347 2402 5
23 347 2408 2
23 347 2414 1
23 347 2416 1
23 347 2418 8
23 347 2431 2
23 347 2437 2
23 347 2446 2
23 347 2455 2
23 347 2458 4
23 347 2463 1
23 347 2466 4
23 347 2471 2
23 347 2475 2
23 347 2484 1
23 347 2535 1
23 347 2541 1
23 347 2565 1
23 347 2579 1
23 347 2581 1
23 347 2585 1
23 347 2588 5
23 347 2595 1
23 347 2597 1
23 347 2600 1
23 347 2602 9
23 347 2612 3
23 347 2618 2
23 347 2623 1
23 347 2626 1
23 347 2630 2
23 347 2633 1
23 347 2635 2
23 347 2639 2
23 347 2657 1
23 349 2666 1
23 352 1811 1
23 357 2353 1
23 363 1803 1
23 367 1954 1
23 368 2202 2
23 368 2260 1
23 386 1801 1
23 399 1776 2
23 399 2262 1
23 399 2273 1
23 399 2277 1
23 399 2280 1
23 399 2282 3
23 399 2286 1
23 399 2295 1
23 399 2329 1
23 399 2355 1
23 406 1806 2
23 406 2358 1
23 412 1802 1
23 415 2246 1
23 416 1954 1
23 417 2153 2
23 417 2163 1
23 417 2178 1
23 417 2198 1
23 417 2333 1
23 417 2658 2
23 421 2170 1
23 421 2176 3
23 421 2180 7
23 421 2188 1
23 421 2200 1
23 421 2203 13
23 421 2220 6
23 421 2228 4
23 421 2236 1
23 421 2238 1
23 421 2242 1
23 421 2290 1
23 421 2317 3
23 421 2321 4
23 421 2326 2
23 421 2343 2
23 428 1931 1
23 428 2267 1
23 428 2757 2
23 428 2781 1
23 441 2513 1
23 446 2117 1
23 446 2119 1
23 446 2158 1
23 446 2169 1
23 446 2172 2
23 446 2177 1
23 446 2182 2
23 446 2188 1
23 446 2196 1
23 446 2207 1
23 446 2215 1
23 446 2225 1
23 446 2228 3
23 446 2234 1
23 446 2239 2
23 446 2244 1
23 446 2252 1
23 452 2264 1
23 455 2225 1
23 455 2227 1
23 455 2245 1
23 455 2253 1
23 455 2258 1
23 455 2315 1
23 455 2346 2
23 455 2351 2
23 455 2355 1
23 455 2359 1
23 457 2154 1
23 457 2169 1
23 457 2239 1
23 457 2258 1
23 457 2280 3
23 461 1927 1
23 461 1931 1
23 461 2361 1
23 461 2663 1
23 461 2665 1
23 462 2355 1
23 463 2354 1
23 468 2513 1
23 470 2294 1
23 470 2299 1
23 470 2304 1
23 470 2306 1
23 471 2354 1
23 476 2670 1
23 476 2677 1
23 476 2723 5
23 476 2729 3
23 476 2781 1
23 481 1817 1
23 481 1933 1
23 492 2661 1
23 496 2239 1
23 498 2119 1
23 498 2123 1
23 498 2228 1
23 498 2257 3
23 500 2506 1
23 500 2576 1
23 505 2110 1
23 505 2118 1
23 505 2153 2
23 505 2199 1
23 505 2202 1
23 505 2204 1
23 505 2210 1
23 505 2215 1
23 505 2222 1
23 505 2225 2
23 505 2228 2
23 505 2234 1
23 505 2237 2
23 505 2242 1
23 505 2256 1
23 514 2353 1
23 515 1805 1
23 517 2109 1
23 522 2085 1
23 522 2663 1
23 534 1954 1
23 534 2355 1
23 535 2115 1
23 535 2509 5
23 544 1865 1
23 544 1931 1
23 578 2113 1
23 578 2118 1
23 578 2154 1
23 578 2188 1
23 578 2261 1
23 578 2332 2
23 580 2513 1
23 587 2624 1
23 590 1802 1
23 590 1804 1
23 591 1957 1
23 591 1960 1
23 591 1962 2
23 591 2365 2
23 591 2392 1
23 591 2430 1
23 591 2490 1
23 591 2498 2
23 591 2502 4
23 591 2526 2
23 591 2535 1
23 591 2541 1
23 591 2552 1
23 591 2558 1
23 591 2561 3
23 591 2565 3
23 591 2570 6
23 591 2578 3
23 591 2582 1
23 591 2584 3
23 591 2589 1
23 591 2592 4
23 591 2597 1
23 591 2614 1
23 591 2617 2
23 591 2623 1
23 591 2625 4
23 591 2630 4
23 591 2635 1
23 591 2637 1
23 591 2639 3
23 591 2644 1
23 591 2647 1
23 596 2353 1
23 599 1804 1
23 599 2358 1
23 611 2512 1
23 612 2112 1
23 612 2154 2
23 612 2202 1
23 612 2231 1
23 612 2301 1
23 612 2305 1
23 612 2311 1
23 612 2330 1
23 613 1808 1
23 615 2355 1
24 28 2008 1
24 33 2108 1
24 35 1923 1
24 35 1935 1
24 35 1952 1
24 45 2514 1
24 50 1793 1
24 50 1796 1
24 50 2121 1
24 50 2214 1
24 52 2324 1
24 59 2057 1
24 70 2347 1
24 86 1812 1
24 93 2353 1
24 96 1826 2
24 96 1835 1
24 100 2709 1
24 114 1809 2
24 114 1812 1
24 114 1815 1
24 114 1817 1
24 114 1948 1
24 119 1939 1
24 123 2354 2
24 126 2508 1
24 130 1837 1
24 153 2314 1
24 155 2276 1
24 175 2051 1
24 179 1964 1
24 179 1973 2
24 179 1982 3
24 179 2004 2
24 179 2007 2
24 179 2010 8
24 179 2022 1
24 179 2035 1
24 179 2039 1
24 179 2044 2
24 179 2050 1
24 179 2058 1
24 179 2068 3
24 179 2072 4
24 179 2080 3
24 179 2085 4
24 179 2091 1
24 179 2097 1
24 179 2105 2
24 183 2773 1
24 183 2776 1
24 183 2778 1
24 184 2414 2
24 184 2464 1
24 196 2315 1
24 207 1827 1
24 207 1878 1
24 215 2353 1
24 229 2275 1
24 231 1994 1
24 231 2035 1
24 234 2112 1
24 234 2385 1
24 234 2390 1
24 234 2421 2
24 234 2463 1
24 234 2505 1
24 235 2462 1
24 244 2666 1
24 244 2671 6
24 244 2679 17
24 244 2697 7
24 244 2705 1
24 244 2708 55
24 244 2766 1
24 244 2769 1
24 262 1590 1
24 262 1798 2
24 262 1803 3
24 262 1814 3
24 262 1819 1
24 262 1855 1
24 262 1858 1
24 262 1865 1
24 262 1868 6
24 262 1929 2
24 262 1945 1
24 262 1952 5
24 262 1964 1
24 262 1974 1
24 262 2005 1
24 262 2008 1
24 262 2011 1
24 262 2045 1
24 262 2082 1
24 262 2098 1
24 262 2120 1
24 262 2165 2
24 262 2168 2
24 262 2172 1
24 262 2178 1
24 262 2181 3
24 262 2188 7
24 262 2197 1
24 262 2217 3
24 262 2225 1
24 262 2235 1
24 262 2239 1
24 262 2259 1
24 267 2067 1
24 267 2096 1
24 281 2315 1
24 283 1830 1
24 286 2329 3
24 286 2333 1
24 288 1891 1
24 288 1910 1
24 288 1916 1
24 288 1932 1
24 289 1810 1
24 289 1813 2
24 289 1817 1
24 289 1829 1
24 289 1875 1
24 289 1894 1
24 289 1922 2
24 289 1926 1
24 289 1929 1
24 289 1937 2
24 289 2432 1
24 289 2442 3
24 289 2448 1
24 289 2450 3
24 289 2454 3
24 299 2295 1
24 299 2301 1
24 304 1592 1
24 304 1655 1
24 304 1981 2
24 304 2049 1
24 304 2056 1
24 304 2095 1
24 304 2112 3
24 304 2116 5
24 304 2357 1
24 304 2405 1
24 304 2413 1
24 304 2462 1
24 304 2496 1
24 304 2498 2
24 304 2503 2
24 304 2509 1
24 304 2511 4
24 304 2518 1
24 304 2766 1
24 317 2470 1
24 318 1590 1
24 318 1594 4
24 318 1600 1
24 318 1611 5
24 318 1617 1
24 318 1619 14
24 318 1635 1
24 318 1647 1
24 318 1649 3
24 318 1653 8
24 318 1667 1
24 318 2344 1
24 318 2346 3
24 325 2328 3
24 325 2332 2
24 328 1878 1
24 334 1672 1
24 334 2051 1
24 348 2352 1
24 351 1794 1
24 351 2118 1
24 351 2768 1
24 355 2385 1
24 355 2394 1
24 367 2277 1
24 367 2403 1
24 367 2472 1
24 367 2485 2
24 367 2494 2
24 373 1806 3
24 373 1810 2
24 373 1879 1
24 373 1885 1
24 373 1887 2
24 373 1890 4
24 373 1898 1
24 373 1901 1
24 373 1908 2
24 373 1911 2
24 373 1918 1
24 373 1922 1
24 373 1926 3
24 373 1943 7
24 378 1880 1
24 378 1892 1
24 378 1911 1
24 378 1915 2
24 380 1874 1
24 387 1806 1
24 387 1809 2
24 389 2114 1
24 389 2289 1
24 389 2339 1
24 389 2341 1
24 389 2764 1
24 391 2027 2
24 391 2116 1
24 391 2120 1
24 391 2155 1
24 391 2158 1
24 391 2160 6
24 391 2167 10
24 391 2179 7
24 391 2188 1
24 391 2192 2
24 391 2196 5
24 391 2202 1
24 391 2213 1
24 391 2219 1
24 391 2229 1
24 391 2231 1
24 391 2236 2
24 391 2239 1
24 391 2647 1
24 391 2768 1
24 393 1812 2
24 393 1815 1
24 393 1943 1
24 393 1946 2
24 416 2336 4
24 416 2341 3
24 422 2352 1
24 425 2392 1
24 425 2394 1
24 425 2401 1
24 425 2463 1
24 425 2505 1
24 436 1592 1
24 436 1600 1
24 439 2512 1
24 440 1843 1
24 440 1903 1
24 440 1937 1
24 441 2765 1
24 442 1809 2
24 442 1820 2
24 442 1823 2
24 442 1827 1
24 442 1838 1
24 442 1942 3
24 442 1946 1
24 442 2337 1
24 442 2344 4
24 442 2350 1
24 443 2312 1
24 462 1807 1
24 462 1813 1
24 462 1815 1
24 462 1819 1
24 462 1832 1
24 462 1878 1
24 462 1932 1
24 462 1935 1
24 462 1941 1
24 462 1945 1
24 462 2279 1
24 462 2282 1
24 462 2285 1
24 462 2287 4
24 462 2294 2
24 462 2297 15
24 462 2337 3
24 462 2341 1
24 462 2348 1
24 464 2276 1
24 466 1828 1
24 467 1963 7
24 467 1971 1
24 467 1973 2
24 467 1976 1
24 467 1980 4
24 467 1986 2
24 467 1989 3
24 467 1996 3
24 467 2000 3
24 467 2004 1
24 467 2014 1
24 467 2017 5
24 467 2024 5
24 467 2030 3
24 467 2039 1
24 467 2041 3
24 467 2046 1
24 467 2049 1
24 467 2051 3
24 467 2056 2
24 467 2059 1
24 467 2061 6
24 467 2072 1
24 467 2074 7
24 467 2082 2
24 467 2086 5
24 467 2093 16
24 467 2113 1
24 467 2117 2
24 467 2162 2
24 467 2179 1
24 467 2182 3
24 467 2187 1
24 467 2190 1
24 467 2194 1
24 467 2226 1
24 467 2231 1
24 467 2237 1
24 467 2772 1
24 467 2779 1
24 470 1969 1
24 470 1971 1
24 470 1982 1
24 470 2004 1
24 470 2023 1
24 470 2046 1
24 470 2093 1
24 470 2095 2
24 470 2106 1
24 470 2173 1
24 479 1577 1
24 479 1584 3
24 479 1588 2
24 479 1592 19
24 479 1612 21
24 479 1647 1
24 479 1652 7
24 479 1666 1
24 479 2264 1
24 479 2781 1
24 480 2667 2
24 480 2775 2
24 482 1797 1
24 482 2290 3
24 490 2330 4
24 491 1806 1
24 491 1893 1
24 491 1926 1
24 491 1940 1
24 491 1944 5
24 493 1577 1
24 493 1582 10
24 493 1593 19
24 493 1615 2
24 493 1627 4
24 493 1642 1
24 493 1644 4
24 493 1652 8
24 493 1676 2
24 493 1681 1
24 493 1691 1
24 493 1693 10
24 493 1704 11
24 493 1716 7
24 493 1727 1
24 493 1740 1
24 493 1745 2
24 493 1748 9
24 493 1759 8
24 493 1768 3
24 493 1772 8
24 493 1782 8
24 493 1791 4
24 493 1796 1
24 495 1983 2
24 495 1987 1
24 495 1990 1
24 495 2019 1
24 495 2021 1
24 495 2028 1
24 495 2043 2
24 495 2047 1
24 495 2049 1
24 495 2063 1
24 495 2097 1
24 503 2055 1
24 510 2385 2
24 510 2396 1
24 510 2432 2
24 510 2470 1
24 516 2337 1
24 516 2339 3
24 521 2337 1
24 521 2382 1
24 521 2399 1
24 521 2411 1
24 521 2414 2
24 521 2462 1
24 523 1826 1
24 523 1834 1
24 523 1839 1
24 523 1889 1
24 523 1912 2
24 523 1916 1
24 523 1935 1
24 523 1947 1
24 524 1820 1
24 524 1836 1
24 524 1842 1
24 524 1874 1
24 524 1877 2
24 524 1906 1
24 524 1928 1
24 525 1592 1
24 525 1672 1
24 525 1712 1
24 525 1964 2
24 525 2001 1
24 525 2508 1
24 525 2762 3
24 525 2767 1
24 525 2769 1
24 526 1800 1
24 530 1954 1
24 536 2321 1
24 560 2338 1
24 568 1954 1
24 572 1809 1
24 572 1941 1
24 579 1893 1
24 579 1901 1
24 579 1906 1
24 579 1911 1
24 579 1918 1
24 583 1798 3
24 583 1823 1
24 583 1832 1
24 583 1874 2
24 583 1877 1
24 583 1929 1
24 583 1959 1
24 583 2300 1
24 583 2307 1
24 583 2659 1
24 597 1589 1
24 597 1658 2
24 597 1675 1
24 597 1801 1
24 597 2769 1
24 607 2453 2
24 607 2456 1
24 607 2458 1
24 607 2500 2
24 608 1834 2
24 608 1839 1
24 608 1934 1
24 609 1937 1
24 615 2348 3
25 31 1800 1
25 44 2511 1
25 50 2325 1
25 58 2356 1
25 61 2646 1
25 73 2782 1
25 87 1661 2
25 87 1707 1
25 87 1753 2
25 87 1771 1
25 87 2071 1
25 89 2352 1
25 92 2511 1
25 103 1614 1
25 106 2356 1
25 110 1613 9
25 110 1675 1
25 122 2138 1
25 122 2176 1
25 122 2188 2
25 122 2193 1
25 122 2197 1
25 122 2199 1
25 122 2203 1
25 122 2214 2
25 122 2222 1
25 122 2227 1
25 122 2229 1
25 125 2780 1
25 126 1824 1
25 126 1826 1
25 153 2507 1
25 158 1800 1
25 158 2264 1
25 158 2301 1
25 158 2314 1
25 158 2317 1
25 158 2323 1
25 158 2326 1
25 158 2329 1
25 158 2349 3
25 163 1625 1
25 163 1630 1
25 163 1654 2
25 163 1658 3
25 163 1662 3
25 163 1667 1
25 163 1669 1
25 170 2119 1
25 170 2125 1
25 170 2242 1
25 179 1800 1
25 179 2783 1
25 181 2365 2
25 181 2417 1
25 181 2420 1
25 181 2434 1
25 181 2454 2
25 181 2472 3
25 183 2273 1
25 188 2327 2
25 190 2397 1
25 190 2403 1
25 197 2356 1
25 199 2783 1
25 215 1802 1
25 215 2362 1
25 215 2385 3
25 215 2400 1
25 215 2417 1
25 215 2419 1
25 215 2421 1
25 215 2425 3
25 215 2446 1
25 215 2484 1
25 215 2486 2
25 215 2490 1
25 215 2501 1
25 223 2110 1
25 225 2289 1
25 225 2300 2
25 229 2663 1
25 231 2355 1
25 234 2279 1
25 234 2316 1
25 234 2320 1
25 234 2332 1
25 234 2334 3
25 234 2340 1
25 234 2347 2
25 235 2520 2
25 235 2535 1
25 235 2540 1
25 235 2576 4
25 235 2605 1
25 235 2616 1
25 235 2625 1
25 235 2648 1
25 235 2653 1
25 244 2783 1
25 245 2356 1
25 252 2522 1
25 252 2659 1
25 262 2312 1
25 262 2316 1
25 262 2320 2
25 262 2337 1
25 262 2345 1
25 262 2783 1
25 265 1959 1
25 272 1960 1
25 275 2517 1
25 275 2651 1
25 281 2507 1
25 289 1685 3
25 289 1696 1
25 289 1698 1
25 289 1720 1
25 289 1737 2
25 289 1777 1
25 296 1642 3
25 296 1646 1
25 296 1654 1
25 296 1658 1
25 296 1660 2
25 296 1675 1
25 296 1698 2
25 298 2507 1
25 301 1652 1
25 305 2511 1
25 305 2616 1
25 311 1615 1
25 311 2508 1
25 313 2505 1
25 328 1956 1
25 330 2356 1
25 331 2522 21
25 331 2544 3
25 331 2550 3
25 331 2555 3
25 331 2560 4
25 331 2565 5
25 331 2571 10
25 331 2584 1
25 331 2589 1
25 331 2595 1
25 331 2597 1
25 331 2604 4
25 331 2614 1
25 331 2618 1
25 331 2620 1
25 331 2622 1
25 331 2624 1
25 331 2626 6
25 331 2633 3
25 331 2639 1
25 331 2641 9
25 331 2651 1
25 332 2356 1
25 341 1808 1
25 341 1845 1
25 341 1848 1
25 341 1851 2
25 341 1860 5
25 341 1866 2
25 341 1871 1
25 341 1875 1
25 341 1877 1
25 341 1882 3
25 341 1886 3
25 341 1890 1
25 341 1913 1
25 341 1919 1
25 341 1921 2
25 341 1927 2
25 341 1933 1
25 341 1942 1
25 341 1948 1
25 341 1952 1
25 341 2000 1
25 341 2013 1
25 341 2021 1
25 341 2049 1
25 341 2059 1
25 341 2071 1
25 341 2091 2
25 341 2103 1
25 343 2309 1
25 343 2314 1
25 343 2355 1
25 344 1806 1
25 351 2307 6
25 351 2316 1
25 351 2328 1
25 351 2332 2
25 351 2337 1
25 351 2339 4
25 351 2349 1
25 351 2664 1
25 354 2113 2
25 354 2260 4
25 355 2669 2
25 367 2338 1
25 390 2290 1
25 390 2294 3
25 390 2298 2
25 391 2110 1
25 391 2112 1
25 391 2301 1
25 391 2307 1
25 391 2313 1
25 391 2315 4
25 391 2324 2
25 391 2337 2
25 391 2340 3
25 391 2349 1
25 392 2514 1
25 394 2486 1
25 402 2516 1
25 410 2302 1
25 410 2667 1
25 411 2306 1
25 416 2358 1
25 420 2274 1
25 425 2334 1
25 425 2336 2
25 425 2348 1
25 427 2302 1
25 427 2509 1
25 427 2511 6
25 427 2617 1
25 427 2654 1
25 427 2657 1
25 432 2355 1
25 432 2514 1
25 432 2547 1
25 432 2550 1
25 432 2586 2
25 432 2589 2
25 432 2598 1
25 432 2600 1
25 432 2603 1
25 432 2605 1
25 432 2618 1
25 432 2621 1
25 432 2624 1
25 432 2626 1
25 432 2646 1
25 432 2652 2
25 432 2656 1
25 432 2658 1
25 441 2275 14
25 441 2301 1
25 441 2308 5
25 441 2314 3
25 441 2321 1
25 441 2323 1
25 441 2325 2
25 441 2350 1
25 453 2268 1
25 457 2288 1
25 459 2508 1
25 460 2525 1
25 460 2592 1
25 460 2653 1
25 462 2322 2
25 471 2520 4
25 471 2533 9
25 471 2561 1
25 471 2563 1
25 471 2565 4
25 471 2572 1
25 471 2589 1
25 471 2597 1
25 471 2604 1
25 471 2606 2
25 471 2619 5
25 471 2627 1
25 471 2630 1
25 471 2639 6
25 471 2646 2
25 471 2652 3
25 471 2656 1
25 471 2658 1
25 472 1802 1
25 479 2313 1
25 485 2262 3
25 485 2661 1
25 489 2357 1
25 501 2525 1
25 501 2531 45
25 501 2579 4
25 501 2585 1
25 501 2587 1
25 501 2589 7
25 501 2599 3
25 501 2603 1
25 501 2608 1
25 501 2614 1
25 501 2618 3
25 501 2624 1
25 501 2626 14
25 501 2641 5
25 501 2648 2
25 501 2651 3
25 501 2658 1
25 507 2357 1
25 510 2151 1
25 510 2179 1
25 510 2181 3
25 510 2188 1
25 510 2190 2
25 510 2194 1
25 510 2207 2
25 510 2211 3
25 520 2114 1
25 520 2260 1
25 520 2263 1
25 520 2268 4
25 520 2273 1
25 520 2280 1
25 520 2283 2
25 520 2661 1
25 521 2561 1
25 521 2651 1
25 521 2659 4
25 524 2363 1
25 525 2323 2
25 525 2327 1
25 525 2330 2
25 525 2334 4
25 525 2339 3
25 525 2347 1
25 525 2350 1
25 533 2138 1
25 539 2319 1
25 539 2321 1
25 539 2327 1
25 539 2330 1
25 539 2333 1
25 541 1963 1
25 548 2664 1
25 554 2663 2
25 556 2108 1
25 556 2261 1
25 556 2269 2
25 556 2273 1
25 556 2288 1
25 556 2314 1
25 556 2316 2
25 556 2336 10
25 556 2350 2
25 558 2274 1
25 561 1617 1
25 564 2261 1
25 564 2356 1
25 566 2110 1
25 575 2346 1
25 575 2353 1
25 577 2265 1
25 580 2666 1
25 604 2133 2
25 604 2196 1
25 604 2276 1
25 604 2302 3
25 604 2309 4
25 604 2319 1
25 604 2321 3
25 604 2326 1
25 604 2347 1
25 606 1808 1
25 607 1836 1
25 612 1678 1
25 615 2313 1
26 42 2510 1
26 51 2510 1
26 78 2122 1
26 79 1697 1
26 83 2357 1
26 85 1744 1
26 103 2137 1
26 111 2732 1
26 111 2745 1
26 128 2036 1
26 128 2107 1
26 128 2551 1
26 129 2718 1
26 129 2732 1
26 133 1923 1
26 141 1587 1
26 141 1799 1
26 144 2118 1
26 144 2121 1
26 144 2123 11
26 144 2197 1
26 144 2200 1
26 144 2506 1
26 147 2354 1
26 148 2507 1
26 148 2510 1
26 148 2667 1
26 149 1692 1
26 151 2300 1
26 152 1587 3
26 191 1922 1
26 201 2127 1
26 204 2106 1
26 221 2667 1
26 230 2516 1
26 238 1693 1
26 238 1715 1
26 238 2099 1
26 259 1684 2
26 259 1688 3
26 259 1693 1
26 259 1696 1
26 259 1735 13
26 259 1749 4
26 259 1754 1
26 259 1759 3
26 259 1763 2
26 259 1767 1
26 259 1779 1
26 259 1793 1
26 259 2050 2
26 259 2059 1
26 259 2096 3
26 259 2214 1
26 259 2237 1
26 259 2251 1
26 259 2263 1
26 259 2269 1
26 259 2299 3
26 259 2303 1
26 259 2308 1
26 259 2317 2
26 259 2323 1
26 259 2328 1
26 266 1799 1
26 278 2023 2
26 282 2053 1
26 286 2512 1
26 299 1598 2
26 300 2778 1
26 324 2131 1
26 327 2079 1
26 327 2083 2
26 327 2087 4
26 327 2092 1
26 333 1960 1
26 334 2505 1
26 342 2045 1
26 342 2054 1
26 342 2072 4
26 342 2077 2
26 342 2087 1
26 342 2093 1
26 346 2202 2
26 365 2118 1
26 368 1691 1
26 368 1693 1
26 368 1697 1
26 374 2129 1
26 408 2123 2
26 412 2668 1
26 421 2115 1
26 428 1923 1
26 446 2111 2
26 446 2114 3
26 446 2506 1
26 446 2512 1
26 446 2515 1
26 446 2660 2
26 446 2663 3
26 448 2202 1
26 472 2124 3
26 472 2183 2
26 472 2197 1
26 475 2037 1
26 480 2660 1
26 484 2662 1
26 494 2505 1
26 519 2510 1
26 572 2207 1
26 593 2123 1
27 33 1825 1
27 33 2023 1
27 33 2596 1
27 37 1801 1
27 42 1806 2
27 42 2107 1
27 44 2222 2
27 44 2349 1
27 46 1804 5
27 46 2109 1
27 46 2361 1
27 47 2776 1
27 54 2446 1
27 56 1636 1
27 56 1641 1
27 56 1648 1
27 56 1676 1
27 56 1706 1
27 67 2118 1
27 67 2121 1
27 72 1955 1
27 73 2773 1
27 80 1673 1
27 81 1800 1
27 82 2111 1
27 82 2382 1
27 83 1956 1
27 84 1957 1
27 87 1685 1
27 87 1952 1
27 90 1802 1
27 93 2764 1
27 96 2369 1
27 98 2121 1
27 99 2113 1
27 99 2116 1
27 102 1685 1
27 102 1722 1
27 102 1728 1
27 102 1741 1
27 102 1769 1
27 102 1771 1
27 102 1794 2
27 103 1706 1
27 104 1634 1
27 104 1640 1
27 104 1642 1
27 104 1743 1
27 110 1801 1
27 111 1954 1
27 111 2510 1
27 114 2772 1
27 115 2112 2
27 115 2116 1
27 125 1813 1
27 125 1817 1
27 125 1823 1
27 125 1919 1
27 125 1921 1
27 125 1925 3
27 125 1929 1
27 125 1990 1
27 125 1993 1
27 125 2050 5
27 125 2058 1
27 125 2063 1
27 125 2068 3
27 125 2076 1
27 125 2090 1
27 125 2093 1
27 126 1821 1
27 126 1977 1
27 126 2058 1
27 126 2092 3
27 126 2440 1
27 126 2508 1
27 132 2354 1
27 136 1956 1
27 136 2659 1
27 137 2662 1
27 144 2664 1
27 145 2635 1
27 145 2640 1
27 145 2642 1
27 145 2660 1
27 145 2662 1
27 148 1804 2
27 148 1807 1
27 148 2362 2
27 148 2514 1
27 153 1804 1
27 153 1853 1
27 153 1855 1
27 153 1877 1
27 153 1984 1
27 153 2093 1
27 153 2095 1
27 153 2663 1
27 155 2354 1
27 157 1959 2
27 157 2127 3
27 157 2131 2
27 157 2220 1
27 157 2227 1
27 157 2247 1
27 157 2264 1
27 157 2270 1
27 157 2282 1
27 157 2291 1
27 157 2302 1
27 157 2334 1
27 157 2343 1
27 157 2348 1
27 157 2350 1
27 157 2373 1
27 157 2384 1
27 157 2402 1
27 157 2436 2
27 157 2439 2
27 157 2450 1
27 157 2464 1
27 157 2472 2
27 157 2476 1
27 157 2500 1
27 157 2502 1
27 174 2354 1
27 177 2109 1
27 184 2183 1
27 184 2195 1
27 194 2159 2
27 199 2214 1
27 199 2218 1
27 199 2351 1
27 204 2110 1
27 207 1799 1
27 210 1956 1
27 212 2355 1
27 212 2664 1
27 213 2206 4
27 213 2212 1
27 213 2222 1
27 213 2350 2
27 213 2782 1
27 215 1954 1
27 221 2776 1
27 228 1828 1
27 228 1972 1
27 228 2035 1
27 228 2364 1
27 228 2375 1
27 228 2380 2
27 228 2383 2
27 228 2391 1
27 228 2418 2
27 228 2422 5
27 228 2443 5
27 228 2451 5
27 228 2457 1
27 228 2459 2
27 228 2463 3
27 228 2469 1
27 228 2474 3
27 228 2479 1
27 228 2481 1
27 228 2484 2
27 228 2487 2
27 228 2493 3
27 228 2500 3
27 228 2504 1
27 231 2654 1
27 242 1621 1
27 242 1623 2
27 242 1626 2
27 242 1630 1
27 242 1634 1
27 242 1644 1
27 242 1656 1
27 242 1661 1
27 242 1677 2
27 242 1700 1
27 242 1712 2
27 242 1719 6
27 242 1735 8
27 242 1744 12
27 242 1757 1
27 242 1760 8
27 242 1769 4
27 242 1776 3
27 242 1783 1
27 242 1785 3
27 242 1792 6
27 249 2353 1
27 250 2120 1
27 250 2514 1
27 257 1959 1
27 258 1636 1
27 258 2352 1
27 260 2354 1
27 260 2661 1
27 264 1826 2
27 265 1810 1
27 265 1839 1
27 265 1842 1
27 265 1846 2
27 265 1866 1
27 275 1621 1
27 275 1784 2
27 276 2547 1
27 284 1686 1
27 284 2116 5
27 284 2774 1
27 284 2776 1
27 299 1957 2
27 300 2123 7
27 300 2134 2
27 302 2171 1
27 302 2179 2
27 306 2357 1
27 312 2201 1
27 313 1956 1
27 322 2108 2
27 323 2108 1
27 324 1811 4
27 324 1819 5
27 324 1829 1
27 324 1835 1
27 324 1864 1
27 324 1874 2
27 324 1894 1
27 324 1896 1
27 324 1901 1
27 324 1962 1
27 324 1964 1
27 324 1966 2
27 324 1971 1
27 324 1989 2
27 324 2004 1
27 324 2006 2
27 324 2009 1
27 324 2034 1
27 324 2061 1
27 324 2063 1
27 324 2069 1
27 324 2071 1
27 324 2074 1
27 324 2078 2
27 324 2082 2
27 324 2088 4
27 324 2094 2
27 324 2097 3
27 324 2110 1
27 326 2358 1
27 330 1624 2
27 330 1629 1
27 332 2123 11
27 332 2137 1
27 332 2359 1
27 334 1800 1
27 346 1802 1
27 346 2134 1
27 346 2138 2
27 355 2464 1
27 357 1812 1
27 357 1820 1
27 357 1823 1
27 357 1878 1
27 357 1963 1
27 357 1987 1
27 357 2061 1
27 357 2069 1
27 357 2090 2
27 357 2220 2
27 357 2256 1
27 357 2350 1
27 357 2512 1
27 361 2147 3
27 364 2164 2
27 364 2180 1
27 364 2182 1
27 364 2190 1
27 367 2507 1
27 371 2108 1
27 372 2108 1
27 373 2148 1
27 373 2190 1
27 375 1803 1
27 378 1954 1
27 383 2517 1
27 393 2679 1
27 393 2771 1
27 404 1810 1
27 404 1825 1
27 404 2085 2
27 404 2089 6
27 404 2436 5
27 404 2783 1
27 424 2405 11
27 429 2382 2
27 429 2428 1
27 429 2473 1
27 429 2478 1
27 433 1959 1
27 433 2506 1
27 437 1964 1
27 437 2088 1
27 437 2091 1
27 437 2093 3
27 437 2097 1
27 437 2641 1
27 440 2771 1
27 440 2773 1
27 446 1805 1
27 452 1956 1
27 453 2363 1
27 453 2464 1
27 453 2474 1
27 463 1957 1
27 463 2353 1
27 468 2404 1
27 468 2406 2
27 468 2410 1
27 468 2412 3
27 468 2416 1
27 468 2428 1
27 469 2353 1
27 471 2219 1
27 472 2664 1
27 474 2663 1
27 476 1957 1
27 483 2201 1
27 486 2512 1
27 486 2525 2
27 486 2531 3
27 486 2537 2
27 486 2540 3
27 486 2548 3
27 486 2553 1
27 486 2556 1
27 486 2562 1
27 486 2566 1
27 486 2576 3
27 486 2580 4
27 486 2587 1
27 486 2590 2
27 486 2598 1
27 486 2600 4
27 486 2607 5
27 486 2614 1
27 494 2507 1
27 500 2678 1
27 500 2765 1
27 505 2663 1
27 507 1825 1
27 507 2059 1
27 507 2628 1
27 507 2637 3
27 507 2654 1
27 509 2127 6
27 510 1806 1
27 512 1962 1
27 516 1800 1
27 521 2764 1
27 525 2365 4
27 525 2373 1
27 532 2202 1
27 533 2515 1
27 533 2539 1
27 537 2204 1
27 537 2214 1
27 539 2354 1
27 540 2074 1
27 541 1809 1
27 541 1812 1
27 541 1820 2
27 541 1828 1
27 541 1830 1
27 541 1833 2
27 541 1836 10
27 541 1848 5
27 541 1859 1
27 541 1864 1
27 541 1868 3
27 541 1877 5
27 541 1884 1
27 541 1901 3
27 541 1905 3
27 541 1910 1
27 541 1967 2
27 541 1977 1
27 541 1984 1
27 541 1987 1
27 541 1992 1
27 541 1994 1
27 541 2007 1
27 541 2023 3
27 541 2036 3
27 541 2040 1
27 541 2043 1
27 541 2052 2
27 541 2064 1
27 541 2067 1
27 541 2077 1
27 541 2083 1
27 541 2088 3
27 541 2092 3
27 541 2096 1
27 546 1804 1
27 548 2762 1
27 548 2765 1
27 548 2770 2
27 548 2773 1
27 548 2775 1
27 558 2417 1
27 558 2428 1
27 558 2432 4
27 558 2439 1
27 558 2443 1
27 558 2450 1
27 558 2452 2
27 558 2463 1
27 558 2476 1
27 558 2482 1
27 558 2487 4
27 558 2496 1
27 558 2498 1
27 558 2503 2
27 564 1955 1
27 568 2660 1
27 569 2198 1
27 571 2168 1
27 571 2188 1
27 571 2191 1
27 571 2196 1
27 573 1825 1
27 573 1953 1
27 580 1828 1
27 580 1863 2
27 580 2437 1
27 580 2439 1
27 581 2149 1
27 582 2661 1
27 583 2509 1
27 585 2428 1
27 585 2498 1
27 591 2218 1
27 593 2080 1
27 593 2775 2
27 596 2624 5
27 596 2631 1
27 596 2636 2
27 596 2639 3
27 596 2659 1
27 602 2177 1
27 606 1964 1
27 606 2644 1
27 607 1810 1
27 607 1826 2
27 607 1953 1
27 607 2007 4
27 607 2020 1
27 607 2046 1
27 607 2055 1
27 607 2059 1
27 611 1827 1
27 612 1959 1
27 614 1823 1
27 616 2124 1
27 616 2126 2
27 616 2132 1
27 616 2134 1
28 31 2653 1
28 31 2655 1
28 31 2659 1
28 70 2124 1
28 70 2161 8
28 70 2170 3
28 70 2177 4
28 70 2182 1
28 70 2199 2
28 70 2204 10
28 70 2239 1
28 70 2247 1
28 70 2723 3
28 70 2752 2
28 70 2765 2
28 70 2769 1
28 70 2781 1
28 79 2268 10
28 79 2279 40
28 79 2321 10
28 81 1953 1
28 89 2109 1
28 98 2600 1
28 122 2513 1
28 138 2349 1
28 140 2227 1
28 155 2285 1
28 155 2314 1
28 175 2055 1
28 179 1969 1
28 179 1999 2
28 179 2003 1
28 179 2007 9
28 179 2040 1
28 179 2042 8
28 187 2525 1
28 187 2528 1
28 187 2644 1
28 187 2648 3
28 191 2605 1
28 191 2656 1
28 195 1616 3
28 198 1627 1
28 198 1677 1
28 198 1680 1
28 198 1723 1
28 198 1729 1
28 198 1745 1
28 198 1757 1
28 202 1817 1
28 202 1871 1
28 202 1952 1
28 214 1580 1
28 214 1787 1
28 241 1586 1
28 255 2316 1
28 262 1970 1
28 262 2099 1
28 262 2103 1
28 268 2652 2
28 268 2655 1
28 272 1616 2
28 293 2667 1
28 299 2271 2
28 299 2275 3
28 299 2287 2
28 299 2302 1
28 299 2306 2
28 299 2309 2
28 299 2312 1
28 299 2327 1
28 299 2335 1
28 299 2366 1
28 299 2371 2
28 299 2374 1
28 299 2412 1
28 299 2438 1
28 299 2445 1
28 299 2448 1
28 299 2450 1
28 299 2452 1
28 299 2454 1
28 299 2463 1
28 299 2474 2
28 299 2477 1
28 299 2479 2
28 299 2482 3
28 299 2494 2
28 299 2502 2
28 301 2108 1
28 301 2110 1
28 325 2422 1
28 325 2701 4
28 325 2725 1
28 325 2783 1
28 342 2362 1
28 361 2508 1
28 368 1948 1
28 368 2510 1
28 390 2109 1
28 392 1806 2
28 392 1811 1
28 392 1847 1
28 392 1851 1
28 392 1867 4
28 392 1900 1
28 392 1916 2
28 392 1922 3
28 392 1928 1
28 392 1935 2
28 392 1947 1
28 392 1952 2
28 392 1955 2
28 392 2111 1
28 392 2263 5
28 392 2273 1
28 392 2279 1
28 392 2283 2
28 392 2288 1
28 392 2299 1
28 392 2302 1
28 392 2306 1
28 392 2309 1
28 392 2314 1
28 392 2316 1
28 392 2325 1
28 392 2351 1
28 392 2354 1
28 392 2661 1
28 392 2664 3
28 406 1605 1
28 406 1607 1
28 406 1609 1
28 406 1612 2
28 406 1620 2
28 406 1623 3
28 406 1628 7
28 406 1636 1
28 406 1638 1
28 406 1646 1
28 406 1651 1
28 406 1667 2
28 406 1673 1
28 406 1677 1
28 406 1691 1
28 406 1719 1
28 406 1730 1
28 406 1739 1
28 406 1743 1
28 406 1745 1
28 406 1747 1
28 406 1751 2
28 406 1790 2
28 406 1796 1
28 406 2674 3
28 406 2678 3
28 406 2691 4
28 406 2696 1
28 406 2698 1
28 406 2701 1
28 406 2705 4
28 406 2710 7
28 406 2721 1
28 406 2724 1
28 406 2726 2
28 406 2729 1
28 406 2731 1
28 406 2733 1
28 406 2740 9
28 406 2752 1
28 406 2755 2
28 406 2761 1
28 406 2763 1
28 406 2767 3
28 406 2774 1
28 406 2777 1
28 413 2362 1
28 413 2371 1
28 413 2378 2
28 413 2381 2
28 413 2486 1
28 413 2489 1
28 413 2505 1
28 413 2670 4
28 425 2057 1
28 439 1803 1
28 464 2342 2
28 464 2345 1
28 481 2659 1
28 489 2654 1
28 495 1995 2
28 495 1998 1
28 495 2088 1
28 503 1963 1
28 516 2505 1
28 543 1799 1
28 611 2664 1
28 612 2291 1
28 612 2514 1
29 31 2721 1
29 31 2746 1
29 32 2118 1
29 38 2564 1
29 38 2570 1
29 38 2574 1
29 38 2579 3
29 39 2098 1
29 39 2107 1
29 42 1599 1
29 42 1607 3
29 42 1617 6
29 42 2663 1
29 43 2509 1
29 43 2771 1
29 48 2116 1
29 51 1954 1
29 51 2156 1
29 51 2202 3
29 53 2198 1
29 53 2454 1
29 53 2504 1
29 53 2527 1
29 53 2562 1
29 53 2566 1
29 54 2186 1
29 55 1801 1
29 58 2359 1
29 59 2355 1
29 60 2190 4
29 60 2196 1
29 62 2507 1
29 77 2305 1
29 78 1806 2
29 78 1954 1
29 85 2110 4
29 88 2208 2
29 88 2316 1
29 105 2118 1
29 107 1973 3
29 107 1979 1
29 107 1985 1
29 107 1987 2
29 107 1990 2
29 107 1998 1
29 107 2000 4
29 107 2010 2
29 107 2013 1
29 113 2078 1
29 113 2080 2
29 113 2084 1
29 113 2088 1
29 113 2090 1
29 113 2093 1
29 113 2102 3
29 113 2110 3
29 113 2663 1
29 117 1803 1
29 117 2660 1
29 119 2506 1
29 130 2497 1
29 133 2503 3
29 138 2502 2
29 138 2506 4
29 138 2722 7
29 138 2731 1
29 138 2733 1
29 138 2736 1
29 138 2744 1
29 139 2508 1
29 141 1868 1
29 141 1870 2
29 141 1938 1
29 141 2435 1
29 141 2459 1
29 145 1954 1
29 147 2663 1
29 149 2124 1
29 149 2131 1
29 149 2136 1
29 149 2738 1
29 149 2741 1
29 155 1598 1
29 155 1750 3
29 155 1756 2
29 155 1796 1
29 157 1957 1
29 159 1803 1
29 159 1806 21
29 159 1830 3
29 159 1835 1
29 159 1837 1
29 159 1843 5
29 159 1849 2
29 159 1852 1
29 159 1855 3
29 159 1865 1
29 159 1867 1
29 159 1869 1
29 159 1871 1
29 159 1873 4
29 159 1878 1
29 159 1889 1
29 159 1892 5
29 159 1907 4
29 159 1914 2
29 159 1918 1
29 159 1920 2
29 159 1926 1
29 159 1933 2
29 159 1938 2
29 159 1948 2
29 159 1951 1
29 160 2507 1
29 161 1963 1
29 161 1972 1
29 161 1975 5
29 161 1983 1
29 161 1985 2
29 161 1992 9
29 161 2004 10
29 166 2118 1
29 166 2316 1
29 168 2524 1
29 168 2592 1
29 168 2609 1
29 168 2616 1
29 168 2656 1
29 170 2570 1
29 170 2574 2
29 170 2579 1
29 170 2581 7
29 173 2558 1
29 173 2776 2
29 178 2177 1
29 178 2179 1
29 178 2184 2
29 178 2194 2
29 178 2197 1
29 184 1954 1
29 186 2460 1
29 186 2475 1
29 186 2490 2
29 186 2493 7
29 186 2501 4
29 186 2506 3
29 187 2205 1
29 192 2118 1
29 193 2663 1
29 198 1952 1
29 201 2155 1
29 201 2157 2
29 201 2160 1
29 201 2162 1
29 201 2166 2
29 201 2169 1
29 202 2663 1
29 205 1719 3
29 205 1724 3
29 205 1728 5
29 205 1737 5
29 205 1743 1
29 205 1750 3
29 205 1754 11
29 205 1767 1
29 205 1769 2
29 205 1772 4
29 205 1777 1
29 205 1780 3
29 205 1785 13
29 205 1800 4
29 207 1957 1
29 210 2169 1
29 211 2357 1
29 215 1801 1
29 217 2115 1
29 219 1806 1
29 219 2531 1
29 219 2594 1
29 219 2597 2
29 219 2600 1
29 219 2746 1
29 227 1600 1
29 227 1676 1
29 234 2355 1
29 235 2173 1
29 235 2175 1
29 235 2177 4
29 235 2186 2
29 237 2198 1
29 246 2505 1
29 248 2573 1
29 248 2578 5
29 248 2586 3
29 248 2592 1
29 248 2647 1
29 250 1625 1
29 251 2159 1
29 251 2163 1
29 251 2165 1
29 251 2167 2
29 257 2179 1
29 257 2187 1
29 257 2194 3
29 260 2171 1
29 260 2173 5
29 260 2183 2
29 260 2193 1
29 260 2775 1
29 267 2185 2
29 267 2194 1
29 274 1957 1
29 278 2356 1
29 279 2508 1
29 282 2189 1
29 282 2523 1
29 282 2609 1
29 282 2617 1
29 282 2649 1
29 287 2507 1
29 289 2580 2
29 289 2591 1
29 289 2649 1
29 289 2653 1
29 291 2149 1
29 291 2152 1
29 291 2170 6
29 291 2179 1
29 291 2183 2
29 291 2190 2
29 295 1969 1
29 295 2099 1
29 295 2117 1
29 295 2301 1
29 299 2109 1
29 300 2303 1
29 307 2362 1
29 307 2466 3
29 310 2751 1
29 312 1806 1
29 312 2111 1
29 313 2198 1
29 315 2526 1
29 315 2529 2
29 315 2580 1
29 315 2582 6
29 315 2662 1
29 316 2351 1
29 322 2149 1
29 322 2189 1
29 324 1801 1
29 330 2664 1
29 332 1954 1
29 345 1598 1
29 345 1602 1
29 345 1604 5
29 345 1610 3
29 345 1617 1
29 345 1619 2
29 345 1623 2
29 345 1629 1
29 345 1654 1
29 345 1664 1
29 345 1677 3
29 345 1689 1
29 345 1703 3
29 345 1720 1
29 345 1744 2
29 345 1749 3
29 345 1757 1
29 345 1765 1
29 345 1780 2
29 346 2510 1
29 346 2672 3
29 354 2513 1
29 354 2530 1
29 354 2536 2
29 354 2563 1
29 354 2574 1
29 354 2584 1
29 355 2354 1
29 357 2202 1
29 360 2760 1
29 360 2775 1
29 374 1805 1
29 374 1808 5
29 374 1814 5
29 374 1821 1
29 374 1823 11
29 374 1837 27
29 374 1865 9
29 374 1875 10
29 374 1886 29
29 374 1916 6
29 374 2207 1
29 383 2572 1
29 383 2580 1
29 384 2512 1
29 385 2665 1
29 386 2159 1
29 386 2166 1
29 386 2515 1
29 399 2109 1
29 403 2172 1
29 403 2174 2
29 403 2187 1
29 403 2192 1
29 406 2088 1
29 409 2151 1
29 409 2158 1
29 409 2161 1
29 409 2167 2
29 409 2176 1
29 419 2664 1
29 424 2509 1
29 431 2575 4
29 431 2580 3
29 431 2584 3
29 433 2353 1
29 433 2663 1
29 448 2227 1
29 448 2239 1
29 448 2255 2
29 448 2262 1
29 448 2264 1
29 448 2267 1
29 448 2272 1
29 448 2287 2
29 448 2303 2
29 448 2329 1
29 448 2346 1
29 448 2349 1
29 450 2509 1
29 451 2171 1
29 451 2177 2
29 451 2182 1
29 451 2184 1
29 451 2190 2
29 451 2193 1
29 451 2197 1
29 452 2661 1
29 464 2355 1
29 466 2530 1
29 466 2536 1
29 471 2118 2
29 472 2205 1
29 474 2507 1
29 483 2150 1
29 483 2171 1
29 483 2177 1
29 483 2181 2
29 483 2193 1
29 483 2201 1
29 504 1974 2
29 504 1977 1
29 504 1979 9
29 504 1990 3
29 504 2001 4
29 504 2006 1
29 504 2012 3
29 515 2506 1
29 519 1623 3
29 519 1634 2
29 519 1637 1
29 519 1639 19
29 519 1664 3
29 519 1668 28
29 519 1703 1
29 519 1707 1
29 519 1710 1
29 519 1712 1
29 519 1714 5
29 519 1962 1
29 519 1964 1
29 519 1972 1
29 519 2017 10
29 519 2028 17
29 519 2049 12
29 519 2062 2
29 519 2065 1
29 519 2067 4
29 519 2107 5
29 519 2113 2
29 519 2118 1
29 519 2136 1
29 519 2139 2
29 519 2143 1
29 531 2154 3
29 531 2159 1
29 531 2161 3
29 531 2165 1
29 537 2661 1
29 544 2502 1
29 544 2505 1
29 546 2353 1
29 546 2510 1
29 555 1955 1
29 557 2513 1
29 557 2529 1
29 557 2574 1
29 557 2577 7
29 557 2587 3
29 558 2356 1
29 561 1958 1
29 565 2530 1
29 565 2568 1
29 565 2586 1
29 565 2589 3
29 565 2603 1
29 565 2619 1
29 565 2622 1
29 565 2650 1
29 565 2655 1
29 565 2657 1
29 566 2615 2
29 566 2629 1
29 568 2228 1
29 570 2151 2
29 570 2178 1
29 570 2182 1
29 570 2184 1
29 572 1964 1
29 572 2070 1
29 572 2072 1
29 572 2094 2
29 572 2100 1
29 576 2355 1
29 579 2664 1
29 580 2353 1
29 596 1956 1
29 602 2665 1
30 33 2117 2
30 33 2201 2
30 33 2268 3
30 33 2272 4
30 33 2305 1
30 33 2320 1
30 35 1809 2
30 35 1941 2
30 37 2144 1
30 39 2196 1
30 40 2119 1
30 40 2122 1
30 44 1728 1
30 44 2359 1
30 44 2425 1
30 44 2427 1
30 44 2453 1
30 44 2497 1
30 44 2731 1
30 46 2113 1
30 53 2507 1
30 55 2665 1
30 59 1603 1
30 59 1658 1
30 59 1731 1
30 59 2354 1
30 60 2107 1
30 62 1628 1
30 71 1602 1
30 73 2173 1
30 73 2179 1
30 73 2186 1
30 77 2196 1
30 82 1696 6
30 82 1704 2
30 82 1717 5
30 82 1723 1
30 82 1725 3
30 82 1800 1
30 82 2127 3
30 84 2430 1
30 84 2445 1
30 84 2455 1
30 84 2457 1
30 84 2460 1
30 84 2485 1
30 84 2497 1
30 84 2499 2
30 85 2666 1
30 88 2144 1
30 88 2184 2
30 88 2190 5
30 92 1702 1
30 92 1708 1
30 92 1724 1
30 92 1766 1
30 92 2144 1
30 93 2269 1
30 93 2287 1
30 93 2341 1
30 93 2343 1
30 93 2345 1
30 98 2197 1
30 99 2174 1
30 100 2262 1
30 100 2567 1
30 101 2189 5
30 102 2196 1
30 106 2128 1
30 109 1603 1
30 109 2377 1
30 109 2410 1
30 109 2412 7
30 109 2423 5
30 109 2431 1
30 109 2433 2
30 109 2440 2
30 109 2444 2
30 109 2447 1
30 109 2449 1
30 109 2451 2
30 109 2454 3
30 109 2458 2
30 109 2461 2
30 109 2464 4
30 109 2474 1
30 109 2476 1
30 109 2478 1
30 109 2485 1
30 109 2496 1
30 109 2501 1
30 118 2269 1
30 118 2318 1
30 118 2342 1
30 118 2353 1
30 118 2709 1
30 119 1943 1
30 125 2202 1
30 125 2292 1
30 125 2296 2
30 125 2305 1
30 136 2663 1
30 137 1945 4
30 143 2505 3
30 145 1722 1
30 147 1959 1
30 147 1963 1
30 147 1966 1
30 147 2001 2
30 147 2004 3
30 147 2013 5
30 147 2026 3
30 147 2037 5
30 147 2046 1
30 147 2052 4
30 147 2058 1
30 147 2063 1
30 147 2069 1
30 147 2083 1
30 147 2086 3
30 147 2092 1
30 149 2508 1
30 153 2411 2
30 153 2418 4
30 153 2431 1
30 153 2436 1
30 153 2438 1
30 153 2442 1
30 153 2446 1
30 153 2453 2
30 153 2458 2
30 153 2461 3
30 153 2466 2
30 153 2469 1
30 153 2473 5
30 153 2483 1
30 153 2493 3
30 153 2498 1
30 153 2501 2
30 154 1651 1
30 154 1694 1
30 154 1729 1
30 154 2535 2
30 154 2697 2
30 154 2702 1
30 154 2704 8
30 154 2721 1
30 154 2723 2
30 154 2726 1
30 154 2728 1
30 154 2733 2
30 154 2764 1
30 156 2196 1
30 172 2568 2
30 174 2279 1
30 174 2295 1
30 174 2349 1
30 174 2360 1
30 175 2137 2
30 187 1954 1
30 188 2409 1
30 188 2504 1
30 189 2108 1
30 194 2144 1
30 206 1620 1
30 207 1943 1
30 207 2355 1
30 208 2078 2
30 208 2081 1
30 209 2260 1
30 209 2356 1
30 210 1694 1
30 210 2661 1
30 210 2681 1
30 210 2688 1
30 210 2692 1
30 210 2707 5
30 210 2713 4
30 210 2718 4
30 210 2724 1
30 210 2726 2
30 210 2735 1
30 210 2770 2
30 211 2569 1
30 212 1750 1
30 213 2145 1
30 213 2178 1
30 213 2182 1
30 215 1603 1
30 215 1953 1
30 215 2252 1
30 215 2328 2
30 215 2331 1
30 215 2349 1
30 221 2118 2
30 221 2122 1
30 221 2131 1
30 221 2141 1
30 222 2663 1
30 226 1810 1
30 231 1602 1
30 231 2688 1
30 231 2702 1
30 231 2722 1
30 231 2724 1
30 231 2739 1
30 231 2744 2
30 231 2762 2
30 231 2765 3
30 235 1966 1
30 235 1981 1
30 235 1993 1
30 235 1998 1
30 235 2016 1
30 235 2034 1
30 235 2043 1
30 235 2051 1
30 235 2055 1
30 235 2071 1
30 235 2073 2
30 235 2082 1
30 235 2091 1
30 235 2102 1
30 235 2129 1
30 235 2707 3
30 235 2717 1
30 243 2741 1
30 246 2353 1
30 248 2288 3
30 248 2293 1
30 257 1962 2
30 257 1966 1
30 257 1972 1
30 257 1975 3
30 257 1980 14
30 257 1995 8
30 257 2004 4
30 257 2011 3
30 257 2015 4
30 257 2021 2
30 257 2025 2
30 257 2028 16
30 257 2045 6
30 257 2053 9
30 257 2063 7
30 257 2071 5
30 257 2078 5
30 257 2085 1
30 257 2087 1
30 257 2090 1
30 257 2099 5
30 257 2668 1
30 260 2118 1
30 260 2120 5
30 260 2130 1
30 260 2132 2
30 260 2140 1
30 263 1710 1
30 263 1720 1
30 263 1956 1
30 275 1956 2
30 275 2083 2
30 275 2090 1
30 275 2108 2
30 275 2113 1
30 275 2117 6
30 275 2125 2
30 275 2130 3
30 275 2134 1
30 275 2136 5
30 275 2142 1
30 275 2144 3
30 275 2148 1
30 275 2168 3
30 275 2172 6
30 275 2179 7
30 275 2187 1
30 275 2189 1
30 275 2197 1
30 284 2113 1
30 289 1940 1
30 292 1800 1
30 292 1805 1
30 294 2323 6
30 296 2676 1
30 296 2690 1
30 297 2142 1
30 298 2430 1
30 300 2174 1
30 300 2176 4
30 301 2508 1
30 311 2142 2
30 311 2225 1
30 311 2346 2
30 313 1800 1
30 313 2679 1
30 313 2763 9
30 322 1603 1
30 322 1960 3
30 322 1980 10
30 322 1999 3
30 322 2016 2
30 322 2019 1
30 322 2023 1
30 322 2027 1
30 322 2034 2
30 322 2056 5
30 322 2064 2
30 322 2068 1
30 322 2072 2
30 322 2091 1
30 322 2098 2
30 322 2101 1
30 322 2105 1
30 324 2660 1
30 330 2129 1
30 330 2283 1
30 330 2289 1
30 330 2295 1
30 330 2313 1
30 330 2315 2
30 330 2333 1
30 331 2771 1
30 332 1603 1
30 332 1768 1
30 340 2109 1
30 340 2533 1
30 344 2304 1
30 344 2306 1
30 344 2317 1
30 344 2322 2
30 344 2344 1
30 346 2109 1
30 347 2196 1
30 349 2173 2
30 349 2176 4
30 349 2184 1
30 349 2186 1
30 349 2190 1
30 353 2668 1
30 353 2694 1
30 353 2699 1
30 353 2706 1
30 353 2717 1
30 353 2726 2
30 353 2745 1
30 353 2754 1
30 353 2763 3
30 353 2768 4
30 353 2774 1
30 354 2110 1
30 355 2113 1
30 356 2345 1
30 356 2351 1
30 356 2353 1
30 357 2175 1
30 357 2177 1
30 357 2516 1
30 357 2531 1
30 358 1627 1
30 358 1629 1
30 358 1631 4
30 358 1636 1
30 358 1645 1
30 358 1650 2
30 358 1653 1
30 358 1657 1
30 358 1667 1
30 358 1795 1
30 358 2538 1
30 358 2573 1
30 358 2712 2
30 361 2186 1
30 364 1615 1
30 364 1620 2
30 364 1648 3
30 364 1669 1
30 364 1689 1
30 364 1694 1
30 364 1696 5
30 364 1702 1
30 364 1706 2
30 364 1712 1
30 364 1718 2
30 364 1722 1
30 364 1724 2
30 364 1730 2
30 364 1756 1
30 364 1771 1
30 364 2360 2
30 364 2363 1
30 364 2409 3
30 364 2416 4
30 364 2421 1
30 364 2426 1
30 364 2430 1
30 364 2432 1
30 364 2435 1
30 364 2438 2
30 364 2443 5
30 364 2452 1
30 364 2455 5
30 364 2463 2
30 364 2472 2
30 364 2477 1
30 364 2481 1
30 364 2483 2
30 364 2491 1
30 364 2494 1
30 364 2496 3
30 364 2501 2
30 364 2509 2
30 364 2673 1
30 364 2679 1
30 364 2682 1
30 364 2684 1
30 364 2688 1
30 364 2710 3
30 364 2717 5
30 364 2723 1
30 364 2726 1
30 364 2728 7
30 364 2736 2
30 364 2753 1
30 364 2762 3
30 364 2767 1
30 364 2770 1
30 364 2778 1
30 376 2118 1
30 377 2409 1
30 377 2501 1
30 383 1967 1
30 383 1971 1
30 383 1976 1
30 383 2010 1
30 383 2015 1
30 383 2017 3
30 383 2029 1
30 383 2075 1
30 383 2078 1
30 383 2081 3
30 383 2088 1
30 383 2090 1
30 383 2409 1
30 385 1809 2
30 385 1813 3
30 387 2366 5
30 387 2374 6
30 387 2382 1
30 387 2384 25
30 387 2417 1
30 387 2420 1
30 387 2425 1
30 387 2435 2
30 387 2448 1
30 387 2455 2
30 387 2464 3
30 387 2482 1
30 387 2495 1
30 387 2503 1
30 387 2514 1
30 387 2519 1
30 395 2140 1
30 409 2674 2
30 409 2678 1
30 409 2682 1
30 409 2686 1
30 409 2692 5
30 409 2699 18
30 409 2718 2
30 409 2721 1
30 409 2723 16
30 409 2740 2
30 409 2744 6
30 409 2762 3
30 409 2767 2
30 409 2770 2
30 409 2776 1
30 416 1809 1
30 416 1812 2
30 416 1942 1
30 416 2113 1
30 418 2329 2
30 422 2116 1
30 422 2214 1
30 422 2307 4
30 422 2340 1
30 430 2536 1
30 430 2569 1
30 432 2236 1
30 432 2240 1
30 446 1803 2
30 450 2438 1
30 451 2505 1
30 465 2661 1
30 466 2042 1
30 466 2048 1
30 466 2056 1
30 466 2074 1
30 469 2533 1
30 483 2489 2
30 487 2082 1
30 490 2511 1
30 491 1959 2
30 491 1962 1
30 491 1980 1
30 491 1991 11
30 491 2032 2
30 491 2041 1
30 491 2046 1
30 491 2048 1
30 491 2061 1
30 491 2066 1
30 491 2068 1
30 491 2070 2
30 491 2080 3
30 491 2091 1
30 491 2098 2
30 491 2101 1
30 491 2667 2
30 494 2116 1
30 495 2145 1
30 495 2223 1
30 495 2356 1
30 495 2358 1
30 495 2481 1
30 495 2594 1
30 496 2512 1
30 499 1980 3
30 507 2140 2
30 507 2287 1
30 507 2305 1
30 507 2333 1
30 507 2348 1
30 507 2352 1
30 509 2156 1
30 524 1808 1
30 524 1811 2
30 524 1939 1
30 524 1941 1
30 524 2546 1
30 524 2647 1
30 529 2108 1
30 532 2508 1
30 533 2080 1
30 534 2144 1
30 534 2281 1
30 534 2286 3
30 534 2343 1
30 534 2507 2
30 537 2595 2
30 538 2352 1
30 538 2354 1
30 540 2289 1
30 540 2321 2
30 540 2338 1
30 545 2090 1
30 545 2116 1
30 546 2224 1
30 546 2273 1
30 546 2284 2
30 546 2288 2
30 546 2302 1
30 546 2305 2
30 546 2311 1
30 546 2316 1
30 546 2333 1
30 546 2337 1
30 546 2346 1
30 547 1628 1
30 547 2363 1
30 558 2267 1
30 562 1938 1
30 562 2124 1
30 562 2127 1
30 562 2130 1
30 562 2133 1
30 562 2174 3
30 562 2180 2
30 566 1958 1
30 566 1967 1
30 566 1970 2
30 566 1977 2
30 566 2002 3
30 566 2009 1
30 566 2012 2
30 566 2016 4
30 566 2029 1
30 566 2046 1
30 566 2053 1
30 566 2071 1
30 566 2075 1
30 566 2077 3
30 566 2084 2
30 566 2088 3
30 566 2092 2
30 566 2103 2
30 579 1938 1
30 580 2210 1
30 580 2269 1
30 580 2287 2
30 580 2294 1
30 580 2338 1
30 580 2348 1
30 581 2178 1
30 584 2107 1
30 593 2362 3
30 593 2368 3
30 593 2387 1
30 593 2397 3
30 593 2401 5
30 593 2407 1
30 593 2442 1
30 593 2504 1
30 605 2559 1
30 605 2660 1
30 606 2120 1
30 606 2306 1
30 606 2336 5
30 606 2342 1
31 41 2602 1
31 41 2604 1
31 41 2609 1
31 41 2612 3
31 41 2617 1
31 42 1789 1
31 42 1799 1
31 42 2110 1
31 43 2115 2
31 43 2134 2
31 43 2161 1
31 43 2164 1
31 43 2201 1
31 43 2207 1
31 43 2209 3
31 43 2217 2
31 43 2222 2
31 43 2225 2
31 43 2230 1
31 43 2232 2
31 43 2238 1
31 43 2241 1
31 43 2248 1
31 43 2253 3
31 49 1904 1
31 49 1942 1
31 51 2423 2
31 51 2443 1
31 51 2445 2
31 51 2465 1
31 51 2473 1
31 51 2482 1
31 55 2387 1
31 55 2391 1
31 55 2424 1
31 55 2426 4
31 55 2445 2
31 55 2482 1
31 55 2484 1
31 55 2492 1
31 60 2352 1
31 60 2528 1
31 60 2615 1
31 61 2387 1
31 61 2389 2
31 61 2423 1
31 61 2483 1
31 65 2508 1
31 72 2504 1
31 74 2248 1
31 76 1957 1
31 76 2661 1
31 76 2767 2
31 80 1958 1
31 85 2275 1
31 85 2277 2
31 85 2291 2
31 85 2295 8
31 85 2305 1
31 85 2307 1
31 85 2310 1
31 85 2312 2
31 85 2364 1
31 85 2367 2
31 85 2436 1
31 85 2438 8
31 85 2448 3
31 85 2453 1
31 85 2459 1
31 85 2464 1
31 85 2469 1
31 85 2478 1
31 85 2484 1
31 88 2738 1
31 92 2366 2
31 92 2388 3
31 92 2424 4
31 92 2436 1
31 92 2440 1
31 92 2480 1
31 92 2485 1
31 92 2491 1
31 92 2493 1
31 98 1800 1
31 98 2602 14
31 98 2623 1
31 98 2628 1
31 98 2630 1
31 101 1710 1
31 111 1961 1
31 111 2108 3
31 121 2260 1
31 133 2136 1
31 138 2268 23
31 138 2662 3
31 138 2761 1
31 138 2770 2
31 144 1962 1
31 144 2107 1
31 146 1598 1
31 146 1606 1
31 146 1609 1
31 146 1622 1
31 146 1658 2
31 146 1661 2
31 146 1677 1
31 146 1679 1
31 146 1706 1
31 146 1726 3
31 146 1737 1
31 146 1753 3
31 147 2111 1
31 148 2739 1
31 149 2726 3
31 149 2730 4
31 149 2740 6
31 149 2747 1
31 149 2749 1
31 149 2751 8
31 149 2761 3
31 149 2765 1
31 149 2769 1
31 149 2771 1
31 149 2775 4
31 149 2781 2
31 151 1895 1
31 151 1905 1
31 151 1922 1
31 151 1952 1
31 151 2109 1
31 154 2263 1
31 155 2183 1
31 159 1782 2
31 159 1789 1
31 159 1793 2
31 159 1796 2
31 162 1802 1
31 162 2261 1
31 168 2300 1
31 171 1965 2
31 171 2516 1
31 171 2519 3
31 171 2525 2
31 171 2536 1
31 171 2538 1
31 171 2545 3
31 171 2549 50
31 171 2642 1
31 171 2647 2
31 171 2651 5
31 171 2657 3
31 177 1958 1
31 178 2109 2
31 178 2352 1
31 187 2514 2
31 187 2551 2
31 187 2561 1
31 187 2563 1
31 187 2565 2
31 187 2570 1
31 187 2582 1
31 187 2598 1
31 187 2600 2
31 187 2607 1
31 188 2264 1
31 191 1924 1
31 191 1931 1
31 191 1934 1
31 191 2607 2
31 192 1800 1
31 193 2111 1
31 195 1967 1
31 195 2015 2
31 195 2023 1
31 195 2032 1
31 195 2040 1
31 195 2043 2
31 195 2048 1
31 195 2051 2
31 195 2056 3
31 195 2062 1
31 195 2081 1
31 195 2089 1
31 195 2710 1
31 196 2557 1
31 196 2562 1
31 196 2595 4
31 198 2262 1
31 201 2369 1
31 201 2378 1
31 201 2386 8
31 201 2405 1
31 201 2409 2
31 201 2482 3
31 203 1878 1
31 205 1772 1
31 207 2304 1
31 207 2307 1
31 207 2440 1
31 207 2443 1
31 207 2465 1
31 207 2474 1
31 207 2476 2
31 211 2309 2
31 211 2352 1
31 211 2416 1
31 211 2424 1
31 211 2437 1
31 211 2500 1
31 212 1959 1
31 218 2109 1
31 227 1598 1
31 227 1604 18
31 227 1623 4
31 227 1628 6
31 227 1638 1
31 227 1646 2
31 227 1651 2
31 227 1655 2
31 227 1658 14
31 227 1674 2
31 227 1677 5
31 227 1692 3
31 227 1696 8
31 227 1706 5
31 227 1712 6
31 227 1719 2
31 227 1722 1
31 227 1725 1
31 227 1728 20
31 227 1749 2
31 227 1752 3
31 227 1756 1
31 227 1758 16
31 227 1775 1
31 227 1777 2
31 227 1780 1
31 227 1783 1
31 227 1794 2
31 227 1798 1
31 227 1805 1
31 227 1904 1
31 227 2241 1
31 227 2259 1
31 227 2722 3
31 227 2726 3
31 227 2730 4
31 227 2736 11
31 227 2748 3
31 227 2752 5
31 227 2761 3
31 227 2765 1
31 227 2769 6
31 227 2777 1
31 227 2783 1
31 228 2510 1
31 231 2502 1
31 250 1708 1
31 250 1724 1
31 250 1726 1
31 250 1735 1
31 250 1738 1
31 250 1761 1
31 251 2361 1
31 251 2386 3
31 251 2390 2
31 252 2169 1
31 252 2175 1
31 252 2218 1
31 255 2261 1
31 257 2352 1
31 260 2113 1
31 264 1803 2
31 264 2291 1
31 265 1960 1
31 266 2114 4
31 266 2131 6
31 266 2139 1
31 266 2141 7
31 266 2150 2
31 266 2153 1
31 266 2158 1
31 266 2160 2
31 266 2164 1
31 266 2169 3
31 266 2175 5
31 266 2181 3
31 266 2188 20
31 266 2211 2
31 266 2215 4
31 266 2220 2
31 266 2223 2
31 266 2227 1
31 266 2231 1
31 266 2233 2
31 266 2236 2
31 266 2246 2
31 266 2252 2
31 266 2255 4
31 268 2135 1
31 268 2196 1
31 268 2254 1
31 268 2535 3
31 268 2645 1
31 268 2647 1
31 268 2651 1
31 268 2654 1
31 272 2137 1
31 274 1958 1
31 275 1955 1
31 278 1933 1
31 278 2287 2
31 278 2746 1
31 278 2761 1
31 278 2772 1
31 278 2781 1
31 280 1812 3
31 280 1825 1
31 280 1831 2
31 280 1844 1
31 280 1851 1
31 280 1879 3
31 280 1919 1
31 286 2275 1
31 292 2665 2
31 294 1810 2
31 294 1843 1
31 294 1879 2
31 294 1921 1
31 294 1938 1
31 294 1947 2
31 295 1607 1
31 295 1610 1
31 295 1646 1
31 295 1663 1
31 295 1701 1
31 295 1706 1
31 299 2264 1
31 307 2606 2
31 307 2612 1
31 307 2633 1
31 307 2635 1
31 309 2522 1
31 309 2524 5
31 312 1957 1
31 316 2108 1
31 322 2311 1
31 323 1804 1
31 323 1815 1
31 323 1904 1
31 323 1929 3
31 345 2286 3
31 345 2290 1
31 346 1962 2
31 349 2759 1
31 352 2114 1
31 352 2292 1
31 354 2317 1
31 354 2353 1
31 357 1961 1
31 359 2116 2
31 359 2175 1
31 359 2181 1
31 364 1956 1
31 364 2355 1
31 376 2074 1
31 378 2299 1
31 378 2306 1
31 378 2353 1
31 378 2363 1
31 378 2369 1
31 378 2381 1
31 378 2385 8
31 378 2403 2
31 378 2416 1
31 378 2418 1
31 378 2465 4
31 378 2470 4
31 378 2483 3
31 379 2479 1
31 386 2422 1
31 386 2477 1
31 386 2481 4
31 386 2490 1
31 401 2363 2
31 401 2424 1
31 401 2427 1
31 401 2432 3
31 401 2436 1
31 401 2438 1
31 401 2465 6
31 401 2472 1
31 401 2474 1
31 401 2476 2
31 401 2502 1
31 402 1960 1
31 407 2293 1
31 407 2300 1
31 407 2302 1
31 407 2304 1
31 407 2306 2
31 407 2312 1
31 407 2319 2
31 407 2366 8
31 407 2471 2
31 407 2475 1
31 407 2481 1
31 407 2483 3
31 409 2389 2
31 409 2392 1
31 409 2429 1
31 409 2454 1
31 409 2493 1
31 412 1805 1
31 412 1922 1
31 412 1945 1
31 416 2264 1
31 417 1962 1
31 428 1805 2
31 437 2263 1
31 443 1958 1
31 447 2109 1
31 447 2510 1
31 449 2295 1
31 449 2299 1
31 449 2363 1
31 449 2391 2
31 449 2462 1
31 449 2465 6
31 449 2472 1
31 449 2476 1
31 449 2496 1
31 464 2507 3
31 464 2538 1
31 464 2546 1
31 464 2554 1
31 464 2556 3
31 464 2562 8
31 464 2572 3
31 464 2577 1
31 464 2582 3
31 464 2590 8
31 468 1959 1
31 481 1806 1
31 481 1950 1
31 481 2599 1
31 481 2659 2
31 481 2670 3
31 481 2675 1
31 481 2767 2
31 489 1961 2
31 489 1964 1
31 489 1968 4
31 489 1980 3
31 489 2028 1
31 489 2040 1
31 489 2043 2
31 489 2052 1
31 489 2056 1
31 489 2058 3
31 489 2062 3
31 489 2066 4
31 489 2071 1
31 489 2074 6
31 489 2082 3
31 489 2087 1
31 489 2089 2
31 489 2093 3
31 489 2097 2
31 489 2100 1
31 489 2108 5
31 489 2355 5
31 489 2507 6
31 489 2652 1
31 489 2659 2
31 491 2112 1
31 493 2294 1
31 493 2296 4
31 493 2364 1
31 493 2389 1
31 493 2425 1
31 493 2449 1
31 493 2463 10
31 493 2475 1
31 493 2477 1
31 493 2482 2
31 493 2493 2
31 500 2110 1
31 504 2189 1
31 504 2195 1
31 504 2198 1
31 505 1960 1
31 505 1962 1
31 505 2356 1
31 506 1958 1
31 516 1801 1
31 519 2431 2
31 519 2477 2
31 519 2498 1
31 520 2299 1
31 520 2302 1
31 520 2306 1
31 520 2314 1
31 520 2317 1
31 520 2348 2
31 520 2481 1
31 520 2485 1
31 526 2110 1
31 530 2360 1
31 530 2365 1
31 530 2417 1
31 530 2456 2
31 530 2460 1
31 530 2462 1
31 530 2477 1
31 530 2482 1
31 530 2484 2
31 530 2487 1
31 531 2360 1
31 531 2387 1
31 531 2416 1
31 531 2478 2
31 531 2484 1
31 531 2493 1
31 539 1801 2
31 544 1952 1
31 544 2271 1
31 544 2277 1
31 544 2287 1
31 552 2357 1
31 554 2352 1
31 564 1963 1
31 566 2314 1
31 569 2721 1
31 582 2295 1
31 582 2298 2
31 582 2416 1
31 582 2422 1
31 582 2425 3
31 582 2437 1
31 582 2466 3
31 582 2471 1
31 582 2474 1
31 582 2481 4
31 582 2490 4
31 592 2352 1
31 601 2260 1
31 603 2352 1
32 33 2181 1
32 42 2358 1
32 44 2018 1
32 44 2585 1
32 46 2108 1
32 50 2106 1
32 54 1657 4
32 54 1676 9
32 54 1694 2
32 54 1699 1
32 54 1701 1
32 54 1707 1
32 54 1713 2
32 54 1718 6
32 54 1725 1
32 54 1727 2
32 54 1731 2
32 54 1738 1
32 54 1747 2
32 54 1759 1
32 83 1657 1
32 83 1660 1
32 87 2649 1
32 92 2514 1
32 94 2353 1
32 107 2687 1
32 110 1959 2
32 110 1963 4
32 110 1968 1
32 110 1976 1
32 110 1979 1
32 110 1990 1
32 110 2082 1
32 110 2095 4
32 114 2212 1
32 114 2279 1
32 114 2342 1
32 114 2371 1
32 114 2388 1
32 114 2400 1
32 114 2440 1
32 114 2462 1
32 114 2467 1
32 125 2124 1
32 126 2120 2
32 139 1958 1
32 139 1972 1
32 139 2094 2
32 139 2097 2
32 147 2184 1
32 156 2018 1
32 157 1743 2
32 157 1798 1
32 174 2516 1
32 174 2519 29
32 174 2549 26
32 174 2576 8
32 174 2585 1
32 174 2591 14
32 174 2609 11
32 174 2621 28
32 174 2652 1
32 174 2657 2
32 177 1999 2
32 177 2033 1
32 177 2035 1
32 177 2037 1
32 177 2047 1
32 177 2102 1
32 177 2108 1
32 177 2114 4
32 177 2124 2
32 177 2131 1
32 177 2134 20
32 177 2155 4
32 177 2163 3
32 177 2169 1
32 177 2176 1
32 177 2178 2
32 177 2183 1
32 177 2185 2
32 177 2361 1
32 177 2511 1
32 181 1994 1
32 190 2362 1
32 197 1981 1
32 199 2511 1
32 215 2161 1
32 215 2184 1
32 215 2516 1
32 215 2522 1
32 218 2182 1
32 218 2196 2
32 228 2555 1
32 228 2565 1
32 228 2567 1
32 228 2639 1
32 228 2646 1
32 230 2122 1
32 235 2649 1
32 242 1963 3
32 242 1972 1
32 252 2566 1
32 252 2598 1
32 252 2606 1
32 252 2645 1
32 260 1800 1
32 260 2782 1
32 267 2358 1
32 275 2208 1
32 275 2213 3
32 275 2218 1
32 275 2220 3
32 275 2224 1
32 275 2231 1
32 275 2233 3
32 275 2239 5
32 275 2246 2
32 275 2257 1
32 275 2272 1
32 275 2281 1
32 275 2285 1
32 275 2287 1
32 275 2296 1
32 275 2298 1
32 275 2301 1
32 275 2323 1
32 275 2343 1
32 275 2371 1
32 275 2373 1
32 275 2386 1
32 275 2389 2
32 275 2396 1
32 275 2399 1
32 275 2409 2
32 275 2416 2
32 275 2419 1
32 275 2422 1
32 275 2431 1
32 275 2441 2
32 275 2444 1
32 275 2447 1
32 275 2463 1
32 275 2468 2
32 275 2489 1
32 275 2491 6
32 275 2498 4
32 275 2503 1
32 275 2585 1
32 275 2627 1
32 275 2646 1
32 275 2674 1
32 284 2208 1
32 284 2491 1
32 288 1598 28
32 288 1628 20
32 288 1649 1
32 288 1655 2
32 288 1658 1
32 288 1660 3
32 288 1664 2
32 288 1669 3
32 288 1673 3
32 288 1677 3
32 288 1681 4
32 288 1687 1
32 288 1689 6
32 288 1696 1
32 288 1698 1
32 288 1707 1
32 288 1713 1
32 288 1718 1
32 288 1727 4
32 288 1732 3
32 288 1736 1
32 288 1740 1
32 288 1743 3
32 288 1748 1
32 288 1750 2
32 288 1753 4
32 288 1765 1
32 288 1771 1
32 288 1774 2
32 288 1777 1
32 288 1779 1
32 288 1782 16
32 294 2111 1
32 297 2119 1
32 298 2108 1
32 305 2598 1
32 305 2648 1
32 307 2358 1
32 315 1960 1
32 315 1962 7
32 315 1970 6
32 315 1979 1
32 315 2021 1
32 315 2084 1
32 315 2088 1
32 315 2096 1
32 317 1660 1
32 317 1663 1
32 317 1787 1
32 317 1789 9
32 317 2115 1
32 321 1787 1
32 321 1795 1
32 321 1798 1
32 326 2517 1
32 327 2357 1
32 331 1657 4
32 331 1696 1
32 331 1718 2
32 331 1727 1
32 331 2556 1
32 331 2596 1
32 345 1966 1
32 350 2403 1
32 350 2473 1
32 350 2484 1
32 355 2664 1
32 356 2165 1
32 357 2725 1
32 357 2767 1
32 357 2780 1
32 364 1998 1
32 364 2107 1
32 368 2358 1
32 369 2359 1
32 372 1964 1
32 378 2662 1
32 383 2114 1
32 392 2515 2
32 392 2519 3
32 392 2525 2
32 392 2529 2
32 392 2533 3
32 392 2537 1
32 392 2542 1
32 392 2545 1
32 392 2550 2
32 392 2558 1
32 392 2562 1
32 392 2585 1
32 392 2588 1
32 392 2594 1
32 392 2601 2
32 392 2624 1
32 392 2639 1
32 392 2649 1
32 404 2687 1
32 404 2736 1
32 408 2359 2
32 425 1806 1
32 427 2517 1
32 427 2523 4
32 427 2529 2
32 427 2532 2
32 427 2535 1
32 427 2542 1
32 427 2551 2
32 427 2554 1
32 427 2556 2
32 427 2560 6
32 427 2570 1
32 427 2578 4
32 427 2583 4
32 427 2595 9
32 427 2605 3
32 427 2610 1
32 427 2612 1
32 427 2624 2
32 427 2633 2
32 427 2639 6
32 427 2646 4
32 427 2658 1
32 428 2660 1
32 432 2663 1
32 432 2734 1
32 432 2753 1
32 432 2769 1
32 432 2777 1
32 433 2516 1
32 434 1802 1
32 437 2508 1
32 440 2201 2
32 440 2210 1
32 440 2214 1
32 440 2323 1
32 440 2326 1
32 440 2353 1
32 440 2376 1
32 440 2381 1
32 440 2386 1
32 440 2388 1
32 440 2391 1
32 440 2412 1
32 440 2422 1
32 440 2424 1
32 440 2436 1
32 440 2473 1
32 440 2484 1
32 440 2495 1
32 447 1663 1
32 447 1965 2
32 447 2096 1
32 447 2100 2
32 447 2186 1
32 460 2562 1
32 460 2566 1
32 460 2594 1
32 460 2597 1
32 460 2629 1
32 460 2657 1
32 465 2183 1
32 465 2202 1
32 466 2294 1
32 466 2687 1
32 471 2115 1
32 473 1827 1
32 473 1843 1
32 473 1899 1
32 473 1946 1
32 481 2357 1
32 482 2509 1
32 486 2133 3
32 486 2137 1
32 486 2139 1
32 486 2141 3
32 486 2145 5
32 486 2151 1
32 486 2154 1
32 486 2156 1
32 486 2353 1
32 486 2441 1
32 486 2496 1
32 486 2500 1
32 489 2184 1
32 497 2661 1
32 501 2565 1
32 501 2568 1
32 501 2657 1
32 502 2119 1
32 523 2358 1
32 526 1935 1
32 527 2203 1
32 527 2210 3
32 527 2220 2
32 527 2257 1
32 527 2269 1
32 527 2278 1
32 527 2281 1
32 527 2290 1
32 527 2298 1
32 527 2302 4
32 527 2308 1
32 527 2325 2
32 527 2328 1
32 527 2332 1
32 527 2336 1
32 527 2338 1
32 527 2342 1
32 527 2349 2
32 527 2368 1
32 527 2371 1
32 527 2378 1
32 527 2387 1
32 527 2389 3
32 527 2395 1
32 527 2401 1
32 527 2414 1
32 527 2440 1
32 527 2442 1
32 527 2446 2
32 527 2456 1
32 527 2472 1
32 527 2485 1
32 527 2504 1
32 528 2123 1
32 536 2182 1
32 537 2766 2
32 537 2773 3
32 537 2778 1
32 538 2164 1
32 539 2357 1
32 543 2355 1
32 545 2202 2
32 545 2207 1
32 545 2210 1
32 545 2215 1
32 545 2285 1
32 545 2342 1
32 545 2501 2
32 548 2783 1
32 550 1963 1
32 552 2106 1
32 559 2035 1
32 559 2069 1
32 559 2168 1
32 562 2782 1
32 580 2779 1
32 590 2203 2
32 590 2245 1
32 590 2352 1
32 590 2404 1
32 590 2436 1
32 596 2114 1
32 607 2120 1
32 607 2123 1
33 40 1704 1
33 40 1712 1
33 40 1724 2
33 40 1727 1
33 40 2118 1
33 51 2353 1
33 62 2106 1
33 64 2783 1
33 73 2355 1
33 87 1964 1
33 87 2071 1
33 93 2268 2
33 93 2281 1
33 93 2662 1
33 94 2670 1
33 94 2672 3
33 94 2676 1
33 94 2678 1
33 94 2725 5
33 94 2753 1
33 94 2762 1
33 94 2772 1
33 94 2780 1
33 106 2506 1
33 108 2511 1
33 108 2525 1
33 108 2561 1
33 108 2564 2
33 108 2567 1
33 108 2571 7
33 108 2612 1
33 108 2640 1
33 108 2643 1
33 108 2658 1
33 113 1805 1
33 118 2283 4
33 118 2288 1
33 118 2290 7
33 125 1961 2
33 125 2105 1
33 125 2208 1
33 125 2210 1
33 125 2288 1
33 126 1821 1
33 126 1823 1
33 126 1834 2
33 126 1844 2
33 126 1847 6
33 126 1856 3
33 126 1861 1
33 126 1864 1
33 126 1866 4
33 126 1871 3
33 126 1877 1
33 126 1879 1
33 126 1881 2
33 126 1892 1
33 126 1895 2
33 126 1945 3
33 126 2025 1
33 126 2093 1
33 126 2103 2
33 129 1690 1
33 129 1714 1
33 129 1716 1
33 129 1719 3
33 129 1724 2
33 129 1730 1
33 129 1781 1
33 136 1961 1
33 138 2107 1
33 138 2664 1
33 139 1953 1
33 150 1802 1
33 151 1690 1
33 151 1708 1
33 151 1714 1
33 151 1723 1
33 153 1810 1
33 153 1822 2
33 153 1864 1
33 153 1866 1
33 153 2088 1
33 154 2114 1
33 156 1953 1
33 156 2126 1
33 160 1800 1
33 162 1706 1
33 162 1721 1
33 162 1727 4
33 162 1733 2
33 167 2510 1
33 168 1689 2
33 168 1703 1
33 168 1709 1
33 168 1714 1
33 168 1721 1
33 170 2111 1
33 174 2159 2
33 174 2298 1
33 174 2348 1
33 178 2355 1
33 181 2190 1
33 181 2361 1
33 186 2111 2
33 188 1584 1
33 188 1587 1
33 188 1688 2
33 188 1691 1
33 188 1704 1
33 188 1706 11
33 188 1718 4
33 188 1742 2
33 188 1785 1
33 188 1787 6
33 188 1794 1
33 190 2391 1
33 190 2393 1
33 190 2397 1
33 190 2400 3
33 190 2404 10
33 190 2418 1
33 190 2421 1
33 190 2434 1
33 190 2437 4
33 190 2444 2
33 190 2449 1
33 190 2451 2
33 190 2462 1
33 190 2466 8
33 190 2478 2
33 190 2481 3
33 190 2485 1
33 190 2493 1
33 190 2503 1
33 192 2354 1
33 193 2521 1
33 194 2107 1
33 215 2300 1
33 215 2342 1
33 215 2349 1
33 218 2182 1
33 218 2189 1
33 221 1646 1
33 221 1669 1
33 221 1684 1
33 221 1686 2
33 221 1689 1
33 221 1714 2
33 221 1722 1
33 221 1733 1
33 221 1735 1
33 221 1792 1
33 221 1800 1
33 221 2116 3
33 225 1804 2
33 228 1876 1
33 228 1964 1
33 234 1959 1
33 235 1596 1
33 235 1605 1
33 235 1608 5
33 235 1617 1
33 235 1624 1
33 235 1631 2
33 235 1650 1
33 235 1671 1
33 235 1674 6
33 235 1681 2
33 235 1685 3
33 235 1705 1
33 235 1710 4
33 235 1721 1
33 235 1736 1
33 235 1738 1
33 235 1740 1
33 235 1742 1
33 235 1769 1
33 235 1784 3
33 235 1794 2
33 235 1797 1
33 246 2126 1
33 246 2354 1
33 248 2351 1
33 249 2109 1
33 252 1725 1
33 252 1727 1
33 252 1733 1
33 260 2119 1
33 265 2070 1
33 265 2105 1
33 275 2116 3
33 277 2144 1
33 288 2668 1
33 311 1961 1
33 311 2111 1
33 311 2252 1
33 311 2281 2
33 311 2287 1
33 311 2343 1
33 315 1603 1
33 315 1611 1
33 315 1722 2
33 317 2121 1
33 317 2528 1
33 317 2530 2
33 317 2536 3
33 317 2540 1
33 317 2561 1
33 317 2564 4
33 317 2569 2
33 317 2574 1
33 317 2577 1
33 317 2586 1
33 317 2590 2
33 317 2593 2
33 317 2596 2
33 317 2601 3
33 317 2655 2
33 324 1805 1
33 324 1810 1
33 324 1952 1
33 324 2073 1
33 324 2098 1
33 324 2115 1
33 325 2112 1
33 325 2114 1
33 328 2357 1
33 330 2244 1
33 330 2276 1
33 330 2297 1
33 330 2301 1
33 330 2303 2
33 330 2306 1
33 330 2354 1
33 330 2660 1
33 341 1786 1
33 341 2667 1
33 341 2670 3
33 341 2681 1
33 341 2686 6
33 341 2697 1
33 341 2702 1
33 341 2708 1
33 341 2715 1
33 344 2150 11
33 344 2162 2
33 344 2166 3
33 344 2170 1
33 344 2172 6
33 344 2183 16
33 344 2283 1
33 344 2303 6
33 344 2311 2
33 348 1730 1
33 348 1732 1
33 353 2427 1
33 354 2665 1
33 356 2206 1
33 356 2258 2
33 356 2280 1
33 356 2287 1
33 356 2347 1
33 356 2352 1
33 357 1804 1
33 363 1709 1
33 363 1724 1
33 363 1726 1
33 363 1728 1
33 363 1731 4
33 363 2113 1
33 374 2352 1
33 378 2355 1
33 379 2355 1
33 385 2357 1
33 388 1688 2
33 388 1708 1
33 388 1715 1
33 388 1722 1
33 391 2108 1
33 392 1956 1
33 404 1813 1
33 404 1815 2
33 404 1818 2
33 404 1824 3
33 404 1828 16
33 404 1848 5
33 404 1854 34
33 404 1889 4
33 404 1896 2
33 404 1900 1
33 404 1902 4
33 404 1916 2
33 404 1928 2
33 404 1931 4
33 404 1936 5
33 404 1944 8
33 404 1998 1
33 404 2072 1
33 404 2094 1
33 406 2354 1
33 407 1960 1
33 412 2122 3
33 412 2126 1
33 412 2505 2
33 418 2298 1
33 422 2228 1
33 422 2265 1
33 422 2267 1
33 422 2282 3
33 422 2286 2
33 425 1959 1
33 432 2354 1
33 433 2156 1
33 433 2159 1
33 433 2164 1
33 433 2300 1
33 437 1807 1
33 442 2114 1
33 445 2142 3
33 445 2147 2
33 447 2182 1
33 451 1691 1
33 451 1705 1
33 451 1721 1
33 465 2176 1
33 465 2184 1
33 465 2360 1
33 466 2116 1
33 467 2108 1
33 469 1724 1
33 469 1729 1
33 470 1957 3
33 470 2108 1
33 470 2662 1
33 471 2355 1
33 481 1803 1
33 489 2357 1
33 495 1960 1
33 495 2278 1
33 495 2289 1
33 495 2299 1
33 495 2353 1
33 507 1603 1
33 507 1687 4
33 507 1711 1
33 507 1715 2
33 507 1721 8
33 507 1730 5
33 507 1736 2
33 507 1743 1
33 507 1746 4
33 507 1787 1
33 507 1789 1
33 507 1795 1
33 507 1800 1
33 507 1807 20
33 507 1828 48
33 507 1879 5
33 507 1885 1
33 507 1887 2
33 507 1893 1
33 507 1902 2
33 507 1905 1
33 507 1909 1
33 507 1930 6
33 507 1939 3
33 507 1944 7
33 507 1964 1
33 507 1967 4
33 507 1972 1
33 507 1980 1
33 507 1982 1
33 507 1985 2
33 507 1991 2
33 507 1997 2
33 507 2009 1
33 507 2011 3
33 507 2016 1
33 507 2022 6
33 507 2029 12
33 507 2048 6
33 507 2058 1
33 507 2060 5
33 507 2077 1
33 507 2079 7
33 507 2087 3
33 507 2091 1
33 507 2093 7
33 507 2103 2
33 507 2106 1
33 507 2116 1
33 507 2148 2
33 507 2151 1
33 507 2153 1
33 507 2157 1
33 507 2159 1
33 507 2161 3
33 507 2166 1
33 507 2168 1
33 507 2173 1
33 507 2175 1
33 507 2228 1
33 507 2250 3
33 507 2266 1
33 507 2276 1
33 507 2281 1
33 507 2301 1
33 507 2308 1
33 507 2320 1
33 507 2324 3
33 507 2340 3
33 507 2344 3
33 507 2352 1
33 507 2355 4
33 507 2505 1
33 507 2507 1
33 507 2660 1
33 507 2683 3
33 507 2687 1
33 507 2689 2
33 507 2692 1
33 507 2694 1
33 507 2698 1
33 507 2703 16
33 507 2723 3
33 507 2730 52
33 510 1962 1
33 510 2107 1
33 525 2353 1
33 536 2219 1
33 538 2170 1
33 538 2207 1
33 538 2210 1
33 538 2246 1
33 538 2248 1
33 538 2327 1
33 538 2346 2
33 538 2350 2
33 539 2355 1
33 540 1806 2
33 540 2230 1
33 540 2236 1
33 540 2257 1
33 540 2286 2
33 540 2312 1
33 540 2330 1
33 541 1809 1
33 541 1816 1
33 541 1826 1
33 541 1829 1
33 541 1831 1
33 541 1858 1
33 541 1861 2
33 541 1865 2
33 541 1874 1
33 541 1913 1
33 541 1927 1
33 541 1929 1
33 541 1941 1
33 541 1943 1
33 541 1952 1
33 541 1962 1
33 541 2034 1
33 541 2036 1
33 541 2051 1
33 541 2054 1
33 543 2370 1
33 543 2372 2
33 543 2375 9
33 543 2386 3
33 543 2399 3
33 543 2410 2
33 543 2413 2
33 543 2416 4
33 543 2421 2
33 543 2426 1
33 543 2465 1
33 543 2467 2
33 543 2483 1
33 543 2490 1
33 543 2493 1
33 543 2497 2
33 543 2502 3
33 545 2122 1
33 546 2276 1
33 546 2283 1
33 546 2297 1
33 546 2302 5
33 546 2309 1
33 546 2326 1
33 557 2108 1
33 562 2170 1
33 568 2352 1
33 580 1864 1
33 580 2073 1
33 580 2220 2
33 580 2223 3
33 590 1707 1
33 590 1709 1
33 590 1711 1
33 593 2070 1
33 596 1961 1
33 601 1957 2
33 602 1805 1
33 602 2665 1
33 603 2355 1
33 606 1877 2
33 606 1885 2
33 606 1889 18
33 606 1908 2
33 606 1911 7
33 606 1928 1
33 606 1932 1
33 606 1935 1
33 606 1941 1
33 606 2080 1
33 606 2299 1
33 607 1876 1
33 607 2031 1
33 610 2107 1
33 611 2416 1
33 611 2418 1
33 611 2493 1
33 614 2073 1
33 614 2210 1
33 614 2354 1
35 37 2114 1
35 43 2107 1
35 43 2511 1
35 46 1622 2
35 46 1634 1
35 46 1639 1
35 46 1678 1
35 46 1684 1
35 46 1690 1
35 46 1694 1
35 46 1711 1
35 46 1721 1
35 46 1724 1
35 46 1729 1
35 46 1766 1
35 46 1770 6
35 46 1777 9
35 46 1787 2
35 46 1791 6
35 47 2636 1
35 54 1960 2
35 54 1965 5
35 54 1971 1
35 54 1973 7
35 54 1981 1
35 54 1986 13
35 54 2000 3
35 54 2004 2
35 54 2009 1
35 54 2012 4
35 54 2017 6
35 54 2024 17
35 54 2042 43
35 54 2086 15
35 54 2102 5
35 55 1955 1
35 56 2394 1
35 56 2398 1
35 56 2417 1
35 56 2421 1
35 56 2485 1
35 56 2487 3
35 56 2507 1
35 56 2510 1
35 66 1956 1
35 72 2311 1
35 78 2109 1
35 81 2205 1
35 83 1620 1
35 83 1623 1
35 83 1633 1
35 83 1635 1
35 83 1637 1
35 83 1655 9
35 83 1665 2
35 83 1669 2
35 83 1677 2
35 83 1683 4
35 83 1689 2
35 83 1693 6
35 83 1700 8
35 83 1711 1
35 83 1713 9
35 83 1726 1
35 83 1731 5
35 83 1738 1
35 83 1742 1
35 83 1744 1
35 83 1747 2
35 83 1750 2
35 83 1761 1
35 83 1763 1
35 83 1765 1
35 83 1797 1
35 83 1799 1
35 83 2120 18
35 83 2139 2
35 83 2157 1
35 89 2510 1
35 93 2200 1
35 93 2446 1
35 98 1801 1
35 104 2660 1
35 105 1610 1
35 105 1620 4
35 105 1630 5
35 105 1638 9
35 105 1649 3
35 105 1654 2
35 105 1658 1
35 105 1665 2
35 105 1668 1
35 105 1674 1
35 105 1678 13
35 105 1692 3
35 105 1697 2
35 105 1700 1
35 105 1702 7
35 105 1711 1
35 105 1715 1
35 105 1719 6
35 105 1732 2
35 105 1735 1
35 105 1741 2
35 105 1746 3
35 105 1760 1
35 105 1763 1
35 105 1767 1
35 105 1769 2
35 105 1777 1
35 105 2201 1
35 105 2211 1
35 105 2216 1
35 105 2228 1
35 105 2258 1
35 105 2260 1
35 105 2310 1
35 105 2320 1
35 107 2523 1
35 107 2634 2
35 108 2201 1
35 108 2209 8
35 108 2221 3
35 108 2225 4
35 108 2230 2
35 108 2233 2
35 108 2240 3
35 108 2248 11
35 108 2266 1
35 108 2271 10
35 108 2284 2
35 108 2304 3
35 109 1947 2
35 109 1950 1
35 111 1833 1
35 111 1840 1
35 111 1844 1
35 119 1940 1
35 119 1982 1
35 120 2365 1
35 131 1955 1
35 135 2109 1
35 143 1765 1
35 154 2670 1
35 154 2672 6
35 162 1956 1
35 162 2509 1
35 167 1682 2
35 167 1688 1
35 172 2359 1
35 175 1630 1
35 175 1646 1
35 175 1655 4
35 175 1660 2
35 175 1666 1
35 175 1678 2
35 175 1684 1
35 175 1688 1
35 175 1693 3
35 175 1706 1
35 175 1714 1
35 175 1716 1
35 175 1724 5
35 175 1730 6
35 175 1737 2
35 175 1746 1
35 175 1748 1
35 175 1765 3
35 175 1769 1
35 175 1771 1
35 175 1776 3
35 177 2260 1
35 178 2113 1
35 206 2242 1
35 206 2264 1
35 206 2269 1
35 206 2326 2
35 206 2329 5
35 206 2337 3
35 206 2693 1
35 207 1940 1
35 207 1962 1
35 207 2670 1
35 207 2674 1
35 207 2678 1
35 207 2748 1
35 207 2750 1
35 207 2758 2
35 207 2762 10
35 207 2773 1
35 207 2775 1
35 207 2777 1
35 211 2019 1
35 211 2031 1
35 211 2060 1
35 215 1834 1
35 215 2510 1
35 217 2281 1
35 231 2675 1
35 231 2683 1
35 231 2703 4
35 231 2710 1
35 231 2715 3
35 231 2723 1
35 231 2741 1
35 231 2773 1
35 235 2704 1
35 241 2200 1
35 242 2632 1
35 242 2645 1
35 243 2781 1
35 252 2512 1
35 258 2663 1
35 261 2030 1
35 261 2032 1
35 261 2035 1
35 261 2047 2
35 261 2077 1
35 261 2081 2
35 261 2085 1
35 261 2089 1
35 261 2091 5
35 261 2098 3
35 261 2525 1
35 261 2550 1
35 262 1875 1
35 268 2510 1
35 283 1940 1
35 283 1950 1
35 289 1805 1
35 289 1826 1
35 289 1879 1
35 289 1887 1
35 289 1890 2
35 289 1894 1
35 289 1896 1
35 289 1902 1
35 289 1910 1
35 289 1913 1
35 289 1941 2
35 289 1944 1
35 289 1946 1
35 289 1949 1
35 289 2106 2
35 296 2665 1
35 296 2685 1
35 296 2742 1
35 296 2748 1
35 313 2669 7
35 313 2678 1
35 313 2684 2
35 313 2687 1
35 313 2697 1
35 313 2700 10
35 313 2712 4
35 313 2717 1
35 313 2719 2
35 313 2722 2
35 313 2725 6
35 313 2734 7
35 313 2744 2
35 313 2748 1
35 313 2750 2
35 313 2759 2
35 313 2769 1
35 313 2771 1
35 313 2773 5
35 317 1633 1
35 322 2664 1
35 322 2666 1
35 331 2115 17
35 331 2162 1
35 331 2167 1
35 331 2187 1
35 331 2757 1
35 344 1694 1
35 344 1696 4
35 344 1702 4
35 351 1954 1
35 353 2213 1
35 353 2217 1
35 353 2239 1
35 353 2241 1
35 353 2245 2
35 354 1765 1
35 354 1785 1
35 354 1788 1
35 354 1796 1
35 357 2130 1
35 357 2144 1
35 358 2106 1
35 364 2111 1
35 364 2310 1
35 373 1935 1
35 375 2110 3
35 379 1956 1
35 380 1820 1
35 384 2466 1
35 385 1810 1
35 385 1827 2
35 385 1830 1
35 385 1893 1
35 385 1932 1
35 385 1940 1
35 385 1944 3
35 393 1895 1
35 404 2242 1
35 409 2634 2
35 414 2360 1
35 414 2521 1
35 414 2523 1
35 414 2546 1
35 414 2563 1
35 414 2580 3
35 414 2588 1
35 414 2591 1
35 414 2634 1
35 438 2782 1
35 440 1903 1
35 440 1910 1
35 440 1928 1
35 440 1932 1
35 442 1950 1
35 446 1956 1
35 451 2781 1
35 453 1800 1
35 456 2394 1
35 456 2438 1
35 456 2508 1
35 462 1892 1
35 462 1894 2
35 462 1902 1
35 462 1905 1
35 462 1911 1
35 462 1916 1
35 462 1919 1
35 462 1922 1
35 462 1927 1
35 462 1930 1
35 462 1932 1
35 462 1936 1
35 462 1939 1
35 462 1955 1
35 469 2202 1
35 469 2204 2
35 469 2207 7
35 469 2218 7
35 469 2228 1
35 469 2231 4
35 469 2238 4
35 469 2246 1
35 469 2248 2
35 469 2253 3
35 469 2259 2
35 469 2264 3
35 469 2273 1
35 469 2278 1
35 469 2280 1
35 469 2284 4
35 469 2296 1
35 469 2309 1
35 469 2333 1
35 469 2336 7
35 469 2344 5
35 469 2665 1
35 469 2669 2
35 469 2672 4
35 469 2678 5
35 469 2684 1
35 469 2686 13
35 469 2700 17
35 469 2719 2
35 469 2723 2
35 469 2726 7
35 469 2734 1
35 469 2736 5
35 469 2742 3
35 469 2747 4
35 469 2752 3
35 469 2756 1
35 469 2758 3
35 469 2764 1
35 469 2766 3
35 469 2770 6
35 469 2778 2
35 469 2781 1
35 471 2669 11
35 471 2682 1
35 471 2685 13
35 471 2700 2
35 471 2705 20
35 471 2726 6
35 471 2736 6
35 471 2749 1
35 471 2760 1
35 471 2764 5
35 471 2770 1
35 471 2772 2
35 471 2776 4
35 471 2781 1
35 491 1835 1
35 491 1879 1
35 491 1890 1
35 491 1897 1
35 491 1900 2
35 491 1906 1
35 491 1913 1
35 491 1949 1
35 491 2635 2
35 491 2663 2
35 495 2783 1
35 506 2310 1
35 514 2432 1
35 514 2439 1
35 514 2446 1
35 515 1955 1
35 521 2511 1
35 523 1877 1
35 523 1922 1
35 523 1925 1
35 523 1928 2
35 524 1801 1
35 524 1805 1
35 524 1898 1
35 524 1905 1
35 524 1922 1
35 524 1928 1
35 524 1930 1
35 524 1941 1
35 524 1944 3
35 534 2200 1
35 534 2634 1
35 537 2108 1
35 541 2144 1
35 543 2116 1
35 543 2138 2
35 543 2636 1
35 550 2394 1
35 550 2521 2
35 550 2524 2
35 550 2527 2
35 550 2530 15
35 550 2546 3
35 550 2550 8
35 550 2559 4
35 550 2612 1
35 550 2627 1
35 550 2637 1
35 550 2647 4
35 562 1805 1
35 562 1807 1
35 562 1811 1
35 566 2358 1
35 579 1845 1
35 579 1875 1
35 579 1879 1
35 579 1944 1
35 579 2353 1
35 580 2108 1
35 587 2110 1
35 593 2209 1
35 593 2277 1
35 598 2107 1
35 608 1815 1
35 608 1817 1
35 608 1888 2
35 608 1901 1
35 608 1905 3
35 608 1912 1
35 608 1915 2
35 608 1920 1
35 608 1925 4
35 608 1937 1
35 609 1835 1
35 609 1842 1
35 616 2511 1
36 39 2362 1
36 40 2108 1
36 54 2200 1
36 61 2108 1
36 66 2511 1
36 76 1598 1
36 76 1601 1
36 76 1603 2
36 76 1622 4
36 76 1627 1
36 76 1635 1
36 76 1679 1
36 76 1697 1
36 76 1707 3
36 76 1723 1
36 76 1760 1
36 76 1768 1
36 77 2300 1
36 77 2303 1
36 77 2307 1
36 77 2317 1
36 77 2341 1
36 77 2348 1
36 84 1943 1
36 86 1879 1
36 86 1897 1
36 86 1924 1
36 92 2150 1
36 95 2030 3
36 95 2042 1
36 95 2073 1
36 96 1899 2
36 96 1904 1
36 99 1611 1
36 99 1629 1
36 99 1672 1
36 99 1692 1
36 99 1749 1
36 99 2203 1
36 102 2148 1
36 102 2152 1
36 102 2171 1
36 107 2141 1
36 115 2368 1
36 118 2137 1
36 118 2150 1
36 118 2181 1
36 118 2183 1
36 118 2191 1
36 120 1856 1
36 120 2205 1
36 120 2266 1
36 148 2533 1
36 148 2537 1
36 148 2544 3
36 148 2561 1
36 148 2566 16
36 148 2588 1
36 148 2592 1
36 148 2594 1
36 148 2598 6
36 148 2606 4
36 148 2614 1
36 148 2616 1
36 148 2623 1
36 148 2626 1
36 148 2628 2
36 148 2631 1
36 148 2639 1
36 149 2647 1
36 156 2118 2
36 156 2123 2
36 159 1622 1
36 159 2648 1
36 159 2657 1
36 166 2128 1
36 166 2324 1
36 166 2750 1
36 166 2781 1
36 172 2205 1
36 187 1799 1
36 187 2114 1
36 187 2116 2
36 187 2119 9
36 187 2206 1
36 187 2208 1
36 187 2227 2
36 187 2232 1
36 187 2234 1
36 187 2237 2
36 187 2240 2
36 187 2256 2
36 187 2259 1
36 187 2261 5
36 187 2267 2
36 187 2271 2
36 187 2276 1
36 187 2279 1
36 187 2282 3
36 187 2291 2
36 187 2305 1
36 187 2307 4
36 187 2313 4
36 187 2319 1
36 187 2325 3
36 187 2333 1
36 187 2343 1
36 187 2348 1
36 187 2353 1
36 187 2358 2
36 187 2712 1
36 198 2662 1
36 199 1959 1
36 202 2710 2
36 207 1893 2
36 226 1897 1
36 226 1900 1
36 226 1907 1
36 226 1910 1
36 226 1933 1
36 226 1941 2
36 230 2513 1
36 240 1598 4
36 240 1607 1
36 240 1609 2
36 240 1613 3
36 240 1617 2
36 240 1625 1
36 240 1627 1
36 240 1629 4
36 240 1636 1
36 240 1640 1
36 240 1642 1
36 240 1651 1
36 240 1679 1
36 240 1695 4
36 240 1771 2
36 240 2113 1
36 240 2117 1
36 240 2177 1
36 240 2179 1
36 240 2181 1
36 240 2187 1
36 240 2189 1
36 240 2191 1
36 250 1724 1
36 263 2149 2
36 283 1869 1
36 283 1873 1
36 294 2205 1
36 295 2672 1
36 300 2202 1
36 309 2118 1
36 309 2121 3
36 312 1696 1
36 312 1707 2
36 316 2203 1
36 316 2206 2
36 323 1956 1
36 323 1961 1
36 323 1965 1
36 323 1970 3
36 323 1976 23
36 323 2003 1
36 323 2007 2
36 323 2010 6
36 323 2031 4
36 323 2036 1
36 323 2038 1
36 323 2040 2
36 323 2054 2
36 323 2057 1
36 323 2059 1
36 323 2090 1
36 323 2092 1
36 323 2099 7
36 342 2354 1
36 346 2171 1
36 346 2355 1
36 350 2123 1
36 351 1844 1
36 361 2022 1
36 361 2025 1
36 361 2034 1
36 361 2040 2
36 361 2049 1
36 361 2063 2
36 361 2076 2
36 374 2325 1
36 374 2351 1
36 381 2762 1
36 383 1899 1
36 385 1937 1
36 403 2144 1
36 409 2113 1
36 416 1950 1
36 418 2734 1
36 418 2737 1
36 418 2740 2
36 447 2138 1
36 448 1949 2
36 460 2205 1
36 466 1899 2
36 466 1958 1
36 472 2127 1
36 476 2032 1
36 476 2056 1
36 485 2355 1
36 491 1835 1
36 491 1936 1
36 491 2123 1
36 491 2127 1
36 492 2723 2
36 502 1959 1
36 502 1972 1
36 502 1974 1
36 502 1980 1
36 502 1983 8
36 502 1992 5
36 502 1998 3
36 502 2002 1
36 502 2004 8
36 502 2013 1
36 502 2018 1
36 502 2020 1
36 502 2022 1
36 502 2042 1
36 502 2047 1
36 502 2049 7
36 502 2059 2
36 502 2062 3
36 502 2075 6
36 502 2087 2
36 502 2090 5
36 502 2096 3
36 502 2100 2
36 502 2104 1
36 528 2665 1
36 531 2142 2
36 531 2145 2
36 536 2134 1
36 572 1842 1
36 572 1896 1
36 572 1899 1
36 572 1901 1
36 572 1906 1
36 572 1915 1
36 572 1921 1
36 579 1891 1
36 580 2202 2
36 599 2362 1
36 601 2744 1
36 601 2757 1
37 55 2732 1
37 63 2745 9
37 66 1696 1
37 67 2546 2
37 73 1622 1
37 73 1684 1
37 73 1688 1
37 73 1691 1
37 73 1693 2
37 73 1732 23
37 73 1756 1
37 73 1759 3
37 73 1763 1
37 73 1765 2
37 73 1768 6
37 73 1779 5
37 73 1785 1
37 73 1790 1
37 73 1792 1
37 73 1804 3
37 73 1809 1
37 73 1843 3
37 73 1928 2
37 73 1939 2
37 73 1950 1
37 73 2201 1
37 73 2224 2
37 73 2243 7
37 73 2265 2
37 73 2281 3
37 73 2285 2
37 73 2291 1
37 73 2298 1
37 73 2300 1
37 73 2306 1
37 73 2323 1
37 73 2325 4
37 73 2334 2
37 78 2165 3
37 78 2169 1
37 78 2172 1
37 78 2178 2
37 78 2183 1
37 84 2353 1
37 88 2354 1
37 102 2666 2
37 110 1801 1
37 110 2670 1
37 110 2678 3
37 110 2690 4
37 110 2733 1
37 115 2138 1
37 119 2511 1
37 119 2625 2
37 119 2631 1
37 119 2633 2
37 119 2636 1
37 119 2638 4
37 121 1952 1
37 131 1804 1
37 131 1893 1
37 131 2730 1
37 132 1603 1
37 132 1605 4
37 132 1610 3
37 132 1621 1
37 132 1629 2
37 132 1646 3
37 132 1650 1
37 132 1659 1
37 132 1674 1
37 132 1676 1
37 132 1679 1
37 132 1681 1
37 132 1729 1
37 132 1756 1
37 132 1764 1
37 132 1770 2
37 132 1786 1
37 132 1808 1
37 132 1819 1
37 132 1822 4
37 132 1857 2
37 132 1862 2
37 132 1869 1
37 132 1874 1
37 132 1882 1
37 132 1904 3
37 132 1912 3
37 132 1939 1
37 132 1953 1
37 140 1802 1
37 147 2109 1
37 147 2219 1
37 147 2225 3
37 147 2244 14
37 147 2259 1
37 147 2261 9
37 147 2271 1
37 147 2276 1
37 147 2278 1
37 147 2291 1
37 147 2293 3
37 147 2297 5
37 147 2303 3
37 147 2307 3
37 147 2311 4
37 147 2316 1
37 147 2343 1
37 147 2350 1
37 148 2110 1
37 156 2506 1
37 158 2411 1
37 163 2782 1
37 175 2212 25
37 175 2238 26
37 175 2265 1
37 175 2268 1
37 175 2270 6
37 175 2279 5
37 175 2286 1
37 175 2290 6
37 175 2297 2
37 175 2329 1
37 179 2427 1
37 179 2490 1
37 179 2495 1
37 181 1707 1
37 181 2212 1
37 181 2215 1
37 181 2217 2
37 181 2222 2
37 181 2229 8
37 181 2297 2
37 181 2302 1
37 181 2304 4
37 181 2309 2
37 184 1799 3
37 184 2152 2
37 184 2186 1
37 184 2190 1
37 184 2192 2
37 184 2201 3
37 184 2206 1
37 184 2216 4
37 184 2223 3
37 184 2229 2
37 184 2247 1
37 184 2250 1
37 184 2252 2
37 184 2256 1
37 184 2262 3
37 184 2267 1
37 184 2279 1
37 184 2283 1
37 184 2288 2
37 184 2291 11
37 184 2303 2
37 184 2307 3
37 184 2311 4
37 184 2318 2
37 184 2323 2
37 184 2328 1
37 184 2331 3
37 184 2340 3
37 187 1640 1
37 187 1646 4
37 187 1667 3
37 187 1672 2
37 187 1684 2
37 187 1687 2
37 187 1692 1
37 187 1731 1
37 187 1764 2
37 187 1767 5
37 187 1787 1
37 187 1806 1
37 187 1843 3
37 187 1861 1
37 187 1864 1
37 187 1866 2
37 187 1869 1
37 187 1883 1
37 187 1885 1
37 187 1952 1
37 193 2142 1
37 196 1695 2
37 196 1896 1
37 197 2661 1
37 201 2201 2
37 201 2353 1
37 208 1600 1
37 208 1602 2
37 208 1606 3
37 208 1610 1
37 208 1621 1
37 208 1623 5
37 208 1629 1
37 208 1631 1
37 208 1635 2
37 208 1639 1
37 208 1641 1
37 208 1643 1
37 208 1647 1
37 208 1649 11
37 208 1663 1
37 208 1665 3
37 208 1675 1
37 208 1678 4
37 208 1694 1
37 208 1729 1
37 208 1739 1
37 208 1744 2
37 208 1756 1
37 208 1758 1
37 208 1768 1
37 208 1770 4
37 208 1775 17
37 208 1802 1
37 208 1804 1
37 208 1811 2
37 208 1815 1
37 208 1821 2
37 208 1828 2
37 208 1834 1
37 208 1837 1
37 208 1840 1
37 208 1842 1
37 208 1848 1
37 208 1856 1
37 208 1858 1
37 208 1864 3
37 208 1868 1
37 208 1873 1
37 208 1876 2
37 208 1890 1
37 208 1899 3
37 208 1904 4
37 208 1911 1
37 208 1914 1
37 208 1916 1
37 208 1919 3
37 208 1923 2
37 208 1949 3
37 214 2111 2
37 215 2355 1
37 217 2200 1
37 218 2131 1
37 221 2341 1
37 222 1758 1
37 231 1803 1
37 231 2126 2
37 235 1963 1
37 235 2006 1
37 235 2062 1
37 235 2064 2
37 235 2069 1
37 235 2091 1
37 235 2097 3
37 249 1633 1
37 249 2141 1
37 249 2184 1
37 249 2187 1
37 249 2189 2
37 249 2192 1
37 249 2194 4
37 249 2678 1
37 249 2680 2
37 249 2683 1
37 251 2617 2
37 256 2557 1
37 256 2581 1
37 256 2591 1
37 256 2593 1
37 256 2609 1
37 256 2612 2
37 256 2616 1
37 256 2625 3
37 256 2629 2
37 256 2632 2
37 256 2636 1
37 256 2656 1
37 256 2660 1
37 256 2663 1
37 262 2357 1
37 264 2692 1
37 275 1961 2
37 275 2073 2
37 275 2082 1
37 284 1802 1
37 285 2199 1
37 288 2203 1
37 288 2262 1
37 288 2297 1
37 288 2299 3
37 288 2303 1
37 288 2307 1
37 288 2318 7
37 288 2335 2
37 289 1955 1
37 292 1803 1
37 297 2118 1
37 301 2132 2
37 301 2214 2
37 301 2350 1
37 302 2173 1
37 302 2198 1
37 307 2509 1
37 329 1804 1
37 329 1830 1
37 329 1840 1
37 329 1843 3
37 329 1861 1
37 329 1863 1
37 329 1926 5
37 340 2106 1
37 364 2123 1
37 364 2133 1
37 364 2135 1
37 364 2138 3
37 364 2142 1
37 364 2146 1
37 364 2194 1
37 364 2512 1
37 378 2700 3
37 378 2705 1
37 378 2708 1
37 378 2710 3
37 378 2715 1
37 378 2718 1
37 378 2720 3
37 378 2733 3
37 378 2741 1
37 378 2744 7
37 378 2753 10
37 378 2764 1
37 378 2767 2
37 378 2772 4
37 378 2778 3
37 381 2542 1
37 381 2608 1
37 381 2625 2
37 382 1952 1
37 382 2223 1
37 382 2239 2
37 382 2258 3
37 382 2299 1
37 382 2301 1
37 382 2318 3
37 382 2326 2
37 382 2341 1
37 383 1998 2
37 383 2032 1
37 383 2038 1
37 383 2087 1
37 386 1958 1
37 386 1960 1
37 386 1992 2
37 386 1997 6
37 386 2010 1
37 386 2012 1
37 386 2015 1
37 386 2022 1
37 386 2025 1
37 386 2028 2
37 386 2035 3
37 386 2042 3
37 386 2058 2
37 386 2061 1
37 386 2066 1
37 386 2069 1
37 386 2071 2
37 386 2093 1
37 386 2096 1
37 386 2100 3
37 386 2211 3
37 386 2218 2
37 386 2224 10
37 386 2238 29
37 386 2269 3
37 386 2276 1
37 386 2279 1
37 386 2281 4
37 386 2286 2
37 386 2290 10
37 386 2306 5
37 386 2312 2
37 386 2315 5
37 386 2331 2
37 395 2113 16
37 395 2131 3
37 395 2144 1
37 395 2353 1
37 396 2110 1
37 412 2119 1
37 412 2199 1
37 416 2688 1
37 416 2708 1
37 416 2710 1
37 416 2740 1
37 417 2109 1
37 419 2107 2
37 429 2507 1
37 431 2665 1
37 431 2667 5
37 431 2697 1
37 431 2700 1
37 431 2704 1
37 431 2708 2
37 431 2728 1
37 431 2733 2
37 431 2748 2
37 432 2109 1
37 432 2359 1
37 432 2443 1
37 432 2448 1
37 432 2463 3
37 432 2477 1
37 432 2493 3
37 432 2497 1
37 434 2668 1
37 434 2708 1
37 434 2734 1
37 434 2759 2
37 438 2512 2
37 438 2539 1
37 440 2123 1
37 441 2501 1
37 445 2345 4
37 462 2356 1
37 462 2428 1
37 462 2435 1
37 462 2504 1
37 465 1802 1
37 466 2732 1
37 477 2547 1
37 477 2610 1
37 482 2461 1
37 483 2660 1
37 487 1994 1
37 487 2055 1
37 487 2057 2
37 491 2019 1
37 491 2025 1
37 491 2107 1
37 491 2200 2
37 494 2355 1
37 498 2608 1
37 499 2074 2
37 499 2077 5
37 499 2083 2
37 501 2109 1
37 503 2353 1
37 526 2108 1
37 529 2199 1
37 530 2110 1
37 533 2074 1
37 534 2143 2
37 536 2356 1
37 536 2418 1
37 536 2432 1
37 536 2506 1
37 536 2760 3
37 536 2764 5
37 538 2137 1
37 541 2201 1
37 545 1957 1
37 545 2122 1
37 547 1802 1
37 548 2354 1
37 550 2130 1
37 552 2152 1
37 559 2507 1
37 561 1960 2
37 561 2092 1
37 563 2110 1
37 565 2731 1
37 565 2733 1
37 565 2740 1
37 573 2466 1
37 573 2507 1
37 578 1667 1
37 578 1669 3
37 578 1729 1
37 578 1733 1
37 578 1737 1
37 578 1755 1
37 578 1757 1
37 578 1764 4
37 578 1781 2
37 578 1789 1
37 578 1798 1
37 578 1804 1
37 578 1807 2
37 578 1811 1
37 578 1813 1
37 578 1817 1
37 578 1841 1
37 578 1857 1
37 578 1859 1
37 578 1868 1
37 578 1877 1
37 578 1889 1
37 578 1904 1
37 579 2703 1
37 579 2707 1
37 579 2710 2
37 579 2715 2
37 579 2718 2
37 579 2721 1
37 579 2728 3
37 579 2734 1
37 579 2736 3
37 579 2742 3
37 579 2746 7
37 579 2754 1
37 579 2761 1
37 579 2766 1
37 579 2768 3
37 579 2773 2
37 579 2776 2
37 579 2781 1
37 580 1801 1
37 580 2536 1
37 580 2576 3
37 580 2580 1
37 580 2600 1
37 580 2607 1
37 580 2625 1
37 584 2611 1
37 584 2633 1
37 584 2636 1
37 584 2639 3
37 584 2660 1
37 584 2662 5
37 584 2668 1
37 584 2676 1
37 584 2678 2
37 584 2681 1
37 584 2684 1
37 584 2687 3
37 584 2695 1
37 586 2665 31
37 586 2722 1
37 586 2725 1
37 586 2734 1
37 586 2736 1
37 586 2738 3
37 586 2746 1
37 586 2748 1
37 586 2759 1
37 586 2778 1
37 587 2142 1
37 587 2154 1
37 587 2182 1
37 587 2340 2
37 587 2346 1
37 587 2348 1
37 587 2352 1
37 590 2352 1
37 592 2667 1
37 602 2140 1
37 602 2165 1
37 603 2768 1
37 605 2663 1
37 606 2140 1
37 611 2543 1
37 611 2605 1
37 611 2615 1
37 615 2697 1
38 50 2263 1
38 53 2512 1
38 53 2515 1
38 53 2522 1
38 53 2525 4
38 53 2556 1
38 53 2558 3
38 53 2574 1
38 53 2581 1
38 53 2585 1
38 53 2603 1
38 53 2605 2
38 53 2613 2
38 53 2617 1
38 53 2621 3
38 53 2627 1
38 53 2632 2
38 53 2635 1
38 53 2638 1
38 53 2640 1
38 53 2642 4
38 53 2647 2
38 53 2656 1
38 53 2666 1
38 53 2768 1
38 54 1956 1
38 69 1843 1
38 80 2024 1
38 80 2210 1
38 80 2258 1
38 81 2671 1
38 81 2674 1
38 81 2681 1
38 81 2683 2
38 81 2686 1
38 81 2700 1
38 81 2703 3
38 81 2716 1
38 81 2718 5
38 81 2724 9
38 81 2734 5
38 81 2744 2
38 81 2756 3
38 81 2760 6
38 81 2776 1
38 81 2781 1
38 81 2783 1
38 85 2294 1
38 87 2508 1
38 92 1956 1
38 94 2211 2
38 94 2214 1
38 94 2231 1
38 94 2255 3
38 95 1813 1
38 95 1828 2
38 95 1832 2
38 95 1835 5
38 95 1873 1
38 95 1913 1
38 95 1949 1
38 97 1678 1
38 97 1724 1
38 97 1754 2
38 108 2507 1
38 117 2264 1
38 124 1843 1
38 124 1846 1
38 124 1848 1
38 124 1858 1
38 124 1861 1
38 124 1864 2
38 124 1868 14
38 124 1883 13
38 124 1900 5
38 124 1911 1
38 124 1918 5
38 124 1924 1
38 124 1927 1
38 124 1929 4
38 124 1937 2
38 124 1944 1
38 124 1946 1
38 124 1952 1
38 136 2508 1
38 141 2659 1
38 142 2083 1
38 142 2742 1
38 142 2766 1
38 147 2359 1
38 152 1841 1
38 152 1843 1
38 152 1845 3
38 152 1849 10
38 152 1861 2
38 152 1864 3
38 152 1868 3
38 152 1872 12
38 152 1885 5
38 152 1891 4
38 152 1898 2
38 152 1901 9
38 152 1911 1
38 152 1918 1
38 152 1921 9
38 152 1932 2
38 152 1935 13
38 152 1950 3
38 152 2277 1
38 152 2279 4
38 152 2284 7
38 157 2353 1
38 162 2162 1
38 163 1954 1
38 168 2533 1
38 168 2537 1
38 168 2583 1
38 170 1802 3
38 170 1806 2
38 170 2261 2
38 170 2264 1
38 170 2266 6
38 170 2274 2
38 170 2279 1
38 170 2287 1
38 170 2290 1
38 170 2292 10
38 170 2303 1
38 170 2309 3
38 170 2314 1
38 170 2358 1
38 170 2519 6
38 170 2526 3
38 170 2557 5
38 170 2564 5
38 170 2570 5
38 170 2578 3
38 170 2588 8
38 170 2597 2
38 170 2600 3
38 170 2604 7
38 170 2613 3
38 170 2617 1
38 170 2620 5
38 170 2627 1
38 170 2631 7
38 170 2639 8
38 170 2648 2
38 170 2652 1
38 170 2656 2
38 170 2661 2
38 172 2506 1
38 180 2028 1
38 180 2232 1
38 180 2252 1
38 180 2745 1
38 185 2212 2
38 185 2260 1
38 185 2262 3
38 185 2275 2
38 191 1796 1
38 191 1802 1
38 191 2665 1
38 192 2662 1
38 203 1679 1
38 203 1793 1
38 210 1958 1
38 219 2556 1
38 219 2608 1
38 225 2273 1
38 229 2263 1
38 229 2265 1
38 229 2269 1
38 229 2271 1
38 229 2275 1
38 229 2278 1
38 229 2282 1
38 229 2289 1
38 229 2291 1
38 229 2356 2
38 229 2506 3
38 229 2670 1
38 229 2687 2
38 229 2747 2
38 229 2781 3
38 237 2516 3
38 237 2565 1
38 237 2568 1
38 237 2575 4
38 237 2582 1
38 237 2585 3
38 237 2589 1
38 237 2592 3
38 237 2604 3
38 237 2610 2
38 237 2613 1
38 237 2616 1
38 237 2646 2
38 237 2649 3
38 237 2653 2
38 237 2657 1
38 237 2661 1
38 243 1804 1
38 245 2505 1
38 248 1808 1
38 248 2516 1
38 248 2519 1
38 248 2525 2
38 248 2557 1
38 248 2574 5
38 248 2580 1
38 248 2583 1
38 248 2593 1
38 248 2609 2
38 255 1967 2
38 255 1982 1
38 255 1998 1
38 255 2001 1
38 255 2025 1
38 255 2050 1
38 255 2057 1
38 255 2060 2
38 255 2065 4
38 255 2070 1
38 255 2166 3
38 255 2171 2
38 255 2189 3
38 255 2194 1
38 255 2202 1
38 255 2207 1
38 255 2236 1
38 255 2253 1
38 257 2296 1
38 260 2307 1
38 267 2746 1
38 267 2768 1
38 268 1948 1
38 270 2269 1
38 275 1802 1
38 282 2528 1
38 282 2556 1
38 282 2562 1
38 282 2604 1
38 283 1587 2
38 283 2268 1
38 289 2514 1
38 289 2570 1
38 289 2574 1
38 289 2582 1
38 289 2587 2
38 289 2595 2
38 289 2598 1
38 289 2609 1
38 291 2673 1
38 291 2704 1
38 307 1808 1
38 311 1956 1
38 313 1957 2
38 322 1953 1
38 322 2506 1
38 327 1724 1
38 327 1754 3
38 328 2029 1
38 328 2261 1
38 329 1786 3
38 329 1791 1
38 329 1955 1
38 331 2665 1
38 333 1801 1
38 346 2508 2
38 351 2508 1
38 352 1621 2
38 352 1624 1
38 352 1652 1
38 354 2027 1
38 354 2233 6
38 354 2243 1
38 354 2250 1
38 354 2252 6
38 354 2298 5
38 354 2304 2
38 354 2314 1
38 354 2537 1
38 354 2560 1
38 354 2562 1
38 354 2573 4
38 354 2578 1
38 354 2581 13
38 354 2597 3
38 354 2611 1
38 354 2631 5
38 354 2638 2
38 354 2643 12
38 354 2656 3
38 354 2660 5
38 360 1807 1
38 376 1811 1
38 376 1830 1
38 376 1843 1
38 378 2301 1
38 378 2308 1
38 379 2079 1
38 379 2231 3
38 379 2257 1
38 379 2662 1
38 383 2536 2
38 383 2539 4
38 383 2544 8
38 383 2581 1
38 383 2596 2
38 383 2616 1
38 383 2637 1
38 388 2364 1
38 388 2372 1
38 388 2502 1
38 400 2028 2
38 400 2044 4
38 400 2049 3
38 400 2059 1
38 400 2070 1
38 400 2213 1
38 400 2235 1
38 400 2242 1
38 400 2248 1
38 407 2230 1
38 407 2233 1
38 407 2247 1
38 407 2254 1
38 407 2256 2
38 407 2294 1
38 407 2299 1
38 410 1805 1
38 412 2297 1
38 413 1583 9
38 413 1593 6
38 413 1601 7
38 413 1612 1
38 413 1617 2
38 413 1623 1
38 413 1629 2
38 413 1632 13
38 413 1743 5
38 413 1749 5
38 413 1757 1
38 413 1760 1
38 413 1767 1
38 413 1770 5
38 417 2668 1
38 417 2670 1
38 417 2679 1
38 417 2686 1
38 417 2698 1
38 417 2701 2
38 417 2704 2
38 417 2718 1
38 417 2723 1
38 421 2274 6
38 421 2281 12
38 421 2667 1
38 421 2688 1
38 422 1956 1
38 431 2302 1
38 431 2304 2
38 431 2310 2
38 431 2315 1
38 431 2519 1
38 431 2523 1
38 431 2577 3
38 431 2584 1
38 431 2589 4
38 431 2594 2
38 431 2609 1
38 431 2611 2
38 436 2263 1
38 446 1806 1
38 448 2662 1
38 449 1803 1
38 452 1957 1
38 453 2232 1
38 455 1912 1
38 460 2663 1
38 462 1804 1
38 463 1913 1
38 463 2489 1
38 463 2491 1
38 466 2531 1
38 466 2537 2
38 466 2540 2
38 466 2543 1
38 466 2545 1
38 466 2547 1
38 466 2549 2
38 466 2552 2
38 467 2492 1
38 483 1808 1
38 483 2295 1
38 485 2162 1
38 485 2253 1
38 485 2266 1
38 493 2294 1
38 493 2306 1
38 493 2316 1
38 502 2487 2
38 504 1801 1
38 506 2363 1
38 506 2374 1
38 506 2377 3
38 506 2387 4
38 506 2392 7
38 506 2401 7
38 506 2424 2
38 506 2431 1
38 506 2440 1
38 506 2454 1
38 506 2461 1
38 506 2463 1
38 506 2477 1
38 506 2482 1
38 506 2485 7
38 515 2265 1
38 520 1962 1
38 520 2037 1
38 520 2065 1
38 520 2230 3
38 520 2236 1
38 520 2243 3
38 520 2247 1
38 520 2255 1
38 521 1962 3
38 521 1983 1
38 521 2008 1
38 521 2024 1
38 521 2028 4
38 521 2033 1
38 521 2035 4
38 521 2043 2
38 521 2047 1
38 521 2049 1
38 521 2066 1
38 521 2070 1
38 521 2072 2
38 521 2235 1
38 521 2243 1
38 521 2247 2
38 521 2253 2
38 521 2257 2
38 521 2261 1
38 537 2509 1
38 556 2662 1
38 557 2211 3
38 557 2294 1
38 557 2296 1
38 557 2519 5
38 557 2537 1
38 557 2573 3
38 557 2579 1
38 557 2583 2
38 557 2590 2
38 557 2593 3
38 557 2610 5
38 557 2646 7
38 557 2654 3
38 557 2658 1
38 565 2526 1
38 565 2529 2
38 565 2536 2
38 565 2561 2
38 565 2570 2
38 566 2536 2
38 566 2570 1
38 566 2629 1
38 578 2667 1
38 578 2710 1
38 601 2025 1
38 601 2166 1
38 601 2171 1
38 601 2203 1
38 601 2235 2
38 601 2245 1
38 601 2247 1
38 601 2253 1
38 604 2266 1
38 605 2265 1
38 605 2267 1
38 609 1803 1
38 610 1959 1
38 610 2079 1
39 41 2318 2
39 41 2348 4
39 41 2353 2
39 43 2516 1
39 60 1551 5
39 60 1557 1
39 60 1559 2
39 60 1563 2
39 60 1631 1
39 60 1633 1
39 60 1657 1
39 60 2514 1
39 66 1937 1
39 66 1940 1
39 68 2348 4
39 68 2353 1
39 70 2508 2
39 73 2207 1
39 77 2113 9
39 77 2123 3
39 77 2127 3
39 77 2131 2
39 77 2144 1
39 77 2146 1
39 77 2167 1
39 77 2178 3
39 77 2182 3
39 77 2186 1
39 77 2188 1
39 77 2194 2
39 77 2197 3
39 90 1657 1
39 98 2111 1
39 98 2113 1
39 98 2117 1
39 98 2121 1
39 98 2123 1
39 98 2507 1
39 99 2197 1
39 99 2362 1
39 99 2506 1
39 101 2110 1
39 101 2515 1
39 111 2506 1
39 115 2117 1
39 115 2126 3
39 117 2512 1
39 125 2118 2
39 134 1565 1
39 134 1663 1
39 137 2516 1
39 139 2123 1
39 146 2513 1
39 150 1563 1
39 150 2114 1
39 150 2116 2
39 150 2121 4
39 156 2114 1
39 160 2363 4
39 160 2368 3
39 160 2376 2
39 160 2381 1
39 160 2494 1
39 160 2498 1
39 160 2504 1
39 161 2025 1
39 161 2511 3
39 177 2116 1
39 192 2130 1
39 199 2127 1
39 199 2196 1
39 199 2514 1
39 201 1802 1
39 201 2109 1
39 201 2113 7
39 201 2123 3
39 203 2516 1
39 204 2198 1
39 204 2200 1
39 204 2354 1
39 213 1800 1
39 213 2505 2
39 218 2200 1
39 218 2516 1
39 225 2357 1
39 235 2130 1
39 237 2348 1
39 238 2209 1
39 238 2349 1
39 238 2353 1
39 241 2201 1
39 246 2120 1
39 246 2199 1
39 250 2443 1
39 257 2508 1
39 258 2507 1
39 259 2506 1
39 260 2519 10
39 260 2530 1
39 260 2532 1
39 260 2538 4
39 260 2543 7
39 260 2551 15
39 260 2567 1
39 260 2570 1
39 260 2572 5
39 260 2579 3
39 260 2583 1
39 260 2585 5
39 260 2591 2
39 260 2594 5
39 260 2600 1
39 260 2602 1
39 260 2605 3
39 260 2610 1
39 260 2613 3
39 260 2617 6
39 260 2624 6
39 260 2631 4
39 260 2639 1
39 260 2642 1
39 260 2647 2
39 264 1877 3
39 266 1987 1
39 266 1990 1
39 266 2001 2
39 272 2512 1
39 272 2514 1
39 276 2114 3
39 276 2119 1
39 276 2123 2
39 282 2510 1
39 283 2514 1
39 292 2668 1
39 292 2783 1
39 295 1991 1
39 297 2130 1
39 297 2138 1
39 299 2040 1
39 299 2064 1
39 300 1658 1
39 300 1789 1
39 312 2121 1
39 312 2129 1
39 312 2131 1
39 313 2508 1
39 322 2111 1
39 322 2113 1
39 322 2116 2
39 323 2359 1
39 330 2130 1
39 336 2662 1
39 337 2592 2
39 337 2599 1
39 337 2601 2
39 337 2622 1
39 337 2627 1
39 337 2630 2
39 337 2633 1
39 337 2651 2
39 340 2125 1
39 346 2117 1
39 347 2111 1
39 347 2114 1
39 347 2120 3
39 359 1656 1
39 359 1662 1
39 359 2098 1
39 359 2515 3
39 361 2209 1
39 361 2211 1
39 361 2275 1
39 361 2352 1
39 364 2199 1
39 365 2664 1
39 366 2130 1
39 368 2368 1
39 368 2379 1
39 368 2503 1
39 374 2355 1
39 393 2118 1
39 401 2507 1
39 403 1942 2
39 408 2125 1
39 413 2357 1
39 413 2515 1
39 437 1883 1
39 437 1888 1
39 446 2108 1
39 447 1668 3
39 447 1675 2
39 447 1678 4
39 447 1683 5
39 447 1689 3
39 447 1722 1
39 447 1724 7
39 447 1737 1
39 447 1744 2
39 447 1759 2
39 447 1785 1
39 447 2319 1
39 448 2111 1
39 448 2119 2
39 450 2129 1
39 456 2511 1
39 457 2507 1
39 461 2110 1
39 465 2198 1
39 466 2139 1
39 468 2358 1
39 471 1800 1
39 472 2211 1
39 472 2275 1
39 476 2113 4
39 476 2120 6
39 476 2131 1
39 476 2141 1
39 476 2143 1
39 476 2167 1
39 476 2170 2
39 476 2175 1
39 476 2178 2
39 476 2181 1
39 476 2184 2
39 476 2197 3
39 476 2202 1
39 476 2205 3
39 476 2209 2
39 476 2212 2
39 476 2220 1
39 476 2223 1
39 476 2225 1
39 476 2227 4
39 476 2235 8
39 476 2245 2
39 476 2248 3
39 476 2255 5
39 476 2261 1
39 476 2264 2
39 476 2267 1
39 476 2273 1
39 476 2275 1
39 476 2277 3
39 476 2281 5
39 476 2291 1
39 476 2302 1
39 476 2319 1
39 476 2346 2
39 476 2351 1
39 476 2353 1
39 476 2359 1
39 481 2352 1
39 492 2064 1
39 496 2359 1
39 502 1555 1
39 502 1560 3
39 502 1566 1
39 502 1600 4
39 502 1613 1
39 502 1617 1
39 502 1621 4
39 502 1626 8
39 502 1652 4
39 502 1657 1
39 504 2099 1
39 504 2512 2
39 507 2128 1
39 509 2514 2
39 512 1959 2
39 519 2107 1
39 528 2510 1
39 528 2512 1
39 533 2509 1
39 536 2111 1
39 536 2118 1
39 539 2508 1
39 542 2514 1
39 550 2184 1
39 559 2115 1
39 562 2129 1
39 568 2106 1
39 572 2064 1
39 572 2099 1
39 588 2125 1
39 597 2209 1
39 599 2361 1
39 602 2200 1
39 616 2512 1
40 44 2165 1
40 44 2173 1
40 45 2735 1
40 45 2780 2
40 46 1966 1
40 56 1954 1
40 60 2661 1
40 61 1815 2
40 61 1823 3
40 61 1829 4
40 61 1846 1
40 61 1850 2
40 61 1855 1
40 61 1862 2
40 61 1902 1
40 61 1905 1
40 61 1945 1
40 63 1981 1
40 63 2154 1
40 76 1968 5
40 76 1974 3
40 76 1981 9
40 76 1992 3
40 76 1998 3
40 76 2020 2
40 76 2023 14
40 76 2038 1
40 76 2043 6
40 76 2050 1
40 76 2052 1
40 76 2056 1
40 76 2058 2
40 76 2061 3
40 76 2070 1
40 76 2075 1
40 76 2079 1
40 76 2086 1
40 76 2093 6
40 77 2356 1
40 78 2647 1
40 78 2650 1
40 81 2201 1
40 83 2106 1
40 84 1959 1
40 86 2515 1
40 86 2531 1
40 86 2541 7
40 86 2565 1
40 86 2569 1
40 86 2572 7
40 86 2581 8
40 86 2593 1
40 86 2600 2
40 86 2603 1
40 86 2605 20
40 86 2630 4
40 86 2640 1
40 86 2647 5
40 86 2654 1
40 89 2672 1
40 92 1956 1
40 94 2356 1
40 97 1804 1
40 97 2512 1
40 98 2359 1
40 99 2113 1
40 101 1972 1
40 101 1995 1
40 101 2101 1
40 106 2114 1
40 111 2514 1
40 111 2646 1
40 113 2661 1
40 115 2113 1
40 115 2534 2
40 115 2543 1
40 115 2546 1
40 115 2570 2
40 115 2574 7
40 115 2582 3
40 115 2586 4
40 115 2591 3
40 115 2596 2
40 115 2600 44
40 115 2648 1
40 116 2484 1
40 116 2687 1
40 116 2723 1
40 116 2727 1
40 116 2752 1
40 116 2755 1
40 116 2767 1
40 116 2769 2
40 116 2773 2
40 117 2533 1
40 120 2154 1
40 124 2107 1
40 124 2480 1
40 127 2767 1
40 128 2203 1
40 128 2477 1
40 128 2480 1
40 128 2502 1
40 129 1603 1
40 129 1615 3
40 129 1619 1
40 129 1622 1
40 129 1667 1
40 129 1686 1
40 129 1690 1
40 129 1704 1
40 129 1713 1
40 129 1718 1
40 129 1721 1
40 129 1734 1
40 129 1738 1
40 129 1741 1
40 129 1748 1
40 129 1750 1
40 129 1755 1
40 129 1779 2
40 129 1783 1
40 129 1786 1
40 129 1792 1
40 129 1795 1
40 131 1970 1
40 133 1959 1
40 134 2111 1
40 137 2116 1
40 139 2029 1
40 140 1968 1
40 140 2094 4
40 146 1983 1
40 148 1954 1
40 149 1810 18
40 149 1830 2
40 149 1842 1
40 149 1850 3
40 149 1854 9
40 149 1866 3
40 149 1870 1
40 149 1873 7
40 149 1884 11
40 149 1896 1
40 149 1898 1
40 149 1901 4
40 149 1906 4
40 149 1914 3
40 149 1921 1
40 149 1930 4
40 149 1935 13
40 149 1950 1
40 149 1952 1
40 149 2360 1
40 150 2107 1
40 150 2154 1
40 150 2377 1
40 150 2398 1
40 150 2403 1
40 150 2421 1
40 150 2443 1
40 150 2450 2
40 150 2453 1
40 150 2479 1
40 150 2504 1
40 151 1749 1
40 151 2359 1
40 154 2081 1
40 156 2192 1
40 159 1997 1
40 159 2029 1
40 159 2034 1
40 159 2037 1
40 159 2041 1
40 159 2052 1
40 159 2075 2
40 159 2092 1
40 159 2094 2
40 159 2098 1
40 160 1597 1
40 160 1599 1
40 160 1601 1
40 160 1608 3
40 160 1613 1
40 160 1615 1
40 160 1630 5
40 160 1646 2
40 160 1654 1
40 160 1658 1
40 160 1683 1
40 160 1695 1
40 160 1697 1
40 160 1714 1
40 160 1786 1
40 160 1788 2
40 161 1803 1
40 161 2782 1
40 162 1690 2
40 162 1700 3
40 162 1705 1
40 162 1707 2
40 162 1710 1
40 162 1712 1
40 162 1718 1
40 162 1723 2
40 162 1726 3
40 162 1732 1
40 162 1734 1
40 162 1737 2
40 162 1741 3
40 162 1746 3
40 162 1775 1
40 162 1786 1
40 162 1957 2
40 168 1729 1
40 168 1732 1
40 173 1596 2
40 173 1601 3
40 173 1621 3
40 173 1631 1
40 173 1633 2
40 173 1642 7
40 173 1651 1
40 173 1653 2
40 173 1657 1
40 173 1661 2
40 173 1664 1
40 173 1681 1
40 173 1683 3
40 173 1697 3
40 173 1701 1
40 173 1706 1
40 173 1708 1
40 173 1716 1
40 173 1718 1
40 173 1721 1
40 173 1735 1
40 173 1738 1
40 173 1753 6
40 173 1763 1
40 173 1766 1
40 173 1771 2
40 173 1774 1
40 173 1776 2
40 173 1779 1
40 173 1786 1
40 173 1798 1
40 173 2356 1
40 173 2377 1
40 173 2484 1
40 173 2505 1
40 174 2101 1
40 176 2026 1
40 176 2029 1
40 176 2045 1
40 176 2074 1
40 181 2128 1
40 184 2509 1
40 189 2616 1
40 189 2644 1
40 192 2122 1
40 198 2645 1
40 199 2190 1
40 200 1968 2
40 200 1971 1
40 200 1973 1
40 202 2190 1
40 202 2198 1
40 203 1804 1
40 204 2209 1
40 204 2270 1
40 205 1955 1
40 205 2564 1
40 205 2632 2
40 205 2637 2
40 205 2650 1
40 211 1957 1
40 213 1989 1
40 213 2041 1
40 213 2045 2
40 213 2052 1
40 213 2059 1
40 213 2078 1
40 213 2080 2
40 213 2083 1
40 213 2086 1
40 213 2088 1
40 213 2091 1
40 213 2519 1
40 213 2534 1
40 213 2539 2
40 214 2103 1
40 221 1690 2
40 221 1696 3
40 221 1700 2
40 221 1706 1
40 221 1724 1
40 221 2118 2
40 221 2121 2
40 225 2040 1
40 226 2634 2
40 226 2659 8
40 226 2668 2
40 230 2177 1
40 230 2181 1
40 230 2185 1
40 230 2188 1
40 230 2190 1
40 230 2197 1
40 235 1729 2
40 235 1732 4
40 242 1987 1
40 243 1805 1
40 248 2115 1
40 250 2043 1
40 250 2051 2
40 250 2073 1
40 250 2078 1
40 250 2516 1
40 250 2546 1
40 250 2592 1
40 250 2632 1
40 250 2635 1
40 250 2644 3
40 250 2659 2
40 251 1810 1
40 251 1812 1
40 251 1816 1
40 251 1818 2
40 251 1822 4
40 251 1831 1
40 251 1863 1
40 251 1868 12
40 251 1881 3
40 251 1887 1
40 251 1889 2
40 251 1892 2
40 251 1895 4
40 251 1913 1
40 251 1915 2
40 251 1918 3
40 251 1928 1
40 251 1931 2
40 251 1934 9
40 251 1944 1
40 251 1949 2
40 251 1954 1
40 252 1646 1
40 252 1648 1
40 252 1688 2
40 252 1695 1
40 252 1700 1
40 252 1702 1
40 252 1718 1
40 252 1723 1
40 252 1725 1
40 252 1727 2
40 252 1737 2
40 252 1742 4
40 252 1777 1
40 252 1784 1
40 252 1786 2
40 252 1978 1
40 252 2021 1
40 252 2025 1
40 252 2043 1
40 252 2051 1
40 252 2076 1
40 252 2078 1
40 254 2125 1
40 254 2134 1
40 254 2148 1
40 254 2162 1
40 254 2176 1
40 254 2182 1
40 255 2733 1
40 260 2119 2
40 272 2565 8
40 272 2574 1
40 272 2583 4
40 272 2588 7
40 272 2596 2
40 272 2599 3
40 272 2603 2
40 272 2639 1
40 272 2659 1
40 273 2021 1
40 274 2662 1
40 275 2118 4
40 284 2152 1
40 285 2076 1
40 285 2098 1
40 285 2634 1
40 285 2644 1
40 291 2116 1
40 292 2133 1
40 292 2137 2
40 292 2140 1
40 292 2144 1
40 292 2146 1
40 292 2184 1
40 292 2186 1
40 292 2193 1
40 292 2210 1
40 292 2213 1
40 292 2218 3
40 292 2228 4
40 292 2241 1
40 292 2279 1
40 292 2302 1
40 292 2304 1
40 292 2307 1
40 292 2309 2
40 292 2348 1
40 292 2352 1
40 292 2356 1
40 295 1952 1
40 295 2202 1
40 295 2531 1
40 295 2538 1
40 296 1956 1
40 300 1958 1
40 303 2617 1
40 303 2626 1
40 306 2097 1
40 306 2507 1
40 312 2178 1
40 316 2123 1
40 316 2131 2
40 316 2134 1
40 316 2140 2
40 316 2147 1
40 316 2160 1
40 316 2162 1
40 316 2164 6
40 316 2174 1
40 316 2183 1
40 316 2187 1
40 316 2198 1
40 319 1973 2
40 319 2094 1
40 319 2096 1
40 319 2406 1
40 319 2409 1
40 319 2416 2
40 319 2421 3
40 319 2426 1
40 319 2428 1
40 319 2430 2
40 319 2438 1
40 319 2441 1
40 319 2443 1
40 319 2447 2
40 319 2452 3
40 319 2457 1
40 319 2460 1
40 319 2463 5
40 319 2471 1
40 319 2474 3
40 319 2478 4
40 319 2484 7
40 319 2492 1
40 319 2496 1
40 319 2499 1
40 319 2503 2
40 321 2096 1
40 323 1803 1
40 323 2211 1
40 323 2352 1
40 324 2114 1
40 331 1804 1
40 333 1805 1
40 345 2052 1
40 348 1700 1
40 348 1722 1
40 348 1724 1
40 348 1800 1
40 349 2208 1
40 352 2517 1
40 352 2527 1
40 352 2623 1
40 357 1956 1
40 357 2202 1
40 360 2001 1
40 360 2094 2
40 360 2100 1
40 361 2213 1
40 363 1691 1
40 363 1694 1
40 363 1696 4
40 363 1701 1
40 363 1704 1
40 363 1712 1
40 363 1724 1
40 363 1796 2
40 364 2047 1
40 366 2362 2
40 366 2487 1
40 372 1990 2
40 374 1952 1
40 375 2194 1
40 377 1954 1
40 377 2151 1
40 388 1704 2
40 388 1713 1
40 388 1741 1
40 388 1743 2
40 388 1747 2
40 388 1787 1
40 388 1792 1
40 388 1801 2
40 394 1954 1
40 402 1958 1
40 412 2184 1
40 415 2674 3
40 415 2678 3
40 415 2682 2
40 415 2686 3
40 415 2733 1
40 415 2738 4
40 415 2767 1
40 415 2770 2
40 417 1958 1
40 422 1956 1
40 422 2167 1
40 428 2355 1
40 428 2475 1
40 428 2478 2
40 428 2503 1
40 428 2637 1
40 433 1954 1
40 434 2361 1
40 439 2356 1
40 439 2483 1
40 439 2503 1
40 447 1952 1
40 452 2366 1
40 452 2421 1
40 452 2442 1
40 452 2450 4
40 452 2459 4
40 452 2505 1
40 455 2504 1
40 457 1807 1
40 461 2357 1
40 461 2508 1
40 463 1958 1
40 466 2119 1
40 469 1723 1
40 469 1725 4
40 472 2115 1
40 486 2114 1
40 490 2470 1
40 490 2475 10
40 490 2487 3
40 490 2491 3
40 490 2497 5
40 490 2503 1
40 490 2771 3
40 490 2778 1
40 490 2781 3
40 495 1957 2
40 496 1807 1
40 498 1971 1
40 498 2098 1
40 502 2118 1
40 505 2676 1
40 505 2688 1
40 505 2693 2
40 505 2698 5
40 505 2718 4
40 505 2725 2
40 505 2728 3
40 505 2733 1
40 505 2735 1
40 505 2738 8
40 505 2749 2
40 505 2760 3
40 505 2764 1
40 506 2153 1
40 507 1690 1
40 507 1710 1
40 507 1712 1
40 507 1714 1
40 507 1719 1
40 507 1724 2
40 509 2078 1
40 509 2084 1
40 521 2358 1
40 528 2006 1
40 528 2008 1
40 528 2012 1
40 528 2015 5
40 528 2045 1
40 528 2051 1
40 528 2065 1
40 528 2071 1
40 528 2073 2
40 528 2082 1
40 528 2084 1
40 528 2087 1
40 532 2103 1
40 532 2774 2
40 532 2778 2
40 534 1802 1
40 536 1953 1
40 542 2777 1
40 543 2106 1
40 550 1984 1
40 558 2780 1
40 562 2120 1
40 568 2123 1
40 568 2132 1
40 568 2147 1
40 568 2173 1
40 569 2203 1
40 571 2083 1
40 581 2754 1
40 582 2782 1
40 590 1646 1
40 590 1648 1
40 590 1651 1
40 590 1655 1
40 590 1657 2
40 590 1660 1
40 590 1662 2
40 590 1674 1
40 590 1676 6
40 590 1683 11
40 590 1695 1
40 590 1697 10
40 590 1708 8
40 590 1718 4
40 590 1737 1
40 590 1739 10
40 590 1751 4
40 590 1756 3
40 590 1763 3
40 590 1767 4
40 590 1776 1
40 590 1780 2
40 590 1784 2
40 590 1787 1
40 590 1790 4
40 590 1795 1
40 592 2115 1
40 595 1953 1
40 595 2092 1
40 595 2094 4
40 595 2672 1
40 595 2752 1
40 596 2359 1
40 596 2361 1
40 596 2363 1
40 599 2507 1
40 607 2199 1
40 616 2358 1
41 42 2518 4
41 42 2526 1
41 42 2530 1
41 42 2601 1
41 42 2642 1
41 42 2644 2
41 42 2652 1
41 43 2059 1
41 51 2119 1
41 51 2699 1
41 51 2750 1
41 53 2123 2
41 53 2127 1
41 53 2130 3
41 53 2134 1
41 53 2136 1
41 53 2141 1
41 53 2143 1
41 58 1806 2
41 60 1962 1
41 60 1993 1
41 60 2000 1
41 60 2002 2
41 60 2008 1
41 60 2012 1
41 60 2021 1
41 60 2037 1
41 60 2044 3
41 60 2049 1
41 60 2052 1
41 60 2065 2
41 60 2068 4
41 60 2076 1
41 60 2083 1
41 60 2090 2
41 60 2093 1
41 60 2095 2
41 60 2100 1
41 60 2105 1
41 60 2359 1
41 60 2599 1
41 60 2609 2
41 60 2612 1
41 60 2646 3
41 60 2650 1
41 60 2652 1
41 60 2655 1
41 60 2657 2
41 66 2362 5
41 66 2496 6
41 68 2124 3
41 68 2128 7
41 68 2136 1
41 68 2138 13
41 68 2153 4
41 68 2159 1
41 68 2161 2
41 68 2164 5
41 68 2172 2
41 68 2177 3
41 68 2189 3
41 68 2194 1
41 68 2196 1
41 68 2206 6
41 68 2213 2
41 68 2216 3
41 68 2222 3
41 68 2226 1
41 68 2228 4
41 68 2233 5
41 68 2239 4
41 68 2249 1
41 68 2252 1
41 68 2254 1
41 68 2261 5
41 68 2267 1
41 68 2269 1
41 68 2272 3
41 68 2282 1
41 68 2284 1
41 68 2287 2
41 68 2292 2
41 68 2296 2
41 68 2302 1
41 68 2304 1
41 68 2306 1
41 68 2310 1
41 68 2315 1
41 68 2319 4
41 68 2332 2
41 68 2337 1
41 68 2345 1
41 68 2347 3
41 68 2351 1
41 74 2512 1
41 74 2514 2
41 74 2540 1
41 74 2543 1
41 74 2545 3
41 74 2561 2
41 74 2575 2
41 74 2578 1
41 74 2580 1
41 74 2582 1
41 74 2584 1
41 74 2586 3
41 74 2590 1
41 74 2593 1
41 74 2610 1
41 74 2642 1
41 77 1771 2
41 77 1786 2
41 77 1997 1
41 77 1999 4
41 77 2004 1
41 77 2106 1
41 77 2595 3
41 77 2647 3
41 81 2122 1
41 88 2108 1
41 91 2538 1
41 91 2651 1
41 92 2782 1
41 93 2783 1
41 95 1994 1
41 95 1997 1
41 95 1999 1
41 95 2006 2
41 95 2014 3
41 95 2025 2
41 95 2033 2
41 95 2036 1
41 95 2062 1
41 95 2065 1
41 95 2071 1
41 95 2083 1
41 95 2088 1
41 95 2749 2
41 95 2765 1
41 95 2772 1
41 98 2358 1
41 98 2518 3
41 98 2524 8
41 98 2541 1
41 98 2599 1
41 98 2602 9
41 98 2613 1
41 98 2616 3
41 98 2625 1
41 98 2633 1
41 98 2640 1
41 105 2119 2
41 113 1631 1
41 121 2751 1
41 122 1770 1
41 122 1772 1
41 122 1783 5
41 124 2129 1
41 124 2142 1
41 124 2144 2
41 124 2152 5
41 124 2158 1
41 124 2161 2
41 124 2186 1
41 124 2189 1
41 124 2191 2
41 124 2194 1
41 125 2201 1
41 128 1605 1
41 128 1608 1
41 128 2358 1
41 131 1762 1
41 133 2601 1
41 135 1811 2
41 135 1818 1
41 135 1826 1
41 135 1828 2
41 135 1831 1
41 135 1840 2
41 135 1843 9
41 135 1853 1
41 135 1855 2
41 135 1858 3
41 135 1866 2
41 135 1875 2
41 135 1893 1
41 135 1896 2
41 135 1901 1
41 135 1903 3
41 135 1911 1
41 135 1913 1
41 135 1915 1
41 135 1918 3
41 135 1931 1
41 135 1933 2
41 135 1936 2
41 135 1945 1
41 135 1949 3
41 135 2114 2
41 135 2117 1
41 135 2123 1
41 135 2126 2
41 135 2130 3
41 135 2135 2
41 135 2140 1
41 135 2142 5
41 135 2148 1
41 135 2150 1
41 135 2154 2
41 135 2160 12
41 135 2173 8
41 135 2187 4
41 135 2192 4
41 135 2760 1
41 135 2765 1
41 135 2779 1
41 138 2511 1
41 141 1805 1
41 141 2523 1
41 141 2530 1
41 142 2175 1
41 142 2178 3
41 142 2182 1
41 142 2185 1
41 142 2188 2
41 142 2192 2
41 142 2603 1
41 142 2646 1
41 148 2505 1
41 148 2512 1
41 149 2118 1
41 152 2361 4
41 152 2366 1
41 152 2368 1
41 152 2495 9
41 161 2333 1
41 161 2354 1
41 161 2356 1
41 171 2528 1
41 173 2094 1
41 173 2108 1
41 175 1803 1
41 178 2091 1
41 178 2106 1
41 186 2510 1
41 187 2600 1
41 187 2602 2
41 187 2655 1
41 189 2108 1
41 191 1818 1
41 191 1884 1
41 191 1900 1
41 191 1937 5
41 191 2530 2
41 191 2606 2
41 191 2642 1
41 194 2114 1
41 197 2514 1
41 198 2513 1
41 199 2184 1
41 203 1809 1
41 203 1818 1
41 203 1836 1
41 204 2332 1
41 204 2334 2
41 204 2353 1
41 205 2122 1
41 205 2130 6
41 205 2137 5
41 205 2143 17
41 205 2161 2
41 205 2164 7
41 205 2173 1
41 205 2175 1
41 205 2180 1
41 205 2362 1
41 205 2364 1
41 205 2494 1
41 205 2496 5
41 205 2502 2
41 207 2108 1
41 210 2360 1
41 217 2110 1
41 218 2197 1
41 226 2513 1
41 227 1945 1
41 238 2213 1
41 238 2221 1
41 238 2228 1
41 238 2233 1
41 238 2236 4
41 238 2262 1
41 238 2264 1
41 238 2269 1
41 238 2271 1
41 238 2348 1
41 238 2357 1
41 241 2020 1
41 241 2236 1
41 241 2273 1
41 241 2291 1
41 241 2296 1
41 243 2357 1
41 243 2359 1
41 246 1976 1
41 246 1998 1
41 250 2680 1
41 250 2714 1
41 251 2136 1
41 251 2142 1
41 251 2144 2
41 251 2147 2
41 251 2150 2
41 260 1998 1
41 260 2086 1
41 260 2089 1
41 260 2500 1
41 268 2661 1
41 272 1805 1
41 272 1807 1
41 278 1831 1
41 278 1936 1
41 281 2360 1
41 282 1612 1
41 282 2122 7
41 282 2134 9
41 285 1603 4
41 292 2340 1
41 292 2354 2
41 294 1885 1
41 294 2749 1
41 300 1997 1
41 300 2358 1
41 303 2741 1
41 303 2749 1
41 307 2595 1
41 307 2607 1
41 307 2610 2
41 307 2616 1
41 307 2652 1
41 309 2356 1
41 312 2121 1
41 316 1655 1
41 316 1723 1
41 316 1775 1
41 323 1810 1
41 323 1942 1
41 323 1952 1
41 323 1974 1
41 323 1977 1
41 323 1996 1
41 323 1998 1
41 323 2005 2
41 323 2070 1
41 323 2078 1
41 323 2089 2
41 323 2096 1
41 327 1811 1
41 327 1938 1
41 328 2109 1
41 333 1804 1
41 347 2680 1
41 347 2781 1
41 349 2108 1
41 352 1809 1
41 352 2499 1
41 360 2358 1
41 361 1998 1
41 361 2052 1
41 361 2070 1
41 362 2142 1
41 392 2660 2
41 393 2671 1
41 407 2365 1
41 428 1952 1
41 428 2751 5
41 428 2762 1
41 428 2765 1
41 428 2769 2
41 428 2775 1
41 428 2778 1
41 428 2780 1
41 435 1784 1
41 446 1972 1
41 446 2066 1
41 446 2105 1
41 446 2666 1
41 447 2219 1
41 447 2227 1
41 447 2229 3
41 447 2233 15
41 447 2265 1
41 447 2269 1
41 447 2271 1
41 447 2274 3
41 447 2280 1
41 447 2305 1
41 447 2307 2
41 447 2310 7
41 447 2318 5
41 447 2330 1
41 447 2335 2
41 447 2338 1
41 447 2340 3
41 447 2344 1
41 448 1955 1
41 461 2782 1
41 462 2665 2
41 464 2610 1
41 470 2511 2
41 475 2123 1
41 475 2127 1
41 475 2129 1
41 475 2134 1
41 475 2136 2
41 475 2140 3
41 476 1975 4
41 476 2683 1
41 476 2749 1
41 476 2780 2
41 480 2496 1
41 480 2770 1
41 481 1616 1
41 481 1622 1
41 481 1636 1
41 481 1638 1
41 481 1641 1
41 481 1647 1
41 481 1653 1
41 481 1655 2
41 481 1658 5
41 481 1666 3
41 481 1670 1
41 481 1672 4
41 481 1679 1
41 481 1692 4
41 481 1698 1
41 481 1705 2
41 481 1718 1
41 481 1725 2
41 481 1729 2
41 481 1745 1
41 481 1750 5
41 481 1776 5
41 481 1798 1
41 481 2114 1
41 481 2318 1
41 481 2595 3
41 489 2529 1
41 489 2542 1
41 489 2597 1
41 489 2602 1
41 489 2644 1
41 492 1603 1
41 492 1622 2
41 492 1730 1
41 492 2665 1
41 493 2503 1
41 495 2183 1
41 499 1801 1
41 499 2200 2
41 502 2014 1
41 502 2016 1
41 502 2027 1
41 502 2083 1
41 502 2086 3
41 502 2100 1
41 504 2496 1
41 504 2501 3
41 511 1802 1
41 516 1956 1
41 519 2781 1
41 525 1802 1
41 530 1805 1
41 535 1999 5
41 535 2005 2
41 535 2027 1
41 535 2036 1
41 535 2043 1
41 535 2058 1
41 535 2060 1
41 535 2082 1
41 535 2091 1
41 535 2093 1
41 535 2102 1
41 535 2105 1
41 535 2160 1
41 535 2166 1
41 535 2195 1
41 540 2201 1
41 544 1810 1
41 544 1952 1
41 546 2122 1
41 546 2196 1
41 546 2363 1
41 546 2508 1
41 562 1997 2
41 565 2509 1
41 569 2153 1
41 569 2201 1
41 572 2664 1
41 582 2502 2
41 599 2665 1
41 606 2176 1
41 606 2192 1
41 609 2082 1
41 612 2647 1
41 612 2649 1
42 43 2117 1
42 45 2337 1
42 46 2111 3
42 46 2266 1
42 46 2268 2
42 46 2271 1
42 46 2275 1
42 46 2283 1
42 46 2293 12
42 46 2309 1
42 46 2312 1
42 46 2316 2
42 46 2322 1
42 46 2324 2
42 46 2327 1
42 46 2332 4
42 46 2337 11
42 47 2293 1
42 47 2314 1
42 51 1803 2
42 51 2091 1
42 51 2110 1
42 51 2112 1
42 51 2508 1
42 51 2510 1
42 53 2372 1
42 53 2380 1
42 53 2503 1
42 54 1955 1
42 59 2272 1
42 59 2284 1
42 60 1954 1
42 60 2643 2
42 60 2646 1
42 60 2649 4
42 61 2782 1
42 64 1627 1
42 73 2508 1
42 76 2660 1
42 84 1801 1
42 84 1803 1
42 88 1800 1
42 88 2664 1
42 88 2666 1
42 91 2569 1
42 95 2046 3
42 95 2056 1
42 95 2060 1
42 95 2067 1
42 95 2079 1
42 98 2518 1
42 98 2521 1
42 98 2556 1
42 98 2561 1
42 98 2563 4
42 98 2577 1
42 98 2579 3
42 98 2583 1
42 98 2587 2
42 98 2594 1
42 98 2614 1
42 99 1641 1
42 106 2506 1
42 109 2347 1
42 111 1961 1
42 111 2110 1
42 111 2112 1
42 111 2271 1
42 111 2511 1
42 111 2664 3
42 119 2505 1
42 127 1625 2
42 127 1705 1
42 129 2090 2
42 129 2094 1
42 129 2098 1
42 130 2361 1
42 130 2504 1
42 130 2666 1
42 131 2109 1
42 131 2355 1
42 131 2506 1
42 133 2439 2
42 133 2442 3
42 133 2446 1
42 133 2449 1
42 133 2454 1
42 133 2456 3
42 133 2461 1
42 133 2468 1
42 133 2475 1
42 133 2485 1
42 133 2488 1
42 136 1955 1
42 138 2509 1
42 141 2561 1
42 141 2564 4
42 141 2588 1
42 141 2642 2
42 142 1954 1
42 142 2596 1
42 142 2601 1
42 144 2510 1
42 145 2508 1
42 148 1806 1
42 148 2110 2
42 148 2288 5
42 148 2295 1
42 148 2334 1
42 148 2510 2
42 153 2282 1
42 155 1782 1
42 159 1600 1
42 159 1602 3
42 159 1606 3
42 159 1613 1
42 159 1615 1
42 159 1618 1
42 159 1620 1
42 159 1623 1
42 159 1633 1
42 159 1649 2
42 159 1658 2
42 159 1667 1
42 159 1672 4
42 159 1682 2
42 159 1687 1
42 159 1706 2
42 159 1714 2
42 159 1720 2
42 159 1728 1
42 159 1737 1
42 159 1745 1
42 159 1761 1
42 159 1763 1
42 159 1768 2
42 159 1771 1
42 159 1774 4
42 159 1779 2
42 159 1783 1
42 159 1786 1
42 159 1789 1
42 159 1794 4
42 159 1799 1
42 162 2268 1
42 162 2316 1
42 170 2440 1
42 178 2090 1
42 180 2508 1
42 186 2360 1
42 186 2362 1
42 186 2412 2
42 186 2448 1
42 186 2509 1
42 187 2504 1
42 187 2597 1
42 187 2601 2
42 187 2655 1
42 188 2280 1
42 189 2113 1
42 190 2506 1
42 191 2524 1
42 191 2526 4
42 191 2555 1
42 191 2569 2
42 191 2572 2
42 191 2597 1
42 191 2643 1
42 191 2659 1
42 194 2664 1
42 196 2559 1
42 196 2561 1
42 196 2595 2
42 196 2598 1
42 196 2600 2
42 196 2604 1
42 198 2502 1
42 198 2504 2
42 202 1801 1
42 205 1604 1
42 213 1841 1
42 213 1845 1
42 213 1870 1
42 213 1878 1
42 213 1898 1
42 213 1916 5
42 213 1926 1
42 219 2271 4
42 219 2277 3
42 219 2281 1
42 227 1782 2
42 227 1786 1
42 227 1788 1
42 227 1798 1
42 228 2295 1
42 228 2304 3
42 228 2308 1
42 228 2782 1
42 229 1958 1
42 240 1634 1
42 240 1644 1
42 240 1649 3
42 248 2113 1
42 250 1679 1
42 252 2214 1
42 256 2275 2
42 260 2052 1
42 264 1957 1
42 268 2563 1
42 274 2662 2
42 277 1801 1
42 289 2276 1
42 292 1810 1
42 298 2660 3
42 299 1872 1
42 299 1895 1
42 299 1933 1
42 305 1809 1
42 306 2668 1
42 307 2501 1
42 307 2652 1
42 309 1836 1
42 309 1861 1
42 309 1864 1
42 309 1871 1
42 309 1873 1
42 309 1885 1
42 309 1895 1
42 309 1900 1
42 309 1916 6
42 309 1923 1
42 309 1925 2
42 309 1929 2
42 309 1933 2
42 309 1943 1
42 309 2530 1
42 312 1782 1
42 314 2288 2
42 314 2292 1
42 317 2544 3
42 317 2550 1
42 324 2107 1
42 326 2309 1
42 340 2109 1
42 345 1601 4
42 345 1606 1
42 345 1613 8
42 345 1622 3
42 345 1796 1
42 346 1961 1
42 355 2275 1
42 355 2319 1
42 363 2358 1
42 369 2354 1
42 373 2355 1
42 374 2109 1
42 383 2107 1
42 383 2283 1
42 383 2354 1
42 402 2266 1
42 407 2282 1
42 410 2271 1
42 412 2446 2
42 412 2491 1
42 412 2499 1
42 412 2504 1
42 412 2506 1
42 413 1932 1
42 427 2291 2
42 431 2353 1
42 435 1849 1
42 435 1900 1
42 439 2349 1
42 443 2351 1
42 446 1800 1
42 446 1806 1
42 446 2024 1
42 446 2032 3
42 446 2038 1
42 446 2043 2
42 446 2048 1
42 446 2059 1
42 446 2067 2
42 446 2089 1
42 446 2092 2
42 446 2098 2
42 446 2101 1
42 446 2274 1
42 446 2510 2
42 447 1961 1
42 459 2289 1
42 459 2292 1
42 463 2321 4
42 464 2601 4
42 464 2609 32
42 472 1805 1
42 472 2360 1
42 472 2502 3
42 472 2510 1
42 476 1820 1
42 476 1822 1
42 476 1825 1
42 476 1828 3
42 476 1832 1
42 476 1836 1
42 476 1841 1
42 476 1847 1
42 476 1852 1
42 476 1854 1
42 476 1856 1
42 476 1863 2
42 476 1876 1
42 476 1878 1
42 476 1882 1
42 476 1884 1
42 476 1889 1
42 476 1896 1
42 476 1920 4
42 476 1926 1
42 476 1928 9
42 476 1941 2
42 476 1952 1
42 480 2281 1
42 481 2659 1
42 489 2110 1
42 489 2517 4
42 489 2529 1
42 489 2555 5
42 489 2561 1
42 489 2564 1
42 489 2567 1
42 489 2569 1
42 489 2572 2
42 489 2575 1
42 489 2577 4
42 489 2589 1
42 489 2644 1
42 510 2694 1
42 512 2695 1
42 512 2732 1
42 515 2675 1
42 519 1598 24
42 519 1623 1
42 519 1720 1
42 519 2508 1
42 523 2267 1
42 535 2504 1
42 544 2116 1
42 544 2444 1
42 544 2446 1
42 544 2451 1
42 544 2455 1
42 544 2468 1
42 544 2471 1
42 544 2473 2
42 544 2478 2
42 544 2485 1
42 545 2110 1
42 550 2673 1
42 550 2734 1
42 576 2329 1
42 578 2502 2
42 586 2262 1
42 586 2356 1
42 589 2508 1
42 591 2354 2
42 595 2113 1
42 598 1886 1
42 598 2286 1
42 598 2306 1
42 609 2043 1
42 609 2079 1
42 610 2664 1
43 50 2436 1
43 50 2497 1
43 60 2105 1
43 65 2263 2
43 65 2266 1
43 65 2475 1
43 65 2480 1
43 65 2482 1
43 66 2507 1
43 68 1809 1
43 70 1694 1
43 70 1704 2
43 70 1710 1
43 70 1712 1
43 70 1721 2
43 70 1725 1
43 70 1728 1
43 70 1745 1
43 70 1755 1
43 70 1761 1
43 70 1771 1
43 70 1775 1
43 70 1779 1
43 70 1784 1
43 71 2262 1
43 72 1957 1
43 73 2509 1
43 74 2142 1
43 76 1872 1
43 76 1874 1
43 76 1884 1
43 76 1927 2
43 76 1931 1
43 86 2263 1
43 91 1613 1
43 91 1616 1
43 91 1672 4
43 91 1752 2
43 95 1974 1
43 95 1988 1
43 95 2000 1
43 95 2002 1
43 95 2004 2
43 95 2028 1
43 95 2038 1
43 95 2040 2
43 95 2066 1
43 95 2069 1
43 95 2096 1
43 95 2101 1
43 98 1733 1
43 98 1786 5
43 98 1793 1
43 98 1795 1
43 98 1807 1
43 98 1858 1
43 98 1868 2
43 98 1885 1
43 98 1890 1
43 98 1892 1
43 98 1894 1
43 98 1927 1
43 98 1948 1
43 98 1954 1
43 98 2676 1
43 98 2691 1
43 98 2693 3
43 98 2697 3
43 98 2724 5
43 98 2730 1
43 98 2744 1
43 98 2748 1
43 98 2769 1
43 99 1806 1
43 101 1806 1
43 109 1802 1
43 111 1957 1
43 113 1806 1
43 115 1682 1
43 117 2170 1
43 117 2183 1
43 117 2185 1
43 117 2252 1
43 117 2254 1
43 117 2258 1
43 117 2512 1
43 121 2284 1
43 122 1801 1
43 122 2771 1
43 127 2782 1
43 128 2669 1
43 128 2687 1
43 128 2689 1
43 128 2732 12
43 128 2764 3
43 128 2777 1
43 129 2105 1
43 129 2111 1
43 131 2318 1
43 131 2346 1
43 136 2300 1
43 136 2321 1
43 145 2352 1
43 145 2356 1
43 145 2361 2
43 145 2367 4
43 145 2373 1
43 145 2376 1
43 145 2380 2
43 145 2383 3
43 145 2390 4
43 145 2425 3
43 145 2434 2
43 145 2438 6
43 145 2446 4
43 145 2451 3
43 145 2455 2
43 145 2459 2
43 145 2465 5
43 145 2473 3
43 145 2477 1
43 145 2479 3
43 145 2485 2
43 145 2490 4
43 145 2496 2
43 145 2501 1
43 145 2503 1
43 145 2505 3
43 146 2660 1
43 152 1954 1
43 154 2364 1
43 154 2366 3
43 154 2370 1
43 154 2374 1
43 154 2388 2
43 154 2393 1
43 154 2425 2
43 154 2433 5
43 154 2439 1
43 154 2447 1
43 154 2449 5
43 154 2455 7
43 154 2464 2
43 154 2467 1
43 154 2473 2
43 154 2478 1
43 154 2480 1
43 154 2482 1
43 154 2484 2
43 154 2490 3
43 154 2494 4
43 154 2502 1
43 154 2504 1
43 154 2506 1
43 155 2135 1
43 155 2223 2
43 155 2234 1
43 155 2236 1
43 160 1803 1
43 160 1963 1
43 160 1967 1
43 160 1970 2
43 160 1974 1
43 160 1978 1
43 160 1981 1
43 160 1984 2
43 160 1987 1
43 160 1989 1
43 160 1992 1
43 160 1995 1
43 161 2516 1
43 163 2261 1
43 169 2263 1
43 169 2284 1
43 171 2139 1
43 173 2670 1
43 184 1959 1
43 189 2506 1
43 199 2041 1
43 199 2044 2
43 199 2054 6
43 199 2069 3
43 199 2073 2
43 199 2076 3
43 203 2276 1
43 203 2278 1
43 203 2282 1
43 208 2275 5
43 208 2282 2
43 208 2286 1
43 208 2299 1
43 212 2283 1
43 214 1807 1
43 214 1809 1
43 214 1921 1
43 214 1948 1
43 214 1952 1
43 217 2476 1
43 217 2480 1
43 225 1803 1
43 227 2241 1
43 227 2662 1
43 229 2380 1
43 229 2387 1
43 229 2465 1
43 229 2478 1
43 229 2489 1
43 232 2264 1
43 241 2398 1
43 243 2279 1
43 246 1957 1
43 251 2680 1
43 251 2690 2
43 251 2693 1
43 251 2775 1
43 252 2173 2
43 252 2179 1
43 252 2181 1
43 252 2194 3
43 252 2206 1
43 252 2230 7
43 252 2238 1
43 252 2242 3
43 252 2246 2
43 252 2249 2
43 252 2254 2
43 252 2257 2
43 255 1955 1
43 259 1806 1
43 260 2620 1
43 261 1804 1
43 265 2107 1
43 265 2271 1
43 266 2114 1
43 266 2126 11
43 266 2138 2
43 266 2141 2
43 266 2151 1
43 266 2153 1
43 266 2159 1
43 266 2161 1
43 266 2167 1
43 266 2172 1
43 266 2174 1
43 266 2176 1
43 266 2187 1
43 266 2196 1
43 266 2198 1
43 266 2201 2
43 266 2207 1
43 266 2241 1
43 266 2247 1
43 266 2257 2
43 268 1702 1
43 268 2253 2
43 283 2271 1
43 283 2516 1
43 285 1927 1
43 286 1789 1
43 288 1802 1
43 293 1716 1
43 293 1719 1
43 293 1724 3
43 293 1728 5
43 293 1737 1
43 293 1754 2
43 293 1761 1
43 293 1764 1
43 293 1769 1
43 293 1772 1
43 293 1782 1
43 296 2297 1
43 296 2332 1
43 300 1990 3
43 300 1994 1
43 300 2000 1
43 300 2004 2
43 300 2007 1
43 300 2016 2
43 300 2019 1
43 300 2021 1
43 300 2023 2
43 300 2036 1
43 300 2040 2
43 300 2043 5
43 300 2049 1
43 300 2051 5
43 300 2059 7
43 300 2067 1
43 300 2071 2
43 300 2075 3
43 300 2079 2
43 300 2088 1
43 300 2091 1
43 300 2095 2
43 300 2100 1
43 301 1801 1
43 306 2263 1
43 306 2291 1
43 314 2337 1
43 320 2517 1
43 320 2552 1
43 325 1687 1
43 336 1786 5
43 336 2661 1
43 337 1787 4
43 340 2435 2
43 340 2443 1
43 340 2505 1
43 342 1707 1
43 342 1711 1
43 342 1716 1
43 342 1718 3
43 342 1722 1
43 342 1725 1
43 342 1728 1
43 342 1731 2
43 342 1741 1
43 342 1745 1
43 342 1753 1
43 342 1757 4
43 342 1762 2
43 342 1767 2
43 342 1771 4
43 342 1777 3
43 342 1782 1
43 343 2368 1
43 343 2382 1
43 343 2481 1
43 345 1954 1
43 347 1692 3
43 347 1789 3
43 348 1803 1
43 349 1789 1
43 349 1792 4
43 349 2667 1
43 351 2378 1
43 351 2481 1
43 351 2493 1
43 352 2136 1
43 355 2781 1
43 359 2132 2
43 359 2186 1
43 359 2198 1
43 359 2221 1
43 359 2224 2
43 359 2236 2
43 359 2243 2
43 359 2250 1
43 360 2674 1
43 360 2676 1
43 360 2679 1
43 360 2682 1
43 360 2684 1
43 360 2688 20
43 360 2709 1
43 360 2724 8
43 360 2735 2
43 360 2739 1
43 360 2742 2
43 360 2748 1
43 360 2757 1
43 360 2762 4
43 360 2767 1
43 360 2770 1
43 360 2772 1
43 360 2776 1
43 360 2779 1
43 361 1864 3
43 361 1942 1
43 361 1985 1
43 361 1997 1
43 361 2018 1
43 361 2374 1
43 361 2388 1
43 361 2438 1
43 361 2451 2
43 361 2473 1
43 361 2481 1
43 361 2494 1
43 365 2662 1
43 376 1788 2
43 381 2285 1
43 405 2343 1
43 410 2332 1
43 414 2332 1
43 422 2366 1
43 422 2394 1
43 422 2449 1
43 422 2451 1
43 422 2454 1
43 422 2485 1
43 422 2492 1
43 422 2495 1
43 432 2265 1
43 433 2508 1
43 435 2284 1
43 446 1996 1
43 447 2518 1
43 450 2509 1
43 455 1800 1
43 456 2317 1
43 459 2352 1
43 461 1714 1
43 461 1720 1
43 461 1722 4
43 461 1780 2
43 464 1954 1
43 473 2266 1
43 495 1955 1
43 497 2343 1
43 502 2684 1
43 504 2115 1
43 504 2169 1
43 504 2171 1
43 504 2178 1
43 504 2189 1
43 504 2194 2
43 504 2205 2
43 504 2252 1
43 504 2257 1
43 505 1799 1
43 506 2510 1
43 507 1804 1
43 507 2662 1
43 509 2669 1
43 521 1800 1
43 523 1802 1
43 527 1802 1
43 536 2509 1
43 537 2428 2
43 541 1802 1
43 553 2260 1
43 562 1616 1
43 562 2000 2
43 562 2006 1
43 569 1803 1
43 569 2667 1
43 575 1787 3
43 579 2289 1
43 589 2450 1
43 596 2306 1
43 596 2318 1
43 596 2347 1
43 602 2508 1
43 610 2263 1
43 616 2513 1
43 616 2591 1
44 59 1609 3
44 62 1619 1
44 67 2143 1
44 71 1607 3
44 71 1616 2
44 71 1635 2
44 71 1640 1
44 71 1661 1
44 71 1693 1
44 71 1695 1
44 71 1697 1
44 71 1726 2
44 71 1739 1
44 71 1742 2
44 71 1746 1
44 71 1791 1
44 71 1793 1
44 82 1607 2
44 82 1727 1
44 84 1608 1
44 84 1613 1
44 84 1615 1
44 84 1622 1
44 84 1728 1
44 84 2409 2
44 84 2425 1
44 84 2451 1
44 84 2464 1
44 84 2466 1
44 84 2469 2
44 84 2476 1
44 84 2479 1
44 84 2485 4
44 84 2491 2
44 84 2495 2
44 84 2498 3
44 84 2502 1
44 92 2649 1
44 92 2654 1
44 92 2660 1
44 94 2663 1
44 101 1965 2
44 101 1971 1
44 101 1974 1
44 101 1977 10
44 101 2091 3
44 101 2097 1
44 105 1800 1
44 105 2782 1
44 106 1994 1
44 109 1609 1
44 109 1698 1
44 109 1757 1
44 109 2491 1
44 109 2673 2
44 109 2677 2
44 109 2682 2
44 109 2685 1
44 109 2688 1
44 109 2693 1
44 109 2695 5
44 109 2702 8
44 109 2716 3
44 109 2721 3
44 109 2725 1
44 109 2728 1
44 109 2731 1
44 109 2733 9
44 109 2743 1
44 109 2746 1
44 109 2748 2
44 109 2752 1
44 109 2755 2
44 109 2760 1
44 109 2763 2
44 109 2766 1
44 109 2773 1
44 110 1932 1
44 110 2019 1
44 121 1800 1
44 125 2143 1
44 131 1992 1
44 131 1998 1
44 131 2030 1
44 131 2033 1
44 131 2035 1
44 131 2042 1
44 131 2044 1
44 131 2058 1
44 131 2061 1
44 131 2067 2
44 131 2072 2
44 131 2084 1
44 143 2027 1
44 143 2053 1
44 143 2087 1
44 147 2545 1
44 147 2584 1
44 147 2650 1
44 147 2658 1
44 152 2782 1
44 153 2410 3
44 153 2420 1
44 153 2423 1
44 153 2428 1
44 153 2431 1
44 153 2435 6
44 153 2450 2
44 153 2453 1
44 153 2462 2
44 153 2466 1
44 153 2468 2
44 153 2471 1
44 153 2492 1
44 153 2500 1
44 153 2660 1
44 154 1610 1
44 154 1728 1
44 154 1999 1
44 154 2025 2
44 154 2045 2
44 154 2048 1
44 154 2083 1
44 156 1989 3
44 156 1993 2
44 156 2003 1
44 156 2018 3
44 156 2025 2
44 156 2028 1
44 156 2030 1
44 156 2035 2
44 156 2038 1
44 156 2052 1
44 156 2054 1
44 156 2061 1
44 156 2070 1
44 156 2079 1
44 156 2082 2
44 156 2085 2
44 156 2159 1
44 156 2184 1
44 157 2351 1
44 163 1959 1
44 163 2356 1
44 167 2663 1
44 169 1965 2
44 169 2115 1
44 174 1995 1
44 174 2360 1
44 174 2364 1
44 174 2369 3
44 174 2373 1
44 174 2375 1
44 174 2377 3
44 174 2382 20
44 174 2405 2
44 174 2408 1
44 175 2141 1
44 177 2003 1
44 180 2663 1
44 187 1960 1
44 193 1933 1
44 193 1935 1
44 193 1955 1
44 193 1957 1
44 193 1959 1
44 193 2130 1
44 193 2132 1
44 193 2136 6
44 193 2150 1
44 193 2153 2
44 193 2157 1
44 193 2160 5
44 193 2170 1
44 193 2174 1
44 193 2177 1
44 193 2179 2
44 193 2182 2
44 193 2192 1
44 193 2194 1
44 197 1989 1
44 197 2000 1
44 199 2200 1
44 199 2203 1
44 199 2213 1
44 199 2221 1
44 207 2668 1
44 210 2503 1
44 210 2667 1
44 212 1603 1
44 212 1612 1
44 212 1615 2
44 212 1618 1
44 212 1625 1
44 212 1790 1
44 212 1794 1
44 212 1796 1
44 212 1798 1
44 215 2513 1
44 215 2781 1
44 228 2513 2
44 231 1607 2
44 231 1789 1
44 231 2129 1
44 235 2512 1
44 235 2516 2
44 235 2530 1
44 235 2544 2
44 235 2666 1
44 236 2661 1
44 243 2667 1
44 247 1989 1
44 247 1991 3
44 247 2020 1
44 247 2025 1
44 247 2027 1
44 247 2042 3
44 247 2046 1
44 247 2050 2
44 247 2055 1
44 247 2060 1
44 247 2063 2
44 247 2067 2
44 247 2071 1
44 247 2077 1
44 247 2080 2
44 247 2085 1
44 252 1963 11
44 252 2093 5
44 252 2105 2
44 252 2585 1
44 252 2662 1
44 257 2361 1
44 257 2366 3
44 257 2373 4
44 257 2380 1
44 257 2403 1
44 257 2503 1
44 258 2667 1
44 263 1766 1
44 263 1770 1
44 263 2171 1
44 263 2670 2
44 263 2673 8
44 263 2684 4
44 263 2690 1
44 263 2693 3
44 263 2697 2
44 263 2710 3
44 263 2720 1
44 263 2723 2
44 263 2726 2
44 263 2729 1
44 263 2749 1
44 263 2772 1
44 263 2777 4
44 264 2355 1
44 264 2500 1
44 274 2663 1
44 275 2584 1
44 276 2019 1
44 276 2029 1
44 276 2038 1
44 276 2049 2
44 276 2069 2
44 276 2073 1
44 276 2082 1
44 276 2099 2
44 276 2102 3
44 281 1972 1
44 281 1980 2
44 281 1984 1
44 281 1986 1
44 281 2659 1
44 282 2144 1
44 283 2662 1
44 285 1963 1
44 285 1965 1
44 285 1967 1
44 285 1972 1
44 285 1974 1
44 285 1978 5
44 289 2721 2
44 289 2769 1
44 289 2782 1
44 292 2184 1
44 297 2664 1
44 298 1770 1
44 301 2144 1
44 302 2663 1
44 305 2651 2
44 305 2659 1
44 313 1620 1
44 313 2667 1
44 313 2721 1
44 313 2766 1
44 315 1994 1
44 315 2001 1
44 315 2019 1
44 316 2165 1
44 321 1966 1
44 322 1608 1
44 322 2507 1
44 322 2780 1
44 326 1934 1
44 331 2663 1
44 331 2725 2
44 331 2731 1
44 331 2740 1
44 331 2765 1
44 332 1610 1
44 332 1729 1
44 340 2146 1
44 353 2175 1
44 357 2145 1
44 357 2211 1
44 357 2213 2
44 357 2220 1
44 358 1611 1
44 360 1978 1
44 360 1980 1
44 364 1608 1
44 364 1610 1
44 364 1624 1
44 364 1632 1
44 364 1707 1
44 364 1981 2
44 364 2031 1
44 364 2034 1
44 364 2036 1
44 364 2063 1
44 364 2082 1
44 364 2086 1
44 364 2412 1
44 364 2502 1
44 371 1996 1
44 377 2485 1
44 377 2502 1
44 377 2505 1
44 383 2375 1
44 383 2501 1
44 387 1800 1
44 387 2353 1
44 387 2355 1
44 387 2409 2
44 387 2412 12
44 387 2426 2
44 387 2431 1
44 387 2434 2
44 387 2437 2
44 387 2448 1
44 387 2450 3
44 387 2462 1
44 387 2466 8
44 387 2475 2
44 387 2478 2
44 387 2481 1
44 387 2484 1
44 387 2487 6
44 387 2494 1
44 387 2498 1
44 387 2501 2
44 387 2749 1
44 392 2577 1
44 392 2650 1
44 402 2588 1
44 409 2086 1
44 422 2130 1
44 422 2132 3
44 422 2136 3
44 422 2140 1
44 422 2156 1
44 422 2160 2
44 422 2167 2
44 422 2172 2
44 422 2177 1
44 422 2180 2
44 422 2183 4
44 422 2189 1
44 422 2194 1
44 427 2511 1
44 427 2516 1
44 427 2593 1
44 429 1803 1
44 429 1813 1
44 429 1828 1
44 429 1839 4
44 429 1860 1
44 429 1922 1
44 429 1928 1
44 429 1935 1
44 429 1939 2
44 429 1952 1
44 432 2511 1
44 433 2194 1
44 435 1965 1
44 435 1968 1
44 435 1971 1
44 435 2108 1
44 441 1960 1
44 444 1999 1
44 450 2185 1
44 450 2191 1
44 450 2358 1
44 450 2499 1
44 450 2502 1
44 451 1934 1
44 451 2505 1
44 451 2681 1
44 451 2684 2
44 451 2689 1
44 451 2691 1
44 451 2699 2
44 451 2704 1
44 451 2706 2
44 451 2709 5
44 451 2717 1
44 451 2723 4
44 451 2740 3
44 451 2744 3
44 451 2750 6
44 451 2757 2
44 451 2760 4
44 451 2765 3
44 451 2774 1
44 460 2380 1
44 460 2409 1
44 463 2662 1
44 468 1936 1
44 469 1847 2
44 469 1857 3
44 469 1861 5
44 469 1867 17
44 469 1885 1
44 469 1887 5
44 469 1893 2
44 469 1896 8
44 469 1905 1
44 469 1907 9
44 469 1917 1
44 469 1919 1
44 469 1922 1
44 469 1924 1
44 469 1927 2
44 469 1931 7
44 469 1941 1
44 469 1945 1
44 469 1948 1
44 469 1950 1
44 495 2199 1
44 495 2443 4
44 495 2448 2
44 495 2454 1
44 495 2463 1
44 495 2470 2
44 495 2484 1
44 495 2500 1
44 498 1963 2
44 498 1966 1
44 498 1968 2
44 498 1971 5
44 498 1977 8
44 498 2093 1
44 502 2131 2
44 502 2134 1
44 504 2782 1
44 506 2000 1
44 515 1964 9
44 515 1974 13
44 515 2092 7
44 521 2516 4
44 521 2529 1
44 521 2536 1
44 521 2564 2
44 521 2567 1
44 521 2575 1
44 521 2582 1
44 521 2586 2
44 521 2591 1
44 521 2593 1
44 521 2605 3
44 521 2609 1
44 521 2612 1
44 521 2623 1
44 521 2625 1
44 521 2634 2
44 521 2640 1
44 521 2644 2
44 528 2662 1
44 533 2663 1
44 534 1996 1
44 534 2019 1
44 537 2198 1
44 537 2221 2
44 537 2349 1
44 546 1961 1
44 547 1612 5
44 547 1705 1
44 553 2352 1
44 553 2663 1
44 559 2664 1
44 566 1953 1
44 571 1963 1
44 572 2220 1
44 572 2222 1
44 574 2065 1
44 591 2204 2
44 591 2219 1
44 591 2348 4
44 603 2518 2
44 603 2522 4
44 603 2553 1
44 603 2557 3
44 603 2569 4
44 603 2574 1
44 603 2579 4
44 603 2586 1
44 603 2588 2
44 603 2593 1
44 603 2603 1
44 603 2610 4
44 603 2615 1
44 603 2617 1
44 603 2619 10
44 603 2631 2
44 603 2645 2
44 603 2652 2
44 603 2655 1
44 604 1989 1
44 617 2220 1
45 46 2337 1
45 60 2509 1
45 60 2662 1
45 63 2514 1
45 69 2179 1
45 70 2101 1
45 73 2101 1
45 76 2283 1
45 78 2509 1
45 81 1644 25
45 81 1670 2
45 81 1673 1
45 81 1676 1
45 81 1686 1
45 81 1690 1
45 81 1692 6
45 81 1701 1
45 81 1703 1
45 81 1705 3
45 81 1715 1
45 81 1717 1
45 81 1720 16
45 81 1737 2
45 81 1740 7
45 81 1748 3
45 81 1752 3
45 81 1756 16
45 81 1773 2
45 81 1776 5
45 81 1782 16
45 81 2371 1
45 81 2390 2
45 81 2393 3
45 81 2397 1
45 81 2418 4
45 81 2430 1
45 81 2433 5
45 81 2465 1
45 81 2497 5
45 81 2505 1
45 81 2518 2
45 81 2619 3
45 81 2625 1
45 81 2629 2
45 81 2635 3
45 81 2650 3
45 82 1957 1
45 90 2109 1
45 91 2286 1
45 93 1801 1
45 97 1937 1
45 97 1952 1
45 97 2282 1
45 97 2356 1
45 104 2301 1
45 105 2116 1
45 109 2268 4
45 109 2283 1
45 111 2114 1
45 113 1956 1
45 116 1681 2
45 116 1906 1
45 116 1908 2
45 116 2288 2
45 116 2291 2
45 116 2702 1
45 116 2770 2
45 121 2109 1
45 123 1817 1
45 123 1902 1
45 123 1907 1
45 123 1953 1
45 123 2264 8
45 123 2284 2
45 123 2291 1
45 128 1810 1
45 128 1816 1
45 128 1827 1
45 128 1952 1
45 131 1963 4
45 131 2097 3
45 131 2664 1
45 134 2189 1
45 134 2251 1
45 138 1802 1
45 138 2240 1
45 140 2357 1
45 141 2119 1
45 141 2122 1
45 141 2129 1
45 141 2136 1
45 141 2145 1
45 141 2149 2
45 141 2203 1
45 141 2256 4
45 145 2660 1
45 147 2662 1
45 148 2114 1
45 150 1804 1
45 152 2120 1
45 152 2156 1
45 152 2240 1
45 152 2244 1
45 154 1962 1
45 154 1966 1
45 154 2099 1
45 156 1961 8
45 156 1970 1
45 156 2094 7
45 158 2351 1
45 159 2286 1
45 160 2110 1
45 160 2661 1
45 163 2663 1
45 171 2360 1
45 176 2248 1
45 176 2561 1
45 179 2329 1
45 191 2114 1
45 194 1932 1
45 194 1955 1
45 194 2508 1
45 196 1959 1
45 200 1676 1
45 232 1598 2
45 232 1601 1
45 232 1603 3
45 232 1607 1
45 232 1609 1
45 244 2113 1
45 246 2661 1
45 252 2112 1
45 254 1762 1
45 254 1765 2
45 255 2662 1
45 257 2509 1
45 260 2113 1
45 266 2777 1
45 267 2390 2
45 267 2418 1
45 267 2493 2
45 267 2503 3
45 267 2655 1
45 270 1631 1
45 270 1637 1
45 270 1645 10
45 270 1657 6
45 270 1664 2
45 270 1671 1
45 270 1678 1
45 270 1782 1
45 270 2153 1
45 270 2173 2
45 270 2179 1
45 270 2638 1
45 273 1655 1
45 273 1657 1
45 273 1674 2
45 273 1679 1
45 273 1721 2
45 273 1728 1
45 273 1730 1
45 273 1739 5
45 273 1745 2
45 273 1754 4
45 273 1760 1
45 273 1770 1
45 276 2101 1
45 282 1957 1
45 285 2101 1
45 285 2116 1
45 285 2664 1
45 286 2289 2
45 291 2381 1
45 293 1811 7
45 293 1819 1
45 293 1821 3
45 293 1831 8
45 293 1843 21
45 293 1866 2
45 293 1869 6
45 293 1876 1
45 293 1878 1
45 293 1886 13
45 293 1900 1
45 293 1905 2
45 293 1909 1
45 293 1911 4
45 293 1916 5
45 293 1922 1
45 293 1925 1
45 293 1930 2
45 293 1936 6
45 293 1944 3
45 293 1950 2
45 293 1957 1
45 293 2359 1
45 297 2509 1
45 302 2774 1
45 307 2183 1
45 309 2510 1
45 311 2112 1
45 314 2270 1
45 319 1893 1
45 319 1904 1
45 319 1909 1
45 319 1952 1
45 320 1967 1
45 325 1872 1
45 325 2276 2
45 329 1958 1
45 329 2201 1
45 329 2204 1
45 329 2206 1
45 329 2210 1
45 329 2212 1
45 329 2216 1
45 329 2221 5
45 329 2231 3
45 329 2241 1
45 329 2248 1
45 333 2421 1
45 333 2484 7
45 333 2497 7
45 333 2649 1
45 333 2651 1
45 333 2655 1
45 334 2297 1
45 342 1813 1
45 342 1907 1
45 342 1921 1
45 342 1938 1
45 342 1952 1
45 342 2351 2
45 342 2402 1
45 343 1952 1
45 343 2183 1
45 345 2246 1
45 348 2100 1
45 348 2271 1
45 355 1958 1
45 364 1964 1
45 364 1967 1
45 364 2095 1
45 364 2097 2
45 368 2160 1
45 368 2163 1
45 368 2178 1
45 385 2518 1
45 385 2554 1
45 385 2561 3
45 385 2580 1
45 385 2583 1
45 385 2593 1
45 385 2596 1
45 385 2608 1
45 385 2617 1
45 385 2621 1
45 385 2634 1
45 385 2647 1
45 391 2352 1
45 400 2112 1
45 401 2664 1
45 406 1810 1
45 406 1899 2
45 407 2112 1
45 411 2265 1
45 411 2300 1
45 411 2362 1
45 411 2364 1
45 411 2422 1
45 413 2358 1
45 414 2267 1
45 415 2101 1
45 415 2156 1
45 415 2170 1
45 415 2172 1
45 415 2175 2
45 415 2178 1
45 415 2247 1
45 416 1955 1
45 416 2369 2
45 416 2374 2
45 416 2378 2
45 416 2507 2
45 416 2594 1
45 417 2183 1
45 417 2257 1
45 419 2382 1
45 419 2593 1
45 421 2119 2
45 421 2123 2
45 421 2126 1
45 421 2258 1
45 422 2661 1
45 430 2264 1
45 435 2101 1
45 439 2114 1
45 442 2302 1
45 442 2382 1
45 442 2506 3
45 442 2645 1
45 442 2658 2
45 446 2159 1
45 446 2163 1
45 446 2235 1
45 446 2252 1
45 448 2396 1
45 448 2420 2
45 448 2505 1
45 448 2540 1
45 448 2593 1
45 448 2623 1
45 448 2631 2
45 448 2634 1
45 455 2254 1
45 457 1773 1
45 457 2148 1
45 457 2259 1
45 457 2514 1
45 457 2517 1
45 461 2356 2
45 463 2338 1
45 479 2352 1
45 490 1809 1
45 490 1906 3
45 490 2276 1
45 490 2284 3
45 490 2288 2
45 490 2291 1
45 490 2321 1
45 490 2323 1
45 490 2329 1
45 490 2664 1
45 490 2669 1
45 490 2729 1
45 490 2778 2
45 493 2272 1
45 496 1588 2
45 496 1593 1
45 496 1596 4
45 496 1602 3
45 496 1607 1
45 496 1773 1
45 496 2246 1
45 498 2161 1
45 498 2168 1
45 498 2170 1
45 498 2172 2
45 498 2175 5
45 498 2181 1
45 498 2185 1
45 498 2189 1
45 498 2193 1
45 498 2196 2
45 498 2200 8
45 498 2210 2
45 498 2214 3
45 498 2219 1
45 498 2248 2
45 498 2252 1
45 498 2258 1
45 505 1899 2
45 505 1907 1
45 505 1938 1
45 505 1949 1
45 505 2156 1
45 505 2179 1
45 505 2256 1
45 505 2380 1
45 505 2383 1
45 505 2771 1
45 512 2390 1
45 512 2505 1
45 516 1803 1
45 522 1810 1
45 522 1874 1
45 522 1889 3
45 522 1897 1
45 523 2113 1
45 524 2313 1
45 529 1805 1
45 529 1906 1
45 529 2395 1
45 529 2511 1
45 532 1804 1
45 532 1931 1
45 532 1956 1
45 532 1959 3
45 532 1963 1
45 532 2370 11
45 532 2383 1
45 532 2511 1
45 532 2514 1
45 532 2599 2
45 532 2602 2
45 532 2664 1
45 532 2669 1
45 532 2671 1
45 532 2678 2
45 532 2715 1
45 532 2717 1
45 532 2730 1
45 534 2354 1
45 542 2672 1
45 542 2674 2
45 542 2677 2
45 542 2680 12
45 542 2694 1
45 542 2696 2
45 542 2699 4
45 542 2708 3
45 542 2713 4
45 542 2718 2
45 542 2723 1
45 542 2725 1
45 542 2728 1
45 542 2731 1
45 542 2735 7
45 542 2743 2
45 542 2748 3
45 542 2753 4
45 542 2759 3
45 542 2763 3
45 542 2768 2
45 542 2773 2
45 555 2324 1
45 556 2352 1
45 558 2514 1
45 561 2117 1
45 564 2112 1
45 565 2109 1
45 565 2272 1
45 568 2509 1
45 571 1675 2
45 571 1680 2
45 571 1765 1
45 571 1969 1
45 571 2100 1
45 571 2370 1
45 571 2383 1
45 571 2395 1
45 571 2423 1
45 571 2511 3
45 571 2659 1
45 571 2662 1
45 571 2667 1
45 571 2669 2
45 571 2774 3
45 571 2778 1
45 572 1585 1
45 572 1685 1
45 574 2360 2
45 574 2517 1
45 575 1953 1
45 575 2283 1
45 575 2289 3
45 575 2510 1
45 578 2257 1
45 584 2351 1
45 586 2297 1
45 586 2351 1
45 586 2366 1
45 586 2368 1
45 586 2393 2
45 586 2421 1
45 586 2431 1
45 586 2515 1
45 586 2517 1
45 586 2520 4
45 586 2529 1
45 586 2537 5
45 586 2551 1
45 586 2561 6
45 586 2604 1
45 586 2607 3
45 586 2611 1
45 586 2617 1
45 586 2629 2
45 586 2633 1
45 586 2659 1
45 589 2272 1
45 594 1908 1
45 595 1959 1
45 596 2510 1
45 598 2465 1
45 598 2487 5
45 598 2522 1
45 598 2528 2
45 598 2563 2
45 598 2576 1
45 599 2355 1
45 600 2282 1
45 612 1592 2
45 612 1618 1
45 612 1622 1
45 612 1624 3
45 612 1630 3
45 612 1636 9
45 612 1679 1
45 612 1753 2
45 612 1760 1
45 612 1773 1
45 615 2420 1
45 615 2498 1
46 47 2302 1
46 47 2634 1
46 51 2111 1
46 52 2309 1
46 54 1777 1
46 60 2110 1
46 61 2356 1
46 62 1908 2
46 62 1914 1
46 65 2282 2
46 65 2663 1
46 72 1651 2
46 72 1729 1
46 72 1808 1
46 72 2387 1
46 75 2383 2
46 77 2110 1
46 83 1705 1
46 83 1763 1
46 83 1770 1
46 83 1806 1
46 84 1807 1
46 87 2369 1
46 87 2414 1
46 87 2418 2
46 87 2434 3
46 87 2446 1
46 88 2110 1
46 89 2367 1
46 89 2377 3
46 90 1801 1
46 93 2514 1
46 93 2609 3
46 93 2624 1
46 93 2632 1
46 93 2644 1
46 93 2649 1
46 102 1982 2
46 102 1987 1
46 102 2012 2
46 102 2025 5
46 102 2045 5
46 102 2051 6
46 102 2058 2
46 102 2064 7
46 102 2072 5
46 102 2079 2
46 104 2666 1
46 105 1767 1
46 105 1770 3
46 105 2112 1
46 107 2531 1
46 107 2545 1
46 107 2552 1
46 107 2564 1
46 107 2567 6
46 107 2577 1
46 107 2583 2
46 107 2586 1
46 107 2590 5
46 107 2599 2
46 107 2602 1
46 107 2604 1
46 107 2606 2
46 107 2609 1
46 107 2628 1
46 107 2634 1
46 107 2659 1
46 108 1651 2
46 108 1654 1
46 108 1678 2
46 108 1686 1
46 108 1694 1
46 108 1743 1
46 108 1747 1
46 108 1760 1
46 108 1762 2
46 108 1773 1
46 108 1780 1
46 110 2262 1
46 111 2112 2
46 111 2270 3
46 119 2153 2
46 119 2156 2
46 119 2159 1
46 119 2212 3
46 121 1803 1
46 121 2360 1
46 121 2382 1
46 121 2491 1
46 124 2511 1
46 125 2377 1
46 125 2410 1
46 125 2414 3
46 125 2421 2
46 125 2424 2
46 125 2427 1
46 125 2430 1
46 125 2432 2
46 125 2435 2
46 125 2440 1
46 125 2662 1
46 126 2358 1
46 137 1960 1
46 138 1956 1
46 140 2354 1
46 141 2110 1
46 141 2507 2
46 141 2514 1
46 143 1618 2
46 143 1621 4
46 143 1641 1
46 143 1719 1
46 143 1765 2
46 143 1770 2
46 143 2119 3
46 143 2125 1
46 143 2127 10
46 143 2138 3
46 143 2142 1
46 143 2144 3
46 143 2148 93
46 143 2242 20
46 143 2266 1
46 143 2276 1
46 143 2279 1
46 143 2282 1
46 143 2287 1
46 143 2521 1
46 143 2556 1
46 143 2602 2
46 143 2613 3
46 143 2632 1
46 143 2634 2
46 143 2656 1
46 148 1802 1
46 148 1804 3
46 148 2112 2
46 148 2116 1
46 148 2271 1
46 148 2273 2
46 148 2353 1
46 148 2360 1
46 148 2363 1
46 148 2365 2
46 148 2662 1
46 151 2663 1
46 152 2266 1
46 154 2514 1
46 159 2272 1
46 159 2364 3
46 159 2372 3
46 159 2376 2
46 159 2379 1
46 159 2381 3
46 159 2498 1
46 159 2503 2
46 162 1957 1
46 162 2268 2
46 163 1954 1
46 163 2114 1
46 167 1772 1
46 175 1676 1
46 175 1730 2
46 175 1737 1
46 175 1772 1
46 175 1775 1
46 175 1778 1
46 175 2374 2
46 175 2448 1
46 175 2451 1
46 175 2474 1
46 177 2111 1
46 178 2359 1
46 180 2353 2
46 188 2271 1
46 194 2110 1
46 195 2275 1
46 197 2279 1
46 197 2285 2
46 197 2634 3
46 197 2642 1
46 206 2369 1
46 210 1953 1
46 210 2356 1
46 212 1843 10
46 212 1868 1
46 212 1889 2
46 212 1912 1
46 212 1917 1
46 212 1921 2
46 212 1939 1
46 212 1947 5
46 214 2111 1
46 218 2506 1
46 219 2271 1
46 219 2274 1
46 222 2726 1
46 231 2454 1
46 231 2459 2
46 231 2463 1
46 231 2471 1
46 231 2474 1
46 231 2477 1
46 231 2479 2
46 231 2485 1
46 231 2487 1
46 235 1819 1
46 235 1823 1
46 235 1832 1
46 235 1854 1
46 235 1858 2
46 235 1863 1
46 235 1878 1
46 235 1881 2
46 235 1892 1
46 235 1909 1
46 235 1920 2
46 235 1923 1
46 235 1925 1
46 235 1928 1
46 235 1937 2
46 235 1941 1
46 235 1948 1
46 235 1952 1
46 242 2633 1
46 243 2264 1
46 244 2284 1
46 244 2352 1
46 248 2113 1
46 248 2510 3
46 252 2272 1
46 258 1809 1
46 258 2509 1
46 258 2519 3
46 258 2524 14
46 258 2540 1
46 258 2543 6
46 258 2551 2
46 258 2558 4
46 258 2563 2
46 258 2567 6
46 258 2576 7
46 258 2584 14
46 258 2599 1
46 258 2601 17
46 258 2619 1
46 258 2621 1
46 258 2623 4
46 258 2630 1
46 258 2635 1
46 258 2641 2
46 258 2645 2
46 258 2649 1
46 258 2655 1
46 258 2659 1
46 260 2360 1
46 260 2510 5
46 260 2516 1
46 261 1954 1
46 261 2145 2
46 261 2180 2
46 261 2237 2
46 261 2536 1
46 264 2696 1
46 264 2698 5
46 264 2704 26
46 264 2731 1
46 264 2734 1
46 264 2736 2
46 264 2739 9
46 264 2751 3
46 264 2755 5
46 264 2761 5
46 264 2768 7
46 264 2777 4
46 265 2273 1
46 266 1959 1
46 266 2349 1
46 266 2509 1
46 274 2119 1
46 274 2122 1
46 274 2127 1
46 274 2129 1
46 274 2136 1
46 274 2186 2
46 274 2189 1
46 274 2227 8
46 274 2236 6
46 274 2243 1
46 274 2254 2
46 274 2258 2
46 274 2261 1
46 274 2263 1
46 274 2269 1
46 276 2108 1
46 279 2378 1
46 279 2386 1
46 282 1802 1
46 284 2106 1
46 291 2111 1
46 296 2489 1
46 296 2495 1
46 296 2659 1
46 307 2266 1
46 312 1956 1
46 312 1958 1
46 313 1813 1
46 313 1954 1
46 323 1800 1
46 324 1957 1
46 325 2114 1
46 326 2310 1
46 326 2369 1
46 326 2378 1
46 331 1765 1
46 341 2506 1
46 345 2352 1
46 349 2369 1
46 349 2380 2
46 349 2661 2
46 351 2354 1
46 354 1621 1
46 354 1698 1
46 354 1708 1
46 354 1726 3
46 354 1731 2
46 354 1740 2
46 354 1743 1
46 354 1745 1
46 354 1761 1
46 354 1763 1
46 354 1785 1
46 354 1800 1
46 354 2509 3
46 355 2282 1
46 355 2319 1
46 355 2662 1
46 357 1623 1
46 357 1656 1
46 357 1666 2
46 357 1670 4
46 357 1681 4
46 357 1686 2
46 357 1689 1
46 357 1692 1
46 357 1694 3
46 357 1699 1
46 357 1703 1
46 357 1705 1
46 357 1708 3
46 357 1713 3
46 357 1717 10
46 357 1728 1
46 357 1733 1
46 357 1735 2
46 357 1740 5
46 357 1746 5
46 357 1752 1
46 357 1755 1
46 357 1761 5
46 357 1774 1
46 357 1782 9
46 357 1792 2
46 357 1798 5
46 357 1956 1
46 361 2357 1
46 368 2514 1
46 369 2309 1
46 369 2662 1
46 371 2113 1
46 375 1803 1
46 377 2113 1
46 383 2116 1
46 383 2274 4
46 383 2279 1
46 383 2281 4
46 383 2286 4
46 383 2670 1
46 383 2672 1
46 383 2679 1
46 383 2683 1
46 383 2695 1
46 383 2699 1
46 383 2705 1
46 383 2714 2
46 383 2718 3
46 383 2723 1
46 383 2744 1
46 383 2764 2
46 383 2767 1
46 383 2771 1
46 383 2777 2
46 383 2780 2
46 384 2349 1
46 388 1890 2
46 388 2239 1
46 389 2284 1
46 391 2353 1
46 391 2367 1
46 391 2407 1
46 391 2435 1
46 391 2439 2
46 391 2448 1
46 391 2454 1
46 392 2112 1
46 393 2669 1
46 394 2110 2
46 395 1816 1
46 395 1820 1
46 395 1863 1
46 395 1875 1
46 395 1877 2
46 395 1884 1
46 395 1887 6
46 395 1896 2
46 395 1901 1
46 396 2273 1
46 402 2265 3
46 402 2275 1
46 402 2278 1
46 402 2284 1
46 402 2286 1
46 405 2351 1
46 409 2543 1
46 409 2548 1
46 409 2567 6
46 409 2576 1
46 409 2578 1
46 409 2580 2
46 409 2583 2
46 409 2587 1
46 409 2589 1
46 409 2595 4
46 409 2600 1
46 409 2602 1
46 409 2604 1
46 409 2608 9
46 409 2629 2
46 409 2639 1
46 410 2113 1
46 410 2288 1
46 410 2411 2
46 410 2418 1
46 410 2426 1
46 410 2430 1
46 410 2434 7
46 410 2442 1
46 410 2444 3
46 410 2449 1
46 410 2453 1
46 410 2455 3
46 410 2459 1
46 410 2461 1
46 410 2465 1
46 410 2472 1
46 410 2476 1
46 410 2480 1
46 410 2482 3
46 410 2487 1
46 410 2493 1
46 414 2633 2
46 419 2272 1
46 419 2661 1
46 425 2353 1
46 428 2509 1
46 432 2355 2
46 434 2284 1
46 434 2697 1
46 435 1805 1
46 436 2462 2
46 436 2469 1
46 436 2476 2
46 436 2484 1
46 437 2358 1
46 437 2411 1
46 437 2417 1
46 437 2419 3
46 437 2427 1
46 437 2434 5
46 437 2441 2
46 437 2446 2
46 437 2451 1
46 437 2456 2
46 437 2459 2
46 437 2465 1
46 437 2467 1
46 437 2469 1
46 437 2471 1
46 437 2473 1
46 437 2479 1
46 437 2483 1
46 437 2486 1
46 439 2349 1
46 441 2111 1
46 442 2356 2
46 443 2410 1
46 443 2416 1
46 443 2427 1
46 445 2106 1
46 446 1802 1
46 446 1805 2
46 446 2273 2
46 446 2291 3
46 446 2295 2
46 446 2298 2
46 446 2313 1
46 446 2353 1
46 446 2359 1
46 446 2364 3
46 447 1801 1
46 451 2071 1
46 451 2092 1
46 451 2527 1
46 451 2538 1
46 452 2335 1
46 456 2744 1
46 463 2334 1
46 463 2352 1
46 465 1804 1
46 466 2516 1
46 467 2349 1
46 468 1957 1
46 470 2279 1
46 470 2386 1
46 471 2386 1
46 471 2412 1
46 472 1955 1
46 474 2668 1
46 476 2110 1
46 480 2354 1
46 480 2436 1
46 480 2441 1
46 480 2457 1
46 481 2359 1
46 484 2272 1
46 484 2285 1
46 484 2663 1
46 485 1800 1
46 486 2027 1
46 486 2070 3
46 486 2078 2
46 487 2358 1
46 489 1956 1
46 491 2553 1
46 491 2613 1
46 491 2634 1
46 491 2644 2
46 491 2654 1
46 499 1866 1
46 499 2108 1
46 503 2410 1
46 503 2445 1
46 503 2483 1
46 503 2508 2
46 506 1958 1
46 507 2355 1
46 508 2379 1
46 508 2419 2
46 508 2424 1
46 508 2434 2
46 508 2443 1
46 508 2445 1
46 515 2267 1
46 523 2267 1
46 525 2352 1
46 533 1959 1
46 533 2273 2
46 533 2355 1
46 533 2357 3
46 534 2520 1
46 534 2524 1
46 534 2527 2
46 534 2533 3
46 534 2543 5
46 534 2551 1
46 534 2562 3
46 534 2566 7
46 534 2582 3
46 534 2586 2
46 534 2589 25
46 534 2615 3
46 534 2619 1
46 534 2622 1
46 534 2624 1
46 534 2629 2
46 534 2635 2
46 534 2639 1
46 534 2642 2
46 534 2647 1
46 534 2649 1
46 534 2651 2
46 534 2655 5
46 536 1956 1
46 538 2671 1
46 543 2023 1
46 543 2027 1
46 543 2085 1
46 545 1876 1
46 545 1919 1
46 545 1921 1
46 545 1938 1
46 547 1958 1
46 548 2108 1
46 548 2663 1
46 550 2633 1
46 550 2661 1
46 557 2510 1
46 559 1810 1
46 559 1812 1
46 559 1830 1
46 562 2662 1
46 566 2146 1
46 566 2176 2
46 566 2188 6
46 574 2671 2
46 574 2676 3
46 574 2686 2
46 575 2265 1
46 576 2329 1
46 580 2512 1
46 581 2667 1
46 584 2369 1
46 584 2782 1
46 586 2352 1
46 588 2402 7
46 588 2410 2
46 588 2413 2
46 588 2417 1
46 597 2354 1
46 598 2305 3
46 598 2309 1
46 598 2314 2
46 598 2317 1
46 598 2319 1
46 599 2115 1
46 603 2356 1
46 604 1957 1
46 605 2415 2
46 605 2423 1
46 605 2426 1
46 605 2436 1
46 605 2439 2
46 605 2442 2
46 605 2468 1
46 606 2369 1
46 606 2378 1
46 606 2462 1
46 607 2112 1
46 607 2670 2
46 607 2709 3
46 607 2713 1
46 607 2719 4
46 607 2727 1
46 607 2745 9
46 607 2755 2
46 607 2759 6
46 607 2772 3
46 607 2778 1
46 607 2780 1
46 607 2782 1
47 49 2352 1
47 55 1954 1
47 59 1953 4
47 59 1958 1
47 59 1996 1
47 59 2051 1
47 59 2068 1
47 59 2109 5
47 59 2190 3
47 59 2265 2
47 59 2285 1
47 59 2306 1
47 59 2332 17
47 62 1956 1
47 63 2661 1
47 73 2358 1
47 73 2360 1
47 73 2508 1
47 73 2711 2
47 83 1834 2
47 83 1837 4
47 83 1851 1
47 83 1871 2
47 83 1883 3
47 83 1888 4
47 83 1895 2
47 83 1899 4
47 83 1904 4
47 83 1910 2
47 83 1923 2
47 83 1926 3
47 83 1931 1
47 87 2327 1
47 88 2357 2
47 92 1956 1
47 92 2671 1
47 93 2662 1
47 93 2666 1
47 93 2765 1
47 93 2767 5
47 93 2775 1
47 102 1822 7
47 102 1865 1
47 102 1872 1
47 102 1875 1
47 102 1881 1
47 102 1905 1
47 102 1907 1
47 103 2782 1
47 104 2273 1
47 104 2299 1
47 105 1959 6
47 105 1969 2
47 105 1977 5
47 105 2053 1
47 107 2522 1
47 107 2524 1
47 107 2528 1
47 107 2538 5
47 107 2545 1
47 107 2547 1
47 107 2551 1
47 107 2560 1
47 107 2565 3
47 107 2573 1
47 107 2577 1
47 107 2579 2
47 107 2589 1
47 107 2595 17
47 107 2634 1
47 107 2637 1
47 107 2639 1
47 107 2645 1
47 107 2647 3
47 107 2652 2
47 107 2656 1
47 119 2119 1
47 119 2147 1
47 119 2153 1
47 119 2155 3
47 119 2165 2
47 119 2168 1
47 119 2170 5
47 119 2178 1
47 119 2182 1
47 119 2184 3
47 119 2188 2
47 121 2293 1
47 121 2351 1
47 124 1801 1
47 131 2276 2
47 131 2279 1
47 131 2296 2
47 140 2263 1
47 143 2656 1
47 148 2290 2
47 148 2296 5
47 148 2302 4
47 148 2307 1
47 148 2315 1
47 148 2326 2
47 149 2353 1
47 153 2288 1
47 154 1819 1
47 154 1824 1
47 154 1831 1
47 154 1833 1
47 154 1842 7
47 154 1854 31
47 154 1886 5
47 154 1892 1
47 154 1895 4
47 154 1904 1
47 154 1952 1
47 158 2781 1
47 162 2330 1
47 172 2776 1
47 175 1965 1
47 175 1969 1
47 175 1971 6
47 175 1979 17
47 175 1997 1
47 175 1999 1
47 175 2001 4
47 175 2006 7
47 175 2015 17
47 175 2037 8
47 175 2048 4
47 175 2053 3
47 175 2057 1
47 175 2059 7
47 175 2067 4
47 175 2074 14
47 175 2091 8
47 175 2105 2
47 180 2111 1
47 183 1969 1
47 183 1990 1
47 183 1994 1
47 183 1996 1
47 183 2046 1
47 183 2050 2
47 183 2055 1
47 183 2059 1
47 183 2062 1
47 183 2069 1
47 183 2071 1
47 183 2084 1
47 183 2086 8
47 183 2095 2
47 183 2103 4
47 183 2110 1
47 190 2262 1
47 196 2358 1
47 196 2493 1
47 196 2501 1
47 207 1611 3
47 207 1615 5
47 207 1621 1
47 207 1636 1
47 207 1638 2
47 207 1641 1
47 207 1646 3
47 207 1663 7
47 207 1672 2
47 207 1676 6
47 207 1683 14
47 207 1701 5
47 207 1708 7
47 207 1723 4
47 207 1729 6
47 207 1739 1
47 207 1745 2
47 207 1748 4
47 207 1766 1
47 207 1772 5
47 211 1598 1
47 211 1636 1
47 211 1656 1
47 221 2670 1
47 222 2349 1
47 228 2301 1
47 231 1958 1
47 234 2004 1
47 234 2070 1
47 234 2270 1
47 243 2506 1
47 249 1996 1
47 249 2000 1
47 256 2115 1
47 257 2510 1
47 258 1598 12
47 258 1611 8
47 258 1620 20
47 258 1641 76
47 258 1718 81
47 258 2162 1
47 258 2169 1
47 258 2198 2
47 258 2234 1
47 258 2237 1
47 258 2262 1
47 258 2352 1
47 258 2511 1
47 261 1954 1
47 261 2120 4
47 261 2135 5
47 261 2523 7
47 261 2543 1
47 261 2545 5
47 261 2559 2
47 261 2568 9
47 261 2596 2
47 261 2599 2
47 261 2602 6
47 261 2611 1
47 261 2631 3
47 261 2649 1
47 261 2651 4
47 261 2656 1
47 262 2509 1
47 265 2287 1
47 266 1956 1
47 267 1977 2
47 267 1990 1
47 267 2005 1
47 267 2008 1
47 267 2024 1
47 267 2026 2
47 267 2050 1
47 267 2052 1
47 267 2054 1
47 267 2057 1
47 267 2069 1
47 267 2078 2
47 267 2081 1
47 267 2083 1
47 267 2087 1
47 267 2108 1
47 275 1768 4
47 281 1949 1
47 281 2123 1
47 281 2125 1
47 281 2127 6
47 281 2134 1
47 282 2507 1
47 284 1804 1
47 284 1876 1
47 284 2782 1
47 292 2431 1
47 297 2508 2
47 300 2660 1
47 301 1963 2
47 301 1966 4
47 301 1979 1
47 301 1982 1
47 301 1998 1
47 301 2001 1
47 301 2008 1
47 301 2010 3
47 301 2014 1
47 301 2019 1
47 301 2046 3
47 301 2085 4
47 301 2096 1
47 301 2099 1
47 301 2106 1
47 302 1801 1
47 304 1962 1
47 311 1599 1
47 311 1644 1
47 313 1953 1
47 314 1603 1
47 314 1606 1
47 314 1609 1
47 314 2281 3
47 314 2289 2
47 314 2292 1
47 314 2294 1
47 314 2297 1
47 318 2108 1
47 323 2111 1
47 327 1801 1
47 330 2110 1
47 332 2510 1
47 334 1960 1
47 342 1801 1
47 343 2275 1
47 346 2497 1
47 346 2499 2
47 346 2502 1
47 351 2662 1
47 372 2265 1
47 381 1956 1
47 388 1944 1
47 388 1949 3
47 388 2146 3
47 388 2172 3
47 388 2176 11
47 388 2190 2
47 388 2198 1
47 388 2207 1
47 388 2222 1
47 388 2240 1
47 388 2242 1
47 388 2259 3
47 391 1961 1
47 391 1982 5
47 391 1990 1
47 391 2000 1
47 391 2024 1
47 391 2028 1
47 391 2063 3
47 391 2076 1
47 391 2082 1
47 391 2090 1
47 391 2100 4
47 391 2781 1
47 393 2675 1
47 393 2679 1
47 393 2738 4
47 393 2760 1
47 393 2763 3
47 393 2767 1
47 393 2773 1
47 400 2110 2
47 407 2111 1
47 414 2636 1
47 414 2649 3
47 419 2275 1
47 425 1991 1
47 427 2283 1
47 427 2313 1
47 427 2318 2
47 427 2321 1
47 432 1802 1
47 440 2669 1
47 440 2779 1
47 440 2781 1
47 444 2265 1
47 449 1802 1
47 452 2331 1
47 456 1956 1
47 459 2275 1
47 459 2283 1
47 467 2067 1
47 467 2271 1
47 467 2329 1
47 467 2349 1
47 470 1978 1
47 470 2058 1
47 476 2509 2
47 476 2660 2
47 480 2288 1
47 482 2265 1
47 482 2508 2
47 487 2660 1
47 488 1955 1
47 491 2634 1
47 495 1987 1
47 495 1990 1
47 495 1997 1
47 495 1999 1
47 495 2009 1
47 495 2022 1
47 495 2027 2
47 495 2094 1
47 499 1835 1
47 499 1862 1
47 499 1873 2
47 499 1876 2
47 499 1879 4
47 499 1886 1
47 499 1901 1
47 499 1904 1
47 499 1907 1
47 499 1910 4
47 499 1921 2
47 499 1931 1
47 499 1933 1
47 499 1947 2
47 499 1952 1
47 503 2086 1
47 521 2665 1
47 521 2689 6
47 521 2698 1
47 521 2765 1
47 521 2767 5
47 521 2775 1
47 521 2777 1
47 528 1957 1
47 530 2783 1
47 532 2353 1
47 534 2634 1
47 534 2664 2
47 543 2649 3
47 543 2659 1
47 545 1807 1
47 545 1834 1
47 545 1862 1
47 545 1895 1
47 545 1899 1
47 545 1923 1
47 545 1929 4
47 545 1940 1
47 545 1947 5
47 548 2665 1
47 548 2669 3
47 548 2674 4
47 548 2679 1
47 548 2681 1
47 548 2684 2
47 548 2695 1
47 548 2698 1
47 548 2700 3
47 548 2704 1
47 548 2706 1
47 548 2711 1
47 548 2727 1
47 548 2733 1
47 548 2745 2
47 548 2763 2
47 548 2769 2
47 548 2781 1
47 550 2639 1
47 552 2417 1
47 557 2110 1
47 557 2267 1
47 558 2349 1
47 559 2505 1
47 560 2279 1
47 561 1598 1
47 561 1606 1
47 561 1612 2
47 561 1624 3
47 561 1628 1
47 561 1630 2
47 561 1636 2
47 561 1639 1
47 561 1642 3
47 561 1646 1
47 561 1651 1
47 561 1658 2
47 561 1661 3
47 561 1685 1
47 561 1699 3
47 561 1718 5
47 561 1726 1
47 561 1729 1
47 561 1732 2
47 561 1739 1
47 561 1747 1
47 561 1750 2
47 561 1758 1
47 561 1765 1
47 561 1769 1
47 561 1771 2
47 561 1786 12
47 561 1799 1
47 565 2131 2
47 565 2507 1
47 566 1803 1
47 566 1809 1
47 566 1813 2
47 566 1816 1
47 566 1819 1
47 566 1821 4
47 566 1827 2
47 566 1833 5
47 566 1853 1
47 566 1856 1
47 566 1861 1
47 566 1866 2
47 566 1869 11
47 566 1883 2
47 566 1909 1
47 566 1912 1
47 566 1921 1
47 566 1927 1
47 566 1934 1
47 566 1938 1
47 566 1942 1
47 566 1946 2
47 566 2120 1
47 566 2122 1
47 573 1803 1
47 575 2266 1
47 576 2270 1
47 576 2272 4
47 576 2277 2
47 576 2281 2
47 576 2284 1
47 576 2289 6
47 576 2296 9
47 576 2307 7
47 576 2316 1
47 576 2318 1
47 576 2320 2
47 576 2323 2
47 576 2326 5
47 577 2661 1
47 583 1961 1
47 583 1989 1
47 583 2058 1
47 589 2507 1
47 593 2511 1
47 593 2671 1
47 593 2716 2
47 597 2004 1
47 604 2264 1
47 605 2295 2
47 614 2765 1
47 614 2767 2
47 614 2770 1
47 614 2772 1
47 614 2775 1
47 614 2777 3
48 56 2292 1
48 72 2461 1
48 72 2476 1
48 72 2487 1
48 75 1866 1
48 75 1894 1
48 75 2354 2
48 75 2367 6
48 75 2380 1
48 104 1924 1
48 105 2457 1
48 107 2110 1
48 133 2358 1
48 159 2383 1
48 175 1907 3
48 175 1911 2
48 221 2353 1
48 224 1601 1
48 225 1959 1
48 231 2405 1
48 257 1839 1
48 258 2356 1
48 263 2352 1
48 274 2417 1
48 274 2449 1
48 274 2470 1
48 274 2477 1
48 276 1887 1
48 282 2110 1
48 295 2357 1
48 296 2431 1
48 296 2438 1
48 296 2444 1
48 324 2300 1
48 324 2327 1
48 324 2351 1
48 326 2462 1
48 331 2273 1
48 331 2351 1
48 332 2209 2
48 332 2353 1
48 332 2411 1
48 332 2444 1
48 334 2426 1
48 334 2438 1
48 334 2448 1
48 356 2113 2
48 362 2356 1
48 366 2210 1
48 366 2238 1
48 366 2243 1
48 366 2285 1
48 366 2291 2
48 366 2310 1
48 366 2324 5
48 372 2353 1
48 391 2456 1
48 398 1894 1
48 405 1894 2
48 405 1941 1
48 409 2209 1
48 409 2224 1
48 409 2227 5
48 409 2233 6
48 409 2240 4
48 409 2258 3
48 409 2264 1
48 409 2273 2
48 409 2278 2
48 409 2282 1
48 409 2284 1
48 409 2286 1
48 409 2327 1
48 444 1942 1
48 465 2207 1
48 465 2231 1
48 471 2428 1
48 487 1914 1
48 491 2295 1
48 503 2390 1
48 508 2461 1
48 541 2351 1
48 543 2226 1
48 543 2228 1
48 543 2239 2
48 546 2489 1
48 548 1834 1
48 548 1838 1
48 548 1869 1
48 557 1833 1
48 557 1852 1
48 557 1854 1
48 557 1948 1
48 561 2206 1
48 561 2416 1
48 561 2455 1
48 561 2457 1
48 561 2470 1
48 561 2489 1
48 576 1948 1
48 577 1869 1
48 577 1906 1
48 577 1918 1
48 577 1933 1
48 586 1834 1
48 586 1894 1
48 588 2352 1
48 588 2354 1
48 594 2356 1
48 597 1894 2
48 597 2457 1
48 597 2482 1
48 597 2489 1
48 602 2464 1
48 602 2470 1
48 605 2384 1
48 605 2427 1
48 605 2456 1
48 606 2425 1
48 610 1907 1
48 610 1945 1
48 610 2356 1
49 66 2034 1
49 78 2331 1
49 81 2300 1
49 81 2328 2
49 81 2704 1
49 81 2738 1
49 95 2137 4
49 95 2507 2
49 95 2513 2
49 97 1583 7
49 97 1591 1
49 97 1593 21
49 97 1615 10
49 97 1626 123
49 97 1750 24
49 102 2353 1
49 113 2358 1
49 117 1797 1
49 124 2288 2
49 130 1803 1
49 132 1802 1
49 134 2000 1
49 134 2058 1
49 134 2071 1
49 134 2078 1
49 134 2082 1
49 134 2086 1
49 142 1799 1
49 144 2276 1
49 149 2161 1
49 149 2197 1
49 149 2328 1
49 150 2106 1
49 158 1801 1
49 170 1801 1
49 171 2352 1
49 171 2354 3
49 177 1803 1
49 191 1812 1
49 192 1801 2
49 192 2109 1
49 192 2284 2
49 192 2287 1
49 192 2297 2
49 192 2301 1
49 192 2327 4
49 193 2115 1
49 194 2283 1
49 194 2324 1
49 196 2353 1
49 200 2283 1
49 203 1801 1
49 205 2284 4
49 205 2297 1
49 205 2307 1
49 205 2310 2
49 205 2326 1
49 205 2331 1
49 205 2334 2
49 205 2337 1
49 205 2340 2
49 205 2348 2
49 215 2125 1
49 221 2465 1
49 221 2487 1
49 221 2506 1
49 221 2546 1
49 240 2321 1
49 259 2163 1
49 259 2197 1
49 267 2689 1
49 267 2691 1
49 267 2693 1
49 267 2705 2
49 267 2748 3
49 267 2752 1
49 267 2758 1
49 267 2760 1
49 267 2780 1
49 285 2357 1
49 288 2509 1
49 288 2511 1
49 291 2117 3
49 291 2126 4
49 291 2131 5
49 291 2138 3
49 294 1929 1
49 294 1933 1
49 294 1938 1
49 294 2507 1
49 301 2436 1
49 301 2458 1
49 301 2466 1
49 301 2469 1
49 301 2472 1
49 301 2590 1
49 301 2602 1
49 301 2627 2
49 302 2080 2
49 307 2780 1
49 323 1932 1
49 329 2783 1
49 331 2666 1
49 333 1811 1
49 333 1907 1
49 343 1973 1
49 343 1997 7
49 343 2006 5
49 343 2016 1
49 343 2018 6
49 343 2069 3
49 347 2665 1
49 349 2665 1
49 352 1775 9
49 352 1786 1
49 352 1790 4
49 352 1795 4
49 352 1804 2
49 352 1922 5
49 365 2289 1
49 365 2328 1
49 368 2115 1
49 376 2384 1
49 376 2403 1
49 376 2434 1
49 376 2438 1
49 376 2444 1
49 376 2460 1
49 376 2470 2
49 376 2477 1
49 376 2489 1
49 376 2508 2
49 376 2514 4
49 376 2535 1
49 376 2537 2
49 376 2571 6
49 376 2578 2
49 376 2590 1
49 376 2601 2
49 376 2622 5
49 376 2628 1
49 412 1807 3
49 412 1816 1
49 412 1910 1
49 412 1915 2
49 412 1932 2
49 412 1937 1
49 412 1939 1
49 412 1955 1
49 412 2353 1
49 416 1954 1
49 420 2436 2
49 420 2457 2
49 420 2460 3
49 420 2502 4
49 420 2566 3
49 420 2582 8
49 420 2645 3
49 461 2363 1
49 461 2396 1
49 461 2409 8
49 461 2420 1
49 461 2422 5
49 461 2429 1
49 461 2432 1
49 461 2434 3
49 461 2439 1
49 461 2442 1
49 461 2444 7
49 461 2455 1
49 461 2457 1
49 461 2459 2
49 461 2462 4
49 461 2467 2
49 461 2470 18
49 461 2535 38
49 461 2584 8
49 462 2664 1
49 466 2109 1
49 481 1807 3
49 489 2206 1
49 489 2668 1
49 500 2659 1
49 502 2206 1
49 502 2210 1
49 502 2292 1
49 502 2299 1
49 504 1800 1
49 511 1801 1
49 522 2285 1
49 532 2279 1
49 532 2287 1
49 532 2301 1
49 538 2127 2
49 538 2142 1
49 538 2146 1
49 538 2465 2
49 538 2473 1
49 538 2486 14
49 538 2503 1
49 538 2537 2
49 538 2541 3
49 538 2546 3
49 538 2550 3
49 538 2555 4
49 538 2561 5
49 548 2357 2
49 548 2462 1
49 548 2485 1
49 548 2487 1
49 548 2496 2
49 548 2500 2
49 548 2509 1
49 548 2511 2
49 548 2543 1
49 548 2548 1
49 548 2658 2
49 548 2663 1
49 558 2109 1
49 578 2688 1
49 578 2710 1
49 578 2773 2
49 590 2142 1
49 591 1958 3
49 591 2106 4
49 591 2136 1
49 591 2148 2
49 591 2151 1
49 591 2153 2
49 591 2160 1
49 591 2162 2
49 591 2173 1
49 591 2177 1
49 591 2179 2
49 591 2182 3
49 591 2186 3
49 591 2190 6
49 591 2200 1
49 591 2507 1
49 591 2661 4
49 591 2666 1
49 595 2278 1
49 595 2284 1
49 595 2333 1
49 599 2434 1
49 599 2537 1
49 599 2571 4
49 599 2587 1
49 599 2589 2
49 599 2628 1
50 52 2321 1
50 55 1957 1
50 55 1978 1
50 55 1983 1
50 55 1988 1
50 55 2073 2
50 55 2100 1
50 62 2108 1
50 65 2362 2
50 65 2374 1
50 65 2382 2
50 65 2386 2
50 65 2389 1
50 65 2391 2
50 65 2394 13
50 65 2416 1
50 65 2421 1
50 65 2426 2
50 65 2435 1
50 65 2445 1
50 65 2496 1
50 70 2353 1
50 71 2298 1
50 71 2306 1
50 73 2356 1
50 74 2275 1
50 93 2108 1
50 94 1829 1
50 98 2511 1
50 109 1979 2
50 109 2031 1
50 116 2354 1
50 117 2263 1
50 132 2106 1
50 139 2359 1
50 139 2361 1
50 139 2369 1
50 139 2379 1
50 139 2381 3
50 139 2385 3
50 139 2389 2
50 139 2392 1
50 139 2396 4
50 139 2401 1
50 139 2403 4
50 139 2414 1
50 139 2420 1
50 139 2437 6
50 139 2444 1
50 139 2446 2
50 139 2456 1
50 139 2461 3
50 139 2469 2
50 139 2472 3
50 139 2477 6
50 139 2485 2
50 139 2499 1
50 140 2314 1
50 141 2108 1
50 141 2354 3
50 143 2266 2
50 145 2374 1
50 145 2402 1
50 145 2410 1
50 145 2421 1
50 145 2452 1
50 145 2461 1
50 145 2505 1
50 146 1801 2
50 153 2311 1
50 154 2329 1
50 154 2408 1
50 154 2418 1
50 154 2427 1
50 155 2268 1
50 158 1687 1
50 158 1710 1
50 158 1724 2
50 158 1744 1
50 158 1747 1
50 158 1749 1
50 158 1862 2
50 158 2325 1
50 158 2328 1
50 162 2338 1
50 168 2267 1
50 170 2263 1
50 171 2269 1
50 172 2783 1
50 179 1797 1
50 179 1900 1
50 179 2115 2
50 179 2661 1
50 179 2765 1
50 179 2782 2
50 183 1567 4
50 183 1573 1
50 183 1577 1
50 183 1579 1
50 183 1581 22
50 183 1604 6
50 183 1611 14
50 183 1626 1
50 183 1628 7
50 183 1636 24
50 183 1661 6
50 183 1675 1
50 183 1797 1
50 183 2516 1
50 183 2766 1
50 185 2263 1
50 186 2277 3
50 186 2281 3
50 187 2355 1
50 187 2358 1
50 188 2319 2
50 188 2324 6
50 188 2332 1
50 188 2334 2
50 188 2345 2
50 188 2350 1
50 192 1801 1
50 192 2510 1
50 193 2108 2
50 194 1801 1
50 197 2108 1
50 201 1958 1
50 201 2005 1
50 201 2084 1
50 201 2089 1
50 201 2092 1
50 215 2356 1
50 217 2110 1
50 217 2363 1
50 217 2368 1
50 217 2486 1
50 217 2496 1
50 229 2263 1
50 229 2374 2
50 229 2501 3
50 229 2506 1
50 234 1567 1
50 234 1571 5
50 234 1577 1
50 234 1579 1
50 234 1581 2
50 234 1585 1
50 234 1589 2
50 234 1593 1
50 234 1611 3
50 234 1616 6
50 234 1643 1
50 234 1651 3
50 234 1658 5
50 234 1664 3
50 234 2514 1
50 234 2663 1
50 243 2106 1
50 244 1580 1
50 244 1704 1
50 244 2123 1
50 244 2288 3
50 244 2292 3
50 244 2341 1
50 244 2359 4
50 244 2364 2
50 244 2419 1
50 244 2423 1
50 244 2505 2
50 244 2508 2
50 244 2769 1
50 244 2782 1
50 247 2508 1
50 255 2366 1
50 255 2376 1
50 255 2386 1
50 255 2390 1
50 255 2396 1
50 255 2399 1
50 255 2401 1
50 255 2404 1
50 255 2412 2
50 255 2419 1
50 255 2423 1
50 255 2432 2
50 255 2439 2
50 255 2445 4
50 255 2453 1
50 255 2461 1
50 255 2463 4
50 255 2470 2
50 255 2475 2
50 255 2479 2
50 255 2486 2
50 255 2497 1
50 255 2504 1
50 257 2108 1
50 258 2298 3
50 258 2302 1
50 261 2107 1
50 262 1580 1
50 262 1590 1
50 262 1594 1
50 262 1612 1
50 262 1652 1
50 262 1665 1
50 262 1687 1
50 262 1690 1
50 262 1704 1
50 262 1706 1
50 262 1708 2
50 262 1711 1
50 262 1714 1
50 262 1716 1
50 262 1719 1
50 262 1723 1
50 262 1756 1
50 262 1763 1
50 262 1776 1
50 262 1790 1
50 262 1797 1
50 262 2115 1
50 262 2119 2
50 262 2138 1
50 262 2146 1
50 262 2163 2
50 262 2167 2
50 262 2171 2
50 262 2180 1
50 262 2182 1
50 262 2188 1
50 262 2192 4
50 262 2210 1
50 262 2230 1
50 262 2254 1
50 262 2259 2
50 262 2351 1
50 262 2541 1
50 262 2573 1
50 262 2586 1
50 262 2601 1
50 262 2605 4
50 262 2611 1
50 262 2622 1
50 262 2639 1
50 262 2765 1
50 262 2782 1
50 264 2268 2
50 264 2272 1
50 265 2511 1
50 268 2110 1
50 270 2266 1
50 272 1802 1
50 274 2349 2
50 275 2509 1
50 287 1873 1
50 289 2282 1
50 289 2300 1
50 289 2306 1
50 293 1801 1
50 298 2078 1
50 299 2271 1
50 299 2273 2
50 299 2278 1
50 299 2301 1
50 299 2303 3
50 299 2307 1
50 304 1672 3
50 304 1792 1
50 304 2111 1
50 304 2120 1
50 304 2123 1
50 304 2125 135
50 304 2337 1
50 304 2339 3
50 304 2779 2
50 309 2511 1
50 318 1669 1
50 318 1672 1
50 318 1675 1
50 318 1800 1
50 318 2114 1
50 318 2745 2
50 318 2748 1
50 318 2764 1
50 328 2109 1
50 331 1957 1
50 334 1839 1
50 334 1862 1
50 334 2111 1
50 334 2114 1
50 334 2315 4
50 334 2323 3
50 334 2331 6
50 334 2340 1
50 334 2342 1
50 334 2514 2
50 334 2560 1
50 334 2662 2
50 334 2665 1
50 334 2687 3
50 334 2692 1
50 334 2698 2
50 334 2718 1
50 334 2722 1
50 334 2765 2
50 340 2404 2
50 340 2425 3
50 340 2431 1
50 340 2440 1
50 340 2445 1
50 343 2330 1
50 343 2346 1
50 343 2354 1
50 343 2370 1
50 343 2407 1
50 343 2489 1
50 343 2502 2
50 351 2113 1
50 351 2260 1
50 351 2268 1
50 351 2366 2
50 351 2428 2
50 351 2490 1
50 351 2498 1
50 351 2505 2
50 351 2517 1
50 351 2519 1
50 351 2521 4
50 351 2526 8
50 351 2535 1
50 351 2537 1
50 351 2542 1
50 351 2549 2
50 351 2558 4
50 351 2565 1
50 351 2571 1
50 351 2587 7
50 351 2595 4
50 351 2601 8
50 351 2611 1
50 351 2614 2
50 351 2620 1
50 351 2628 5
50 351 2634 5
50 351 2640 3
50 351 2644 4
50 351 2649 9
50 351 2659 1
50 351 2772 2
50 352 2355 1
50 354 1827 1
50 354 1903 2
50 354 2109 1
50 358 1838 2
50 358 1841 2
50 358 1844 1
50 358 1846 6
50 358 1853 6
50 358 1862 3
50 358 1866 3
50 358 1870 1
50 358 1874 1
50 358 1876 5
50 358 1884 4
50 358 1891 2
50 358 1895 4
50 358 1900 2
50 358 1907 1
50 358 1913 1
50 358 1918 1
50 358 1922 3
50 358 1929 2
50 358 1950 1
50 358 1955 1
50 361 2366 1
50 361 2434 1
50 361 2461 1
50 361 2463 1
50 361 2485 1
50 361 2488 1
50 361 2495 2
50 361 2499 3
50 361 2504 1
50 361 2662 1
50 362 1802 1
50 362 2107 1
50 367 2319 5
50 367 2325 1
50 367 2339 3
50 368 2108 1
50 368 2356 1
50 371 2781 1
50 373 1803 1
50 387 2271 1
50 387 2295 1
50 387 2306 1
50 389 1699 1
50 389 1713 1
50 389 1757 1
50 389 1762 2
50 389 1806 25
50 389 1832 2
50 389 1953 2
50 389 2117 1
50 389 2285 1
50 389 2316 1
50 389 2318 1
50 389 2769 1
50 389 2782 2
50 390 1827 1
50 391 1782 1
50 391 1792 1
50 391 1880 1
50 391 1934 1
50 391 1940 2
50 391 2114 2
50 391 2121 1
50 391 2133 1
50 391 2135 2
50 391 2144 2
50 391 2161 4
50 391 2166 4
50 391 2174 1
50 391 2183 1
50 391 2185 1
50 391 2235 1
50 391 2242 1
50 391 2529 1
50 395 1967 1
50 395 1987 1
50 395 1989 1
50 395 2012 1
50 395 2053 2
50 395 2056 4
50 395 2069 2
50 395 2073 10
50 395 2084 1
50 395 2086 5
50 395 2094 1
50 395 2097 4
50 399 2355 2
50 400 2343 1
50 401 2352 1
50 410 2341 1
50 410 2344 2
50 411 2512 1
50 416 2353 1
50 420 1820 7
50 420 1961 2
50 420 2004 1
50 420 2039 1
50 420 2045 1
50 420 2048 1
50 420 2052 2
50 421 2311 1
50 422 2361 1
50 422 2374 1
50 422 2388 1
50 422 2407 1
50 422 2411 1
50 422 2414 1
50 422 2418 1
50 422 2446 1
50 422 2455 1
50 422 2499 6
50 425 1800 1
50 425 1803 1
50 425 1954 1
50 425 2124 1
50 425 2126 1
50 425 2128 2
50 425 2132 1
50 425 2134 3
50 425 2171 1
50 425 2231 1
50 425 2351 1
50 425 2514 1
50 425 2769 1
50 427 2336 1
50 427 2353 1
50 429 2272 4
50 429 2277 1
50 429 2279 3
50 429 2299 1
50 429 2301 3
50 429 2305 3
50 429 2310 1
50 436 1793 2
50 436 1797 1
50 436 1801 3
50 436 2263 1
50 436 2317 2
50 436 2321 3
50 436 2332 1
50 436 2335 1
50 436 2339 2
50 436 2342 2
50 436 2350 3
50 436 2674 1
50 436 2679 2
50 436 2682 1
50 436 2688 5
50 436 2695 1
50 436 2698 2
50 436 2701 18
50 436 2722 2
50 436 2731 1
50 436 2759 2
50 440 2783 1
50 441 1797 1
50 441 1803 1
50 441 2262 1
50 441 2325 1
50 441 2332 1
50 441 2352 1
50 441 2523 1
50 441 2525 1
50 441 2527 1
50 441 2529 1
50 441 2531 2
50 441 2534 1
50 441 2537 1
50 441 2539 4
50 441 2549 3
50 441 2555 1
50 441 2560 1
50 441 2563 1
50 441 2569 2
50 441 2574 7
50 441 2584 2
50 441 2587 1
50 441 2589 1
50 441 2592 3
50 441 2596 1
50 441 2598 1
50 441 2610 1
50 441 2623 6
50 441 2632 2
50 441 2640 1
50 441 2642 1
50 441 2645 2
50 441 2652 1
50 441 2655 1
50 443 2271 5
50 443 2278 1
50 443 2280 1
50 443 2283 1
50 443 2309 1
50 459 2267 1
50 459 2509 1
50 460 2355 1
50 462 2275 1
50 462 2294 1
50 462 2316 3
50 463 2342 1
50 465 1966 1
50 465 1974 3
50 465 1978 3
50 465 1984 1
50 465 1987 6
50 465 1994 1
50 465 2002 2
50 465 2010 1
50 465 2014 1
50 465 2019 1
50 465 2025 2
50 465 2028 4
50 465 2035 2
50 465 2038 1
50 465 2040 1
50 465 2045 2
50 465 2052 2
50 465 2055 3
50 465 2059 1
50 465 2062 1
50 465 2066 10
50 465 2077 1
50 465 2079 1
50 465 2083 10
50 465 2099 3
50 465 2105 1
50 467 1667 1
50 467 1672 1
50 467 1676 1
50 467 1696 3
50 467 1714 1
50 467 1722 1
50 467 1732 1
50 467 1739 1
50 467 1741 3
50 467 1747 1
50 467 1749 1
50 467 2116 2
50 467 2119 1
50 467 2123 1
50 467 2133 1
50 467 2168 27
50 467 2196 4
50 467 2201 1
50 467 2203 3
50 467 2207 39
50 467 2247 3
50 467 2251 9
50 467 2514 1
50 467 2543 2
50 467 2547 1
50 467 2549 1
50 467 2557 5
50 467 2575 2
50 467 2588 5
50 467 2594 2
50 467 2598 1
50 467 2600 2
50 467 2604 2
50 467 2613 1
50 467 2617 1
50 467 2620 2
50 467 2634 1
50 467 2644 1
50 467 2722 1
50 470 1804 1
50 470 1839 1
50 470 1862 1
50 470 1870 2
50 470 1881 1
50 470 1891 1
50 470 1896 1
50 470 1901 1
50 470 1903 1
50 470 1905 1
50 470 1913 1
50 470 1929 3
50 470 1952 2
50 470 2111 1
50 470 2121 1
50 470 2123 4
50 470 2139 1
50 470 2143 3
50 470 2147 2
50 470 2151 1
50 470 2158 4
50 470 2165 1
50 470 2167 1
50 470 2169 1
50 470 2171 1
50 470 2174 1
50 470 2176 3
50 470 2184 1
50 470 2187 1
50 470 2192 1
50 470 2194 2
50 470 2217 2
50 470 2220 1
50 470 2229 2
50 470 2234 2
50 470 2241 5
50 470 2249 3
50 476 2108 1
50 479 1670 2
50 479 1673 2
50 479 1795 1
50 479 2118 1
50 479 2507 5
50 479 2514 1
50 479 2662 1
50 479 2666 1
50 479 2669 1
50 479 2782 1
50 480 2311 1
50 480 2679 1
50 480 2686 1
50 480 2688 1
50 480 2692 1
50 480 2694 2
50 480 2719 1
50 480 2769 1
50 482 1798 1
50 482 1804 1
50 482 1834 3
50 482 1838 2
50 482 1858 2
50 482 1862 2
50 482 1868 1
50 482 1874 2
50 482 1877 3
50 482 1881 1
50 482 1886 2
50 482 1890 1
50 482 1892 1
50 482 1895 1
50 482 1899 1
50 482 1902 5
50 482 1913 3
50 482 1917 1
50 482 1919 2
50 482 1928 1
50 482 1930 1
50 482 1933 1
50 482 1940 1
50 482 1947 1
50 482 1949 3
50 482 1953 1
50 482 2112 1
50 482 2114 1
50 482 2262 1
50 482 2285 1
50 482 2294 1
50 482 2339 1
50 482 2341 6
50 482 2515 2
50 482 2607 1
50 482 2665 1
50 482 2668 2
50 482 2671 1
50 482 2673 1
50 482 2676 1
50 482 2678 2
50 482 2682 1
50 482 2685 1
50 482 2687 3
50 482 2693 3
50 482 2697 2
50 482 2701 13
50 482 2715 8
50 482 2733 1
50 482 2735 3
50 482 2740 2
50 482 2751 6
50 482 2758 3
50 482 2764 1
50 485 2330 1
50 485 2336 1
50 486 2512 1
50 493 1674 1
50 493 1793 2
50 493 1796 1
50 493 1798 1
50 493 2115 1
50 493 2536 1
50 493 2771 2
50 493 2776 1
50 511 1803 1
50 511 1829 1
50 511 1831 1
50 511 1833 1
50 515 2266 1
50 515 2268 1
50 517 2274 1
50 520 2109 1
50 521 1806 1
50 521 1828 1
50 521 1831 3
50 521 1953 1
50 521 2265 1
50 521 2354 1
50 524 2358 1
50 525 1790 2
50 525 1793 1
50 525 1796 1
50 525 2273 4
50 525 2278 2
50 525 2284 1
50 525 2297 1
50 525 2304 1
50 525 2306 1
50 525 2308 1
50 525 2310 1
50 525 2323 1
50 525 2515 1
50 525 2527 1
50 525 2532 1
50 525 2538 8
50 525 2549 2
50 525 2553 4
50 525 2562 4
50 525 2571 2
50 525 2577 1
50 525 2587 6
50 525 2595 1
50 525 2603 1
50 525 2608 2
50 525 2616 1
50 525 2621 8
50 525 2632 1
50 525 2634 1
50 525 2638 1
50 525 2640 3
50 525 2645 1
50 525 2650 4
50 526 1580 1
50 526 1609 2
50 526 1613 1
50 526 1666 1
50 526 1688 2
50 526 1727 3
50 526 1731 1
50 526 1733 3
50 526 1742 1
50 526 1745 1
50 526 1750 2
50 526 1753 1
50 526 1767 1
50 526 1777 3
50 526 1782 1
50 526 1784 2
50 526 1788 1
50 526 1828 6
50 526 2112 1
50 526 2116 1
50 526 2267 1
50 526 2280 2
50 526 2283 2
50 526 2287 1
50 526 2290 3
50 526 2313 1
50 526 2315 1
50 526 2317 3
50 526 2339 3
50 526 2346 1
50 526 2510 3
50 526 2528 2
50 526 2531 1
50 526 2535 2
50 526 2543 2
50 526 2546 3
50 526 2550 1
50 526 2560 1
50 526 2573 1
50 526 2581 1
50 526 2587 1
50 526 2589 2
50 526 2594 3
50 526 2598 1
50 526 2601 1
50 526 2606 1
50 526 2610 2
50 526 2616 2
50 526 2619 1
50 526 2622 5
50 526 2628 1
50 526 2644 1
50 526 2652 2
50 526 2661 1
50 526 2664 1
50 526 2675 1
50 526 2685 8
50 526 2695 2
50 526 2699 1
50 526 2701 1
50 526 2703 1
50 526 2705 4
50 526 2710 2
50 526 2713 3
50 526 2717 5
50 526 2723 3
50 526 2727 1
50 526 2729 1
50 526 2731 2
50 526 2738 5
50 526 2746 2
50 526 2750 1
50 526 2762 1
50 526 2764 3
50 526 2773 1
50 526 2779 2
50 527 1953 1
50 533 2355 1
50 537 2360 1
50 537 2398 1
50 537 2425 1
50 537 2436 1
50 537 2487 2
50 538 1957 1
50 538 2041 1
50 539 2322 1
50 539 2326 1
50 546 2013 1
50 546 2071 1
50 546 2074 1
50 546 2078 1
50 546 2081 2
50 546 2085 1
50 546 2087 2
50 547 1807 1
50 547 1837 37
50 547 1879 22
50 547 1902 2
50 547 1905 7
50 547 1913 1
50 547 1915 12
50 547 1928 7
50 547 1937 4
50 547 1944 3
50 547 1948 4
50 547 2269 1
50 548 2026 1
50 548 2030 1
50 548 2068 3
50 548 2100 1
50 552 1959 1
50 552 1981 2
50 552 2356 2
50 558 1675 1
50 558 2115 2
50 558 2126 1
50 558 2177 1
50 558 2242 1
50 558 2259 1
50 558 2355 1
50 558 2534 1
50 560 2353 1
50 575 2352 1
50 583 1669 5
50 583 1679 1
50 583 1682 2
50 583 1685 1
50 583 1701 1
50 583 1703 1
50 583 1707 1
50 583 1714 3
50 583 1718 2
50 583 1757 1
50 583 1775 1
50 583 1780 2
50 583 1795 1
50 583 2111 1
50 583 2274 1
50 583 2276 1
50 583 2284 1
50 583 2287 1
50 583 2289 2
50 583 2294 1
50 583 2302 1
50 583 2326 1
50 583 2336 3
50 583 2349 1
50 583 2749 1
50 583 2764 2
50 583 2771 1
50 583 2773 4
50 583 2778 2
50 583 2781 1
50 587 1958 1
50 587 2026 1
50 587 2058 1
50 587 2070 1
50 587 2073 2
50 587 2083 1
50 587 2086 1
50 589 2352 1
50 589 2377 1
50 589 2391 2
50 589 2396 1
50 589 2400 1
50 589 2422 1
50 589 2437 3
50 589 2449 1
50 589 2455 1
50 589 2457 1
50 589 2459 1
50 589 2467 1
50 589 2485 1
50 592 2009 1
50 592 2035 1
50 597 2259 1
50 599 1802 1
50 603 2107 1
50 605 2264 1
50 607 2355 1
50 613 2336 1
50 613 2346 2
50 613 2355 2
50 615 2014 1
50 615 2287 8
50 615 2355 1
51 53 2174 2
51 54 1956 1
51 54 2159 1
51 55 2387 1
51 55 2427 1
51 55 2433 5
51 55 2441 1
51 55 2443 2
51 55 2446 1
51 55 2456 1
51 55 2473 1
51 55 2485 2
51 56 1958 1
51 59 1956 1
51 61 2120 4
51 61 2129 2
51 61 2132 7
51 61 2140 1
51 61 2142 2
51 61 2147 1
51 61 2150 2
51 61 2154 1
51 61 2186 2
51 61 2192 1
51 61 2197 1
51 61 2367 1
51 61 2369 1
51 61 2416 1
51 61 2418 2
51 61 2424 1
51 61 2426 1
51 61 2428 1
51 61 2431 1
51 61 2436 1
51 61 2446 1
51 61 2479 1
51 61 2481 1
51 61 2493 1
51 61 2495 2
51 61 2498 1
51 77 2233 1
51 77 2236 2
51 78 1954 1
51 84 1804 1
51 85 2368 1
51 85 2431 1
51 85 2434 1
51 85 2437 1
51 85 2446 1
51 85 2492 2
51 85 2497 1
51 86 2511 1
51 88 1630 1
51 88 1695 1
51 88 2655 1
51 92 2158 1
51 92 2160 4
51 92 2170 1
51 92 2176 2
51 92 2185 1
51 92 2189 1
51 92 2193 1
51 92 2392 1
51 92 2426 1
51 92 2429 2
51 92 2435 1
51 92 2437 1
51 92 2441 1
51 92 2449 2
51 92 2454 1
51 92 2456 1
51 92 2460 1
51 92 2479 1
51 95 2046 3
51 95 2079 1
51 95 2092 1
51 95 2771 2
51 97 2583 1
51 97 2614 1
51 97 2634 1
51 98 2661 1
51 111 2110 3
51 111 2512 1
51 115 2204 1
51 116 2580 1
51 120 2205 1
51 120 2227 1
51 120 2351 1
51 121 2750 1
51 122 2354 1
51 128 2153 1
51 129 1968 1
51 129 1981 1
51 129 1985 1
51 129 1996 1
51 129 2031 1
51 129 2033 1
51 129 2041 2
51 129 2044 1
51 129 2046 1
51 129 2048 1
51 129 2061 1
51 129 2072 2
51 129 2075 3
51 129 2082 1
51 129 2089 2
51 129 2094 1
51 129 2096 3
51 129 2100 2
51 129 2105 1
51 136 2660 1
51 138 2637 1
51 138 2659 2
51 139 1886 23
51 139 1910 1
51 139 1915 2
51 139 1918 2
51 139 1921 3
51 139 1925 5
51 139 1931 1
51 139 1936 2
51 139 1946 1
51 144 1709 1
51 144 1855 1
51 144 2510 1
51 145 2661 1
51 148 1605 1
51 148 1622 1
51 148 1631 1
51 148 2510 1
51 148 2512 1
51 150 2119 1
51 151 2781 1
51 152 2108 1
51 156 2152 1
51 175 2119 1
51 175 2357 1
51 178 1802 1
51 178 2116 1
51 180 2508 1
51 181 2113 1
51 183 2783 1
51 192 1716 1
51 192 1721 1
51 192 1728 1
51 192 1734 3
51 192 1744 1
51 192 1746 3
51 192 1782 1
51 192 1882 1
51 192 1907 1
51 192 1910 3
51 192 1917 1
51 192 1922 1
51 192 1927 3
51 192 1931 1
51 192 1934 3
51 192 1946 2
51 192 2661 1
51 196 2750 1
51 201 2189 1
51 201 2193 2
51 201 2357 1
51 201 2419 1
51 201 2423 2
51 201 2451 1
51 201 2479 1
51 201 2482 1
51 205 2108 1
51 205 2357 1
51 207 2443 1
51 207 2459 1
51 207 2472 1
51 211 2426 1
51 211 2437 1
51 211 2451 3
51 215 2354 1
51 219 2514 1
51 230 1706 1
51 237 2201 1
51 248 2161 1
51 248 2164 1
51 248 2167 3
51 248 2173 1
51 248 2176 1
51 248 2181 3
51 251 2156 1
51 251 2195 1
51 254 2660 1
51 259 2513 1
51 259 2515 2
51 259 2538 1
51 259 2575 1
51 259 2579 1
51 259 2583 1
51 259 2601 1
51 259 2644 1
51 259 2649 1
51 277 1810 1
51 277 1955 1
51 277 1959 1
51 277 2530 3
51 277 2557 2
51 277 2563 1
51 278 2663 1
51 282 2172 1
51 282 2174 2
51 282 2183 1
51 285 2659 1
51 291 2160 1
51 291 2162 4
51 294 2110 1
51 300 1803 1
51 300 2205 1
51 300 2226 1
51 303 2668 1
51 305 1959 1
51 317 2202 1
51 340 1817 1
51 340 1844 2
51 340 1878 1
51 340 1946 1
51 342 2354 1
51 344 2121 1
51 346 1614 1
51 346 1617 1
51 346 1626 1
51 346 1630 1
51 346 1696 1
51 346 1698 1
51 346 1799 1
51 346 1811 1
51 346 1870 1
51 346 1954 1
51 346 2118 1
51 347 2750 1
51 353 1800 1
51 354 2517 1
51 355 1616 1
51 355 1811 1
51 356 1819 1
51 357 1956 1
51 367 2353 1
51 370 2534 1
51 374 2108 1
51 374 2226 1
51 375 2205 1
51 378 2358 1
51 378 2367 2
51 378 2391 1
51 378 2461 1
51 378 2478 1
51 378 2486 3
51 379 2448 1
51 401 2429 2
51 401 2436 3
51 401 2441 1
51 404 2117 1
51 407 2470 1
51 407 2482 2
51 407 2487 2
51 408 1802 1
51 408 1807 3
51 408 1947 1
51 409 2189 1
51 409 2455 1
51 417 2108 1
51 420 2661 1
51 425 2354 1
51 428 2750 1
51 436 2782 1
51 439 2522 1
51 439 2529 1
51 439 2575 1
51 439 2649 1
51 446 1700 2
51 446 1953 1
51 446 2021 1
51 446 2090 1
51 446 2092 3
51 446 2105 1
51 446 2509 2
51 447 2110 1
51 447 2116 1
51 449 2358 1
51 449 2424 1
51 453 2353 1
51 464 2354 1
51 467 2783 1
51 472 2510 1
51 472 2513 1
51 472 2655 1
51 475 2636 1
51 478 2455 1
51 481 2359 1
51 487 2154 1
51 487 2356 1
51 493 2386 5
51 493 2409 1
51 493 2487 1
51 502 2508 1
51 507 2112 1
51 507 2353 1
51 519 1954 1
51 519 2194 1
51 519 2484 1
51 519 2507 1
51 519 2510 2
51 519 2516 2
51 519 2521 1
51 519 2524 2
51 519 2527 7
51 519 2537 1
51 519 2540 1
51 519 2552 2
51 519 2560 1
51 519 2563 1
51 519 2567 1
51 519 2654 1
51 519 2658 1
51 519 2660 1
51 519 2663 1
51 520 2456 1
51 520 2478 1
51 520 2483 1
51 522 2202 1
51 529 2108 1
51 530 2385 1
51 530 2391 1
51 530 2479 2
51 530 2482 2
51 531 2357 1
51 531 2422 1
51 531 2487 1
51 536 2122 1
51 536 2661 1
51 539 2659 1
51 539 2661 1
51 561 2152 1
51 566 2106 1
51 566 2513 1
51 569 2576 1
51 569 2579 3
51 569 2585 1
51 569 2616 1
51 569 2630 1
51 578 2529 1
51 578 2629 1
51 581 2587 1
51 581 2608 1
51 581 2633 1
51 582 2367 1
51 582 2417 1
51 582 2431 1
51 582 2435 3
51 582 2442 1
51 582 2445 1
51 582 2447 2
51 582 2456 1
51 582 2462 1
51 582 2466 1
51 582 2485 2
51 583 2783 1
51 591 2120 1
51 609 1960 1
51 609 1995 1
51 609 2089 1
51 609 2093 1
51 614 2203 1
52 72 1885 1
52 72 1904 2
52 72 1909 1
52 72 1911 2
52 72 1914 2
52 72 1917 1
52 72 1984 1
52 72 1986 2
52 72 1990 1
52 72 1992 2
52 72 1995 1
52 72 1997 1
52 72 2008 2
52 72 2012 1
52 72 2025 1
52 78 2664 1
52 84 2275 1
52 93 1955 1
52 95 2660 1
52 102 1800 1
52 104 2170 1
52 104 2247 1
52 107 2427 2
52 107 2455 1
52 107 2457 2
52 107 2479 1
52 107 2506 1
52 109 2275 1
52 110 2659 1
52 119 1622 2
52 124 2663 1
52 126 2745 1
52 140 2508 1
52 145 2555 1
52 145 2565 2
52 145 2572 7
52 145 2598 1
52 145 2604 3
52 145 2613 1
52 145 2643 2
52 145 2647 3
52 145 2651 4
52 145 2659 1
52 148 2286 1
52 148 2309 1
52 153 2182 1
52 153 2185 1
52 153 2195 1
52 157 1912 1
52 162 2287 1
52 171 2310 1
52 180 1955 1
52 183 2508 1
52 184 2414 2
52 184 2419 1
52 188 2109 4
52 188 2324 1
52 208 2267 1
52 212 2422 1
52 217 1624 1
52 228 2282 1
52 228 2286 1
52 228 2288 3
52 228 2292 1
52 228 2294 4
52 228 2299 1
52 228 2302 1
52 228 2306 2
52 230 2733 5
52 230 2740 1
52 230 2744 1
52 230 2748 1
52 231 2515 2
52 231 2532 1
52 231 2581 16
52 234 2414 2
52 234 2417 2
52 235 2426 4
52 235 2458 1
52 235 2468 1
52 235 2471 1
52 235 2473 1
52 235 2475 1
52 235 2477 1
52 235 2479 6
52 235 2486 3
52 235 2493 1
52 235 2501 1
52 242 2660 1
52 256 2441 2
52 256 2449 1
52 258 2670 1
52 258 2715 4
52 258 2720 4
52 258 2728 1
52 258 2730 3
52 258 2734 2
52 261 1622 1
52 266 2509 1
52 279 2110 1
52 284 2507 1
52 289 2135 1
52 296 2260 1
52 298 2311 1
52 314 1885 1
52 314 1895 2
52 314 1911 1
52 314 1914 2
52 314 1919 4
52 314 1929 1
52 314 1993 2
52 314 1998 1
52 314 2004 6
52 314 2011 2
52 314 2023 1
52 314 2027 1
52 314 2055 1
52 314 2064 5
52 314 2072 1
52 314 2121 3
52 314 2130 5
52 314 2136 1
52 314 2139 4
52 314 2144 1
52 314 2146 2
52 314 2149 2
52 314 2153 3
52 314 2161 1
52 314 2168 1
52 314 2175 1
52 314 2179 1
52 314 2184 1
52 314 2192 4
52 314 2198 4
52 314 2206 2
52 314 2259 1
52 317 2610 1
52 326 2278 9
52 326 2288 2
52 326 2295 1
52 326 2298 1
52 355 2511 1
52 357 2504 1
52 360 2510 1
52 360 2512 1
52 367 2321 2
52 372 1766 1
52 373 1765 2
52 380 1618 1
52 385 1623 1
52 385 1715 1
52 385 1723 1
52 393 1623 1
52 393 1657 1
52 393 1659 1
52 393 1661 1
52 393 1679 1
52 393 1692 1
52 393 1694 1
52 393 1706 3
52 393 1711 3
52 393 1715 2
52 393 1718 2
52 393 1722 1
52 393 1724 1
52 393 1727 2
52 393 1730 1
52 393 1744 1
52 394 1621 3
52 394 1749 2
52 394 1752 1
52 394 1764 1
52 400 2320 2
52 402 1622 1
52 405 1622 1
52 405 1626 1
52 405 1628 9
52 405 1638 3
52 405 1652 1
52 405 1656 1
52 405 1658 4
52 405 1672 1
52 405 1675 2
52 405 1678 1
52 405 1690 2
52 405 1709 1
52 405 1711 1
52 405 1725 1
52 405 1727 2
52 405 1731 1
52 405 1735 1
52 405 1742 1
52 405 1767 1
52 405 1769 2
52 405 1775 3
52 405 1779 6
52 405 1786 7
52 405 1794 5
52 405 2131 1
52 410 2122 1
52 410 2127 6
52 410 2134 4
52 410 2140 15
52 410 2160 1
52 410 2165 1
52 410 2167 2
52 410 2170 1
52 410 2173 1
52 410 2175 1
52 410 2186 1
52 410 2193 3
52 410 2200 1
52 410 2247 1
52 410 2257 2
52 414 1607 1
52 414 2275 1
52 425 2406 1
52 425 2426 1
52 430 2733 2
52 430 2736 1
52 430 2745 1
52 432 1766 1
52 434 2277 1
52 436 2328 1
52 437 1751 2
52 437 2741 2
52 438 1622 1
52 441 2331 1
52 453 2505 1
52 462 2265 1
52 463 2279 14
52 463 2294 9
52 463 2305 1
52 466 1617 1
52 493 2509 1
52 497 1657 1
52 497 1781 1
52 497 1810 1
52 510 1885 2
52 510 1910 1
52 510 1912 1
52 510 1914 2
52 510 1936 1
52 510 1972 1
52 510 1989 1
52 510 2009 1
52 510 2012 1
52 510 2441 2
52 510 2444 1
52 510 2447 1
52 512 1622 2
52 515 1774 1
52 521 2472 1
52 521 2479 1
52 533 2440 6
52 533 2504 1
52 534 2353 1
52 540 1622 2
52 548 2661 1
52 557 2749 1
52 563 2780 1
52 573 2740 2
52 587 2736 1
52 593 1773 1
52 596 1833 1
52 596 1869 2
52 596 1873 1
52 596 1886 1
52 596 1905 1
52 596 1931 1
52 596 1978 1
52 596 1981 3
52 596 2108 1
52 598 1622 1
52 598 1624 1
52 600 2132 1
52 601 2290 1
52 605 2741 1
52 607 2425 4
52 607 2508 1
52 608 1622 1
52 608 1624 1
52 608 1640 1
52 608 1661 1
52 608 1664 1
52 608 1672 1
52 608 1675 1
52 608 1711 2
52 608 1740 1
52 608 1768 1
52 608 1770 2
52 608 1774 1
52 608 1776 1
52 608 1780 2
52 611 1623 1
52 614 1622 1
53 54 2156 1
53 58 2670 1
53 58 2673 1
53 60 2158 3
53 60 2672 1
53 61 2183 1
53 63 1700 3
53 63 1705 2
53 63 1723 3
53 66 1696 3
53 66 1700 9
53 66 1710 2
53 66 1713 3
53 66 1717 12
53 66 2059 1
53 66 2085 1
53 66 2101 1
53 68 2136 1
53 68 2138 1
53 72 2118 1
53 73 1693 1
53 73 1697 15
53 73 1713 1
53 73 1716 14
53 73 1818 1
53 73 1857 2
53 73 1860 1
53 81 2037 1
53 81 2211 1
53 81 2228 1
53 81 2337 1
53 84 2054 1
53 94 2663 1
53 102 2660 1
53 119 2506 1
53 120 2097 1
53 121 1695 1
53 121 2115 1
53 124 2128 2
53 124 2203 1
53 124 2207 1
53 130 2357 1
53 130 2361 1
53 130 2364 1
53 130 2439 1
53 130 2448 1
53 130 2455 2
53 130 2464 3
53 130 2468 1
53 130 2470 3
53 130 2474 4
53 130 2480 2
53 130 2497 3
53 132 1725 1
53 132 1727 1
53 132 2662 1
53 133 2504 2
53 134 2066 1
53 135 2124 6
53 135 2131 3
53 135 2135 8
53 137 2207 6
53 137 2215 11
53 137 2228 5
53 137 2234 1
53 137 2239 14
53 137 2254 1
53 137 2256 4
53 137 2261 10
53 137 2272 4
53 137 2277 3
53 137 2282 1
53 137 2284 4
53 137 2292 1
53 137 2299 19
53 137 2321 1
53 137 2323 2
53 137 2334 1
53 137 2336 2
53 137 2339 1
53 137 2341 1
53 137 2344 2
53 137 2347 1
53 138 2501 2
53 141 2428 1
53 141 2430 5
53 141 2467 1
53 141 2476 1
53 141 2485 1
53 141 2488 1
53 143 2507 1
53 144 2317 1
53 144 2323 2
53 144 2671 1
53 147 1598 1
53 147 1601 14
53 147 1619 1
53 147 1622 3
53 147 1641 1
53 147 1643 1
53 147 1648 2
53 147 1654 1
53 147 1660 1
53 147 1675 2
53 147 1678 3
53 147 1682 3
53 147 1694 1
53 147 1731 12
53 147 1745 3
53 147 1750 4
53 147 1755 7
53 147 1763 6
53 147 1770 4
53 147 1779 2
53 147 1783 1
53 147 1785 5
53 147 1795 1
53 147 1812 2
53 147 1818 2
53 147 1823 2
53 147 1826 1
53 147 1828 1
53 147 1832 2
53 147 1838 1
53 147 1841 2
53 147 1844 1
53 147 1864 1
53 147 1890 1
53 147 1903 1
53 149 2116 2
53 149 2144 1
53 149 2320 1
53 153 2663 1
53 156 2783 1
53 161 2119 1
53 166 2113 1
53 168 2525 3
53 168 2529 5
53 168 2536 9
53 168 2547 4
53 168 2554 1
53 168 2576 2
53 168 2583 1
53 168 2597 3
53 168 2662 1
53 170 1697 4
53 170 1704 1
53 170 1707 1
53 170 1711 1
53 170 1713 1
53 170 1717 4
53 170 1722 1
53 170 1725 1
53 170 2503 2
53 170 2525 1
53 170 2559 2
53 170 2612 2
53 170 2617 1
53 170 2621 2
53 170 2625 1
53 170 2632 1
53 170 2634 1
53 170 2643 7
53 170 2652 1
53 170 2655 1
53 176 2671 1
53 180 2663 1
53 180 2671 3
53 180 2753 1
53 180 2755 4
53 180 2770 1
53 184 1598 7
53 184 1606 1
53 184 1608 5
53 184 1615 1
53 184 1617 3
53 184 1621 7
53 184 1631 2
53 184 1634 2
53 184 1637 3
53 184 1641 1
53 184 1645 1
53 184 1647 1
53 184 1652 5
53 184 1661 1
53 184 1665 2
53 184 1668 1
53 184 1670 8
53 184 1680 4
53 184 1686 4
53 184 1693 2
53 184 1729 6
53 184 1738 1
53 184 1750 12
53 184 1764 9
53 184 1774 26
53 184 1810 6
53 184 1819 1
53 184 1823 27
53 184 1851 1
53 184 1853 11
53 184 1867 13
53 184 1881 12
53 184 1894 6
53 184 1901 3
53 186 2361 2
53 186 2449 1
53 186 2458 1
53 186 2505 2
53 192 2203 1
53 192 2319 1
53 192 2662 1
53 196 1699 1
53 196 1703 1
53 196 1706 1
53 196 1709 1
53 196 1712 1
53 196 1725 4
53 196 2063 1
53 196 2066 5
53 196 2073 3
53 196 2078 3
53 196 2098 1
53 196 2101 1
53 200 2350 1
53 201 1798 2
53 201 2172 4
53 201 2180 1
53 201 2198 1
53 208 2111 1
53 210 2188 1
53 210 2196 1
53 211 2662 1
53 219 2509 1
53 219 2580 1
53 219 2584 1
53 219 2662 1
53 223 2075 1
53 229 2667 1
53 235 2197 2
53 237 2134 1
53 237 2188 1
53 237 2196 2
53 237 2521 1
53 237 2523 1
53 237 2581 4
53 237 2587 1
53 237 2604 1
53 237 2606 1
53 237 2610 1
53 237 2612 1
53 238 2119 1
53 238 2663 1
53 240 2346 1
53 248 2195 2
53 248 2521 2
53 248 2525 2
53 248 2556 1
53 248 2560 1
53 248 2570 1
53 248 2574 1
53 248 2589 2
53 248 2652 1
53 249 1696 33
53 250 2663 1
53 251 2123 2
53 251 2128 2
53 251 2132 2
53 252 2663 1
53 257 2168 1
53 257 2195 1
53 267 2162 1
53 267 2667 1
53 267 2674 2
53 267 2747 1
53 267 2749 9
53 267 2759 4
53 267 2766 5
53 267 2774 3
53 267 2782 2
53 282 2120 1
53 282 2170 1
53 282 2175 1
53 282 2177 1
53 282 2196 2
53 282 2199 1
53 282 2513 1
53 282 2516 2
53 282 2519 5
53 282 2525 1
53 282 2527 1
53 282 2529 1
53 282 2579 2
53 282 2592 3
53 282 2597 1
53 282 2604 1
53 282 2659 1
53 282 2661 1
53 285 2210 1
53 285 2217 2
53 285 2221 1
53 285 2230 1
53 285 2233 2
53 285 2242 1
53 289 2513 1
53 289 2517 1
53 289 2520 1
53 289 2522 1
53 289 2537 1
53 289 2539 1
53 289 2551 1
53 289 2554 1
53 289 2568 1
53 289 2574 1
53 289 2580 2
53 289 2596 2
53 289 2660 2
53 302 2079 1
53 307 2770 1
53 311 2113 2
53 313 2168 1
53 313 2189 1
53 315 2571 1
53 315 2596 1
53 315 2611 1
53 315 2613 1
53 317 2144 1
53 322 2146 1
53 322 2157 2
53 322 2163 4
53 323 2112 1
53 326 2109 1
53 328 2112 1
53 329 1808 1
53 329 1810 10
53 329 1823 18
53 329 1842 7
53 329 1852 4
53 329 1862 4
53 329 1867 2
53 329 1870 2
53 329 1888 3
53 329 1898 1
53 329 1901 1
53 329 2670 1
53 331 2108 1
53 331 2664 1
53 343 2065 1
53 343 2084 3
53 343 2090 5
53 343 2104 1
53 343 2508 1
53 346 2660 1
53 352 2109 1
53 354 2522 2
53 354 2525 2
53 354 2535 1
53 354 2547 1
53 354 2555 3
53 354 2560 2
53 354 2563 1
53 354 2570 3
53 354 2574 7
53 354 2584 2
53 354 2587 1
53 354 2590 1
53 354 2592 4
53 354 2637 1
53 354 2643 2
53 354 2646 1
53 354 2649 1
53 354 2656 3
53 357 2663 2
53 362 2120 1
53 362 2123 3
53 362 2131 1
53 362 2138 4
53 362 2201 1
53 362 2241 1
53 362 2243 1
53 362 2327 1
53 362 2330 2
53 362 2352 2
53 364 2506 1
53 365 2235 5
53 365 2248 4
53 365 2260 1
53 365 2305 1
53 365 2322 1
53 382 1598 1
53 382 1600 1
53 382 1602 2
53 382 1605 1
53 382 1609 1
53 382 1611 5
53 382 1617 1
53 382 1628 4
53 382 1633 6
53 382 1644 1
53 382 1646 7
53 382 1656 8
53 382 1675 2
53 382 1678 2
53 382 1687 1
53 382 1694 1
53 382 1729 14
53 382 1744 4
53 382 1750 1
53 382 1755 1
53 382 1757 2
53 382 1760 1
53 382 1763 1
53 382 1778 2
53 382 1781 1
53 382 1784 1
53 382 1786 1
53 382 1788 1
53 382 1790 6
53 382 1818 1
53 382 1832 1
53 382 1842 1
53 382 1844 1
53 382 1847 1
53 382 1849 3
53 382 1854 1
53 382 1856 1
53 382 1860 2
53 382 1864 1
53 382 1882 1
53 382 1887 1
53 382 1894 1
53 383 2570 1
53 383 2576 1
53 383 2578 1
53 383 2586 2
53 383 2592 1
53 383 2594 1
53 383 2616 1
53 383 2636 2
53 383 2639 1
53 403 2168 1
53 409 2195 1
53 412 2058 3
53 412 2063 2
53 412 2072 1
53 412 2098 1
53 412 2101 5
53 412 2500 1
53 412 2502 1
53 417 2667 1
53 417 2781 1
53 418 2119 1
53 421 2669 1
53 422 2662 1
53 431 2510 1
53 431 2519 1
53 431 2523 1
53 431 2527 1
53 431 2536 1
53 431 2556 2
53 431 2560 1
53 431 2568 1
53 431 2580 1
53 431 2590 1
53 431 2594 1
53 431 2615 1
53 434 2660 1
53 445 2112 2
53 451 2197 1
53 461 2057 1
53 464 2114 1
53 466 2507 1
53 466 2527 1
53 466 2555 2
53 472 2362 2
53 472 2365 1
53 472 2369 1
53 472 2371 9
53 472 2381 3
53 472 2387 18
53 472 2409 3
53 472 2413 4
53 472 2419 2
53 472 2425 3
53 472 2430 4
53 472 2435 2
53 472 2438 1
53 472 2440 1
53 472 2442 3
53 472 2446 2
53 472 2450 1
53 472 2452 2
53 472 2499 2
53 472 2509 1
53 473 2352 1
53 475 2120 1
53 489 2144 1
53 490 2662 1
53 495 2111 1
53 495 2122 1
53 502 2215 1
53 502 2344 2
53 509 2660 1
53 522 2115 1
53 527 2143 1
53 529 2350 1
53 531 2172 2
53 531 2180 1
53 532 2235 1
53 532 2323 1
53 532 2347 1
53 533 2665 1
53 534 2507 1
53 535 2141 2
53 535 2354 7
53 535 2436 1
53 535 2462 2
53 535 2465 4
53 535 2472 2
53 535 2477 13
53 535 2496 1
53 535 2498 2
53 540 2115 1
53 544 2503 1
53 544 2505 1
53 546 2114 1
53 557 2521 1
53 557 2523 3
53 557 2529 2
53 557 2535 1
53 557 2570 1
53 557 2584 1
53 557 2611 1
53 557 2614 2
53 557 2645 1
53 557 2647 1
53 562 2112 1
53 565 2512 1
53 565 2519 1
53 565 2525 1
53 565 2660 1
53 569 2234 1
53 569 2281 1
53 569 2293 1
53 569 2296 1
53 569 2318 1
53 569 2323 2
53 569 2347 1
53 578 1683 2
53 578 1701 1
53 578 1703 1
53 578 1778 1
53 578 1838 1
53 578 1841 1
53 578 1844 1
53 578 1857 3
53 578 1861 1
53 578 1903 1
53 578 2063 2
53 578 2082 2
53 578 2089 1
53 578 2106 1
53 578 2507 3
53 585 2508 1
53 591 2669 1
53 595 2111 1
53 601 2115 1
54 59 1956 1
54 59 2363 1
54 59 2367 1
54 59 2374 2
54 60 2170 1
54 60 2276 2
54 60 2282 1
54 60 2289 1
54 60 2292 1
54 62 1955 1
54 72 1616 1
54 72 1637 2
54 72 1642 2
54 72 1655 2
54 72 1664 2
54 72 1667 9
54 72 1679 2
54 72 1682 2
54 72 1688 11
54 72 1700 4
54 72 1705 2
54 72 1710 1
54 72 1714 2
54 72 1718 6
54 72 1726 1
54 72 1730 1
54 72 1732 2
54 72 1736 2
54 72 1739 3
54 72 1744 4
54 72 1749 1
54 72 1763 1
54 72 1778 1
54 72 1780 1
54 72 1783 1
54 72 1786 1
54 72 1788 1
54 72 1790 1
54 72 2117 1
54 73 1957 1
54 80 2748 1
54 82 2382 1
54 82 2445 3
54 82 2449 2
54 82 2453 2
54 82 2461 1
54 82 2464 5
54 82 2471 1
54 82 2479 2
54 82 2482 8
54 82 2491 1
54 82 2493 1
54 83 1693 1
54 83 1708 1
54 83 1765 4
54 83 1771 2
54 83 1777 1
54 83 1784 1
54 83 1787 1
54 83 1798 1
54 83 2584 2
54 83 2635 1
54 83 2647 2
54 83 2659 1
54 85 2109 1
54 93 1953 2
54 93 2112 1
54 93 2116 1
54 95 2124 2
54 96 1958 1
54 100 2516 1
54 100 2597 2
54 100 2612 1
54 100 2614 1
54 100 2626 1
54 100 2628 5
54 106 2111 1
54 107 2202 11
54 107 2214 2
54 107 2273 2
54 107 2278 4
54 107 2284 2
54 107 2288 5
54 107 2294 1
54 107 2302 2
54 107 2305 1
54 107 2312 6
54 107 2349 1
54 107 2354 1
54 107 2356 1
54 107 2358 1
54 108 1635 1
54 108 1660 1
54 108 1704 2
54 108 1765 1
54 108 1769 1
54 108 1778 5
54 108 1785 2
54 114 2018 1
54 114 2067 1
54 114 2070 2
54 114 2074 1
54 114 2076 1
54 114 2518 1
54 115 1956 1
54 126 2494 1
54 126 2508 1
54 126 2560 1
54 126 2631 1
54 126 2642 2
54 132 2353 2
54 132 2701 1
54 132 2706 1
54 132 2712 1
54 132 2722 1
54 132 2738 1
54 134 1800 1
54 143 1616 1
54 143 1765 1
54 145 1810 1
54 145 2711 1
54 145 2716 1
54 148 1955 1
54 154 2545 1
54 154 2558 1
54 154 2587 1
54 154 2594 2
54 154 2631 3
54 156 2353 1
54 157 1611 1
54 162 2746 1
54 168 2664 5
54 168 2670 2
54 168 2674 2
54 168 2773 2
54 174 1954 1
54 174 1958 1
54 175 1646 3
54 175 1661 2
54 175 1665 3
54 175 1669 1
54 175 1672 4
54 175 1684 1
54 175 1703 1
54 175 1706 1
54 175 1708 1
54 178 2160 1
54 178 2189 2
54 178 2192 2
54 178 2264 2
54 178 2267 1
54 178 2282 3
54 178 2317 1
54 181 2111 1
54 184 2704 1
54 184 2712 1
54 188 2598 2
54 188 2630 1
54 188 2648 1
54 188 2651 1
54 188 2680 2
54 188 2683 2
54 188 2691 2
54 188 2779 1
54 190 1808 3
54 194 2114 1
54 197 1840 1
54 197 1845 2
54 197 1850 2
54 197 1856 1
54 198 2780 1
54 202 2111 1
54 207 2107 1
54 207 2356 1
54 208 2353 1
54 208 2509 1
54 208 2580 1
54 210 2157 3
54 210 2161 1
54 210 2168 1
54 210 2170 1
54 210 2172 1
54 210 2177 9
54 210 2199 1
54 210 2276 1
54 210 2280 1
54 210 2296 2
54 210 2299 1
54 210 2307 1
54 210 2313 1
54 210 2315 1
54 211 1979 1
54 211 1982 1
54 211 2001 9
54 211 2011 6
54 211 2018 7
54 211 2026 1
54 211 2028 1
54 211 2031 1
54 211 2033 1
54 211 2035 2
54 211 2038 2
54 211 2041 4
54 211 2049 2
54 211 2052 6
54 211 2060 7
54 211 2072 1
54 211 2079 1
54 211 2093 3
54 211 2103 1
54 211 2105 1
54 211 2269 1
54 211 2298 2
54 211 2312 1
54 211 2561 1
54 211 2612 1
54 211 2617 3
54 212 1956 1
54 215 1802 1
54 228 2107 1
54 230 2111 1
54 235 2172 2
54 235 2176 2
54 235 2181 2
54 235 2190 1
54 235 2197 1
54 235 2223 1
54 235 2225 2
54 235 2229 2
54 235 2264 1
54 235 2267 1
54 235 2274 1
54 235 2276 1
54 235 2282 1
54 235 2284 1
54 235 2317 1
54 235 2326 1
54 235 2330 2
54 237 2187 1
54 248 2144 1
54 248 2188 1
54 248 2196 1
54 251 2169 1
54 251 2184 1
54 255 1957 1
54 255 2353 1
54 256 2105 1
54 257 2112 1
54 257 2116 1
54 257 2175 11
54 257 2187 2
54 257 2193 1
54 257 2215 1
54 257 2276 2
54 257 2280 1
54 257 2300 2
54 257 2309 2
54 257 2312 1
54 259 2115 1
54 260 2189 2
54 260 2195 1
54 260 2276 1
54 260 2288 1
54 260 2293 1
54 260 2315 1
54 261 1958 1
54 261 1964 1
54 261 2007 1
54 261 2018 3
54 261 2022 2
54 261 2030 2
54 261 2034 1
54 261 2037 2
54 261 2044 1
54 261 2052 1
54 261 2058 2
54 261 2074 4
54 261 2079 3
54 261 2086 4
54 261 2092 1
54 261 2097 4
54 261 2102 1
54 261 2104 1
54 267 1839 1
54 267 1841 4
54 267 1846 11
54 267 1861 6
54 267 1868 2
54 267 1871 1
54 267 1873 4
54 267 2117 1
54 267 2124 9
54 267 2135 2
54 267 2138 1
54 267 2140 4
54 267 2145 1
54 267 2157 2
54 267 2171 15
54 267 2187 9
54 267 2201 5
54 267 2272 1
54 267 2277 1
54 267 2281 3
54 267 2353 2
54 274 2105 1
54 276 1610 1
54 276 1616 1
54 276 1620 1
54 278 2109 1
54 282 2148 1
54 282 2188 1
54 282 2191 1
54 282 2193 1
54 282 2195 1
54 282 2198 1
54 285 2200 1
54 288 1610 2
54 288 1618 2
54 288 1621 1
54 288 1625 1
54 288 1627 1
54 289 1960 1
54 289 1963 1
54 289 2506 1
54 291 2109 1
54 291 2171 1
54 291 2184 1
54 291 2189 1
54 291 2204 2
54 291 2210 2
54 291 2276 1
54 291 2282 1
54 291 2285 2
54 291 2288 1
54 291 2292 4
54 291 2301 1
54 291 2304 1
54 291 2317 1
54 295 2759 1
54 300 2201 1
54 304 2507 1
54 311 1958 1
54 311 2123 1
54 313 2173 1
54 313 2175 14
54 313 2194 1
54 313 2197 1
54 313 2215 1
54 313 2277 1
54 313 2309 1
54 313 2312 1
54 313 2320 1
54 313 2325 1
54 313 2342 1
54 314 1802 1
54 317 1631 5
54 317 1660 1
54 317 1668 1
54 317 1677 1
54 317 1798 1
54 317 2127 6
54 317 2136 1
54 317 2179 1
54 317 2275 1
54 317 2277 2
54 317 2285 2
54 317 2295 1
54 317 2299 1
54 317 2303 2
54 317 2309 2
54 317 2314 1
54 317 2327 1
54 317 2338 2
54 317 2346 1
54 317 2349 1
54 317 2351 1
54 320 2138 1
54 321 2518 1
54 321 2525 2
54 321 2570 5
54 321 2599 1
54 321 2653 1
54 322 2137 2
54 322 2171 8
54 322 2185 1
54 322 2187 1
54 322 2193 2
54 322 2197 2
54 322 2204 4
54 322 2210 2
54 322 2274 1
54 322 2282 2
54 322 2293 1
54 322 2297 1
54 322 2301 2
54 322 2310 3
54 322 2353 1
54 322 2594 2
54 322 2599 1
54 322 2657 1
54 323 1800 1
54 324 1610 6
54 324 1788 1
54 324 2662 1
54 324 2666 1
54 331 1631 1
54 331 1633 7
54 331 1643 2
54 331 1648 4
54 331 1653 2
54 331 1656 23
54 331 1681 1
54 331 1685 1
54 331 1688 6
54 331 1696 25
54 331 1722 2
54 331 1728 16
54 331 1745 7
54 331 1753 3
54 331 1764 5
54 331 1771 2
54 344 1612 1
54 344 1679 9
54 344 1690 26
54 344 1718 1
54 344 1720 1
54 344 1723 1
54 344 1729 1
54 344 1746 2
54 344 1770 2
54 344 1777 1
54 344 2119 1
54 344 2124 16
54 344 2359 4
54 344 2375 1
54 344 2380 1
54 344 2405 1
54 344 2427 1
54 344 2493 1
54 350 2523 1
54 350 2559 1
54 350 2599 2
54 350 2614 1
54 350 2655 1
54 352 2354 1
54 354 1677 1
54 356 2659 1
54 357 1632 1
54 357 1634 2
54 357 1747 1
54 357 1765 1
54 357 1956 1
54 358 1967 1
54 358 1978 1
54 358 2106 1
54 358 2516 2
54 358 2594 1
54 371 2141 1
54 371 2175 1
54 371 2177 1
54 371 2184 1
54 371 2193 1
54 371 2198 1
54 371 2201 2
54 371 2204 4
54 371 2210 1
54 371 2267 1
54 371 2293 1
54 371 2295 1
54 371 2297 1
54 371 2302 1
54 381 1837 1
54 381 1878 1
54 381 1880 2
54 381 1940 1
54 381 1942 1
54 381 2358 1
54 381 2750 1
54 386 2178 1
54 388 2111 1
54 393 2059 4
54 393 2064 1
54 393 2557 1
54 393 2657 1
54 394 2118 1
54 396 2517 1
54 396 2600 2
54 399 2110 1
54 400 2494 1
54 402 1842 1
54 402 1845 4
54 402 1851 1
54 402 1854 3
54 402 1868 2
54 402 1871 1
54 402 1965 1
54 403 2157 1
54 403 2276 2
54 403 2283 2
54 404 2501 1
54 404 2509 1
54 404 2555 1
54 404 2570 1
54 404 2635 1
54 404 2637 1
54 404 2639 3
54 404 2644 2
54 404 2658 1
54 407 2310 1
54 410 2571 1
54 410 2573 1
54 410 2582 1
54 410 2611 1
54 410 2627 1
54 410 2633 1
54 412 2265 1
54 412 2282 1
54 412 2299 1
54 414 1831 1
54 414 1941 2
54 414 1944 1
54 415 1954 1
54 419 2686 1
54 419 2689 1
54 419 2756 1
54 419 2760 1
54 419 2769 1
54 422 1955 1
54 429 2359 15
54 429 2379 3
54 429 2441 1
54 429 2443 1
54 429 2472 1
54 430 2553 2
54 430 2570 2
54 430 2657 1
54 431 2660 1
54 433 2674 1
54 433 2677 1
54 433 2681 1
54 433 2683 2
54 433 2690 3
54 433 2701 1
54 433 2746 1
54 433 2764 1
54 433 2767 1
54 440 2562 1
54 440 2631 2
54 440 2656 1
54 443 2574 1
54 443 2646 1
54 448 2109 1
54 451 2157 3
54 451 2265 1
54 451 2267 1
54 451 2286 1
54 451 2289 1
54 451 2307 1
54 453 1800 1
54 456 2535 1
54 456 2599 1
54 460 1830 1
54 465 1808 1
54 466 2108 1
54 474 1963 1
54 477 1811 21
54 477 1836 2
54 477 1878 1
54 477 1880 1
54 477 1885 4
54 477 1897 42
54 477 1941 1
54 477 1943 10
54 482 2354 1
54 483 1931 1
54 483 1937 1
54 483 1941 3
54 483 1945 7
54 483 2169 1
54 483 2171 1
54 483 2192 1
54 483 2277 2
54 483 2286 1
54 483 2316 2
54 487 2182 2
54 487 2190 1
54 487 2203 2
54 487 2277 1
54 487 2282 2
54 487 2285 2
54 487 2289 2
54 487 2295 4
54 487 2304 1
54 487 2352 1
54 489 2119 2
54 489 2124 1
54 500 2201 1
54 501 2740 1
54 501 2780 1
54 504 2109 1
54 514 2352 1
54 527 2764 1
54 527 2767 1
54 530 2341 1
54 530 2670 1
54 531 2199 1
54 533 1853 1
54 539 2354 1
54 540 2357 1
54 541 1956 1
54 541 2659 1
54 541 2700 1
54 543 1810 2
54 543 1814 1
54 543 1829 2
54 543 1863 1
54 543 1880 2
54 543 1940 2
54 543 1945 5
54 543 1951 1
54 545 2508 1
54 545 2535 2
54 545 2553 2
54 545 2635 1
54 545 2650 1
54 547 1802 1
54 550 1805 1
54 550 1878 1
54 554 2224 2
54 554 2229 1
54 554 2266 1
54 554 2310 1
54 555 1957 1
54 556 2510 1
54 556 2512 1
54 561 1808 2
54 561 1811 2
54 561 1814 1
54 561 1820 2
54 561 1827 3
54 561 1878 3
54 561 1899 1
54 561 1901 1
54 561 1903 1
54 561 1905 1
54 561 1908 1
54 561 1929 1
54 563 1955 1
54 563 2558 2
54 563 2577 2
54 563 2586 1
54 563 2591 1
54 563 2600 1
54 563 2609 3
54 563 2614 1
54 563 2634 1
54 564 1804 2
54 565 1964 1
54 565 2086 1
54 566 2351 1
54 570 2144 1
54 570 2184 1
54 570 2190 1
54 570 2192 2
54 570 2210 2
54 570 2274 1
54 570 2282 1
54 570 2292 1
54 570 2300 1
54 578 2353 1
54 580 2421 1
54 585 1958 1
54 585 2362 1
54 585 2483 1
54 585 2485 1
54 592 2141 1
54 592 2224 1
54 601 2741 1
54 602 1809 7
54 602 1830 2
54 602 1867 1
54 602 1878 1
54 602 1883 2
54 602 1896 9
54 602 1906 9
54 602 1916 7
54 602 1924 1
54 602 1930 1
54 602 1933 1
54 602 1937 1
54 602 1942 2
54 602 1945 1
54 602 1947 3
54 602 1951 2
54 603 1965 1
54 603 1975 1
54 603 1978 3
54 603 2021 2
54 603 2044 1
54 603 2074 1
54 603 2087 2
54 603 2093 1
54 603 2101 1
54 603 2179 3
54 603 2194 1
54 603 2198 1
54 603 2204 3
54 603 2209 2
54 603 2214 1
54 603 2280 1
54 603 2292 1
54 603 2294 1
54 603 2299 1
54 603 2305 1
54 603 2310 1
54 603 2316 2
54 603 2327 1
54 606 2200 1
54 613 2685 3
54 613 2709 1
54 613 2714 1
54 613 2724 1
54 613 2726 1
54 613 2742 1
54 613 2744 1
54 613 2758 1
54 613 2760 1
54 613 2771 1
54 613 2782 2
55 59 1800 1
55 59 1954 1
55 61 2358 1
55 61 2386 1
55 61 2390 1
55 61 2392 1
55 61 2442 1
55 61 2445 1
55 62 1615 1
55 63 2664 1
55 81 1956 2
55 81 2355 1
55 83 1867 1
55 83 1869 1
55 84 1598 1
55 84 1619 2
55 84 1622 1
55 84 1684 1
55 84 1688 3
55 84 1693 1
55 84 1786 2
55 85 2361 1
55 85 2387 1
55 85 2390 2
55 85 2441 1
55 85 2445 4
55 85 2477 1
55 85 2484 1
55 85 2664 1
55 90 2268 1
55 91 2268 2
55 91 2271 2
55 92 1616 1
55 92 1626 1
55 92 1694 1
55 92 1699 1
55 92 1724 4
55 92 1785 3
55 92 1798 1
55 92 2361 2
55 92 2386 6
55 92 2393 1
55 92 2427 1
55 92 2431 1
55 92 2434 3
55 92 2474 1
55 92 2476 2
55 92 2480 3
55 92 2484 1
55 92 2489 1
55 92 2491 1
55 92 2493 5
55 94 2520 3
55 94 2531 4
55 94 2538 1
55 94 2543 7
55 94 2552 1
55 94 2560 2
55 94 2565 1
55 94 2567 3
55 94 2571 2
55 94 2586 6
55 94 2597 1
55 94 2599 4
55 94 2608 2
55 94 2618 1
55 94 2622 3
55 94 2626 1
55 94 2628 8
55 94 2639 1
55 94 2647 1
55 94 2651 3
55 94 2655 1
55 95 2662 1
55 102 1809 1
55 102 1836 1
55 102 1841 1
55 102 1847 3
55 102 1868 1
55 102 2669 2
55 102 2675 1
55 102 2692 2
55 108 2695 1
55 109 1963 1
55 109 1969 1
55 109 1972 1
55 109 1976 1
55 109 1978 2
55 109 1990 3
55 109 1999 1
55 109 2030 1
55 109 2044 1
55 109 2046 1
55 109 2277 1
55 110 2290 1
55 110 2293 1
55 110 2298 1
55 110 2300 1
55 110 2302 1
55 110 2307 1
55 110 2310 1
55 119 2697 1
55 132 2264 1
55 140 2310 1
55 143 2262 1
55 144 1801 2
55 152 2357 1
55 152 2359 1
55 163 2268 1
55 163 2666 31
55 178 2356 1
55 180 2306 1
55 186 2355 1
55 188 2301 1
55 189 2665 1
55 190 2191 1
55 195 2267 1
55 196 2109 1
55 198 2311 1
55 201 1962 2
55 201 2003 1
55 201 2005 6
55 201 2034 2
55 201 2038 2
55 201 2044 1
55 201 2363 1
55 201 2385 1
55 201 2460 1
55 201 2481 1
55 201 2487 1
55 201 2489 1
55 201 2499 1
55 203 2274 2
55 205 2360 1
55 207 2484 1
55 210 2508 1
55 211 2361 2
55 211 2368 1
55 211 2428 1
55 211 2441 1
55 211 2447 1
55 211 2464 2
55 212 1625 1
55 212 1629 1
55 212 1635 1
55 212 1644 1
55 212 1684 1
55 212 1686 1
55 212 1695 3
55 212 1702 1
55 212 1704 1
55 212 1707 1
55 212 1710 1
55 212 1731 1
55 212 1740 3
55 212 1761 1
55 212 1766 1
55 212 1777 1
55 212 1788 1
55 212 2275 1
55 222 1801 1
55 222 2669 1
55 222 2672 1
55 222 2676 2
55 222 2679 10
55 222 2696 1
55 235 1807 1
55 235 1936 1
55 235 2352 2
55 242 2280 1
55 242 2285 2
55 242 2291 3
55 242 2295 5
55 242 2302 1
55 242 2307 1
55 243 1957 1
55 243 1962 2
55 243 1966 1
55 243 1974 1
55 243 1981 2
55 243 1988 3
55 243 1995 3
55 243 2007 2
55 243 2011 8
55 243 2020 2
55 243 2026 1
55 243 2033 2
55 243 2036 3
55 243 2042 1
55 243 2046 5
55 248 2665 1
55 251 2372 1
55 251 2404 1
55 252 2265 1
55 252 2280 1
55 255 2264 2
55 256 2112 1
55 257 2508 1
55 261 2190 1
55 264 2509 1
55 270 1976 1
55 275 1954 1
55 279 2360 1
55 281 1820 4
55 281 1825 46
55 281 1872 12
55 281 1885 4
55 281 1890 26
55 281 1918 22
55 281 1941 12
55 281 2273 1
55 281 2276 1
55 284 1806 1
55 284 1809 1
55 284 1825 1
55 284 1829 1
55 284 1831 1
55 284 1882 1
55 284 1891 1
55 287 2304 1
55 289 2267 1
55 289 2317 1
55 298 2009 1
55 313 1864 1
55 313 1866 4
55 313 1875 1
55 313 1879 2
55 313 1882 1
55 313 1884 1
55 313 1886 23
55 313 1914 1
55 313 1922 8
55 313 1931 8
55 313 1953 1
55 313 2508 1
55 313 2665 1
55 316 2356 1
55 321 1804 1
55 321 1811 1
55 321 1816 1
55 321 1954 1
55 328 2264 3
55 328 2515 1
55 332 1692 1
55 342 2664 1
55 346 1802 1
55 347 2662 1
55 351 2264 1
55 352 2361 1
55 353 1925 1
55 353 1935 4
55 355 1802 1
55 364 1623 2
55 364 1647 1
55 364 1653 2
55 364 1668 2
55 364 1671 2
55 364 2354 1
55 367 2516 1
55 367 2632 1
55 373 1956 1
55 378 2316 1
55 378 2318 1
55 378 2356 4
55 378 2390 1
55 378 2425 1
55 378 2454 1
55 378 2459 2
55 378 2476 8
55 378 2486 1
55 378 2489 1
55 378 2509 1
55 378 2626 1
55 379 2359 2
55 380 1954 1
55 383 2119 1
55 383 2322 1
55 383 2327 2
55 383 2680 1
55 386 2476 5
55 386 2482 2
55 386 2499 3
55 388 1817 1
55 388 1834 1
55 388 1836 1
55 388 1838 1
55 388 1841 5
55 388 1848 3
55 388 1859 1
55 388 1863 1
55 388 1875 2
55 388 1886 1
55 388 1891 3
55 388 1900 5
55 388 1906 1
55 388 1915 1
55 388 1923 1
55 388 1952 2
55 389 2508 1
55 391 2661 1
55 395 2102 1
55 396 2266 1
55 401 2369 1
55 401 2424 1
55 401 2428 1
55 401 2435 2
55 401 2439 1
55 401 2448 1
55 401 2455 1
55 401 2482 1
55 406 2267 1
55 407 2355 1
55 407 2368 1
55 407 2417 1
55 407 2476 1
55 409 2357 3
55 409 2389 2
55 409 2392 2
55 409 2498 1
55 409 2501 1
55 412 2662 1
55 413 2304 1
55 416 2701 1
55 416 2742 1
55 416 2765 1
55 419 2268 5
55 431 2740 3
55 437 2278 2
55 437 2662 1
55 439 2264 2
55 442 1956 1
55 449 2358 3
55 449 2365 1
55 449 2385 1
55 449 2388 3
55 449 2392 2
55 449 2396 1
55 449 2398 2
55 449 2401 2
55 449 2404 1
55 449 2412 5
55 449 2418 1
55 449 2455 1
55 449 2481 1
55 449 2509 1
55 457 2311 1
55 459 2272 2
55 465 1961 1
55 465 1967 1
55 465 1969 3
55 465 1976 4
55 465 1981 1
55 465 1985 2
55 465 1990 3
55 465 2000 2
55 465 2004 6
55 465 2011 1
55 465 2016 1
55 465 2022 1
55 465 2031 1
55 465 2033 1
55 465 2038 1
55 465 2040 3
55 465 2055 1
55 465 2060 2
55 465 2067 2
55 465 2070 1
55 465 2074 1
55 465 2078 1
55 465 2082 1
55 465 2102 4
55 467 2312 1
55 472 1802 1
55 478 2361 1
55 478 2375 2
55 478 2378 1
55 478 2385 1
55 478 2397 6
55 478 2459 1
55 478 2465 3
55 478 2507 1
55 478 2514 1
55 478 2519 1
55 479 2304 1
55 483 1803 1
55 484 2266 1
55 486 2662 1
55 493 2317 1
55 493 2351 1
55 493 2372 2
55 493 2393 1
55 493 2424 1
55 493 2476 4
55 493 2481 4
55 493 2487 1
55 493 2496 1
55 499 1807 1
55 499 1887 1
55 499 1891 1
55 499 1918 1
55 501 2507 1
55 515 1871 1
55 515 1883 1
55 515 1887 2
55 515 1897 1
55 515 1912 1
55 515 1914 1
55 515 1921 2
55 515 1939 2
55 515 1943 3
55 515 1950 2
55 515 2120 1
55 515 2123 5
55 515 2129 1
55 515 2131 1
55 515 2135 3
55 515 2139 1
55 515 2141 2
55 515 2144 4
55 515 2150 5
55 515 2156 16
55 515 2173 3
55 515 2177 1
55 515 2180 6
55 515 2190 3
55 515 2194 5
55 515 2201 6
55 515 2211 8
55 515 2225 1
55 515 2232 2
55 515 2235 1
55 515 2237 1
55 515 2239 2
55 515 2244 1
55 515 2246 17
55 519 2417 1
55 520 2418 1
55 520 2422 2
55 520 2461 1
55 525 2275 1
55 527 2628 1
55 527 2661 1
55 530 2365 2
55 530 2368 4
55 530 2425 2
55 530 2434 1
55 530 2478 2
55 530 2484 1
55 530 2486 1
55 530 2505 1
55 530 2507 1
55 530 2514 1
55 531 2357 1
55 531 2372 2
55 531 2456 1
55 531 2461 1
55 531 2464 1
55 531 2466 2
55 531 2485 1
55 531 2499 5
55 539 2664 1
55 545 1842 1
55 545 1897 1
55 545 1902 2
55 545 1915 1
55 545 1921 1
55 547 2508 1
55 548 2068 6
55 548 2078 1
55 559 1803 1
55 562 2662 1
55 564 2266 1
55 565 2113 2
55 565 2697 1
55 565 2700 40
55 565 2742 9
55 565 2753 19
55 565 2773 4
55 565 2780 1
55 566 1804 1
55 566 2112 1
55 574 2263 1
55 576 1956 1
55 577 2515 1
55 579 2516 1
55 579 2741 2
55 579 2772 1
55 582 2421 1
55 582 2428 1
55 582 2454 2
55 582 2457 2
55 582 2476 4
55 582 2482 6
55 582 2489 1
55 586 1956 1
55 586 2264 2
55 586 2697 4
55 586 2702 1
55 586 2706 1
55 586 2710 1
55 586 2717 1
55 586 2721 1
55 586 2728 1
55 586 2732 1
55 586 2736 1
55 586 2739 1
55 586 2741 1
55 586 2746 1
55 586 2748 3
55 586 2752 2
55 586 2768 5
55 587 2045 1
55 589 2659 1
55 592 1959 22
55 592 1982 1
55 592 1984 1
55 592 1986 17
55 592 2004 4
55 592 2010 7
55 592 2023 21
55 592 2046 2
55 592 2079 1
55 592 2081 5
55 592 2089 2
55 592 2098 8
55 595 2508 1
55 599 2270 4
55 601 2519 1
55 608 2268 2
56 59 2687 1
56 59 2748 1
56 59 2766 1
56 63 2735 1
56 63 2750 1
56 67 1684 2
56 72 2063 1
56 77 2142 1
56 77 2171 1
56 77 2176 1
56 77 2178 1
56 100 1794 1
56 102 1675 1
56 102 1677 1
56 102 1714 1
56 102 1716 1
56 102 1720 2
56 102 1798 1
56 104 1618 1
56 104 1621 1
56 104 1624 1
56 104 1628 1
56 104 1630 1
56 104 1634 3
56 104 1638 1
56 104 1640 1
56 104 1653 1
56 104 1660 3
56 104 1664 1
56 104 1667 1
56 104 1671 1
56 104 1679 2
56 104 1685 1
56 104 1688 1
56 104 1690 1
56 104 1697 4
56 104 1704 1
56 104 1711 2
56 104 1714 1
56 104 1716 1
56 104 1719 6
56 104 1729 1
56 104 1733 2
56 104 1737 1
56 104 1742 1
56 104 1744 9
56 104 1757 1
56 104 1759 4
56 104 1764 2
56 104 1767 1
56 104 1772 4
56 104 1778 1
56 104 1786 2
56 104 1790 4
56 104 1795 1
56 104 1797 1
56 108 1801 1
56 108 1804 1
56 108 2096 1
56 108 2107 1
56 110 1642 1
56 110 1673 1
56 113 2123 1
56 119 2676 2
56 119 2705 2
56 119 2715 1
56 120 2372 1
56 131 2677 2
56 131 2686 1
56 139 2130 1
56 147 2748 1
56 148 1955 1
56 156 2606 2
56 157 1812 1
56 157 1832 1
56 157 1877 1
56 157 1909 1
56 157 1916 2
56 157 1928 1
56 157 1931 3
56 157 1936 2
56 157 1941 1
56 157 1966 1
56 157 1981 1
56 157 1986 2
56 157 1993 1
56 157 1997 1
56 157 2010 1
56 157 2022 2
56 157 2051 1
56 157 2062 1
56 157 2087 2
56 157 2093 3
56 157 2099 1
56 163 1643 2
56 163 1671 2
56 163 1684 2
56 163 1798 1
56 163 2637 1
56 167 1893 1
56 167 1901 1
56 167 1943 1
56 167 1964 1
56 167 2091 1
56 167 2689 1
56 167 2714 1
56 167 2765 3
56 172 2363 1
56 172 2380 1
56 181 2681 1
56 181 2711 1
56 188 2089 1
56 192 2149 1
56 197 2363 1
56 201 2741 1
56 201 2743 1
56 212 1958 1
56 212 2115 1
56 221 2137 1
56 231 2141 1
56 242 1677 1
56 242 2381 1
56 242 2396 1
56 242 2485 1
56 242 2491 2
56 242 2494 1
56 247 2172 13
56 247 2187 3
56 247 2191 1
56 247 2193 1
56 247 2204 1
56 260 2137 1
56 263 2214 1
56 263 2220 1
56 265 2752 1
56 265 2759 1
56 265 2763 2
56 272 2006 1
56 275 1710 1
56 275 1733 1
56 279 2702 1
56 281 2718 1
56 281 2731 1
56 281 2733 1
56 281 2740 1
56 281 2743 1
56 281 2749 1
56 281 2759 1
56 281 2761 1
56 289 1737 1
56 301 1651 1
56 301 1658 1
56 301 1727 1
56 301 1773 1
56 301 2672 1
56 301 2674 1
56 301 2677 1
56 301 2679 1
56 301 2707 1
56 301 2714 1
56 311 2109 1
56 314 1877 1
56 314 1900 1
56 314 1914 1
56 314 2064 1
56 314 2071 1
56 314 2082 1
56 314 2089 1
56 314 2096 1
56 314 2099 1
56 317 1804 1
56 317 1809 1
56 324 2258 2
56 324 2266 1
56 324 2269 1
56 324 2274 2
56 324 2287 1
56 324 2290 1
56 324 2292 2
56 324 2302 1
56 324 2333 1
56 324 2337 1
56 324 2351 1
56 324 2355 1
56 330 1631 1
56 330 1675 1
56 330 2111 1
56 330 2592 1
56 330 2644 1
56 331 2275 1
56 331 2278 1
56 331 2351 1
56 340 2130 1
56 340 2350 1
56 357 1958 1
56 358 2505 1
56 363 2572 1
56 363 2598 1
56 363 2613 4
56 363 2618 1
56 363 2640 1
56 366 1948 1
56 366 2290 3
56 366 2342 1
56 366 2686 1
56 366 2706 1
56 366 2744 1
56 366 2749 1
56 366 2765 2
56 384 2369 1
56 384 2406 2
56 384 2409 1
56 384 2411 4
56 384 2416 4
56 384 2422 1
56 384 2432 1
56 384 2435 2
56 384 2438 1
56 384 2456 1
56 384 2458 1
56 384 2468 1
56 384 2476 2
56 384 2490 2
56 384 2496 1
56 384 2502 1
56 385 2752 1
56 394 2173 1
56 400 2744 1
56 400 2753 2
56 400 2775 1
56 408 1958 2
56 408 2127 2
56 408 2130 3
56 408 2138 1
56 408 2140 1
56 408 2211 1
56 427 2704 1
56 427 2707 1
56 427 2747 1
56 429 2705 1
56 429 2724 1
56 429 2763 1
56 430 1956 1
56 433 1954 1
56 435 1957 1
56 440 1956 1
56 442 2669 1
56 442 2764 1
56 442 2783 1
56 452 1956 1
56 452 2693 1
56 456 2507 1
56 462 2673 2
56 462 2676 1
56 462 2678 1
56 462 2681 1
56 462 2685 2
56 462 2731 1
56 465 2118 2
56 465 2216 1
56 465 2221 1
56 465 2237 1
56 465 2351 1
56 465 2506 1
56 465 2671 1
56 465 2674 1
56 465 2682 1
56 465 2704 1
56 465 2714 1
56 465 2744 1
56 465 2747 1
56 465 2749 10
56 465 2760 1
56 465 2762 2
56 465 2779 1
56 474 2704 1
56 474 2714 1
56 474 2725 1
56 474 2733 1
56 474 2735 1
56 474 2740 2
56 474 2743 1
56 476 2171 1
56 477 2704 1
56 494 1872 1
56 494 1874 2
56 494 1879 1
56 494 1893 1
56 497 1810 1
56 497 1853 1
56 497 1877 1
56 497 1903 1
56 497 1906 1
56 497 1909 1
56 497 1930 1
56 497 1942 1
56 497 1967 1
56 497 2107 1
56 510 1859 1
56 510 1865 2
56 510 1868 1
56 510 1870 2
56 510 1931 2
56 510 1966 1
56 510 1973 1
56 510 1977 1
56 510 2008 1
56 510 2076 1
56 510 2092 1
56 510 2098 1
56 514 2370 1
56 514 2372 1
56 514 2378 1
56 514 2383 4
56 514 2410 1
56 514 2414 1
56 514 2422 1
56 514 2424 1
56 514 2426 1
56 514 2428 1
56 514 2430 5
56 514 2437 2
56 514 2443 1
56 514 2446 1
56 514 2449 3
56 514 2455 3
56 514 2464 2
56 514 2470 1
56 514 2473 1
56 514 2479 1
56 514 2482 3
56 514 2493 1
56 514 2496 1
56 514 2502 1
56 524 2764 1
56 536 2678 2
56 536 2696 1
56 536 2708 2
56 536 2734 1
56 537 1806 2
56 538 2188 1
56 540 2130 1
56 543 2240 1
56 543 2290 1
56 543 2293 2
56 543 2300 2
56 543 2309 1
56 543 2317 2
56 543 2329 1
56 543 2333 1
56 543 2336 2
56 543 2344 1
56 543 2676 2
56 543 2681 1
56 543 2686 1
56 543 2711 1
56 543 2716 1
56 543 2724 1
56 543 2732 1
56 550 2507 1
56 563 1954 1
56 590 2681 1
56 590 2716 1
56 590 2736 1
56 596 1807 1
56 596 1812 1
56 596 1877 1
56 596 1916 1
56 596 1944 1
56 596 2025 1
56 596 2038 1
56 596 2041 4
56 596 2050 1
56 596 2063 2
56 596 2068 1
56 596 2083 1
56 596 2086 1
56 598 2749 1
56 598 2764 1
56 602 1954 1
56 606 2200 1
56 607 2214 1
56 607 2263 1
56 607 2285 1
56 607 2290 1
56 607 2293 2
56 607 2300 1
56 607 2302 1
56 607 2309 1
56 607 2311 1
56 607 2318 1
56 607 2322 1
58 60 2766 1
58 64 2782 1
58 65 2260 1
58 74 1808 1
58 74 2267 3
58 76 2518 1
58 81 1940 12
58 81 1954 2
58 81 2662 2
58 81 2668 2
58 81 2768 1
58 85 1902 1
58 85 1904 1
58 85 1913 4
58 85 1927 1
58 89 2130 1
58 89 2148 2
58 89 2228 1
58 89 2260 1
58 91 1671 1
58 91 1798 1
58 95 1604 2
58 96 1965 1
58 96 1967 2
58 96 1973 1
58 96 2254 1
58 96 2260 1
58 98 1615 1
58 98 1617 1
58 98 1621 1
58 98 1623 8
58 98 1632 2
58 98 1635 10
58 98 1646 13
58 98 1660 5
58 98 1666 6
58 98 1675 7
58 98 1685 4
58 107 1854 1
58 110 2265 1
58 115 1612 1
58 116 1986 1
58 116 2084 1
58 116 2117 1
58 120 2356 1
58 132 2269 1
58 137 2433 1
58 137 2447 1
58 141 2334 1
58 141 2666 1
58 144 2744 1
58 144 2746 7
58 148 2356 1
58 148 2358 1
58 170 2766 2
58 171 2299 2
58 176 2743 10
58 178 2361 1
58 180 2334 13
58 180 2350 1
58 180 2362 1
58 180 2372 1
58 180 2374 1
58 180 2376 1
58 180 2379 2
58 180 2384 3
58 180 2389 1
58 180 2392 1
58 180 2394 8
58 180 2403 3
58 180 2408 1
58 180 2411 2
58 180 2414 3
58 180 2426 1
58 180 2428 1
58 180 2430 3
58 180 2434 1
58 180 2443 2
58 180 2446 1
58 180 2452 1
58 180 2462 5
58 180 2469 2
58 180 2475 3
58 180 2480 4
58 180 2490 1
58 180 2492 2
58 180 2495 1
58 180 2497 2
58 180 2500 1
58 183 2354 1
58 186 2263 1
58 191 2100 1
58 191 2233 1
58 197 2353 1
58 197 2513 1
58 203 1964 2
58 205 2782 1
58 209 1967 2
58 209 2110 1
58 211 2591 2
58 211 2662 1
58 225 2319 1
58 229 1800 1
58 229 1808 1
58 229 1810 1
58 229 1828 1
58 229 1833 1
58 229 1843 4
58 229 1856 2
58 229 1859 4
58 229 1864 3
58 229 1870 1
58 229 1873 1
58 229 1877 4
58 229 1887 1
58 229 1889 2
58 229 1893 1
58 229 1897 3
58 229 1901 16
58 229 1918 6
58 229 1925 1
58 229 1929 1
58 229 1934 4
58 229 1970 2
58 229 1975 1
58 229 1979 1
58 229 2107 2
58 229 2110 1
58 229 2112 5
58 229 2118 1
58 229 2217 1
58 229 2257 3
58 232 2083 1
58 232 2087 3
58 232 2094 1
58 232 2171 2
58 232 2175 3
58 232 2197 6
58 232 2209 1
58 232 2230 4
58 232 2259 1
58 232 2507 1
58 242 2266 1
58 248 2109 2
58 251 1603 1
58 251 1672 2
58 251 1677 1
58 251 1718 1
58 251 1726 1
58 251 1749 2
58 251 1753 3
58 251 1757 1
58 251 1759 3
58 251 1764 3
58 251 1771 2
58 251 1781 9
58 251 1791 1
58 251 1797 1
58 252 1816 7
58 252 1870 1
58 252 1873 1
58 252 1880 1
58 252 1882 15
58 252 1899 2
58 252 1903 3
58 252 1907 9
58 252 1927 5
58 252 1938 1
58 255 1708 1
58 255 1730 1
58 255 1734 2
58 255 1741 2
58 255 1748 1
58 255 1751 1
58 255 1794 1
58 255 1798 1
58 255 2508 6
58 255 2662 1
58 256 2666 1
58 264 2535 1
58 265 2662 1
58 267 2268 1
58 270 1927 2
58 270 1938 9
58 270 1952 1
58 270 2273 2
58 272 1805 1
58 273 2338 2
58 274 2666 1
58 278 2297 1
58 278 2300 1
58 280 1612 1
58 280 1725 1
58 281 2661 1
58 285 2782 1
58 286 1724 1
58 291 2661 1
58 305 1970 1
58 305 1997 1
58 305 2055 1
58 305 2057 2
58 305 2062 1
58 305 2065 1
58 305 2074 1
58 305 2078 3
58 305 2082 1
58 305 2106 2
58 305 2110 1
58 305 2112 1
58 305 2272 8
58 305 2281 9
58 305 2292 2
58 305 2295 1
58 305 2297 2
58 305 2302 11
58 305 2314 3
58 305 2323 2
58 305 2337 2
58 305 2340 1
58 305 2346 1
58 307 2275 2
58 307 2278 2
58 307 2281 3
58 307 2293 1
58 307 2334 1
58 307 2337 1
58 307 2740 2
58 307 2758 1
58 307 2760 2
58 307 2763 2
58 307 2766 1
58 316 2363 1
58 324 2508 1
58 327 2743 1
58 327 2749 4
58 349 1605 1
58 354 2559 1
58 358 2315 1
58 362 1952 1
58 367 2663 2
58 368 1923 1
58 368 1939 2
58 368 1942 10
58 368 1961 1
58 368 2530 1
58 368 2533 1
58 368 2560 1
58 368 2563 1
58 368 2565 1
58 368 2567 1
58 368 2569 3
58 368 2645 1
58 368 2647 1
58 368 2650 1
58 368 2653 3
58 368 2661 1
58 369 2107 1
58 378 2098 1
58 378 2100 1
58 378 2108 3
58 378 2112 1
58 378 2115 1
58 378 2151 3
58 378 2155 1
58 378 2157 4
58 378 2163 1
58 378 2165 4
58 378 2184 1
58 378 2186 5
58 378 2192 4
58 378 2235 1
58 378 2242 2
58 378 2250 1
58 378 2255 1
58 384 2715 1
58 384 2742 1
58 384 2744 2
58 384 2747 6
58 384 2781 1
58 392 1785 4
58 392 1883 3
58 392 1973 1
58 396 2664 2
58 399 1952 1
58 399 2315 1
58 399 2339 1
58 399 2341 7
58 400 2662 1
58 401 2300 2
58 412 1598 1
58 412 1612 1
58 412 1680 1
58 413 1997 1
58 415 2414 1
58 415 2460 5
58 415 2466 2
58 415 2471 4
58 415 2480 6
58 415 2487 1
58 415 2493 2
58 415 2496 4
58 415 2502 3
58 415 2506 2
58 415 2509 3
58 418 2397 33
58 418 2431 5
58 418 2446 19
58 418 2466 7
58 418 2475 2
58 418 2478 6
58 418 2485 13
58 418 2499 1
58 418 2502 3
58 421 2768 1
58 426 1889 11
58 426 1901 1
58 426 1903 6
58 426 1910 2
58 426 1913 2
58 426 1916 1
58 426 1924 2
58 426 1927 1
58 426 1929 3
58 426 1937 1
58 429 2115 1
58 431 2559 1
58 432 2352 1
58 432 2519 1
58 435 2520 1
58 437 2273 1
58 439 2107 1
58 439 2116 1
58 439 2719 1
58 439 2743 2
58 439 2746 1
58 439 2748 2
58 439 2751 1
58 439 2781 1
58 442 2336 1
58 442 2339 1
58 442 2350 1
58 446 2271 1
58 446 2355 3
58 446 2717 1
58 446 2753 1
58 449 2086 1
58 449 2109 1
58 449 2111 1
58 449 2167 1
58 449 2177 1
58 449 2254 5
58 455 1747 1
58 455 1797 1
58 457 1808 2
58 457 2343 6
58 457 2350 1
58 457 2672 3
58 457 2680 1
58 457 2683 1
58 457 2691 2
58 457 2694 2
58 457 2697 2
58 457 2703 1
58 457 2710 3
58 457 2714 2
58 457 2747 1
58 457 2775 3
58 457 2779 2
58 462 1970 1
58 462 1979 1
58 462 1991 1
58 462 2001 3
58 462 2005 5
58 462 2011 5
58 462 2018 7
58 462 2029 1
58 462 2031 3
58 462 2037 2
58 462 2049 4
58 462 2056 1
58 462 2072 1
58 462 2075 1
58 462 2207 1
58 462 2297 1
58 462 2344 1
58 462 2346 1
58 464 1744 1
58 464 1746 2
58 464 1786 1
58 464 1790 1
58 464 2264 2
58 464 2734 2
58 464 2781 1
58 472 2524 1
58 473 2260 1
58 478 2300 2
58 489 2361 1
58 489 2783 1
58 490 2112 1
58 490 2118 1
58 490 2184 1
58 490 2194 1
58 490 2197 3
58 490 2217 1
58 490 2256 1
58 498 2268 1
58 501 2299 3
58 505 2357 1
58 506 2356 1
58 516 2339 1
58 524 1974 1
58 528 2497 1
58 528 2661 1
58 530 1970 1
58 530 1987 2
58 530 1990 1
58 530 1992 1
58 530 1995 5
58 530 2001 1
58 530 2008 9
58 530 2018 8
58 530 2055 1
58 530 2057 1
58 530 2082 1
58 530 2086 2
58 530 2091 15
58 530 2116 1
58 530 2118 1
58 530 2120 1
58 530 2122 1
58 530 2124 9
58 530 2134 16
58 530 2151 2
58 530 2154 15
58 530 2170 4
58 530 2196 1
58 530 2200 1
58 530 2202 2
58 530 2206 6
58 530 2213 1
58 530 2215 2
58 530 2219 7
58 530 2229 1
58 530 2231 3
58 530 2237 2
58 530 2240 2
58 530 2247 8
58 530 2261 1
58 533 2267 1
58 534 2357 1
58 536 2508 1
58 539 1799 1
58 544 1601 1
58 544 1777 1
58 544 1783 5
58 544 1791 1
58 544 1798 1
58 547 2668 1
58 552 2356 1
58 553 1967 2
58 553 2110 1
58 556 2592 1
58 557 2560 1
58 558 1957 2
58 558 2328 1
58 569 2662 1
58 570 1786 1
58 570 1788 1
58 575 2344 1
58 576 1969 1
58 578 2709 1
58 582 1982 1
58 582 2013 3
58 582 2018 2
58 582 2021 3
58 582 2034 1
58 582 2038 1
58 582 2049 1
58 582 2056 1
58 582 2058 1
58 582 2069 1
58 582 2073 2
58 582 2203 1
58 585 2662 1
58 591 1863 1
58 591 1868 1
58 591 1870 1
58 591 1873 4
58 591 1879 10
58 591 1895 2
58 591 1904 1
58 591 1906 1
58 591 1908 2
58 591 1911 1
58 591 1915 1
58 591 1925 2
58 591 1931 2
58 591 1937 1
58 591 2749 1
58 591 2751 1
58 591 2766 2
58 594 2662 1
58 596 2665 1
58 599 1736 1
58 599 1747 1
58 613 1808 1
59 62 1610 7
59 62 1626 1
59 62 1821 1
59 62 1832 3
59 62 1882 2
59 62 1886 2
59 62 1937 7
59 63 2695 1
59 63 2707 4
59 63 2714 1
59 63 2716 3
59 63 2722 1
59 63 2727 1
59 71 1610 4
59 82 1610 1
59 88 2353 1
59 92 1800 1
59 96 2353 1
59 96 2509 1
59 102 2523 1
59 104 2272 1
59 105 1805 1
59 105 1807 2
59 105 1814 3
59 105 1819 1
59 105 1822 2
59 105 1825 1
59 105 1832 10
59 105 1849 6
59 105 1859 1
59 105 1864 2
59 105 1873 16
59 105 1890 2
59 105 1908 26
59 105 1945 1
59 105 2056 1
59 118 1799 1
59 118 1803 1
59 119 2172 1
59 119 2694 1
59 119 2711 1
59 119 2715 1
59 119 2726 2
59 119 2731 1
59 129 2289 1
59 129 2296 1
59 129 2298 1
59 129 2320 1
59 129 2323 1
59 131 2698 1
59 131 2713 1
59 131 2760 2
59 132 2663 1
59 136 1956 1
59 139 1636 2
59 139 1640 1
59 139 1646 2
59 139 1649 1
59 139 1651 1
59 139 1660 1
59 141 2662 1
59 143 1802 1
59 144 1659 2
59 144 1662 1
59 144 1679 2
59 144 1682 1
59 144 1684 1
59 144 1686 1
59 144 1691 1
59 144 1698 5
59 144 1705 2
59 144 1733 1
59 144 1735 2
59 144 1738 1
59 144 1791 1
59 147 2666 2
59 147 2670 1
59 147 2703 1
59 147 2705 2
59 147 2715 4
59 147 2732 1
59 147 2741 1
59 148 1650 1
59 148 1705 1
59 148 2279 1
59 153 2273 1
59 154 1608 7
59 154 1804 1
59 156 2514 1
59 156 2517 1
59 156 2522 1
59 156 2524 1
59 156 2534 1
59 156 2576 1
59 157 2362 2
59 159 2353 1
59 163 2511 1
59 167 1802 1
59 167 2696 1
59 167 2703 1
59 167 2706 1
59 167 2708 1
59 167 2765 2
59 173 2112 1
59 173 2296 1
59 173 2316 1
59 179 2021 2
59 180 1956 1
59 180 2109 1
59 181 2665 1
59 181 2689 1
59 181 2722 1
59 183 2109 1
59 184 2516 3
59 184 2520 3
59 184 2526 4
59 184 2531 1
59 184 2534 104
59 184 2639 10
59 184 2651 2
59 184 2654 5
59 184 2660 1
59 186 2272 3
59 196 2275 2
59 196 2282 1
59 196 2288 3
59 196 2293 2
59 196 2298 4
59 196 2304 1
59 196 2306 3
59 196 2310 2
59 196 2324 5
59 198 2109 1
59 206 1604 1
59 206 1617 1
59 210 1801 1
59 210 1804 1
59 212 1604 1
59 212 1606 1
59 212 1808 1
59 212 1817 1
59 212 1828 1
59 212 1833 1
59 212 1862 1
59 212 1865 1
59 212 1879 1
59 212 1952 1
59 215 1611 2
59 219 2112 1
59 222 1954 1
59 223 2507 1
59 228 2376 1
59 231 1607 2
59 231 2111 1
59 234 2073 1
59 234 2291 1
59 235 1948 1
59 249 1960 3
59 249 1965 2
59 249 1968 1
59 249 1970 15
59 249 1990 1
59 249 1992 1
59 249 1996 2
59 249 2002 1
59 249 2005 1
59 249 2009 1
59 249 2012 7
59 249 2023 4
59 249 2028 17
59 249 2054 1
59 249 2060 6
59 249 2067 1
59 249 2072 1
59 249 2078 4
59 249 2083 6
59 249 2096 7
59 249 2105 4
59 256 2117 2
59 256 2120 15
59 256 2136 1
59 256 2138 14
59 256 2153 1
59 256 2155 13
59 256 2169 2
59 256 2172 2
59 256 2175 1
59 256 2177 15
59 256 2193 2
59 256 2196 3
59 256 2200 1
59 256 2202 45
59 256 2248 1
59 256 2251 5
59 256 2260 1
59 258 2263 1
59 261 2352 1
59 263 1802 1
59 265 2661 1
59 265 2663 2
59 265 2666 1
59 265 2672 1
59 265 2675 1
59 265 2682 1
59 265 2702 2
59 265 2722 1
59 265 2773 1
59 265 2780 3
59 278 2277 1
59 279 2660 1
59 281 1828 2
59 281 1833 3
59 281 1839 1
59 281 1843 1
59 281 1854 3
59 281 1864 6
59 281 1871 1
59 281 1875 5
59 281 1885 3
59 281 1935 2
59 281 1939 2
59 281 2138 1
59 281 2157 3
59 281 2161 2
59 281 2173 3
59 281 2180 1
59 281 2183 5
59 281 2194 14
59 281 2210 1
59 281 2212 2
59 281 2215 3
59 281 2229 1
59 281 2235 9
59 281 2696 1
59 284 1819 2
59 284 1865 1
59 292 1801 2
59 296 1818 1
59 296 1823 2
59 298 1608 1
59 298 1613 1
59 298 1616 1
59 300 1957 1
59 301 2693 1
59 301 2715 1
59 301 2743 1
59 304 2053 1
59 304 2068 1
59 309 1957 1
59 313 1622 1
59 313 1638 2
59 313 1727 2
59 313 1770 2
59 313 1802 1
59 314 2660 1
59 317 2509 1
59 318 2075 1
59 322 1631 1
59 322 1672 2
59 322 1675 4
59 322 1694 5
59 322 1715 1
59 322 1728 1
59 322 1754 1
59 322 1770 4
59 322 1775 2
59 322 1778 1
59 326 2126 1
59 326 2129 2
59 326 2133 1
59 326 2139 1
59 328 2701 1
59 328 2710 1
59 328 2727 1
59 328 2781 1
59 332 1606 1
59 334 2051 1
59 334 2087 1
59 344 2368 1
59 346 2354 1
59 355 1618 3
59 355 1626 1
59 355 1637 1
59 355 1661 27
59 355 1689 1
59 355 1692 3
59 355 1712 1
59 355 1736 1
59 355 1739 2
59 355 1755 1
59 355 1757 2
59 355 1765 1
59 356 1787 1
59 357 1804 1
59 357 1954 1
59 358 1608 7
59 358 1658 1
59 358 1799 1
59 361 1804 1
59 363 2057 1
59 363 2060 1
59 363 2065 1
59 363 2067 1
59 363 2088 1
59 363 2090 7
59 363 2513 1
59 363 2658 2
59 364 1609 7
59 364 1803 1
59 366 2693 2
59 366 2701 1
59 366 2729 1
59 366 2740 1
59 366 2743 1
59 366 2751 1
59 366 2753 3
59 366 2758 2
59 368 2662 1
59 369 2396 1
59 369 2405 2
59 369 2408 6
59 369 2415 2
59 369 2425 1
59 369 2428 5
59 369 2434 1
59 369 2436 1
59 369 2438 2
59 369 2441 2
59 369 2454 2
59 369 2458 5
59 369 2465 8
59 369 2474 27
59 369 2502 1
59 369 2504 1
59 372 2264 3
59 377 2110 1
59 382 2663 1
59 383 2274 1
59 385 2714 1
59 388 1809 3
59 389 1990 1
59 400 2402 2
59 400 2425 1
59 400 2427 1
59 400 2432 2
59 400 2437 1
59 400 2452 1
59 400 2468 1
59 400 2505 1
59 400 2661 2
59 400 2774 1
59 404 2486 1
59 405 1991 1
59 405 2063 1
59 407 2282 1
59 415 2303 1
59 419 2274 1
59 419 2346 1
59 422 2660 3
59 427 2688 2
59 427 2726 2
59 427 2732 2
59 427 2735 1
59 427 2739 1
59 427 2748 1
59 427 2753 1
59 427 2756 1
59 429 2508 1
59 429 2691 1
59 429 2711 1
59 429 2714 1
59 429 2726 1
59 429 2734 2
59 429 2737 3
59 429 2767 1
59 429 2770 1
59 432 2352 1
59 433 2508 2
59 434 2275 3
59 434 2310 1
59 434 2317 2
59 434 2321 1
59 434 2323 6
59 435 1956 1
59 442 2688 1
59 442 2701 1
59 442 2754 1
59 444 2277 1
59 444 2318 1
59 446 1630 1
59 446 1665 1
59 446 1747 1
59 446 1783 1
59 446 2277 1
59 446 2279 1
59 447 1802 1
59 452 2671 1
59 452 2687 1
59 452 2775 1
59 452 2779 1
59 459 2263 1
59 459 2517 3
59 459 2577 1
59 465 1803 1
59 465 2686 1
59 465 2691 4
59 465 2698 1
59 465 2717 3
59 465 2742 1
59 465 2762 1
59 465 2764 1
59 467 2068 1
59 467 2330 1
59 469 1962 1
59 469 1988 2
59 469 1995 1
59 469 2008 1
59 469 2013 1
59 469 2037 8
59 469 2046 5
59 469 2052 1
59 469 2060 1
59 469 2072 2
59 469 2092 1
59 469 2097 4
59 469 2106 3
59 470 1995 1
59 470 2004 1
59 470 2068 2
59 470 2264 1
59 474 2512 1
59 474 2758 1
59 474 2770 1
59 477 2686 1
59 477 2710 2
59 477 2713 1
59 477 2722 1
59 477 2781 1
59 479 2058 1
59 480 2280 1
59 480 2282 2
59 480 2290 1
59 480 2294 1
59 480 2310 1
59 480 2320 1
59 482 1962 2
59 482 1966 2
59 482 1969 21
59 482 1991 2
59 482 1994 1
59 482 1997 3
59 482 2001 2
59 482 2005 1
59 482 2007 1
59 482 2009 4
59 482 2017 2
59 482 2024 1
59 482 2026 7
59 482 2035 1
59 482 2038 13
59 482 2054 1
59 482 2056 3
59 482 2062 1
59 482 2065 1
59 482 2069 2
59 482 2073 35
59 494 1697 1
59 494 1702 1
59 494 1708 2
59 494 1719 2
59 494 1736 1
59 494 1739 5
59 494 1745 1
59 494 1747 1
59 494 1752 1
59 494 1791 1
59 497 2663 1
59 497 2668 1
59 497 2672 1
59 497 2678 1
59 497 2707 1
59 507 1955 1
59 515 1808 4
59 515 1814 1
59 515 1821 1
59 515 1828 2
59 515 1833 3
59 515 1837 18
59 515 1856 3
59 515 1863 1
59 515 1865 2
59 515 1874 1
59 515 1882 3
59 515 1886 1
59 515 1890 1
59 515 1895 1
59 515 1897 1
59 515 1904 2
59 515 1908 2
59 515 1914 1
59 515 1916 1
59 515 1944 1
59 516 2277 1
59 523 2737 1
59 523 2774 1
59 524 2696 1
59 524 2713 1
59 524 2734 2
59 524 2737 1
59 524 2739 2
59 524 2761 2
59 525 1963 1
59 525 1968 2
59 533 2156 1
59 533 2274 1
59 536 2354 4
59 536 2375 2
59 536 2381 1
59 536 2384 2
59 536 2390 2
59 536 2395 1
59 536 2397 2
59 536 2403 1
59 536 2406 2
59 536 2413 2
59 536 2418 3
59 536 2423 1
59 536 2427 1
59 536 2429 1
59 536 2431 1
59 536 2436 13
59 536 2450 15
59 536 2466 2
59 536 2469 8
59 536 2478 4
59 536 2483 5
59 536 2489 1
59 536 2493 12
59 536 2507 2
59 536 2511 1
59 536 2513 1
59 536 2515 2
59 536 2521 4
59 536 2530 1
59 536 2534 1
59 536 2536 1
59 536 2539 2
59 536 2546 1
59 536 2556 1
59 536 2668 1
59 536 2680 1
59 536 2695 1
59 536 2709 1
59 536 2715 4
59 536 2720 1
59 536 2740 1
59 536 2783 1
59 538 2354 1
59 543 2671 2
59 543 2706 3
59 543 2761 1
59 547 1612 1
59 547 1615 2
59 558 2263 1
59 558 2365 1
59 566 2116 1
59 576 2276 4
59 576 2287 4
59 576 2292 1
59 576 2294 1
59 576 2299 1
59 576 2302 2
59 576 2307 1
59 576 2309 1
59 576 2316 1
59 576 2327 1
59 576 2329 1
59 576 2331 1
59 576 2348 1
59 576 2350 1
59 576 2352 5
59 576 2359 3
59 576 2366 1
59 576 2369 1
59 576 2372 1
59 576 2380 1
59 576 2400 1
59 576 2402 2
59 576 2405 1
59 576 2407 2
59 576 2410 1
59 576 2413 1
59 576 2420 1
59 576 2423 1
59 576 2428 1
59 576 2433 2
59 576 2436 3
59 576 2441 5
59 576 2451 1
59 576 2455 1
59 576 2457 3
59 576 2462 4
59 576 2467 6
59 576 2474 1
59 576 2477 2
59 576 2480 1
59 576 2486 1
59 576 2490 1
59 576 2499 1
59 576 2501 1
59 576 2505 1
59 576 2507 3
59 583 2065 1
59 585 2507 1
59 585 2662 1
59 590 2692 1
59 590 2729 1
59 594 2662 1
59 597 2051 1
59 597 2295 1
59 597 2297 9
59 597 2307 10
59 597 2318 1
59 597 2322 2
59 597 2325 4
59 598 2666 2
59 598 2688 4
59 598 2701 1
59 598 2711 3
59 598 2741 20
59 598 2763 7
59 598 2774 5
59 598 2780 4
59 599 2319 1
59 610 2353 1
60 63 2110 2
60 63 2118 1
60 63 2124 1
60 63 2127 7
60 63 2135 12
60 64 2124 1
60 71 2359 1
60 74 2515 1
60 74 2654 1
60 76 1958 1
60 77 1998 2
60 77 2002 1
60 77 2575 1
60 77 2643 1
60 77 2646 3
60 77 2650 1
60 78 1808 4
60 78 1813 1
60 78 1817 1
60 78 1824 1
60 78 1827 9
60 78 1838 1
60 78 1841 9
60 78 1851 1
60 78 1853 1
60 78 1856 7
60 78 1881 1
60 78 1887 1
60 78 1889 1
60 78 1891 24
60 78 1917 6
60 78 1924 1
60 78 1926 3
60 78 1930 6
60 78 1950 2
60 78 2366 1
60 81 2115 2
60 81 2118 8
60 81 2127 3
60 81 2135 1
60 81 2137 3
60 81 2142 3
60 81 2355 3
60 86 1804 1
60 90 1656 1
60 91 2650 1
60 91 2653 1
60 92 2665 1
60 95 2015 1
60 95 2017 1
60 95 2505 1
60 98 2604 2
60 98 2608 1
60 98 2612 1
60 98 2614 1
60 98 2630 1
60 98 2637 3
60 98 2641 2
60 98 2655 1
60 99 1803 1
60 107 2275 1
60 107 2277 1
60 109 2509 1
60 111 2110 1
60 113 2662 1
60 114 2509 1
60 116 2508 1
60 117 1807 1
60 117 1830 1
60 124 2127 1
60 124 2140 2
60 126 2664 1
60 129 2512 1
60 130 2665 1
60 132 2359 1
60 133 2611 1
60 134 1662 1
60 134 1747 1
60 134 1796 1
60 135 2365 2
60 135 2414 1
60 135 2466 1
60 135 2493 1
60 137 2661 1
60 141 1827 1
60 141 2111 1
60 141 2654 1
60 142 1952 1
60 142 1954 1
60 142 2511 1
60 142 2644 1
60 142 2646 1
60 142 2648 1
60 144 2666 1
60 144 2740 1
60 144 2746 1
60 147 2662 1
60 149 2366 1
60 150 1662 1
60 150 1792 1
60 151 2109 2
60 156 2144 1
60 167 2664 1
60 169 1591 1
60 169 1952 1
60 170 2669 1
60 170 2675 1
60 170 2715 3
60 170 2723 1
60 170 2726 1
60 170 2732 1
60 170 2734 3
60 170 2740 4
60 170 2745 5
60 170 2752 2
60 170 2759 3
60 170 2764 1
60 170 2766 1
60 170 2768 1
60 171 1807 1
60 171 2372 2
60 171 2389 1
60 171 2393 2
60 171 2639 1
60 171 2643 1
60 171 2649 1
60 176 2674 1
60 176 2712 1
60 176 2768 1
60 176 2778 1
60 177 2110 1
60 178 2107 2
60 178 2156 1
60 178 2189 1
60 178 2193 1
60 178 2195 1
60 178 2198 1
60 178 2207 1
60 178 2265 3
60 178 2280 3
60 178 2287 2
60 178 2313 2
60 178 2354 2
60 186 2356 2
60 187 2644 1
60 194 2509 1
60 195 2364 1
60 195 2366 1
60 196 2565 1
60 196 2649 1
60 196 2654 1
60 200 2662 1
60 202 2366 1
60 205 1828 1
60 205 1849 1
60 205 1873 1
60 205 1879 1
60 205 1922 1
60 205 1938 1
60 205 1949 1
60 205 2120 1
60 205 2782 1
60 210 2160 1
60 210 2168 2
60 210 2186 1
60 210 2198 1
60 210 2227 1
60 210 2235 1
60 210 2249 1
60 210 2276 1
60 210 2307 1
60 210 2310 1
60 210 2313 1
60 211 1954 1
60 211 2316 1
60 211 2352 1
60 212 2112 1
60 212 2664 1
60 215 1957 1
60 218 2111 1
60 219 1809 1
60 219 1811 1
60 219 1814 10
60 219 1825 7
60 219 1833 7
60 219 1841 19
60 219 1861 54
60 219 1916 4
60 219 1921 3
60 219 1925 12
60 219 1938 12
60 219 1951 1
60 225 1957 1
60 225 2361 1
60 232 2660 1
60 235 2265 1
60 235 2268 1
60 235 2276 1
60 235 2281 2
60 235 2301 2
60 235 2660 2
60 236 2506 1
60 236 2508 1
60 237 1956 4
60 237 2119 2
60 237 2122 14
60 237 2153 1
60 237 2171 8
60 237 2181 3
60 238 2117 3
60 238 2122 3
60 238 2129 8
60 238 2144 1
60 241 2065 1
60 241 2360 1
60 245 2275 1
60 247 2659 1
60 248 2196 1
60 249 1955 1
60 251 1952 1
60 251 2122 1
60 251 2124 3
60 251 2128 4
60 251 2154 1
60 251 2184 5
60 255 2661 1
60 257 2161 5
60 257 2167 1
60 257 2198 1
60 257 2294 1
60 257 2309 1
60 257 2311 1
60 257 2316 1
60 259 2199 1
60 260 1567 1
60 260 1662 1
60 260 1953 1
60 260 1970 1
60 260 2191 3
60 260 2195 1
60 260 2292 2
60 260 2312 2
60 267 2153 1
60 267 2227 1
60 267 2231 2
60 267 2237 1
60 267 2258 2
60 267 2263 2
60 267 2266 1
60 267 2268 4
60 267 2276 1
60 268 2516 2
60 268 2523 2
60 268 2526 2
60 268 2529 1
60 268 2533 2
60 268 2536 4
60 268 2541 2
60 268 2549 6
60 268 2557 4
60 268 2562 3
60 268 2567 4
60 268 2572 1
60 268 2575 1
60 268 2577 1
60 268 2593 5
60 268 2611 1
60 270 2679 1
60 274 2660 1
60 275 2107 1
60 281 2359 1
60 282 2190 1
60 282 2196 1
60 283 2508 1
60 285 2202 1
60 289 2310 1
60 291 2110 1
60 291 2190 3
60 291 2196 3
60 291 2212 1
60 291 2263 1
60 291 2266 2
60 291 2278 1
60 291 2285 1
60 291 2287 1
60 291 2289 1
60 291 2304 2
60 291 2316 1
60 296 1957 1
60 297 2509 1
60 299 1955 1
60 300 1982 1
60 300 2506 1
60 302 2309 1
60 302 2312 4
60 302 2323 1
60 302 2329 1
60 302 2341 1
60 302 2663 1
60 307 2520 2
60 307 2523 1
60 307 2527 2
60 307 2541 1
60 307 2550 1
60 307 2577 1
60 307 2585 2
60 307 2589 1
60 307 2592 1
60 307 2594 1
60 307 2610 1
60 307 2612 1
60 307 2616 1
60 307 2651 2
60 307 2655 1
60 307 2669 2
60 307 2691 1
60 307 2693 4
60 307 2777 1
60 307 2780 1
60 313 2160 5
60 313 2167 1
60 313 2208 1
60 313 2227 1
60 313 2298 1
60 313 2306 1
60 313 2310 1
60 313 2312 1
60 313 2352 1
60 313 2355 1
60 313 2357 2
60 315 2355 2
60 317 2169 1
60 317 2177 3
60 317 2273 1
60 317 2283 3
60 317 2301 1
60 317 2304 1
60 317 2511 1
60 321 2111 1
60 322 2106 1
60 322 2157 2
60 322 2277 1
60 322 2281 1
60 322 2306 2
60 322 2315 2
60 323 1663 1
60 323 1798 1
60 327 2362 6
60 327 2372 1
60 327 2462 1
60 327 2475 2
60 327 2494 1
60 327 2497 1
60 327 2505 1
60 327 2669 1
60 329 2674 1
60 329 2681 1
60 329 2684 1
60 329 2688 1
60 329 2705 1
60 329 2709 1
60 329 2744 2
60 329 2747 3
60 329 2757 1
60 329 2768 1
60 333 2200 1
60 336 1800 1
60 349 1807 1
60 354 1955 1
60 354 2353 1
60 356 2359 1
60 359 2405 1
60 359 2662 1
60 361 1998 1
60 362 2118 1
60 362 2770 1
60 363 2665 1
60 368 2114 1
60 368 2509 1
60 371 2161 1
60 371 2163 5
60 371 2173 1
60 371 2175 1
60 371 2184 2
60 371 2207 1
60 371 2213 1
60 371 2267 1
60 371 2275 1
60 371 2277 1
60 371 2293 1
60 382 2358 1
60 384 2751 2
60 386 2154 1
60 386 2196 1
60 392 2659 1
60 394 2111 1
60 400 2512 1
60 403 2191 2
60 403 2267 1
60 403 2275 2
60 403 2286 1
60 403 2290 1
60 403 2299 3
60 403 2305 1
60 404 2109 1
60 404 2111 1
60 407 2355 1
60 409 1800 1
60 410 1803 1
60 410 1806 1
60 412 2265 2
60 412 2280 1
60 412 2304 1
60 412 2309 1
60 412 2311 2
60 412 2314 2
60 413 1958 1
60 416 2663 1
60 419 2664 1
60 421 2696 1
60 421 2698 1
60 421 2712 1
60 422 1953 1
60 427 1953 1
60 428 2660 1
60 432 2108 1
60 437 1806 1
60 439 2723 1
60 439 2740 1
60 446 1972 1
60 446 2095 1
60 446 2670 1
60 446 2705 1
60 446 2708 1
60 446 2768 1
60 447 1658 1
60 447 1670 2
60 447 1736 1
60 447 1747 1
60 447 1783 1
60 447 1787 1
60 447 1793 1
60 447 1799 2
60 447 1807 1
60 447 1953 1
60 451 2161 1
60 451 2164 1
60 451 2190 1
60 451 2193 1
60 451 2267 1
60 451 2284 1
60 451 2286 1
60 451 2289 1
60 451 2313 1
60 456 1953 1
60 457 2663 1
60 457 2740 1
60 457 2742 5
60 457 2748 1
60 457 2751 2
60 460 1803 2
60 460 1954 1
60 461 2144 1
60 464 2517 7
60 464 2528 6
60 464 2543 2
60 464 2549 5
60 464 2557 1
60 464 2560 2
60 464 2584 1
60 464 2608 1
60 464 2647 1
60 465 2358 1
60 467 2512 1
60 472 2357 2
60 472 2740 1
60 472 2743 2
60 472 2746 3
60 472 2750 4
60 476 1954 1
60 477 2111 1
60 481 2518 3
60 481 2522 3
60 481 2529 1
60 481 2585 1
60 481 2589 1
60 481 2592 2
60 483 2267 2
60 483 2285 1
60 485 1955 1
60 486 1802 1
60 487 2106 1
60 487 2160 1
60 487 2171 1
60 487 2176 1
60 487 2179 1
60 487 2194 1
60 487 2265 2
60 487 2286 4
60 487 2291 3
60 487 2299 5
60 489 2625 1
60 489 2668 1
60 492 2502 1
60 492 2506 3
60 501 1954 1
60 502 1548 1
60 502 1589 1
60 502 1594 1
60 502 1602 1
60 502 1604 1
60 502 1606 1
60 502 1644 1
60 502 1658 1
60 502 1662 1
60 505 2663 1
60 515 2358 1
60 515 2664 1
60 520 2353 1
60 523 2108 1
60 527 2664 1
60 529 2665 1
60 530 2352 1
60 535 1960 1
60 535 2043 1
60 535 2076 1
60 535 2119 1
60 535 2121 2
60 535 2124 4
60 535 2134 4
60 535 2139 1
60 535 2508 1
60 536 1953 1
60 536 1957 2
60 536 2512 1
60 538 1803 1
60 538 2358 2
60 546 2124 1
60 547 2359 1
60 550 2118 1
60 554 2265 1
60 554 2307 1
60 554 2316 1
60 554 2352 5
60 555 1953 1
60 557 2352 1
60 557 2356 1
60 563 1953 1
60 564 1808 2
60 564 1813 1
60 564 1826 3
60 564 1831 1
60 564 1833 1
60 564 1836 1
60 564 1838 4
60 564 1843 27
60 564 1871 6
60 564 1879 4
60 564 1888 12
60 564 1901 13
60 564 1915 3
60 564 1920 12
60 564 1933 2
60 564 1936 1
60 564 1939 3
60 564 1943 1
60 564 1945 5
60 564 1952 1
60 564 2366 1
60 564 2397 6
60 564 2462 1
60 564 2465 1
60 564 2471 1
60 564 2474 2
60 564 2492 1
60 565 2316 1
60 569 1658 1
60 569 1664 1
60 569 1800 4
60 569 2663 2
60 570 2267 1
60 572 2507 2
60 574 2663 1
60 578 2681 1
60 589 2663 1
60 591 2698 1
60 591 2700 1
60 591 2714 1
60 591 2723 1
60 591 2742 1
60 591 2753 1
60 591 2756 1
60 591 2765 1
60 591 2776 1
60 592 2299 1
60 592 2353 1
60 593 2110 3
60 595 1953 2
60 596 1805 1
60 602 1805 1
60 603 2161 6
60 603 2178 1
60 603 2198 2
60 603 2207 1
60 603 2227 1
60 603 2247 1
60 603 2310 1
60 605 1957 2
60 612 2355 2
60 612 2507 1
60 612 2647 2
60 612 2650 1
61 79 1957 1
61 85 2365 1
61 85 2432 2
61 85 2506 1
61 90 1663 2
61 92 2157 2
61 92 2177 1
61 92 2475 1
61 92 2484 1
61 92 2624 1
61 92 2655 1
61 101 2339 1
61 101 2349 1
61 102 1807 1
61 106 2200 1
61 107 2106 1
61 113 2001 1
61 113 2250 1
61 113 2254 4
61 113 2261 8
61 113 2271 6
61 113 2280 3
61 113 2284 2
61 113 2288 3
61 113 2292 1
61 113 2300 1
61 113 2302 1
61 113 2305 1
61 113 2308 1
61 113 2312 1
61 113 2322 1
61 113 2337 1
61 113 2350 1
61 113 2353 2
61 115 2715 3
61 115 2719 1
61 115 2724 1
61 115 2728 9
61 115 2739 1
61 115 2743 3
61 115 2760 1
61 115 2763 1
61 115 2765 1
61 115 2774 2
61 115 2777 2
61 115 2780 1
61 119 2109 1
61 129 2695 1
61 129 2701 1
61 130 2354 1
61 142 2351 1
61 147 2529 1
61 147 2531 1
61 149 1811 3
61 149 1815 12
61 149 1830 8
61 149 1839 13
61 149 1853 10
61 149 1866 1
61 149 1868 6
61 149 1875 2
61 149 1878 1
61 149 1887 1
61 149 1896 1
61 149 1898 1
61 149 1900 1
61 149 1902 5
61 149 1911 7
61 149 1919 3
61 149 1926 1
61 149 1935 4
61 149 1944 2
61 149 1948 1
61 149 1951 1
61 177 1953 2
61 177 1958 1
61 180 1956 1
61 181 2122 1
61 198 1838 1
61 198 1842 1
61 201 2175 1
61 201 2184 1
61 201 2189 1
61 201 2192 1
61 201 2369 1
61 201 2416 1
61 201 2473 1
61 201 2487 1
61 205 1874 1
61 207 2431 1
61 210 2201 1
61 211 2424 1
61 211 2426 1
61 213 1798 1
61 228 2518 1
61 235 2574 1
61 235 2653 1
61 248 2156 1
61 248 2175 1
61 248 2186 1
61 251 1809 1
61 251 1815 2
61 251 1820 2
61 251 1824 1
61 251 1827 1
61 251 1858 1
61 251 1863 3
61 251 1878 1
61 251 1881 2
61 251 1885 1
61 251 1890 1
61 251 1896 1
61 251 1916 2
61 251 1921 1
61 251 1926 1
61 251 1934 1
61 251 1944 1
61 251 1946 2
61 257 2201 1
61 260 1547 2
61 260 1550 2
61 260 1553 2
61 260 1557 8
61 260 1566 2
61 260 1571 1
61 260 1587 1
61 260 1608 1
61 260 1638 1
61 260 1651 1
61 260 1655 2
61 260 1661 1
61 260 1790 1
61 260 1830 1
61 266 1958 1
61 266 1973 4
61 266 1978 11
61 266 1994 5
61 266 2000 1
61 266 2002 3
61 266 2006 1
61 266 2010 1
61 266 2016 2
61 266 2024 1
61 266 2027 1
61 266 2031 2
61 266 2039 1
61 266 2057 1
61 266 2061 5
61 266 2068 1
61 266 2089 1
61 277 1962 1
61 282 2157 1
61 282 2164 1
61 282 2187 1
61 297 2107 1
61 299 2105 1
61 305 2583 1
61 313 2201 1
61 323 1606 1
61 323 1608 2
61 323 1611 1
61 323 1613 2
61 323 1617 2
61 323 1786 1
61 353 2200 1
61 359 1657 1
61 359 1659 1
61 375 2661 1
61 378 2367 2
61 378 2466 1
61 378 2469 1
61 378 2491 1
61 390 2661 1
61 401 2437 1
61 401 2472 1
61 406 1992 1
61 408 1962 1
61 409 2358 1
61 409 2385 1
61 411 2356 1
61 413 1956 1
61 427 2654 1
61 431 2507 1
61 432 1957 1
61 432 2529 1
61 432 2576 1
61 432 2614 3
61 432 2627 1
61 432 2648 1
61 432 2653 3
61 447 1658 1
61 447 1788 4
61 447 1795 4
61 449 2358 1
61 449 2474 1
61 460 2552 1
61 471 2651 1
61 472 1800 1
61 478 2361 1
61 492 1966 1
61 492 1977 1
61 492 2251 1
61 492 2337 2
61 492 2350 1
61 493 2365 2
61 493 2416 1
61 497 2615 1
61 501 2520 1
61 501 2639 1
61 502 1547 4
61 502 1555 1
61 502 1566 1
61 502 1568 1
61 502 1590 4
61 502 1627 2
61 502 1641 2
61 502 1651 2
61 502 1654 1
61 502 1661 1
61 502 1874 1
61 504 2106 1
61 504 2676 10
61 504 2694 3
61 504 2702 9
61 504 2720 2
61 504 2729 2
61 504 2766 1
61 504 2778 2
61 505 1990 1
61 519 2192 1
61 519 2237 4
61 519 2250 1
61 519 2252 1
61 519 2255 8
61 519 2265 1
61 519 2270 6
61 519 2277 9
61 519 2288 3
61 519 2292 1
61 519 2296 33
61 519 2330 17
61 519 2348 3
61 519 2500 1
61 519 2503 2
61 530 2360 1
61 531 2185 1
61 531 2190 1
61 531 2454 1
61 531 2491 2
61 533 1953 1
61 533 1958 1
61 538 2152 1
61 564 2514 1
61 566 1806 1
61 572 1966 3
61 572 1989 2
61 572 2035 1
61 572 2669 1
61 572 2756 1
61 582 2366 2
61 582 2435 2
61 591 2120 1
61 603 2201 1
61 606 2201 1
61 616 2674 1
61 616 2696 1
61 616 2715 1
61 616 2717 1
61 616 2719 1
61 616 2728 3
61 616 2732 1
61 616 2734 1
61 616 2736 1
61 616 2738 2
61 616 2741 1
61 616 2743 1
61 616 2750 2
61 616 2765 1
61 616 2773 1
61 616 2777 2
62 63 2658 1
62 63 2660 1
62 70 1956 1
62 71 1609 4
62 71 2229 1
62 71 2231 6
62 71 2240 1
62 71 2646 1
62 73 1962 1
62 81 2110 1
62 82 1609 1
62 82 2780 1
62 84 2119 1
62 84 2128 2
62 84 2133 1
62 84 2143 1
62 84 2146 3
62 84 2151 1
62 84 2153 1
62 84 2155 3
62 84 2162 2
62 84 2174 6
62 84 2181 6
62 84 2189 2
62 84 2192 1
62 84 2226 1
62 84 2256 1
62 84 2511 1
62 84 2731 2
62 84 2744 3
62 84 2748 3
62 84 2752 2
62 84 2763 3
62 105 1803 1
62 105 1805 1
62 109 1604 1
62 109 1622 1
62 118 1601 1
62 118 1790 1
62 130 1956 1
62 136 1955 1
62 136 2269 1
62 154 1607 8
62 154 1639 1
62 154 1857 1
62 167 2311 1
62 167 2317 1
62 180 1956 1
62 206 1603 1
62 212 1609 2
62 212 1913 1
62 212 1916 1
62 212 2023 1
62 212 2051 1
62 212 2055 1
62 212 2057 2
62 212 2060 1
62 212 2768 1
62 215 1610 2
62 231 1607 1
62 235 1908 1
62 264 2250 1
62 264 2260 1
62 281 1807 1
62 281 2290 1
62 284 1912 1
62 296 1879 1
62 296 2310 1
62 296 2344 1
62 298 1607 1
62 298 1610 1
62 298 1615 1
62 298 2236 1
62 298 2240 1
62 298 2250 1
62 298 2253 1
62 298 2772 1
62 313 1872 1
62 326 2783 1
62 332 1616 2
62 355 1623 1
62 358 1607 8
62 361 2650 1
62 364 1607 8
62 369 2266 1
62 371 2108 1
62 381 2354 1
62 388 1809 1
62 389 2421 1
62 410 2331 1
62 414 2330 1
62 414 2334 1
62 432 2358 1
62 453 2290 1
62 491 2358 1
62 491 2423 1
62 494 2421 1
62 499 1858 1
62 507 1954 1
62 515 1811 1
62 529 2509 1
62 536 1957 1
62 547 1613 1
62 547 2199 1
62 547 2238 1
62 547 2240 1
62 547 2243 1
62 547 2248 1
62 547 2606 5
62 547 2657 1
62 547 2679 1
62 547 2682 4
62 547 2690 5
62 547 2696 1
62 547 2698 7
62 547 2713 2
62 547 2720 1
62 547 2728 2
62 547 2735 1
62 603 2492 2
62 605 2352 1
62 606 2769 1
62 606 2771 1
63 66 1598 2
63 66 1601 2
63 66 1604 5
63 66 1610 6
63 66 1617 2
63 66 1623 10
63 66 1635 25
63 66 1661 3
63 66 1667 19
63 66 1688 2
63 66 1692 5
63 66 1699 1
63 66 1702 1
63 66 1704 1
63 66 1716 1
63 66 1723 1
63 66 1730 13
63 66 1747 7
63 66 1756 1
63 66 1810 1
63 66 1905 2
63 66 1931 5
63 66 1951 1
63 67 2711 1
63 71 2521 1
63 71 2649 2
63 73 1697 3
63 73 1726 1
63 73 2210 4
63 73 2215 1
63 73 2217 3
63 73 2221 45
63 73 2267 6
63 73 2275 2
63 73 2278 12
63 73 2292 12
63 73 2305 3
63 73 2315 23
63 73 2339 13
63 76 1981 1
63 76 1990 1
63 81 2120 1
63 81 2122 3
63 81 2126 9
63 81 2136 10
63 82 2517 2
63 82 2650 1
63 82 2652 1
63 84 2354 1
63 84 2516 1
63 84 2520 4
63 84 2538 3
63 84 2545 1
63 84 2556 2
63 84 2562 12
63 84 2575 21
63 84 2597 2
63 84 2600 1
63 84 2602 3
63 84 2615 6
63 84 2624 8
63 84 2633 1
63 84 2639 1
63 84 2641 3
63 84 2653 1
63 93 2660 1
63 94 2506 1
63 99 2189 1
63 101 2105 1
63 106 1635 1
63 106 1637 8
63 106 1655 1
63 106 1659 1
63 106 1662 1
63 106 1677 2
63 106 1682 3
63 106 1691 1
63 106 1693 1
63 106 1695 1
63 106 1729 1
63 106 1739 3
63 106 1748 1
63 106 1934 1
63 106 1936 1
63 106 1941 2
63 106 1946 1
63 106 1951 1
63 106 2115 1
63 110 2061 1
63 110 2068 1
63 110 2073 1
63 110 2094 1
63 111 2508 1
63 119 2359 1
63 119 2393 2
63 119 2399 2
63 119 2402 1
63 119 2418 2
63 119 2421 4
63 119 2426 1
63 119 2428 3
63 119 2434 11
63 119 2446 1
63 119 2458 5
63 119 2464 2
63 119 2469 1
63 119 2475 1
63 119 2482 1
63 119 2487 4
63 119 2492 1
63 119 2495 1
63 119 2498 1
63 119 2669 2
63 119 2676 1
63 119 2689 1
63 119 2696 1
63 119 2710 1
63 119 2774 1
63 119 2781 1
63 119 2783 1
63 120 2134 1
63 120 2137 1
63 120 2139 1
63 121 1601 1
63 121 1611 1
63 121 1627 3
63 121 1637 2
63 121 1644 2
63 121 1657 1
63 121 1659 4
63 121 1665 1
63 121 1674 1
63 121 1677 2
63 121 1680 1
63 121 1684 1
63 121 1695 1
63 121 1697 1
63 121 1704 1
63 121 1732 2
63 121 1740 1
63 121 1742 1
63 121 1749 3
63 121 1756 1
63 121 1810 1
63 121 1932 1
63 121 1936 2
63 121 1947 1
63 121 1959 1
63 131 1620 1
63 131 1663 1
63 131 1666 1
63 131 1675 1
63 131 1699 1
63 131 1706 1
63 131 1710 2
63 131 1721 1
63 131 1723 1
63 131 1750 1
63 131 2739 3
63 131 2744 3
63 131 2748 1
63 131 2752 1
63 131 2779 1
63 131 2783 1
63 132 1725 3
63 132 1729 1
63 135 2122 1
63 135 2125 1
63 135 2147 1
63 137 2195 1
63 139 2659 1
63 146 1984 1
63 146 2001 1
63 147 1695 1
63 147 2694 2
63 147 2706 3
63 147 2711 2
63 147 2714 4
63 147 2720 4
63 147 2745 1
63 147 2762 1
63 147 2766 1
63 147 2769 2
63 147 2776 1
63 151 2113 3
63 156 2150 3
63 167 2714 1
63 167 2737 2
63 167 2770 4
63 167 2780 1
63 168 2359 1
63 168 2362 1
63 168 2366 1
63 168 2373 1
63 168 2375 1
63 168 2424 2
63 168 2430 1
63 168 2432 1
63 168 2442 3
63 168 2486 2
63 168 2493 2
63 168 2500 1
63 170 1608 2
63 170 1630 1
63 170 1638 1
63 170 1642 2
63 170 1649 2
63 170 1678 1
63 170 1680 2
63 170 1684 1
63 170 1688 1
63 170 1691 5
63 170 1697 2
63 170 1704 2
63 170 1707 1
63 170 1717 1
63 170 1731 12
63 170 1744 4
63 170 1904 1
63 170 1934 2
63 172 1610 10
63 172 1621 3
63 172 1627 2
63 172 1631 2
63 172 1634 1
63 172 1641 2
63 172 1648 1
63 172 1651 1
63 172 1655 1
63 172 1657 1
63 172 1659 1
63 172 1661 1
63 172 1667 1
63 172 1674 1
63 172 1676 2
63 172 1679 1
63 172 1681 1
63 172 1705 2
63 172 1709 2
63 172 1721 2
63 172 1724 1
63 172 1728 1
63 172 1730 1
63 172 1737 1
63 172 1756 1
63 172 1810 1
63 172 1901 1
63 172 1903 2
63 172 2220 1
63 172 2251 1
63 174 2159 1
63 175 2317 2
63 175 2320 1
63 175 2322 2
63 177 2023 1
63 177 2038 1
63 177 2369 1
63 177 2376 2
63 177 2390 1
63 177 2457 1
63 177 2463 2
63 177 2481 1
63 177 2509 1
63 178 2112 4
63 178 2514 2
63 178 2517 1
63 178 2521 2
63 178 2525 2
63 178 2647 2
63 178 2653 1
63 178 2657 2
63 181 1658 1
63 181 1757 15
63 181 1773 5
63 181 1779 11
63 181 1792 12
63 181 1809 1
63 181 1811 14
63 181 1827 3
63 181 1832 1
63 181 1834 33
63 181 1868 5
63 181 1874 1
63 181 1877 3
63 181 1881 6
63 181 1891 10
63 181 1935 1
63 181 1952 1
63 181 2106 1
63 181 2357 2
63 181 2362 1
63 181 2411 5
63 181 2419 2
63 181 2446 1
63 181 2452 1
63 181 2454 1
63 181 2457 1
63 181 2515 2
63 181 2638 1
63 181 2647 1
63 181 2694 1
63 181 2715 1
63 181 2721 3
63 181 2735 1
63 181 2742 1
63 181 2746 1
63 181 2750 1
63 181 2780 1
63 190 2399 2
63 190 2470 3
63 196 1601 3
63 196 1605 2
63 196 1609 1
63 196 1616 1
63 196 1618 3
63 196 1622 2
63 196 1626 6
63 196 1633 1
63 196 1636 5
63 196 1645 1
63 196 1648 1
63 196 1652 10
63 196 1664 2
63 196 1668 1
63 196 1671 1
63 196 1676 1
63 196 1680 5
63 196 1690 1
63 196 1695 1
63 196 1735 6
63 196 1742 3
63 196 1748 6
63 196 1810 1
63 196 1842 1
63 196 1844 1
63 196 1853 1
63 196 1876 3
63 196 1882 1
63 196 1905 2
63 196 1913 1
63 196 1916 1
63 196 1939 1
63 196 1943 2
63 196 1950 3
63 197 2018 1
63 201 1706 1
63 201 1715 1
63 201 1717 2
63 201 1723 1
63 201 1728 2
63 201 2315 1
63 201 2338 1
63 201 2341 11
63 201 2704 1
63 201 2724 1
63 201 2762 3
63 201 2766 1
63 205 2120 3
63 205 2125 1
63 205 2154 2
63 217 2124 2
63 217 2127 6
63 217 2134 3
63 217 2138 15
63 217 2154 1
63 217 2156 1
63 217 2183 1
63 217 2187 1
63 217 2193 1
63 218 2113 3
63 218 2196 1
63 221 2207 2
63 221 2211 1
63 221 2257 1
63 221 2272 1
63 221 2280 1
63 221 2287 2
63 221 2290 1
63 221 2299 2
63 221 2323 1
63 221 2347 1
63 221 2511 3
63 222 1599 1
63 222 1623 1
63 222 1640 1
63 222 1643 1
63 222 1650 1
63 222 1652 1
63 222 1654 1
63 222 1661 1
63 222 1675 1
63 222 1690 1
63 222 1694 1
63 222 1728 2
63 222 1737 1
63 222 1739 1
63 222 1744 1
63 222 1752 1
63 222 1756 1
63 222 1810 1
63 222 1941 1
63 233 2655 1
63 237 2148 1
63 238 2134 1
63 242 1961 1
63 242 1966 1
63 242 1968 1
63 245 1806 1
63 247 1973 1
63 247 2105 1
63 247 2355 6
63 247 2362 1
63 247 2369 3
63 247 2373 1
63 247 2400 1
63 247 2402 2
63 247 2407 1
63 247 2410 7
63 247 2419 5
63 247 2426 1
63 247 2431 11
63 247 2445 7
63 247 2453 23
63 247 2477 5
63 247 2490 1
63 248 1597 23
63 248 1621 1
63 248 1623 19
63 248 1644 1
63 248 1647 6
63 248 1654 12
63 248 1669 1
63 248 1671 9
63 248 1681 5
63 248 1688 3
63 248 1729 11
63 248 1743 3
63 248 1752 1
63 248 1757 3
63 248 1765 3
63 248 1771 3
63 248 1775 10
63 248 1788 2
63 248 1793 2
63 248 1796 2
63 248 1802 1
63 248 1810 1
63 248 1819 3
63 248 1831 9
63 248 1841 2
63 248 1844 1
63 248 1846 1
63 248 1849 6
63 248 1858 5
63 248 1865 2
63 248 1868 4
63 248 1875 1
63 248 1877 2
63 248 1882 7
63 248 1892 1
63 248 1899 2
63 248 1903 3
63 248 1917 1
63 248 1936 6
63 248 1950 3
63 249 1600 2
63 249 1640 1
63 249 1670 1
63 249 1678 2
63 249 1710 1
63 249 1712 2
63 249 1723 1
63 249 1755 1
63 249 1810 1
63 251 2128 1
63 251 2135 1
63 265 2702 1
63 265 2704 2
63 265 2708 2
63 265 2719 2
63 265 2723 1
63 267 2514 1
63 281 2098 1
63 281 2361 1
63 281 2373 1
63 281 2442 1
63 281 2729 2
63 281 2736 1
63 281 2743 2
63 281 2779 1
63 281 2781 1
63 282 2116 1
63 282 2118 2
63 288 2238 1
63 288 2257 1
63 288 2280 1
63 288 2300 1
63 288 2326 1
63 288 2331 1
63 288 2339 1
63 294 2663 1
63 295 2507 1
63 297 2519 1
63 297 2650 1
63 297 2652 1
63 301 2711 1
63 301 2726 1
63 301 2742 1
63 301 2775 1
63 301 2778 2
63 306 1961 1
63 307 1606 1
63 307 1608 1
63 307 1610 2
63 307 1613 3
63 307 1620 5
63 307 1626 6
63 307 1634 1
63 307 1640 1
63 307 1647 1
63 307 1653 1
63 307 1655 8
63 307 1669 3
63 307 1675 5
63 307 1682 1
63 307 1730 1
63 307 1743 1
63 307 1752 1
63 307 1906 1
63 307 1936 16
63 312 2118 1
63 315 2041 1
63 315 2065 1
63 315 2070 1
63 328 2742 1
63 328 2774 1
63 329 1810 1
63 332 2354 1
63 332 2518 1
63 332 2522 1
63 332 2526 1
63 332 2647 1
63 332 2653 1
63 332 2656 1
63 332 2658 1
63 342 2664 1
63 345 1964 1
63 345 1966 2
63 350 2127 9
63 350 2139 1
63 350 2141 5
63 353 1960 4
63 353 1966 7
63 353 2175 1
63 353 2357 2
63 356 2375 1
63 357 2107 1
63 361 2516 2
63 361 2521 2
63 361 2527 11
63 361 2546 1
63 361 2564 10
63 361 2576 6
63 361 2592 4
63 361 2602 3
63 361 2621 1
63 361 2626 2
63 361 2635 4
63 361 2645 1
63 361 2647 2
63 361 2657 1
63 361 2659 1
63 361 2663 1
63 362 2118 1
63 366 2687 1
63 366 2694 1
63 366 2713 1
63 366 2729 1
63 366 2751 1
63 366 2778 2
63 371 2040 1
63 372 1965 1
63 372 1988 2
63 372 1992 1
63 372 1994 2
63 372 1998 2
63 372 2020 1
63 372 2070 1
63 372 2354 1
63 375 2515 1
63 375 2518 2
63 375 2536 10
63 375 2547 45
63 375 2613 19
63 375 2649 1
63 375 2651 1
63 375 2659 1
63 378 2750 1
63 382 1696 1
63 382 2354 1
63 382 2358 2
63 382 2373 1
63 382 2489 2
63 385 2670 9
63 385 2680 5
63 385 2736 1
63 394 2117 1
63 394 2123 1
63 394 2355 2
63 394 2359 1
63 394 2361 1
63 394 2506 1
63 395 2195 1
63 400 2756 1
63 400 2765 1
63 404 2111 1
63 409 2115 1
63 412 2505 1
63 422 2176 1
63 427 2691 2
63 427 2724 4
63 427 2744 2
63 427 2755 1
63 427 2781 1
63 429 2710 2
63 429 2725 1
63 429 2733 1
63 429 2735 1
63 429 2756 1
63 429 2771 1
63 429 2778 1
63 431 2748 1
63 432 2108 1
63 436 2662 1
63 440 2130 1
63 442 2705 1
63 442 2742 1
63 442 2781 1
63 444 2020 1
63 446 1805 1
63 447 1969 1
63 447 2096 1
63 452 2672 1
63 452 2696 1
63 452 2699 1
63 452 2701 1
63 452 2703 3
63 452 2708 7
63 452 2718 4
63 452 2723 2
63 452 2759 1
63 452 2775 2
63 452 2782 1
63 455 2664 1
63 460 2056 2
63 462 2704 2
63 465 2686 2
63 465 2705 1
63 465 2716 1
63 465 2732 1
63 465 2737 2
63 465 2740 1
63 465 2744 1
63 465 2747 1
63 465 2750 1
63 465 2752 1
63 465 2755 2
63 469 2154 1
63 472 2196 1
63 472 2358 2
63 473 2359 2
63 473 2363 5
63 473 2369 3
63 473 2375 13
63 473 2389 2
63 473 2395 5
63 473 2401 1
63 473 2403 8
63 473 2414 1
63 473 2416 2
63 473 2419 10
63 473 2430 9
63 473 2440 6
63 473 2447 8
63 473 2457 2
63 473 2460 2
63 473 2464 12
63 473 2477 26
63 473 2504 1
63 474 2763 1
63 474 2778 1
63 474 2780 1
63 476 2108 1
63 476 2660 2
63 477 2680 1
63 477 2686 1
63 477 2711 2
63 477 2714 1
63 477 2717 7
63 477 2775 1
63 483 1965 1
63 488 2735 1
63 495 2154 1
63 497 2674 1
63 497 2708 1
63 497 2714 1
63 497 2737 1
63 497 2763 1
63 500 2512 2
63 506 2002 1
63 506 2041 1
63 506 2066 1
63 506 2072 1
63 507 2159 1
63 512 2513 1
63 515 2356 1
63 515 2359 1
63 523 2687 1
63 524 2362 1
63 524 2668 1
63 524 2689 1
63 524 2694 2
63 524 2702 2
63 524 2706 1
63 524 2718 2
63 524 2725 1
63 524 2732 1
63 524 2774 1
63 526 2661 1
63 528 1991 1
63 529 2355 1
63 529 2514 1
63 532 2514 1
63 534 2123 2
63 534 2138 2
63 534 2156 1
63 534 2660 1
63 535 2122 1
63 535 2128 1
63 535 2130 1
63 535 2135 1
63 536 2662 1
63 536 2680 1
63 536 2689 1
63 536 2697 7
63 536 2706 1
63 536 2708 1
63 536 2712 1
63 536 2716 2
63 536 2721 3
63 536 2726 1
63 536 2728 1
63 536 2732 1
63 536 2738 1
63 536 2744 1
63 536 2747 1
63 536 2756 3
63 536 2763 1
63 536 2774 1
63 536 2777 1
63 536 2782 1
63 537 1847 1
63 539 2664 1
63 541 2107 1
63 543 2366 3
63 543 2372 2
63 543 2398 2
63 543 2404 1
63 543 2422 3
63 543 2426 1
63 543 2431 1
63 543 2448 1
63 543 2490 1
63 543 2494 1
63 543 2669 2
63 543 2707 1
63 543 2770 3
63 543 2776 1
63 545 2198 1
63 546 2125 1
63 547 2567 1
63 547 2652 3
63 550 1960 1
63 550 1964 1
63 550 1989 1
63 550 2035 1
63 550 2072 1
63 550 2197 1
63 550 2660 1
63 559 2071 1
63 559 2076 1
63 560 2664 1
63 566 2107 1
63 568 2114 1
63 571 2356 1
63 574 1985 1
63 578 1678 1
63 578 1719 1
63 578 1727 1
63 578 1729 1
63 578 1925 3
63 578 1929 2
63 578 1945 1
63 579 2514 1
63 579 2746 1
63 579 2752 3
63 587 2217 1
63 587 2291 1
63 587 2311 2
63 587 2315 1
63 587 2317 3
63 587 2321 1
63 587 2324 1
63 590 2715 1
63 591 2147 1
63 598 2667 2
63 598 2680 1
63 598 2683 1
63 598 2691 1
63 598 2717 1
63 598 2742 1
63 598 2765 2
63 604 2024 1
63 606 2187 1
63 607 2665 1
63 610 2360 1
63 610 2362 5
63 610 2368 4
63 610 2373 1
63 610 2376 12
63 610 2389 18
63 610 2408 9
63 610 2418 3
63 610 2424 2
63 610 2427 2
63 610 2431 3
63 610 2435 8
63 610 2444 6
63 610 2451 8
63 610 2460 24
63 610 2486 1
63 610 2499 1
63 610 2501 2
63 610 2504 2
63 611 2355 1
63 611 2358 2
63 614 2157 1
63 615 2509 2
63 615 2512 1
64 70 2324 1
64 76 1956 1
64 77 1814 1
64 91 2728 1
64 91 2738 1
64 91 2758 1
64 95 2012 1
64 95 2103 2
64 97 2111 1
64 97 2113 1
64 97 2506 1
64 97 2524 1
64 97 2526 1
64 97 2649 1
64 97 2653 1
64 101 1601 1
64 116 2330 1
64 116 2332 1
64 116 2334 1
64 116 2515 1
64 116 2660 1
64 127 2217 1
64 129 2001 1
64 141 2341 1
64 141 2509 1
64 141 2662 1
64 155 1627 2
64 155 1640 1
64 155 1653 2
64 155 1660 1
64 155 1663 1
64 155 1677 1
64 155 1682 2
64 155 1687 9
64 155 1795 1
64 155 1798 1
64 155 2011 1
64 155 2016 3
64 155 2020 3
64 155 2029 1
64 155 2042 2
64 155 2051 5
64 155 2057 1
64 155 2059 2
64 155 2062 2
64 156 2752 1
[truncated: 1,911,802 more chars]
