# Supplementary material for: The role of heterogeneity in contact timing and duration in network models of influenza spread in schools
Source: J R Soc Interface. 2015 Jul 6;12(108):20150279. doi: 10.1098/rsif.2015.0279 (PMC4528592; doi:10.1098/rsif.2015.0279)
Supplement: Dataset D3 [file rsif20150279supp4.txt]

id1 id2 startTime duration
1 8 1674 1
1 8 1684 2
1 8 1687 1
1 8 1689 1
1 8 1691 17
1 8 1993 1
1 8 1995 1
1 8 2015 1
1 8 2030 3
1 17 2275 1
1 22 1941 1
1 26 1984 1
1 31 2257 1
1 35 1794 1
1 35 1806 1
1 35 1822 1
1 35 1827 3
1 35 1888 1
1 35 1892 1
1 35 1899 2
1 35 1904 1
1 35 1988 1
1 35 2114 1
1 35 2142 1
1 35 2148 2
1 35 2155 1
1 35 2221 1
1 35 2663 1
1 35 2666 9
1 35 2677 2
1 35 2680 2
1 35 2683 2
1 35 2688 5
1 35 2694 1
1 35 2696 2
1 49 2238 3
1 53 1721 2
1 53 1734 1
1 53 1737 1
1 53 1740 1
1 53 1748 1
1 53 1758 6
1 53 1766 1
1 53 1812 1
1 53 1831 4
1 53 1837 6
1 53 1845 3
1 53 1850 3
1 53 1854 4
1 53 1866 1
1 53 1905 1
1 53 1914 1
1 53 1916 1
1 53 2121 2
1 53 2224 1
1 53 2332 1
1 53 2451 1
1 53 2457 1
1 53 2488 1
1 53 2567 1
1 53 2574 3
1 55 1961 2
1 55 1967 1
1 55 1977 1
1 55 1979 1
1 61 2405 1
1 61 2415 1
1 61 2418 1
1 61 2425 2
1 61 2428 2
1 61 2432 3
1 61 2441 2
1 61 2448 2
1 61 2456 1
1 61 2478 2
1 61 2499 7
1 61 2507 1
1 61 2551 3
1 61 2555 1
1 61 2562 1
1 61 2564 1
1 61 2567 1
1 61 2569 2
1 64 1718 1
1 64 1738 1
1 64 1748 3
1 64 1757 1
1 64 1759 1
1 64 1761 1
1 64 1765 1
1 64 1768 1
1 64 1774 1
1 64 1778 1
1 64 1783 1
1 64 1786 2
1 64 1797 2
1 64 1815 1
1 64 1823 1
1 64 1826 1
1 64 1871 1
1 64 1874 1
1 64 1922 1
1 64 2199 1
1 64 2221 1
1 64 2224 2
1 64 2231 1
1 64 2449 1
1 64 2571 1
1 64 2576 1
1 72 1697 1
1 72 2032 1
1 75 2665 2
1 76 1675 1
1 76 1708 1
1 76 1999 2
1 82 2275 1
1 88 1794 1
1 88 1806 1
1 88 1820 1
1 88 1825 1
1 88 1833 1
1 88 1843 1
1 88 2212 1
1 88 2219 1
1 90 1719 1
1 90 1746 1
1 90 1787 1
1 90 1793 1
1 90 1816 1
1 90 1823 1
1 90 1831 1
1 90 1871 1
1 90 1899 2
1 90 2131 1
1 90 2133 1
1 90 2141 1
1 90 2627 1
1 94 1804 2
1 94 1818 2
1 94 1821 2
1 94 1824 1
1 94 1828 1
1 94 2146 1
1 94 2149 1
1 94 2155 1
1 94 2157 1
1 94 2225 1
1 94 2251 2
1 94 2254 1
1 94 2694 1
1 94 2696 1
1 96 1988 1
1 97 1962 1
1 102 2406 1
1 102 2408 1
1 102 2413 2
1 102 2416 1
1 102 2434 1
1 102 2439 1
1 102 2450 3
1 102 2455 1
1 102 2479 1
1 107 1716 1
1 107 1737 1
1 107 1749 2
1 107 1753 1
1 107 1755 1
1 107 1757 2
1 107 1761 1
1 107 1764 2
1 107 1767 4
1 107 1772 1
1 107 1779 1
1 107 1784 1
1 107 1787 1
1 107 1789 3
1 107 1796 1
1 107 1815 1
1 107 1825 1
1 107 1837 1
1 107 1859 1
1 107 1867 2
1 107 1870 1
1 107 1872 3
1 107 1884 1
1 107 1924 2
1 107 1930 1
1 107 1939 1
1 107 2117 1
1 107 2127 1
1 107 2143 2
1 107 2157 2
1 107 2162 1
1 107 2191 1
1 107 2207 1
1 107 2213 1
1 107 2219 1
1 107 2591 1
1 107 2603 1
1 107 2620 1
1 107 2668 1
1 107 2670 1
1 107 2676 1
1 112 1721 1
1 112 1737 1
1 112 1806 1
1 112 1810 1
1 112 1824 1
1 112 1826 2
1 112 1839 1
1 112 1846 1
1 112 1859 1
1 112 1913 1
1 112 1924 3
1 112 2220 1
1 112 2713 1
1 121 1821 1
1 121 1823 5
1 121 1831 1
1 121 1889 1
1 121 1906 2
1 121 1927 1
1 121 2127 1
1 121 2129 1
1 121 2131 2
1 121 2135 1
1 121 2137 1
1 121 2146 4
1 121 2219 1
1 121 2230 2
1 121 2577 1
1 121 2690 1
1 121 2712 1
1 135 1930 1
1 135 2126 1
1 135 2429 1
1 135 2432 1
1 135 2496 1
1 135 2576 1
1 137 2274 1
1 138 2253 3
1 139 1717 1
1 139 1807 1
1 139 1819 1
1 139 1825 3
1 139 1893 3
1 139 1898 1
1 139 2127 1
1 139 2139 1
1 139 2225 1
1 139 2347 1
1 139 2585 1
1 144 1995 2
1 144 1999 1
1 144 2033 1
1 144 2036 1
1 144 2038 1
1 144 2040 1
1 144 2082 1
1 145 1988 1
1 145 2698 1
1 147 2248 1
1 156 1687 1
1 156 1689 1
1 156 1691 1
1 156 1996 1
1 164 1879 1
1 168 1987 2
1 168 2289 1
1 175 1733 2
1 175 1746 1
1 175 1758 1
1 175 1761 6
1 175 1798 1
1 175 1816 1
1 175 1829 1
1 175 1831 2
1 175 1834 1
1 175 1837 6
1 175 1845 1
1 175 1847 1
1 175 1850 1
1 175 1852 1
1 175 1854 5
1 175 1907 1
1 175 1914 3
1 175 1918 1
1 175 2121 1
1 175 2124 1
1 175 2126 1
1 175 2221 1
1 175 2226 1
1 175 2605 1
1 175 2622 3
1 175 2626 1
1 175 2677 1
1 175 2679 1
1 175 2714 1
1 182 1980 1
1 195 2130 1
1 195 2133 4
1 195 2160 1
1 195 2406 1
1 195 2493 2
1 195 2498 1
1 195 2538 2
1 195 2541 1
1 195 2551 1
1 195 2638 1
1 195 2643 1
1 197 1983 1
1 197 2032 1
1 197 2063 1
1 200 1737 1
1 200 1816 1
1 200 1829 1
1 200 2127 1
1 200 2579 1
1 222 1807 1
1 222 1810 1
1 222 1820 1
1 222 1823 5
1 222 1831 1
1 222 1887 3
1 222 2135 1
1 222 2155 1
1 222 2183 1
1 222 2206 1
1 222 2226 1
1 222 2254 1
1 222 2687 1
1 222 2690 1
1 227 2309 1
1 245 1757 1
1 245 1766 1
1 245 1806 2
1 245 1832 2
1 245 1851 4
1 245 1887 2
1 245 1928 2
1 245 2121 1
1 245 2124 1
1 245 2132 8
1 245 2141 2
1 245 2144 3
1 245 2591 1
1 245 2600 1
1 245 2623 1
1 245 2644 1
1 245 2646 1
1 245 2648 1
1 245 2715 1
1 252 1794 1
1 252 1806 1
1 252 1817 2
1 252 1821 1
1 252 1826 1
1 252 1849 1
1 252 2117 1
1 252 2221 1
1 252 2595 2
1 252 2629 2
1 252 2662 8
1 252 2674 1
1 252 2677 1
1 252 2691 1
1 252 2709 1
1 252 2711 1
1 253 1746 1
1 253 1886 1
1 253 2201 1
1 253 2221 1
1 253 2580 4
1 253 2587 4
1 253 2592 3
1 253 2601 1
1 253 2604 11
1 253 2618 3
1 253 2622 9
1 253 2632 1
1 253 2634 1
1 253 2642 2
1 253 2649 2
1 253 2654 4
1 253 2660 1
1 253 2662 3
1 253 2669 10
1 253 2680 2
1 253 2683 1
1 253 2693 2
1 253 2705 1
1 253 2709 1
1 254 1966 1
1 254 1981 1
1 254 2011 20
1 254 2040 1
1 254 2056 1
1 254 2068 2
1 254 2071 1
1 254 2075 1
1 254 2084 1
1 256 1953 1
1 256 2035 1
1 256 2039 2
1 256 2066 1
1 256 2073 1
1 256 2076 1
1 256 2111 1
1 256 2237 3
1 256 2242 1
1 256 2245 2
1 256 2281 1
1 256 2284 3
1 256 2298 1
1 256 2307 1
1 259 2410 1
1 259 2412 1
1 259 2417 5
1 259 2423 8
1 259 2432 3
1 259 2436 8
1 259 2448 4
1 259 2453 4
1 259 2459 3
1 259 2464 2
1 259 2468 4
1 259 2474 1
1 259 2478 1
1 259 2480 1
1 259 2489 3
1 259 2493 1
1 259 2496 1
1 259 2498 1
1 259 2502 2
1 259 2506 1
1 259 2509 1
1 259 2511 1
1 259 2537 16
1 259 2554 3
1 268 2502 1
1 282 1739 2
1 282 1742 1
1 282 1746 1
1 282 1776 1
1 282 1804 1
1 282 1807 1
1 282 1819 1
1 282 1821 1
1 282 1824 4
1 282 1830 1
1 282 1870 1
1 282 1890 1
1 282 1924 1
1 282 1939 1
1 282 2129 1
1 282 2131 1
1 282 2133 2
1 282 2136 2
1 282 2212 1
1 282 2220 5
1 282 2340 1
1 282 2584 3
1 282 2608 3
1 282 2612 1
1 282 2616 1
1 282 2618 4
1 282 2623 4
1 282 2629 1
1 282 2632 1
1 282 2634 1
1 282 2644 1
1 282 2653 1
1 282 2655 1
1 282 2661 1
1 282 2671 1
1 282 2673 1
1 282 2675 1
1 282 2681 1
1 282 2686 3
1 282 2693 1
1 282 2695 2
1 282 2709 1
1 282 2711 1
1 282 2718 1
1 287 1718 1
1 287 1810 1
1 287 1816 1
1 287 1818 3
1 287 1822 1
1 287 1827 1
1 287 2140 1
1 287 2190 1
1 287 2198 1
1 287 2220 1
1 287 2224 1
1 287 2334 1
1 287 2350 1
1 287 2354 1
1 287 2356 1
1 287 2617 8
1 287 2626 1
1 287 2628 5
1 287 2634 1
1 287 2637 2
1 287 2681 1
1 287 2689 2
1 287 2692 1
1 287 2694 1
1 287 2696 1
1 287 2712 1
1 287 2714 1
1 296 1963 1
1 296 2267 1
1 296 2426 1
1 296 2431 3
1 296 2439 3
1 296 2443 2
1 296 2448 1
1 296 2453 1
1 296 2457 1
1 296 2466 1
1 296 2494 1
1 296 2503 2
1 296 2506 1
1 296 2512 1
1 296 2527 2
1 296 2531 1
1 296 2536 1
1 296 2548 1
1 296 2562 1
1 296 2564 1
1 296 2568 3
1 296 2572 1
1 305 1974 1
1 306 1716 1
1 306 1731 1
1 306 1733 2
1 306 1737 1
1 306 1758 1
1 306 1761 2
1 306 1804 1
1 306 1816 1
1 306 1829 1
1 306 1832 4
1 306 1837 1
1 306 1839 2
1 306 1842 1
1 306 1846 1
1 306 1850 1
1 306 1854 3
1 306 1860 2
1 306 1912 2
1 306 1918 1
1 306 1923 1
1 306 1928 1
1 306 1932 1
1 306 1988 1
1 306 2121 3
1 306 2126 1
1 306 2133 3
1 306 2138 3
1 306 2249 1
1 306 2251 2
1 306 2333 2
1 306 2347 1
1 306 2349 8
1 306 2359 1
1 306 2362 1
1 306 2387 2
1 306 2398 2
1 306 2401 2
1 306 2426 1
1 306 2448 1
1 306 2450 1
1 306 2574 4
1 306 2579 1
1 306 2589 1
1 306 2592 1
1 306 2596 3
1 306 2602 2
1 306 2605 1
1 306 2609 1
1 306 2618 1
1 306 2626 1
1 306 2662 3
1 306 2668 1
1 306 2672 2
1 306 2675 1
1 306 2686 2
1 306 2692 1
1 306 2694 1
1 306 2700 2
1 306 2709 1
1 307 2247 1
1 307 2412 1
1 307 2423 1
1 307 2426 3
1 307 2433 1
1 307 2435 2
1 307 2438 1
1 307 2440 1
1 307 2444 2
1 307 2448 1
1 307 2451 2
1 307 2477 1
1 307 2493 1
1 307 2498 9
1 307 2512 1
1 307 2521 1
1 307 2535 1
1 307 2538 2
1 307 2541 1
1 307 2547 2
1 307 2551 1
1 307 2563 1
1 307 2569 1
1 307 2572 1
1 309 1888 1
1 320 1681 1
1 320 2012 1
1 320 2014 16
1 320 2037 1
1 320 2048 1
1 320 2051 1
1 320 2053 1
1 320 2055 1
1 320 2058 1
1 320 2062 1
1 320 2067 2
1 320 2075 1
1 320 2084 1
1 320 2087 3
1 323 1941 1
1 323 2262 3
1 323 2286 1
1 323 2293 1
1 323 2306 1
1 323 2327 1
1 327 1987 1
1 329 1864 1
1 340 2424 2
1 340 2437 1
1 340 2439 3
1 340 2444 1
1 340 2451 1
1 340 2453 1
1 340 2455 1
1 340 2458 1
1 340 2470 1
1 340 2472 2
1 340 2479 1
1 340 2490 1
1 340 2495 1
1 340 2498 1
1 340 2510 1
1 340 2512 2
1 340 2522 1
1 340 2526 1
1 340 2542 1
1 340 2546 2
1 340 2549 2
1 340 2570 1
1 342 1733 2
1 342 1758 2
1 342 1762 3
1 342 1770 2
1 342 1777 1
1 342 1780 1
1 342 1799 1
1 342 1801 1
1 342 1816 1
1 342 1818 1
1 342 1826 1
1 342 1830 1
1 342 1847 1
1 342 1850 4
1 342 1856 1
1 342 1858 2
1 342 1862 1
1 342 1915 2
1 342 1921 1
1 342 1934 1
1 342 2121 3
1 342 2126 1
1 342 2224 1
1 342 2226 1
1 342 2673 1
1 342 2712 1
1 364 2673 1
2 3 2177 1
2 3 2181 2
2 3 2190 1
2 7 2035 1
2 7 2169 3
2 7 2173 1
2 7 2181 1
2 7 2319 2
2 7 2322 3
2 7 2326 1
2 7 2329 2
2 7 2424 2
2 7 2428 1
2 7 2490 1
2 7 2518 2
2 7 2538 2
2 7 2542 1
2 7 2591 3
2 7 2595 1
2 7 2613 1
2 7 2622 1
2 7 2624 1
2 7 2626 1
2 7 2632 1
2 7 2634 3
2 7 2709 1
2 9 2187 1
2 12 1897 1
2 14 1751 1
2 14 1999 1
2 14 2317 1
2 14 2323 3
2 14 2538 1
2 14 2714 1
2 26 1949 1
2 26 2219 1
2 26 2223 1
2 26 2226 1
2 50 2298 1
2 50 2482 1
2 50 2521 1
2 50 2689 1
2 50 2693 2
2 50 2702 1
2 50 2708 1
2 50 2714 1
2 51 1750 1
2 51 1902 1
2 51 1929 1
2 51 1932 1
2 51 1936 1
2 51 1996 1
2 51 2002 1
2 51 2049 2
2 51 2055 1
2 51 2081 1
2 51 2083 1
2 51 2086 1
2 51 2100 1
2 51 2117 1
2 51 2142 1
2 51 2152 1
2 51 2167 1
2 51 2170 1
2 51 2179 1
2 51 2181 1
2 51 2183 1
2 51 2185 1
2 51 2230 1
2 51 2233 1
2 51 2235 3
2 51 2242 1
2 51 2247 1
2 51 2311 1
2 51 2319 1
2 51 2401 1
2 51 2426 1
2 51 2428 1
2 51 2437 1
2 51 2439 1
2 51 2441 1
2 51 2443 6
2 51 2451 2
2 51 2459 1
2 51 2475 2
2 51 2488 1
2 51 2490 4
2 51 2514 1
2 51 2608 1
2 51 2610 1
2 51 2616 3
2 51 2663 1
2 51 2679 1
2 51 2682 1
2 51 2686 1
2 51 2694 2
2 51 2708 1
2 51 2710 1
2 78 1894 1
2 79 2230 1
2 79 2235 1
2 85 2165 1
2 85 2466 1
2 85 2529 1
2 85 2558 1
2 85 2564 2
2 85 2567 1
2 85 2570 7
2 85 2580 1
2 85 2590 1
2 85 2614 1
2 85 2622 1
2 85 2712 1
2 89 2177 1
2 91 2259 1
2 92 1755 1
2 93 1752 1
2 102 2260 1
2 102 2265 2
2 102 2268 2
2 102 2287 1
2 105 1936 1
2 105 1938 1
2 105 1943 1
2 105 1948 5
2 105 1956 2
2 105 1959 1
2 105 1966 1
2 105 1968 2
2 105 1977 2
2 105 1991 1
2 105 2003 2
2 105 2233 1
2 105 2249 1
2 105 2267 1
2 105 2297 2
2 105 2300 2
2 105 2303 1
2 105 2323 1
2 105 2326 1
2 105 2334 1
2 105 2466 1
2 105 2521 1
2 105 2531 1
2 105 2584 2
2 105 2588 1
2 105 2662 1
2 106 1757 1
2 106 1832 5
2 106 1838 17
2 106 1857 1
2 106 1859 3
2 106 1863 7
2 106 1872 1
2 106 1876 4
2 106 1888 1
2 106 1890 4
2 106 1896 2
2 106 1900 1
2 106 2330 2
2 106 2677 1
2 109 2177 1
2 113 2191 1
2 113 2302 1
2 114 2183 1
2 119 2227 1
2 119 2239 1
2 119 2243 1
2 119 2246 1
2 124 1796 1
2 124 1798 2
2 124 1802 2
2 124 1805 3
2 124 1809 4
2 124 1815 3
2 124 1819 1
2 124 1824 2
2 124 1892 1
2 129 1755 1
2 132 2183 1
2 132 2205 1
2 132 2231 2
2 134 1757 1
2 134 1828 1
2 134 1833 2
2 134 1838 1
2 134 1844 1
2 134 1851 1
2 134 1854 1
2 137 1728 2
2 137 2170 1
2 137 2329 1
2 137 2333 1
2 137 2429 1
2 137 2534 2
2 137 2616 1
2 137 2679 1
2 137 2709 1
2 154 1751 2
2 154 1896 1
2 154 1938 1
2 154 1993 3
2 154 2166 1
2 154 2178 1
2 154 2181 1
2 154 2209 1
2 154 2307 1
2 154 2312 2
2 154 2529 1
2 154 2620 1
2 154 2677 1
2 154 2717 1
2 156 2184 1
2 156 2190 1
2 157 1752 1
2 157 1755 1
2 157 1828 1
2 157 1843 1
2 157 1867 1
2 157 1894 1
2 157 1896 1
2 157 1937 1
2 157 1940 2
2 157 1943 1
2 157 1984 1
2 157 1986 1
2 157 1995 2
2 157 2056 1
2 157 2137 3
2 157 2166 3
2 157 2181 2
2 157 2184 1
2 157 2196 1
2 157 2198 2
2 157 2203 1
2 157 2233 1
2 157 2245 2
2 157 2253 1
2 157 2266 1
2 157 2280 1
2 157 2296 1
2 157 2302 1
2 157 2318 1
2 157 2429 2
2 157 2464 1
2 157 2521 1
2 157 2531 1
2 157 2620 1
2 157 2715 1
2 158 2269 1
2 158 2272 2
2 160 2178 1
2 163 2307 1
2 169 2260 1
2 169 2297 2
2 169 2302 2
2 169 2715 1
2 182 2233 1
2 183 1898 1
2 198 1894 2
2 203 1722 1
2 203 1728 1
2 203 1730 1
2 203 1756 1
2 203 1902 1
2 203 1905 3
2 203 1910 2
2 203 1914 1
2 203 1916 1
2 203 1918 1
2 203 1920 4
2 203 1927 1
2 203 1992 1
2 203 1996 1
2 203 2000 1
2 203 2002 1
2 203 2008 7
2 203 2017 1
2 203 2021 1
2 203 2024 6
2 203 2032 1
2 203 2034 2
2 203 2037 1
2 203 2039 1
2 203 2041 1
2 203 2044 1
2 203 2046 1
2 203 2048 1
2 203 2057 5
2 203 2065 1
2 203 2067 1
2 203 2071 1
2 203 2075 1
2 203 2079 1
2 203 2081 1
2 203 2083 4
2 203 2088 3
2 203 2092 1
2 203 2095 1
2 203 2097 1
2 203 2101 2
2 203 2104 1
2 203 2106 1
2 203 2108 16
2 203 2125 1
2 203 2127 2
2 203 2130 2
2 203 2135 1
2 203 2143 1
2 203 2145 1
2 203 2154 2
2 203 2157 1
2 203 2160 1
2 203 2162 2
2 203 2341 1
2 203 2344 1
2 203 2346 1
2 203 2352 3
2 203 2358 1
2 203 2360 3
2 203 2364 1
2 203 2372 3
2 203 2379 4
2 203 2403 3
2 203 2408 1
2 203 2429 1
2 203 2439 1
2 203 2444 2
2 203 2448 1
2 203 2451 2
2 203 2457 1
2 203 2459 1
2 203 2461 1
2 203 2476 1
2 203 2496 1
2 203 2500 1
2 203 2513 1
2 203 2516 1
2 203 2522 1
2 203 2526 2
2 203 2595 1
2 203 2626 1
2 203 2668 1
2 203 2680 1
2 203 2683 1
2 203 2685 1
2 203 2692 1
2 213 1905 1
2 213 1936 4
2 213 1989 1
2 213 1991 2
2 213 2167 1
2 213 2179 1
2 213 2181 1
2 213 2185 1
2 213 2188 1
2 213 2207 1
2 213 2211 1
2 213 2216 1
2 213 2233 1
2 213 2297 1
2 213 2308 1
2 213 2592 3
2 213 2610 1
2 213 2612 1
2 213 2616 1
2 217 2169 2
2 224 2258 1
2 224 2260 1
2 230 1752 2
2 230 1906 2
2 230 1909 3
2 230 1928 1
2 230 1992 2
2 230 1997 2
2 230 2000 1
2 230 2006 2
2 230 2010 9
2 230 2021 2
2 230 2025 6
2 230 2032 1
2 230 2034 2
2 230 2038 1
2 230 2040 1
2 230 2056 5
2 230 2075 1
2 230 2081 1
2 230 2089 1
2 230 2120 1
2 230 2142 3
2 230 2146 1
2 230 2163 2
2 230 2168 1
2 230 2253 1
2 230 2307 1
2 230 2313 1
2 230 2316 2
2 230 2326 1
2 230 2328 2
2 230 2335 1
2 230 2341 1
2 230 2343 1
2 230 2345 2
2 230 2348 4
2 230 2355 1
2 230 2364 1
2 230 2390 1
2 230 2400 1
2 230 2429 1
2 230 2434 2
2 230 2438 1
2 230 2451 1
2 230 2455 1
2 230 2459 2
2 230 2463 3
2 230 2508 1
2 230 2588 2
2 230 2695 1
2 230 2701 1
2 230 2707 2
2 230 2718 1
2 234 1898 1
2 239 1895 1
2 239 1897 1
2 239 2307 1
2 244 1728 1
2 244 1911 1
2 244 1940 1
2 244 1992 1
2 244 1994 3
2 244 2055 1
2 244 2089 2
2 244 2142 1
2 244 2168 1
2 244 2318 2
2 244 2339 3
2 244 2364 1
2 244 2600 2
2 244 2603 1
2 244 2677 1
2 244 2683 1
2 257 1860 1
2 257 2222 1
2 260 2296 1
2 265 2030 1
2 265 2180 3
2 265 2319 1
2 265 2588 1
2 265 2595 1
2 265 2690 1
2 274 1897 1
2 282 1754 1
2 283 2267 1
2 283 2279 1
2 283 2286 1
2 283 2294 1
2 284 2190 1
2 311 2136 1
2 311 2139 2
2 311 2165 1
2 311 2335 1
2 311 2466 1
2 311 2527 1
2 311 2532 1
2 311 2583 1
2 311 2586 4
2 311 2625 2
2 311 2635 1
2 311 2651 1
2 311 2653 1
2 311 2661 1
2 311 2663 1
2 311 2666 2
2 311 2669 2
2 311 2677 1
2 324 1952 4
2 330 1755 1
2 337 2190 2
2 349 1848 1
2 350 2221 1
2 353 2249 1
2 354 2172 1
2 354 2177 1
2 361 1958 1
2 361 1979 1
2 361 2185 1
2 361 2226 1
2 361 2232 1
2 361 2236 1
2 361 2254 1
2 361 2262 1
2 362 2283 1
2 365 1756 1
2 366 2177 2
3 4 1897 1
3 4 1989 1
3 4 2171 1
3 4 2173 1
3 4 2181 1
3 4 2289 1
3 4 2293 3
3 4 2309 2
3 4 2337 1
3 4 2501 2
3 4 2567 1
3 4 2620 1
3 4 2679 1
3 4 2681 1
3 4 2688 1
3 5 1940 1
3 5 2524 1
3 5 2537 2
3 5 2567 1
3 5 2620 1
3 5 2624 1
3 5 2659 1
3 5 2683 3
3 5 2714 1
3 7 2182 1
3 14 2224 1
3 14 2226 1
3 14 2229 1
3 14 2236 1
3 14 2242 1
3 14 2270 1
3 14 2281 2
3 29 1896 1
3 29 2276 1
3 29 2292 1
3 37 1988 1
3 45 1695 1
3 45 1697 1
3 45 1711 1
3 45 1738 1
3 45 1903 1
3 45 1943 1
3 45 1978 2
3 45 2018 1
3 45 2095 2
3 45 2102 1
3 45 2187 1
3 45 2190 1
3 45 2329 1
3 45 2334 1
3 45 2342 1
3 45 2347 3
3 45 2357 1
3 45 2360 3
3 45 2368 3
3 45 2423 1
3 45 2471 1
3 45 2506 1
3 45 2522 1
3 45 2527 1
3 45 2530 1
3 45 2538 2
3 45 2670 1
3 45 2683 2
3 45 2686 2
3 45 2689 1
3 48 1721 1
3 48 1921 2
3 48 1924 1
3 48 1951 1
3 48 1953 1
3 48 1956 1
3 48 1960 1
3 48 1965 2
3 48 1969 1
3 48 1977 1
3 48 1979 1
3 48 1989 1
3 48 1999 1
3 48 2053 2
3 48 2122 2
3 48 2128 3
3 48 2177 1
3 48 2181 1
3 48 2229 1
3 48 2242 1
3 48 2271 2
3 48 2283 1
3 48 2291 1
3 48 2295 1
3 48 2316 1
3 48 2339 1
3 48 2345 1
3 48 2440 1
3 48 2442 2
3 48 2453 1
3 48 2500 1
3 48 2564 1
3 48 2667 1
3 48 2679 1
3 48 2681 1
3 48 2691 1
3 48 2713 1
3 51 1897 1
3 55 2231 1
3 55 2234 1
3 55 2236 1
3 55 2240 1
3 64 1962 1
3 64 1966 1
3 64 1968 1
3 65 1987 2
3 65 2342 1
3 65 2563 1
3 65 2619 5
3 65 2669 1
3 65 2683 5
3 65 2713 2
3 65 2716 1
3 66 1694 1
3 66 1697 2
3 66 1701 1
3 66 1734 1
3 66 1737 1
3 66 1750 1
3 66 1901 1
3 66 1903 5
3 66 1910 10
3 66 1938 1
3 66 1947 1
3 66 1949 2
3 66 1955 1
3 66 1957 1
3 66 1959 2
3 66 1962 1
3 66 1964 1
3 66 1966 1
3 66 1969 1
3 66 1972 2
3 66 1993 1
3 66 1998 1
3 66 2021 2
3 66 2057 1
3 66 2063 1
3 66 2095 5
3 66 2102 2
3 66 2112 2
3 66 2115 2
3 66 2119 1
3 66 2125 1
3 66 2168 1
3 66 2171 2
3 66 2300 2
3 66 2303 6
3 66 2310 12
3 66 2323 4
3 66 2332 2
3 66 2338 1
3 66 2340 4
3 66 2346 5
3 66 2352 1
3 66 2355 3
3 66 2362 12
3 66 2375 4
3 66 2382 6
3 66 2390 8
3 66 2468 8
3 66 2477 3
3 66 2499 1
3 66 2501 2
3 66 2508 1
3 66 2511 1
3 66 2521 4
3 66 2526 5
3 66 2562 2
3 66 2619 3
3 66 2626 1
3 66 2629 5
3 66 2646 2
3 66 2653 5
3 66 2661 1
3 66 2665 1
3 66 2669 5
3 66 2675 1
3 66 2679 1
3 66 2685 2
3 66 2688 1
3 66 2692 2
3 66 2715 1
3 72 1752 1
3 85 1898 1
3 85 2279 1
3 85 2282 1
3 85 2285 2
3 85 2291 1
3 89 1701 1
3 89 1703 1
3 89 1712 1
3 89 1716 1
3 89 1724 5
3 89 1731 1
3 89 1735 1
3 89 1737 2
3 89 1740 1
3 89 1745 1
3 89 1906 1
3 89 1908 1
3 89 1913 1
3 89 1920 1
3 89 1925 2
3 89 1950 3
3 89 1954 1
3 89 1956 1
3 89 1958 3
3 89 1963 1
3 89 1969 1
3 89 1972 1
3 89 1999 1
3 89 2014 1
3 89 2017 1
3 89 2025 1
3 89 2030 1
3 89 2075 1
3 89 2105 2
3 89 2168 1
3 89 2172 1
3 89 2174 2
3 89 2177 4
3 89 2182 3
3 89 2188 1
3 89 2190 1
3 89 2192 4
3 89 2197 1
3 89 2199 1
3 89 2201 1
3 89 2205 1
3 89 2211 1
3 89 2262 3
3 89 2266 4
3 89 2271 3
3 89 2279 1
3 89 2281 1
3 89 2285 1
3 89 2292 3
3 89 2296 2
3 89 2299 2
3 89 2307 2
3 89 2310 1
3 89 2440 4
3 89 2445 1
3 89 2449 1
3 89 2455 1
3 89 2457 1
3 89 2533 3
3 89 2537 6
3 89 2544 1
3 89 2546 8
3 89 2558 1
3 89 2621 1
3 89 2632 1
3 89 2655 1
3 89 2657 1
3 89 2659 1
3 89 2666 1
3 89 2669 1
3 89 2680 1
3 89 2683 1
3 89 2686 1
3 89 2690 1
3 89 2693 3
3 89 2712 6
3 89 2719 1
3 93 1898 1
3 93 2218 2
3 93 2222 2
3 93 2226 1
3 93 2228 1
3 93 2230 2
3 100 2219 1
3 102 1763 1
3 106 1899 1
3 106 2280 1
3 106 2284 2
3 109 1729 1
3 109 1731 1
3 109 1733 1
3 109 1751 1
3 109 1897 1
3 109 1901 1
3 109 1903 1
3 109 1913 1
3 109 1921 2
3 109 1937 1
3 109 1944 2
3 109 1977 1
3 109 1988 2
3 109 1992 1
3 109 2008 2
3 109 2011 1
3 109 2014 1
3 109 2018 3
3 109 2022 1
3 109 2024 1
3 109 2063 1
3 109 2087 4
3 109 2092 1
3 109 2095 2
3 109 2106 1
3 109 2115 1
3 109 2117 1
3 109 2122 1
3 109 2126 1
3 109 2142 1
3 109 2168 1
3 109 2170 1
3 109 2298 1
3 109 2302 3
3 109 2312 3
3 109 2345 2
3 109 2444 3
3 109 2449 1
3 109 2451 1
3 109 2455 3
3 109 2463 3
3 109 2467 1
3 109 2471 2
3 109 2481 1
3 109 2484 1
3 109 2488 1
3 109 2490 1
3 109 2501 1
3 109 2517 1
3 109 2520 4
3 109 2531 1
3 109 2561 1
3 109 2633 1
3 109 2644 1
3 109 2653 1
3 109 2659 1
3 109 2662 1
3 109 2666 1
3 109 2668 2
3 109 2672 2
3 109 2676 1
3 109 2679 4
3 109 2684 2
3 109 2692 3
3 109 2698 1
3 109 2706 1
3 109 2713 1
3 109 2715 3
3 110 1897 1
3 110 1939 2
3 110 2289 1
3 110 2525 1
3 110 2527 3
3 110 2563 1
3 110 2620 2
3 110 2681 1
3 110 2688 1
3 110 2717 1
3 111 2568 2
3 126 2209 1
3 133 1709 2
3 133 1987 1
3 133 2104 1
3 133 2106 1
3 133 2108 1
3 133 2111 2
3 133 2114 1
3 133 2123 1
3 133 2132 1
3 133 2226 2
3 133 2229 1
3 133 2235 2
3 133 2243 2
3 133 2266 1
3 133 2291 1
3 133 2373 1
3 133 2379 1
3 133 2383 1
3 133 2564 1
3 133 2566 1
3 133 2620 2
3 133 2654 1
3 133 2669 2
3 133 2679 6
3 133 2688 1
3 137 2242 2
3 137 2245 2
3 137 2253 1
3 137 2258 1
3 144 1939 1
3 144 2221 1
3 144 2223 1
3 144 2234 1
3 144 2281 1
3 144 2287 1
3 145 2264 1
3 157 1899 1
3 157 2203 1
3 157 2206 2
3 157 2210 2
3 157 2213 2
3 160 1693 1
3 160 1695 2
3 160 1698 4
3 160 1705 1
3 160 1707 5
3 160 1713 16
3 160 1730 1
3 160 1736 1
3 160 1738 3
3 160 1901 2
3 160 1905 1
3 160 1908 2
3 160 1911 3
3 160 1915 1
3 160 1923 1
3 160 1925 1
3 160 1930 3
3 160 1938 1
3 160 1989 2
3 160 1995 1
3 160 1997 1
3 160 1999 1
3 160 2002 4
3 160 2007 1
3 160 2009 7
3 160 2017 1
3 160 2020 5
3 160 2037 1
3 160 2040 1
3 160 2042 1
3 160 2044 2
3 160 2047 3
3 160 2051 5
3 160 2061 1
3 160 2077 1
3 160 2079 3
3 160 2084 2
3 160 2094 1
3 160 2096 4
3 160 2101 2
3 160 2105 5
3 160 2111 2
3 160 2114 2
3 160 2117 4
3 160 2122 1
3 160 2124 8
3 160 2133 1
3 160 2135 2
3 160 2139 1
3 160 2149 1
3 160 2152 5
3 160 2158 1
3 160 2160 1
3 160 2162 1
3 160 2164 1
3 160 2166 1
3 160 2177 2
3 160 2180 6
3 160 2258 2
3 160 2287 1
3 160 2305 1
3 160 2307 1
3 160 2312 11
3 160 2326 6
3 160 2335 1
3 160 2339 2
3 160 2343 1
3 160 2353 4
3 160 2359 1
3 160 2367 5
3 160 2373 1
3 160 2388 1
3 160 2390 2
3 160 2393 1
3 160 2395 4
3 160 2440 9
3 160 2450 1
3 160 2453 6
3 160 2461 1
3 160 2463 3
3 160 2467 5
3 160 2517 1
3 160 2520 4
3 160 2525 2
3 160 2529 4
3 160 2537 2
3 160 2540 1
3 160 2545 1
3 160 2559 1
3 160 2618 2
3 160 2622 2
3 160 2630 4
3 160 2653 3
3 160 2657 1
3 160 2670 1
3 160 2681 1
3 160 2684 5
3 160 2691 2
3 160 2702 1
3 160 2716 1
3 160 2718 1
3 161 1755 1
3 168 2266 1
3 185 2277 1
3 187 1979 1
3 198 1757 1
3 198 1986 1
3 199 2211 4
3 203 2219 1
3 203 2223 1
3 203 2278 1
3 214 1756 1
3 217 1723 3
3 217 1727 2
3 217 1908 2
3 217 1926 3
3 217 1935 2
3 217 2017 1
3 217 2083 1
3 217 2097 1
3 217 2167 1
3 217 2176 1
3 217 2295 1
3 217 2307 1
3 217 2339 3
3 217 2396 1
3 217 2566 1
3 217 2568 2
3 217 2619 2
3 217 2660 1
3 217 2672 1
3 217 2675 1
3 217 2682 1
3 217 2688 1
3 217 2690 1
3 223 1756 1
3 230 2189 1
3 234 1763 1
3 239 1959 1
3 244 1958 3
3 244 1964 2
3 244 1979 1
3 244 2194 1
3 254 1958 1
3 256 1959 1
3 265 2222 1
3 265 2243 1
3 265 2267 2
3 265 2281 1
3 265 2287 1
3 276 2209 1
3 278 1987 2
3 278 2301 1
3 278 2691 1
3 278 2707 1
3 282 2266 1
3 285 1971 2
3 295 1956 1
3 295 1962 1
3 295 1964 1
3 295 1971 1
3 298 2268 1
3 304 1964 1
3 304 1967 1
3 304 1971 1
3 307 2277 1
3 311 1835 1
3 311 2228 1
3 311 2251 2
3 311 2258 1
3 311 2262 1
3 332 1739 1
3 332 1753 1
3 332 1758 1
3 332 1760 5
3 332 1768 2
3 332 1771 1
3 332 1774 1
3 332 1776 3
3 332 1780 3
3 332 1801 2
3 332 1812 1
3 332 1818 5
3 332 1855 1
3 332 1861 1
3 332 1865 4
3 332 1871 2
3 332 1875 1
3 332 1881 1
3 332 1890 1
3 332 1892 4
3 332 1901 1
3 332 1904 2
3 332 1907 1
3 332 1911 1
3 332 1915 1
3 332 1921 1
3 332 1923 1
3 332 1926 2
3 332 1933 2
3 332 1936 2
3 332 1972 1
3 332 1989 1
3 332 2041 1
3 332 2044 1
3 332 2048 1
3 332 2052 1
3 332 2054 1
3 332 2063 1
3 332 2082 1
3 332 2100 1
3 332 2125 2
3 332 2128 2
3 332 2133 1
3 332 2172 1
3 332 2222 5
3 332 2229 1
3 332 2241 3
3 332 2256 9
3 332 2266 1
3 332 2270 3
3 332 2283 1
3 332 2295 2
3 332 2301 3
3 332 2355 1
3 332 2358 1
3 332 2431 1
3 332 2433 1
3 332 2562 1
3 332 2567 1
3 332 2633 1
3 332 2645 1
3 332 2658 1
3 332 2705 8
3 332 2716 1
3 341 1756 1
3 345 2246 3
3 351 2241 1
3 354 1710 2
3 354 1752 1
3 354 1908 1
3 354 1912 1
3 354 1928 1
3 354 1936 2
3 354 1987 1
3 354 2027 1
3 354 2040 1
3 354 2047 1
3 354 2051 1
3 354 2077 2
3 354 2085 2
3 354 2088 1
3 354 2098 1
3 354 2123 1
3 354 2389 2
3 354 2399 1
3 354 2457 1
3 354 2513 1
3 354 2526 1
3 354 2528 2
3 354 2531 1
3 354 2561 1
3 354 2630 3
3 354 2634 2
3 354 2654 2
3 354 2657 1
3 354 2659 1
3 354 2672 1
3 354 2681 3
3 354 2688 2
3 354 2698 1
3 354 2701 1
3 354 2703 2
3 361 2211 1
3 366 1693 3
3 366 1700 1
3 366 1704 1
3 366 1711 4
3 366 1726 1
3 366 1731 1
3 366 1753 2
3 366 1995 1
3 366 2001 1
3 366 2036 1
3 366 2097 2
3 366 2115 1
3 366 2119 1
3 366 2178 5
3 366 2338 2
3 366 2368 4
3 366 2375 3
3 366 2394 3
3 366 2521 1
3 366 2567 1
3 366 2619 1
3 366 2622 1
3 366 2653 1
3 366 2684 4
3 366 2717 1
3 368 1940 1
3 368 1957 1
3 368 2174 2
3 368 2290 3
3 368 2295 3
3 368 2341 1
3 368 2620 2
3 368 2681 1
3 368 2683 1
3 368 2685 3
3 368 2718 1
4 5 1940 1
4 5 1984 1
4 5 2122 1
4 5 2132 1
4 5 2172 1
4 5 2361 4
4 5 2367 3
4 5 2374 1
4 5 2376 1
4 5 2378 1
4 5 2380 1
4 5 2383 1
4 5 2386 6
4 5 2505 1
4 5 2527 4
4 5 2563 1
4 5 2566 2
4 5 2573 1
4 5 2620 3
4 5 2679 1
4 5 2692 1
4 5 2713 1
4 5 2717 1
4 8 1896 1
4 14 2718 1
4 27 2240 2
4 34 1894 1
4 45 1901 2
4 45 1985 1
4 45 2119 1
4 45 2289 1
4 45 2337 1
4 45 2500 1
4 45 2533 1
4 45 2557 1
4 45 2617 6
4 45 2659 1
4 45 2669 1
4 45 2685 2
4 45 2688 1
4 45 2713 1
4 48 1751 3
4 48 1756 2
4 48 1894 1
4 48 1897 2
4 48 1902 1
4 48 1918 1
4 48 1924 2
4 48 1929 1
4 48 1931 1
4 48 1936 1
4 48 1989 2
4 48 2022 2
4 48 2032 2
4 48 2036 1
4 48 2056 2
4 48 2076 1
4 48 2086 1
4 48 2100 1
4 48 2133 1
4 48 2154 1
4 48 2179 1
4 48 2181 1
4 48 2186 2
4 48 2289 2
4 48 2292 2
4 48 2306 1
4 48 2515 1
4 48 2517 1
4 48 2523 1
4 48 2530 1
4 48 2532 1
4 48 2630 3
4 48 2638 1
4 48 2669 1
4 48 2671 1
4 48 2679 1
4 48 2685 1
4 48 2690 2
4 48 2695 1
4 48 2705 1
4 48 2707 4
4 48 2712 1
4 65 1938 1
4 65 2685 1
4 66 1937 1
4 66 2119 1
4 66 2337 1
4 66 2506 1
4 66 2562 1
4 66 2564 1
4 66 2573 1
4 66 2620 2
4 66 2659 1
4 66 2683 1
4 66 2713 2
4 67 2184 1
4 72 1938 1
4 78 1984 1
4 85 1939 1
4 89 1991 1
4 89 2022 1
4 89 2094 1
4 89 2122 1
4 89 2171 3
4 89 2183 1
4 89 2294 1
4 89 2340 1
4 89 2497 2
4 89 2501 2
4 89 2521 1
4 89 2559 1
4 89 2616 8
4 89 2687 2
4 89 2690 2
4 89 2713 1
4 94 2401 1
4 102 1896 1
4 106 1757 1
4 109 1898 1
4 109 1911 1
4 109 1915 1
4 109 1985 1
4 109 2077 3
4 109 2083 1
4 109 2142 1
4 109 2149 8
4 109 2170 1
4 109 2172 1
4 109 2299 1
4 109 2501 1
4 109 2503 1
4 109 2519 1
4 109 2521 1
4 109 2615 1
4 109 2619 1
4 109 2686 1
4 109 2709 2
4 109 2717 1
4 110 1940 1
4 110 2016 1
4 110 2174 1
4 110 2176 2
4 110 2182 2
4 110 2185 2
4 110 2188 1
4 110 2190 3
4 110 2195 1
4 110 2197 1
4 110 2200 3
4 110 2204 1
4 110 2222 1
4 110 2224 2
4 110 2227 1
4 110 2238 2
4 110 2241 2
4 110 2246 1
4 110 2285 1
4 110 2290 1
4 110 2293 1
4 110 2295 2
4 110 2300 1
4 110 2498 1
4 110 2532 4
4 110 2537 2
4 110 2540 2
4 110 2543 2
4 110 2548 13
4 110 2563 1
4 110 2565 1
4 110 2683 2
4 110 2686 6
4 132 2228 1
4 132 2718 1
4 133 1938 1
4 133 1984 2
4 133 2173 1
4 133 2269 1
4 133 2295 1
4 133 2324 1
4 133 2337 1
4 133 2616 2
4 133 2619 4
4 133 2669 1
4 133 2679 1
4 135 1755 1
4 137 1897 1
4 147 1896 1
4 153 2242 1
4 154 1757 1
4 157 1895 1
4 160 1897 1
4 160 1899 1
4 160 1989 1
4 160 1991 1
4 160 2100 1
4 160 2168 1
4 160 2295 1
4 160 2501 1
4 160 2510 1
4 160 2608 1
4 160 2667 1
4 160 2685 1
4 160 2687 1
4 160 2690 2
4 184 2188 1
4 209 2240 1
4 209 2242 1
4 217 2173 1
4 217 2295 1
4 217 2560 1
4 217 2710 1
4 245 2401 1
4 251 1764 1
4 251 1769 2
4 251 1779 5
4 251 1786 1
4 251 1789 2
4 251 1792 1
4 251 1794 1
4 251 1798 1
4 251 1811 2
4 251 1816 4
4 251 1821 2
4 251 1838 1
4 251 1841 1
4 251 1878 1
4 251 1894 1
4 257 2228 1
4 265 2397 2
4 278 2030 2
4 278 2309 2
4 278 2325 1
4 278 2347 1
4 278 2399 1
4 278 2405 1
4 278 2413 1
4 278 2423 1
4 278 2427 1
4 278 2431 1
4 278 2436 2
4 278 2443 1
4 278 2447 2
4 278 2450 2
4 278 2454 12
4 278 2468 1
4 278 2473 1
4 278 2487 1
4 278 2514 1
4 278 2529 1
4 278 2532 1
4 278 2560 1
4 278 2565 1
4 278 2567 1
4 278 2608 1
4 278 2617 1
4 278 2663 3
4 278 2715 1
4 282 1756 1
4 295 1896 1
4 296 1896 1
4 299 2192 1
4 299 2397 1
4 299 2406 1
4 299 2408 1
4 299 2410 1
4 299 2417 1
4 299 2469 1
4 299 2489 1
4 311 2244 1
4 311 2246 1
4 311 2272 1
4 332 1899 1
4 332 1909 1
4 332 2125 1
4 332 2127 1
4 332 2156 1
4 332 2159 2
4 332 2172 1
4 332 2294 1
4 332 2306 1
4 332 2343 1
4 332 2494 1
4 332 2496 1
4 332 2524 3
4 332 2530 1
4 332 2564 3
4 332 2570 1
4 332 2584 2
4 332 2588 1
4 332 2615 1
4 332 2617 1
4 332 2688 1
4 332 2690 1
4 332 2705 1
4 332 2708 1
4 345 1943 1
4 354 1939 1
4 354 1941 1
4 354 2172 1
4 354 2309 1
4 354 2324 1
4 354 2494 1
4 354 2511 1
4 354 2616 3
4 354 2621 2
4 354 2683 1
4 354 2686 4
4 366 1909 1
4 366 1940 1
4 366 2119 1
4 366 2182 1
4 366 2567 2
4 366 2575 1
4 366 2577 1
4 366 2580 1
4 366 2582 4
4 366 2587 4
4 366 2592 3
4 366 2596 4
4 366 2602 1
4 366 2608 5
4 366 2618 1
4 366 2660 1
4 366 2685 1
4 366 2709 1
4 366 2713 1
4 368 1938 1
4 368 1940 1
4 368 2173 1
4 368 2290 1
4 368 2294 3
4 368 2619 1
5 6 1963 1
5 6 1969 1
5 6 1976 1
5 6 1980 1
5 7 1895 1
5 7 1987 1
5 7 2177 1
5 12 1758 1
5 14 1964 1
5 14 2718 1
5 29 1969 1
5 29 1980 1
5 45 1753 1
5 45 1757 1
5 45 1764 1
5 45 1773 1
5 45 1777 1
5 45 1793 6
5 45 1800 1
5 45 1802 1
5 45 1808 3
5 45 1830 1
5 45 1843 2
5 45 1853 2
5 45 1858 2
5 45 1869 1
5 45 1875 3
5 45 1894 4
5 45 1899 1
5 45 2167 1
5 45 2526 1
5 45 2530 1
5 45 2536 1
5 45 2541 1
5 45 2556 1
5 45 2570 1
5 45 2581 4
5 45 2588 5
5 45 2594 1
5 45 2607 1
5 45 2613 1
5 45 2616 1
5 45 2619 2
5 45 2622 1
5 45 2660 1
5 45 2667 2
5 45 2670 1
5 45 2679 4
5 45 2684 1
5 45 2686 3
5 45 2690 2
5 45 2711 3
5 48 1724 1
5 48 1754 1
5 48 1756 1
5 48 2156 1
5 48 2173 1
5 48 2528 1
5 48 2530 2
5 48 2563 2
5 48 2713 1
5 51 1896 1
5 65 1894 1
5 65 1939 1
5 65 1981 1
5 65 1992 1
5 65 2301 1
5 65 2502 1
5 65 2532 1
5 65 2561 1
5 65 2563 1
5 65 2619 1
5 65 2667 1
5 65 2684 1
5 66 1753 1
5 66 1895 2
5 66 1952 1
5 66 1988 3
5 66 2205 1
5 66 2277 1
5 66 2281 2
5 66 2288 1
5 66 2298 1
5 66 2523 1
5 66 2531 2
5 66 2556 1
5 66 2563 1
5 66 2568 3
5 66 2573 11
5 66 2585 3
5 66 2589 7
5 66 2600 5
5 66 2606 2
5 66 2609 2
5 66 2612 3
5 66 2617 7
5 66 2660 1
5 66 2669 2
5 66 2682 4
5 66 2687 2
5 66 2717 2
5 85 1959 1
5 89 1726 1
5 89 1728 2
5 89 1759 1
5 89 1855 1
5 89 1900 1
5 89 1910 1
5 89 1952 1
5 89 1989 1
5 89 2055 1
5 89 2076 1
5 89 2079 1
5 89 2085 1
5 89 2090 1
5 89 2094 1
5 89 2102 1
5 89 2114 1
5 89 2116 1
5 89 2128 1
5 89 2156 1
5 89 2298 1
5 89 2304 1
5 89 2341 1
5 89 2395 1
5 89 2400 1
5 89 2402 2
5 89 2405 2
5 89 2414 1
5 89 2416 1
5 89 2426 1
5 89 2441 1
5 89 2471 1
5 89 2496 1
5 89 2518 1
5 89 2523 2
5 89 2533 2
5 89 2620 5
5 89 2639 2
5 89 2660 1
5 89 2666 1
5 89 2671 1
5 89 2677 2
5 89 2681 2
5 89 2684 1
5 89 2700 1
5 89 2714 1
5 97 1762 1
5 97 1796 1
5 97 1830 4
5 97 1837 1
5 106 1758 1
5 106 1979 1
5 106 1981 1
5 109 1720 1
5 109 2171 1
5 109 2173 3
5 109 2183 3
5 109 2191 1
5 109 2195 2
5 109 2228 1
5 109 2298 1
5 109 2450 1
5 109 2502 1
5 109 2525 1
5 109 2532 1
5 109 2539 1
5 109 2556 1
5 109 2660 2
5 109 2668 1
5 109 2682 1
5 109 2684 1
5 109 2686 1
5 109 2691 1
5 110 1753 1
5 110 1939 2
5 110 2003 1
5 110 2068 1
5 110 2125 1
5 110 2297 1
5 110 2341 1
5 110 2347 1
5 110 2479 3
5 110 2485 1
5 110 2492 3
5 110 2523 1
5 110 2565 3
5 110 2681 2
5 110 2705 1
5 110 2709 3
5 111 2568 1
5 111 2570 1
5 132 1978 1
5 133 1698 1
5 133 1718 1
5 133 1752 1
5 133 1756 2
5 133 1894 1
5 133 1938 1
5 133 1940 2
5 133 1944 1
5 133 1949 2
5 133 1957 1
5 133 1962 1
5 133 1965 1
5 133 1967 4
5 133 1977 2
5 133 1983 1
5 133 1989 2
5 133 2080 1
5 133 2142 1
5 133 2346 1
5 133 2427 1
5 133 2556 1
5 133 2561 1
5 133 2619 3
5 133 2669 2
5 133 2679 1
5 133 2683 2
5 133 2688 3
5 133 2708 1
5 133 2714 1
5 144 1939 1
5 144 1971 1
5 144 1976 1
5 147 1764 3
5 147 1768 3
5 147 1773 1
5 147 1775 1
5 147 1777 9
5 147 1787 3
5 147 1794 1
5 147 1798 2
5 147 1801 1
5 147 1803 4
5 147 1809 1
5 147 1836 1
5 147 1849 2
5 147 1852 1
5 147 1875 1
5 147 1877 2
5 147 1881 5
5 147 1895 1
5 152 2274 1
5 160 1752 1
5 160 1754 1
5 160 1938 1
5 160 1968 1
5 160 1980 1
5 160 2079 2
5 160 2141 2
5 160 2459 1
5 160 2495 3
5 160 2525 1
5 160 2532 1
5 160 2669 2
5 160 2674 1
5 160 2677 2
5 160 2683 3
5 197 1959 1
5 197 1975 1
5 198 1977 1
5 198 1981 1
5 202 1961 1
5 203 1895 1
5 213 1987 1
5 217 1766 2
5 217 1793 1
5 217 2402 5
5 217 2408 1
5 217 2410 4
5 217 2416 1
5 217 2418 1
5 217 2420 1
5 217 2531 3
5 217 2556 3
5 217 2560 1
5 217 2570 1
5 217 2597 1
5 217 2616 2
5 217 2680 3
5 217 2687 2
5 217 2717 2
5 229 2274 1
5 265 1986 1
5 278 1895 2
5 278 1991 1
5 278 2528 4
5 278 2561 3
5 278 2565 1
5 278 2573 2
5 278 2715 1
5 295 1895 2
5 296 1872 1
5 296 1896 1
5 320 1943 1
5 328 1758 1
5 332 1910 1
5 332 1938 1
5 332 1940 1
5 332 1943 1
5 332 2172 1
5 332 2517 1
5 332 2527 2
5 332 2530 3
5 332 2561 1
5 332 2563 2
5 332 2569 1
5 332 2667 2
5 332 2679 2
5 332 2682 1
5 354 1955 1
5 354 1961 1
5 354 2080 1
5 354 2096 1
5 354 2171 1
5 354 2173 1
5 354 2179 4
5 354 2184 1
5 354 2186 1
5 354 2196 1
5 354 2226 3
5 354 2231 2
5 354 2234 3
5 354 2238 3
5 354 2242 1
5 354 2248 1
5 354 2250 1
5 354 2256 1
5 354 2264 2
5 354 2268 1
5 354 2271 1
5 354 2277 1
5 354 2280 3
5 354 2293 1
5 354 2298 1
5 354 2470 13
5 354 2485 2
5 354 2488 8
5 354 2526 1
5 354 2561 1
5 354 2619 3
5 354 2679 1
5 354 2682 3
5 354 2690 3
5 354 2709 1
5 366 1894 1
5 366 1909 1
5 366 2117 1
5 366 2142 1
5 366 2171 1
5 366 2173 1
5 366 2184 1
5 366 2189 1
5 366 2195 1
5 366 2197 3
5 366 2201 2
5 366 2204 2
5 366 2260 1
5 366 2272 3
5 366 2276 2
5 366 2281 2
5 366 2284 1
5 366 2532 1
5 366 2561 3
5 366 2565 3
5 366 2570 1
5 366 2618 1
5 366 2682 1
5 366 2685 1
5 366 2708 1
5 366 2711 1
5 368 1939 4
5 368 1945 1
5 368 1949 1
5 368 1953 1
5 368 2080 1
5 368 2708 1
5 368 2710 1
6 14 1947 1
6 14 1954 2
6 14 1964 1
6 14 1978 1
6 14 1984 1
6 21 2176 2
6 25 1750 1
6 25 1904 1
6 25 1922 1
6 25 1938 2
6 25 2453 1
6 25 2665 3
6 25 2673 3
6 27 2176 1
6 29 1700 10
6 29 1714 1
6 29 1723 1
6 29 1725 10
6 29 1740 2
6 29 1744 1
6 29 1746 1
6 29 1751 1
6 29 1756 142
6 29 1969 1
6 29 1989 2
6 29 2154 1
6 29 2186 1
6 29 2295 1
6 29 2297 1
6 29 2305 1
6 29 2415 1
6 29 2417 8
6 29 2426 2
6 29 2429 2
6 29 2432 1
6 29 2622 1
6 29 2626 1
6 29 2628 3
6 29 2632 1
6 29 2634 1
6 29 2636 2
6 29 2640 1
6 29 2643 1
6 29 2647 1
6 29 2718 2
6 37 1905 1
6 37 1919 3
6 37 2498 1
6 37 2512 1
6 44 1898 1
6 44 1904 2
6 44 2160 5
6 44 2468 1
6 44 2674 1
6 44 2714 2
6 46 2176 1
6 67 1750 1
6 67 1906 3
6 67 1919 1
6 67 1981 1
6 67 1986 4
6 67 1991 1
6 67 2173 1
6 67 2178 4
6 67 2204 1
6 67 2209 1
6 67 2211 1
6 67 2213 1
6 67 2216 2
6 67 2219 1
6 67 2228 1
6 67 2295 7
6 67 2303 2
6 67 2443 1
6 67 2674 1
6 67 2706 1
6 72 1945 1
6 72 1955 1
6 72 1957 1
6 72 1960 1
6 72 1964 1
6 72 1968 1
6 72 1971 2
6 72 1977 1
6 72 1986 1
6 72 1989 1
6 72 1992 1
6 72 2357 1
6 72 2706 1
6 72 2716 1
6 78 2162 3
6 78 2166 1
6 78 2169 1
6 78 2171 1
6 78 2305 1
6 85 1942 3
6 85 1959 1
6 85 1967 1
6 93 1968 1
6 105 1897 1
6 106 1949 1
6 113 1761 2
6 113 1766 1
6 113 1908 3
6 113 1928 7
6 113 1936 1
6 113 1938 2
6 113 2162 1
6 113 2709 1
6 114 1704 1
6 114 1706 4
6 114 1729 1
6 114 1734 1
6 114 1738 1
6 114 1916 1
6 114 2307 1
6 114 2418 1
6 114 2421 1
6 114 2434 1
6 114 2440 2
6 114 2488 4
6 114 2516 1
6 114 2630 1
6 132 1899 2
6 132 1904 1
6 132 1925 1
6 132 1928 1
6 132 1975 1
6 132 1977 1
6 132 1979 1
6 132 2295 1
6 132 2303 2
6 132 2712 2
6 132 2715 1
6 133 1896 1
6 133 1962 1
6 133 1969 1
6 134 1899 1
6 135 2303 1
6 144 1954 2
6 144 1957 2
6 144 1961 1
6 144 1964 1
6 144 1970 2
6 144 1977 1
6 144 1979 1
6 144 1985 1
6 144 2295 2
6 144 2299 2
6 144 2302 1
6 144 2308 1
6 144 2310 1
6 144 2423 1
6 144 2432 1
6 144 2442 2
6 144 2624 1
6 144 2629 1
6 144 2643 4
6 144 2648 2
6 144 2651 1
6 144 2654 1
6 144 2660 1
6 144 2668 1
6 144 2674 1
6 144 2719 1
6 147 1963 1
6 152 2185 1
6 159 2366 1
6 160 1955 1
6 161 2167 1
6 163 1896 6
6 163 1912 1
6 163 1973 2
6 163 2299 1
6 163 2305 1
6 163 2311 1
6 163 2706 1
6 163 2713 1
6 169 1696 1
6 169 1699 3
6 169 1703 7
6 169 1711 1
6 169 1713 1
6 169 1715 1
6 169 1717 2
6 169 1723 2
6 169 1727 2
6 169 1739 3
6 169 1744 1
6 169 1747 1
6 169 1749 1
6 169 1902 1
6 169 1910 1
6 169 1917 1
6 169 1936 2
6 169 2326 1
6 169 2332 1
6 169 2415 1
6 169 2455 1
6 169 2459 1
6 169 2538 1
6 169 2660 1
6 169 2663 2
6 169 2668 1
6 169 2709 1
6 183 1729 1
6 183 1894 2
6 183 1897 3
6 183 1901 1
6 183 1903 1
6 183 1905 5
6 183 1923 1
6 183 1935 1
6 183 1940 1
6 183 1943 2
6 183 1989 1
6 183 1991 1
6 183 2172 15
6 183 2237 1
6 183 2304 1
6 198 1950 1
6 198 1974 1
6 198 1978 3
6 198 1984 1
6 198 1991 1
6 198 1994 2
6 198 2160 4
6 198 2165 5
6 198 2442 1
6 198 2715 2
6 216 1753 1
6 217 1896 1
6 224 2167 1
6 232 2172 1
6 234 1754 1
6 234 1880 1
6 234 1894 4
6 234 1917 1
6 234 1931 4
6 234 1959 2
6 234 1965 1
6 234 1967 1
6 234 1976 3
6 234 1988 2
6 234 2018 2
6 234 2176 1
6 234 2179 1
6 234 2183 2
6 234 2237 1
6 234 2242 2
6 234 2319 1
6 234 2455 2
6 234 2622 1
6 234 2705 1
6 239 1703 1
6 239 1738 1
6 239 1925 1
6 239 1990 1
6 239 1996 12
6 239 2011 8
6 239 2020 15
6 239 2036 19
6 239 2056 5
6 239 2068 8
6 239 2077 17
6 239 2096 1
6 239 2105 3
6 239 2122 4
6 239 2127 4
6 239 2136 1
6 239 2139 4
6 239 2144 15
6 239 2167 1
6 239 2311 5
6 239 2323 5
6 239 2329 1
6 239 2331 8
6 239 2341 1
6 239 2343 13
6 239 2362 2
6 239 2369 6
6 239 2376 2
6 239 2379 14
6 239 2394 4
6 239 2400 3
6 239 2405 1
6 239 2408 3
6 239 2412 2
6 239 2447 5
6 239 2455 1
6 239 2457 14
6 239 2472 1
6 239 2475 3
6 239 2479 1
6 239 2481 3
6 239 2485 11
6 239 2499 2
6 239 2502 3
6 239 2506 2
6 239 2511 1
6 239 2514 1
6 239 2518 1
6 239 2520 1
6 239 2522 8
6 239 2531 1
6 239 2534 1
6 239 2537 1
6 239 2539 2
6 239 2542 6
6 239 2552 1
6 239 2554 1
6 239 2556 3
6 239 2561 2
6 239 2564 4
6 239 2569 12
6 239 2582 4
6 239 2592 1
6 239 2595 6
6 239 2604 6
6 239 2616 1
6 239 2621 1
6 239 2677 1
6 239 2687 2
6 239 2692 14
6 239 2709 1
6 239 2712 1
6 239 2715 1
6 244 2300 1
6 265 1947 1
6 265 1974 1
6 270 1901 1
6 274 1750 1
6 274 1907 3
6 274 1944 1
6 274 1946 1
6 274 1951 1
6 274 1954 1
6 274 1957 1
6 274 1986 2
6 274 2180 1
6 274 2184 1
6 274 2186 1
6 274 2208 1
6 274 2210 2
6 274 2213 1
6 274 2215 2
6 274 2220 2
6 274 2225 5
6 274 2232 1
6 274 2238 1
6 274 2240 4
6 274 2245 1
6 274 2248 1
6 274 2252 2
6 274 2263 2
6 274 2268 3
6 274 2272 1
6 274 2276 1
6 274 2278 4
6 274 2286 9
6 274 2296 9
6 274 2308 1
6 274 2453 1
6 274 2650 1
6 289 1699 1
6 289 1747 1
6 289 1994 12
6 289 2007 27
6 289 2035 100
6 289 2136 1
6 289 2138 21
6 289 2162 1
6 289 2164 2
6 289 2168 4
6 289 2304 1
6 289 2311 42
6 289 2354 33
6 289 2388 21
6 289 2412 2
6 289 2417 1
6 289 2419 1
6 289 2433 2
6 289 2440 4
6 289 2446 8
6 289 2471 8
6 289 2480 1
6 289 2482 17
6 289 2504 118
6 289 2626 2
6 289 2651 2
6 289 2674 1
6 289 2681 1
6 289 2683 3
6 289 2687 6
6 289 2694 13
6 289 2709 1
6 297 2172 1
6 299 2128 2
6 299 2166 3
6 299 2620 2
6 299 2662 2
6 303 1730 1
6 303 1895 2
6 303 1907 1
6 303 1910 1
6 303 1936 1
6 303 1938 2
6 303 1987 1
6 303 2037 1
6 303 2178 1
6 303 2182 1
6 303 2185 2
6 303 2211 2
6 303 2215 2
6 303 2219 5
6 303 2225 1
6 303 2227 1
6 303 2229 1
6 303 2299 2
6 303 2302 3
6 303 2455 1
6 303 2650 1
6 303 2664 1
6 305 1956 3
6 311 1789 4
6 311 1800 1
6 311 1810 1
6 311 1812 1
6 311 1814 15
6 311 1831 7
6 311 1843 1
6 311 1846 7
6 311 1855 4
6 311 1860 1
6 311 1864 1
6 311 1866 1
6 311 1870 1
6 311 1874 3
6 311 1894 1
6 328 1754 1
6 332 1986 1
6 341 2172 1
6 351 1946 1
6 354 1971 2
6 357 1753 1
6 361 1920 1
6 361 1938 1
6 361 2160 1
6 361 2162 1
6 361 2167 1
6 361 2172 1
6 361 2491 1
6 361 2493 10
6 361 2515 1
6 366 1940 1
6 369 2186 1
7 14 1894 1
7 14 1941 1
7 14 1988 1
7 14 2116 1
7 14 2298 1
7 14 2309 1
7 14 2313 2
7 14 2319 1
7 14 2538 2
7 14 2541 1
7 14 2584 1
7 14 2595 1
7 14 2644 1
7 14 2715 1
7 17 2217 1
7 19 2337 1
7 25 2232 1
7 25 2307 1
7 27 2235 1
7 37 2307 1
7 45 1894 1
7 45 2263 1
7 50 2324 1
7 50 2407 1
7 50 2615 1
7 50 2714 1
7 51 1748 1
7 51 1752 1
7 51 1755 1
7 51 1945 1
7 51 2035 1
7 51 2178 1
7 51 2319 1
7 51 2424 1
7 51 2516 2
7 51 2608 1
7 51 2629 1
7 51 2640 1
7 51 2711 1
7 57 1986 1
7 63 2228 2
7 63 2237 1
7 63 2244 1
7 65 1894 1
7 65 1957 1
7 67 2297 1
7 67 2308 1
7 72 1943 1
7 72 2310 1
7 78 1960 1
7 78 2188 4
7 78 2227 2
7 78 2240 1
7 85 1937 3
7 85 2298 1
7 85 2305 1
7 85 2435 1
7 85 2534 2
7 85 2537 1
7 85 2659 1
7 89 1764 1
7 89 1896 1
7 93 1754 1
7 93 1756 1
7 93 1759 1
7 93 1763 2
7 93 1794 1
7 93 1801 1
7 93 1812 1
7 93 1818 1
7 93 1820 1
7 93 1824 1
7 93 1826 1
7 93 1831 2
7 93 1840 2
7 93 1843 5
7 93 1855 1
7 93 1858 6
7 93 1865 3
7 93 1871 1
7 93 1880 2
7 93 1886 1
7 93 1889 1
7 93 1892 1
7 93 1894 4
7 105 1767 1
7 105 1896 1
7 105 2029 1
7 105 2320 1
7 105 2325 5
7 105 2331 1
7 105 2333 2
7 105 2337 1
7 105 2437 1
7 105 2520 1
7 105 2660 1
7 105 2700 1
7 106 2543 1
7 106 2658 1
7 106 2671 1
7 109 1872 1
7 109 1884 1
7 109 1894 2
7 110 2181 2
7 113 2408 1
7 114 1943 1
7 114 2194 2
7 119 2185 1
7 132 1952 1
7 133 1895 1
7 137 1727 1
7 137 1940 1
7 137 1942 1
7 137 1947 3
7 137 2115 2
7 137 2167 4
7 137 2298 7
7 137 2327 1
7 137 2409 1
7 137 2617 3
7 137 2658 2
7 137 2664 3
7 137 2681 2
7 137 2705 2
7 137 2709 1
7 137 2713 1
7 137 2717 1
7 144 1992 1
7 150 2210 1
7 150 2216 1
7 153 2229 1
7 154 1894 1
7 154 1949 2
7 154 2016 1
7 154 2019 1
7 154 2024 1
7 154 2037 1
7 154 2098 1
7 154 2151 1
7 154 2156 3
7 154 2316 1
7 154 2319 1
7 154 2344 1
7 154 2350 1
7 154 2368 1
7 154 2375 1
7 154 2392 1
7 154 2395 1
7 154 2400 1
7 154 2402 2
7 154 2428 1
7 154 2480 1
7 154 2492 1
7 154 2621 2
7 154 2643 1
7 154 2662 1
7 154 2673 1
7 154 2676 1
7 157 2047 1
7 157 2140 1
7 157 2312 1
7 157 2321 1
7 157 2338 1
7 157 2352 2
7 157 2377 1
7 157 2385 1
7 157 2391 1
7 157 2393 2
7 157 2407 1
7 157 2424 1
7 157 2657 1
7 157 2695 1
7 157 2712 1
7 159 2184 1
7 160 1943 1
7 163 1957 1
7 167 1725 1
7 171 2243 1
7 183 2307 1
7 185 2217 1
7 203 1720 1
7 203 1754 1
7 203 1852 1
7 203 1855 2
7 203 1867 3
7 203 2035 1
7 203 2297 2
7 203 2303 2
7 203 2315 1
7 203 2322 3
7 203 2327 1
7 203 2333 1
7 203 2536 1
7 203 2585 1
7 203 2699 1
7 206 2216 1
7 209 2224 1
7 211 2225 1
7 211 2228 1
7 213 1751 2
7 213 1942 1
7 213 1987 1
7 213 2424 1
7 213 2535 1
7 213 2592 3
7 213 2620 1
7 213 2708 1
7 217 1869 1
7 217 1877 8
7 217 1890 1
7 217 1892 1
7 217 1894 2
7 217 2169 1
7 217 2171 1
7 222 2296 1
7 225 2190 1
7 226 1894 1
7 230 2137 1
7 230 2314 1
7 230 2326 1
7 230 2334 2
7 230 2428 1
7 230 2535 1
7 230 2659 1
7 234 1897 1
7 234 2307 1
7 239 2224 1
7 239 2230 1
7 244 1720 2
7 244 1725 1
7 244 1728 3
7 244 1751 1
7 244 1894 1
7 244 1896 1
7 244 1903 4
7 244 1924 1
7 244 1998 1
7 244 2086 8
7 244 2131 1
7 244 2164 1
7 244 2166 3
7 244 2298 1
7 244 2304 1
7 244 2338 1
7 244 2362 1
7 244 2410 1
7 244 2427 1
7 244 2435 1
7 244 2460 1
7 244 2476 1
7 244 2713 3
7 261 2227 1
7 265 1939 1
7 265 2116 2
7 265 2170 2
7 265 2175 1
7 265 2178 3
7 265 2182 1
7 265 2330 1
7 265 2333 1
7 265 2598 2
7 265 2615 2
7 265 2710 1
7 278 1894 2
7 278 1938 1
7 278 1940 1
7 278 1964 3
7 278 1971 1
7 278 1975 1
7 278 1977 1
7 278 1979 2
7 278 1983 1
7 278 2213 1
7 278 2215 1
7 278 2217 1
7 278 2226 1
7 278 2236 1
7 278 2251 3
7 278 2257 2
7 278 2276 1
7 278 2285 2
7 278 2290 1
7 278 2293 1
7 284 2225 1
7 284 2238 1
7 286 2225 1
7 289 1964 2
7 289 1971 1
7 289 1974 2
7 289 1977 5
7 289 1983 2
7 289 2185 2
7 289 2191 5
7 289 2198 1
7 289 2200 7
7 289 2208 1
7 289 2211 2
7 289 2228 1
7 289 2234 1
7 289 2236 1
7 289 2238 1
7 289 2244 1
7 289 2251 2
7 289 2262 1
7 289 2267 2
7 289 2272 1
7 289 2279 2
7 289 2282 1
7 289 2293 1
7 289 2297 1
7 294 2228 1
7 299 2194 1
7 311 1730 1
7 311 1902 1
7 311 1987 1
7 311 2164 1
7 311 2234 1
7 311 2299 7
7 311 2320 1
7 311 2322 3
7 311 2327 4
7 311 2519 1
7 311 2534 1
7 311 2584 1
7 311 2626 1
7 311 2631 2
7 311 2635 2
7 318 2236 1
7 320 2224 2
7 320 2238 1
7 332 1991 1
7 351 2217 1
7 353 2185 1
7 366 2178 7
7 367 2226 1
7 368 2177 1
8 31 1894 1
8 34 2211 1
8 34 2335 1
8 34 2337 1
8 34 2340 1
8 34 2694 1
8 53 2330 1
8 58 2230 1
8 58 2234 1
8 58 2451 1
8 58 2498 1
8 58 2532 3
8 61 1753 1
8 61 1755 1
8 61 1758 2
8 61 1894 1
8 61 1899 1
8 61 2186 2
8 61 2193 2
8 61 2199 1
8 61 2201 1
8 61 2340 1
8 61 2399 1
8 61 2587 1
8 64 1955 1
8 72 2000 12
8 72 2015 9
8 72 2025 1
8 72 2027 1
8 72 2030 4
8 72 2114 1
8 72 2119 1
8 72 2123 5
8 75 1751 1
8 76 1732 2
8 76 1735 1
8 76 1743 1
8 76 1745 2
8 76 1748 1
8 76 1917 1
8 76 1933 1
8 76 1997 1
8 76 2000 1
8 76 2004 1
8 76 2254 1
8 94 2491 1
8 96 1901 1
8 97 2619 1
8 97 2707 1
8 102 1759 2
8 102 1763 2
8 102 1768 64
8 102 1833 39
8 102 1894 3
8 102 2208 1
8 102 2210 1
8 102 2233 2
8 102 2379 1
8 102 2397 1
8 102 2576 1
8 102 2692 1
8 113 1945 1
8 114 2259 1
8 117 1900 2
8 117 2135 4
8 117 2141 2
8 117 2144 1
8 117 2149 1
8 117 2152 1
8 117 2154 4
8 117 2162 3
8 117 2167 1
8 117 2174 1
8 117 2227 1
8 117 2330 1
8 117 2348 1
8 117 2401 1
8 117 2403 1
8 117 2473 1
8 117 2477 1
8 117 2482 1
8 117 2490 1
8 117 2510 1
8 117 2552 1
8 117 2637 1
8 117 2653 1
8 117 2674 1
8 117 2714 1
8 117 2716 1
8 117 2718 1
8 144 1729 2
8 144 1995 1
8 144 2033 1
8 144 2036 1
8 144 2038 2
8 144 2115 1
8 144 2118 1
8 147 1805 1
8 147 2330 1
8 147 2334 1
8 147 2339 1
8 147 2391 1
8 147 2393 1
8 147 2399 1
8 147 2402 1
8 147 2592 2
8 147 2615 3
8 147 2620 1
8 147 2647 2
8 147 2650 3
8 147 2680 1
8 147 2682 2
8 147 2697 1
8 147 2701 1
8 147 2706 2
8 147 2710 1
8 150 2229 1
8 156 1649 2
8 156 1672 1
8 156 1688 1
8 156 1995 1
8 156 1998 1
8 156 2074 1
8 156 2094 1
8 158 1895 1
8 158 1898 2
8 158 2395 1
8 158 2406 1
8 158 2695 2
8 158 2701 2
8 163 1947 1
8 175 2330 1
8 182 2226 1
8 187 2231 2
8 187 2234 2
8 187 2237 3
8 187 2248 1
8 187 2628 1
8 187 2694 1
8 187 2715 1
8 187 2718 1
8 189 2404 1
8 189 2574 1
8 190 2263 1
8 197 1709 1
8 197 1714 4
8 197 1722 3
8 197 1728 1
8 197 1732 1
8 197 1735 1
8 197 1742 1
8 197 1744 2
8 197 1747 2
8 197 1750 1
8 197 2026 1
8 197 2033 1
8 197 2037 1
8 197 2113 1
8 197 2488 3
8 202 1944 1
8 213 2228 1
8 227 2258 1
8 245 2413 2
8 245 2418 1
8 245 2420 6
8 245 2429 3
8 245 2433 1
8 245 2439 1
8 245 2441 3
8 245 2445 5
8 245 2487 1
8 245 2490 1
8 245 2493 2
8 245 2504 3
8 245 2508 1
8 245 2514 2
8 245 2520 1
8 245 2526 3
8 245 2532 1
8 245 2536 3
8 245 2542 1
8 245 2545 2
8 245 2552 1
8 245 2555 2
8 245 2560 1
8 245 2571 1
8 251 2181 1
8 251 2334 1
8 251 2590 1
8 251 2698 1
8 254 1729 1
8 254 1944 1
8 254 2005 5
8 254 2011 1
8 254 2014 1
8 254 2024 2
8 254 2027 1
8 254 2038 2
8 254 2103 1
8 254 2105 1
8 256 1711 2
8 256 1729 2
8 256 1740 1
8 256 1742 1
8 256 1746 2
8 256 1921 1
8 256 1925 1
8 256 1991 1
8 256 2028 1
8 259 2247 1
8 269 2234 1
8 269 2238 2
8 269 2244 1
8 269 2249 4
8 282 2404 1
8 282 2418 1
8 282 2421 1
8 282 2431 2
8 282 2436 1
8 282 2438 2
8 282 2488 4
8 282 2499 2
8 282 2514 3
8 282 2535 1
8 282 2553 2
8 282 2570 2
8 285 1900 3
8 285 2190 1
8 285 2347 1
8 285 2391 1
8 285 2401 1
8 285 2575 1
8 285 2583 1
8 285 2587 1
8 285 2620 1
8 285 2640 1
8 285 2653 1
8 285 2662 1
8 285 2666 1
8 285 2671 1
8 285 2674 2
8 285 2679 1
8 285 2695 1
8 287 1974 1
8 287 2249 1
8 287 2251 1
8 287 2411 1
8 295 2330 1
8 295 2340 3
8 295 2379 1
8 295 2575 1
8 296 1896 1
8 296 1901 1
8 296 2195 1
8 296 2226 1
8 296 2333 1
8 296 2589 1
8 296 2633 1
8 296 2693 1
8 296 2701 1
8 298 1945 1
8 304 1755 2
8 304 1759 3
8 304 1765 6
8 304 1772 7
8 304 1780 1
8 304 1782 2
8 304 1785 5
8 304 1792 1
8 304 1795 1
8 304 1797 1
8 304 1800 7
8 304 1808 5
8 304 1814 2
8 304 1817 12
8 304 1830 2
8 304 1833 1
8 304 1835 7
8 304 1844 1
8 304 1846 6
8 304 1853 1
8 304 1856 3
8 304 1861 2
8 304 1866 1
8 304 1869 2
8 304 1875 8
8 304 1885 1
8 304 1887 3
8 304 1891 1
8 304 1893 3
8 304 1899 1
8 304 1955 1
8 304 1983 1
8 304 1986 2
8 304 1990 1
8 304 2146 3
8 304 2152 1
8 304 2161 3
8 304 2172 1
8 304 2177 1
8 304 2189 1
8 304 2197 6
8 304 2206 1
8 304 2211 3
8 304 2216 2
8 304 2223 1
8 304 2227 2
8 304 2234 1
8 304 2265 3
8 304 2269 1
8 304 2271 2
8 304 2275 1
8 304 2277 1
8 304 2280 1
8 304 2284 3
8 304 2288 2
8 304 2291 1
8 304 2293 1
8 304 2301 3
8 304 2325 2
8 304 2395 1
8 304 2402 4
8 304 2490 1
8 304 2578 1
8 304 2696 1
8 304 2708 1
8 304 2711 1
8 304 2716 1
8 310 2196 1
8 310 2198 1
8 310 2234 2
8 310 2334 2
8 310 2343 2
8 310 2346 1
8 310 2371 8
8 310 2381 1
8 310 2389 2
8 310 2396 1
8 310 2398 2
8 310 2576 1
8 310 2578 1
8 310 2580 3
8 310 2584 4
8 310 2600 1
8 310 2602 1
8 310 2609 1
8 310 2614 1
8 310 2618 1
8 310 2631 3
8 310 2638 2
8 310 2661 1
8 310 2678 1
8 310 2681 3
8 310 2685 4
8 310 2707 1
8 310 2710 1
8 310 2716 1
8 313 1751 1
8 315 2298 1
8 320 1706 1
8 320 1726 1
8 320 1730 2
8 320 1907 3
8 320 1927 1
8 320 1997 1
8 320 2118 1
8 323 1944 1
8 324 2226 1
8 324 2247 1
8 324 2410 3
8 324 2418 1
8 324 2452 1
8 324 2460 1
8 324 2488 1
8 324 2491 1
8 324 2517 2
8 324 2522 1
8 324 2557 1
8 324 2562 1
8 324 2572 1
8 340 2225 1
8 344 1899 2
8 344 1937 1
8 344 1941 1
8 344 1947 1
8 344 1949 1
8 344 1953 1
8 344 1956 2
8 344 1963 4
8 344 1968 2
8 344 1971 1
8 344 1974 2
8 344 2143 1
8 344 2145 1
8 344 2147 1
8 344 2149 4
8 344 2161 1
8 344 2167 1
8 344 2174 6
8 344 2189 1
8 344 2192 3
8 344 2197 5
8 344 2205 1
8 344 2208 1
8 344 2216 3
8 344 2220 1
8 344 2228 1
8 344 2232 1
8 344 2263 2
8 344 2267 1
8 344 2272 4
8 344 2278 3
8 344 2285 1
8 344 2291 1
8 344 2294 1
8 344 2306 1
8 344 2329 2
8 344 2403 2
8 344 2411 1
8 344 2579 1
8 344 2695 2
8 344 2706 1
8 344 2708 1
8 344 2715 2
8 350 1991 1
8 362 1753 1
8 362 1771 1
8 362 1898 1
8 362 1900 1
8 362 1938 1
8 362 2197 1
8 362 2693 1
8 362 2698 1
8 362 2715 1
8 362 2717 3
8 365 2224 1
9 16 1810 1
9 21 1914 2
9 24 2590 1
9 24 2593 6
9 24 2602 4
9 24 2607 1
9 24 2609 32
9 24 2642 1
9 24 2649 1
9 24 2653 22
9 30 2590 1
9 43 1738 1
9 43 1741 1
9 43 1896 2
9 43 1939 1
9 43 1942 1
9 43 2072 1
9 43 2074 1
9 43 2146 1
9 43 2161 1
9 43 2241 1
9 44 2212 3
9 44 2216 1
9 44 2219 1
9 44 2224 2
9 45 2185 1
9 73 1667 1
9 73 1753 1
9 73 1755 2
9 73 1763 2
9 73 1766 9
9 73 1780 3
9 73 1789 1
9 73 1791 13
9 73 1807 1
9 73 1811 1
9 73 1817 1
9 73 1819 1
9 73 1826 1
9 73 1831 1
9 73 1842 3
9 73 1852 1
9 73 1865 1
9 73 1867 1
9 73 1894 1
9 73 1912 1
9 73 2072 1
9 73 2111 6
9 73 2118 1
9 73 2316 1
9 73 2320 3
9 73 2341 1
9 73 2429 1
9 73 2433 2
9 73 2501 2
9 73 2537 1
9 73 2550 1
9 77 1650 1
9 77 1656 1
9 77 1737 2
9 77 2044 1
9 77 2072 1
9 77 2110 1
9 77 2123 2
9 77 2254 2
9 77 2299 1
9 77 2303 1
9 77 2315 1
9 77 2317 1
9 77 2329 1
9 77 2373 1
9 77 2438 1
9 77 2440 1
9 77 2452 1
9 77 2466 1
9 77 2489 3
9 77 2494 2
9 77 2500 2
9 77 2503 1
9 77 2506 1
9 77 2508 1
9 77 2510 1
9 77 2515 2
9 77 2531 1
9 77 2582 1
9 80 2502 1
9 80 2506 1
9 80 2530 1
9 80 2534 1
9 83 2131 1
9 91 2216 1
9 91 2224 2
9 92 1668 1
9 92 1673 15
9 92 1915 1
9 92 2032 1
9 92 2039 1
9 92 2075 3
9 92 2079 1
9 92 2081 2
9 92 2084 2
9 92 2087 1
9 92 2092 2
9 92 2103 1
9 92 2105 3
9 92 2109 1
9 92 2241 1
9 92 2583 1
9 92 2685 3
9 92 2689 3
9 92 2696 1
9 92 2712 3
9 92 2716 2
9 116 1737 2
9 116 1740 1
9 116 1900 1
9 116 1944 1
9 116 2072 1
9 116 2111 2
9 116 2115 2
9 116 2320 1
9 116 2322 1
9 116 2337 1
9 116 2342 1
9 116 2491 3
9 129 1651 2
9 129 1665 1
9 129 1667 1
9 129 1692 1
9 129 1736 1
9 129 1738 1
9 129 1908 3
9 129 1912 8
9 129 1921 7
9 129 1931 1
9 129 1933 3
9 129 1937 1
9 129 1939 1
9 129 2036 1
9 129 2038 1
9 129 2040 5
9 129 2047 3
9 129 2052 2
9 129 2072 1
9 129 2111 1
9 129 2113 5
9 129 2120 1
9 129 2140 8
9 129 2241 2
9 129 2281 1
9 129 2284 1
9 129 2323 2
9 129 2336 2
9 129 2339 1
9 129 2345 1
9 129 2350 1
9 129 2356 1
9 129 2359 1
9 129 2370 4
9 129 2375 1
9 129 2387 2
9 129 2425 1
9 129 2428 1
9 129 2444 1
9 129 2452 1
9 129 2461 1
9 129 2479 2
9 129 2483 1
9 129 2539 1
9 129 2557 2
9 129 2560 1
9 129 2568 3
9 129 2572 3
9 129 2579 2
9 129 2583 1
9 137 2182 1
9 143 1902 1
9 143 1918 1
9 143 1922 2
9 143 2180 1
9 143 2197 2
9 143 2200 1
9 143 2493 1
9 149 1903 1
9 155 1946 1
9 158 2030 1
9 169 2182 1
9 169 2212 1
9 169 2218 1
9 179 2202 1
9 179 2204 1
9 180 1651 1
9 180 1667 1
9 180 1669 1
9 180 1672 1
9 180 1675 3
9 180 1680 4
9 180 1692 1
9 180 1729 1
9 180 1742 1
9 180 1939 2
9 180 2047 2
9 180 2073 2
9 180 2082 1
9 180 2086 1
9 180 2096 1
9 180 2099 2
9 180 2108 1
9 180 2111 1
9 180 2114 1
9 180 2120 2
9 180 2146 1
9 180 2149 1
9 180 2153 15
9 180 2321 1
9 180 2336 2
9 180 2433 1
9 180 2438 1
9 180 2683 1
9 180 2717 1
9 186 1959 1
9 186 2139 1
9 193 2121 1
9 194 1732 1
9 194 1736 1
9 194 1896 1
9 194 2033 2
9 194 2039 1
9 194 2045 1
9 194 2049 2
9 194 2053 1
9 194 2055 1
9 194 2057 1
9 194 2059 1
9 194 2061 1
9 194 2066 2
9 194 2071 1
9 194 2111 7
9 194 2172 1
9 194 2177 2
9 194 2345 5
9 194 2351 1
9 194 2365 2
9 194 2391 1
9 194 2393 1
9 194 2397 1
9 194 2402 1
9 194 2404 4
9 194 2410 1
9 194 2426 1
9 194 2440 1
9 194 2451 1
9 194 2462 1
9 194 2464 1
9 194 2491 1
9 194 2545 2
9 194 2552 1
9 216 1667 1
9 216 1691 1
9 216 1693 10
9 216 1707 1
9 216 1709 1
9 216 1714 1
9 216 1718 1
9 216 1721 1
9 216 1723 1
9 216 1729 1
9 216 1731 1
9 216 1825 2
9 216 1845 1
9 216 1870 1
9 216 1874 1
9 216 1889 2
9 216 1892 1
9 216 1896 1
9 216 1898 1
9 216 2121 1
9 216 2174 1
9 216 2182 1
9 216 2304 1
9 216 2337 1
9 216 2340 1
9 216 2433 2
9 224 1761 1
9 224 2225 3
9 229 2192 1
9 229 2195 1
9 229 2210 2
9 230 2215 2
9 231 1693 1
9 231 2072 1
9 231 2112 1
9 231 2119 2
9 231 2240 1
9 231 2242 1
9 231 2246 1
9 231 2300 1
9 231 2304 1
9 231 2317 3
9 231 2331 1
9 231 2337 1
9 231 2584 1
9 239 2178 1
9 243 1915 1
9 243 1920 1
9 246 1690 1
9 246 2072 1
9 246 2119 2
9 246 2140 1
9 246 2144 1
9 246 2146 1
9 246 2153 6
9 246 2160 1
9 246 2162 2
9 246 2167 1
9 246 2169 1
9 246 2241 1
9 246 2305 1
9 246 2320 1
9 246 2322 1
9 247 1751 1
9 247 1753 2
9 247 1756 2
9 247 1827 1
9 247 1855 2
9 247 1859 2
9 247 1866 6
9 247 1876 3
9 247 1881 1
9 247 1883 1
9 247 1887 1
9 258 1938 1
9 260 2198 1
9 263 1923 1
9 266 1921 2
9 266 1925 1
9 266 1927 1
9 271 1691 1
9 271 1737 2
9 271 1741 2
9 271 1744 1
9 271 1746 4
9 271 1752 3
9 271 1757 1
9 271 1763 1
9 271 1773 2
9 271 1779 2
9 271 1795 6
9 271 1814 1
9 271 1816 1
9 271 1831 1
9 271 1839 3
9 271 1846 1
9 271 1849 2
9 271 1855 1
9 271 1857 1
9 271 1870 1
9 271 1874 2
9 271 1889 2
9 271 1892 4
9 271 2050 1
9 271 2074 2
9 271 2083 1
9 271 2088 1
9 271 2093 1
9 271 2111 1
9 271 2304 1
9 271 2320 1
9 271 2431 1
9 271 2469 1
9 271 2489 1
9 271 2491 2
9 271 2500 1
9 271 2504 1
9 271 2516 1
9 271 2550 1
9 271 2584 1
9 273 1691 1
9 273 1736 2
9 273 1739 1
9 273 1741 2
9 273 1859 1
9 273 1896 1
9 273 1906 1
9 273 1943 1
9 273 2322 1
9 273 2337 1
9 273 2345 1
9 273 2385 1
9 273 2388 1
9 273 2432 3
9 273 2438 1
9 273 2444 1
9 273 2448 1
9 273 2454 1
9 273 2492 1
9 273 2494 1
9 277 1902 1
9 277 1937 1
9 282 1880 2
9 288 2501 1
9 288 2530 1
9 288 2533 2
9 293 1894 1
9 301 2202 1
9 301 2535 1
9 302 1900 1
9 302 1922 1
9 302 1926 2
9 309 1691 1
9 309 1723 1
9 309 1733 1
9 309 1744 1
9 309 1746 1
9 309 1753 1
9 309 1869 1
9 309 2040 1
9 309 2050 1
9 309 2072 1
9 309 2112 1
9 309 2119 3
9 309 2143 4
9 309 2152 1
9 309 2156 2
9 309 2194 1
9 309 2199 2
9 309 2213 1
9 309 2222 1
9 309 2228 1
9 309 2248 4
9 309 2253 1
9 309 2256 44
9 309 2303 1
9 309 2312 1
9 309 2317 1
9 309 2320 2
9 309 2328 3
9 309 2334 1
9 309 2336 2
9 309 2401 1
9 309 2440 1
9 309 2474 1
9 309 2487 1
9 309 2511 2
9 309 2518 1
9 309 2520 1
9 309 2527 1
9 309 2533 1
9 309 2536 2
9 309 2539 1
9 309 2542 2
9 309 2578 1
9 309 2693 1
9 309 2698 4
9 309 2704 1
9 309 2706 1
9 316 2178 1
9 319 1900 1
9 322 2131 1
9 325 1938 1
9 328 2217 1
9 328 2221 1
9 330 1692 2
9 330 1696 1
9 330 1897 1
9 330 2058 2
9 330 2241 1
9 330 2244 1
9 330 2319 1
9 330 2487 1
9 331 2587 3
9 331 2602 2
9 331 2607 2
9 331 2614 2
9 331 2619 1
9 331 2623 2
9 331 2634 2
9 331 2639 1
9 331 2641 4
9 331 2649 1
9 331 2651 2
9 331 2655 1
9 341 1652 3
9 341 1656 3
9 341 1662 1
9 341 1693 1
9 341 1734 2
9 341 1896 1
9 341 1944 1
9 341 2034 2
9 341 2037 11
9 341 2051 7
9 341 2111 2
9 341 2114 1
9 341 2132 1
9 341 2249 3
9 341 2254 1
9 341 2260 1
9 341 2266 1
9 341 2278 1
9 341 2281 1
9 341 2285 2
9 341 2291 2
9 341 2302 1
9 341 2317 1
9 341 2325 1
9 341 2328 2
9 341 2332 5
9 341 2338 2
9 341 2343 1
9 341 2345 2
9 341 2349 9
9 341 2361 1
9 341 2364 2
9 341 2368 7
9 341 2376 3
9 341 2385 1
9 341 2387 1
9 341 2389 6
9 341 2397 2
9 341 2420 1
9 341 2426 1
9 341 2429 1
9 341 2440 2
9 341 2443 9
9 341 2454 1
9 341 2459 5
9 341 2465 3
9 341 2469 2
9 341 2472 2
9 341 2475 5
9 341 2481 7
9 341 2489 1
9 341 2555 1
9 341 2564 1
9 341 2566 2
9 341 2569 3
9 341 2573 3
9 341 2577 6
9 347 1913 1
10 33 2475 1
10 33 2484 1
10 33 2542 1
10 71 2409 9
10 71 2419 2
10 71 2431 1
10 71 2435 1
10 71 2482 1
10 71 2596 1
10 71 2599 1
10 71 2638 1
10 71 2643 5
10 71 2649 6
10 71 2657 1
10 71 2659 6
10 71 2666 2
10 71 2669 1
10 71 2675 2
10 71 2688 2
10 101 2358 2
10 101 2390 1
10 101 2406 1
10 101 2408 1
10 101 2430 2
10 101 2643 1
10 101 2645 10
10 101 2660 5
10 101 2666 5
10 101 2679 1
10 101 2684 2
10 101 2687 2
10 118 2708 1
10 118 2712 1
10 131 2348 1
10 131 2477 1
10 131 2548 1
10 131 2550 1
10 131 2554 1
10 131 2568 1
10 131 2572 1
10 131 2584 1
10 131 2709 1
10 161 2715 1
10 233 2405 1
10 233 2643 1
10 233 2678 1
10 233 2696 2
10 262 2398 1
10 262 2400 1
10 262 2402 2
10 262 2405 1
10 262 2407 1
10 262 2540 2
10 262 2547 1
10 262 2550 1
10 262 2558 2
10 262 2561 1
10 262 2565 2
10 262 2568 1
10 262 2581 2
10 262 2588 1
10 262 2590 1
10 262 2696 2
11 16 1631 2
11 16 1649 1
11 16 1651 1
11 16 1671 1
11 16 1711 1
11 16 1911 1
11 16 2031 1
11 16 2067 2
11 16 2108 1
11 16 2236 3
11 16 2461 1
11 16 2479 1
11 16 2643 1
11 19 1665 1
11 19 1671 1
11 19 1673 1
11 19 1729 1
11 19 1746 3
11 19 1752 1
11 19 1760 1
11 19 1837 1
11 19 1839 3
11 19 1843 1
11 19 1846 4
11 19 1863 1
11 19 1873 2
11 19 1894 3
11 19 1914 1
11 19 2104 2
11 19 2107 1
11 19 2235 2
11 19 2456 2
11 19 2479 1
11 19 2697 1
11 19 2704 2
11 19 2707 2
11 19 2711 2
11 19 2717 1
11 21 1901 1
11 21 2142 1
11 21 2146 1
11 21 2161 1
11 21 2172 1
11 21 2536 1
11 24 2536 1
11 43 1911 1
11 73 1936 1
11 73 2134 1
11 73 2138 1
11 73 2140 2
11 73 2143 1
11 73 2164 1
11 74 1646 2
11 74 1663 1
11 74 1959 1
11 74 2103 1
11 74 2108 1
11 74 2115 3
11 74 2119 1
11 74 2139 1
11 74 2252 1
11 74 2254 2
11 74 2258 3
11 74 2262 2
11 74 2271 3
11 74 2279 1
11 74 2282 1
11 74 2284 1
11 74 2292 1
11 74 2295 3
11 74 2311 3
11 74 2318 1
11 74 2338 3
11 74 2342 2
11 74 2483 1
11 74 2626 1
11 74 2652 6
11 74 2659 3
11 74 2663 1
11 74 2709 2
11 79 2204 1
11 80 2220 1
11 80 2222 1
11 80 2536 1
11 92 2144 1
11 111 1630 1
11 111 1649 1
11 111 1661 1
11 111 1668 4
11 111 1713 2
11 111 1930 1
11 111 1939 1
11 111 1942 1
11 111 1945 2
11 111 2032 1
11 111 2098 2
11 111 2101 1
11 111 2105 2
11 111 2121 18
11 111 2140 10
11 111 2151 7
11 111 2159 7
11 111 2167 18
11 111 2186 15
11 111 2204 1
11 111 2212 1
11 111 2214 4
11 111 2225 1
11 111 2227 2
11 111 2231 2
11 111 2234 1
11 111 2247 2
11 111 2257 1
11 111 2297 1
11 111 2710 1
11 116 1902 1
11 129 1818 2
11 129 1822 2
11 129 2214 1
11 137 2176 1
11 137 2186 1
11 137 2191 1
11 137 2198 1
11 137 2201 1
11 143 1900 1
11 149 1908 1
11 149 2718 1
11 152 1618 1
11 152 1620 1
11 152 1661 1
11 152 1719 1
11 152 1726 1
11 152 1750 4
11 152 1759 1
11 152 1762 3
11 152 1766 3
11 152 1788 1
11 152 1793 1
11 152 1796 1
11 152 1800 2
11 152 1812 4
11 152 1850 3
11 152 1884 1
11 152 1890 1
11 152 1894 3
11 152 1899 1
11 152 1912 1
11 152 1935 1
11 152 1956 1
11 152 2014 1
11 152 2089 1
11 152 2230 1
11 152 2235 1
11 152 2342 2
11 152 2393 3
11 152 2399 1
11 152 2402 2
11 152 2405 1
11 152 2408 5
11 152 2414 1
11 152 2416 10
11 152 2427 4
11 152 2433 8
11 152 2443 1
11 152 2446 1
11 152 2450 1
11 152 2452 2
11 152 2464 1
11 152 2555 1
11 152 2564 1
11 152 2567 7
11 152 2576 10
11 152 2587 2
11 152 2613 1
11 152 2621 2
11 152 2624 1
11 152 2711 3
11 160 2202 1
11 169 2200 2
11 180 1911 1
11 180 2211 1
11 180 2226 1
11 188 1629 1
11 188 1634 2
11 188 1645 1
11 188 1661 1
11 188 1902 1
11 188 1911 3
11 188 1916 1
11 188 1930 1
11 188 1936 2
11 188 1945 1
11 188 2116 1
11 188 2135 4
11 188 2141 5
11 188 2148 1
11 188 2150 3
11 188 2154 1
11 188 2156 4
11 188 2162 2
11 188 2165 1
11 188 2168 1
11 188 2170 4
11 188 2175 2
11 188 2178 1
11 188 2180 1
11 188 2186 1
11 188 2188 4
11 188 2194 2
11 188 2197 1
11 188 2203 1
11 188 2212 1
11 188 2214 1
11 188 2217 1
11 188 2226 1
11 188 2230 2
11 188 2263 1
11 188 2307 1
11 188 2309 1
11 188 2460 1
11 188 2607 1
11 188 2624 1
11 188 2646 1
11 193 1746 1
11 193 2031 1
11 193 2116 1
11 193 2231 1
11 193 2339 1
11 193 2482 1
11 193 2565 1
11 193 2634 1
11 193 2654 1
11 193 2663 1
11 193 2711 1
11 194 1791 4
11 194 1802 4
11 194 1818 1
11 194 1822 6
11 194 1852 3
11 194 1856 3
11 194 1860 2
11 194 1868 1
11 194 1873 2
11 194 1881 1
11 194 1884 1
11 194 1890 1
11 194 1915 1
11 216 2185 1
11 220 1896 1
11 229 1626 1
11 229 1649 1
11 229 1651 1
11 229 1659 1
11 229 1661 1
11 229 1671 2
11 229 1702 2
11 229 1745 1
11 229 1750 1
11 229 1752 1
11 229 1760 2
11 229 1763 1
11 229 1767 2
11 229 1771 1
11 229 1782 1
11 229 1859 4
11 229 1889 1
11 229 1894 1
11 229 1896 1
11 229 1900 1
11 229 1998 1
11 229 2053 1
11 229 2067 1
11 229 2095 1
11 229 2107 1
11 229 2117 1
11 229 2232 1
11 229 2236 1
11 229 2238 1
11 229 2338 6
11 229 2355 1
11 229 2461 1
11 229 2472 1
11 229 2574 1
11 229 2595 1
11 229 2599 2
11 229 2603 1
11 229 2614 1
11 229 2616 1
11 229 2636 2
11 229 2640 1
11 229 2642 3
11 229 2646 3
11 229 2682 1
11 229 2707 1
11 230 2176 3
11 230 2184 1
11 230 2190 1
11 230 2193 2
11 246 2211 1
11 246 2223 1
11 247 1946 1
11 247 1965 1
11 247 1991 1
11 247 1995 1
11 247 2013 1
11 247 2021 2
11 247 2082 1
11 247 2085 2
11 247 2090 1
11 247 2095 2
11 247 2106 1
11 247 2108 2
11 247 2116 1
11 247 2121 1
11 247 2126 1
11 247 2620 1
11 247 2624 1
11 247 2630 1
11 247 2642 1
11 247 2644 2
11 247 2655 1
11 247 2661 1
11 247 2664 1
11 247 2668 1
11 247 2689 1
11 247 2706 2
11 270 1759 1
11 271 2132 19
11 271 2153 1
11 271 2155 6
11 271 2162 6
11 271 2174 2
11 273 2163 2
11 277 1898 1
11 277 1901 1
11 277 2536 1
11 288 1940 1
11 293 1644 1
11 293 1673 1
11 293 1897 2
11 293 1906 1
11 293 1945 1
11 293 1956 1
11 293 1976 1
11 293 1996 1
11 293 2027 1
11 293 2093 1
11 293 2097 1
11 293 2101 2
11 293 2104 1
11 293 2118 1
11 293 2230 2
11 293 2237 1
11 293 2295 1
11 293 2342 1
11 293 2392 1
11 293 2395 1
11 293 2399 1
11 293 2402 1
11 293 2404 2
11 293 2407 1
11 293 2409 2
11 293 2413 3
11 293 2417 1
11 293 2419 12
11 293 2434 1
11 293 2437 1
11 293 2440 2
11 293 2445 2
11 293 2449 1
11 293 2461 3
11 293 2466 1
11 293 2473 2
11 293 2476 2
11 293 2557 3
11 293 2562 4
11 293 2567 2
11 293 2570 2
11 293 2574 4
11 293 2584 1
11 293 2586 1
11 293 2588 2
11 293 2593 1
11 293 2595 2
11 293 2604 2
11 293 2615 1
11 293 2617 1
11 293 2621 2
11 293 2626 4
11 293 2632 1
11 293 2638 1
11 293 2657 1
11 293 2667 1
11 293 2715 1
11 301 1645 1
11 301 1652 1
11 301 1660 3
11 301 1671 1
11 301 1683 2
11 301 1688 1
11 301 1693 1
11 301 1697 2
11 301 1701 6
11 301 1747 1
11 301 1897 4
11 301 1947 1
11 301 1998 1
11 301 2067 1
11 301 2091 1
11 301 2094 1
11 301 2104 1
11 301 2118 1
11 301 2334 1
11 301 2344 1
11 301 2461 1
11 301 2465 1
11 301 2467 1
11 301 2483 1
11 301 2602 1
11 301 2612 2
11 301 2634 1
11 301 2644 1
11 301 2696 1
11 301 2712 2
11 303 2206 1
11 309 1938 1
11 316 1905 1
11 328 2537 1
11 330 1938 1
11 330 2158 2
11 330 2220 1
11 333 1631 1
11 333 1635 1
11 333 1648 1
11 333 1657 1
11 333 1661 1
11 333 1664 1
11 333 1669 3
11 333 1678 1
11 333 1681 1
11 333 1683 2
11 333 1705 2
11 333 1897 1
11 333 1940 1
11 333 1946 1
11 333 1957 1
11 333 1991 1
11 333 2004 1
11 333 2026 1
11 333 2037 1
11 333 2084 1
11 333 2100 1
11 333 2103 2
11 333 2230 2
11 333 2235 1
11 333 2338 2
11 333 2345 1
11 333 2443 1
11 333 2558 1
11 333 2560 1
11 333 2568 2
11 333 2571 3
11 333 2576 2
11 333 2579 2
11 333 2583 1
11 333 2592 2
11 333 2595 1
11 333 2597 1
11 333 2606 3
11 333 2669 1
11 334 1901 1
11 334 1915 1
11 338 1631 1
11 338 1743 1
11 338 1746 3
11 338 1750 2
11 338 1753 4
11 338 1758 1
11 338 1760 1
11 338 1762 5
11 338 1769 8
11 338 1781 2
11 338 1785 4
11 338 1791 1
11 338 1793 1
11 338 1799 3
11 338 1805 3
11 338 1810 33
11 338 1844 14
11 338 1859 5
11 338 1865 10
11 338 1877 3
11 338 1881 6
11 338 1889 5
11 338 1895 1
11 338 1936 3
11 338 1940 5
11 338 2231 1
11 338 2234 1
11 338 2339 1
11 338 2351 1
11 338 2594 1
11 338 2634 1
11 338 2637 1
11 338 2669 1
11 338 2675 1
11 338 2709 1
11 347 1632 1
11 347 1649 1
11 347 1663 1
11 347 1720 1
11 347 1751 1
11 347 1760 1
11 347 1764 1
11 347 1766 2
11 347 1894 1
11 347 1898 1
11 347 1911 1
11 347 1939 2
11 347 1945 1
11 347 1967 1
11 347 1998 1
11 347 2103 1
11 347 2235 2
11 347 2389 1
11 347 2393 1
11 347 2395 2
11 347 2403 1
11 347 2406 1
11 347 2412 3
11 347 2416 1
11 347 2418 1
11 347 2424 1
11 347 2427 1
11 347 2430 1
11 347 2434 2
11 347 2437 1
11 347 2439 2
11 347 2443 1
11 347 2448 3
11 347 2455 1
11 347 2461 1
11 347 2477 1
11 347 2481 1
11 347 2538 1
11 347 2583 1
11 347 2613 1
11 347 2615 1
11 347 2623 1
11 347 2635 1
11 347 2651 6
11 347 2688 1
11 347 2707 1
11 347 2712 6
12 15 1953 1
12 15 1956 1
12 15 1960 5
12 15 1966 2
12 15 1969 1
12 15 1973 2
12 15 1976 1
12 15 1978 1
12 15 1981 1
12 15 1984 1
12 15 2173 1
12 15 2225 3
12 15 2230 1
12 15 2253 6
12 18 2174 2
12 22 2209 2
12 23 1751 1
12 23 1916 1
12 23 1936 1
12 23 1984 1
12 23 1996 1
12 23 1998 1
12 23 2015 1
12 23 2078 1
12 23 2088 1
12 23 2147 1
12 23 2275 1
12 23 2278 1
12 23 2282 2
12 23 2344 1
12 23 2347 2
12 23 2356 1
12 23 2405 1
12 23 2413 2
12 23 2417 1
12 23 2420 1
12 23 2422 1
12 23 2495 1
12 23 2499 2
12 23 2505 1
12 23 2519 3
12 23 2524 1
12 23 2578 3
12 23 2583 2
12 23 2588 2
12 23 2592 1
12 23 2618 1
12 23 2650 3
12 23 2663 1
12 23 2669 3
12 23 2677 2
12 23 2682 1
12 23 2684 1
12 23 2695 1
12 23 2706 1
12 23 2708 1
12 23 2715 1
12 28 1894 1
12 32 1894 2
12 32 1897 1
12 36 1814 1
12 36 1837 1
12 36 1844 1
12 36 1847 1
12 36 1849 5
12 36 1859 1
12 36 1862 1
12 36 1873 3
12 36 1878 6
12 36 1886 3
12 36 1890 4
12 36 1895 1
12 36 1983 1
12 52 2184 1
12 59 2260 1
12 60 2425 1
12 66 1757 1
12 67 1895 1
12 73 1756 1
12 91 2214 1
12 129 1756 1
12 132 2180 1
12 132 2184 1
12 136 1751 5
12 136 1757 2
12 136 1940 9
12 136 1951 3
12 136 1958 9
12 136 1969 9
12 136 1979 1
12 136 1982 8
12 136 2017 1
12 136 2020 1
12 136 2058 12
12 136 2114 1
12 136 2158 1
12 136 2160 2
12 136 2163 1
12 136 2166 1
12 136 2182 1
12 136 2197 2
12 136 2226 5
12 136 2233 6
12 136 2240 7
12 136 2251 1
12 136 2253 6
12 136 2260 5
12 136 2314 10
12 136 2325 1
12 136 2327 2
12 136 2330 1
12 136 2333 1
12 136 2335 3
12 136 2339 5
12 136 2345 1
12 136 2347 5
12 136 2353 5
12 136 2359 2
12 136 2405 2
12 136 2411 1
12 136 2420 2
12 136 2427 3
12 136 2431 5
12 136 2465 1
12 136 2469 8
12 136 2491 2
12 136 2498 3
12 136 2502 2
12 136 2507 7
12 136 2521 1
12 136 2524 1
12 136 2526 1
12 136 2554 1
12 136 2574 1
12 136 2581 2
12 136 2586 1
12 136 2588 2
12 136 2618 1
12 136 2624 1
12 136 2626 1
12 136 2640 1
12 136 2678 1
12 136 2681 1
12 136 2692 1
12 136 2694 2
12 136 2697 1
12 136 2699 4
12 136 2704 3
12 136 2710 3
12 136 2715 1
12 136 2717 2
12 141 1898 1
12 143 2172 1
12 144 2179 1
12 144 2182 1
12 144 2185 5
12 144 2192 3
12 144 2198 5
12 146 1692 1
12 146 1708 1
12 146 1711 1
12 146 1715 2
12 146 1719 1
12 146 1721 1
12 146 1751 1
12 146 1931 1
12 146 1935 1
12 146 2005 1
12 146 2046 1
12 146 2054 1
12 146 2086 1
12 146 2099 1
12 146 2101 1
12 146 2103 5
12 146 2109 1
12 146 2113 1
12 146 2115 4
12 146 2120 2
12 146 2124 2
12 146 2140 1
12 146 2404 1
12 146 2407 1
12 146 2484 1
12 146 2512 1
12 146 2516 2
12 146 2524 1
12 146 2582 1
12 146 2590 1
12 146 2690 1
12 146 2692 1
12 146 2700 1
12 146 2707 1
12 156 2268 1
12 156 2271 2
12 156 2274 1
12 156 2276 3
12 156 2296 1
12 156 2300 1
12 156 2357 6
12 156 2391 1
12 156 2395 1
12 156 2482 1
12 156 2495 1
12 156 2505 2
12 156 2527 3
12 156 2536 1
12 156 2543 1
12 156 2546 1
12 156 2551 2
12 156 2575 1
12 156 2584 2
12 156 2588 2
12 156 2592 2
12 156 2595 1
12 156 2598 1
12 156 2605 1
12 156 2607 1
12 156 2613 1
12 156 2618 1
12 156 2625 1
12 156 2631 3
12 156 2654 2
12 156 2659 1
12 156 2661 1
12 156 2671 2
12 156 2682 1
12 156 2689 1
12 156 2705 6
12 156 2713 1
12 159 2178 1
12 159 2212 1
12 161 1727 1
12 161 1751 1
12 161 1753 1
12 161 1940 1
12 161 1942 9
12 161 1953 1
12 161 1956 1
12 161 1966 4
12 161 1974 2
12 161 1983 1
12 161 1986 4
12 161 2124 2
12 161 2133 2
12 161 2136 1
12 161 2146 1
12 161 2151 1
12 161 2153 1
12 161 2159 1
12 161 2162 12
12 161 2176 5
12 161 2183 7
12 161 2191 11
12 161 2205 16
12 161 2224 1
12 161 2226 2
12 161 2233 5
12 161 2248 3
12 161 2252 6
12 161 2259 4
12 161 2264 2
12 161 2268 1
12 161 2271 1
12 161 2273 3
12 161 2277 2
12 161 2283 1
12 161 2290 1
12 161 2297 2
12 161 2405 1
12 161 2408 2
12 161 2419 1
12 161 2422 1
12 161 2429 1
12 161 2432 1
12 161 2434 1
12 161 2487 3
12 161 2497 4
12 161 2508 1
12 161 2512 3
12 161 2519 2
12 161 2523 3
12 161 2577 1
12 161 2584 4
12 161 2589 3
12 161 2682 5
12 161 2689 3
12 161 2694 2
12 161 2698 1
12 161 2700 2
12 161 2704 4
12 161 2716 1
12 162 1935 1
12 162 2017 1
12 162 2281 2
12 162 2313 2
12 162 2320 1
12 162 2326 1
12 162 2408 1
12 162 2416 3
12 162 2519 5
12 162 2584 1
12 162 2586 2
12 162 2589 1
12 162 2682 1
12 162 2705 3
12 162 2710 3
12 178 1854 1
12 178 1858 6
12 178 1894 1
12 178 2260 2
12 180 2171 1
12 182 2214 1
12 196 2162 1
12 196 2172 1
12 198 1897 1
12 198 2166 1
12 198 2171 1
12 204 1894 1
12 204 2261 1
12 206 2176 1
12 207 1894 1
12 207 1897 1
12 214 1675 5
12 214 1687 7
12 214 1696 1
12 214 1698 2
12 214 1701 1
12 214 1703 10
12 214 1714 1
12 214 1716 10
12 214 1729 25
12 214 1756 1
12 214 1902 1
12 214 1904 2
12 214 1914 5
12 214 1931 1
12 214 1941 1
12 214 1950 1
12 214 1952 3
12 214 1960 1
12 214 1965 2
12 214 1971 3
12 214 1977 1
12 214 1983 2
12 214 1990 17
12 214 2012 6
12 214 2019 1
12 214 2021 4
12 214 2026 2
12 214 2029 2
12 214 2034 1
12 214 2067 1
12 214 2072 1
12 214 2075 1
12 214 2079 3
12 214 2087 3
12 214 2091 3
12 214 2095 7
12 214 2103 2
12 214 2108 4
12 214 2113 1
12 214 2115 1
12 214 2117 2
12 214 2121 8
12 214 2130 1
12 214 2132 1
12 214 2135 3
12 214 2139 7
12 214 2147 1
12 214 2152 1
12 214 2158 1
12 214 2173 1
12 214 2178 1
12 214 2182 3
12 214 2192 4
12 214 2199 1
12 214 2207 1
12 214 2239 1
12 214 2241 1
12 214 2260 3
12 214 2266 3
12 214 2271 1
12 214 2277 2
12 214 2280 5
12 214 2287 4
12 214 2292 1
12 214 2299 1
12 214 2312 1
12 214 2349 1
12 214 2402 1
12 214 2404 1
12 214 2409 3
12 214 2417 1
12 214 2419 3
12 214 2423 3
12 214 2427 1
12 214 2469 2
12 214 2474 9
12 214 2504 2
12 214 2535 1
12 214 2573 1
12 214 2583 1
12 214 2589 1
12 214 2591 2
12 214 2620 1
12 214 2644 1
12 214 2650 1
12 214 2655 1
12 214 2658 2
12 214 2674 1
12 214 2680 1
12 214 2692 4
12 214 2698 1
12 214 2703 1
12 214 2706 1
12 214 2710 4
12 214 2715 1
12 214 2717 1
12 216 1756 1
12 217 1757 1
12 221 2176 1
12 223 1675 4
12 223 1680 4
12 223 1685 2
12 223 1691 2
12 223 1699 1
12 223 1702 1
12 223 1704 9
12 223 1724 5
12 223 1753 1
12 223 1829 1
12 223 1844 1
12 223 1854 1
12 223 1940 2
12 223 1944 1
12 223 1984 1
12 223 1987 2
12 223 2028 2
12 223 2039 1
12 223 2129 1
12 223 2133 1
12 223 2135 1
12 223 2143 2
12 223 2159 1
12 223 2217 1
12 223 2260 4
12 223 2265 1
12 223 2269 1
12 223 2271 1
12 223 2313 1
12 223 2416 2
12 223 2420 1
12 223 2501 1
12 223 2507 2
12 223 2518 4
12 223 2559 1
12 223 2579 1
12 223 2582 1
12 223 2584 1
12 223 2587 2
12 223 2592 1
12 223 2673 1
12 223 2710 2
12 224 2163 1
12 224 2417 1
12 225 2163 1
12 226 1728 1
12 226 1757 1
12 226 1999 1
12 226 2009 1
12 226 2014 2
12 226 2019 1
12 226 2028 1
12 226 2035 2
12 226 2041 1
12 226 2102 2
12 226 2136 1
12 226 2159 1
12 226 2261 1
12 226 2275 2
12 226 2278 2
12 226 2405 1
12 226 2415 1
12 226 2421 1
12 226 2427 1
12 226 2429 1
12 226 2431 1
12 226 2433 1
12 226 2521 3
12 226 2538 2
12 226 2575 1
12 226 2577 1
12 226 2586 1
12 226 2589 1
12 226 2596 1
12 226 2662 1
12 226 2669 1
12 226 2710 2
12 235 1677 1
12 235 1735 2
12 235 1738 3
12 235 1743 2
12 235 1746 1
12 235 1907 2
12 235 1911 1
12 235 1913 2
12 235 1917 1
12 235 1921 1
12 235 1925 1
12 235 1992 1
12 235 2002 1
12 235 2005 2
12 235 2018 1
12 235 2025 1
12 235 2031 1
12 235 2035 1
12 235 2040 2
12 235 2043 2
12 235 2047 3
12 235 2051 1
12 235 2054 2
12 235 2067 3
12 235 2073 3
12 235 2080 1
12 235 2082 3
12 235 2089 5
12 235 2111 1
12 235 2123 1
12 235 2132 3
12 235 2136 2
12 235 2139 14
12 235 2364 1
12 235 2374 6
12 235 2381 2
12 235 2384 5
12 235 2392 1
12 235 2398 2
12 235 2402 1
12 235 2404 2
12 235 2409 1
12 235 2416 2
12 235 2420 1
12 235 2502 1
12 235 2519 2
12 235 2524 1
12 235 2527 1
12 235 2530 4
12 235 2535 12
12 235 2548 6
12 235 2555 1
12 235 2573 2
12 235 2596 1
12 235 2613 2
12 235 2626 1
12 235 2630 1
12 235 2664 1
12 235 2669 4
12 235 2708 1
12 235 2710 1
12 235 2716 1
12 249 1981 1
12 249 2228 1
12 274 1894 2
12 278 1757 1
12 279 1732 1
12 279 2016 1
12 279 2159 2
12 279 2261 1
12 279 2407 1
12 279 2410 1
12 279 2416 2
12 279 2420 1
12 279 2425 1
12 279 2503 1
12 279 2505 2
12 279 2521 1
12 279 2523 1
12 279 2577 2
12 279 2581 9
12 279 2591 1
12 279 2655 1
12 279 2711 2
12 299 2199 2
12 299 2209 1
12 334 2178 1
12 335 2259 1
12 337 1676 1
12 337 1683 1
12 337 1740 1
12 337 1747 1
12 337 1751 1
12 337 1759 1
12 337 1816 2
12 337 1847 1
12 337 1851 4
12 337 1866 2
12 337 1874 3
12 337 1891 1
12 337 1893 6
12 337 1984 1
12 337 1986 2
12 337 1990 1
12 337 2036 1
12 337 2039 1
12 337 2041 1
12 337 2043 1
12 337 2045 2
12 337 2111 1
12 337 2149 1
12 337 2157 1
12 337 2265 1
12 337 2329 1
12 337 2332 1
12 337 2345 1
12 337 2347 1
12 337 2351 1
12 337 2355 2
12 337 2365 1
12 337 2404 1
12 337 2407 1
12 337 2413 1
12 337 2416 1
12 337 2420 3
12 337 2424 1
12 337 2427 1
12 337 2474 1
12 337 2478 2
12 337 2482 1
12 337 2484 2
12 337 2494 1
12 337 2497 1
12 337 2519 1
12 337 2522 1
12 337 2526 3
12 337 2537 1
12 337 2573 2
12 337 2578 2
12 337 2583 1
12 337 2585 1
12 337 2588 1
12 337 2592 1
12 337 2597 2
12 337 2625 1
12 337 2659 1
12 337 2709 3
12 349 1788 14
12 349 1816 1
12 349 1967 1
12 349 2171 1
12 349 2213 1
12 349 2266 1
12 352 1899 1
12 361 2167 1
12 361 2169 2
12 369 2051 1
12 369 2053 1
12 369 2404 1
12 369 2421 1
12 369 2423 2
12 369 2427 1
12 369 2488 1
12 369 2503 1
12 369 2505 1
12 369 2507 1
12 369 2519 2
12 369 2575 1
12 369 2592 2
12 369 2615 1
12 369 2643 1
12 369 2662 1
12 369 2677 1
12 369 2679 1
12 369 2683 2
12 369 2688 2
12 369 2691 2
12 369 2701 1
12 369 2713 2
13 21 1896 2
13 22 1756 1
13 64 1884 1
13 73 1762 1
13 73 1920 1
13 84 1783 1
13 84 1810 1
13 84 1855 1
13 84 1985 1
13 86 1691 1
13 86 1711 1
13 86 1713 1
13 86 1725 1
13 86 1736 1
13 86 1747 2
13 86 1751 1
13 86 1944 1
13 86 1948 2
13 86 1955 1
13 86 1961 1
13 92 1762 1
13 92 1927 1
13 95 1741 1
13 95 1753 1
13 95 1755 2
13 95 1759 1
13 95 1922 1
13 95 1937 2
13 95 1946 1
13 95 1948 1
13 116 1912 1
13 116 1914 1
13 121 1761 1
13 143 1910 1
13 149 1897 1
13 164 1682 1
13 164 1685 1
13 164 1737 1
13 164 1749 3
13 164 1899 1
13 164 1937 1
13 164 1939 1
13 170 1745 1
13 170 1908 1
13 170 1940 1
13 170 1942 1
13 170 1949 1
13 170 1954 1
13 170 2006 2
13 170 2009 1
13 170 2011 3
13 170 2030 2
13 170 2037 2
13 177 1688 1
13 177 1692 1
13 177 1695 1
13 177 1697 6
13 177 1708 2
13 177 1734 1
13 177 1736 1
13 177 1740 1
13 177 1742 3
13 177 1749 1
13 177 1751 1
13 177 1937 1
13 177 1939 1
13 177 1942 1
13 177 1993 1
13 177 2022 1
13 192 1758 1
13 210 1733 1
13 210 1737 1
13 210 1740 3
13 210 1744 1
13 210 1937 1
13 210 1940 1
13 210 1952 1
13 216 1762 1
13 225 1766 1
13 231 1908 1
13 241 1671 1
13 241 1682 1
13 241 1902 1
13 243 1737 1
13 243 1744 1
13 243 1753 1
13 243 1902 1
13 243 1949 1
13 243 1953 1
13 243 1955 1
13 253 1761 1
13 258 1681 2
13 258 1901 4
13 258 1906 1
13 258 1916 1
13 258 1925 1
13 258 1942 2
13 258 1945 1
13 258 1953 1
13 258 1960 2
13 258 1963 1
13 258 1965 13
13 258 1979 5
13 258 1985 1
13 258 2002 1
13 282 1760 1
13 316 1915 1
13 322 1897 1
13 325 1734 1
13 325 1753 1
13 325 1770 1
13 325 1772 1
13 325 1787 1
13 325 1790 1
13 325 1807 1
13 325 1812 2
13 325 1819 2
13 325 1822 1
13 325 1824 6
13 325 1831 1
13 325 1834 1
13 325 1840 1
13 325 1843 4
13 325 1849 1
13 325 1855 1
13 325 1870 4
13 325 1875 1
13 325 1900 2
13 325 1903 2
13 328 1897 1
13 329 1731 2
13 329 1734 1
13 329 1736 1
13 329 1865 1
13 329 1872 3
13 329 1894 1
13 329 1903 1
13 329 1907 1
13 329 1940 1
13 329 1951 1
13 329 2029 1
13 330 1927 1
13 348 1682 1
13 348 1961 1
13 348 1976 10
13 348 1999 1
13 348 2018 1
13 348 2026 2
13 348 2038 1
13 348 2041 1
14 25 1757 1
14 25 1759 1
14 25 1762 2
14 25 1889 2
14 25 1894 1
14 29 1895 1
14 29 2175 1
14 29 2307 1
14 35 2291 1
14 37 2200 1
14 37 2301 2
14 37 2307 1
14 45 2207 1
14 48 2235 1
14 48 2240 3
14 48 2244 1
14 48 2254 2
14 48 2279 1
14 49 2287 2
14 50 2325 2
14 50 2551 1
14 50 2553 4
14 50 2559 4
14 50 2564 1
14 50 2566 1
14 50 2568 2
14 51 1942 1
14 51 2319 1
14 51 2321 3
14 51 2527 3
14 51 2536 1
14 51 2714 1
14 55 2235 2
14 66 2718 2
14 67 1984 1
14 72 1758 1
14 72 1942 1
14 72 1947 1
14 72 2219 2
14 76 2208 1
14 85 1939 1
14 85 1946 1
14 85 1955 1
14 85 1988 1
14 85 2167 1
14 85 2170 2
14 85 2176 3
14 85 2181 19
14 85 2203 1
14 85 2205 1
14 85 2237 1
14 85 2260 2
14 85 2277 1
14 85 2288 2
14 85 2312 1
14 85 2435 1
14 85 2685 1
14 89 2264 1
14 89 2270 1
14 89 2274 6
14 89 2281 1
14 89 2286 1
14 89 2717 1
14 93 1959 1
14 93 2220 2
14 93 2226 1
14 105 2327 1
14 105 2543 6
14 105 2550 1
14 105 2553 6
14 105 2560 4
14 105 2565 3
14 105 2588 1
14 106 1973 1
14 106 1975 1
14 106 2179 1
14 106 2200 1
14 106 2365 1
14 110 2270 2
14 113 2183 1
14 113 2199 5
14 133 1967 1
14 133 2227 1
14 133 2233 1
14 133 2235 3
14 133 2239 3
14 133 2244 1
14 133 2251 1
14 133 2254 3
14 133 2260 1
14 134 2270 1
14 137 1894 2
14 137 1941 1
14 137 1943 2
14 137 1990 1
14 137 2242 1
14 137 2257 1
14 137 2300 3
14 137 2315 1
14 137 2327 1
14 137 2535 1
14 137 2621 1
14 137 2624 1
14 137 2666 1
14 137 2684 1
14 137 2686 1
14 137 2688 1
14 137 2694 1
14 137 2703 2
14 137 2714 2
14 137 2717 2
14 144 1956 2
14 144 1959 1
14 144 1962 2
14 144 1965 1
14 144 1979 1
14 144 2212 1
14 144 2214 2
14 144 2221 1
14 144 2238 2
14 144 2253 2
14 144 2266 1
14 144 2281 1
14 144 2283 2
14 154 1901 1
14 154 1905 3
14 154 1924 1
14 154 2010 1
14 154 2022 1
14 154 2115 1
14 154 2138 1
14 154 2311 1
14 154 2332 1
14 154 2334 1
14 154 2339 1
14 154 2348 1
14 154 2358 1
14 154 2361 1
14 154 2366 1
14 154 2370 1
14 154 2411 1
14 154 2425 3
14 154 2433 1
14 154 2437 1
14 154 2462 1
14 154 2466 1
14 154 2484 3
14 154 2500 1
14 154 2503 1
14 154 2506 1
14 154 2508 2
14 154 2514 2
14 154 2522 2
14 154 2622 2
14 154 2625 1
14 154 2627 4
14 154 2632 8
14 154 2641 1
14 154 2643 1
14 154 2648 15
14 154 2664 9
14 154 2675 2
14 157 1906 1
14 157 2014 1
14 157 2309 2
14 157 2332 1
14 157 2385 1
14 157 2484 1
14 157 2627 1
14 157 2630 2
14 157 2640 1
14 157 2644 3
14 157 2651 2
14 157 2667 1
14 157 2671 1
14 157 2673 1
14 157 2697 2
14 160 2718 1
14 163 1945 1
14 163 2308 1
14 167 1725 1
14 183 2301 1
14 183 2307 1
14 195 2287 1
14 198 2181 1
14 198 2192 1
14 198 2196 5
14 202 2274 2
14 203 2218 1
14 203 2259 1
14 203 2316 2
14 203 2321 2
14 203 2326 1
14 203 2545 4
14 203 2552 2
14 203 2555 2
14 203 2558 7
14 203 2566 1
14 203 2570 1
14 203 2585 1
14 203 2592 1
14 203 2599 1
14 203 2604 2
14 203 2617 1
14 203 2692 1
14 203 2694 1
14 203 2709 2
14 203 2715 1
14 203 2717 1
14 203 2719 1
14 213 1896 2
14 213 1942 2
14 213 1988 1
14 213 2525 4
14 229 2173 1
14 230 2000 1
14 230 2312 1
14 230 2318 1
14 230 2320 3
14 230 2327 1
14 230 2567 1
14 230 2569 1
14 230 2585 4
14 230 2591 1
14 230 2645 1
14 230 2707 1
14 234 1959 1
14 234 1978 1
14 234 2301 2
14 234 2307 1
14 239 2308 1
14 239 2423 2
14 239 2430 5
14 244 1924 1
14 244 2179 2
14 244 2182 1
14 244 2190 2
14 244 2196 2
14 244 2200 2
14 244 2203 2
14 244 2316 1
14 244 2321 1
14 244 2530 1
14 244 2711 2
14 255 2207 1
14 265 1923 1
14 265 1939 1
14 265 1952 1
14 265 2004 1
14 265 2152 1
14 265 2154 1
14 265 2185 2
14 265 2191 3
14 265 2196 9
14 265 2217 1
14 265 2244 1
14 265 2246 1
14 265 2255 1
14 265 2257 1
14 265 2264 1
14 265 2280 1
14 265 2354 2
14 265 2523 1
14 265 2536 2
14 265 2549 1
14 265 2590 1
14 265 2594 1
14 265 2616 1
14 265 2708 2
14 274 1958 1
14 274 1984 1
14 276 2270 1
14 278 1945 1
14 299 2202 1
14 299 2298 1
14 299 2301 1
14 303 2204 1
14 305 1956 1
14 305 2271 1
14 307 2252 1
14 308 2174 1
14 311 1896 1
14 311 1993 3
14 311 2177 1
14 311 2179 9
14 311 2191 12
14 311 2319 2
14 311 2525 2
14 311 2528 2
14 311 2544 1
14 311 2555 1
14 311 2558 1
14 311 2563 1
14 311 2592 3
14 311 2683 1
14 311 2716 4
14 332 2178 7
14 332 2192 5
14 332 2198 5
14 332 2204 7
14 332 2220 2
14 332 2224 4
14 332 2230 4
14 332 2237 10
14 332 2253 3
14 332 2270 1
14 332 2273 1
14 332 2286 2
14 340 2274 1
14 340 2292 1
14 360 2212 1
14 366 1894 2
14 368 2235 2
15 17 2212 1
15 30 1661 4
15 30 1666 1
15 30 1679 1
15 30 1689 2
15 30 1693 1
15 30 1695 1
15 30 1697 1
15 30 1700 1
15 30 1702 3
15 30 1707 1
15 30 1714 4
15 30 1719 7
15 30 1731 2
15 30 1734 3
15 30 1741 1
15 30 1743 2
15 30 1749 1
15 30 1899 2
15 30 1908 1
15 30 1915 1
15 30 1917 1
15 30 1927 1
15 30 1929 1
15 30 1933 1
15 30 1939 1
15 30 1993 1
15 30 1995 1
15 30 2020 1
15 30 2026 1
15 30 2029 1
15 30 2054 1
15 30 2065 1
15 30 2070 2
15 30 2073 2
15 30 2078 1
15 30 2082 1
15 30 2088 1
15 30 2092 1
15 30 2095 4
15 30 2102 3
15 30 2120 1
15 30 2122 1
15 30 2136 1
15 30 2144 3
15 30 2157 1
15 30 2291 1
15 30 2324 1
15 30 2331 1
15 30 2333 1
15 30 2336 1
15 30 2341 1
15 30 2353 1
15 30 2356 1
15 30 2377 3
15 30 2382 1
15 30 2386 1
15 30 2388 1
15 30 2398 10
15 30 2410 1
15 30 2414 13
15 30 2440 1
15 30 2443 1
15 30 2448 1
15 30 2453 1
15 30 2455 1
15 30 2459 9
15 30 2469 1
15 30 2472 3
15 30 2478 1
15 30 2480 1
15 30 2486 1
15 30 2488 1
15 30 2490 13
15 30 2506 1
15 30 2513 1
15 30 2532 1
15 30 2534 1
15 30 2557 2
15 30 2566 1
15 30 2578 1
15 30 2676 1
15 30 2684 2
15 30 2687 1
15 30 2709 1
15 35 1758 1
15 36 1896 1
15 43 1759 1
15 46 2175 1
15 47 1751 3
15 47 1756 1
15 47 1759 1
15 47 1991 1
15 47 2091 1
15 47 2266 1
15 47 2387 1
15 47 2440 2
15 47 2457 1
15 47 2463 1
15 47 2492 1
15 47 2494 2
15 47 2499 6
15 47 2506 1
15 47 2511 1
15 47 2517 1
15 47 2521 1
15 47 2559 1
15 47 2632 1
15 47 2652 2
15 47 2694 1
15 48 2205 1
15 48 2207 1
15 48 2209 1
15 59 2230 1
15 59 2262 1
15 60 1659 1
15 60 1671 3
15 60 1681 2
15 60 1684 2
15 60 1687 3
15 60 1693 4
15 60 1699 1
15 60 1701 1
15 60 1740 1
15 60 1743 1
15 60 1748 1
15 60 1750 1
15 60 1752 1
15 60 1756 4
15 60 1785 1
15 60 1825 1
15 60 1860 1
15 60 1870 1
15 60 1880 5
15 60 1891 5
15 60 1899 3
15 60 1929 4
15 60 1935 1
15 60 1992 2
15 60 2009 19
15 60 2030 13
15 60 2045 5
15 60 2052 9
15 60 2063 1
15 60 2065 3
15 60 2069 1
15 60 2076 2
15 60 2083 1
15 60 2085 6
15 60 2092 5
15 60 2098 1
15 60 2102 2
15 60 2106 1
15 60 2111 1
15 60 2113 3
15 60 2120 1
15 60 2122 1
15 60 2124 8
15 60 2137 2
15 60 2142 1
15 60 2147 2
15 60 2150 1
15 60 2153 1
15 60 2324 2
15 60 2327 2
15 60 2330 24
15 60 2355 7
15 60 2363 1
15 60 2369 1
15 60 2374 1
15 60 2385 2
15 60 2393 1
15 60 2398 30
15 60 2429 3
15 60 2436 1
15 60 2440 2
15 60 2443 1
15 60 2446 1
15 60 2448 5
15 60 2454 1
15 60 2456 1
15 60 2460 5
15 60 2468 1
15 60 2486 1
15 60 2528 2
15 60 2557 2
15 60 2563 5
15 60 2569 2
15 60 2575 10
15 60 2586 21
15 60 2611 1
15 60 2615 5
15 60 2622 2
15 60 2626 2
15 60 2630 1
15 60 2634 9
15 60 2644 1
15 60 2647 1
15 60 2668 1
15 60 2670 2
15 60 2675 5
15 60 2681 1
15 60 2683 2
15 60 2686 1
15 60 2693 1
15 60 2699 1
15 60 2706 1
15 60 2711 2
15 72 2197 1
15 73 1760 1
15 76 2211 1
15 77 1760 1
15 85 2175 1
15 86 1881 2
15 86 1894 2
15 90 1758 1
15 91 1675 1
15 91 1678 1
15 91 1742 1
15 91 1896 1
15 91 2168 1
15 91 2170 4
15 91 2297 1
15 91 2301 1
15 91 2370 1
15 91 2513 2
15 91 2517 1
15 91 2519 1
15 91 2526 1
15 91 2559 1
15 91 2677 1
15 91 2690 1
15 91 2713 1
15 112 1758 1
15 119 1662 9
15 119 1696 2
15 119 1700 1
15 119 1702 12
15 119 1720 1
15 119 1730 1
15 119 1732 1
15 119 1753 1
15 119 1761 1
15 119 1906 2
15 119 1916 1
15 119 1935 1
15 119 1939 2
15 119 1943 1
15 119 1945 3
15 119 1997 1
15 119 2017 1
15 119 2020 14
15 119 2035 2
15 119 2048 1
15 119 2052 1
15 119 2062 1
15 119 2064 4
15 119 2069 2
15 119 2083 1
15 119 2092 2
15 119 2095 2
15 119 2098 1
15 119 2102 1
15 119 2106 1
15 119 2117 1
15 119 2119 1
15 119 2125 1
15 119 2130 1
15 119 2138 1
15 119 2144 3
15 119 2153 2
15 119 2157 1
15 119 2209 2
15 119 2217 2
15 119 2296 1
15 119 2307 1
15 119 2330 1
15 119 2346 1
15 119 2353 1
15 119 2359 1
15 119 2375 1
15 119 2392 1
15 119 2403 1
15 119 2407 1
15 119 2410 1
15 119 2417 1
15 119 2440 7
15 119 2451 1
15 119 2453 4
15 119 2459 1
15 119 2463 1
15 119 2512 1
15 119 2517 1
15 119 2520 1
15 119 2555 1
15 119 2557 1
15 119 2561 1
15 119 2577 1
15 119 2583 1
15 119 2588 1
15 119 2595 1
15 119 2600 1
15 119 2611 1
15 119 2621 1
15 119 2624 2
15 119 2627 2
15 119 2630 1
15 119 2633 2
15 119 2638 2
15 119 2645 5
15 119 2656 4
15 119 2663 2
15 119 2668 1
15 119 2670 1
15 119 2672 2
15 119 2683 1
15 119 2687 3
15 119 2705 1
15 129 1760 1
15 130 2193 1
15 135 1757 1
15 136 1949 2
15 136 1960 5
15 136 1966 1
15 136 1974 3
15 136 1978 1
15 136 1981 1
15 136 1988 1
15 136 2169 3
15 136 2175 37
15 136 2214 3
15 136 2225 3
15 136 2230 1
15 136 2233 3
15 136 2237 1
15 136 2244 2
15 136 2248 2
15 136 2253 4
15 136 2540 1
15 141 1805 1
15 141 1894 2
15 146 2268 1
15 155 1750 1
15 155 1757 1
15 155 1766 1
15 155 1977 1
15 155 1989 1
15 155 2152 1
15 155 2264 1
15 155 2297 1
15 155 2434 1
15 155 2441 1
15 155 2443 1
15 155 2445 10
15 155 2513 1
15 155 2524 1
15 155 2526 2
15 155 2560 1
15 155 2562 1
15 155 2585 1
15 155 2645 1
15 155 2670 1
15 155 2691 1
15 155 2704 6
15 155 2713 4
15 159 2197 1
15 159 2202 1
15 159 2204 1
15 160 2189 2
15 160 2194 2
15 160 2199 4
15 160 2205 6
15 161 1739 1
15 161 1741 1
15 161 1743 1
15 161 1969 1
15 161 1975 1
15 161 1983 1
15 161 2172 3
15 161 2176 1
15 161 2226 2
15 161 2233 2
15 161 2237 1
15 161 2239 1
15 161 2252 3
15 161 2260 1
15 161 2399 1
15 162 2526 1
15 164 1860 1
15 164 1887 1
15 164 1893 1
15 166 1758 1
15 170 1806 2
15 170 1818 1
15 170 1846 2
15 170 1850 3
15 170 1855 2
15 170 1862 11
15 170 1874 1
15 170 1882 1
15 170 1886 2
15 170 1889 1
15 170 1893 1
15 173 1761 1
15 173 1765 1
15 173 1895 1
15 178 1764 1
15 178 1766 1
15 178 1768 1
15 178 1771 1
15 178 1778 1
15 178 1783 1
15 178 1787 1
15 178 1793 1
15 178 1801 2
15 178 1809 1
15 178 1816 1
15 178 1822 1
15 178 1847 2
15 178 1853 1
15 179 2197 1
15 180 1759 1
15 182 2214 1
15 196 1762 1
15 196 1933 1
15 196 1990 1
15 196 2306 1
15 196 2371 1
15 196 2496 1
15 196 2498 1
15 196 2513 1
15 196 2517 1
15 196 2524 1
15 196 2652 2
15 196 2710 1
15 196 2713 1
15 196 2716 1
15 204 1810 1
15 204 1877 2
15 206 1691 1
15 206 1741 1
15 206 1750 1
15 206 1752 1
15 206 1754 2
15 206 1757 1
15 206 1990 1
15 206 2090 2
15 206 2099 1
15 206 2147 1
15 206 2152 1
15 206 2298 1
15 206 2394 1
15 206 2428 1
15 206 2456 1
15 206 2508 1
15 206 2514 1
15 206 2524 2
15 206 2616 1
15 206 2643 1
15 206 2651 2
15 206 2669 1
15 206 2675 1
15 206 2677 1
15 206 2691 1
15 206 2713 1
15 207 1896 1
15 210 1860 1
15 210 1881 1
15 210 1894 1
15 214 1948 1
15 214 1960 1
15 214 1966 1
15 214 1974 1
15 214 2165 2
15 214 2170 1
15 214 2172 1
15 214 2177 4
15 214 2182 1
15 214 2189 3
15 214 2195 2
15 214 2207 1
15 214 2260 2
15 216 1760 1
15 224 1681 1
15 224 1746 1
15 224 1857 2
15 224 1862 1
15 224 1867 1
15 224 1898 1
15 224 2083 1
15 224 2091 1
15 224 2099 1
15 224 2150 1
15 224 2175 1
15 224 2298 1
15 224 2371 1
15 224 2428 1
15 224 2506 1
15 224 2517 1
15 224 2531 1
15 224 2556 1
15 224 2561 3
15 224 2571 1
15 224 2611 1
15 224 2651 1
15 225 1673 1
15 225 1681 3
15 225 1685 1
15 225 1687 2
15 225 1691 1
15 225 1708 1
15 225 1739 1
15 225 1741 1
15 225 1743 2
15 225 1746 1
15 225 1748 1
15 225 1753 1
15 225 1901 2
15 225 1928 1
15 225 1930 1
15 225 1932 1
15 225 1937 1
15 225 1982 1
15 225 1984 1
15 225 1987 3
15 225 1992 2
15 225 2012 2
15 225 2015 1
15 225 2029 1
15 225 2033 2
15 225 2037 1
15 225 2043 2
15 225 2048 1
15 225 2051 1
15 225 2054 4
15 225 2079 4
15 225 2097 4
15 225 2108 1
15 225 2111 1
15 225 2114 1
15 225 2119 1
15 225 2121 1
15 225 2127 3
15 225 2137 1
15 225 2147 1
15 225 2627 1
15 225 2629 1
15 225 2633 4
15 225 2640 1
15 225 2642 1
15 225 2661 2
15 225 2668 2
15 225 2671 4
15 225 2677 4
15 225 2688 2
15 225 2692 2
15 225 2706 4
15 225 2714 1
15 225 2716 2
15 226 2263 1
15 226 2427 1
15 235 2411 1
15 235 2421 1
15 237 1672 2
15 237 1679 1
15 237 1681 1
15 237 1683 2
15 237 1688 1
15 237 1694 4
15 237 1700 11
15 237 1712 1
15 237 1722 5
15 237 1730 1
15 237 1747 1
15 237 1750 1
15 237 1753 1
15 237 1758 1
15 237 1899 1
15 237 1931 3
15 237 1941 1
15 237 1983 1
15 237 2021 1
15 237 2027 2
15 237 2032 2
15 237 2059 1
15 237 2061 4
15 237 2071 1
15 237 2074 1
15 237 2088 2
15 237 2092 1
15 237 2095 1
15 237 2098 3
15 237 2102 1
15 237 2105 1
15 237 2107 1
15 237 2119 1
15 237 2122 1
15 237 2140 1
15 237 2146 1
15 237 2149 2
15 237 2154 2
15 237 2292 1
15 237 2297 1
15 237 2300 1
15 237 2305 1
15 237 2316 1
15 237 2323 4
15 237 2374 1
15 237 2379 1
15 237 2382 1
15 237 2384 1
15 237 2389 2
15 237 2399 1
15 237 2401 1
15 237 2405 2
15 237 2408 2
15 237 2415 1
15 237 2418 3
15 237 2437 1
15 237 2439 1
15 237 2443 1
15 237 2448 2
15 237 2489 1
15 237 2513 1
15 237 2558 1
15 237 2580 2
15 237 2583 5
15 237 2589 1
15 237 2599 2
15 237 2613 1
15 237 2633 3
15 237 2637 1
15 237 2643 3
15 237 2647 1
15 237 2650 1
15 237 2656 1
15 237 2667 1
15 237 2681 5
15 237 2693 1
15 237 2695 1
15 249 1754 1
15 249 1756 1
15 249 1896 1
15 249 1947 1
15 249 1979 2
15 249 1997 1
15 249 2152 2
15 249 2157 1
15 249 2266 1
15 251 1758 1
15 260 2215 1
15 260 2220 1
15 260 2301 1
15 270 1768 1
15 270 1771 1
15 270 1786 2
15 270 1894 2
15 273 1943 1
15 276 2211 1
15 279 2147 1
15 289 2219 1
15 297 1661 1
15 297 1678 1
15 297 1746 1
15 297 1750 1
15 297 1753 1
15 297 1943 1
15 297 1984 1
15 297 1986 2
15 297 2135 1
15 297 2292 1
15 297 2370 1
15 297 2435 2
15 297 2440 2
15 297 2446 1
15 297 2457 1
15 297 2459 1
15 297 2508 1
15 297 2516 1
15 297 2518 1
15 297 2520 1
15 297 2523 1
15 297 2532 1
15 297 2560 1
15 297 2614 1
15 297 2632 1
15 299 2200 1
15 299 2203 1
15 308 2491 1
15 325 1801 1
15 325 1821 1
15 325 1825 2
15 325 1834 1
15 325 1850 2
15 325 1854 5
15 325 1866 1
15 325 1868 3
15 325 1893 1
15 326 2439 1
15 326 2441 1
15 330 1760 1
15 337 2164 1
15 337 2674 1
15 337 2716 1
15 341 1759 1
15 343 1678 1
15 343 1745 1
15 343 1750 1
15 343 1991 1
15 343 1997 1
15 343 2152 1
15 343 2371 2
15 343 2440 1
15 343 2443 3
15 343 2447 6
15 343 2455 2
15 343 2458 1
15 343 2476 1
15 343 2499 1
15 343 2501 3
15 343 2519 3
15 343 2653 1
15 343 2706 1
15 343 2708 1
15 343 2710 1
15 343 2713 1
15 343 2718 1
15 349 1675 1
15 349 1681 1
15 349 1745 1
15 349 1944 1
15 349 1980 1
15 349 1989 1
15 349 2007 1
15 349 2068 1
15 349 2091 1
15 349 2149 2
15 349 2156 1
15 349 2214 1
15 349 2260 1
15 349 2290 1
15 349 2297 1
15 349 2450 1
15 349 2454 2
15 349 2502 1
15 349 2519 1
15 349 2521 3
15 349 2580 1
15 349 2615 1
15 349 2690 1
15 349 2706 2
15 349 2709 2
15 353 1755 1
15 353 1896 1
15 353 1993 1
15 353 2152 2
15 353 2157 1
15 353 2388 1
15 353 2437 2
15 353 2442 1
15 353 2445 10
15 353 2499 7
15 353 2514 1
15 353 2516 1
15 353 2519 2
15 353 2533 1
15 353 2554 1
15 353 2634 1
15 353 2641 1
15 353 2644 1
15 353 2651 1
15 353 2692 1
15 353 2710 1
15 361 2181 1
15 361 2183 1
16 19 1645 1
16 19 1718 2
16 19 1742 1
16 19 1897 1
16 19 1905 2
16 19 1910 1
16 19 1914 1
16 19 1960 1
16 19 2005 1
16 19 2007 1
16 19 2097 2
16 19 2107 1
16 19 2116 1
16 19 2130 9
16 19 2140 1
16 19 2145 2
16 19 2148 3
16 19 2153 1
16 19 2163 3
16 19 2168 2
16 19 2179 1
16 19 2213 3
16 19 2235 3
16 19 2243 1
16 19 2247 1
16 19 2334 1
16 19 2336 1
16 19 2479 1
16 19 2620 1
16 19 2630 2
16 19 2651 1
16 19 2656 1
16 19 2713 1
16 30 2190 1
16 30 2196 1
16 46 2154 1
16 47 2219 1
16 60 2169 1
16 60 2174 1
16 60 2178 1
16 74 1898 1
16 74 2105 1
16 74 2107 1
16 74 2251 1
16 74 2336 1
16 74 2340 1
16 74 2342 1
16 74 2455 1
16 74 2465 1
16 74 2473 1
16 74 2477 1
16 74 2481 2
16 74 2632 2
16 74 2690 1
16 74 2716 1
16 80 1920 1
16 92 2125 1
16 111 1618 1
16 111 1620 1
16 111 1643 1
16 111 1649 1
16 111 1665 5
16 111 1671 2
16 111 1898 1
16 111 1946 1
16 111 2005 1
16 111 2115 1
16 111 2117 1
16 111 2660 1
16 111 2707 1
16 116 1894 1
16 129 1929 1
16 143 2127 2
16 152 1900 1
16 152 1905 1
16 152 2003 1
16 152 2086 1
16 152 2091 1
16 152 2095 1
16 152 2106 1
16 152 2135 1
16 152 2235 1
16 152 2413 1
16 152 2424 1
16 152 2461 3
16 152 2474 1
16 152 2480 1
16 152 2484 1
16 152 2578 1
16 152 2589 1
16 152 2610 1
16 152 2660 1
16 153 2150 1
16 164 1930 1
16 170 1928 1
16 178 2205 1
16 186 1751 1
16 186 1899 1
16 186 2164 3
16 186 2169 1
16 186 2190 1
16 188 1635 1
16 188 1659 1
16 188 1662 1
16 188 1665 2
16 188 1677 2
16 188 1685 1
16 188 1693 1
16 188 1698 1
16 188 1700 1
16 188 1705 1
16 188 1707 1
16 188 1710 1
16 188 1717 1
16 188 1747 1
16 188 1750 1
16 188 1941 1
16 188 1948 1
16 188 2030 1
16 188 2537 1
16 188 2640 1
16 193 1659 1
16 193 1897 1
16 193 1899 1
16 193 2252 1
16 193 2335 9
16 193 2478 1
16 193 2652 1
16 194 2535 1
16 204 2214 1
16 216 1894 1
16 229 1649 2
16 229 1653 1
16 229 1897 1
16 229 2005 1
16 229 2097 1
16 229 2102 1
16 229 2104 1
16 229 2106 2
16 229 2235 4
16 229 2241 1
16 229 2267 2
16 229 2276 2
16 229 2301 2
16 229 2326 1
16 229 2338 1
16 229 2347 1
16 229 2462 1
16 229 2482 1
16 229 2533 1
16 229 2535 2
16 229 2684 2
16 229 2695 1
16 229 2700 2
16 231 1933 2
16 237 2181 1
16 237 2208 1
16 247 1614 1
16 247 1625 1
16 247 1672 1
16 247 1894 1
16 247 2092 1
16 247 2242 1
16 247 2255 1
16 247 2337 6
16 247 2456 1
16 247 2472 1
16 247 2528 1
16 247 2616 2
16 270 2179 1
16 270 2195 1
16 270 2213 1
16 270 2219 1
16 271 2120 1
16 271 2189 1
16 293 1666 1
16 293 1676 1
16 293 1713 1
16 293 1743 1
16 293 1962 1
16 293 2007 1
16 293 2090 1
16 293 2092 1
16 293 2096 1
16 293 2102 1
16 293 2106 3
16 293 2236 1
16 293 2329 1
16 293 2451 1
16 293 2454 1
16 293 2482 1
16 293 2486 1
16 293 2495 1
16 293 2535 1
16 293 2613 1
16 293 2615 1
16 293 2640 1
16 293 2652 1
16 293 2660 1
16 293 2684 1
16 293 2694 1
16 293 2697 1
16 297 2187 2
16 297 2214 1
16 301 1614 1
16 301 1655 2
16 301 1671 1
16 301 1674 1
16 301 1676 1
16 301 1744 1
16 301 1747 3
16 301 1894 1
16 301 1947 1
16 301 1966 7
16 301 1974 2
16 301 1977 6
16 301 1984 19
16 301 2005 4
16 301 2010 1
16 301 2025 11
16 301 2037 2
16 301 2040 14
16 301 2059 2
16 301 2062 1
16 301 2067 3
16 301 2073 3
16 301 2078 2
16 301 2083 2
16 301 2086 3
16 301 2093 2
16 301 2098 1
16 301 2109 4
16 301 2122 2
16 301 2125 1
16 301 2248 1
16 301 2252 1
16 301 2353 3
16 301 2358 2
16 301 2361 1
16 301 2363 3
16 301 2372 3
16 301 2377 4
16 301 2384 9
16 301 2394 6
16 301 2403 10
16 301 2419 3
16 301 2423 4
16 301 2428 3
16 301 2435 2
16 301 2438 9
16 301 2448 3
16 301 2452 6
16 301 2459 2
16 301 2465 1
16 301 2473 1
16 301 2477 1
16 301 2538 7
16 301 2546 1
16 301 2549 7
16 301 2557 8
16 301 2566 11
16 301 2578 10
16 301 2589 24
16 301 2614 1
16 301 2620 1
16 301 2641 1
16 301 2647 1
16 301 2664 1
16 301 2675 1
16 301 2677 1
16 301 2680 4
16 333 1649 1
16 333 1676 9
16 333 1688 3
16 333 1760 1
16 333 1805 1
16 333 1819 1
16 333 1821 1
16 333 1824 3
16 333 1894 1
16 333 1912 1
16 333 1997 1
16 333 2095 1
16 333 2098 2
16 333 2102 1
16 333 2115 1
16 333 2254 1
16 333 2335 2
16 333 2374 1
16 333 2489 1
16 333 2491 1
16 333 2536 1
16 333 2618 1
16 333 2622 1
16 333 2631 4
16 333 2638 1
16 333 2662 2
16 333 2711 8
16 334 1899 1
16 337 2203 2
16 338 1618 1
16 338 1649 1
16 338 1901 1
16 338 1906 1
16 338 1943 1
16 338 1946 2
16 338 1958 1
16 338 1997 1
16 338 2115 1
16 338 2122 7
16 338 2130 1
16 338 2133 5
16 338 2139 1
16 338 2141 10
16 338 2152 2
16 338 2165 1
16 338 2251 1
16 338 2335 3
16 338 2339 1
16 338 2341 6
16 338 2473 1
16 338 2604 1
16 338 2715 1
16 343 2193 1
16 343 2201 1
16 347 1632 1
16 347 1649 1
16 347 1658 2
16 347 1674 1
16 347 1714 4
16 347 1719 1
16 347 1723 2
16 347 1727 4
16 347 1732 1
16 347 1735 4
16 347 1741 2
16 347 1747 1
16 347 1897 1
16 347 1899 1
16 347 1966 1
16 347 1969 1
16 347 1973 1
16 347 1976 1
16 347 1979 1
16 347 1984 1
16 347 1987 1
16 347 1992 2
16 347 1996 3
16 347 2001 1
16 347 2004 5
16 347 2010 3
16 347 2021 1
16 347 2023 2
16 347 2028 1
16 347 2032 1
16 347 2037 4
16 347 2044 2
16 347 2047 1
16 347 2049 3
16 347 2055 2
16 347 2059 2
16 347 2065 2
16 347 2068 1
16 347 2071 1
16 347 2078 1
16 347 2082 1
16 347 2086 2
16 347 2089 2
16 347 2099 1
16 347 2106 2
16 347 2109 2
16 347 2114 1
16 347 2116 1
16 347 2119 1
16 347 2235 1
16 347 2237 2
16 347 2242 2
16 347 2248 1
16 347 2250 2
16 347 2335 2
16 347 2338 4
16 347 2344 1
16 347 2346 1
16 347 2351 1
16 347 2372 1
16 347 2375 1
16 347 2389 1
16 347 2407 1
16 347 2436 1
16 347 2439 1
16 347 2462 1
16 347 2465 2
16 347 2472 1
16 347 2543 1
16 347 2582 1
16 347 2588 1
16 347 2594 1
16 347 2597 1
16 347 2600 1
16 347 2604 3
16 347 2608 10
16 347 2658 2
16 347 2661 1
16 347 2663 1
16 347 2665 1
16 347 2702 1
16 347 2709 2
16 354 2277 1
17 25 1948 1
17 26 1758 1
17 41 1758 1
17 41 1954 1
17 41 1956 1
17 41 1974 1
17 42 1766 1
17 48 2215 1
17 49 2216 1
17 53 1902 1
17 54 1758 1
17 55 1938 1
17 55 1942 1
17 55 2260 4
17 57 1741 1
17 57 1989 2
17 57 1992 2
17 57 2003 1
17 57 2019 2
17 57 2205 1
17 57 2214 1
17 57 2341 1
17 57 2366 1
17 57 2370 1
17 57 2382 1
17 57 2391 1
17 57 2394 1
17 57 2398 3
17 57 2433 1
17 57 2436 1
17 57 2441 1
17 58 1732 4
17 58 1737 3
17 58 1741 1
17 58 1747 3
17 58 1922 4
17 58 1932 1
17 58 1992 1
17 58 2005 1
17 58 2014 1
17 58 2027 1
17 58 2038 1
17 58 2043 1
17 58 2047 1
17 58 2062 4
17 58 2071 1
17 58 2084 2
17 58 2087 1
17 58 2102 1
17 58 2112 1
17 58 2120 1
17 58 2143 1
17 58 2185 1
17 58 2194 2
17 58 2200 1
17 58 2205 2
17 58 2214 1
17 58 2322 2
17 58 2325 3
17 58 2330 2
17 58 2333 1
17 58 2339 1
17 58 2360 1
17 58 2364 2
17 58 2369 1
17 58 2381 10
17 58 2392 3
17 58 2397 2
17 58 2402 4
17 58 2424 1
17 58 2430 2
17 58 2433 1
17 58 2436 8
17 58 2447 1
17 58 2455 1
17 58 2591 2
17 58 2596 2
17 58 2602 2
17 58 2622 7
17 58 2631 1
17 58 2633 3
17 58 2638 1
17 58 2640 5
17 58 2646 2
17 58 2649 1
17 58 2651 1
17 58 2657 1
17 58 2665 1
17 58 2669 2
17 58 2673 1
17 58 2683 2
17 58 2707 3
17 58 2711 1
17 58 2713 4
17 58 2718 2
17 72 1985 1
17 75 1716 1
17 75 1718 2
17 75 1726 1
17 75 1729 3
17 75 1734 5
17 75 1741 1
17 75 1747 3
17 75 1911 1
17 75 1931 1
17 75 1986 1
17 75 1988 2
17 75 1993 1
17 75 1995 1
17 75 2000 7
17 75 2009 1
17 75 2011 4
17 75 2016 3
17 75 2020 14
17 75 2035 12
17 75 2049 2
17 75 2053 3
17 75 2058 5
17 75 2064 1
17 75 2066 1
17 75 2068 7
17 75 2090 1
17 75 2097 4
17 75 2104 2
17 75 2107 7
17 75 2116 4
17 75 2121 2
17 75 2127 2
17 75 2132 2
17 75 2136 1
17 75 2174 1
17 75 2181 1
17 75 2186 2
17 75 2195 1
17 75 2197 1
17 75 2203 2
17 75 2221 1
17 75 2223 1
17 75 2225 7
17 75 2233 1
17 75 2265 1
17 75 2267 1
17 75 2270 1
17 75 2272 6
17 75 2279 1
17 75 2284 1
17 75 2288 2
17 75 2298 2
17 75 2312 2
17 75 2320 10
17 75 2331 1
17 75 2333 1
17 75 2335 3
17 75 2339 1
17 75 2365 1
17 75 2380 3
17 75 2405 1
17 75 2407 2
17 75 2446 1
17 75 2449 2
17 75 2452 1
17 75 2598 3
17 75 2602 3
17 75 2607 1
17 75 2610 1
17 75 2624 2
17 75 2627 1
17 75 2630 8
17 75 2640 1
17 75 2642 1
17 75 2645 3
17 75 2663 1
17 75 2681 1
17 75 2683 2
17 75 2690 2
17 75 2693 1
17 75 2695 1
17 75 2707 6
17 75 2718 1
17 82 1939 1
17 82 1942 1
17 82 1945 2
17 82 1948 1
17 82 1952 1
17 82 1954 4
17 82 1959 1
17 82 1961 1
17 82 1963 5
17 82 1969 4
17 82 1976 1
17 82 1980 3
17 82 2260 3
17 82 2264 3
17 82 2268 5
17 82 2274 1
17 82 2276 2
17 82 2279 2
17 82 2283 1
17 82 2289 1
17 82 2291 1
17 82 2294 1
17 82 2296 1
17 85 2266 1
17 96 2207 1
17 96 2318 1
17 96 2382 1
17 96 2388 1
17 96 2397 3
17 96 2404 4
17 96 2449 2
17 96 2592 1
17 96 2665 1
17 107 2444 1
17 107 2448 1
17 121 2235 1
17 121 2267 1
17 121 2313 1
17 126 2452 1
17 127 1748 1
17 127 2008 1
17 127 2011 1
17 127 2031 1
17 127 2034 2
17 127 2039 1
17 127 2045 3
17 127 2050 4
17 127 2055 4
17 127 2061 9
17 127 2071 3
17 127 2075 5
17 127 2082 1
17 127 2085 3
17 127 2090 3
17 127 2094 1
17 127 2108 6
17 127 2118 3
17 127 2146 3
17 127 2164 1
17 127 2166 1
17 127 2183 6
17 127 2194 3
17 127 2199 1
17 127 2204 2
17 127 2208 1
17 127 2237 1
17 127 2325 2
17 127 2453 1
17 127 2591 1
17 127 2602 1
17 127 2620 1
17 127 2628 1
17 127 2630 3
17 127 2634 2
17 127 2646 2
17 127 2650 1
17 127 2664 1
17 127 2666 1
17 127 2682 1
17 127 2686 1
17 127 2688 2
17 127 2711 5
17 127 2717 2
17 134 1935 1
17 134 1988 1
17 134 2319 1
17 134 2349 1
17 134 2358 6
17 134 2370 1
17 134 2380 4
17 134 2392 2
17 134 2396 3
17 134 2402 1
17 134 2431 1
17 134 2574 1
17 134 2584 1
17 134 2587 2
17 134 2590 1
17 134 2593 1
17 137 2264 1
17 137 2278 1
17 138 1987 1
17 138 1991 1
17 138 2358 1
17 138 2406 1
17 138 2411 2
17 138 2453 1
17 145 1742 1
17 145 1753 5
17 145 1910 1
17 145 1939 1
17 145 1947 1
17 145 1986 2
17 145 1991 1
17 145 2215 3
17 145 2219 1
17 145 2225 1
17 145 2228 1
17 145 2341 2
17 145 2345 3
17 145 2350 1
17 145 2368 1
17 145 2371 2
17 145 2380 2
17 145 2383 1
17 145 2404 1
17 145 2410 1
17 145 2455 1
17 145 2503 1
17 145 2590 1
17 145 2592 1
17 150 1758 1
17 150 2219 1
17 150 2255 1
17 150 2262 1
17 154 1895 1
17 159 2215 1
17 159 2349 1
17 160 2215 1
17 166 2256 2
17 166 2259 1
17 166 2268 5
17 166 2274 3
17 166 2278 1
17 166 2282 2
17 166 2291 1
17 166 2295 1
17 166 2302 1
17 168 1942 1
17 168 2383 1
17 168 2386 1
17 168 2388 1
17 168 2390 5
17 168 2397 1
17 168 2399 1
17 168 2409 1
17 175 1899 3
17 175 1903 1
17 175 2444 1
17 179 1758 1
17 182 1992 1
17 182 2316 1
17 182 2364 1
17 182 2384 1
17 182 2433 3
17 182 2665 1
17 182 2667 1
17 189 2214 1
17 190 2255 1
17 195 1713 4
17 198 2215 1
17 199 1766 1
17 208 1760 1
17 245 1941 1
17 251 1941 1
17 251 2309 1
17 254 2279 1
17 254 2311 1
17 254 2360 1
17 254 2366 2
17 254 2390 1
17 254 2392 1
17 254 2394 4
17 254 2399 1
17 254 2403 2
17 254 2409 1
17 254 2450 3
17 254 2590 1
17 254 2677 3
17 255 2256 1
17 255 2268 2
17 255 2274 1
17 255 2279 2
17 255 2282 1
17 256 1941 1
17 257 1756 2
17 257 1990 1
17 257 2365 1
17 257 2384 1
17 257 2403 1
17 257 2451 1
17 274 1900 1
17 276 2220 1
17 276 2224 3
17 276 2228 1
17 276 2230 1
17 276 2237 2
17 282 1905 1
17 283 1758 1
17 289 2217 1
17 295 2256 1
17 298 1939 1
17 298 2274 1
17 305 1712 1
17 305 1717 2
17 305 1720 2
17 305 1723 1
17 305 1726 17
17 305 1744 1
17 305 1746 1
17 305 1748 2
17 305 1911 8
17 305 1920 2
17 305 1924 1
17 305 1926 1
17 305 1987 1
17 305 1990 1
17 305 1993 1
17 305 1996 1
17 305 2004 92
17 305 2097 9
17 305 2107 8
17 305 2116 11
17 305 2128 6
17 305 2137 16
17 305 2154 4
17 305 2159 1
17 305 2161 14
17 305 2176 6
17 305 2183 1
17 305 2185 6
17 305 2192 5
17 305 2198 5
17 305 2204 3
17 305 2309 1
17 305 2311 1
17 305 2316 1
17 305 2321 1
17 305 2323 9
17 305 2333 7
17 305 2341 1
17 305 2343 1
17 305 2345 1
17 305 2361 1
17 305 2370 1
17 305 2381 1
17 305 2384 1
17 305 2390 1
17 305 2393 1
17 305 2397 1
17 305 2403 1
17 305 2445 2
17 305 2461 1
17 305 2464 1
17 305 2493 3
17 305 2503 1
17 305 2551 2
17 305 2556 2
17 305 2566 4
17 305 2571 1
17 305 2575 1
17 305 2578 1
17 305 2580 1
17 305 2583 1
17 305 2587 1
17 305 2592 1
17 305 2598 3
17 305 2602 3
17 305 2610 1
17 305 2612 1
17 305 2620 9
17 305 2638 19
17 305 2658 4
17 305 2664 1
17 305 2678 4
17 305 2683 10
17 305 2695 24
17 315 1755 1
17 315 2222 1
17 315 2224 1
17 315 2239 1
17 315 2251 1
17 315 2345 1
17 315 2348 1
17 315 2358 2
17 315 2380 1
17 315 2382 2
17 315 2386 6
17 315 2404 4
17 315 2409 2
17 315 2431 1
17 315 2436 1
17 315 2439 4
17 315 2449 3
17 315 2453 1
17 315 2591 1
17 315 2593 1
17 315 2595 3
17 319 1956 1
17 319 1975 1
17 323 1943 1
17 327 1717 3
17 327 1730 2
17 327 1736 2
17 327 1741 2
17 327 1911 1
17 327 1930 1
17 327 1934 1
17 327 1994 2
17 327 2000 1
17 327 2005 1
17 327 2007 1
17 327 2016 1
17 327 2023 3
17 327 2041 1
17 327 2046 1
17 327 2048 7
17 327 2059 1
17 327 2065 1
17 327 2070 11
17 327 2082 1
17 327 2084 1
17 327 2086 3
17 327 2093 3
17 327 2100 1
17 327 2102 3
17 327 2106 1
17 327 2311 1
17 327 2318 1
17 327 2321 3
17 327 2353 1
17 327 2365 1
17 327 2397 1
17 327 2433 6
17 327 2442 1
17 327 2589 1
17 327 2603 4
17 327 2609 2
17 327 2617 1
17 327 2631 1
17 327 2641 1
17 327 2646 1
17 327 2650 1
17 327 2667 1
17 327 2672 1
17 327 2676 2
17 327 2696 2
17 327 2703 4
17 327 2711 8
17 335 1766 1
17 342 1903 1
17 345 2293 1
17 345 2296 1
17 345 2302 1
17 346 1959 1
17 346 1974 1
17 346 1990 1
17 351 1959 1
17 351 1974 1
17 351 2299 1
17 351 2306 1
17 351 2314 1
17 364 1990 1
17 364 2215 1
17 364 2347 1
17 364 2366 1
17 364 2370 1
17 364 2384 1
17 364 2394 1
17 364 2410 1
17 364 2432 2
17 364 2436 1
17 364 2453 1
17 364 2455 1
17 364 2457 4
17 364 2462 17
17 364 2481 7
17 364 2490 25
17 364 2516 1
17 364 2518 1
17 364 2522 4
17 364 2527 4
17 364 2532 4
17 364 2537 3
17 364 2542 2
17 364 2545 2
17 364 2548 1
17 364 2555 5
17 364 2561 22
17 364 2584 3
17 364 2592 1
17 364 2673 2
18 21 1898 1
18 27 1772 5
18 27 1778 2
18 27 1782 1
18 27 1798 2
18 27 1801 1
18 27 1814 3
18 27 1820 2
18 27 1824 2
18 27 1853 1
18 27 1876 1
18 27 1878 4
18 27 1884 2
18 27 1887 2
18 27 1918 1
18 27 2024 1
18 27 2085 1
18 27 2099 1
18 27 2122 2
18 27 2267 1
18 27 2426 1
18 27 2629 1
18 27 2691 1
18 27 2696 1
18 27 2716 3
18 46 1721 4
18 46 1726 5
18 46 1733 1
18 46 1738 1
18 46 1752 1
18 46 1917 2
18 46 1920 1
18 46 1923 2
18 46 1926 1
18 46 1928 1
18 46 1930 1
18 46 1932 2
18 46 2032 1
18 46 2138 3
18 46 2415 1
18 46 2717 1
18 52 1662 1
18 52 2029 1
18 52 2032 2
18 52 2140 1
18 52 2348 1
18 52 2716 1
18 63 2466 3
18 63 2470 1
18 69 2144 1
18 69 2460 1
18 76 2180 1
18 78 2178 1
18 87 2454 1
18 87 2466 3
18 89 2185 1
18 130 2022 2
18 130 2027 5
18 130 2348 1
18 143 2183 1
18 159 2177 1
18 161 2172 1
18 171 1658 1
18 171 1660 1
18 171 1781 2
18 171 1851 1
18 171 1894 1
18 171 2125 2
18 171 2162 1
18 190 2484 1
18 198 2180 1
18 201 1910 1
18 201 2026 3
18 201 2060 1
18 208 2138 1
18 208 2182 1
18 209 2048 1
18 209 2138 2
18 209 2679 1
18 216 2137 1
18 216 2141 1
18 220 2200 2
18 220 2207 1
18 220 2232 1
18 220 2248 1
18 220 2508 1
18 221 2139 1
18 221 2181 2
18 228 2218 1
18 228 2220 1
18 232 2209 1
18 232 2443 2
18 236 1658 1
18 236 2030 1
18 236 2035 1
18 236 2041 1
18 236 2210 1
18 236 2218 1
18 236 2508 1
18 238 2144 1
18 238 2198 1
18 238 2200 1
18 238 2210 1
18 238 2220 1
18 238 2225 1
18 248 1640 7
18 248 1648 7
18 248 1656 2
18 248 1678 1
18 248 1695 2
18 248 1702 2
18 248 1705 1
18 248 1711 6
18 248 1718 11
18 248 1730 1
18 248 1732 6
18 248 1739 7
18 248 1747 4
18 248 1759 1
18 248 1894 1
18 248 1897 2
18 248 1905 3
18 248 1909 2
18 248 1912 2
18 248 1915 1
18 248 1918 1
18 248 1920 1
18 248 1922 1
18 248 1925 4
18 248 1930 1
18 248 1932 2
18 248 1935 1
18 248 1937 1
18 248 1939 1
18 248 1941 1
18 248 1943 1
18 248 1949 1
18 248 1954 4
18 248 1959 8
18 248 1968 11
18 248 1980 1
18 248 2125 1
18 248 2227 1
18 248 2232 1
18 248 2249 4
18 248 2265 4
18 248 2276 4
18 248 2281 2
18 248 2294 1
18 248 2297 1
18 248 2302 1
18 248 2304 3
18 248 2308 1
18 248 2312 1
18 248 2318 2
18 248 2326 1
18 248 2334 1
18 248 2345 2
18 248 2353 1
18 248 2356 1
18 248 2359 3
18 248 2363 1
18 248 2366 1
18 248 2370 1
18 248 2373 1
18 248 2375 1
18 248 2377 4
18 248 2383 2
18 248 2386 4
18 248 2392 9
18 248 2406 2
18 248 2415 1
18 248 2417 3
18 248 2427 1
18 248 2502 1
18 248 2679 1
18 248 2686 3
18 248 2696 1
18 248 2704 1
18 248 2706 1
18 272 2205 1
18 272 2211 1
18 272 2214 1
18 272 2216 1
18 272 2224 1
18 272 2230 1
18 272 2245 1
18 277 1897 1
18 280 1629 1
18 280 1701 1
18 280 1706 1
18 280 1718 1
18 280 1785 2
18 280 1788 1
18 280 1841 2
18 280 1844 1
18 280 1896 2
18 280 1900 1
18 280 1909 1
18 280 1949 1
18 280 2024 1
18 280 2137 1
18 280 2139 2
18 280 2194 1
18 280 2227 1
18 280 2456 1
18 280 2496 1
18 280 2631 1
18 284 1893 1
18 284 1896 1
18 284 2151 1
18 284 2173 1
18 284 2712 1
18 290 1721 2
18 290 1724 1
18 290 1726 4
18 290 1756 1
18 290 2122 1
18 290 2125 1
18 290 2138 3
18 290 2198 1
18 290 2204 3
18 290 2210 1
18 290 2223 1
18 290 2225 1
18 290 2230 2
18 290 2235 1
18 290 2237 1
18 290 2239 1
18 290 2242 2
18 290 2245 2
18 290 2249 2
18 290 2312 2
18 290 2444 2
18 290 2449 1
18 290 2451 2
18 290 2454 5
18 290 2493 1
18 290 2630 1
18 292 1779 1
18 292 1781 3
18 292 1796 1
18 292 1807 3
18 292 1826 2
18 292 1829 3
18 292 2464 1
18 294 2137 7
18 300 1638 1
18 300 1943 2
18 300 2196 1
18 300 2203 2
18 300 2212 2
18 300 2234 2
18 300 2237 1
18 300 2253 1
18 300 2258 1
18 300 2264 8
18 300 2274 5
18 300 2280 25
18 300 2307 1
18 300 2309 2
18 300 2322 3
18 300 2327 1
18 300 2331 1
18 300 2334 6
18 300 2341 6
18 300 2352 1
18 300 2354 7
18 300 2376 1
18 300 2444 1
18 300 2447 1
18 300 2455 3
18 300 2464 1
18 300 2470 1
18 300 2502 1
18 300 2509 2
18 300 2518 2
18 300 2521 2
18 300 2535 2
18 300 2546 3
18 300 2558 2
18 300 2562 1
18 300 2565 1
18 300 2567 1
18 300 2569 5
18 300 2576 1
18 300 2578 1
18 300 2585 4
18 300 2612 3
18 300 2620 1
18 300 2633 12
18 300 2646 2
18 300 2651 1
18 300 2655 2
18 300 2665 6
18 300 2672 6
18 300 2681 1
18 300 2689 2
18 300 2692 1
18 300 2704 1
18 300 2706 4
18 300 2715 1
18 302 2137 1
18 308 1755 2
18 308 2718 1
18 314 1641 2
18 314 1683 1
18 314 1956 1
18 314 1959 10
18 314 1983 12
18 314 2001 1
18 314 2005 11
18 314 2019 3
18 314 2026 1
18 314 2138 1
18 314 2140 2
18 314 2203 1
18 314 2205 1
18 314 2208 1
18 314 2218 3
18 314 2230 2
18 314 2238 2
18 314 2291 1
18 314 2313 2
18 314 2325 2
18 314 2328 1
18 314 2340 2
18 314 2343 1
18 314 2497 1
18 314 2588 6
18 314 2598 14
18 314 2613 11
18 314 2627 1
18 326 1754 3
18 326 2027 1
18 326 2123 1
18 326 2717 1
18 355 1856 1
18 355 1894 1
18 360 2128 1
18 360 2134 1
18 365 2447 1
18 365 2463 1
18 365 2470 3
18 365 2474 1
18 365 2477 11
18 365 2490 1
18 367 2453 2
18 367 2464 5
18 367 2471 1
19 21 2231 2
19 24 1899 1
19 27 2159 1
19 30 2188 4
19 30 2223 1
19 43 1912 1
19 47 2194 1
19 60 2166 1
19 60 2168 2
19 60 2174 1
19 60 2176 2
19 60 2193 2
19 60 2216 1
19 73 1903 1
19 73 2230 1
19 74 1634 1
19 74 1661 3
19 74 1671 2
19 74 1674 1
19 74 1712 1
19 74 1939 1
19 74 1942 1
19 74 1945 1
19 74 1948 1
19 74 1950 1
19 74 1966 1
19 74 1971 1
19 74 1992 2
19 74 1995 1
19 74 1997 1
19 74 2000 1
19 74 2003 3
19 74 2020 1
19 74 2047 1
19 74 2049 5
19 74 2055 1
19 74 2061 1
19 74 2063 1
19 74 2085 2
19 74 2118 1
19 74 2198 2
19 74 2238 1
19 74 2341 1
19 74 2348 1
19 74 2373 1
19 74 2390 3
19 74 2398 2
19 74 2408 1
19 74 2418 2
19 74 2423 2
19 74 2426 3
19 74 2442 3
19 74 2454 1
19 74 2474 1
19 74 2539 1
19 74 2562 2
19 74 2573 1
19 74 2577 1
19 74 2584 2
19 74 2589 1
19 74 2593 1
19 74 2601 1
19 74 2603 1
19 74 2605 4
19 74 2612 1
19 74 2623 1
19 74 2632 1
19 74 2638 1
19 74 2662 1
19 74 2664 1
19 74 2673 1
19 74 2689 1
19 80 1898 2
19 80 1941 1
19 83 2126 1
19 92 2126 1
19 111 1619 1
19 111 1673 1
19 111 1685 1
19 111 1711 1
19 111 1729 1
19 111 1743 1
19 111 1896 1
19 111 1898 1
19 111 1900 1
19 111 1940 1
19 111 1945 1
19 111 1949 1
19 111 1988 1
19 111 1995 1
19 111 2000 2
19 111 2003 1
19 111 2010 4
19 111 2016 1
19 111 2020 1
19 111 2023 1
19 111 2029 1
19 111 2033 1
19 111 2035 2
19 111 2043 4
19 111 2086 1
19 111 2096 1
19 111 2105 2
19 111 2116 1
19 111 2248 1
19 111 2656 1
19 111 2668 1
19 111 2709 1
19 116 1800 1
19 116 1828 1
19 116 1876 1
19 116 1887 1
19 116 1894 1
19 129 1894 1
19 134 2343 1
19 141 2183 1
19 143 1899 1
19 143 1938 1
19 149 1900 1
19 149 1925 1
19 149 2119 1
19 152 1633 1
19 152 1711 1
19 152 1733 1
19 152 1753 1
19 152 1819 1
19 152 1862 2
19 152 1893 2
19 152 1899 2
19 152 1902 5
19 152 1910 1
19 152 1914 2
19 152 1938 2
19 152 2000 1
19 152 2008 2
19 152 2035 1
19 152 2095 1
19 152 2099 5
19 152 2106 2
19 152 2118 1
19 152 2142 1
19 152 2233 1
19 152 2236 1
19 152 2421 2
19 152 2449 1
19 152 2456 2
19 152 2460 2
19 152 2474 2
19 152 2481 1
19 152 2572 1
19 152 2618 1
19 152 2620 1
19 152 2635 1
19 152 2637 1
19 152 2680 1
19 152 2686 1
19 152 2708 6
19 170 1911 1
19 178 2153 1
19 186 1747 1
19 186 1899 1
19 186 2164 2
19 186 2169 1
19 188 1671 1
19 188 1744 1
19 188 1897 1
19 188 1914 1
19 188 1945 1
19 188 1956 1
19 188 2120 1
19 188 2254 2
19 188 2336 1
19 188 2338 5
19 188 2345 1
19 188 2455 1
19 188 2462 1
19 188 2464 1
19 188 2473 1
19 188 2643 2
19 188 2689 1
19 188 2711 1
19 191 1915 1
19 191 1939 1
19 193 1615 2
19 193 1620 1
19 193 1629 4
19 193 1637 1
19 193 1660 1
19 193 1666 4
19 193 1672 2
19 193 1675 1
19 193 1677 1
19 193 1681 1
19 193 1683 1
19 193 1685 1
19 193 1691 2
19 193 1694 1
19 193 1700 1
19 193 1710 1
19 193 1712 2
19 193 1746 5
19 193 1760 2
19 193 1767 1
19 193 1769 5
19 193 1783 1
19 193 1785 3
19 193 1790 2
19 193 1795 5
19 193 1802 2
19 193 1807 4
19 193 1812 1
19 193 1818 1
19 193 1826 1
19 193 1835 2
19 193 1840 3
19 193 1853 3
19 193 1860 3
19 193 1868 1
19 193 1871 1
19 193 1875 8
19 193 1885 1
19 193 1887 1
19 193 1890 3
19 193 1895 1
19 193 1927 1
19 193 1949 2
19 193 1952 2
19 193 1955 1
19 193 1958 1
19 193 1962 1
19 193 1966 2
19 193 1970 2
19 193 1974 9
19 193 1985 1
19 193 1988 1
19 193 1992 1
19 193 2002 3
19 193 2006 2
19 193 2011 4
19 193 2023 1
19 193 2025 1
19 193 2027 2
19 193 2032 1
19 193 2035 1
19 193 2114 1
19 193 2198 2
19 193 2245 1
19 193 2261 1
19 193 2287 2
19 193 2296 1
19 193 2298 5
19 193 2305 3
19 193 2334 1
19 193 2342 1
19 193 2347 3
19 193 2351 1
19 193 2354 3
19 193 2373 1
19 193 2379 5
19 193 2386 1
19 193 2388 4
19 193 2394 1
19 193 2396 5
19 193 2403 4
19 193 2408 1
19 193 2413 10
19 193 2428 1
19 193 2431 4
19 193 2436 5
19 193 2442 12
19 193 2455 1
19 193 2459 2
19 193 2466 3
19 193 2470 1
19 193 2472 2
19 193 2535 3
19 193 2539 2
19 193 2543 1
19 193 2545 2
19 193 2548 1
19 193 2550 1
19 193 2553 1
19 193 2555 12
19 193 2568 2
19 193 2572 8
19 193 2583 9
19 193 2593 4
19 193 2598 7
19 193 2606 3
19 193 2620 1
19 193 2633 3
19 193 2640 2
19 193 2653 1
19 193 2660 3
19 193 2666 1
19 193 2668 2
19 193 2672 1
19 194 1919 2
19 194 1924 1
19 194 1930 1
19 200 1894 1
19 201 2158 1
19 204 2207 1
19 204 2209 1
19 204 2211 5
19 204 2219 1
19 204 2224 2
19 207 2180 1
19 207 2189 2
19 207 2194 1
19 211 2157 1
19 223 2226 1
19 223 2228 1
19 229 1619 1
19 229 1625 2
19 229 1634 1
19 229 1637 1
19 229 1661 2
19 229 1671 1
19 229 1713 1
19 229 1723 1
19 229 1730 1
19 229 1898 1
19 229 1900 1
19 229 1964 1
19 229 1966 1
19 229 1970 1
19 229 1976 12
19 229 1989 9
19 229 2000 3
19 229 2004 4
19 229 2009 4
19 229 2014 3
19 229 2018 5
19 229 2024 2
19 229 2027 5
19 229 2033 1
19 229 2035 8
19 229 2044 9
19 229 2054 2
19 229 2057 1
19 229 2059 6
19 229 2066 1
19 229 2084 1
19 229 2095 1
19 229 2098 1
19 229 2235 6
19 229 2246 1
19 229 2254 1
19 229 2348 1
19 229 2355 3
19 229 2372 1
19 229 2380 1
19 229 2390 6
19 229 2397 6
19 229 2405 7
19 229 2415 7
19 229 2423 7
19 229 2431 2
19 229 2434 9
19 229 2444 12
19 229 2460 1
19 229 2471 1
19 229 2479 1
19 229 2485 3
19 229 2489 1
19 229 2491 2
19 229 2494 3
19 229 2502 2
19 229 2530 2
19 229 2534 1
19 229 2536 2
19 229 2539 4
19 229 2546 1
19 229 2548 2
19 229 2553 1
19 229 2555 2
19 229 2559 7
19 229 2567 13
19 229 2582 10
19 229 2593 11
19 229 2607 2
19 229 2610 8
19 229 2620 4
19 229 2632 1
19 229 2634 1
19 229 2639 1
19 229 2650 1
19 229 2671 3
19 229 2707 1
19 230 2337 1
19 231 1903 1
19 232 2159 1
19 234 2183 2
19 237 2191 1
19 238 2157 3
19 247 1616 2
19 247 1619 3
19 247 1623 1
19 247 1625 2
19 247 1636 2
19 247 1731 2
19 247 1741 1
19 247 1894 1
19 247 1897 2
19 247 1955 3
19 247 1964 1
19 247 2393 1
19 247 2454 3
19 247 2540 1
19 247 2543 1
19 247 2664 1
19 247 2671 1
19 247 2706 1
19 247 2711 2
19 249 2198 2
19 266 1899 1
19 266 1945 1
19 266 2714 1
19 270 2184 1
19 270 2190 1
19 270 2194 1
19 271 2126 1
19 271 2199 1
19 273 1913 1
19 275 2340 1
19 293 1614 1
19 293 1616 2
19 293 1621 1
19 293 1627 1
19 293 1631 1
19 293 1633 1
19 293 1665 2
19 293 1670 2
19 293 1676 2
19 293 1679 1
19 293 1682 2
19 293 1685 1
19 293 1687 1
19 293 1746 1
19 293 1939 1
19 293 1951 2
19 293 1957 1
19 293 1960 1
19 293 1964 1
19 293 2006 1
19 293 2008 2
19 293 2059 2
19 293 2077 1
19 293 2085 3
19 293 2095 1
19 293 2101 2
19 293 2104 1
19 293 2107 1
19 293 2242 1
19 293 2254 1
19 293 2361 1
19 293 2368 3
19 293 2400 1
19 293 2416 1
19 293 2421 4
19 293 2427 1
19 293 2438 1
19 293 2443 1
19 293 2460 1
19 293 2591 1
19 293 2615 1
19 293 2637 1
19 293 2671 2
19 293 2688 1
19 297 2192 1
19 297 2194 1
19 300 2157 2
19 301 1614 1
19 301 1619 2
19 301 1645 1
19 301 1662 1
19 301 1672 1
19 301 1897 1
19 301 1999 1
19 301 2065 1
19 301 2090 1
19 301 2093 1
19 301 2115 1
19 301 2118 1
19 301 2234 1
19 301 2390 1
19 301 2421 2
19 301 2425 1
19 301 2474 3
19 301 2480 1
19 301 2619 1
19 301 2637 1
19 301 2639 1
19 301 2643 1
19 301 2699 1
19 301 2712 1
19 302 1913 1
19 311 2337 1
19 316 1899 1
19 330 1898 1
19 331 2207 1
19 333 1626 1
19 333 1633 1
19 333 1671 2
19 333 1674 3
19 333 1713 1
19 333 1743 1
19 333 1913 1
19 333 1938 1
19 333 1940 1
19 333 1957 1
19 333 1996 1
19 333 2086 1
19 333 2090 1
19 333 2098 3
19 333 2103 1
19 333 2106 1
19 333 2116 2
19 333 2124 1
19 333 2456 1
19 333 2462 1
19 333 2473 1
19 333 2479 1
19 333 2619 3
19 333 2628 1
19 333 2666 1
19 333 2692 1
19 333 2713 2
19 334 1916 1
19 334 2229 1
19 337 2210 1
19 338 1714 1
19 338 1733 1
19 338 1745 1
19 338 1747 2
19 338 1896 1
19 338 1898 1
19 338 1900 1
19 338 1907 1
19 338 1915 2
19 338 1945 1
19 338 1949 1
19 338 2021 1
19 338 2130 1
19 338 2132 9
19 338 2142 3
19 338 2146 1
19 338 2148 3
19 338 2156 1
19 338 2158 1
19 338 2163 3
19 338 2169 1
19 338 2200 1
19 338 2202 1
19 338 2211 2
19 338 2233 2
19 338 2236 1
19 338 2243 1
19 338 2246 1
19 338 2248 1
19 338 2253 4
19 338 2259 2
19 338 2272 1
19 338 2278 1
19 338 2284 2
19 338 2287 2
19 338 2296 5
19 338 2302 1
19 338 2306 2
19 338 2316 1
19 338 2319 1
19 338 2321 1
19 338 2335 1
19 338 2341 1
19 338 2345 1
19 338 2374 1
19 338 2389 2
19 338 2394 1
19 338 2408 1
19 338 2417 1
19 338 2419 1
19 338 2429 1
19 338 2439 1
19 338 2445 2
19 338 2497 1
19 338 2556 1
19 338 2592 1
19 338 2622 2
19 338 2633 1
19 338 2635 1
19 338 2669 2
19 338 2677 1
19 338 2681 1
19 338 2714 1
19 343 2192 1
19 347 1616 1
19 347 1633 1
19 347 1674 1
19 347 1681 1
19 347 1685 2
19 347 1712 1
19 347 1716 9
19 347 1743 2
19 347 1756 1
19 347 1759 2
19 347 1768 1
19 347 1790 1
19 347 1796 2
19 347 1805 3
19 347 1810 1
19 347 1813 1
19 347 1840 1
19 347 1868 1
19 347 1872 3
19 347 1888 2
19 347 1894 1
19 347 1898 1
19 347 1958 1
19 347 1960 1
19 347 1998 1
19 347 2004 1
19 347 2008 1
19 347 2016 1
19 347 2032 1
19 347 2087 1
19 347 2090 1
19 347 2093 1
19 347 2098 1
19 347 2102 1
19 347 2107 2
19 347 2112 1
19 347 2173 1
19 347 2236 3
19 347 2240 2
19 347 2243 1
19 347 2245 2
19 347 2248 1
19 347 2253 1
19 347 2335 2
19 347 2338 6
19 347 2348 1
19 347 2367 2
19 347 2376 1
19 347 2393 1
19 347 2422 1
19 347 2425 1
19 347 2443 1
19 347 2457 1
19 347 2460 1
19 347 2474 1
19 347 2491 1
19 347 2539 1
19 347 2615 1
19 347 2619 2
19 347 2670 2
19 347 2696 1
19 347 2698 1
19 347 2701 2
19 347 2707 1
19 347 2712 5
19 347 2718 1
19 352 2156 1
19 357 2189 1
19 357 2462 1
19 357 2464 1
20 115 2317 1
20 115 2339 1
20 115 2346 1
20 115 2549 1
20 115 2554 2
20 115 2557 1
20 115 2638 1
20 115 2642 2
20 115 2645 1
20 115 2649 1
20 115 2653 1
20 115 2655 2
20 115 2658 3
20 115 2662 1
20 115 2665 1
20 115 2668 1
20 115 2674 1
20 115 2678 1
20 115 2682 5
20 115 2688 1
20 115 2690 2
20 115 2694 2
20 115 2700 1
20 115 2704 1
20 115 2709 1
20 115 2718 1
20 148 2473 1
20 148 2478 1
20 148 2489 1
20 148 2534 1
20 148 2553 1
20 148 2556 2
20 148 2580 1
20 148 2582 1
20 148 2711 1
20 158 2322 1
20 174 2315 1
20 174 2318 1
20 174 2320 1
20 174 2322 1
20 174 2553 1
20 174 2555 1
20 174 2652 2
20 174 2706 1
20 176 2471 1
20 176 2554 2
20 176 2557 1
20 176 2673 1
20 176 2678 1
20 176 2680 4
20 176 2700 1
20 176 2703 2
20 176 2715 4
20 250 2318 1
20 250 2320 1
20 250 2322 1
20 250 2405 1
20 250 2412 1
20 250 2476 1
20 250 2553 1
20 250 2555 2
20 250 2573 1
20 250 2581 1
20 250 2711 1
20 267 2315 1
20 267 2355 1
20 267 2471 1
20 267 2534 1
20 267 2714 1
20 336 2355 1
20 336 2550 1
20 336 2712 1
20 336 2715 1
20 339 2313 1
20 339 2367 1
20 339 2552 2
20 339 2580 1
20 339 2639 1
20 339 2644 2
20 339 2647 5
20 339 2656 4
20 339 2662 49
20 339 2716 1
21 24 1688 1
21 24 1899 1
21 24 1905 3
21 24 1923 1
21 24 1938 3
21 24 1948 1
21 24 1954 1
21 24 1968 2
21 24 2022 1
21 24 2031 1
21 24 2034 1
21 24 2095 2
21 24 2102 3
21 24 2107 1
21 24 2110 1
21 24 2112 1
21 24 2121 4
21 24 2127 2
21 24 2130 3
21 24 2137 5
21 24 2145 2
21 24 2151 1
21 24 2155 1
21 24 2157 1
21 24 2163 1
21 24 2166 1
21 24 2246 1
21 24 2257 1
21 24 2290 1
21 24 2307 1
21 24 2312 1
21 24 2327 1
21 24 2346 1
21 24 2348 4
21 24 2362 3
21 24 2369 1
21 24 2380 1
21 24 2438 1
21 24 2496 1
21 24 2499 4
21 24 2505 9
21 24 2516 1
21 24 2518 4
21 24 2523 6
21 24 2530 6
21 24 2537 1
21 24 2540 16
21 24 2557 8
21 24 2566 6
21 24 2573 6
21 24 2679 3
21 24 2685 1
21 24 2689 1
21 24 2691 3
21 24 2695 1
21 24 2697 3
21 24 2702 1
21 24 2707 1
21 24 2709 1
21 24 2714 1
21 36 2223 1
21 43 2493 1
21 73 2142 1
21 74 1929 3
21 77 1930 2
21 77 2216 1
21 77 2658 1
21 80 1900 1
21 80 1943 1
21 80 1989 1
21 80 2076 2
21 80 2096 1
21 80 2119 2
21 80 2243 2
21 80 2246 2
21 80 2249 1
21 80 2310 1
21 80 2338 4
21 80 2349 1
21 80 2380 2
21 80 2536 2
21 80 2646 1
21 80 2666 2
21 80 2671 1
21 80 2673 2
21 80 2677 1
21 80 2705 1
21 83 1729 1
21 83 1737 1
21 83 1900 1
21 83 1934 1
21 83 1939 3
21 83 1950 1
21 83 1954 1
21 83 1956 3
21 83 1963 1
21 83 1970 3
21 83 1981 1
21 83 1997 2
21 83 2000 1
21 83 2008 1
21 83 2026 1
21 83 2049 1
21 83 2081 1
21 83 2095 3
21 83 2107 1
21 83 2120 1
21 83 2233 1
21 83 2245 1
21 83 2247 1
21 83 2257 1
21 83 2266 1
21 83 2268 1
21 83 2280 1
21 83 2306 1
21 83 2312 1
21 83 2326 1
21 83 2350 2
21 92 2185 1
21 92 2192 1
21 92 2204 1
21 111 2172 1
21 116 2536 1
21 134 1893 1
21 143 1711 1
21 143 1716 1
21 143 1726 2
21 143 1740 1
21 143 1938 3
21 143 1952 1
21 143 1957 6
21 143 1965 1
21 143 1975 2
21 143 1978 2
21 143 1986 1
21 143 1989 2
21 143 2025 5
21 143 2034 2
21 143 2043 2
21 143 2047 1
21 143 2049 2
21 143 2053 1
21 143 2058 1
21 143 2062 10
21 143 2073 3
21 143 2090 4
21 143 2102 4
21 143 2248 1
21 143 2291 1
21 143 2347 3
21 143 2351 2
21 143 2409 1
21 143 2413 2
21 143 2420 1
21 143 2428 1
21 143 2458 2
21 143 2461 2
21 143 2466 1
21 143 2469 1
21 143 2484 1
21 143 2492 1
21 143 2545 1
21 143 2572 1
21 143 2580 2
21 143 2584 3
21 143 2590 1
21 143 2636 1
21 143 2638 1
21 143 2641 1
21 143 2644 1
21 143 2647 1
21 143 2653 3
21 143 2658 1
21 143 2660 1
21 143 2663 4
21 143 2668 3
21 143 2672 1
21 143 2678 1
21 143 2686 2
21 143 2689 3
21 143 2694 1
21 143 2709 6
21 149 1698 1
21 149 1704 1
21 149 1708 1
21 149 1710 5
21 149 1717 2
21 149 1720 3
21 149 1724 1
21 149 1728 1
21 149 1730 1
21 149 1732 3
21 149 1736 1
21 149 1739 4
21 149 1744 7
21 149 1752 1
21 149 1754 2
21 149 1757 4
21 149 1776 1
21 149 1787 1
21 149 1801 2
21 149 1814 1
21 149 1843 1
21 149 1894 5
21 149 1901 1
21 149 1940 1
21 149 1943 1
21 149 1947 2
21 149 1950 2
21 149 1953 5
21 149 2050 1
21 149 2054 2
21 149 2057 1
21 149 2060 1
21 149 2062 10
21 149 2073 1
21 149 2081 9
21 149 2091 2
21 149 2094 1
21 149 2101 2
21 149 2104 7
21 149 2213 1
21 149 2242 3
21 149 2299 2
21 149 2347 2
21 149 2351 2
21 149 2354 2
21 149 2363 8
21 149 2372 1
21 149 2374 2
21 149 2379 8
21 149 2388 2
21 149 2392 1
21 149 2394 1
21 149 2400 10
21 149 2411 34
21 149 2446 4
21 149 2451 6
21 149 2459 1
21 149 2462 2
21 149 2467 1
21 149 2469 1
21 149 2471 1
21 149 2473 2
21 149 2483 1
21 149 2487 2
21 149 2491 1
21 149 2493 3
21 149 2538 2
21 149 2541 4
21 149 2546 19
21 149 2566 5
21 149 2573 3
21 149 2577 3
21 149 2588 1
21 149 2597 1
21 149 2602 9
21 149 2621 15
21 149 2648 1
21 149 2651 1
21 149 2661 2
21 149 2664 2
21 149 2667 3
21 149 2671 1
21 149 2674 3
21 149 2683 2
21 149 2688 4
21 149 2698 7
21 149 2709 7
21 152 1939 1
21 177 1897 1
21 178 2195 1
21 180 2124 1
21 182 1895 1
21 183 2176 1
21 186 1698 1
21 186 1905 1
21 186 1924 1
21 186 2107 1
21 186 2244 1
21 186 2246 1
21 186 2249 9
21 186 2260 2
21 186 2263 6
21 186 2270 1
21 186 2272 2
21 186 2275 2
21 186 2278 2
21 186 2282 5
21 186 2288 2
21 186 2294 1
21 186 2297 2
21 186 2305 1
21 186 2307 2
21 186 2329 2
21 186 2333 1
21 186 2345 1
21 186 2350 1
21 186 2463 1
21 186 2475 1
21 186 2497 1
21 186 2499 1
21 186 2501 5
21 186 2510 1
21 186 2535 3
21 186 2710 2
21 186 2713 3
21 188 1900 1
21 188 1902 1
21 188 2141 1
21 188 2535 1
21 191 1710 1
21 191 1722 1
21 191 1728 1
21 191 1741 1
21 191 1743 1
21 191 1745 1
21 191 1899 1
21 191 1904 1
21 191 1942 2
21 191 1954 1
21 191 1970 1
21 191 1984 2
21 191 1999 3
21 191 2003 1
21 191 2008 1
21 191 2016 1
21 191 2024 1
21 191 2050 3
21 191 2068 2
21 191 2079 2
21 191 2082 1
21 191 2089 1
21 191 2091 1
21 191 2093 1
21 191 2095 2
21 191 2115 1
21 191 2239 1
21 191 2243 1
21 191 2263 1
21 191 2271 2
21 191 2290 1
21 191 2304 1
21 191 2324 1
21 191 2331 1
21 191 2334 1
21 191 2336 1
21 191 2338 1
21 191 2340 2
21 191 2343 1
21 191 2346 7
21 191 2358 1
21 191 2360 2
21 191 2364 3
21 191 2368 1
21 191 2386 1
21 191 2397 1
21 191 2399 1
21 191 2411 1
21 191 2444 2
21 191 2447 4
21 191 2453 4
21 191 2461 1
21 191 2468 1
21 191 2470 1
21 191 2477 1
21 191 2483 1
21 191 2487 1
21 191 2494 1
21 191 2505 1
21 191 2537 1
21 191 2540 1
21 191 2545 1
21 191 2549 3
21 191 2553 2
21 191 2557 1
21 191 2564 1
21 191 2567 2
21 191 2572 1
21 191 2574 2
21 191 2581 1
21 191 2593 2
21 191 2596 6
21 191 2649 3
21 191 2653 3
21 191 2660 1
21 191 2665 1
21 191 2669 1
21 191 2673 1
21 191 2675 2
21 191 2678 1
21 191 2681 1
21 191 2685 1
21 191 2687 1
21 191 2705 1
21 192 1898 1
21 193 2143 1
21 193 2240 1
21 194 1917 1
21 194 2200 2
21 194 2214 1
21 196 2221 1
21 207 2177 1
21 207 2227 1
21 210 1897 1
21 216 1906 1
21 232 2136 1
21 241 1898 1
21 247 1925 1
21 247 2207 1
21 261 1898 1
21 266 1733 1
21 266 2119 1
21 266 2258 1
21 266 2283 1
21 266 2339 1
21 266 2349 4
21 266 2354 1
21 266 2358 1
21 270 2221 1
21 271 1909 2
21 271 2535 1
21 273 2493 1
21 277 1730 2
21 277 1736 1
21 277 1740 2
21 277 1904 2
21 277 1965 1
21 277 1998 1
21 277 2050 2
21 277 2080 1
21 277 2089 1
21 277 2091 1
21 277 2093 2
21 277 2114 4
21 277 2158 1
21 277 2234 1
21 277 2239 1
21 277 2257 3
21 277 2261 2
21 277 2286 4
21 277 2299 3
21 277 2303 1
21 277 2305 2
21 277 2310 1
21 277 2328 1
21 277 2330 6
21 277 2337 3
21 277 2346 1
21 277 2349 3
21 277 2356 2
21 277 2365 1
21 277 2382 1
21 277 2385 1
21 277 2395 1
21 277 2398 1
21 277 2410 1
21 277 2447 2
21 277 2451 1
21 277 2454 1
21 277 2463 3
21 277 2477 2
21 277 2490 7
21 277 2501 2
21 277 2505 3
21 277 2509 1
21 277 2511 6
21 277 2520 7
21 277 2530 3
21 277 2535 5
21 277 2571 1
21 277 2584 2
21 277 2646 1
21 277 2648 1
21 277 2667 2
21 277 2671 1
21 277 2673 1
21 277 2682 2
21 277 2710 1
21 279 2226 1
21 288 1710 1
21 288 1715 1
21 288 1718 1
21 288 1732 1
21 288 1736 1
21 288 1900 6
21 288 1911 1
21 288 1913 1
21 288 1930 2
21 288 1937 6
21 288 1944 2
21 288 1966 1
21 288 2010 1
21 288 2030 1
21 288 2048 1
21 288 2050 1
21 288 2092 1
21 288 2112 2
21 288 2119 2
21 288 2122 1
21 288 2124 3
21 288 2128 4
21 288 2133 1
21 288 2139 3
21 288 2144 4
21 288 2150 2
21 288 2153 6
21 288 2160 1
21 288 2162 1
21 288 2165 2
21 288 2168 2
21 288 2183 1
21 288 2185 1
21 288 2187 1
21 288 2191 1
21 288 2198 1
21 288 2203 1
21 288 2205 2
21 288 2218 3
21 288 2239 1
21 288 2241 2
21 288 2244 2
21 288 2247 1
21 288 2249 7
21 288 2257 1
21 288 2259 1
21 288 2263 10
21 288 2275 5
21 288 2283 1
21 288 2285 1
21 288 2287 2
21 288 2291 8
21 288 2300 2
21 288 2303 1
21 288 2306 3
21 288 2311 2
21 288 2314 3
21 288 2319 1
21 288 2322 1
21 288 2327 1
21 288 2330 1
21 288 2332 4
21 288 2337 2
21 288 2345 3
21 288 2351 2
21 288 2381 1
21 288 2408 1
21 288 2430 1
21 288 2458 1
21 288 2476 1
21 288 2588 1
21 288 2593 1
21 288 2595 1
21 288 2662 1
21 288 2664 1
21 288 2667 1
21 288 2671 1
21 288 2713 1
21 293 1941 1
21 301 2535 1
21 302 1713 1
21 302 1946 1
21 302 1956 1
21 302 1959 1
21 302 2010 1
21 302 2013 1
21 302 2017 5
21 302 2023 1
21 302 2029 1
21 302 2035 2
21 302 2097 1
21 302 2233 1
21 302 2243 2
21 302 2257 1
21 302 2311 1
21 302 2330 1
21 302 2339 1
21 302 2346 3
21 302 2358 1
21 302 2363 1
21 302 2365 1
21 302 2370 2
21 302 2468 1
21 302 2496 1
21 302 2596 3
21 302 2654 1
21 305 1894 1
21 309 2535 2
21 316 1699 1
21 316 1704 1
21 316 1707 3
21 316 1939 1
21 316 1948 1
21 316 1954 1
21 316 1978 1
21 316 2008 3
21 316 2012 1
21 316 2027 3
21 316 2033 2
21 316 2037 1
21 316 2039 2
21 316 2042 1
21 316 2046 1
21 316 2052 1
21 316 2069 1
21 316 2078 2
21 316 2092 1
21 316 2095 2
21 316 2240 2
21 316 2243 1
21 316 2329 1
21 316 2340 1
21 316 2345 1
21 316 2348 2
21 316 2352 1
21 316 2366 7
21 316 2478 1
21 316 2484 1
21 316 2486 1
21 316 2502 1
21 316 2509 1
21 316 2516 1
21 316 2537 1
21 316 2539 1
21 316 2541 2
21 316 2544 1
21 316 2557 1
21 316 2560 3
21 316 2566 1
21 316 2572 1
21 316 2576 3
21 316 2581 2
21 316 2588 1
21 316 2596 1
21 316 2608 9
21 316 2620 1
21 316 2623 8
21 316 2651 2
21 316 2660 2
21 316 2664 2
21 316 2669 1
21 316 2673 4
21 316 2679 7
21 316 2688 1
21 316 2691 4
21 316 2702 1
21 322 1701 3
21 322 1706 2
21 322 1895 1
21 322 1900 1
21 322 1929 3
21 322 1941 2
21 322 1968 1
21 322 2008 3
21 322 2012 3
21 322 2016 5
21 322 2022 1
21 322 2026 1
21 322 2029 1
21 322 2031 1
21 322 2036 2
21 322 2040 1
21 322 2042 3
21 322 2046 1
21 322 2080 3
21 322 2092 1
21 322 2097 10
21 322 2110 1
21 322 2112 1
21 322 2124 1
21 322 2223 1
21 322 2239 1
21 322 2242 1
21 322 2245 3
21 322 2258 1
21 322 2287 1
21 322 2317 2
21 322 2324 1
21 322 2347 1
21 322 2350 3
21 322 2358 1
21 322 2361 2
21 322 2366 1
21 322 2379 1
21 322 2488 1
21 322 2496 1
21 322 2535 1
21 322 2537 1
21 322 2540 4
21 322 2545 1
21 322 2548 1
21 322 2568 1
21 322 2572 2
21 322 2590 8
21 322 2599 9
21 322 2616 1
21 322 2618 1
21 322 2620 1
21 322 2623 1
21 322 2654 1
21 322 2669 8
21 322 2679 3
21 322 2685 1
21 322 2690 1
21 322 2694 1
21 322 2699 1
21 322 2711 1
21 322 2713 2
21 325 1904 1
21 326 2143 1
21 328 1691 3
21 328 1710 3
21 328 1729 1
21 328 1736 5
21 328 1744 6
21 328 1751 1
21 328 1753 2
21 328 1756 1
21 328 1771 1
21 328 1775 3
21 328 1782 2
21 328 1789 1
21 328 1813 2
21 328 1834 2
21 328 1843 2
21 328 1848 2
21 328 1852 7
21 328 1861 9
21 328 1871 2
21 328 1875 2
21 328 1883 3
21 328 1889 1
21 328 1891 2
21 328 1894 2
21 328 1897 2
21 328 1950 6
21 328 1970 3
21 328 1974 2
21 328 1978 5
21 328 1985 8
21 328 1995 2
21 328 1999 2
21 328 2009 3
21 328 2027 1
21 328 2033 5
21 328 2044 1
21 328 2046 7
21 328 2056 3
21 328 2062 7
21 328 2070 1
21 328 2072 6
21 328 2080 1
21 328 2083 3
21 328 2087 3
21 328 2093 2
21 328 2103 2
21 328 2113 1
21 328 2125 1
21 328 2127 2
21 328 2130 1
21 328 2133 1
21 328 2138 1
21 328 2145 2
21 328 2150 2
21 328 2157 1
21 328 2163 1
21 328 2233 1
21 328 2240 1
21 328 2243 1
21 328 2266 16
21 328 2283 2
21 328 2286 1
21 328 2289 1
21 328 2291 9
21 328 2302 3
21 328 2306 2
21 328 2309 1
21 328 2315 7
21 328 2323 3
21 328 2328 13
21 328 2342 2
21 328 2347 2
21 328 2351 2
21 328 2356 1
21 328 2358 14
21 328 2374 1
21 328 2379 1
21 328 2383 6
21 328 2390 17
21 328 2408 2
21 328 2411 3
21 328 2416 2
21 328 2419 6
21 328 2427 3
21 328 2431 2
21 328 2434 2
21 328 2437 2
21 328 2441 14
21 328 2458 2
21 328 2461 4
21 328 2466 11
21 328 2495 2
21 328 2541 1
21 328 2544 2
21 328 2550 7
21 328 2560 1
21 328 2562 2
21 328 2565 2
21 328 2573 14
21 328 2588 1
21 328 2626 1
21 328 2630 1
21 328 2633 1
21 328 2635 3
21 328 2639 8
21 328 2650 2
21 328 2654 1
21 328 2657 1
21 328 2659 7
21 328 2668 9
21 328 2680 1
21 328 2682 7
21 328 2690 8
21 328 2702 5
21 328 2709 8
21 333 1919 1
21 333 2199 2
21 333 2215 1
21 334 1710 1
21 334 1731 2
21 334 1870 2
21 334 1882 1
21 334 1899 3
21 334 1945 1
21 334 1957 5
21 334 1963 3
21 334 1971 1
21 334 1973 1
21 334 1975 2
21 334 1978 4
21 334 1986 2
21 334 1990 1
21 334 1992 1
21 334 1995 3
21 334 2004 4
21 334 2049 1
21 334 2079 1
21 334 2086 1
21 334 2094 3
21 334 2113 1
21 334 2121 1
21 334 2123 1
21 334 2246 2
21 334 2257 2
21 334 2266 1
21 334 2307 1
21 334 2318 1
21 334 2320 7
21 334 2350 2
21 334 2358 2
21 334 2364 1
21 334 2368 1
21 334 2485 2
21 334 2494 2
21 334 2538 1
21 334 2544 1
21 334 2548 1
21 334 2553 1
21 334 2571 1
21 334 2585 2
21 334 2588 1
21 334 2590 1
21 334 2600 1
21 334 2607 1
21 334 2635 2
21 334 2648 2
21 334 2655 1
21 334 2662 1
21 334 2674 1
21 334 2676 1
21 334 2681 1
21 334 2689 1
21 334 2703 1
21 334 2714 2
21 338 1894 1
21 338 2218 1
21 338 2658 1
21 347 1909 1
21 347 1913 1
21 347 1916 1
21 347 1922 1
21 347 2190 1
21 347 2206 2
21 347 2210 1
21 352 1758 1
21 357 1756 1
21 357 1758 1
21 357 1765 1
21 357 1775 2
21 357 1786 1
21 357 1788 2
21 357 1802 1
21 357 1836 1
21 357 1844 1
21 357 1849 1
21 357 1865 2
21 357 1919 1
21 357 1931 1
21 357 1943 1
21 357 1969 1
21 357 2083 1
21 357 2090 1
21 357 2093 1
21 357 2113 1
21 357 2120 1
21 357 2232 1
21 357 2343 2
21 357 2346 7
21 357 2458 1
21 357 2477 2
21 357 2483 1
21 357 2485 1
21 357 2571 1
21 357 2663 1
21 357 2668 1
21 357 2711 2
22 25 2291 1
22 26 1908 1
22 26 2022 1
22 26 2590 1
22 34 1946 1
22 35 2297 3
22 35 2302 1
22 35 2304 1
22 39 1998 1
22 39 2424 1
22 39 2442 1
22 39 2477 1
22 39 2593 1
22 41 1894 1
22 41 1896 1
22 41 1938 1
22 41 2058 1
22 41 2200 1
22 41 2309 1
22 41 2442 1
22 55 1894 4
22 55 1911 1
22 55 1924 2
22 55 1927 1
22 55 1989 1
22 55 2013 1
22 55 2059 1
22 55 2309 1
22 55 2448 1
22 55 2593 2
22 57 1945 1
22 57 1947 2
22 57 1950 1
22 57 1954 7
22 57 1962 2
22 57 1966 1
22 57 1968 4
22 57 1973 1
22 57 1975 1
22 57 1977 1
22 57 1980 5
22 57 2216 9
22 57 2228 3
22 57 2254 2
22 57 2257 1
22 57 2266 1
22 57 2272 3
22 57 2279 1
22 57 2286 1
22 57 2289 2
22 57 2294 1
22 57 2297 4
22 57 2302 1
22 57 2304 1
22 57 2310 5
22 58 1952 1
22 58 2215 1
22 61 1943 1
22 67 1902 1
22 75 2216 1
22 76 2215 1
22 82 1737 1
22 82 1741 1
22 82 1747 1
22 82 1749 2
22 82 1752 1
22 82 1895 1
22 82 1906 2
22 82 1915 2
22 82 1922 1
22 82 1986 2
22 82 1989 3
22 82 1993 1
22 82 1996 2
22 82 1999 1
22 82 2006 1
22 82 2011 1
22 82 2014 2
22 82 2018 1
22 82 2025 13
22 82 2039 2
22 82 2044 11
22 82 2056 1
22 82 2067 3
22 82 2093 1
22 82 2111 1
22 82 2119 2
22 82 2132 1
22 82 2135 3
22 82 2143 1
22 82 2145 2
22 82 2148 2
22 82 2159 1
22 82 2190 2
22 82 2195 2
22 82 2309 1
22 82 2317 1
22 82 2320 3
22 82 2324 6
22 82 2331 4
22 82 2417 1
22 82 2422 1
22 82 2429 1
22 82 2431 1
22 82 2444 1
22 82 2446 1
22 82 2452 1
22 82 2476 1
22 82 2507 2
22 82 2533 1
22 82 2539 1
22 82 2541 3
22 82 2551 2
22 82 2588 1
22 82 2590 1
22 82 2593 1
22 82 2598 20
22 82 2619 1
22 82 2621 5
22 82 2627 11
22 82 2641 4
22 82 2646 10
22 82 2657 2
22 82 2660 2
22 82 2663 24
22 82 2689 3
22 82 2693 9
22 82 2704 4
22 82 2710 6
22 82 2717 2
22 85 2297 1
22 94 2295 1
22 96 2291 1
22 98 2120 1
22 103 1904 1
22 106 1959 1
22 106 1963 1
22 113 1960 1
22 117 2062 1
22 124 1908 1
22 124 1938 1
22 124 2013 1
22 124 2317 1
22 124 2365 1
22 124 2373 5
22 124 2384 1
22 124 2386 1
22 124 2393 1
22 124 2395 2
22 124 2398 1
22 124 2404 5
22 124 2412 3
22 124 2436 1
22 124 2442 1
22 126 1743 1
22 126 1751 1
22 126 1753 1
22 126 1907 3
22 126 1911 1
22 126 1913 3
22 126 1926 2
22 126 2142 2
22 126 2365 1
22 126 2373 1
22 126 2414 1
22 126 2449 1
22 126 2477 1
22 144 2280 1
22 145 1948 1
22 147 1942 1
22 147 1949 1
22 150 1895 1
22 150 1927 1
22 150 1938 1
22 150 1944 1
22 150 2016 1
22 150 2020 1
22 150 2366 3
22 150 2373 1
22 150 2424 1
22 150 2438 1
22 159 1896 1
22 160 1953 1
22 161 2211 1
22 166 1750 2
22 166 1754 1
22 166 1756 3
22 166 1760 5
22 166 1889 1
22 166 1892 2
22 166 1896 1
22 166 1898 4
22 166 1903 3
22 166 1922 1
22 166 2015 1
22 166 2047 1
22 166 2056 2
22 166 2066 1
22 166 2085 2
22 166 2088 1
22 166 2096 2
22 166 2106 1
22 166 2116 2
22 166 2119 1
22 166 2124 1
22 166 2133 1
22 166 2137 1
22 166 2145 1
22 166 2154 1
22 166 2156 1
22 166 2200 1
22 166 2309 1
22 166 2362 1
22 166 2433 1
22 166 2437 1
22 166 2449 1
22 166 2561 1
22 166 2597 2
22 166 2601 2
22 166 2604 1
22 166 2606 1
22 166 2610 2
22 166 2613 1
22 166 2627 1
22 166 2629 1
22 166 2634 1
22 166 2644 1
22 177 1756 1
22 183 1953 1
22 189 1940 1
22 195 2290 1
22 195 2298 1
22 195 2302 1
22 195 2304 1
22 195 2307 1
22 199 2067 3
22 199 2086 1
22 199 2097 1
22 199 2099 6
22 199 2106 1
22 199 2108 1
22 199 2115 2
22 199 2139 2
22 199 2146 1
22 199 2148 1
22 199 2184 1
22 199 2337 1
22 199 2367 1
22 199 2433 2
22 199 2436 1
22 199 2447 1
22 199 2450 1
22 199 2588 1
22 199 2594 1
22 199 2610 1
22 199 2632 1
22 203 2283 1
22 223 2209 1
22 243 1756 1
22 244 1945 1
22 244 2215 1
22 251 2278 1
22 254 1939 1
22 254 1942 1
22 255 1761 1
22 255 1763 1
22 255 1897 1
22 255 1995 1
22 255 1997 3
22 255 2001 1
22 255 2004 7
22 255 2013 1
22 255 2309 1
22 255 2365 1
22 255 2413 1
22 255 2429 1
22 255 2435 1
22 255 2437 1
22 257 2595 1
22 265 2284 1
22 275 1753 1
22 275 1907 1
22 275 1930 1
22 275 1937 1
22 275 1989 1
22 275 1994 1
22 275 2013 1
22 275 2206 1
22 275 2373 1
22 275 2428 1
22 275 2431 1
22 275 2440 1
22 275 2449 1
22 275 2451 1
22 275 2594 1
22 275 2659 1
22 276 1752 1
22 276 1895 1
22 276 1940 2
22 276 1948 1
22 276 2309 1
22 276 2476 1
22 276 2594 1
22 283 1994 1
22 283 2361 1
22 283 2373 1
22 283 2421 1
22 283 2434 1
22 283 2437 1
22 283 2439 1
22 285 1944 1
22 285 1951 1
22 298 1753 1
22 298 1894 1
22 298 1981 1
22 298 1986 1
22 298 2025 1
22 298 2361 1
22 298 2364 1
22 298 2414 1
22 298 2438 1
22 298 2587 1
22 298 2659 1
22 299 2208 1
22 319 1938 1
22 319 1988 1
22 319 2058 1
22 319 2373 1
22 323 2215 1
22 345 1752 1
22 345 2200 2
22 345 2368 1
22 346 1752 1
22 346 1895 1
22 346 1938 1
22 346 1989 1
22 346 1991 1
22 346 2144 1
22 346 2309 1
22 351 1753 1
22 351 1758 1
22 351 1894 2
22 351 1898 1
22 351 1901 1
22 351 1989 1
22 351 1999 1
22 351 2366 1
22 351 2429 1
22 351 2476 1
22 351 2594 1
22 364 1895 1
22 364 2221 3
22 364 2281 1
23 28 1977 1
23 28 2204 2
23 28 2229 1
23 28 2234 1
23 28 2236 1
23 28 2249 1
23 28 2260 1
23 30 1959 1
23 30 2171 3
23 30 2175 1
23 30 2177 1
23 36 1985 1
23 36 2224 2
23 36 2229 1
23 36 2260 1
23 37 1896 2
23 47 1969 1
23 47 2247 5
23 47 2260 1
23 59 1975 1
23 76 2179 1
23 77 1755 1
23 77 2222 1
23 78 1897 1
23 91 2263 1
23 113 1897 1
23 126 2433 1
23 136 1897 1
23 136 2040 7
23 136 2048 1
23 136 2050 1
23 136 2052 1
23 136 2157 1
23 136 2312 1
23 136 2330 1
23 136 2340 1
23 136 2347 4
23 136 2353 4
23 136 2404 1
23 136 2413 1
23 136 2416 1
23 136 2423 1
23 136 2441 1
23 136 2469 1
23 136 2490 1
23 136 2494 3
23 136 2502 1
23 136 2514 1
23 136 2518 3
23 136 2575 1
23 136 2587 1
23 136 2589 1
23 136 2609 1
23 136 2619 1
23 136 2678 1
23 136 2706 1
23 136 2712 2
23 136 2715 1
23 146 1666 1
23 146 1668 1
23 146 1751 1
23 146 1756 1
23 146 1932 1
23 146 1946 1
23 146 1962 2
23 146 2025 1
23 146 2031 1
23 146 2059 1
23 146 2084 1
23 146 2156 2
23 146 2159 1
23 146 2172 1
23 146 2176 2
23 146 2347 1
23 146 2412 2
23 146 2423 1
23 146 2439 1
23 146 2441 1
23 146 2444 1
23 146 2485 1
23 146 2487 4
23 146 2505 3
23 146 2522 2
23 146 2574 2
23 146 2577 1
23 146 2585 1
23 146 2589 1
23 146 2613 1
23 146 2616 1
23 146 2623 1
23 146 2660 1
23 146 2663 2
23 146 2673 1
23 146 2683 1
23 146 2688 1
23 146 2702 1
23 146 2706 6
23 146 2713 1
23 156 2263 1
23 156 2270 3
23 156 2276 1
23 156 2296 3
23 156 2300 1
23 156 2305 1
23 156 2312 3
23 156 2363 2
23 156 2368 1
23 156 2371 6
23 156 2380 2
23 156 2383 1
23 156 2385 1
23 156 2388 1
23 156 2391 2
23 156 2394 1
23 156 2505 1
23 156 2564 1
23 156 2576 1
23 156 2584 1
23 156 2587 1
23 156 2595 1
23 156 2606 1
23 156 2615 1
23 156 2631 1
23 156 2653 1
23 156 2656 1
23 156 2660 1
23 156 2669 3
23 156 2673 1
23 156 2708 2
23 156 2712 1
23 161 1751 1
23 161 1894 1
23 161 1896 2
23 161 1986 1
23 161 2023 1
23 161 2029 1
23 161 2031 1
23 161 2038 1
23 161 2087 1
23 161 2297 1
23 161 2417 1
23 161 2421 1
23 161 2500 1
23 161 2507 1
23 161 2519 3
23 161 2581 5
23 161 2588 2
23 161 2591 1
23 161 2638 3
23 161 2643 1
23 161 2651 1
23 161 2673 4
23 161 2688 1
23 161 2706 1
23 162 1665 1
23 162 1671 1
23 162 1677 1
23 162 1984 1
23 162 2060 1
23 162 2135 1
23 162 2173 2
23 162 2249 1
23 162 2254 1
23 162 2261 1
23 162 2411 1
23 162 2415 1
23 162 2424 2
23 162 2427 1
23 162 2430 1
23 162 2434 1
23 162 2439 2
23 162 2442 1
23 162 2448 1
23 162 2451 1
23 162 2453 1
23 162 2458 4
23 162 2467 1
23 162 2469 4
23 162 2474 1
23 162 2482 2
23 162 2497 1
23 162 2510 2
23 162 2514 2
23 162 2517 1
23 162 2519 4
23 162 2574 1
23 162 2591 1
23 162 2644 1
23 162 2672 1
23 162 2678 1
23 162 2680 1
23 162 2683 5
23 162 2694 4
23 162 2704 1
23 162 2706 1
23 163 1895 1
23 173 2260 1
23 178 2183 1
23 178 2259 3
23 191 2162 1
23 191 2165 1
23 191 2167 1
23 191 2169 2
23 196 2180 1
23 204 1947 1
23 204 1950 1
23 204 1957 1
23 204 1965 1
23 204 2176 1
23 204 2196 3
23 204 2261 1
23 207 1940 1
23 207 1955 2
23 207 1958 1
23 207 1964 1
23 214 1751 1
23 214 1766 5
23 214 1775 2
23 214 1789 2
23 214 1827 3
23 214 1868 1
23 214 1889 4
23 214 1894 4
23 214 1908 3
23 214 1989 1
23 214 1991 1
23 214 1994 1
23 214 1996 1
23 214 1998 1
23 214 2000 2
23 214 2006 1
23 214 2034 1
23 214 2059 1
23 214 2063 1
23 214 2078 1
23 214 2088 1
23 214 2111 1
23 214 2120 2
23 214 2133 3
23 214 2137 1
23 214 2139 2
23 214 2147 1
23 214 2275 1
23 214 2282 1
23 214 2285 1
23 214 2292 2
23 214 2297 4
23 214 2302 9
23 214 2363 1
23 214 2371 2
23 214 2381 1
23 214 2384 1
23 214 2390 3
23 214 2396 1
23 214 2400 1
23 214 2404 2
23 214 2413 2
23 214 2420 1
23 214 2422 1
23 214 2436 2
23 214 2439 1
23 214 2521 1
23 214 2528 1
23 214 2535 1
23 214 2537 1
23 214 2554 1
23 214 2557 4
23 214 2571 1
23 214 2574 1
23 214 2587 1
23 214 2589 1
23 214 2593 3
23 214 2597 1
23 214 2602 1
23 214 2606 2
23 214 2609 1
23 214 2623 1
23 214 2627 1
23 214 2630 1
23 214 2633 1
23 214 2641 1
23 214 2649 1
23 214 2653 1
23 214 2717 1
23 215 1862 1
23 215 1867 1
23 215 1872 1
23 215 1888 2
23 215 1897 1
23 215 2260 1
23 223 1894 1
23 223 1916 1
23 223 1932 1
23 223 1952 1
23 223 1957 1
23 223 1984 2
23 223 2019 1
23 223 2023 4
23 223 2035 10
23 223 2046 4
23 223 2051 6
23 223 2081 1
23 223 2098 1
23 223 2115 1
23 223 2129 1
23 223 2133 7
23 223 2154 2
23 223 2340 1
23 223 2343 2
23 223 2348 2
23 223 2404 3
23 223 2412 1
23 223 2415 6
23 223 2458 2
23 223 2474 1
23 223 2480 1
23 223 2482 1
23 223 2507 2
23 223 2521 2
23 223 2526 1
23 223 2528 1
23 223 2541 1
23 223 2548 1
23 223 2559 2
23 223 2562 3
23 223 2566 6
23 223 2574 1
23 223 2586 1
23 223 2588 2
23 223 2595 1
23 223 2597 1
23 223 2626 2
23 223 2635 3
23 223 2649 1
23 223 2660 1
23 223 2665 1
23 223 2668 2
23 223 2673 4
23 223 2682 1
23 223 2692 2
23 223 2706 1
23 223 2712 1
23 224 1751 1
23 224 2177 1
23 224 2426 1
23 224 2428 1
23 225 2145 1
23 226 1752 1
23 226 1938 1
23 226 1989 1
23 226 2018 1
23 226 2038 1
23 226 2040 1
23 226 2053 1
23 226 2085 3
23 226 2100 1
23 226 2144 1
23 226 2154 2
23 226 2247 1
23 226 2249 1
23 226 2256 1
23 226 2275 3
23 226 2408 5
23 226 2414 1
23 226 2418 1
23 226 2422 2
23 226 2436 1
23 226 2485 1
23 226 2521 1
23 226 2584 1
23 226 2592 1
23 226 2617 1
23 226 2650 1
23 226 2652 3
23 226 2662 2
23 226 2670 2
23 226 2682 1
23 226 2713 1
23 235 1691 1
23 235 1700 1
23 235 1703 6
23 235 1710 1
23 235 1717 3
23 235 1721 2
23 235 1725 1
23 235 1727 1
23 235 1731 1
23 235 1740 1
23 235 1750 1
23 235 1779 1
23 235 1814 1
23 235 1836 1
23 235 1845 2
23 235 1848 1
23 235 1878 2
23 235 1889 1
23 235 1894 6
23 235 1992 1
23 235 2002 1
23 235 2017 1
23 235 2032 2
23 235 2059 1
23 235 2066 1
23 235 2084 2
23 235 2113 1
23 235 2156 4
23 235 2162 6
23 235 2183 2
23 235 2271 1
23 235 2275 2
23 235 2282 1
23 235 2347 1
23 235 2356 1
23 235 2391 1
23 235 2395 1
23 235 2404 1
23 235 2411 4
23 235 2419 1
23 235 2421 2
23 235 2424 1
23 235 2428 5
23 235 2435 5
23 235 2441 3
23 235 2470 1
23 235 2482 1
23 235 2488 1
23 235 2499 4
23 235 2504 3
23 235 2508 10
23 235 2519 5
23 235 2529 3
23 235 2568 1
23 235 2583 1
23 235 2586 1
23 235 2647 1
23 235 2661 1
23 235 2666 1
23 235 2670 1
23 235 2673 1
23 235 2676 1
23 235 2683 2
23 235 2692 1
23 235 2696 1
23 235 2702 1
23 235 2708 1
23 235 2716 1
23 237 2238 1
23 270 1967 1
23 275 2433 1
23 279 1732 1
23 279 1735 1
23 279 1895 1
23 279 1897 1
23 279 1989 1
23 279 2062 1
23 279 2126 1
23 279 2138 1
23 279 2145 1
23 279 2260 1
23 279 2295 1
23 279 2298 1
23 279 2311 1
23 279 2364 3
23 279 2382 1
23 279 2390 4
23 279 2396 1
23 279 2409 1
23 279 2411 2
23 279 2416 1
23 279 2420 1
23 279 2437 1
23 279 2440 1
23 279 2442 5
23 279 2450 1
23 279 2469 2
23 279 2475 1
23 279 2480 1
23 279 2482 2
23 279 2498 1
23 279 2505 1
23 279 2521 2
23 279 2530 1
23 279 2533 4
23 279 2544 5
23 279 2550 4
23 279 2555 9
23 279 2565 7
23 279 2575 1
23 279 2578 1
23 279 2585 1
23 279 2588 4
23 279 2595 5
23 279 2606 1
23 279 2612 2
23 279 2622 1
23 279 2626 1
23 279 2635 2
23 279 2639 2
23 279 2644 3
23 279 2650 1
23 279 2653 2
23 279 2662 1
23 279 2664 1
23 279 2666 1
23 279 2669 1
23 279 2672 1
23 279 2682 7
23 279 2705 2
23 297 1865 1
23 297 1874 1
23 297 1959 1
23 297 1973 1
23 317 2255 1
23 331 1760 1
23 331 1811 1
23 331 1869 1
23 331 1872 1
23 331 1946 1
23 331 1962 1
23 337 1668 2
23 337 1686 1
23 337 1691 3
23 337 1697 5
23 337 1703 1
23 337 1705 4
23 337 1711 1
23 337 1717 1
23 337 1724 2
23 337 1743 1
23 337 1756 1
23 337 1932 1
23 337 1937 1
23 337 1949 1
23 337 1984 2
23 337 2038 2
23 337 2113 1
23 337 2146 1
23 337 2154 1
23 337 2157 1
23 337 2239 1
23 337 2249 2
23 337 2254 1
23 337 2258 6
23 337 2312 6
23 337 2320 6
23 337 2327 5
23 337 2333 5
23 337 2340 2
23 337 2343 1
23 337 2345 8
23 337 2354 2
23 337 2404 1
23 337 2415 1
23 337 2419 1
23 337 2422 1
23 337 2424 1
23 337 2428 1
23 337 2437 1
23 337 2439 1
23 337 2442 1
23 337 2445 1
23 337 2487 1
23 337 2489 1
23 337 2507 1
23 337 2512 1
23 337 2515 2
23 337 2519 1
23 337 2530 1
23 337 2544 1
23 337 2574 5
23 337 2583 4
23 337 2589 4
23 337 2612 1
23 337 2651 1
23 337 2653 2
23 337 2674 1
23 337 2678 1
23 337 2680 2
23 337 2703 1
23 337 2707 1
23 337 2716 2
23 343 2169 1
23 343 2176 1
23 347 2199 1
23 353 1986 1
23 369 1666 1
23 369 1936 2
23 369 1942 1
23 369 1957 1
23 369 1959 1
23 369 1961 1
23 369 2065 3
23 369 2078 1
23 369 2113 1
23 369 2154 1
23 369 2231 1
23 369 2321 1
23 369 2409 1
23 369 2418 1
23 369 2504 1
23 369 2512 1
23 369 2515 1
23 369 2518 1
23 369 2520 1
23 369 2530 1
23 369 2566 1
23 369 2578 1
23 369 2585 1
23 369 2587 1
23 369 2590 2
23 369 2608 3
23 369 2616 1
23 369 2628 1
23 369 2641 4
23 369 2662 1
23 369 2674 3
23 369 2679 1
23 369 2683 4
23 369 2688 1
23 369 2692 1
23 369 2694 7
23 369 2715 1
23 369 2718 1
24 27 2136 1
24 27 2174 1
24 30 2206 1
24 30 2586 1
24 30 2588 1
24 30 2590 1
24 30 2602 1
24 30 2605 1
24 30 2609 3
24 30 2642 2
24 30 2656 6
24 60 2180 1
24 60 2206 1
24 73 2189 1
24 74 1899 1
24 75 1889 2
24 80 1710 1
24 80 1733 1
24 80 1745 1
24 80 1900 2
24 80 1904 2
24 80 1944 1
24 80 2088 1
24 80 2096 1
24 80 2213 1
24 80 2246 3
24 80 2260 1
24 80 2269 1
24 80 2326 1
24 80 2329 1
24 80 2345 1
24 80 2347 10
24 80 2358 1
24 80 2375 1
24 80 2380 1
24 80 2472 1
24 80 2535 1
24 80 2538 1
24 80 2578 2
24 80 2581 2
24 80 2684 1
24 80 2702 1
24 83 1700 1
24 83 1764 1
24 83 1893 2
24 83 1899 2
24 83 1981 1
24 83 1983 1
24 83 2006 1
24 83 2009 1
24 83 2020 1
24 83 2088 1
24 83 2095 1
24 83 2101 2
24 83 2112 1
24 83 2122 1
24 83 2227 1
24 83 2244 3
24 83 2254 1
24 83 2301 1
24 83 2319 1
24 83 2340 1
24 83 2347 4
24 92 2179 1
24 93 2173 1
24 94 2278 1
24 96 1843 1
24 96 1868 1
24 96 1892 1
24 116 1902 1
24 129 2211 1
24 143 1759 1
24 143 1881 1
24 143 1889 1
24 143 1891 2
24 143 1894 1
24 143 1899 1
24 143 1937 1
24 143 1939 1
24 143 1978 1
24 143 2032 1
24 143 2102 1
24 143 2246 1
24 143 2250 1
24 143 2258 1
24 143 2260 1
24 143 2270 1
24 143 2296 1
24 143 2323 1
24 143 2347 2
24 143 2350 3
24 143 2354 1
24 143 2713 1
24 143 2718 1
24 149 1729 2
24 149 1732 1
24 149 1893 1
24 149 1902 3
24 149 1932 1
24 149 1944 2
24 149 1947 1
24 149 2051 1
24 149 2057 1
24 149 2101 1
24 149 2103 1
24 149 2215 1
24 149 2246 1
24 149 2248 1
24 149 2250 2
24 149 2254 4
24 149 2326 1
24 149 2334 3
24 149 2352 3
24 149 2539 4
24 149 2544 1
24 149 2546 1
24 149 2548 4
24 149 2553 1
24 149 2555 4
24 149 2560 4
24 149 2566 1
24 149 2569 1
24 149 2574 4
24 149 2680 2
24 149 2687 1
24 149 2689 2
24 149 2693 1
24 149 2702 1
24 149 2706 3
24 149 2710 1
24 149 2713 1
24 152 1894 1
24 152 2216 1
24 152 2535 1
24 158 2277 1
24 177 1913 1
24 186 1886 1
24 186 1889 1
24 186 1892 4
24 186 2113 1
24 186 2212 1
24 186 2246 2
24 186 2257 1
24 186 2346 1
24 186 2348 3
24 186 2352 2
24 186 2358 1
24 186 2370 1
24 186 2473 1
24 186 2497 6
24 186 2504 2
24 186 2509 3
24 186 2513 1
24 186 2515 1
24 186 2517 4
24 186 2524 1
24 186 2527 3
24 186 2684 1
24 186 2706 1
24 186 2713 1
24 191 1701 3
24 191 1746 1
24 191 1807 1
24 191 1895 2
24 191 1899 1
24 191 1982 1
24 191 1991 1
24 191 2008 1
24 191 2010 1
24 191 2012 1
24 191 2024 4
24 191 2051 1
24 191 2098 1
24 191 2119 1
24 191 2178 1
24 191 2230 1
24 191 2239 1
24 191 2242 1
24 191 2244 2
24 191 2256 1
24 191 2265 1
24 191 2269 1
24 191 2290 1
24 191 2294 1
24 191 2299 1
24 191 2313 2
24 191 2317 1
24 191 2320 2
24 191 2330 1
24 191 2334 1
24 191 2336 1
24 191 2346 3
24 191 2350 1
24 191 2364 1
24 191 2376 1
24 191 2380 1
24 191 2491 6
24 191 2498 3
24 191 2503 3
24 191 2509 1
24 191 2551 1
24 191 2558 1
24 191 2687 1
24 191 2695 1
24 191 2700 2
24 194 2216 1
24 196 2191 1
24 196 2220 1
24 196 2222 1
24 207 2180 1
24 237 2206 1
24 237 2208 2
24 237 2220 1
24 247 1908 1
24 249 2171 1
24 261 1898 1
24 266 1934 1
24 266 1988 1
24 266 2258 1
24 266 2260 1
24 266 2262 3
24 266 2266 3
24 266 2271 1
24 266 2273 1
24 266 2290 1
24 266 2294 2
24 266 2301 1
24 266 2307 1
24 266 2315 2
24 266 2319 1
24 266 2327 1
24 266 2330 1
24 266 2332 2
24 266 2336 2
24 266 2339 2
24 266 2344 1
24 266 2346 1
24 266 2348 1
24 266 2350 2
24 266 2353 4
24 266 2684 1
24 266 2709 1
24 270 2180 1
24 270 2206 1
24 277 1709 1
24 277 1711 1
24 277 1725 1
24 277 1737 1
24 277 1745 1
24 277 1899 1
24 277 1901 2
24 277 1950 1
24 277 1958 1
24 277 1989 1
24 277 1997 1
24 277 2050 1
24 277 2052 1
24 277 2058 1
24 277 2073 1
24 277 2079 2
24 277 2089 1
24 277 2242 1
24 277 2245 2
24 277 2292 2
24 277 2304 1
24 277 2307 2
24 277 2324 1
24 277 2330 1
24 277 2335 1
24 277 2346 1
24 277 2348 4
24 277 2356 1
24 277 2394 1
24 277 2414 1
24 277 2417 1
24 277 2455 1
24 277 2506 1
24 277 2538 1
24 277 2542 1
24 277 2545 1
24 277 2677 1
24 277 2687 1
24 277 2700 1
24 277 2712 2
24 288 1764 1
24 288 1766 1
24 288 1811 2
24 288 1818 4
24 288 1826 2
24 288 1829 2
24 288 1832 1
24 288 1840 1
24 288 1855 2
24 288 1862 1
24 288 1874 1
24 288 1878 1
24 288 1884 1
24 288 1886 1
24 288 1888 1
24 288 1891 1
24 288 1893 2
24 288 1909 1
24 288 1938 3
24 288 1943 1
24 288 2048 1
24 288 2113 1
24 288 2122 1
24 288 2125 3
24 288 2130 2
24 288 2133 1
24 288 2136 7
24 288 2144 5
24 288 2150 13
24 288 2166 3
24 288 2170 1
24 288 2257 2
24 288 2274 1
24 288 2305 1
24 288 2307 1
24 288 2343 1
24 288 2345 1
24 293 1772 1
24 293 1774 4
24 293 1779 1
24 293 1783 1
24 293 1789 2
24 293 1800 1
24 293 1826 2
24 293 1939 1
24 297 2202 1
24 297 2227 1
24 302 1681 1
24 302 1692 1
24 302 1694 1
24 302 1702 1
24 302 1704 2
24 302 1707 2
24 302 1717 1
24 302 1901 1
24 302 1914 1
24 302 1920 1
24 302 1942 1
24 302 1983 1
24 302 2007 1
24 302 2010 3
24 302 2014 1
24 302 2018 1
24 302 2020 1
24 302 2023 1
24 302 2027 2
24 302 2032 1
24 302 2037 3
24 302 2042 1
24 302 2046 1
24 302 2067 1
24 302 2102 4
24 302 2108 5
24 302 2250 5
24 302 2262 1
24 302 2269 2
24 302 2273 1
24 302 2289 1
24 302 2292 1
24 302 2295 1
24 302 2299 1
24 302 2306 1
24 302 2311 1
24 302 2314 3
24 302 2318 4
24 302 2323 1
24 302 2327 1
24 302 2331 5
24 302 2338 3
24 302 2342 2
24 302 2346 2
24 302 2359 2
24 302 2365 2
24 302 2369 1
24 302 2371 3
24 302 2376 5
24 302 2501 2
24 302 2531 1
24 302 2706 1
24 316 1684 1
24 316 1693 2
24 316 1707 3
24 316 1711 1
24 316 1713 3
24 316 1718 1
24 316 1725 1
24 316 1731 3
24 316 1743 1
24 316 1745 1
24 316 1751 2
24 316 1754 2
24 316 1758 2
24 316 1761 13
24 316 1779 1
24 316 1783 1
24 316 1785 1
24 316 1787 3
24 316 1793 15
24 316 1811 1
24 316 1813 2
24 316 1816 1
24 316 1818 20
24 316 1839 1
24 316 1841 8
24 316 1855 2
24 316 1862 2
24 316 1865 2
24 316 1870 1
24 316 1872 1
24 316 1875 1
24 316 1895 2
24 316 1901 1
24 316 1938 1
24 316 1940 1
24 316 1947 4
24 316 1955 1
24 316 1972 1
24 316 1978 2
24 316 1985 7
24 316 1996 1
24 316 2008 1
24 316 2036 2
24 316 2039 1
24 316 2041 1
24 316 2043 1
24 316 2045 2
24 316 2049 1
24 316 2052 1
24 316 2055 3
24 316 2064 2
24 316 2067 4
24 316 2072 4
24 316 2078 2
24 316 2081 1
24 316 2083 6
24 316 2090 1
24 316 2093 6
24 316 2242 2
24 316 2327 1
24 316 2345 1
24 316 2347 6
24 316 2354 2
24 316 2368 1
24 316 2375 1
24 316 2377 1
24 316 2380 1
24 316 2384 1
24 316 2386 2
24 316 2389 1
24 316 2400 1
24 316 2411 1
24 316 2425 1
24 316 2465 1
24 316 2468 1
24 316 2473 1
24 316 2490 5
24 316 2496 2
24 316 2506 1
24 316 2509 1
24 316 2535 1
24 316 2538 1
24 316 2541 2
24 316 2544 1
24 316 2554 1
24 316 2557 1
24 316 2561 1
24 316 2564 1
24 316 2571 1
24 316 2573 1
24 316 2680 2
24 316 2685 1
24 316 2689 4
24 316 2695 1
24 316 2701 1
24 316 2704 1
24 316 2706 5
24 316 2715 2
24 316 2718 1
24 322 1691 1
24 322 1711 2
24 322 1714 6
24 322 1721 8
24 322 1732 1
24 322 1734 5
24 322 1743 1
24 322 1749 3
24 322 1755 1
24 322 1863 2
24 322 1893 1
24 322 1898 1
24 322 1937 1
24 322 1939 1
24 322 1943 1
24 322 1947 1
24 322 1983 1
24 322 1992 1
24 322 1996 1
24 322 2000 1
24 322 2003 3
24 322 2050 1
24 322 2059 2
24 322 2065 1
24 322 2096 1
24 322 2102 2
24 322 2109 1
24 322 2114 1
24 322 2239 2
24 322 2244 3
24 322 2287 1
24 322 2293 1
24 322 2325 1
24 322 2359 4
24 322 2364 1
24 322 2366 2
24 322 2369 1
24 322 2371 4
24 322 2380 1
24 322 2470 1
24 322 2494 3
24 322 2499 3
24 322 2505 3
24 322 2509 1
24 322 2517 3
24 322 2522 1
24 322 2535 2
24 322 2540 1
24 322 2558 2
24 322 2563 1
24 322 2565 1
24 322 2567 2
24 322 2580 1
24 322 2681 1
24 322 2684 1
24 322 2687 2
24 322 2690 1
24 322 2698 2
24 322 2707 5
24 322 2713 1
24 328 1681 2
24 328 1692 1
24 328 1696 3
24 328 1701 2
24 328 1706 1
24 328 1709 3
24 328 1925 1
24 328 1960 1
24 328 1962 1
24 328 1965 4
24 328 1977 1
24 328 1988 1
24 328 1990 1
24 328 1994 1
24 328 1996 2
24 328 1999 3
24 328 2006 3
24 328 2010 3
24 328 2014 4
24 328 2019 1
24 328 2027 1
24 328 2029 2
24 328 2032 2
24 328 2035 2
24 328 2039 1
24 328 2043 1
24 328 2047 1
24 328 2052 1
24 328 2071 1
24 328 2084 1
24 328 2087 1
24 328 2090 1
24 328 2092 2
24 328 2104 1
24 328 2108 1
24 328 2124 5
24 328 2131 2
24 328 2136 22
24 328 2159 10
24 328 2171 1
24 328 2240 1
24 328 2243 1
24 328 2248 2
24 328 2251 2
24 328 2256 4
24 328 2271 1
24 328 2308 1
24 328 2313 1
24 328 2316 1
24 328 2318 1
24 328 2326 1
24 328 2338 1
24 328 2341 1
24 328 2347 3
24 328 2351 7
24 328 2359 1
24 328 2362 1
24 328 2365 4
24 328 2370 5
24 328 2432 2
24 328 2457 1
24 328 2495 1
24 328 2541 2
24 328 2549 5
24 328 2555 6
24 328 2563 2
24 328 2572 1
24 328 2680 1
24 328 2689 4
24 328 2703 1
24 328 2707 1
24 328 2713 1
24 328 2715 1
24 330 2179 1
24 330 2215 1
24 331 2202 1
24 331 2594 3
24 331 2598 2
24 331 2601 1
24 331 2603 1
24 331 2607 1
24 331 2613 3
24 331 2630 1
24 331 2632 1
24 331 2634 1
24 331 2637 1
24 331 2639 1
24 331 2642 1
24 331 2647 3
24 331 2655 1
24 331 2660 3
24 331 2664 1
24 331 2666 1
24 331 2668 1
24 333 1893 1
24 333 2215 1
24 334 1712 1
24 334 1895 3
24 334 1902 1
24 334 1905 1
24 334 1917 1
24 334 2081 1
24 334 2096 1
24 334 2112 2
24 334 2121 1
24 334 2189 1
24 334 2247 4
24 334 2257 2
24 334 2307 1
24 334 2311 1
24 334 2313 1
24 334 2318 1
24 334 2347 5
24 334 2358 1
24 334 2360 1
24 334 2370 4
24 334 2375 1
24 334 2535 1
24 334 2542 2
24 334 2551 3
24 334 2555 1
24 334 2559 3
24 334 2564 1
24 334 2572 1
24 334 2683 1
24 338 1911 1
24 347 2179 1
24 353 2584 1
24 357 1900 1
24 357 1944 1
24 357 1970 1
24 357 1998 2
24 357 2032 1
24 357 2084 1
24 357 2091 1
24 357 2098 1
24 357 2114 1
24 357 2120 1
24 357 2122 2
24 357 2136 1
24 357 2217 1
24 357 2258 1
24 357 2300 1
24 357 2324 1
24 357 2344 1
24 357 2346 1
24 357 2348 3
24 357 2380 1
24 357 2578 1
24 357 2684 1
24 357 2713 1
24 360 2134 1
24 369 2212 1
25 29 1923 1
25 29 1925 3
25 29 1930 1
25 29 1933 5
25 29 2196 1
25 29 2214 1
25 29 2216 2
25 29 2219 1
25 29 2223 1
25 29 2227 1
25 29 2236 1
25 29 2247 2
25 29 2253 1
25 29 2273 1
25 29 2285 1
25 29 2299 1
25 29 2303 2
25 29 2440 1
25 29 2445 1
25 29 2657 2
25 29 2668 1
25 29 2672 1
25 29 2712 1
25 37 1894 2
25 37 1898 1
25 37 2163 1
25 37 2305 1
25 37 2655 1
25 37 2711 1
25 44 1696 2
25 44 1700 4
25 44 1710 2
25 44 1717 1
25 44 1725 1
25 44 1728 1
25 44 1730 2
25 44 1734 3
25 44 1743 1
25 44 1919 1
25 44 1998 1
25 44 2003 2
25 44 2009 9
25 44 2019 11
25 44 2031 4
25 44 2037 1
25 44 2057 1
25 44 2114 1
25 44 2130 1
25 44 2144 1
25 44 2146 1
25 44 2152 2
25 44 2156 1
25 44 2313 1
25 44 2319 2
25 44 2324 2
25 44 2329 1
25 44 2340 1
25 44 2343 3
25 44 2367 4
25 44 2373 2
25 44 2377 28
25 44 2432 5
25 44 2438 1
25 44 2469 3
25 44 2481 6
25 44 2489 1
25 44 2491 2
25 44 2496 2
25 44 2499 6
25 44 2507 6
25 44 2516 1
25 44 2520 1
25 44 2533 2
25 44 2541 1
25 44 2543 1
25 44 2558 1
25 44 2561 3
25 44 2567 2
25 44 2572 3
25 44 2578 3
25 44 2589 2
25 44 2592 2
25 44 2600 4
25 44 2623 2
25 44 2628 4
25 44 2652 2
25 44 2661 2
25 44 2666 2
25 44 2676 3
25 44 2680 1
25 44 2690 1
25 44 2698 2
25 44 2701 3
25 44 2707 4
25 45 2277 1
25 49 2256 1
25 57 1985 1
25 57 2291 1
25 58 1975 1
25 67 1697 2
25 67 1708 1
25 67 1717 1
25 67 1721 1
25 67 1731 2
25 67 1736 1
25 67 1750 1
25 67 2008 1
25 67 2010 2
25 67 2013 2
25 67 2016 1
25 67 2021 1
25 67 2025 1
25 67 2029 1
25 67 2031 2
25 67 2038 2
25 67 2094 1
25 67 2112 1
25 67 2117 5
25 67 2126 1
25 67 2128 2
25 67 2132 2
25 67 2147 1
25 67 2299 1
25 67 2308 1
25 67 2312 1
25 67 2454 1
25 67 2477 1
25 67 2497 1
25 67 2502 2
25 67 2508 2
25 67 2534 1
25 67 2536 2
25 67 2539 4
25 67 2550 1
25 67 2552 1
25 67 2554 2
25 67 2561 6
25 67 2568 1
25 67 2654 1
25 67 2678 1
25 72 1898 1
25 72 2445 1
25 72 2663 1
25 72 2672 1
25 72 2719 1
25 78 1742 1
25 78 1858 1
25 78 1895 1
25 78 1904 1
25 78 1910 1
25 78 1919 1
25 78 1925 1
25 78 1952 1
25 78 1966 1
25 78 1978 1
25 78 1980 1
25 78 1992 1
25 78 2250 1
25 78 2277 3
25 78 2282 1
25 78 2285 1
25 78 2297 1
25 78 2299 1
25 78 2304 1
25 78 2312 1
25 78 2415 1
25 85 2296 1
25 92 1753 1
25 93 1896 1
25 93 2163 1
25 94 1983 1
25 96 2291 1
25 105 1895 1
25 105 1897 1
25 107 1977 1
25 107 2303 1
25 113 1756 3
25 113 1783 1
25 113 1799 1
25 113 1820 1
25 113 1823 1
25 113 1825 3
25 113 1836 2
25 113 1844 4
25 113 1850 2
25 113 1853 1
25 113 1856 1
25 113 1863 1
25 113 1865 2
25 113 1882 3
25 113 1898 1
25 113 1900 1
25 113 1917 1
25 113 1997 1
25 113 2095 1
25 113 2536 1
25 113 2567 1
25 113 2712 1
25 114 1992 1
25 114 2672 1
25 114 2674 1
25 132 1701 2
25 132 1710 1
25 132 1714 1
25 132 1719 1
25 132 1723 1
25 132 1728 4
25 132 1734 2
25 132 1739 1
25 132 1894 1
25 132 1896 1
25 132 1898 1
25 132 1922 1
25 132 1973 1
25 132 2001 1
25 132 2009 1
25 132 2021 2
25 132 2038 3
25 132 2043 1
25 132 2056 1
25 132 2058 2
25 132 2081 1
25 132 2091 1
25 132 2093 2
25 132 2121 1
25 132 2161 2
25 132 2300 1
25 132 2305 1
25 132 2445 1
25 132 2537 1
25 132 2557 6
25 132 2564 3
25 132 2585 3
25 132 2652 1
25 132 2679 1
25 132 2690 1
25 132 2701 1
25 132 2708 1
25 132 2711 1
25 133 1942 1
25 136 1898 1
25 137 1767 1
25 137 1896 1
25 144 2299 1
25 144 2304 1
25 144 2313 1
25 144 2445 2
25 144 2452 1
25 144 2458 1
25 144 2654 1
25 144 2664 2
25 144 2676 1
25 144 2715 1
25 145 1948 1
25 145 1972 1
25 153 2194 1
25 154 1998 1
25 163 1798 1
25 163 1825 4
25 163 1845 2
25 163 1862 1
25 163 1868 1
25 163 1897 1
25 163 1911 1
25 163 2160 1
25 163 2299 1
25 163 2305 1
25 163 2323 1
25 163 2672 1
25 163 2716 1
25 167 1754 1
25 167 1763 2
25 168 1976 1
25 169 1750 1
25 169 1898 1
25 169 2711 1
25 175 1948 1
25 183 1709 1
25 183 1711 1
25 183 1739 1
25 183 1895 2
25 183 1898 1
25 183 1903 1
25 183 1907 1
25 183 1919 1
25 183 1927 1
25 183 2055 1
25 183 2105 3
25 183 2135 1
25 183 2146 1
25 183 2150 1
25 183 2152 2
25 183 2156 1
25 183 2297 1
25 183 2299 1
25 183 2302 3
25 183 2306 2
25 183 2312 1
25 183 2335 1
25 183 2341 1
25 183 2398 3
25 183 2402 8
25 183 2413 2
25 183 2444 1
25 183 2480 1
25 183 2503 1
25 183 2613 2
25 183 2619 1
25 183 2666 2
25 183 2681 1
25 183 2684 1
25 183 2686 1
25 183 2692 1
25 185 2292 1
25 189 1986 1
25 189 2303 1
25 195 2268 1
25 198 1698 3
25 198 1703 1
25 198 1718 1
25 198 1724 1
25 198 1729 1
25 198 1740 1
25 198 1744 1
25 198 1749 2
25 198 1908 1
25 198 1912 1
25 198 1999 1
25 198 2013 2
25 198 2021 4
25 198 2026 4
25 198 2031 2
25 198 2038 1
25 198 2040 1
25 198 2042 1
25 198 2071 7
25 198 2079 2
25 198 2084 1
25 198 2092 1
25 198 2094 1
25 198 2115 1
25 198 2118 1
25 198 2120 2
25 198 2127 3
25 198 2132 2
25 198 2135 1
25 198 2138 1
25 198 2140 3
25 198 2414 3
25 198 2418 1
25 198 2425 3
25 198 2432 7
25 198 2442 1
25 198 2446 1
25 198 2636 1
25 198 2640 1
25 198 2642 2
25 198 2648 1
25 198 2652 3
25 198 2656 1
25 198 2658 4
25 198 2663 1
25 198 2665 2
25 198 2670 3
25 198 2674 3
25 198 2678 2
25 198 2697 1
25 198 2703 1
25 198 2708 3
25 205 2170 1
25 205 2194 2
25 205 2239 1
25 208 2242 1
25 217 2217 1
25 217 2246 1
25 217 2277 2
25 217 2282 1
25 221 2201 1
25 228 2240 1
25 232 2167 1
25 234 1910 1
25 234 1915 2
25 234 2159 1
25 234 2163 1
25 234 2297 3
25 234 2302 2
25 234 2423 1
25 234 2432 1
25 234 2441 1
25 234 2452 1
25 234 2654 1
25 238 2167 1
25 239 1750 1
25 239 1904 1
25 239 1906 1
25 239 1908 2
25 239 1911 1
25 239 1919 1
25 239 2163 1
25 239 2235 1
25 239 2256 1
25 239 2282 1
25 239 2285 1
25 239 2299 1
25 239 2308 1
25 239 2453 1
25 239 2693 1
25 239 2712 1
25 239 2714 1
25 244 1897 1
25 252 1752 1
25 274 1700 1
25 274 1709 2
25 274 1717 2
25 274 1728 1
25 274 1738 1
25 274 1906 1
25 274 1908 2
25 274 1913 1
25 274 1920 2
25 274 1923 1
25 274 1931 2
25 274 1935 1
25 274 2004 1
25 274 2006 1
25 274 2068 1
25 274 2095 4
25 274 2163 1
25 274 2415 1
25 274 2419 2
25 274 2423 1
25 274 2425 2
25 274 2431 5
25 274 2437 2
25 274 2459 1
25 274 2490 1
25 274 2502 1
25 274 2504 1
25 274 2523 1
25 274 2527 1
25 274 2569 3
25 274 2576 7
25 274 2585 1
25 274 2587 2
25 274 2591 1
25 274 2594 1
25 274 2596 4
25 274 2602 1
25 274 2612 1
25 274 2614 2
25 274 2672 3
25 274 2677 1
25 276 2281 1
25 284 2235 1
25 289 1902 3
25 289 1910 1
25 289 2306 1
25 289 2439 1
25 289 2693 1
25 294 2176 1
25 297 2167 1
25 299 1755 1
25 299 1808 1
25 299 1811 1
25 299 1848 1
25 299 1877 1
25 299 1885 1
25 299 1888 1
25 299 1892 1
25 299 1900 1
25 299 2163 2
25 299 2495 1
25 299 2671 1
25 303 1698 1
25 303 1711 1
25 303 1733 1
25 303 1740 2
25 303 1750 1
25 303 1896 1
25 303 1927 3
25 303 1934 1
25 303 1936 3
25 303 2161 1
25 303 2296 1
25 303 2308 1
25 303 2321 1
25 303 2329 1
25 303 2334 1
25 303 2336 2
25 303 2340 1
25 303 2348 4
25 303 2355 1
25 303 2360 4
25 303 2365 1
25 303 2367 2
25 303 2371 1
25 303 2396 5
25 303 2402 4
25 303 2409 5
25 303 2421 4
25 303 2431 1
25 303 2434 2
25 303 2438 1
25 303 2441 1
25 303 2452 1
25 303 2616 2
25 303 2623 1
25 303 2651 3
25 303 2655 3
25 303 2659 1
25 303 2666 2
25 303 2672 2
25 303 2675 1
25 303 2706 1
25 305 2258 1
25 306 2266 1
25 306 2268 1
25 306 2288 1
25 307 1981 1
25 311 1753 1
25 311 1765 1
25 311 1867 1
25 311 1896 1
25 327 2291 1
25 361 1699 1
25 361 1732 1
25 361 1904 1
25 361 1912 1
25 361 1920 1
25 361 2021 1
25 361 2136 1
25 361 2144 1
25 361 2148 1
25 361 2310 1
25 361 2444 1
25 361 2523 1
25 361 2525 3
25 361 2529 2
25 361 2567 4
25 361 2589 1
25 361 2599 1
25 361 2618 1
25 361 2623 1
25 361 2628 3
25 361 2696 1
25 361 2704 1
25 364 1956 1
25 368 2246 1
25 368 2259 1
26 32 1945 1
26 39 1895 3
26 39 1906 1
26 39 1915 1
26 39 1917 1
26 39 1919 7
26 39 1927 1
26 39 1931 7
26 39 1991 3
26 39 2021 1
26 39 2024 1
26 39 2027 1
26 39 2037 1
26 39 2041 4
26 39 2053 1
26 39 2056 1
26 39 2062 1
26 39 2068 1
26 39 2088 1
26 39 2093 3
26 39 2106 1
26 39 2108 5
26 39 2115 1
26 39 2117 1
26 39 2121 1
26 39 2123 6
26 39 2131 1
26 39 2140 1
26 39 2149 1
26 39 2152 2
26 39 2162 1
26 39 2164 1
26 39 2168 1
26 39 2172 1
26 39 2176 1
26 39 2181 2
26 39 2196 1
26 39 2318 1
26 39 2320 1
26 39 2349 1
26 39 2356 1
26 39 2444 3
26 39 2597 1
26 39 2604 1
26 39 2612 1
26 39 2617 1
26 39 2619 1
26 39 2624 1
26 39 2642 1
26 39 2649 3
26 39 2665 2
26 39 2693 3
26 41 1757 2
26 41 1895 1
26 41 1899 1
26 41 1943 1
26 41 2208 2
26 41 2471 1
26 41 2477 1
26 41 2484 1
26 41 2487 1
26 41 2489 2
26 41 2510 1
26 41 2558 1
26 41 2578 3
26 41 2582 2
26 41 2589 1
26 53 2278 1
26 55 1906 1
26 55 1910 2
26 55 1933 2
26 55 1936 2
26 55 1991 1
26 55 2022 1
26 55 2434 1
26 55 2450 1
26 55 2465 1
26 55 2467 1
26 55 2476 1
26 55 2558 1
26 55 2576 3
26 55 2589 1
26 57 2312 1
26 58 2220 1
26 61 2240 1
26 75 1968 2
26 78 2294 2
26 82 2343 1
26 82 2354 1
26 82 2356 1
26 82 2364 1
26 87 2210 1
26 94 2231 1
26 96 1962 1
26 98 2257 1
26 103 2301 1
26 105 1949 1
26 113 2275 1
26 121 2312 1
26 124 1758 1
26 124 1899 1
26 124 1903 1
26 124 1919 1
26 124 1928 1
26 124 1931 2
26 124 2038 1
26 124 2316 1
26 124 2319 1
26 124 2342 1
26 126 2211 1
26 126 2343 1
26 126 2345 1
26 126 2347 1
26 126 2349 1
26 126 2351 1
26 126 2353 1
26 126 2364 1
26 126 2465 2
26 126 2473 1
26 126 2477 3
26 126 2497 1
26 126 2503 1
26 126 2506 1
26 126 2513 1
26 126 2518 1
26 126 2524 1
26 126 2527 1
26 126 2550 1
26 126 2554 3
26 126 2588 1
26 126 2593 1
26 126 2596 1
26 127 1896 2
26 127 1963 1
26 127 1965 2
26 127 1968 2
26 127 1972 2
26 132 2221 1
26 132 2228 1
26 134 1897 1
26 135 2224 1
26 145 1758 2
26 145 1799 1
26 145 1803 3
26 145 1810 1
26 145 1812 1
26 145 1817 1
26 145 1820 1
26 145 1852 1
26 145 1865 1
26 145 1877 1
26 145 1896 2
26 145 1942 1
26 145 1967 3
26 145 2313 1
26 147 2306 1
26 150 1752 1
26 150 1756 1
26 150 1760 1
26 150 1771 1
26 150 1774 1
26 150 1780 1
26 150 1782 11
26 150 1811 2
26 150 1818 2
26 150 1821 18
26 150 1840 3
26 150 1844 3
26 150 1848 1
26 150 1853 7
26 150 1861 1
26 150 1865 3
26 150 1885 1
26 150 1887 2
26 150 1893 3
26 150 1897 7
26 150 1922 2
26 150 1992 1
26 150 2021 1
26 150 2069 1
26 150 2071 1
26 150 2119 1
26 150 2181 1
26 150 2292 1
26 150 2298 1
26 150 2300 1
26 150 2302 1
26 150 2448 1
26 150 2458 1
26 150 2540 1
26 150 2589 1
26 150 2659 1
26 157 1948 1
26 157 2244 1
26 163 2221 1
26 166 2208 4
26 175 2277 2
26 182 1942 1
26 182 1967 3
26 182 1971 3
26 182 2224 11
26 182 2236 2
26 182 2239 10
26 182 2250 1
26 182 2252 12
26 182 2274 2
26 182 2278 4
26 182 2283 6
26 182 2292 1
26 182 2297 1
26 185 1965 1
26 189 2241 1
26 190 2276 1
26 197 2293 1
26 198 2278 1
26 199 2343 1
26 199 2349 1
26 199 2355 3
26 199 2361 2
26 199 2364 1
26 202 2305 1
26 206 1950 1
26 206 2222 1
26 213 2244 1
26 222 2233 1
26 224 2206 1
26 225 2212 1
26 245 2592 1
26 251 2227 1
26 251 2311 1
26 254 1939 1
26 255 1987 1
26 255 2208 1
26 255 2366 1
26 257 1942 1
26 257 2272 1
26 268 2225 1
26 275 1771 1
26 275 1774 1
26 275 1802 3
26 275 1888 1
26 275 2208 1
26 275 2456 1
26 275 2487 1
26 275 2518 1
26 275 2660 1
26 276 1906 1
26 276 1908 1
26 276 1922 1
26 276 1929 1
26 276 1985 1
26 276 1994 5
26 276 2004 1
26 276 2009 1
26 276 2013 1
26 276 2207 1
26 276 2300 1
26 276 2343 2
26 276 2346 2
26 276 2349 1
26 276 2357 1
26 276 2362 2
26 276 2448 1
26 276 2453 1
26 276 2466 1
26 276 2478 3
26 276 2482 1
26 276 2485 2
26 276 2492 1
26 276 2496 1
26 276 2499 1
26 276 2504 2
26 276 2507 2
26 276 2510 2
26 276 2513 1
26 276 2518 1
26 276 2527 1
26 276 2544 1
26 276 2550 1
26 276 2552 1
26 276 2556 2
26 276 2560 1
26 276 2562 2
26 276 2570 1
26 276 2587 1
26 276 2589 1
26 276 2596 1
26 276 2662 2
26 276 2703 1
26 283 1758 1
26 283 1798 1
26 283 1800 1
26 283 1808 1
26 283 1871 1
26 283 1877 4
26 283 1888 1
26 283 1899 2
26 283 1904 1
26 283 2448 1
26 298 1895 3
26 298 1988 1
26 298 2208 1
26 298 2307 2
26 298 2589 1
26 307 2213 1
26 312 2213 1
26 312 2217 1
26 312 2252 1
26 313 2270 1
26 317 2231 1
26 319 1759 2
26 319 1764 2
26 319 1768 1
26 319 1772 1
26 319 1784 2
26 319 1787 3
26 319 1793 1
26 319 1810 1
26 319 1813 3
26 319 1817 1
26 319 1826 1
26 319 1845 1
26 319 1847 1
26 319 1876 3
26 319 1895 2
26 319 1944 1
26 319 2022 1
26 319 2070 1
26 319 2152 1
26 319 2159 1
26 319 2183 1
26 319 2209 1
26 319 2211 1
26 319 2347 1
26 319 2350 2
26 319 2362 1
26 319 2449 3
26 319 2669 1
26 319 2697 1
26 319 2704 1
26 319 2706 1
26 330 1899 1
26 342 2278 1
26 345 1913 1
26 345 1922 1
26 345 1976 2
26 345 1979 4
26 345 1984 1
26 345 1996 2
26 345 2371 1
26 345 2660 1
26 346 2311 1
26 350 2220 2
26 351 1895 1
26 351 1897 1
26 351 2018 1
26 351 2202 2
26 351 2344 1
26 351 2354 1
26 351 2356 1
26 351 2588 1
26 362 1903 1
26 362 1949 1
26 364 1942 1
26 364 2314 1
26 364 2596 1
26 365 2210 1
27 43 2142 1
27 46 1754 3
27 46 1948 2
27 46 2033 4
27 46 2062 1
27 46 2122 1
27 46 2135 2
27 46 2158 1
27 46 2164 1
27 46 2167 1
27 46 2170 2
27 46 2176 1
27 46 2178 1
27 46 2186 1
27 46 2192 1
27 46 2195 1
27 46 2204 1
27 46 2227 1
27 46 2237 1
27 46 2245 1
27 46 2305 1
27 46 2631 1
27 46 2689 1
27 46 2708 1
27 46 2717 1
27 52 1751 1
27 52 2032 1
27 52 2330 1
27 52 2345 1
27 52 2361 1
27 52 2454 1
27 52 2471 1
27 52 2474 1
27 52 2480 3
27 52 2511 1
27 52 2717 1
27 61 1757 1
27 63 2141 1
27 67 2175 1
27 76 2160 1
27 96 2245 1
27 128 2231 1
27 130 1986 1
27 130 2136 1
27 130 2227 1
27 130 2279 1
27 130 2707 1
27 137 2173 1
27 146 2170 1
27 152 2175 1
27 153 2142 1
27 153 2200 1
27 153 2208 1
27 159 2171 1
27 171 1767 1
27 171 1771 11
27 171 1812 5
27 171 1818 1
27 171 1825 1
27 171 1828 1
27 171 1833 1
27 171 1837 2
27 171 1843 1
27 171 1848 1
27 171 1853 2
27 171 1857 2
27 171 1862 1
27 171 1869 1
27 171 1872 1
27 171 1875 3
27 171 1882 1
27 171 1885 1
27 171 1887 3
27 171 1891 2
27 171 2015 1
27 171 2206 1
27 171 2229 1
27 171 2634 1
27 171 2710 1
27 191 2172 1
27 201 2050 1
27 201 2236 1
27 201 2312 1
27 201 2695 1
27 204 2148 1
27 205 2141 1
27 205 2201 1
27 208 2142 1
27 209 1645 1
27 209 1703 2
27 209 1722 1
27 209 1726 2
27 209 1730 1
27 209 1737 1
27 209 1895 2
27 209 1904 3
27 209 1909 3
27 209 1913 2
27 209 1916 2
27 209 1920 6
27 209 1927 4
27 209 1934 1
27 209 1936 1
27 209 1943 1
27 209 1947 4
27 209 1961 1
27 209 1963 1
27 209 2054 1
27 209 2058 1
27 209 2061 1
27 209 2064 1
27 209 2066 3
27 209 2071 3
27 209 2076 1
27 209 2080 11
27 209 2093 6
27 209 2100 4
27 209 2106 3
27 209 2114 6
27 209 2121 2
27 209 2124 2
27 209 2142 4
27 209 2151 1
27 209 2154 1
27 209 2156 1
27 209 2158 1
27 209 2160 4
27 209 2166 1
27 209 2195 1
27 209 2197 1
27 209 2217 3
27 209 2227 2
27 209 2235 1
27 209 2245 1
27 209 2252 1
27 209 2299 1
27 209 2302 1
27 209 2304 1
27 209 2313 1
27 209 2335 1
27 209 2337 1
27 209 2354 1
27 209 2388 1
27 209 2420 1
27 209 2503 1
27 209 2582 2
27 209 2585 1
27 209 2608 1
27 209 2628 1
27 209 2638 1
27 209 2640 1
27 209 2645 1
27 209 2672 2
27 209 2690 1
27 209 2693 2
27 209 2697 2
27 209 2701 1
27 214 2175 1
27 220 1660 1
27 220 1754 1
27 220 1759 1
27 220 1895 2
27 220 1915 1
27 220 2123 1
27 220 2348 2
27 220 2448 1
27 221 2143 1
27 236 1896 1
27 236 1925 1
27 236 1981 1
27 236 2124 1
27 236 2396 1
27 236 2400 2
27 236 2403 1
27 236 2412 1
27 236 2415 1
27 236 2427 4
27 236 2433 1
27 236 2458 1
27 236 2463 1
27 236 2470 1
27 236 2488 1
27 236 2718 1
27 239 2225 1
27 248 1773 1
27 248 1857 1
27 248 1883 2
27 248 1886 1
27 248 1896 1
27 248 1960 3
27 248 2025 1
27 248 2138 1
27 248 2140 1
27 248 2714 1
27 252 2126 1
27 265 2173 1
27 266 1898 1
27 272 2176 1
27 273 2139 1
27 280 1762 1
27 280 1779 1
27 280 1783 10
27 280 1799 2
27 280 1805 1
27 280 1816 3
27 280 1854 2
27 280 1858 8
27 280 1867 1
27 280 1869 1
27 280 1871 2
27 280 1879 1
27 280 2420 1
27 280 2422 1
27 280 2629 1
27 280 2714 1
27 284 2015 1
27 284 2215 1
27 284 2239 1
27 284 2451 1
27 284 2707 1
27 290 1716 2
27 290 1730 1
27 290 1738 1
27 290 1919 1
27 290 1921 1
27 290 2122 2
27 290 2144 1
27 290 2167 2
27 290 2251 1
27 290 2254 1
27 290 2336 1
27 290 2422 1
27 290 2707 1
27 300 1905 2
27 300 1909 1
27 300 1913 2
27 300 1916 2
27 300 1919 1
27 300 1949 1
27 300 2048 1
27 300 2251 1
27 300 2378 1
27 300 2628 1
27 300 2665 1
27 300 2690 1
27 308 2028 1
27 311 2218 1
27 314 2015 3
27 314 2142 3
27 314 2251 1
27 314 2446 1
27 314 2455 1
27 314 2497 1
27 314 2504 1
27 314 2527 2
27 314 2631 1
27 314 2688 1
27 314 2690 1
27 326 2123 1
27 360 2226 1
28 32 1653 1
28 32 1658 1
28 32 1667 1
28 32 1672 1
28 32 1674 1
28 32 1676 2
28 32 1681 1
28 32 1688 1
28 32 1694 1
28 32 1696 12
28 32 1747 3
28 32 1753 1
28 32 1757 1
28 32 1767 1
28 32 1818 7
28 32 1833 4
28 32 1845 1
28 32 1853 1
28 32 1855 3
28 32 1860 1
28 32 1867 1
28 32 1870 1
28 32 1872 2
28 32 1886 1
28 32 1889 2
28 32 1894 1
28 32 1899 1
28 32 1904 9
28 32 1915 1
28 32 1918 3
28 32 1927 1
28 32 1935 2
28 32 1991 2
28 32 2001 1
28 32 2005 1
28 32 2013 1
28 32 2017 1
28 32 2021 1
28 32 2051 3
28 32 2055 1
28 32 2061 1
28 32 2067 1
28 32 2069 1
28 32 2092 1
28 32 2099 2
28 32 2108 1
28 32 2130 1
28 32 2136 1
28 32 2298 2
28 32 2304 2
28 32 2312 1
28 32 2316 1
28 32 2321 1
28 32 2325 3
28 32 2329 1
28 32 2331 1
28 32 2333 1
28 32 2335 1
28 32 2340 1
28 32 2342 1
28 32 2370 1
28 32 2379 1
28 32 2381 1
28 32 2427 1
28 32 2435 1
28 32 2438 1
28 32 2460 1
28 32 2532 1
28 32 2546 1
28 32 2554 2
28 32 2559 1
28 32 2561 3
28 32 2583 1
28 32 2593 1
28 32 2612 1
28 32 2618 1
28 32 2633 2
28 32 2640 2
28 32 2653 1
28 32 2660 2
28 32 2691 1
28 32 2694 1
28 32 2697 2
28 32 2705 3
28 32 2709 2
28 32 2714 1
28 32 2716 1
28 36 1655 1
28 36 1701 1
28 36 1711 1
28 36 1713 1
28 36 1721 1
28 36 1724 1
28 36 1735 2
28 36 1750 2
28 36 1758 1
28 36 1921 1
28 36 2011 1
28 36 2026 1
28 36 2273 1
28 36 2322 1
28 36 2463 1
28 36 2469 1
28 36 2476 1
28 36 2500 1
28 36 2519 2
28 36 2524 2
28 36 2539 1
28 36 2635 1
28 36 2639 1
28 36 2653 1
28 36 2711 3
28 36 2715 1
28 59 1745 1
28 59 1759 1
28 59 1903 1
28 59 1915 1
28 59 1921 1
28 59 1991 1
28 59 2067 1
28 59 2157 1
28 59 2338 1
28 59 2460 1
28 59 2612 1
28 59 2663 1
28 59 2691 1
28 63 2153 1
28 74 2208 1
28 119 1895 1
28 136 2260 1
28 136 2262 1
28 141 1665 1
28 141 1925 1
28 141 1932 3
28 141 1997 1
28 141 2063 1
28 141 2428 1
28 141 2464 3
28 141 2468 1
28 141 2470 2
28 141 2475 2
28 141 2478 5
28 141 2484 2
28 141 2487 1
28 141 2489 7
28 141 2498 5
28 141 2504 3
28 141 2515 4
28 141 2523 1
28 141 2525 1
28 141 2613 1
28 141 2646 1
28 141 2719 1
28 155 1897 1
28 161 2262 1
28 173 1998 1
28 173 2022 1
28 173 2025 8
28 173 2038 1
28 173 2081 3
28 173 2135 1
28 173 2137 1
28 173 2252 1
28 173 2529 1
28 173 2635 1
28 178 1743 1
28 178 1897 1
28 178 1899 1
28 178 1902 1
28 178 1934 1
28 178 1993 1
28 178 2026 5
28 178 2157 1
28 178 2164 1
28 178 2268 1
28 178 2338 1
28 178 2434 1
28 178 2442 3
28 178 2448 2
28 178 2452 1
28 178 2454 1
28 178 2456 1
28 204 1669 1
28 204 1722 2
28 204 1806 2
28 204 1812 2
28 204 1928 1
28 204 1930 1
28 204 1996 1
28 204 2029 1
28 204 2268 1
28 204 2457 1
28 204 2461 1
28 204 2615 1
28 204 2635 1
28 204 2660 1
28 204 2710 1
28 204 2712 2
28 204 2715 1
28 207 1657 2
28 207 1750 2
28 207 1873 1
28 207 1921 1
28 207 2020 1
28 207 2040 1
28 207 2053 3
28 207 2067 1
28 207 2080 2
28 207 2094 1
28 207 2105 1
28 207 2118 1
28 207 2133 1
28 207 2140 2
28 207 2267 1
28 207 2321 1
28 207 2323 1
28 207 2332 1
28 207 2429 2
28 207 2434 2
28 207 2437 1
28 207 2531 1
28 207 2536 1
28 207 2539 1
28 207 2587 1
28 207 2617 1
28 215 1715 1
28 215 1742 1
28 215 1929 1
28 215 1997 1
28 215 2250 1
28 215 2431 1
28 215 2615 1
28 215 2646 1
28 215 2659 1
28 223 1771 2
28 223 1778 1
28 223 1781 1
28 223 1786 1
28 223 1788 2
28 223 1795 5
28 223 1801 4
28 223 1806 2
28 223 1810 2
28 223 1813 4
28 223 1818 1
28 223 1850 1
28 223 1855 1
28 223 1866 6
28 226 2249 1
28 270 1721 2
28 270 1726 2
28 270 1729 3
28 270 1733 2
28 270 1928 1
28 270 2067 1
28 270 2104 1
28 270 2106 1
28 270 2110 1
28 270 2116 1
28 270 2435 1
28 270 2440 2
28 270 2451 1
28 270 2616 1
28 270 2638 1
28 270 2719 1
28 279 2260 1
28 279 2262 1
28 279 2265 1
28 337 1860 1
28 337 1875 1
28 337 1877 1
28 337 1881 2
28 337 1894 1
28 337 2260 1
28 340 1900 1
28 352 1644 1
28 352 1651 4
28 352 1658 1
28 352 1663 1
28 352 1666 3
28 352 1684 1
28 352 1740 1
28 352 1742 1
28 352 1745 2
28 352 1903 1
28 352 1915 2
28 352 1999 1
28 352 2003 1
28 352 2015 1
28 352 2018 2
28 352 2022 1
28 352 2031 1
28 352 2034 1
28 352 2065 1
28 352 2081 2
28 352 2090 1
28 352 2096 2
28 352 2100 2
28 352 2128 1
28 352 2147 2
28 352 2150 2
28 352 2160 1
28 352 2285 1
28 352 2291 1
28 352 2438 4
28 352 2528 4
28 352 2561 1
28 352 2564 1
28 352 2566 3
28 352 2612 1
28 352 2626 1
28 352 2631 1
28 352 2634 2
28 352 2645 1
28 352 2653 3
28 352 2661 3
28 352 2674 1
28 352 2693 1
28 352 2709 1
28 352 2712 2
28 369 2233 1
29 37 1993 1
29 37 2160 1
29 37 2304 1
29 37 2307 1
29 44 2004 1
29 44 2672 2
29 51 1895 1
29 63 2207 1
29 67 1751 1
29 67 1910 1
29 67 1989 2
29 67 2163 1
29 67 2294 1
29 67 2302 1
29 67 2305 1
29 67 2676 1
29 72 1959 1
29 72 1981 1
29 72 1989 1
29 72 1992 1
29 72 2433 5
29 72 2579 1
29 72 2587 1
29 72 2589 1
29 72 2607 1
29 72 2613 2
29 72 2657 1
29 72 2664 1
29 72 2673 2
29 72 2697 2
29 72 2701 2
29 78 1905 2
29 78 1985 1
29 78 2035 1
29 78 2284 1
29 78 2289 1
29 78 2300 1
29 78 2302 1
29 78 2304 2
29 85 1963 1
29 85 1973 1
29 90 1949 1
29 100 2204 1
29 105 1898 1
29 106 1946 1
29 107 2302 1
29 114 1698 1
29 114 1703 1
29 114 1710 2
29 114 1723 6
29 114 1734 1
29 114 1744 3
29 114 1905 1
29 114 1984 1
29 114 1996 3
29 114 2000 3
29 114 2008 1
29 114 2011 1
29 114 2020 2
29 114 2043 2
29 114 2047 1
29 114 2074 1
29 114 2098 3
29 114 2141 2
29 114 2145 3
29 114 2157 1
29 114 2310 1
29 114 2318 4
29 114 2327 1
29 114 2347 1
29 114 2371 1
29 114 2383 2
29 114 2393 1
29 114 2406 1
29 114 2408 1
29 114 2416 1
29 114 2418 1
29 114 2424 1
29 114 2426 3
29 114 2432 2
29 114 2435 2
29 114 2443 2
29 114 2446 2
29 114 2451 1
29 114 2462 1
29 114 2464 6
29 114 2476 1
29 114 2478 1
29 114 2482 2
29 114 2487 1
29 114 2491 3
29 114 2496 1
29 114 2498 1
29 114 2500 1
29 114 2502 1
29 114 2504 2
29 114 2507 1
29 114 2509 1
29 114 2512 1
29 114 2514 1
29 114 2516 2
29 114 2529 2
29 114 2533 5
29 114 2544 1
29 114 2546 1
29 114 2572 1
29 114 2582 1
29 114 2591 1
29 114 2596 15
29 114 2612 3
29 114 2617 1
29 114 2619 1
29 114 2621 1
29 114 2648 1
29 114 2650 1
29 114 2654 1
29 114 2656 1
29 114 2658 5
29 114 2664 2
29 114 2667 1
29 114 2670 1
29 114 2674 1
29 114 2676 1
29 114 2682 3
29 114 2695 1
29 114 2697 2
29 114 2702 1
29 114 2708 1
29 114 2710 1
29 114 2715 2
29 132 1901 1
29 132 1907 1
29 132 2302 1
29 132 2308 1
29 132 2712 1
29 133 2278 1
29 144 1955 2
29 144 1983 4
29 144 2295 1
29 144 2297 1
29 144 2299 1
29 144 2304 1
29 144 2434 1
29 144 2439 1
29 144 2455 1
29 144 2629 1
29 144 2644 3
29 144 2652 1
29 144 2711 1
29 160 1958 1
29 160 1980 1
29 161 2178 1
29 161 2183 1
29 163 1896 1
29 163 2162 1
29 163 2296 1
29 163 2298 1
29 163 2300 1
29 163 2302 1
29 163 2304 2
29 163 2307 1
29 167 1846 1
29 169 2431 1
29 169 2475 1
29 183 1897 2
29 183 1904 1
29 183 1928 1
29 183 1988 3
29 183 2035 1
29 183 2163 1
29 183 2177 1
29 183 2179 1
29 183 2303 1
29 183 2643 2
29 185 1973 1
29 189 2302 1
29 198 1923 1
29 198 1927 1
29 198 1931 3
29 198 1935 1
29 198 1937 3
29 198 2713 1
29 217 2277 1
29 221 2237 1
29 234 1857 1
29 234 1879 7
29 234 1957 1
29 234 1980 1
29 234 1988 4
29 234 2303 1
29 234 2712 1
29 239 1996 1
29 239 2035 1
29 239 2154 1
29 239 2235 1
29 239 2265 1
29 239 2270 1
29 239 2282 1
29 239 2293 1
29 239 2298 1
29 239 2302 1
29 239 2305 1
29 239 2398 1
29 239 2694 1
29 239 2713 1
29 244 1898 1
29 244 2300 1
29 265 1969 1
29 274 1931 1
29 274 1954 2
29 274 1993 2
29 274 2185 1
29 274 2295 1
29 274 2298 2
29 274 2301 1
29 274 2305 1
29 274 2441 1
29 274 2651 1
29 274 2653 9
29 274 2663 4
29 274 2669 1
29 274 2671 3
29 274 2711 1
29 289 1988 1
29 289 1994 1
29 289 2299 2
29 289 2302 1
29 289 2415 1
29 289 2420 1
29 289 2433 1
29 289 2627 2
29 289 2633 1
29 289 2637 1
29 294 2200 1
29 299 1993 1
29 299 2301 1
29 299 2358 1
29 299 2626 2
29 300 2172 1
29 303 1912 1
29 303 1989 1
29 303 1994 1
29 303 2293 2
29 303 2658 2
29 303 2662 1
29 303 2719 1
29 305 1960 1
29 311 1763 1
29 311 1787 1
29 311 1810 5
29 311 1822 1
29 311 1827 1
29 311 1829 1
29 311 1833 1
29 311 1837 3
29 311 1849 1
29 311 1851 2
29 311 1895 2
29 332 2179 2
29 332 2184 2
29 332 2275 1
30 35 1758 1
30 36 1983 1
30 36 2258 1
30 47 1975 1
30 47 1991 1
30 47 2001 1
30 47 2099 1
30 47 2158 1
30 47 2170 3
30 47 2176 1
30 47 2181 1
30 47 2200 1
30 47 2217 1
30 47 2228 1
30 47 2237 1
30 47 2263 1
30 47 2268 1
30 47 2271 4
30 47 2277 1
30 47 2289 1
30 47 2443 1
30 47 2458 1
30 47 2463 2
30 47 2468 1
30 47 2471 4
30 47 2476 1
30 47 2482 1
30 47 2488 1
30 47 2490 1
30 47 2492 5
30 47 2500 2
30 47 2509 2
30 47 2514 2
30 47 2517 1
30 47 2520 1
30 47 2707 1
30 60 1661 1
30 60 1680 1
30 60 1700 1
30 60 1718 1
30 60 1722 2
30 60 1725 2
30 60 1728 2
30 60 1736 1
30 60 1740 2
30 60 1752 1
30 60 1899 1
30 60 1906 1
30 60 1917 2
30 60 1924 1
30 60 1933 3
30 60 1940 3
30 60 1958 1
30 60 1966 1
30 60 1970 1
30 60 1974 2
30 60 1994 1
30 60 2001 1
30 60 2081 1
30 60 2117 1
30 60 2156 6
30 60 2195 1
30 60 2201 1
30 60 2238 1
30 60 2257 1
30 60 2298 4
30 60 2320 1
30 60 2322 2
30 60 2326 1
30 60 2328 1
30 60 2330 1
30 60 2358 3
30 60 2363 1
30 60 2382 1
30 60 2389 1
30 60 2398 1
30 60 2410 1
30 60 2414 2
30 60 2440 1
30 60 2443 1
30 60 2446 1
30 60 2450 1
30 60 2455 1
30 60 2460 2
30 60 2468 1
30 60 2471 2
30 60 2476 1
30 60 2487 1
30 60 2508 1
30 60 2513 1
30 60 2523 1
30 60 2532 9
30 60 2542 1
30 60 2544 2
30 60 2547 2
30 60 2550 1
30 60 2554 2
30 60 2558 1
30 60 2578 1
30 60 2674 1
30 60 2683 3
30 60 2710 1
30 61 1762 1
30 73 1761 1
30 80 2171 1
30 80 2178 2
30 80 2184 1
30 91 1753 1
30 91 1756 1
30 91 1759 1
30 91 1762 1
30 91 1901 1
30 91 1906 1
30 91 2159 2
30 91 2265 2
30 91 2268 1
30 91 2372 1
30 91 2514 1
30 91 2523 1
30 91 2556 1
30 91 2678 1
30 91 2680 1
30 91 2691 1
30 91 2701 1
30 91 2712 1
30 91 2718 1
30 94 1897 1
30 95 1862 1
30 95 1864 1
30 95 1885 2
30 95 1892 1
30 102 1762 1
30 113 2167 1
30 119 1661 1
30 119 1672 1
30 119 1690 1
30 119 1693 1
30 119 1702 8
30 119 1711 2
30 119 1720 1
30 119 1916 1
30 119 1941 2
30 119 1989 3
30 119 1994 1
30 119 1998 1
30 119 2003 2
30 119 2011 1
30 119 2028 2
30 119 2036 1
30 119 2048 3
30 119 2057 1
30 119 2059 1
30 119 2065 1
30 119 2071 1
30 119 2091 1
30 119 2099 1
30 119 2101 1
30 119 2108 1
30 119 2112 2
30 119 2115 5
30 119 2122 1
30 119 2124 1
30 119 2127 2
30 119 2130 2
30 119 2135 1
30 119 2137 2
30 119 2142 1
30 119 2144 4
30 119 2151 1
30 119 2269 2
30 119 2279 1
30 119 2282 2
30 119 2286 2
30 119 2289 1
30 119 2292 1
30 119 2296 1
30 119 2313 1
30 119 2350 1
30 119 2370 1
30 119 2373 1
30 119 2376 1
30 119 2378 1
30 119 2383 1
30 119 2392 1
30 119 2399 1
30 119 2403 1
30 119 2432 1
30 119 2437 1
30 119 2446 9
30 119 2457 1
30 119 2461 4
30 119 2515 1
30 119 2521 1
30 119 2525 1
30 119 2527 1
30 119 2532 1
30 119 2538 1
30 119 2540 1
30 119 2542 4
30 119 2550 1
30 119 2555 1
30 119 2557 2
30 119 2560 1
30 119 2572 2
30 119 2575 3
30 119 2579 2
30 119 2583 1
30 119 2674 2
30 119 2679 1
30 119 2687 4
30 119 2693 2
30 119 2701 3
30 119 2705 1
30 119 2714 1
30 126 2266 1
30 135 1898 1
30 136 1945 1
30 136 1988 1
30 136 2162 1
30 136 2433 1
30 146 2172 1
30 155 2135 1
30 155 2155 1
30 155 2369 1
30 155 2443 2
30 155 2449 4
30 155 2455 1
30 155 2457 2
30 155 2510 1
30 155 2519 1
30 155 2699 1
30 155 2702 1
30 155 2711 1
30 156 2525 1
30 162 1987 1
30 162 2168 1
30 162 2171 4
30 162 2176 4
30 173 2258 1
30 178 1982 1
30 180 1760 1
30 183 2184 1
30 191 2170 2
30 196 1749 3
30 196 1754 1
30 196 1757 1
30 196 1762 1
30 196 1859 1
30 196 1861 5
30 196 1867 1
30 196 1869 1
30 196 1872 2
30 196 1894 5
30 196 1985 2
30 196 1998 4
30 196 2003 1
30 196 2006 1
30 196 2156 1
30 196 2161 1
30 196 2244 1
30 196 2261 4
30 196 2268 1
30 196 2296 2
30 196 2300 1
30 196 2303 10
30 196 2369 2
30 196 2372 1
30 196 2390 1
30 196 2436 1
30 196 2492 1
30 196 2505 2
30 196 2512 2
30 196 2515 2
30 196 2519 1
30 196 2679 1
30 196 2695 1
30 196 2704 3
30 196 2708 2
30 196 2711 1
30 204 2176 1
30 204 2204 1
30 204 2222 1
30 206 1706 1
30 206 1944 1
30 206 1996 1
30 206 2141 1
30 206 2147 1
30 206 2154 1
30 206 2393 1
30 206 2456 1
30 206 2458 1
30 206 2460 1
30 206 2509 1
30 206 2512 1
30 206 2520 1
30 206 2556 1
30 206 2674 1
30 206 2694 1
30 206 2701 3
30 206 2707 1
30 207 1948 1
30 207 2188 1
30 207 2190 1
30 207 2192 1
30 207 2197 1
30 207 2201 1
30 207 2203 1
30 207 2216 1
30 207 2265 1
30 214 2525 1
30 215 1981 1
30 215 2248 1
30 216 1761 1
30 216 2229 1
30 222 1897 2
30 223 1987 1
30 223 2162 2
30 223 2168 1
30 223 2222 1
30 223 2266 1
30 223 2527 1
30 224 1755 1
30 224 1757 1
30 224 1935 1
30 224 1987 1
30 224 1991 2
30 224 1999 4
30 224 2134 1
30 224 2172 2
30 224 2177 4
30 224 2183 1
30 224 2270 1
30 224 2290 1
30 224 2321 1
30 224 2324 1
30 224 2391 1
30 224 2414 1
30 224 2420 1
30 224 2437 1
30 224 2488 1
30 224 2490 1
30 224 2495 1
30 224 2503 1
30 224 2506 1
30 224 2521 1
30 224 2523 1
30 224 2525 4
30 224 2555 1
30 224 2557 1
30 224 2584 1
30 224 2697 1
30 224 2707 1
30 224 2711 1
30 224 2713 1
30 224 2718 1
30 225 1674 1
30 225 1683 1
30 225 1692 1
30 225 1695 2
30 225 1745 2
30 225 1749 1
30 225 1753 1
30 225 1757 1
30 225 1760 1
30 225 1766 1
30 225 1768 7
30 225 1777 1
30 225 1781 2
30 225 1790 1
30 225 1792 1
30 225 1796 2
30 225 1800 4
30 225 1805 1
30 225 1807 7
30 225 1815 12
30 225 1834 4
30 225 1839 13
30 225 1854 1
30 225 1858 1
30 225 1866 1
30 225 1871 2
30 225 1874 2
30 225 1877 1
30 225 1882 2
30 225 1885 3
30 225 1889 3
30 225 1893 1
30 225 1896 1
30 225 1944 1
30 225 1991 1
30 225 1995 1
30 225 2002 1
30 225 2062 1
30 225 2074 2
30 225 2094 3
30 225 2098 2
30 225 2117 1
30 225 2121 1
30 225 2125 2
30 225 2133 1
30 225 2162 1
30 225 2688 1
30 225 2703 1
30 226 1987 1
30 226 2168 2
30 226 2173 1
30 226 2177 2
30 226 2238 1
30 237 1672 2
30 237 1678 3
30 237 1683 1
30 237 1686 2
30 237 1689 5
30 237 1695 9
30 237 1705 2
30 237 1710 2
30 237 1722 5
30 237 1732 5
30 237 1740 1
30 237 1742 2
30 237 1745 1
30 237 1747 3
30 237 1894 4
30 237 1900 1
30 237 1907 3
30 237 1914 1
30 237 1916 1
30 237 1918 3
30 237 1926 4
30 237 1933 1
30 237 1935 3
30 237 1939 2
30 237 1942 1
30 237 1947 1
30 237 1950 3
30 237 1955 1
30 237 1970 1
30 237 1982 5
30 237 2006 2
30 237 2009 3
30 237 2013 5
30 237 2019 2
30 237 2022 2
30 237 2027 1
30 237 2029 1
30 237 2036 1
30 237 2038 1
30 237 2040 1
30 237 2042 5
30 237 2048 1
30 237 2050 15
30 237 2066 2
30 237 2071 7
30 237 2080 1
30 237 2083 2
30 237 2086 1
30 237 2088 3
30 237 2092 3
30 237 2097 4
30 237 2102 16
30 237 2120 5
30 237 2127 4
30 237 2132 1
30 237 2134 1
30 237 2136 12
30 237 2149 4
30 237 2195 1
30 237 2197 1
30 237 2205 3
30 237 2209 1
30 237 2214 1
30 237 2260 3
30 237 2280 1
30 237 2290 1
30 237 2292 1
30 237 2295 1
30 237 2313 1
30 237 2315 2
30 237 2318 5
30 237 2325 6
30 237 2334 2
30 237 2344 1
30 237 2350 3
30 237 2364 1
30 237 2367 1
30 237 2371 1
30 237 2373 5
30 237 2383 1
30 237 2393 6
30 237 2400 3
30 237 2405 3
30 237 2409 1
30 237 2413 2
30 237 2418 3
30 237 2424 3
30 237 2430 1
30 237 2432 1
30 237 2444 2
30 237 2447 1
30 237 2451 1
30 237 2453 1
30 237 2457 1
30 237 2477 1
30 237 2487 2
30 237 2518 1
30 237 2521 4
30 237 2532 1
30 237 2558 2
30 237 2563 1
30 237 2565 2
30 237 2570 1
30 237 2572 1
30 237 2574 3
30 237 2579 2
30 237 2674 4
30 237 2679 1
30 237 2705 1
30 237 2708 1
30 246 2216 1
30 249 1754 1
30 249 2082 1
30 249 2097 2
30 270 1956 1
30 270 2188 1
30 270 2190 1
30 270 2192 1
30 270 2195 1
30 270 2203 1
30 279 2169 5
30 279 2175 1
30 279 2177 1
30 297 1749 1
30 297 1943 1
30 297 1949 1
30 297 1951 2
30 297 1954 1
30 297 1956 1
30 297 1960 2
30 297 1970 1
30 297 1975 1
30 297 1983 2
30 297 1988 2
30 297 1997 1
30 297 2192 1
30 297 2199 2
30 297 2259 3
30 297 2266 1
30 297 2268 1
30 297 2275 1
30 297 2296 1
30 297 2300 1
30 297 2303 3
30 297 2307 1
30 297 2311 1
30 297 2369 1
30 297 2458 1
30 297 2500 1
30 297 2532 1
30 297 2534 5
30 297 2542 3
30 297 2555 1
30 297 2677 1
30 297 2695 1
30 297 2704 1
30 297 2708 2
30 297 2712 1
30 337 1902 1
30 337 2213 1
30 337 2225 1
30 337 2265 1
30 338 2225 1
30 341 1760 1
30 343 1749 1
30 343 1906 1
30 343 1961 1
30 343 1964 1
30 343 1981 1
30 343 2175 4
30 343 2270 1
30 343 2295 1
30 343 2371 1
30 343 2373 1
30 343 2401 1
30 343 2435 1
30 343 2441 2
30 343 2450 7
30 343 2460 1
30 343 2464 1
30 343 2466 1
30 343 2469 1
30 343 2471 1
30 343 2476 1
30 343 2486 1
30 343 2488 1
30 343 2490 1
30 343 2499 1
30 343 2501 1
30 343 2509 1
30 343 2524 2
30 343 2556 1
30 343 2707 2
30 349 1752 1
30 349 1899 1
30 349 1944 1
30 349 1996 1
30 349 2004 1
30 349 2091 1
30 349 2147 1
30 349 2154 1
30 349 2266 1
30 349 2268 1
30 349 2294 1
30 349 2390 1
30 349 2450 2
30 349 2453 1
30 349 2455 1
30 349 2471 1
30 349 2488 1
30 349 2507 1
30 349 2517 2
30 349 2556 1
30 349 2676 2
30 349 2692 1
30 349 2701 1
30 349 2703 1
30 349 2708 2
30 349 2718 1
30 353 1753 2
30 353 1992 2
30 353 1995 1
30 353 2412 1
30 353 2450 2
30 353 2454 1
30 353 2457 1
30 353 2480 1
30 353 2511 1
30 353 2525 1
30 353 2578 1
30 353 2581 2
30 353 2702 2
30 369 2164 3
31 34 1971 1
31 34 1973 1
31 34 2229 1
31 34 2232 1
31 34 2234 1
31 34 2249 1
31 34 2251 1
31 34 2254 2
31 34 2257 1
31 34 2260 1
31 34 2263 1
31 45 2294 1
31 49 1989 1
31 49 2132 1
31 49 2210 1
31 49 2331 1
31 49 2575 1
31 58 2214 4
31 61 2328 1
31 96 1972 1
31 96 2217 1
31 97 2405 1
31 98 2406 1
31 98 2444 1
31 98 2473 1
31 98 2504 1
31 98 2515 1
31 98 2539 1
31 98 2552 1
31 98 2562 1
31 103 1764 2
31 103 1897 2
31 103 1900 1
31 103 1938 1
31 103 2125 2
31 103 2132 1
31 103 2135 1
31 103 2141 1
31 103 2143 1
31 103 2405 1
31 103 2583 1
31 107 2558 1
31 112 2526 1
31 114 1950 1
31 114 1958 1
31 114 1966 1
31 114 1982 1
31 114 2224 1
31 114 2255 1
31 114 2260 2
31 114 2271 1
31 114 2283 1
31 114 2289 2
31 114 2295 1
31 114 2304 1
31 117 2405 1
31 127 2218 3
31 133 2294 1
31 135 2160 1
31 154 2223 1
31 158 2405 1
31 163 2293 1
31 185 1910 1
31 185 1990 1
31 185 2146 1
31 189 1992 1
31 189 2141 1
31 189 2151 1
31 189 2153 1
31 189 2213 1
31 189 2305 1
31 189 2328 1
31 189 2566 2
31 189 2570 1
31 195 2574 1
31 197 1894 1
31 197 1897 1
31 197 2132 1
31 197 2188 1
31 202 1937 1
31 202 1939 1
31 202 2574 1
31 202 2719 1
31 222 2576 1
31 227 1738 1
31 227 1769 1
31 227 1788 1
31 227 1794 1
31 227 1836 1
31 227 1841 1
31 227 1851 2
31 227 1868 1
31 227 1895 2
31 227 1898 2
31 227 1907 3
31 227 1911 2
31 227 1938 1
31 227 1941 2
31 227 1984 1
31 227 1987 1
31 227 1991 1
31 227 1998 1
31 227 2017 2
31 227 2020 2
31 227 2033 1
31 227 2036 3
31 227 2041 3
31 227 2045 1
31 227 2047 2
31 227 2056 1
31 227 2070 1
31 227 2072 2
31 227 2088 2
31 227 2092 1
31 227 2095 2
31 227 2102 1
31 227 2117 1
31 227 2119 3
31 227 2129 1
31 227 2132 1
31 227 2134 6
31 227 2141 3
31 227 2149 3
31 227 2157 16
31 227 2174 10
31 227 2187 1
31 227 2193 1
31 227 2202 1
31 227 2204 1
31 227 2209 1
31 227 2211 3
31 227 2228 1
31 227 2237 1
31 227 2249 1
31 227 2254 1
31 227 2260 2
31 227 2269 1
31 227 2287 1
31 227 2298 1
31 227 2306 1
31 227 2323 1
31 227 2327 3
31 227 2333 3
31 227 2338 1
31 227 2342 1
31 227 2346 1
31 227 2405 1
31 227 2429 1
31 227 2469 1
31 227 2474 1
31 227 2536 1
31 227 2550 1
31 227 2580 1
31 227 2627 1
31 227 2657 1
31 227 2659 3
31 227 2665 2
31 227 2669 2
31 227 2679 1
31 227 2681 1
31 227 2686 1
31 227 2702 2
31 227 2706 1
31 227 2709 1
31 256 1764 1
31 256 1898 1
31 256 2125 1
31 256 2133 1
31 256 2187 2
31 256 2310 1
31 257 2211 1
31 259 1745 1
31 259 2029 1
31 259 2037 1
31 259 2126 1
31 259 2132 1
31 259 2137 3
31 259 2141 2
31 259 2144 1
31 259 2592 1
31 268 1712 1
31 268 1896 1
31 268 1898 2
31 268 1901 1
31 268 2131 1
31 268 2150 4
31 268 2707 1
31 268 2712 1
31 275 1987 1
31 283 2223 1
31 285 2573 1
31 296 2257 1
31 298 1941 1
31 305 2228 1
31 305 2232 1
31 305 2237 1
31 307 1939 1
31 307 2145 1
31 307 2151 1
31 307 2153 1
31 307 2193 1
31 311 2293 1
31 312 2159 3
31 312 2163 1
31 312 2166 1
31 312 2169 1
31 312 2193 1
31 312 2566 5
31 323 1764 5
31 323 1780 7
31 323 1788 1
31 323 1893 1
31 323 1898 4
31 323 1990 1
31 323 2128 2
31 323 2132 1
31 323 2141 1
31 323 2147 1
31 323 2163 2
31 323 2167 1
31 323 2172 4
31 323 2177 1
31 323 2182 1
31 323 2186 1
31 323 2188 1
31 323 2190 2
31 323 2194 2
31 323 2201 1
31 323 2213 1
31 323 2321 1
31 324 1748 1
31 324 1762 1
31 324 1912 22
31 324 1935 2
31 324 1938 2
31 324 1995 22
31 324 2018 1
31 324 2133 1
31 324 2164 1
31 324 2170 1
31 324 2706 1
31 324 2715 1
31 342 2407 1
31 342 2419 2
31 342 2422 1
31 342 2451 1
31 342 2456 1
31 342 2469 5
31 342 2484 2
31 342 2487 1
31 342 2491 3
31 342 2496 3
31 342 2500 1
31 342 2502 1
31 342 2505 1
31 342 2510 1
31 342 2563 1
31 342 2565 1
31 350 1738 1
31 350 2016 1
31 350 2150 1
31 350 2152 1
31 350 2157 1
31 350 2210 1
32 36 1751 1
32 36 1754 1
32 36 1758 1
32 36 1894 1
32 36 1896 2
32 36 1984 1
32 36 2019 1
32 36 2033 1
32 36 2094 1
32 36 2097 1
32 36 2102 1
32 36 2157 1
32 36 2160 2
32 36 2171 3
32 36 2184 1
32 36 2430 1
32 36 2432 2
32 36 2435 2
32 36 2464 1
32 36 2537 1
32 36 2679 1
32 36 2700 1
32 36 2703 1
32 36 2707 2
32 44 2172 1
32 44 2185 1
32 51 2252 1
32 52 2145 1
32 59 1711 2
32 59 1721 1
32 59 1735 2
32 59 1920 1
32 59 1936 1
32 59 1988 2
32 59 2016 1
32 59 2025 2
32 59 2065 2
32 59 2138 1
32 59 2140 1
32 59 2298 1
32 59 2319 2
32 59 2336 5
32 59 2345 1
32 59 2399 2
32 59 2430 1
32 59 2444 1
32 59 2457 1
32 59 2459 1
32 59 2470 1
32 59 2542 1
32 59 2544 1
32 59 2566 1
32 59 2651 1
32 59 2656 1
32 59 2688 1
32 59 2703 1
32 89 2529 1
32 91 1897 1
32 91 1951 1
32 91 2174 1
32 91 2176 4
32 91 2182 2
32 91 2230 1
32 91 2255 1
32 91 2257 1
32 119 1895 1
32 132 1894 1
32 136 2169 6
32 141 1656 1
32 141 1734 1
32 141 1739 1
32 141 1744 1
32 141 1893 1
32 141 2073 1
32 141 2092 1
32 141 2094 3
32 141 2133 1
32 141 2138 1
32 141 2439 1
32 141 2528 1
32 143 2222 1
32 144 1894 1
32 159 2179 1
32 161 2173 1
32 162 1896 1
32 173 1654 1
32 173 1689 1
32 173 1735 1
32 173 1745 1
32 173 1897 1
32 173 2025 1
32 173 2039 1
32 173 2086 1
32 173 2098 1
32 173 2122 1
32 173 2429 1
32 173 2434 1
32 173 2458 1
32 173 2462 1
32 173 2464 2
32 173 2469 1
32 173 2532 1
32 173 2537 2
32 173 2620 1
32 173 2656 2
32 178 1736 1
32 178 1899 2
32 178 1921 1
32 178 1925 1
32 178 2037 1
32 178 2070 1
32 178 2138 3
32 178 2142 1
32 178 2298 1
32 178 2429 3
32 178 2436 1
32 194 1757 1
32 204 1654 2
32 204 1736 2
32 204 1808 1
32 204 1816 1
32 204 1937 1
32 204 2022 2
32 204 2087 2
32 204 2101 2
32 204 2129 1
32 204 2283 1
32 204 2302 1
32 204 2456 1
32 204 2612 2
32 204 2656 1
32 204 2685 1
32 204 2715 1
32 204 2718 2
32 207 1644 2
32 207 1647 1
32 207 1654 1
32 207 1662 1
32 207 1665 4
32 207 1670 1
32 207 1680 1
32 207 1692 1
32 207 1695 3
32 207 1699 4
32 207 1706 1
32 207 1714 2
32 207 1722 1
32 207 1737 1
32 207 1741 3
32 207 1746 2
32 207 1749 1
32 207 1754 1
32 207 1757 2
32 207 1806 1
32 207 1828 1
32 207 1838 4
32 207 1884 1
32 207 1887 2
32 207 1894 7
32 207 1910 2
32 207 1913 4
32 207 1925 3
32 207 1931 1
32 207 1936 1
32 207 1984 2
32 207 1990 1
32 207 2006 2
32 207 2010 1
32 207 2014 3
32 207 2019 1
32 207 2024 1
32 207 2027 2
32 207 2030 2
32 207 2033 1
32 207 2039 9
32 207 2049 5
32 207 2071 1
32 207 2076 1
32 207 2078 6
32 207 2104 2
32 207 2115 1
32 207 2128 1
32 207 2130 2
32 207 2134 1
32 207 2297 1
32 207 2301 2
32 207 2321 1
32 207 2323 1
32 207 2380 1
32 207 2405 1
32 207 2434 1
32 207 2439 1
32 207 2470 1
32 207 2528 1
32 207 2563 1
32 207 2567 1
32 207 2586 1
32 207 2595 1
32 207 2598 1
32 207 2611 1
32 207 2613 1
32 207 2616 1
32 207 2620 1
32 207 2632 1
32 207 2642 2
32 207 2647 1
32 207 2649 2
32 207 2656 1
32 207 2661 1
32 207 2679 1
32 207 2707 1
32 207 2712 2
32 207 2716 1
32 215 1759 1
32 215 1938 1
32 215 2026 1
32 215 2140 1
32 215 2330 1
32 215 2428 1
32 215 2434 1
32 215 2438 2
32 215 2459 1
32 215 2461 1
32 215 2468 3
32 223 1760 1
32 223 1867 1
32 224 1896 1
32 229 2219 1
32 230 2207 1
32 270 1656 1
32 270 1673 2
32 270 1745 1
32 270 1893 1
32 270 2033 1
32 270 2101 1
32 270 2620 1
32 270 2679 1
32 301 2215 1
32 324 1972 1
32 328 1758 1
32 330 1757 1
32 331 1906 1
32 331 2063 1
32 331 2325 1
32 331 2330 2
32 331 2339 1
32 331 2395 1
32 331 2449 1
32 331 2451 1
32 331 2528 1
32 331 2540 1
32 331 2565 1
32 331 2702 1
32 331 2717 1
32 337 1854 2
32 337 1879 1
32 337 1893 1
32 337 1895 3
32 337 2173 2
32 337 2179 2
32 337 2184 2
32 343 1896 1
32 349 1895 1
32 352 1648 1
32 352 1650 4
32 352 1669 1
32 352 1673 2
32 352 1676 1
32 352 1689 1
32 352 1691 1
32 352 1702 1
32 352 1709 1
32 352 1711 2
32 352 1719 1
32 352 1721 3
32 352 1732 1
32 352 1736 1
32 352 1741 1
32 352 1904 1
32 352 1913 1
32 352 1915 2
32 352 1989 1
32 352 2002 1
32 352 2014 1
32 352 2016 1
32 352 2033 1
32 352 2042 2
32 352 2053 2
32 352 2074 1
32 352 2078 5
32 352 2087 3
32 352 2098 1
32 352 2102 1
32 352 2128 4
32 352 2134 1
32 352 2140 1
32 352 2143 3
32 352 2147 7
32 352 2268 1
32 352 2281 1
32 352 2292 1
32 352 2313 1
32 352 2345 4
32 352 2350 1
32 352 2352 5
32 352 2365 1
32 352 2368 3
32 352 2375 1
32 352 2396 1
32 352 2405 1
32 352 2412 3
32 352 2418 1
32 352 2425 1
32 352 2431 2
32 352 2435 2
32 352 2438 1
32 352 2458 1
32 352 2460 1
32 352 2463 1
32 352 2466 1
32 352 2530 1
32 352 2532 1
32 352 2542 1
32 352 2550 1
32 352 2553 2
32 352 2566 1
32 352 2568 2
32 352 2583 2
32 352 2611 3
32 352 2615 3
32 352 2634 1
32 352 2647 1
32 352 2657 1
32 352 2671 1
32 352 2673 4
32 352 2679 1
32 352 2685 1
32 352 2688 1
32 352 2692 1
32 352 2700 3
32 352 2707 4
32 352 2712 1
32 352 2717 1
32 353 1972 1
32 369 1851 1
33 71 2328 1
33 71 2330 1
33 71 2346 1
33 71 2368 1
33 71 2371 1
33 71 2375 1
33 71 2409 1
33 71 2419 1
33 71 2427 1
33 71 2435 1
33 71 2440 3
33 71 2477 1
33 71 2484 2
33 71 2523 2
33 71 2604 1
33 71 2635 1
33 71 2679 1
33 71 2697 1
33 101 2357 1
33 101 2388 1
33 101 2404 1
33 101 2478 1
33 101 2485 1
33 101 2696 1
33 118 2418 1
33 118 2501 1
33 118 2532 1
33 131 2638 1
33 131 2670 2
33 233 2324 3
33 233 2329 3
33 233 2344 2
33 233 2347 5
33 233 2353 9
33 233 2371 1
33 233 2379 12
33 233 2396 2
33 233 2404 1
33 233 2410 1
33 233 2421 1
33 233 2423 7
33 233 2431 1
33 233 2434 2
33 233 2478 1
33 233 2481 2
33 233 2485 1
33 233 2532 3
33 233 2539 2
33 233 2542 1
33 233 2549 1
33 233 2555 1
33 233 2557 3
33 233 2618 1
33 233 2636 1
33 233 2638 1
33 233 2678 1
33 233 2687 1
33 233 2693 1
33 233 2696 1
33 233 2705 1
33 233 2707 2
33 233 2718 1
33 262 2322 1
33 262 2324 1
33 262 2326 1
33 262 2331 1
33 262 2343 1
33 262 2347 1
33 262 2349 1
33 262 2393 1
33 262 2406 1
33 262 2484 1
33 262 2501 1
33 262 2512 1
33 262 2536 2
33 262 2672 1
34 35 1759 1
34 35 2324 1
34 41 2311 1
34 45 2276 1
34 48 1762 1
34 48 1767 1
34 48 1788 1
34 48 1790 1
34 48 1794 1
34 48 1799 2
34 48 1831 1
34 48 1850 1
34 48 1853 4
34 48 1861 2
34 48 1872 1
34 48 1874 1
34 48 1876 1
34 48 1896 1
34 49 2410 1
34 49 2510 1
34 53 2574 1
34 57 1946 1
34 58 1937 1
34 58 2296 1
34 61 1737 1
34 61 2117 2
34 61 2128 1
34 61 2130 2
34 61 2134 3
34 61 2138 1
34 61 2145 6
34 61 2157 11
34 61 2169 8
34 61 2178 1
34 61 2218 3
34 61 2224 1
34 61 2226 1
34 61 2318 3
34 61 2391 1
34 61 2574 1
34 61 2695 2
34 61 2718 1
34 82 1901 1
34 82 2311 1
34 88 1971 1
34 88 1975 2
34 88 1979 1
34 88 1983 2
34 88 1987 1
34 88 2327 1
34 90 1759 1
34 94 1986 1
34 96 1936 1
34 96 1941 1
34 97 1758 1
34 97 1905 3
34 97 1910 8
34 97 1923 3
34 97 1928 3
34 97 2095 1
34 97 2412 1
34 97 2414 1
34 97 2419 1
34 97 2457 1
34 97 2480 1
34 97 2536 1
34 97 2707 1
34 98 1654 1
34 98 1662 1
34 98 1700 1
34 98 1752 1
34 98 1757 2
34 98 1898 1
34 98 1910 1
34 98 2116 1
34 98 2282 1
34 98 2284 1
34 98 2287 1
34 98 2316 1
34 98 2320 1
34 98 2328 1
34 98 2333 1
34 98 2368 1
34 98 2370 1
34 98 2375 2
34 98 2683 1
34 98 2691 1
34 98 2694 2
34 98 2703 1
34 98 2710 1
34 102 1650 3
34 102 1689 1
34 102 2083 1
34 102 2223 1
34 102 2336 2
34 102 2357 1
34 102 2598 1
34 102 2600 1
34 102 2602 1
34 102 2604 2
34 102 2608 2
34 102 2616 8
34 102 2636 2
34 102 2643 1
34 102 2677 1
34 102 2679 1
34 102 2712 1
34 107 2319 2
34 112 1984 1
34 113 2227 1
34 114 1902 1
34 114 1954 1
34 114 1958 2
34 114 1978 1
34 114 1980 2
34 114 2228 10
34 114 2239 15
34 114 2255 2
34 114 2261 1
34 114 2268 1
34 117 1677 2
34 117 1681 2
34 117 1684 1
34 117 1687 1
34 117 1689 1
34 117 1698 1
34 117 1700 5
34 117 1718 1
34 117 1736 1
34 117 1742 1
34 117 1747 1
34 117 1989 1
34 117 2072 1
34 117 2213 1
34 117 2220 1
34 117 2329 1
34 117 2336 1
34 117 2354 1
34 117 2406 1
34 117 2411 1
34 117 2416 1
34 117 2680 1
34 117 2705 2
34 121 1982 4
34 121 1987 1
34 121 2323 1
34 128 1762 1
34 145 1944 1
34 145 1988 1
34 147 1752 1
34 147 2071 2
34 147 2116 1
34 147 2218 4
34 147 2707 1
34 150 2291 1
34 158 1750 1
34 158 2038 1
34 158 2044 2
34 158 2703 1
34 158 2709 1
34 160 1848 1
34 160 1896 1
34 168 2274 1
34 173 1757 1
34 187 1659 1
34 187 1712 1
34 187 1716 1
34 187 1719 1
34 187 1730 1
34 187 1896 1
34 187 1898 1
34 187 2219 1
34 187 2282 2
34 187 2287 1
34 187 2326 1
34 187 2328 1
34 187 2573 1
34 187 2685 1
34 187 2687 2
34 187 2698 1
34 187 2704 1
34 187 2709 1
34 187 2712 1
34 189 2319 1
34 189 2404 1
34 189 2572 1
34 190 2257 1
34 195 2280 1
34 197 2309 1
34 197 2492 1
34 198 2226 1
34 200 1987 1
34 221 2124 1
34 222 2574 1
34 227 1977 1
34 227 2237 1
34 227 2240 1
34 227 2250 1
34 227 2267 1
34 227 2270 1
34 227 2278 1
34 227 2285 1
34 227 2405 1
34 228 2124 1
34 245 2276 1
34 245 2304 1
34 251 1718 1
34 251 1750 1
34 251 1752 2
34 251 1758 3
34 251 1862 2
34 251 1894 6
34 251 1932 3
34 251 1936 1
34 251 1984 4
34 251 2116 4
34 251 2123 4
34 251 2128 2
34 251 2131 2
34 251 2136 6
34 251 2146 6
34 251 2153 1
34 251 2155 1
34 251 2174 1
34 251 2177 2
34 251 2186 1
34 251 2190 3
34 251 2195 6
34 251 2202 1
34 251 2204 3
34 251 2277 1
34 251 2284 1
34 251 2286 1
34 251 2288 1
34 251 2302 1
34 251 2304 4
34 251 2312 1
34 251 2317 1
34 251 2323 1
34 251 2325 3
34 251 2394 1
34 251 2401 1
34 251 2572 1
34 251 2574 1
34 251 2692 1
34 251 2716 1
34 253 2501 1
34 254 1985 2
34 254 2291 1
34 255 2311 1
34 259 2575 1
34 268 2574 1
34 269 1933 1
34 269 2573 1
34 269 2706 1
34 269 2710 1
34 269 2712 2
34 276 1945 1
34 282 1985 2
34 282 2120 1
34 282 2280 1
34 282 2285 3
34 282 2301 1
34 282 2328 2
34 285 2149 1
34 285 2335 1
34 295 1653 1
34 295 1663 1
34 295 1680 2
34 295 1750 1
34 295 2186 13
34 295 2204 2
34 295 2329 1
34 295 2333 1
34 295 2341 1
34 295 2358 1
34 295 2372 1
34 295 2376 1
34 295 2382 3
34 295 2387 1
34 295 2396 4
34 295 2572 1
34 295 2579 1
34 295 2679 3
34 295 2683 1
34 295 2692 2
34 295 2697 6
34 295 2704 3
34 295 2708 1
34 295 2712 7
34 296 2121 2
34 296 2256 1
34 304 2127 1
34 304 2589 2
34 304 2592 1
34 304 2596 1
34 304 2607 1
34 304 2614 1
34 304 2620 1
34 304 2622 2
34 304 2644 1
34 304 2655 1
34 304 2658 3
34 304 2665 2
34 304 2672 1
34 304 2687 1
34 304 2710 1
34 305 1987 1
34 306 1988 1
34 306 2120 1
34 306 2276 1
34 310 1956 1
34 310 2118 1
34 310 2392 1
34 312 2405 1
34 318 1754 2
34 344 2224 1
34 344 2373 1
34 344 2587 1
34 344 2590 1
34 344 2592 1
34 344 2600 1
34 344 2603 1
34 344 2643 1
34 346 2311 1
34 362 1736 2
34 362 2117 1
34 362 2146 4
34 362 2394 1
34 362 2583 2
34 362 2587 14
34 362 2602 4
34 362 2607 4
34 362 2612 4
34 362 2618 1
34 362 2620 15
34 362 2636 15
34 362 2652 1
34 362 2654 1
34 362 2656 4
34 362 2661 16
34 364 1901 1
35 47 1758 1
35 53 1713 1
35 53 1739 1
35 53 1746 1
35 53 1771 2
35 53 1788 1
35 53 1818 1
35 53 1831 1
35 53 1869 1
35 53 1885 1
35 53 1929 1
35 53 2222 1
35 53 2328 1
35 57 2297 2
35 57 2301 2
35 57 2304 1
35 58 2278 1
35 64 1709 1
35 64 1722 1
35 64 1804 1
35 64 1862 1
35 64 2221 4
35 64 2415 1
35 78 2285 1
35 85 1754 1
35 87 2230 1
35 88 1726 2
35 88 1730 1
35 88 1741 1
35 88 1744 1
35 88 1749 1
35 88 1804 3
35 88 1814 1
35 88 1829 1
35 88 1860 1
35 88 1864 4
35 88 1872 1
35 88 1886 1
35 88 1908 1
35 88 2120 1
35 88 2321 1
35 88 2330 1
35 88 2335 2
35 88 2579 1
35 88 2710 1
35 89 2270 1
35 90 1729 1
35 90 1732 2
35 90 1739 1
35 90 1758 2
35 90 1765 1
35 90 1795 2
35 90 1798 1
35 90 1804 1
35 90 1855 1
35 90 1859 1
35 90 1887 1
35 90 1901 1
35 90 2113 1
35 90 2116 5
35 90 2124 1
35 90 2286 1
35 90 2417 1
35 91 1773 1
35 94 1699 2
35 94 1703 1
35 94 1718 1
35 94 1728 1
35 94 1747 1
35 94 1756 1
35 94 1759 1
35 94 1769 2
35 94 1781 1
35 94 1788 1
35 94 1792 1
35 94 1798 1
35 94 1812 2
35 94 1815 1
35 94 1819 1
35 94 1826 2
35 94 1830 1
35 94 1832 2
35 94 1839 1
35 94 1845 1
35 94 1864 4
35 94 1869 1
35 94 1873 1
35 94 1876 2
35 94 1879 1
35 94 1888 1
35 94 1908 1
35 94 1921 2
35 94 1925 1
35 94 2149 1
35 94 2155 1
35 94 2162 1
35 94 2168 1
35 94 2171 2
35 94 2174 1
35 94 2176 1
35 94 2180 1
35 94 2197 1
35 94 2206 2
35 94 2217 3
35 94 2223 1
35 94 2226 1
35 94 2633 1
35 94 2664 1
35 94 2710 1
35 94 2712 2
35 96 2231 1
35 96 2292 1
35 98 2028 1
35 98 2574 1
35 102 2247 1
35 103 2405 1
35 107 1665 4
35 107 1671 2
35 107 1680 1
35 107 1683 1
35 107 1687 1
35 107 1690 1
35 107 1693 1
35 107 1696 1
35 107 1708 1
35 107 1716 1
35 107 1727 1
35 107 1823 1
35 107 1825 2
35 107 1828 1
35 107 1931 1
35 107 1989 2
35 107 2002 1
35 107 2004 5
35 107 2113 1
35 107 2222 1
35 107 2224 1
35 107 2330 1
35 107 2336 1
35 107 2338 2
35 107 2342 4
35 107 2349 1
35 107 2351 1
35 107 2358 3
35 107 2362 1
35 107 2365 2
35 107 2370 1
35 107 2374 11
35 107 2388 15
35 107 2409 1
35 107 2414 2
35 107 2419 17
35 107 2437 3
35 107 2441 2
35 107 2449 2
35 107 2474 1
35 107 2527 2
35 107 2576 1
35 107 2686 1
35 107 2699 2
35 107 2705 4
35 107 2717 3
35 112 1719 1
35 112 1766 2
35 112 1771 1
35 112 1788 1
35 112 1801 1
35 112 1820 1
35 112 1830 1
35 112 1867 1
35 112 1869 2
35 112 1873 1
35 112 1887 1
35 112 2000 1
35 112 2011 1
35 112 2019 1
35 112 2029 2
35 112 2069 2
35 112 2075 8
35 112 2086 2
35 112 2110 1
35 112 2112 1
35 112 2139 1
35 114 2281 1
35 117 2321 2
35 121 1709 2
35 121 1715 1
35 121 1718 1
35 121 1727 1
35 121 1740 3
35 121 1746 1
35 121 1761 1
35 121 1792 1
35 121 1794 2
35 121 1801 1
35 121 1807 1
35 121 1821 1
35 121 1826 1
35 121 1830 1
35 121 1860 1
35 121 1862 1
35 121 1886 3
35 121 1896 1
35 121 1898 1
35 121 1900 2
35 121 1929 1
35 121 1993 1
35 121 1998 1
35 121 2113 2
35 121 2119 2
35 121 2122 5
35 121 2134 1
35 121 2138 3
35 121 2142 4
35 121 2148 2
35 121 2228 2
35 121 2272 1
35 121 2277 1
35 121 2292 1
35 121 2311 2
35 121 2321 5
35 121 2328 1
35 121 2577 1
35 135 1821 1
35 135 2141 1
35 137 1754 1
35 139 1680 1
35 139 1730 1
35 139 1759 2
35 139 1763 2
35 139 1766 2
35 139 1770 1
35 139 1781 2
35 139 1784 3
35 139 1798 1
35 139 1800 1
35 139 1805 1
35 139 1812 1
35 139 1814 1
35 139 1817 1
35 139 1826 2
35 139 1831 2
35 139 1842 1
35 139 1863 1
35 139 1867 2
35 139 1870 1
35 139 1874 2
35 139 1878 1
35 139 1881 1
35 139 1884 1
35 139 1901 1
35 139 2138 1
35 139 2145 1
35 139 2225 1
35 139 2242 1
35 139 2249 2
35 139 2256 1
35 139 2336 1
35 147 1760 1
35 147 2266 1
35 150 2583 1
35 155 1757 2
35 175 1668 1
35 175 1670 1
35 175 1673 1
35 175 1676 1
35 175 1680 10
35 175 1694 4
35 175 1734 1
35 175 1739 1
35 175 1744 1
35 175 1788 2
35 175 1930 1
35 175 2005 2
35 175 2008 1
35 175 2011 3
35 175 2222 1
35 175 2344 2
35 175 2347 3
35 175 2351 52
35 175 2404 2
35 175 2409 1
35 175 2411 32
35 175 2451 4
35 175 2458 5
35 175 2465 6
35 175 2475 1
35 175 2478 1
35 175 2571 1
35 175 2576 3
35 175 2580 3
35 175 2584 1
35 175 2586 1
35 175 2588 5
35 175 2595 40
35 175 2636 33
35 175 2670 14
35 175 2687 1
35 175 2698 1
35 175 2704 5
35 180 1772 1
35 185 2305 1
35 189 2474 1
35 189 2526 3
35 195 1929 1
35 195 2000 1
35 195 2002 1
35 195 2009 1
35 195 2011 1
35 195 2110 2
35 195 2113 4
35 195 2118 4
35 195 2129 3
35 195 2135 1
35 195 2138 1
35 195 2161 1
35 195 2232 3
35 195 2284 1
35 195 2286 1
35 195 2291 2
35 195 2298 1
35 195 2304 1
35 195 2308 3
35 195 2324 3
35 195 2329 1
35 195 2332 5
35 195 2578 1
35 195 2710 1
35 200 1718 1
35 200 1721 1
35 200 1727 1
35 200 1733 1
35 200 1756 1
35 200 1764 1
35 200 1783 1
35 200 1790 1
35 200 1796 1
35 200 1803 1
35 200 1828 1
35 200 1848 2
35 200 1876 1
35 200 1878 1
35 200 1880 1
35 200 1909 1
35 200 1935 1
35 200 1989 4
35 200 1995 1
35 200 1997 1
35 200 2321 1
35 200 2323 1
35 200 2329 1
35 202 2286 1
35 202 2413 1
35 202 2420 1
35 202 2432 2
35 202 2436 1
35 202 2446 1
35 202 2453 1
35 202 2459 1
35 202 2466 1
35 202 2469 2
35 202 2473 2
35 202 2480 2
35 202 2483 6
35 202 2490 6
35 202 2497 1
35 202 2499 14
35 202 2521 7
35 202 2529 3
35 202 2533 1
35 202 2535 13
35 202 2549 4
35 202 2554 6
35 202 2570 1
35 206 1758 1
35 210 1762 1
35 222 1764 1
35 222 1771 1
35 222 1794 2
35 222 1805 2
35 222 1815 1
35 222 1818 1
35 222 1828 1
35 222 1832 1
35 222 1838 1
35 222 1843 1
35 222 1847 1
35 222 1863 1
35 222 1866 1
35 222 1873 1
35 222 1887 1
35 222 2116 2
35 222 2122 2
35 222 2126 1
35 222 2226 1
35 222 2230 1
35 222 2361 1
35 229 1773 1
35 231 1767 2
35 231 1771 1
35 231 1783 1
35 237 1757 2
35 245 1702 1
35 245 1719 1
35 245 1769 1
35 245 1783 5
35 245 1796 1
35 245 1800 1
35 245 1848 2
35 245 1887 2
35 245 1925 1
35 245 1930 1
35 245 2012 1
35 245 2032 5
35 245 2038 2
35 245 2060 1
35 245 2111 1
35 245 2125 1
35 245 2146 1
35 245 2324 2
35 245 2327 1
35 245 2329 1
35 245 2713 1
35 245 2715 2
35 251 2110 1
35 251 2425 3
35 251 2455 1
35 251 2571 1
35 252 1755 1
35 252 1758 1
35 252 1761 1
35 252 1765 1
35 252 1775 1
35 252 1781 1
35 252 1792 1
35 252 1811 2
35 252 1814 1
35 252 1817 1
35 252 1821 1
35 252 1823 2
35 252 1832 2
35 252 1917 1
35 252 1921 2
35 252 1991 1
35 252 2113 1
35 252 2221 1
35 252 2223 1
35 253 1702 2
35 253 1718 2
35 253 1730 2
35 253 1748 1
35 253 1751 2
35 253 1761 1
35 253 1781 1
35 253 1794 1
35 253 1796 1
35 253 1799 1
35 253 1805 1
35 253 1811 1
35 253 1829 1
35 253 1863 1
35 253 2149 4
35 253 2220 4
35 253 2228 1
35 253 2710 1
35 257 2291 1
35 282 1674 1
35 282 1676 2
35 282 1679 1
35 282 1693 1
35 282 1699 1
35 282 1702 1
35 282 1708 1
35 282 1731 2
35 282 1743 1
35 282 1748 2
35 282 1755 2
35 282 1760 2
35 282 1765 1
35 282 1778 3
35 282 1786 2
35 282 1796 4
35 282 1801 1
35 282 1805 1
35 282 1811 1
35 282 1817 1
35 282 1819 1
35 282 1822 1
35 282 1826 6
35 282 1844 1
35 282 1846 4
35 282 1853 1
35 282 1859 1
35 282 1881 1
35 282 1885 1
35 282 1929 1
35 282 2155 1
35 282 2192 1
35 282 2221 2
35 282 2330 1
35 282 2341 1
35 282 2581 1
35 282 2584 1
35 282 2717 1
35 285 2514 1
35 287 1668 1
35 287 1717 1
35 287 1721 1
35 287 1727 1
35 287 1739 1
35 287 1747 1
35 287 1756 1
35 287 1780 1
35 287 1782 1
35 287 1791 1
35 287 1797 1
35 287 1801 2
35 287 1813 3
35 287 1827 1
35 287 1842 1
35 287 1862 1
35 287 1864 1
35 287 1882 1
35 287 1886 1
35 287 1919 2
35 287 1934 1
35 287 1993 5
35 287 2007 2
35 287 2122 1
35 287 2139 1
35 287 2142 4
35 287 2149 1
35 287 2220 1
35 287 2339 1
35 287 2381 1
35 287 2405 1
35 287 2584 1
35 287 2631 1
35 287 2635 1
35 287 2638 1
35 287 2719 1
35 295 2456 2
35 297 1757 1
35 305 2290 1
35 306 1710 1
35 306 1744 1
35 306 1779 1
35 306 1781 2
35 306 1794 1
35 306 1799 1
35 306 1807 1
35 306 1850 1
35 306 1859 1
35 306 1873 1
35 306 1878 1
35 306 1884 1
35 306 2040 1
35 306 2111 1
35 306 2129 1
35 306 2132 4
35 306 2325 1
35 306 2335 2
35 306 2660 1
35 307 2285 1
35 312 2456 1
35 312 2474 1
35 323 2520 1
35 329 1763 1
35 342 1744 1
35 342 1804 1
35 342 1818 1
35 342 1829 2
35 342 1870 1
35 342 1929 1
35 342 2009 1
35 342 2011 1
35 342 2162 1
35 342 2221 1
35 342 2576 1
35 342 2715 1
35 342 2718 1
35 343 1757 1
35 344 1761 1
35 369 1755 1
36 44 2172 1
36 44 2174 1
36 44 2178 1
36 44 2183 2
36 47 2261 1
36 59 1708 1
36 59 1752 1
36 59 1895 3
36 59 1900 1
36 59 1919 1
36 59 2025 1
36 59 2063 2
36 59 2321 1
36 59 2433 1
36 59 2465 1
36 59 2529 2
36 59 2533 1
36 59 2545 1
36 59 2575 1
36 59 2703 1
36 59 2712 2
36 91 1897 1
36 111 2459 1
36 111 2461 4
36 111 2469 1
36 111 2488 1
36 111 2493 3
36 111 2502 2
36 111 2508 1
36 111 2510 1
36 111 2522 4
36 111 2527 1
36 114 2167 1
36 114 2192 1
36 119 1894 1
36 129 2161 1
36 136 1983 1
36 136 2171 3
36 141 1739 1
36 141 1897 1
36 141 1902 1
36 141 1918 1
36 141 1988 1
36 141 2092 1
36 141 2263 2
36 141 2266 1
36 141 2438 1
36 141 2462 1
36 141 2464 2
36 141 2489 2
36 141 2637 7
36 141 2658 1
36 141 2660 2
36 141 2663 1
36 141 2667 1
36 141 2669 2
36 141 2678 1
36 156 2164 4
36 159 2157 1
36 162 2167 1
36 162 2260 1
36 173 1706 2
36 173 1762 1
36 173 1810 1
36 173 1908 3
36 173 1917 1
36 173 1919 2
36 173 1922 1
36 173 1924 1
36 173 1990 1
36 173 1992 1
36 173 2001 1
36 173 2008 1
36 173 2265 1
36 173 2267 2
36 173 2322 1
36 173 2340 1
36 173 2401 4
36 173 2406 14
36 173 2423 1
36 173 2434 1
36 173 2457 1
36 173 2528 1
36 173 2582 1
36 173 2587 1
36 173 2592 2
36 173 2595 5
36 173 2604 1
36 173 2606 2
36 173 2610 1
36 173 2614 1
36 173 2617 1
36 173 2626 1
36 173 2628 1
36 173 2632 2
36 173 2635 2
36 173 2647 1
36 173 2652 2
36 173 2684 1
36 173 2688 1
36 173 2694 1
36 173 2702 3
36 173 2706 1
36 173 2711 1
36 173 2713 1
36 178 1717 1
36 178 1738 2
36 178 1854 1
36 178 1862 1
36 178 1894 2
36 178 1908 1
36 178 2021 1
36 178 2159 1
36 178 2281 1
36 178 2402 2
36 178 2409 1
36 178 2411 2
36 178 2415 5
36 178 2422 4
36 178 2431 1
36 178 2435 1
36 178 2462 1
36 178 2500 1
36 178 2505 1
36 178 2509 1
36 178 2523 1
36 178 2525 1
36 178 2528 2
36 178 2532 1
36 178 2536 2
36 178 2546 1
36 178 2582 1
36 178 2584 1
36 178 2591 1
36 178 2596 1
36 178 2625 2
36 178 2637 1
36 178 2639 2
36 178 2645 1
36 178 2709 1
36 178 2716 3
36 198 1895 2
36 204 1706 3
36 204 1717 1
36 204 1722 2
36 204 1740 1
36 204 1742 1
36 204 1894 1
36 204 1904 1
36 204 1908 1
36 204 1911 1
36 204 1923 1
36 204 1988 1
36 204 1992 1
36 204 1995 1
36 204 1999 1
36 204 2015 2
36 204 2029 1
36 204 2079 2
36 204 2131 1
36 204 2269 4
36 204 2281 1
36 204 2338 1
36 204 2341 1
36 204 2410 1
36 204 2413 9
36 204 2423 2
36 204 2426 1
36 204 2428 1
36 204 2443 2
36 204 2529 2
36 204 2533 1
36 204 2554 1
36 204 2556 1
36 204 2568 2
36 204 2574 1
36 204 2578 1
36 204 2580 4
36 204 2586 1
36 204 2589 1
36 204 2596 7
36 204 2606 3
36 204 2610 1
36 204 2623 1
36 204 2626 2
36 204 2631 6
36 204 2648 1
36 204 2650 1
36 204 2652 3
36 204 2681 1
36 204 2683 2
36 204 2688 1
36 204 2700 3
36 204 2704 1
36 204 2706 1
36 204 2708 2
36 204 2715 1
36 207 1706 1
36 207 1735 1
36 207 1751 4
36 207 1756 1
36 207 1758 1
36 207 1760 4
36 207 1767 5
36 207 1788 1
36 207 1800 1
36 207 1802 2
36 207 1811 1
36 207 1817 1
36 207 1828 1
36 207 1845 2
36 207 1852 1
36 207 1856 1
36 207 1858 6
36 207 1865 5
36 207 1872 1
36 207 1876 4
36 207 1881 1
36 207 1885 4
36 207 1895 1
36 207 1897 3
36 207 1901 1
36 207 1924 1
36 207 1984 1
36 207 2003 1
36 207 2028 1
36 207 2066 1
36 207 2085 1
36 207 2120 1
36 207 2136 1
36 207 2276 1
36 207 2294 1
36 207 2296 6
36 207 2317 3
36 207 2336 1
36 207 2344 8
36 207 2353 2
36 207 2356 6
36 207 2364 1
36 207 2372 1
36 207 2386 1
36 207 2402 1
36 207 2434 2
36 207 2444 1
36 207 2537 1
36 207 2539 1
36 207 2563 2
36 207 2600 1
36 207 2612 1
36 207 2619 2
36 207 2653 1
36 207 2680 1
36 207 2705 1
36 207 2711 1
36 207 2715 1
36 214 2167 1
36 214 2666 1
36 215 1920 1
36 215 1996 1
36 215 2142 1
36 215 2267 1
36 215 2334 1
36 215 2428 1
36 215 2430 4
36 215 2435 1
36 215 2448 3
36 215 2456 1
36 215 2464 2
36 215 2528 1
36 215 2593 1
36 215 2637 2
36 215 2643 3
36 215 2647 3
36 215 2658 2
36 215 2716 2
36 216 1757 1
36 222 1756 1
36 223 1761 1
36 223 1987 1
36 228 1726 1
36 235 2256 1
36 237 2222 1
36 270 1657 1
36 270 1713 1
36 270 1716 2
36 270 1720 3
36 270 1724 1
36 270 1915 1
36 270 1917 1
36 270 1919 1
36 270 1923 1
36 270 1983 2
36 270 1989 1
36 270 2161 1
36 270 2252 1
36 270 2335 1
36 270 2439 4
36 270 2505 2
36 270 2528 1
36 270 2595 1
36 270 2598 1
36 270 2621 1
36 270 2630 1
36 270 2644 1
36 270 2648 1
36 270 2657 1
36 270 2662 2
36 270 2672 2
36 270 2679 2
36 270 2704 1
36 274 1895 1
36 288 2219 1
36 322 2217 1
36 331 1700 1
36 331 1759 1
36 331 1905 1
36 331 1984 1
36 331 2259 2
36 331 2705 1
36 331 2715 1
36 337 1763 1
36 337 1766 1
36 337 1811 2
36 337 1814 3
36 337 1837 1
36 337 1843 1
36 337 1847 1
36 337 1849 7
36 337 1863 5
36 337 1870 1
36 337 1873 1
36 337 1876 1
36 337 1878 6
36 337 1885 5
36 337 1891 3
36 337 1895 1
36 337 2165 4
36 337 2170 1
36 337 2172 4
36 337 2181 1
36 337 2183 7
36 337 2260 1
36 343 1894 2
36 347 2213 1
36 347 2217 1
36 349 1894 1
36 352 1646 1
36 352 1650 1
36 352 1666 1
36 352 1676 1
36 352 1708 1
36 352 1739 4
36 352 1744 5
36 352 1750 1
36 352 1905 9
36 352 1918 2
36 352 1924 1
36 352 1929 1
36 352 1931 1
36 352 1990 1
36 352 1997 1
36 352 1999 1
36 352 2002 2
36 352 2006 1
36 352 2013 8
36 352 2022 3
36 352 2026 1
36 352 2028 1
36 352 2039 1
36 352 2043 1
36 352 2053 2
36 352 2068 1
36 352 2070 1
36 352 2083 1
36 352 2085 1
36 352 2092 1
36 352 2106 1
36 352 2110 1
36 352 2112 3
36 352 2116 3
36 352 2121 3
36 352 2125 1
36 352 2127 1
36 352 2129 2
36 352 2132 1
36 352 2152 3
36 352 2262 1
36 352 2295 1
36 352 2315 1
36 352 2318 1
36 352 2322 1
36 352 2335 2
36 352 2340 1
36 352 2342 19
36 352 2362 10
36 352 2374 7
36 352 2385 3
36 352 2389 1
36 352 2391 1
36 352 2393 5
36 352 2400 15
36 352 2416 17
36 352 2435 1
36 352 2441 2
36 352 2464 1
36 352 2532 4
36 352 2539 1
36 352 2541 2
36 352 2545 15
36 352 2568 3
36 352 2573 2
36 352 2576 7
36 352 2586 4
36 352 2591 2
36 352 2594 5
36 352 2600 5
36 352 2606 5
36 352 2613 1
36 352 2616 1
36 352 2618 1
36 352 2623 1
36 352 2626 4
36 352 2631 1
36 352 2633 2
36 352 2636 2
36 352 2647 4
36 352 2652 1
36 352 2679 1
36 352 2684 5
36 352 2690 1
36 352 2692 8
36 352 2702 1
36 352 2704 1
36 352 2707 8
36 357 2152 1
37 44 1895 2
37 44 1903 1
37 44 1910 2
37 44 2159 1
37 44 2655 1
37 44 2674 2
37 44 2716 1
37 45 1988 1
37 50 2438 1
37 51 1942 1
37 59 2195 1
37 61 2302 2
37 66 1973 1
37 67 1940 1
37 67 2160 1
37 67 2301 1
37 67 2414 1
37 67 2418 1
37 67 2428 1
37 67 2656 2
37 67 2660 6
37 67 2668 1
37 67 2673 1
37 72 1755 2
37 72 1807 1
37 72 1826 2
37 72 1852 1
37 72 1854 1
37 72 1864 1
37 72 1885 1
37 72 1895 1
37 72 1990 1
37 72 1992 1
37 72 2444 2
37 72 2510 1
37 72 2707 1
37 72 2715 3
37 78 1735 2
37 78 1750 1
37 78 1872 1
37 78 1895 1
37 78 2179 1
37 78 2194 1
37 78 2301 2
37 89 1973 1
37 89 1980 1
37 89 2223 3
37 89 2232 1
37 89 2234 1
37 89 2238 1
37 89 2241 2
37 89 2246 3
37 107 2302 1
37 113 1752 2
37 113 1895 9
37 113 1905 3
37 113 1910 3
37 113 1942 3
37 113 1947 1
37 113 1958 1
37 113 1961 2
37 113 1975 1
37 113 1977 1
37 113 1990 1
37 113 1992 1
37 113 2002 1
37 113 2015 1
37 113 2133 1
37 113 2139 3
37 113 2153 1
37 113 2196 5
37 113 2310 1
37 113 2312 1
37 113 2317 2
37 113 2330 1
37 113 2343 1
37 113 2349 1
37 113 2351 1
37 113 2358 1
37 113 2365 1
37 113 2367 1
37 113 2379 1
37 113 2382 1
37 113 2399 1
37 113 2449 1
37 113 2452 1
37 113 2459 1
37 113 2481 1
37 113 2483 1
37 113 2488 1
37 113 2531 1
37 113 2533 1
37 113 2614 1
37 113 2617 3
37 113 2625 4
37 113 2637 2
37 113 2643 2
37 113 2647 7
37 113 2674 2
37 113 2708 2
37 113 2713 1
37 114 1751 1
37 114 1898 1
37 114 1915 5
37 114 1942 1
37 114 2516 1
37 114 2710 1
37 119 2215 1
37 124 1960 1
37 129 2167 1
37 130 2169 1
37 132 1780 1
37 132 1863 1
37 132 1868 1
37 132 1896 1
37 132 1917 1
37 132 2428 1
37 132 2430 1
37 132 2432 1
37 132 2440 1
37 132 2445 1
37 132 2482 1
37 132 2657 1
37 132 2666 6
37 132 2717 1
37 134 1945 1
37 135 2301 1
37 136 1896 2
37 136 1899 1
37 137 2298 1
37 144 2302 1
37 144 2304 1
37 144 2655 1
37 144 2708 1
37 144 2715 1
37 152 2176 1
37 153 2184 1
37 159 2195 1
37 161 2212 1
37 162 2196 1
37 163 1780 1
37 163 1895 1
37 163 1917 1
37 163 1995 1
37 163 2310 1
37 163 2323 1
37 163 2332 1
37 163 2336 2
37 163 2340 4
37 163 2346 1
37 163 2352 2
37 163 2357 1
37 163 2367 1
37 163 2379 1
37 163 2382 2
37 163 2399 1
37 163 2404 1
37 163 2414 1
37 163 2711 1
37 163 2713 1
37 166 2213 1
37 169 1732 2
37 169 1895 2
37 169 1903 3
37 169 1919 1
37 183 1913 1
37 183 1915 1
37 183 1927 1
37 183 1992 1
37 183 2035 1
37 183 2160 1
37 183 2304 2
37 189 2301 1
37 198 1732 2
37 198 1904 1
37 198 1992 1
37 198 2198 4
37 198 2205 5
37 198 2212 4
37 198 2676 1
37 198 2711 2
37 198 2714 4
37 202 1953 1
37 214 1776 3
37 216 2212 1
37 217 1941 1
37 217 2179 1
37 217 2193 1
37 234 1696 35
37 234 1737 3
37 234 1741 3
37 234 1745 3
37 234 1749 2
37 234 1905 1
37 234 1999 3
37 234 2003 28
37 234 2032 1
37 234 2036 18
37 234 2056 3
37 234 2060 46
37 234 2107 5
37 234 2120 3
37 234 2130 1
37 234 2135 1
37 234 2138 1
37 234 2162 2
37 234 2223 1
37 234 2301 2
37 234 2304 2
37 234 2308 1
37 234 2320 1
37 234 2325 1
37 234 2328 1
37 234 2452 2
37 234 2457 1
37 234 2460 1
37 234 2476 1
37 234 2487 1
37 234 2492 1
37 234 2497 1
37 234 2500 1
37 234 2507 1
37 234 2509 1
37 234 2521 2
37 234 2535 6
37 234 2542 24
37 234 2567 4
37 234 2572 13
37 234 2586 21
37 234 2608 5
37 234 2619 6
37 234 2630 1
37 234 2654 1
37 234 2657 1
37 234 2673 2
37 234 2676 3
37 234 2682 14
37 234 2697 6
37 234 2704 1
37 234 2707 3
37 234 2712 1
37 234 2718 1
37 235 1770 2
37 235 1774 8
37 235 1897 2
37 239 1708 1
37 239 1715 1
37 239 1733 1
37 239 1741 2
37 239 1751 1
37 239 1911 2
37 239 1915 1
37 239 1917 3
37 239 1942 1
37 239 2000 4
37 239 2026 2
37 239 2097 1
37 239 2099 1
37 239 2104 1
37 239 2106 1
37 239 2108 1
37 239 2161 3
37 239 2300 1
37 239 2307 1
37 239 2413 1
37 239 2415 2
37 239 2419 2
37 239 2422 6
37 239 2430 9
37 239 2444 1
37 239 2454 1
37 239 2467 1
37 239 2510 1
37 239 2512 3
37 239 2610 1
37 239 2621 1
37 239 2636 5
37 239 2673 1
37 239 2679 1
37 239 2710 2
37 239 2713 1
37 239 2715 1
37 244 1755 1
37 244 1963 1
37 244 2211 2
37 244 2215 1
37 244 2238 1
37 244 2245 1
37 244 2250 2
37 244 2270 1
37 244 2282 2
37 244 2286 1
37 244 2288 1
37 244 2292 3
37 244 2297 3
37 244 2301 2
37 244 2304 2
37 254 1945 1
37 254 2260 1
37 274 1911 1
37 274 1993 1
37 274 2035 1
37 274 2160 1
37 274 2445 1
37 278 2267 1
37 278 2295 1
37 279 1863 1
37 279 1895 1
37 279 1897 1
37 282 1946 2
37 284 2167 1
37 284 2170 1
37 284 2172 1
37 284 2174 2
37 284 2181 1
37 285 1947 1
37 289 1863 1
37 289 1879 1
37 289 2293 1
37 289 2305 1
37 289 2444 1
37 289 2654 1
37 289 2713 1
37 299 1753 17
37 299 1779 1
37 299 1782 38
37 299 1826 1
37 299 1828 26
37 299 1855 1
37 299 1859 1
37 299 1862 2
37 299 1868 27
37 299 1898 1
37 299 1906 1
37 299 1908 3
37 299 1954 2
37 299 1960 1
37 299 1962 1
37 299 1972 1
37 299 1984 1
37 299 1986 1
37 299 1988 4
37 299 2139 1
37 299 2141 1
37 299 2160 2
37 299 2172 1
37 299 2174 1
37 299 2177 4
37 299 2183 1
37 299 2185 1
37 299 2188 2
37 299 2194 2
37 299 2200 2
37 299 2207 2
37 299 2210 4
37 299 2215 3
37 299 2219 3
37 299 2225 1
37 299 2227 1
37 299 2234 2
37 299 2255 2
37 299 2299 1
37 299 2301 1
37 299 2304 2
37 299 2314 1
37 299 2320 2
37 299 2329 3
37 299 2336 2
37 299 2339 1
37 299 2344 1
37 299 2349 2
37 299 2352 1
37 299 2354 1
37 299 2356 1
37 299 2358 2
37 299 2362 1
37 299 2393 2
37 299 2524 1
37 299 2527 1
37 299 2532 1
37 299 2534 1
37 299 2613 2
37 299 2659 1
37 299 2673 1
37 299 2713 1
37 303 1896 1
37 303 1898 1
37 303 1990 1
37 303 1992 1
37 303 2161 1
37 303 2164 1
37 303 2301 1
37 303 2307 1
37 303 2635 1
37 303 2643 1
37 303 2655 1
37 303 2675 1
37 311 2298 1
37 332 1988 1
37 333 2166 1
37 337 2166 1
37 346 1985 1
37 352 1897 1
37 354 1988 1
37 361 1894 1
37 361 1914 1
37 361 1992 2
37 361 2310 1
37 361 2635 1
37 361 2644 1
37 366 1941 1
39 41 1894 4
39 41 2311 1
39 41 2313 1
39 41 2448 1
39 41 2450 1
39 43 2341 1
39 48 1985 1
39 55 1905 1
39 55 1932 2
39 55 1935 3
39 55 1969 1
39 55 2019 1
39 55 2196 2
39 55 2223 2
39 55 2313 1
39 55 2326 1
39 79 1895 1
39 82 1994 1
39 82 2311 1
39 82 2337 1
39 82 2356 1
39 82 2435 1
39 82 2438 1
39 87 1768 1
39 87 1780 1
39 96 1947 1
39 109 2268 1
39 109 2270 1
39 109 2275 1
39 109 2282 1
39 111 2205 1
39 121 1950 1
39 124 1938 1
39 124 1944 2
39 124 1950 1
39 124 1966 2
39 124 1970 1
39 124 1978 1
39 124 1984 1
39 124 1986 1
39 124 2208 6
39 124 2215 8
39 124 2228 3
39 124 2232 3
39 124 2245 1
39 124 2247 1
39 124 2249 2
39 124 2254 2
39 124 2257 1
39 124 2259 1
39 124 2265 1
39 124 2267 1
39 124 2283 2
39 124 2287 1
39 124 2297 1
39 124 2304 1
39 124 2343 1
39 124 2364 3
39 124 2368 1
39 124 2389 3
39 124 2404 1
39 124 2407 3
39 124 2412 1
39 124 2469 1
39 124 2505 1
39 124 2593 1
39 126 1756 2
39 126 2105 1
39 126 2363 1
39 126 2436 1
39 126 2446 1
39 145 1895 2
39 146 2433 1
39 150 1743 1
39 150 1764 2
39 150 1767 2
39 150 1771 1
39 150 1837 1
39 150 1844 1
39 150 1894 1
39 150 1896 1
39 150 1908 1
39 150 1925 1
39 150 1930 1
39 150 1962 2
39 150 1967 1
39 150 1971 1
39 150 1978 1
39 150 2021 1
39 150 2063 2
39 150 2073 1
39 150 2075 1
39 150 2078 3
39 150 2082 3
39 150 2092 1
39 150 2114 2
39 150 2173 1
39 150 2183 1
39 150 2207 1
39 150 2223 2
39 150 2310 6
39 150 2319 1
39 150 2336 1
39 150 2368 1
39 150 2370 2
39 150 2435 1
39 150 2503 1
39 150 2659 1
39 150 2688 1
39 166 1753 1
39 166 2310 1
39 166 2430 1
39 166 2477 1
39 168 2451 1
39 185 1947 1
39 199 2347 1
39 199 2355 2
39 199 2437 2
39 199 2490 1
39 199 2520 1
39 199 2522 2
39 199 2558 1
39 206 2224 1
39 227 2225 1
39 235 2433 1
39 246 2341 1
39 255 1994 1
39 256 1963 1
39 257 2223 1
39 275 1950 2
39 275 1960 1
39 275 1962 1
39 275 1964 2
39 275 1968 1
39 275 1971 1
39 275 1973 2
39 275 2212 12
39 275 2244 4
39 275 2253 2
39 275 2260 4
39 275 2270 1
39 275 2273 1
39 275 2275 1
39 275 2279 3
39 275 2284 2
39 275 2288 1
39 275 2297 1
39 275 2299 4
39 275 2311 3
39 275 2434 1
39 276 1743 1
39 276 1752 1
39 276 1897 1
39 276 1899 1
39 276 1924 1
39 276 2336 1
39 276 2342 1
39 276 2362 1
39 276 2414 1
39 276 2423 2
39 276 2426 6
39 276 2434 1
39 276 2446 1
39 276 2448 1
39 276 2452 1
39 283 2314 1
39 283 2448 1
39 285 1952 1
39 298 1752 2
39 298 1757 2
39 298 1896 1
39 298 1899 1
39 298 1902 1
39 298 1904 1
39 298 1938 1
39 298 2000 2
39 298 2014 3
39 298 2432 1
39 298 2448 1
39 299 2274 2
39 299 2279 1
39 299 2283 1
39 299 2290 1
39 299 2293 2
39 313 1895 1
39 319 1743 1
39 319 1745 1
39 319 1751 1
39 319 1756 1
39 319 1760 6
39 319 1767 26
39 319 1794 9
39 319 1806 4
39 319 1811 6
39 319 1820 1
39 319 1825 3
39 319 1830 8
39 319 1840 7
39 319 1848 2
39 319 1851 34
39 319 1886 2
39 319 1889 4
39 319 1895 1
39 319 1907 5
39 319 1913 2
39 319 1922 2
39 319 1925 2
39 319 1994 1
39 319 2019 3
39 319 2024 1
39 319 2060 1
39 319 2063 4
39 319 2072 4
39 319 2080 5
39 319 2102 1
39 319 2105 1
39 319 2114 1
39 319 2144 1
39 319 2157 3
39 319 2176 2
39 319 2179 1
39 319 2183 1
39 319 2188 1
39 319 2196 1
39 319 2336 1
39 319 2345 1
39 319 2364 1
39 319 2369 1
39 319 2403 1
39 319 2441 1
39 319 2443 3
39 319 2449 1
39 319 2594 3
39 319 2598 1
39 319 2602 1
39 319 2656 4
39 319 2686 1
39 319 2691 1
39 319 2693 1
39 319 2696 1
39 319 2699 1
39 319 2703 3
39 319 2708 1
39 323 1904 1
39 324 1945 1
39 345 1739 1
39 345 1750 2
39 345 1757 1
39 345 1904 1
39 345 2058 1
39 345 2081 1
39 345 2186 1
39 345 2193 1
39 345 2195 1
39 345 2197 1
39 345 2210 1
39 345 2212 4
39 345 2218 1
39 345 2220 2
39 345 2311 1
39 346 1938 1
39 346 1970 1
39 346 1982 1
39 346 2200 1
39 346 2206 1
39 346 2310 2
39 351 1753 1
39 351 1757 1
39 351 1894 3
39 351 1900 1
39 351 1904 1
39 351 1975 1
39 351 2260 1
39 351 2310 2
39 351 2338 1
39 351 2340 1
39 351 2355 1
39 351 2362 1
39 351 2427 1
39 351 2434 1
39 351 2438 1
39 351 2440 1
39 364 2451 1
41 55 1758 94
41 55 1853 4
41 55 1858 12
41 55 1872 6
41 55 1883 1
41 55 1886 4
41 55 1893 1
41 55 1898 1
41 55 1995 1
41 55 2058 1
41 55 2497 1
41 75 2287 1
41 82 1954 2
41 82 1963 1
41 82 2288 1
41 82 2429 1
41 88 2301 1
41 103 2304 1
41 109 2262 1
41 109 2281 1
41 124 1938 1
41 124 1989 1
41 124 2019 1
41 124 2442 1
41 126 2218 1
41 126 2220 1
41 126 2222 6
41 126 2233 3
41 126 2238 1
41 126 2244 1
41 126 2438 1
41 126 2452 1
41 145 1806 1
41 145 1896 1
41 150 1753 1
41 150 1757 2
41 150 1875 1
41 150 1879 1
41 150 1882 1
41 150 1894 4
41 150 1899 1
41 150 1901 1
41 150 1904 1
41 150 1938 1
41 150 2311 1
41 150 2369 1
41 150 2439 1
41 150 2450 2
41 166 1892 1
41 166 1896 1
41 166 2058 1
41 166 2210 1
41 166 2293 1
41 166 2313 1
41 166 2435 1
41 166 2449 1
41 199 2198 1
41 199 2590 1
41 199 2592 1
41 202 2252 1
41 202 2303 1
41 223 2434 1
41 235 2433 1
41 254 1803 3
41 254 1813 1
41 254 1817 1
41 254 1819 1
41 254 1826 1
41 254 1860 1
41 254 1862 1
41 254 1865 1
41 254 1876 1
41 255 1898 1
41 255 1900 1
41 255 1904 1
41 255 1988 1
41 255 2088 1
41 255 2115 1
41 255 2168 1
41 255 2183 2
41 255 2196 1
41 255 2311 3
41 255 2433 1
41 255 2449 2
41 257 1943 1
41 257 1970 2
41 268 2204 1
41 275 1942 1
41 275 2017 1
41 275 2262 1
41 275 2435 1
41 276 2017 1
41 276 2200 1
41 276 2203 1
41 276 2308 2
41 276 2435 1
41 276 2494 3
41 276 2577 1
41 276 2580 2
41 276 2587 1
41 283 1744 1
41 283 1752 1
41 283 1899 1
41 283 1925 1
41 283 1927 1
41 283 2200 1
41 283 2207 1
41 283 2314 1
41 283 2367 1
41 283 2381 1
41 283 2384 1
41 298 1740 1
41 298 1742 1
41 298 1744 2
41 298 1747 2
41 298 1751 1
41 298 1766 2
41 298 1895 3
41 298 1906 1
41 298 1917 4
41 298 1936 1
41 298 1992 1
41 298 2088 1
41 298 2091 1
41 298 2094 2
41 298 2098 1
41 298 2104 1
41 298 2106 1
41 298 2108 3
41 298 2122 1
41 298 2131 1
41 298 2138 1
41 298 2141 1
41 298 2145 4
41 298 2152 2
41 298 2155 1
41 298 2158 1
41 298 2161 3
41 298 2166 1
41 298 2169 1
41 298 2171 1
41 298 2173 1
41 298 2176 1
41 298 2178 3
41 298 2183 5
41 298 2190 1
41 298 2348 1
41 298 2357 1
41 298 2363 2
41 298 2417 2
41 298 2435 1
41 298 2445 1
41 298 2454 1
41 298 2465 1
41 298 2505 1
41 298 2522 1
41 298 2526 1
41 298 2544 3
41 298 2556 10
41 298 2567 8
41 298 2576 6
41 298 2583 3
41 298 2626 1
41 298 2658 1
41 298 2662 1
41 298 2666 2
41 298 2670 1
41 298 2686 1
41 298 2698 1
41 305 1895 1
41 307 2302 1
41 319 1896 1
41 319 1938 1
41 319 1941 2
41 319 1965 1
41 319 1968 1
41 319 1973 1
41 319 1976 1
41 319 2020 1
41 319 2058 1
41 319 2215 1
41 319 2217 1
41 319 2228 1
41 319 2232 1
41 319 2239 1
41 319 2242 1
41 319 2254 1
41 319 2256 1
41 319 2277 1
41 319 2291 1
41 319 2299 2
41 319 2312 1
41 319 2438 1
41 319 2452 1
41 319 2592 1
41 319 2658 1
41 345 1988 1
41 345 2276 2
41 345 2311 2
41 345 2319 1
41 345 2374 5
41 345 2383 4
41 345 2391 2
41 345 2394 19
41 346 1949 2
41 346 1960 1
41 346 1974 1
41 346 2259 1
41 346 2262 1
41 346 2276 1
41 346 2292 2
41 346 2295 1
41 346 2315 1
41 346 2435 1
41 346 2477 1
41 351 1738 1
41 351 1741 1
41 351 1759 1
41 351 1833 1
41 351 1852 1
41 351 1864 1
41 351 1866 1
41 351 1894 4
41 351 1906 1
41 351 1908 8
41 351 1923 4
41 351 1939 1
41 351 1950 1
41 351 1953 1
41 351 1974 1
41 351 2020 1
41 351 2176 1
41 351 2262 1
41 351 2274 1
41 351 2278 1
41 351 2293 1
41 351 2337 1
41 351 2619 1
41 351 2631 1
41 351 2678 1
41 351 2680 1
41 351 2693 1
41 364 1888 1
42 44 2194 1
42 76 1900 1
42 93 2186 1
42 93 2193 1
42 105 2210 1
42 105 2220 1
42 116 1896 1
42 137 2233 1
42 154 2218 1
42 184 1761 6
42 184 1790 1
42 184 1817 3
42 184 1822 2
42 184 1825 1
42 184 1841 1
42 184 1869 1
42 184 1875 19
42 184 1904 1
42 184 1928 1
42 184 1932 1
42 184 1937 1
42 184 1940 1
42 184 1948 1
42 184 1955 1
42 184 1961 1
42 184 2013 4
42 184 2018 1
42 184 2045 1
42 184 2057 1
42 184 2059 1
42 184 2073 2
42 184 2091 1
42 184 2120 1
42 184 2127 1
42 184 2135 1
42 184 2141 1
42 184 2167 1
42 184 2194 1
42 184 2196 1
42 184 2201 1
42 184 2207 1
42 184 2254 1
42 184 2353 1
42 184 2365 1
42 184 2416 1
42 184 2435 2
42 184 2500 1
42 184 2513 2
42 184 2521 1
42 184 2524 10
42 184 2536 1
42 184 2550 1
42 184 2557 1
42 184 2568 1
42 184 2572 1
42 184 2611 4
42 184 2689 3
42 184 2693 1
42 188 2200 1
42 199 1761 1
42 199 1763 1
42 199 1895 2
42 199 1901 1
42 199 1904 2
42 199 1936 1
42 199 2036 1
42 199 2044 1
42 199 2305 1
42 199 2701 1
42 199 2703 1
42 199 2707 9
42 220 1819 1
42 220 1836 1
42 220 1881 1
42 220 1883 1
42 222 2232 1
42 224 1921 2
42 269 2235 1
42 284 2186 1
42 317 2078 1
42 317 2081 1
42 317 2098 3
42 317 2104 2
42 317 2109 2
42 317 2113 3
42 317 2120 1
42 317 2151 1
42 317 2157 4
42 317 2162 6
42 317 2173 2
42 317 2176 1
42 317 2247 2
42 317 2320 1
42 317 2328 2
42 317 2331 6
42 317 2338 3
42 317 2342 4
42 317 2350 2
42 317 2365 1
42 317 2428 2
42 317 2441 1
42 317 2555 5
42 317 2580 1
42 317 2583 2
42 317 2590 1
42 317 2605 1
42 317 2658 1
42 317 2701 1
42 317 2704 15
42 326 1832 1
42 326 1859 1
42 326 1861 5
42 326 1867 2
42 326 1870 2
42 333 1896 1
42 335 1762 1
42 335 1896 1
42 335 1910 1
42 335 1937 1
42 335 1972 1
42 335 2000 3
42 335 2004 1
42 335 2008 2
42 335 2014 1
42 335 2017 1
42 335 2020 1
42 335 2023 1
42 335 2025 2
42 335 2031 2
42 335 2038 1
42 335 2043 1
42 335 2124 1
42 335 2196 1
42 335 2249 1
42 335 2266 4
42 335 2305 2
42 335 2330 1
42 335 2352 2
42 335 2362 1
42 335 2364 1
42 335 2427 1
42 335 2434 5
42 335 2441 2
42 335 2468 1
42 335 2471 1
42 335 2474 1
42 335 2476 1
42 335 2479 5
42 335 2485 2
42 335 2488 6
42 335 2497 1
42 335 2500 5
42 335 2508 3
42 335 2514 6
42 335 2524 2
42 335 2528 2
42 335 2535 1
42 335 2539 2
42 335 2544 9
42 335 2561 2
42 335 2566 2
42 335 2569 3
42 335 2581 1
42 335 2583 1
42 335 2656 1
42 335 2684 1
42 335 2686 1
42 335 2689 1
42 337 2258 1
42 359 1987 1
42 359 2010 1
42 359 2015 2
42 359 2028 1
42 359 2034 1
42 359 2038 1
42 359 2040 1
42 359 2224 1
42 359 2255 1
42 359 2266 1
42 359 2271 3
42 359 2284 1
42 359 2288 1
42 359 2292 3
42 359 2297 3
42 359 2306 2
42 359 2312 3
42 359 2319 1
42 359 2350 2
42 359 2422 1
42 359 2435 1
42 359 2437 1
42 359 2695 1
43 60 1759 1
43 63 2136 1
43 72 1753 1
43 73 2117 1
43 73 2337 1
43 73 2577 2
43 73 2591 5
43 74 1893 1
43 76 2170 1
43 77 1737 1
43 77 1895 2
43 77 2072 1
43 77 2112 1
43 77 2240 1
43 77 2309 1
43 77 2337 2
43 77 2599 1
43 77 2606 3
43 77 2650 1
43 80 2126 3
43 80 2130 1
43 80 2132 3
43 92 1653 1
43 92 1656 2
43 92 1659 2
43 92 1663 4
43 92 1701 1
43 92 1732 4
43 92 1943 2
43 92 1957 1
43 92 1967 1
43 92 1970 1
43 92 1972 1
43 92 1977 2
43 92 1982 4
43 92 1988 1
43 92 1998 1
43 92 2010 1
43 92 2016 1
43 92 2018 3
43 92 2027 1
43 92 2037 7
43 92 2046 5
43 92 2053 3
43 92 2059 1
43 92 2061 1
43 92 2063 1
43 92 2067 1
43 92 2072 1
43 92 2076 4
43 92 2081 2
43 92 2106 1
43 92 2115 1
43 92 2118 1
43 92 2230 1
43 92 2233 1
43 92 2236 1
43 92 2240 1
43 92 2347 1
43 92 2349 1
43 92 2351 2
43 92 2354 2
43 92 2357 1
43 92 2360 1
43 92 2365 1
43 92 2367 1
43 92 2370 1
43 92 2373 1
43 92 2380 1
43 92 2399 1
43 92 2405 1
43 92 2410 1
43 92 2418 1
43 92 2423 1
43 92 2433 1
43 92 2436 1
43 92 2438 2
43 92 2441 1
43 92 2457 2
43 92 2470 3
43 92 2474 4
43 92 2480 1
43 92 2483 1
43 92 2485 6
43 92 2538 1
43 92 2547 2
43 92 2553 1
43 92 2555 1
43 92 2557 1
43 92 2561 1
43 92 2565 1
43 92 2569 1
43 92 2571 1
43 92 2574 2
43 92 2577 4
43 92 2583 2
43 92 2588 1
43 92 2601 3
43 92 2612 1
43 92 2623 1
43 92 2625 1
43 92 2630 1
43 92 2637 2
43 92 2646 3
43 92 2655 2
43 115 2715 2
43 116 1653 1
43 116 1956 1
43 116 2044 1
43 116 2056 1
43 116 2070 1
43 116 2115 1
43 116 2117 1
43 116 2244 1
43 116 2310 2
43 116 2318 2
43 116 2343 1
43 116 2431 1
43 116 2490 1
43 116 2545 1
43 116 2554 1
43 116 2561 1
43 116 2572 1
43 116 2574 2
43 116 2582 1
43 116 2584 3
43 116 2620 1
43 116 2622 1
43 116 2624 2
43 116 2627 4
43 116 2638 6
43 129 1666 1
43 129 1668 1
43 129 1671 1
43 129 1676 2
43 129 1683 1
43 129 1686 1
43 129 1688 4
43 129 1694 1
43 129 1900 1
43 129 1939 1
43 129 1968 2
43 129 1971 1
43 129 1979 1
43 129 1982 1
43 129 1985 2
43 129 1989 1
43 129 1995 1
43 129 1997 2
43 129 2000 1
43 129 2012 1
43 129 2028 1
43 129 2074 1
43 129 2092 1
43 129 2107 1
43 129 2117 1
43 129 2313 1
43 129 2315 5
43 129 2548 1
43 129 2600 1
43 129 2611 1
43 129 2614 1
43 143 2117 1
43 143 2169 1
43 143 2493 1
43 149 2536 1
43 152 1911 1
43 163 2170 1
43 180 1667 1
43 180 1698 1
43 180 1745 4
43 180 1896 1
43 180 1899 2
43 180 1903 1
43 180 1905 1
43 180 1907 1
43 180 1911 1
43 180 1914 3
43 180 1919 1
43 180 1923 1
43 180 1930 1
43 180 1934 2
43 180 1937 1
43 180 1940 1
43 180 2073 1
43 180 2115 3
43 180 2124 1
43 180 2146 2
43 180 2158 1
43 180 2161 1
43 180 2163 1
43 180 2169 1
43 180 2313 2
43 180 2316 4
43 180 2599 1
43 180 2601 2
43 180 2605 1
43 180 2620 1
43 180 2653 2
43 180 2661 1
43 180 2709 1
43 188 1893 1
43 188 1911 1
43 191 2127 1
43 191 2136 1
43 191 2138 2
43 193 2494 1
43 194 2117 1
43 194 2231 1
43 194 2336 2
43 194 2341 1
43 194 2490 1
43 194 2494 1
43 194 2589 1
43 194 2645 1
43 205 2136 2
43 205 2143 2
43 216 1733 1
43 216 2014 1
43 216 2112 1
43 216 2114 1
43 216 2140 2
43 216 2313 1
43 216 2317 1
43 216 2332 1
43 216 2334 1
43 216 2336 1
43 216 2338 1
43 216 2618 1
43 216 2620 1
43 216 2643 1
43 216 2651 1
43 216 2654 1
43 216 2675 2
43 223 1756 1
43 228 2142 1
43 231 1691 1
43 231 1732 1
43 231 1911 1
43 231 2015 1
43 231 2071 1
43 231 2110 1
43 231 2114 1
43 231 2242 1
43 231 2337 2
43 231 2340 1
43 231 2439 1
43 231 2547 1
43 231 2588 2
43 231 2645 1
43 246 1942 1
43 246 1957 1
43 246 2071 1
43 246 2112 1
43 246 2115 1
43 246 2117 1
43 246 2151 2
43 246 2154 2
43 246 2162 1
43 246 2169 1
43 246 2241 1
43 246 2244 1
43 246 2339 1
43 246 2425 2
43 246 2490 1
43 246 2561 1
43 246 2566 1
43 246 2588 1
43 246 2596 2
43 246 2601 1
43 246 2629 1
43 247 2535 2
43 248 2139 1
43 260 2172 1
43 266 2536 1
43 271 1647 1
43 271 1666 1
43 271 1741 2
43 271 1895 1
43 271 2074 2
43 271 2112 1
43 271 2114 1
43 271 2116 1
43 271 2337 2
43 271 2589 1
43 271 2596 2
43 271 2604 1
43 271 2606 1
43 271 2611 4
43 271 2617 1
43 271 2621 1
43 271 2639 1
43 271 2656 1
43 271 2668 2
43 271 2682 1
43 271 2694 2
43 271 2698 3
43 271 2703 3
43 273 1667 1
43 273 1733 1
43 273 1738 3
43 273 1742 1
43 273 1744 1
43 273 1746 1
43 273 1748 3
43 273 1755 1
43 273 1828 1
43 273 1895 3
43 273 2132 1
43 273 2303 1
43 273 2317 1
43 273 2337 1
43 273 2339 3
43 273 2492 1
43 273 2496 2
43 273 2536 2
43 273 2600 1
43 273 2606 1
43 273 2712 1
43 275 2342 1
43 277 2125 1
43 277 2138 1
43 277 2143 1
43 309 1697 2
43 309 1895 2
43 309 2041 3
43 309 2114 2
43 309 2307 1
43 309 2320 1
43 309 2326 1
43 309 2432 2
43 309 2599 1
43 309 2607 3
43 309 2623 1
43 309 2637 4
43 309 2650 6
43 309 2672 1
43 309 2693 2
43 309 2710 2
43 309 2714 6
43 328 2171 1
43 330 1692 1
43 330 1695 1
43 330 1942 1
43 330 1944 1
43 330 1948 1
43 330 1989 1
43 330 2016 2
43 330 2024 1
43 330 2027 1
43 330 2037 1
43 330 2039 1
43 330 2045 4
43 330 2050 3
43 330 2060 2
43 330 2063 1
43 330 2065 1
43 330 2116 2
43 330 2240 1
43 330 2313 1
43 330 2354 1
43 330 2357 2
43 330 2365 1
43 330 2367 1
43 330 2369 1
43 330 2372 1
43 330 2374 1
43 330 2384 1
43 330 2386 5
43 330 2415 1
43 330 2418 2
43 330 2431 1
43 330 2443 4
43 330 2448 1
43 330 2455 1
43 330 2460 1
43 330 2462 3
43 330 2467 2
43 330 2470 3
43 330 2474 2
43 330 2478 2
43 330 2483 1
43 330 2489 1
43 330 2494 1
43 330 2548 2
43 330 2559 1
43 330 2564 2
43 330 2569 3
43 330 2575 1
43 330 2583 1
43 330 2587 1
43 330 2603 1
43 330 2619 1
43 338 2536 1
43 341 1648 1
43 341 1733 1
43 341 1895 1
43 341 1899 1
43 341 1984 1
43 341 2110 1
43 341 2115 1
43 341 2314 1
43 341 2318 1
43 341 2433 1
43 341 2435 1
43 341 2437 1
43 341 2591 1
43 341 2599 1
43 341 2651 1
43 349 2170 1
43 357 2511 1
43 367 2136 2
44 45 2716 2
44 60 2263 1
44 67 1700 1
44 67 1705 2
44 67 1712 1
44 67 1718 1
44 67 1725 1
44 67 1730 2
44 67 1905 1
44 67 1993 2
44 67 1996 1
44 67 2006 1
44 67 2012 6
44 67 2032 2
44 67 2093 2
44 67 2097 2
44 67 2367 3
44 67 2371 2
44 67 2377 1
44 67 2384 1
44 67 2390 1
44 67 2392 1
44 67 2394 1
44 67 2439 2
44 67 2470 1
44 67 2478 2
44 67 2489 1
44 67 2508 1
44 67 2540 1
44 67 2566 1
44 67 2570 1
44 67 2592 1
44 67 2609 2
44 67 2652 1
44 67 2689 1
44 67 2702 1
44 67 2718 1
44 72 2673 2
44 72 2715 2
44 72 2718 2
44 78 1916 1
44 78 1920 1
44 78 1931 1
44 78 1941 1
44 78 2160 6
44 85 1897 1
44 91 1983 1
44 91 2189 1
44 91 2226 3
44 92 1754 1
44 102 1957 2
44 102 2268 1
44 105 2240 1
44 105 2242 2
44 105 2245 1
44 105 2250 1
44 105 2252 1
44 105 2254 1
44 105 2256 2
44 105 2260 1
44 113 1896 1
44 113 1902 2
44 113 1906 1
44 113 1910 3
44 113 2017 2
44 113 2186 1
44 113 2295 1
44 113 2316 1
44 113 2398 1
44 113 2442 1
44 113 2633 2
44 113 2675 1
44 114 2163 1
44 114 2169 2
44 114 2176 3
44 114 2192 1
44 114 2469 1
44 114 2672 3
44 116 2176 1
44 116 2178 2
44 126 2260 1
44 126 2262 1
44 132 1705 1
44 132 1707 1
44 132 1711 1
44 132 1715 1
44 132 1724 1
44 132 1730 3
44 132 1740 2
44 132 1743 1
44 132 1751 1
44 132 1754 1
44 132 1774 4
44 132 1780 2
44 132 1805 1
44 132 1844 1
44 132 1883 1
44 132 1887 1
44 132 1893 1
44 132 1895 3
44 132 1899 3
44 132 1904 1
44 132 1943 1
44 132 1996 1
44 132 2001 2
44 132 2006 1
44 132 2008 2
44 132 2018 17
44 132 2093 4
44 132 2123 1
44 132 2323 1
44 132 2360 1
44 132 2367 3
44 132 2371 1
44 132 2373 2
44 132 2379 2
44 132 2382 1
44 132 2384 1
44 132 2386 1
44 132 2389 3
44 132 2393 4
44 132 2400 4
44 132 2442 1
44 132 2491 4
44 132 2523 1
44 132 2533 1
44 132 2537 1
44 132 2592 2
44 132 2600 2
44 132 2610 1
44 132 2618 1
44 132 2639 3
44 132 2650 1
44 132 2679 1
44 132 2690 1
44 132 2704 1
44 132 2707 1
44 132 2713 3
44 132 2717 1
44 136 1774 1
44 136 1894 4
44 136 2172 2
44 137 1753 1
44 144 2447 1
44 144 2656 4
44 144 2712 1
44 146 1860 2
44 146 1894 1
44 156 1897 1
44 156 1963 1
44 156 1968 3
44 156 1974 3
44 156 1980 1
44 156 2169 1
44 156 2206 3
44 156 2210 17
44 156 2228 2
44 156 2233 10
44 156 2252 7
44 156 2260 1
44 158 2262 1
44 163 1794 1
44 163 1897 1
44 163 1899 2
44 163 2164 5
44 163 2672 1
44 163 2714 1
44 166 1952 2
44 169 1751 2
44 169 1898 1
44 169 1903 2
44 169 1981 1
44 169 2213 1
44 169 2218 1
44 169 2231 1
44 183 1700 1
44 183 1752 1
44 183 1896 1
44 183 1898 2
44 183 1910 1
44 183 1913 2
44 183 1917 4
44 183 1925 2
44 183 1929 1
44 183 1932 1
44 183 1934 1
44 183 1938 1
44 183 2377 1
44 183 2439 1
44 183 2500 1
44 183 2502 1
44 183 2621 1
44 183 2625 1
44 183 2666 1
44 183 2702 1
44 183 2705 1
44 198 1741 1
44 198 1911 2
44 198 2161 5
44 198 2185 1
44 198 2247 2
44 198 2303 2
44 198 2433 4
44 198 2443 1
44 198 2445 1
44 198 2668 1
44 198 2671 1
44 198 2707 4
44 198 2713 6
44 199 2247 1
44 214 1899 1
44 215 1894 1
44 217 2298 1
44 224 2166 2
44 224 2208 1
44 230 2232 1
44 230 2240 1
44 230 2250 2
44 230 2254 2
44 234 1739 1
44 234 2034 1
44 234 2159 1
44 234 2434 1
44 239 1904 1
44 239 1911 5
44 239 1917 3
44 239 1921 5
44 239 1927 12
44 239 2035 1
44 239 2673 1
44 239 2712 1
44 253 1848 1
44 255 1954 2
44 260 2208 1
44 265 1754 1
44 274 1699 2
44 274 1737 2
44 274 1741 1
44 274 1905 1
44 274 1910 1
44 274 1928 1
44 274 1935 2
44 274 1939 1
44 274 1998 2
44 274 2043 8
44 274 2053 2
44 274 2057 25
44 274 2089 1
44 274 2097 3
44 274 2110 2
44 274 2138 1
44 274 2357 1
44 274 2429 1
44 274 2540 1
44 274 2569 2
44 274 2582 2
44 274 2588 1
44 274 2605 1
44 274 2607 1
44 274 2611 1
44 274 2623 2
44 274 2672 2
44 278 1896 1
44 283 1949 2
44 289 1926 1
44 289 1941 1
44 289 2162 3
44 289 2713 1
44 299 2668 1
44 299 2713 1
44 301 2173 1
44 303 1894 1
44 303 1896 5
44 303 1903 1
44 303 1906 3
44 303 2309 1
44 303 2343 1
44 303 2345 1
44 303 2393 1
44 303 2417 1
44 303 2422 4
44 303 2428 1
44 303 2431 1
44 303 2433 1
44 303 2658 1
44 303 2661 1
44 303 2666 1
44 303 2675 1
44 303 2677 1
44 308 2186 1
44 309 2212 2
44 309 2215 1
44 309 2222 1
44 324 1966 1
44 324 1972 2
44 335 2193 1
44 335 2248 1
44 337 2170 6
44 337 2179 7
44 337 2187 1
44 337 2189 3
44 337 2194 1
44 349 2170 1
44 361 1751 1
44 361 1913 1
44 361 1915 3
44 361 1919 1
44 361 1941 1
44 361 2010 2
44 361 2014 9
44 361 2025 3
44 361 2242 1
44 361 2319 1
44 361 2325 1
44 361 2328 2
44 361 2470 1
44 361 2549 1
44 361 2561 2
44 361 2581 1
44 361 2592 1
44 361 2601 1
44 361 2628 2
44 361 2633 1
44 361 2656 1
44 361 2702 1
44 361 2707 1
45 48 1751 1
45 48 1975 1
45 48 2009 1
45 48 2011 1
45 48 2173 1
45 48 2176 1
45 48 2308 1
45 48 2469 1
45 48 2529 2
45 48 2532 1
45 48 2712 1
45 64 1959 1
45 65 1751 1
45 65 1894 1
45 65 1987 1
45 65 1990 1
45 65 2175 1
45 65 2177 2
45 65 2181 1
45 65 2342 1
45 65 2441 1
45 65 2517 2
45 65 2526 2
45 65 2529 1
45 65 2541 1
45 65 2543 1
45 65 2545 1
45 65 2553 1
45 65 2557 1
45 65 2683 4
45 65 2708 1
45 66 1694 3
45 66 1698 6
45 66 1705 2
45 66 1710 3
45 66 1714 1
45 66 1716 3
45 66 1720 2
45 66 1723 3
45 66 1746 1
45 66 1751 4
45 66 1757 3
45 66 1761 1
45 66 1763 4
45 66 1814 4
45 66 1820 1
45 66 1822 5
45 66 1829 5
45 66 1837 1
45 66 1842 5
45 66 1848 10
45 66 1859 1
45 66 1862 1
45 66 1865 1
45 66 1868 1
45 66 1871 2
45 66 1875 2
45 66 1884 3
45 66 1889 5
45 66 1895 1
45 66 1899 1
45 66 1919 1
45 66 1921 4
45 66 1939 1
45 66 1941 1
45 66 1977 1
45 66 1979 1
45 66 1982 1
45 66 1994 19
45 66 2014 5
45 66 2020 2
45 66 2029 2
45 66 2037 3
45 66 2042 2
45 66 2057 1
45 66 2064 2
45 66 2067 4
45 66 2075 1
45 66 2078 2
45 66 2081 1
45 66 2083 1
45 66 2085 1
45 66 2087 1
45 66 2089 3
45 66 2094 5
45 66 2100 1
45 66 2103 3
45 66 2107 2
45 66 2112 1
45 66 2114 11
45 66 2126 3
45 66 2130 3
45 66 2135 2
45 66 2142 1
45 66 2150 1
45 66 2153 4
45 66 2159 2
45 66 2163 3
45 66 2169 2
45 66 2305 6
45 66 2312 1
45 66 2314 1
45 66 2316 2
45 66 2319 3
45 66 2323 5
45 66 2329 2
45 66 2332 4
45 66 2337 2
45 66 2340 1
45 66 2346 2
45 66 2349 1
45 66 2351 8
45 66 2360 3
45 66 2367 2
45 66 2372 2
45 66 2412 7
45 66 2420 1
45 66 2422 1
45 66 2424 2
45 66 2430 1
45 66 2445 5
45 66 2451 1
45 66 2454 6
45 66 2463 27
45 66 2491 3
45 66 2500 1
45 66 2505 1
45 66 2508 5
45 66 2514 5
45 66 2526 2
45 66 2530 1
45 66 2567 1
45 66 2578 1
45 66 2582 2
45 66 2600 1
45 66 2619 2
45 66 2639 2
45 66 2646 1
45 66 2649 1
45 66 2651 1
45 66 2658 1
45 66 2662 1
45 66 2670 1
45 66 2683 4
45 66 2690 1
45 66 2695 4
45 66 2700 5
45 66 2706 2
45 66 2709 1
45 72 2717 1
45 76 2207 1
45 78 2277 1
45 78 2284 1
45 85 2296 1
45 89 1867 1
45 89 1894 1
45 89 1989 2
45 89 2011 1
45 89 2172 1
45 89 2222 1
45 89 2224 2
45 89 2227 2
45 89 2296 1
45 89 2470 1
45 89 2511 1
45 89 2538 1
45 89 2617 7
45 89 2659 1
45 89 2670 1
45 89 2680 3
45 92 1757 1
45 93 1894 1
45 97 1794 1
45 97 1806 1
45 97 1808 1
45 97 1818 1
45 97 1830 4
45 97 1837 1
45 97 1839 1
45 97 1844 1
45 97 1860 1
45 97 1866 1
45 98 1958 1
45 98 1960 1
45 98 1964 2
45 98 1967 1
45 106 1758 1
45 109 1895 1
45 109 1938 1
45 109 1986 3
45 109 2296 1
45 109 2516 1
45 109 2680 1
45 109 2682 1
45 109 2712 1
45 110 2271 2
45 110 2290 1
45 110 2292 3
45 110 2533 1
45 110 2557 1
45 110 2679 1
45 110 2681 1
45 110 2686 1
45 110 2688 1
45 110 2690 2
45 110 2710 1
45 114 2181 1
45 119 2181 1
45 132 2182 1
45 132 2185 1
45 132 2717 1
45 133 1715 3
45 133 1756 2
45 133 1894 1
45 133 1937 1
45 133 1985 1
45 133 1987 1
45 133 1989 2
45 133 1992 1
45 133 2002 1
45 133 2006 2
45 133 2100 1
45 133 2106 2
45 133 2114 1
45 133 2123 1
45 133 2126 1
45 133 2145 1
45 133 2149 12
45 133 2168 1
45 133 2175 1
45 133 2289 7
45 133 2302 1
45 133 2306 1
45 133 2309 1
45 133 2312 1
45 133 2317 1
45 133 2327 1
45 133 2330 9
45 133 2340 1
45 133 2343 3
45 133 2347 1
45 133 2371 2
45 133 2374 1
45 133 2412 1
45 133 2546 1
45 133 2557 1
45 133 2616 1
45 133 2618 5
45 133 2670 1
45 133 2677 1
45 133 2679 1
45 133 2684 1
45 133 2691 1
45 137 2297 1
45 145 2286 1
45 147 1764 1
45 147 1798 2
45 147 1804 3
45 147 1808 1
45 147 1855 3
45 147 1859 1
45 147 1861 1
45 147 1863 2
45 147 1866 4
45 147 1872 1
45 147 1877 1
45 147 1895 1
45 159 2192 1
45 160 1723 1
45 160 1753 1
45 160 2081 1
45 160 2172 3
45 160 2302 1
45 160 2333 3
45 160 2670 1
45 160 2683 1
45 160 2686 4
45 160 2691 1
45 168 2271 2
45 183 2214 1
45 183 2221 1
45 185 2278 1
45 187 1954 1
45 187 1963 4
45 187 2289 1
45 198 2717 1
45 216 2184 1
45 217 1700 1
45 217 1717 1
45 217 1750 2
45 217 1758 1
45 217 1760 2
45 217 1766 2
45 217 1863 1
45 217 1871 2
45 217 1894 2
45 217 1914 1
45 217 1927 1
45 217 1929 2
45 217 1991 1
45 217 2066 1
45 217 2173 1
45 217 2295 2
45 217 2439 1
45 217 2487 1
45 217 2494 1
45 217 2504 3
45 217 2508 1
45 217 2510 4
45 217 2516 2
45 217 2521 1
45 217 2539 1
45 217 2541 1
45 217 2545 2
45 217 2554 1
45 217 2568 1
45 217 2593 6
45 217 2601 1
45 217 2605 2
45 217 2613 1
45 217 2636 1
45 217 2640 1
45 217 2642 1
45 217 2663 1
45 217 2682 1
45 217 2705 3
45 217 2709 1
45 234 2214 1
45 234 2222 1
45 239 1955 1
45 239 2276 4
45 239 2283 1
45 239 2286 2
45 244 1896 1
45 244 1979 1
45 244 2184 1
45 254 1961 1
45 256 1957 1
45 278 1861 1
45 278 1894 2
45 278 2263 1
45 278 2527 1
45 278 2529 2
45 278 2534 1
45 278 2536 1
45 278 2539 11
45 278 2551 4
45 278 2570 1
45 278 2579 1
45 278 2612 1
45 278 2618 1
45 278 2706 1
45 285 1975 1
45 295 1866 2
45 295 1869 2
45 295 1873 1
45 295 1880 1
45 299 2225 1
45 305 2271 2
45 311 2293 1
45 316 2181 1
45 317 2197 1
45 332 1937 2
45 332 2094 1
45 332 2357 1
45 332 2512 1
45 332 2526 1
45 332 2582 1
45 332 2617 1
45 332 2619 1
45 332 2667 1
45 332 2679 1
45 332 2682 2
45 332 2706 1
45 332 2715 1
45 335 2200 1
45 349 2182 1
45 354 1694 1
45 354 1706 2
45 354 1712 1
45 354 1756 1
45 354 1798 3
45 354 1809 1
45 354 1912 1
45 354 1935 1
45 354 1987 1
45 354 1989 2
45 354 2000 1
45 354 2015 1
45 354 2071 1
45 354 2107 1
45 354 2115 1
45 354 2118 1
45 354 2120 1
45 354 2128 2
45 354 2143 1
45 354 2159 1
45 354 2310 1
45 354 2312 1
45 354 2327 1
45 354 2330 1
45 354 2334 4
45 354 2342 1
45 354 2357 1
45 354 2375 1
45 354 2381 1
45 354 2424 1
45 354 2458 2
45 354 2468 1
45 354 2506 1
45 354 2520 2
45 354 2524 4
45 354 2532 1
45 354 2615 1
45 354 2619 1
45 354 2621 3
45 354 2631 1
45 354 2658 1
45 354 2664 1
45 354 2677 1
45 354 2682 2
45 354 2686 6
45 364 2272 1
45 366 1693 1
45 366 1695 1
45 366 1697 1
45 366 1699 1
45 366 1701 2
45 366 1706 26
45 366 1734 5
45 366 1745 1
45 366 1747 1
45 366 1749 2
45 366 1894 1
45 366 1903 2
45 366 1912 2
45 366 1916 1
45 366 1921 1
45 366 1925 1
45 366 1928 1
45 366 1933 2
45 366 1991 1
45 366 1994 1
45 366 1998 9
45 366 2009 2
45 366 2013 1
45 366 2017 2
45 366 2021 1
45 366 2026 9
45 366 2037 3
45 366 2044 3
45 366 2048 12
45 366 2061 7
45 366 2069 2
45 366 2075 1
45 366 2077 1
45 366 2079 1
45 366 2086 3
45 366 2090 9
45 366 2100 4
45 366 2106 4
45 366 2112 2
45 366 2115 11
45 366 2127 7
45 366 2135 5
45 366 2142 1
45 366 2144 17
45 366 2162 2
45 366 2165 2
45 366 2169 1
45 366 2300 1
45 366 2305 1
45 366 2307 11
45 366 2321 6
45 366 2329 5
45 366 2335 4
45 366 2341 6
45 366 2348 7
45 366 2357 7
45 366 2367 3
45 366 2372 1
45 366 2374 4
45 366 2379 1
45 366 2397 1
45 366 2400 3
45 366 2407 2
45 366 2412 3
45 366 2416 7
45 366 2427 3
45 366 2433 1
45 366 2435 2
45 366 2448 1
45 366 2451 1
45 366 2454 1
45 366 2456 4
45 366 2465 2
45 366 2468 8
45 366 2477 5
45 366 2483 6
45 366 2491 2
45 366 2495 1
45 366 2500 4
45 366 2505 14
45 366 2520 3
45 366 2525 2
45 366 2533 1
45 366 2569 1
45 366 2617 1
45 366 2624 8
45 366 2634 3
45 366 2639 4
45 366 2644 2
45 366 2647 12
45 366 2662 3
45 366 2670 4
45 366 2677 1
45 366 2682 4
45 366 2691 1
45 366 2693 5
45 366 2699 5
45 366 2705 2
45 366 2708 2
45 366 2713 1
45 366 2717 1
45 368 1957 1
45 368 1961 1
45 368 1994 1
45 368 2081 1
45 368 2096 1
45 368 2124 1
45 368 2143 1
45 368 2173 1
45 368 2176 1
45 368 2290 1
45 368 2292 3
45 368 2296 1
45 368 2341 1
45 368 2645 1
45 368 2670 2
45 368 2708 2
46 52 1898 1
46 52 1941 5
46 52 2028 1
46 52 2032 1
46 52 2140 2
46 52 2143 2
46 63 2201 1
46 63 2224 1
46 69 2172 1
46 121 2125 1
46 130 1894 1
46 130 1912 1
46 130 2029 1
46 130 2241 1
46 136 2175 1
46 159 2171 1
46 171 1894 1
46 173 2145 1
46 191 2137 2
46 201 1935 1
46 201 2032 1
46 201 2219 1
46 201 2706 1
46 204 2148 1
46 205 2185 1
46 205 2222 1
46 208 2139 1
46 209 1894 1
46 209 1897 1
46 209 1960 1
46 209 1962 5
46 209 2032 1
46 209 2038 1
46 209 2065 1
46 209 2122 1
46 209 2124 1
46 209 2149 1
46 209 2152 1
46 209 2154 3
46 209 2160 2
46 209 2163 2
46 209 2183 1
46 209 2194 1
46 209 2198 1
46 209 2202 1
46 209 2207 1
46 209 2212 1
46 209 2214 1
46 209 2224 1
46 209 2241 1
46 209 2243 1
46 209 2309 1
46 216 2143 1
46 220 1645 1
46 220 1750 1
46 220 1754 1
46 220 1761 1
46 220 1897 1
46 220 1967 1
46 220 2025 2
46 220 2032 1
46 220 2124 2
46 220 2310 1
46 220 2703 2
46 231 2174 1
46 232 2142 1
46 236 1748 1
46 236 2123 1
46 236 2632 1
46 236 2711 1
46 239 2224 1
46 245 2125 1
46 248 1649 1
46 248 1651 1
46 248 1657 3
46 248 1698 1
46 248 1700 1
46 248 1714 2
46 248 1717 1
46 248 1721 1
46 248 1723 2
46 248 1726 5
46 248 1732 2
46 248 1735 2
46 248 1738 4
46 248 1743 2
46 248 1753 1
46 248 1914 17
46 248 1932 3
46 248 1937 2
46 248 1940 1
46 248 1967 1
46 248 2027 2
46 248 2031 1
46 248 2320 1
46 248 2347 1
46 248 2354 4
46 248 2359 1
46 248 2362 1
46 248 2366 1
46 248 2373 3
46 248 2390 2
46 248 2393 5
46 248 2408 2
46 248 2434 1
46 248 2649 1
46 248 2696 3
46 248 2700 1
46 260 1906 1
46 280 1726 1
46 280 1733 1
46 280 1902 1
46 280 1923 1
46 280 1926 1
46 280 1932 1
46 280 2031 1
46 284 1934 1
46 284 1941 1
46 284 2239 1
46 284 2254 1
46 284 2503 1
46 290 1730 1
46 290 1749 2
46 290 1759 1
46 290 1898 1
46 290 1912 1
46 290 1942 4
46 290 1951 1
46 290 1953 2
46 290 2039 1
46 290 2138 1
46 290 2149 1
46 293 2168 1
46 294 2138 3
46 294 2164 1
46 294 2249 1
46 300 2032 1
46 300 2297 1
46 300 2311 1
46 300 2320 1
46 300 2322 2
46 300 2329 1
46 300 2333 5
46 300 2351 1
46 300 2359 1
46 300 2390 4
46 300 2415 1
46 300 2588 5
46 300 2623 1
46 300 2690 1
46 300 2700 1
46 308 1763 3
46 308 1767 5
46 308 1775 3
46 308 1781 17
46 308 1799 6
46 308 1806 2
46 308 1815 1
46 308 1817 4
46 308 1825 1
46 308 1827 2
46 308 1830 1
46 308 1834 2
46 308 1837 3
46 308 1841 1
46 308 1843 1
46 308 1846 2
46 308 1849 9
46 308 1859 8
46 308 1868 6
46 308 1878 7
46 308 1887 1
46 308 1889 4
46 308 1916 3
46 308 2037 2
46 308 2040 1
46 314 1749 1
46 314 1898 1
46 314 1943 3
46 314 1951 1
46 314 2023 1
46 314 2128 1
46 314 2138 1
46 314 2140 2
46 314 2168 1
46 314 2418 2
46 314 2496 1
46 314 2498 1
46 314 2501 2
46 314 2504 5
46 314 2510 1
46 314 2588 1
46 314 2630 1
46 314 2710 1
46 314 2715 1
46 318 1903 1
46 320 2167 1
46 320 2224 1
46 326 1720 1
46 326 1894 1
46 326 1914 1
46 326 2253 1
46 326 2309 1
46 326 2360 1
46 326 2362 1
46 326 2365 1
46 326 2434 1
46 326 2717 1
46 328 2174 1
46 360 2130 1
47 60 1753 1
47 60 1758 1
47 60 1894 2
47 60 1972 1
47 60 1988 1
47 60 1998 3
47 60 2158 1
47 60 2196 1
47 60 2204 1
47 60 2233 1
47 60 2237 1
47 60 2388 1
47 60 2436 3
47 60 2440 1
47 60 2458 1
47 60 2466 1
47 60 2469 3
47 60 2483 1
47 60 2486 1
47 60 2571 1
47 60 2676 1
47 60 2697 1
47 60 2709 1
47 60 2715 3
47 73 1760 1
47 91 1660 2
47 91 1674 1
47 91 1678 1
47 91 1680 1
47 91 1684 2
47 91 1702 1
47 91 1726 1
47 91 1730 3
47 91 1735 1
47 91 1737 2
47 91 1740 1
47 91 1748 1
47 91 1757 1
47 91 1896 1
47 91 1900 1
47 91 1902 1
47 91 1913 1
47 91 1918 1
47 91 1929 1
47 91 1932 1
47 91 1936 3
47 91 1991 1
47 91 1994 1
47 91 2009 1
47 91 2011 1
47 91 2015 2
47 91 2018 7
47 91 2026 1
47 91 2031 1
47 91 2033 4
47 91 2039 1
47 91 2048 1
47 91 2050 1
47 91 2052 1
47 91 2055 1
47 91 2057 1
47 91 2063 1
47 91 2077 1
47 91 2082 1
47 91 2086 1
47 91 2100 1
47 91 2103 1
47 91 2107 1
47 91 2109 2
47 91 2125 1
47 91 2135 1
47 91 2151 1
47 91 2156 1
47 91 2291 1
47 91 2297 1
47 91 2381 2
47 91 2397 1
47 91 2430 4
47 91 2461 1
47 91 2483 1
47 91 2516 1
47 91 2525 1
47 91 2528 1
47 91 2563 1
47 91 2567 1
47 91 2569 2
47 91 2572 1
47 91 2574 1
47 91 2579 1
47 91 2581 1
47 91 2583 1
47 91 2585 1
47 91 2588 1
47 91 2592 1
47 91 2600 2
47 91 2618 1
47 91 2625 2
47 91 2628 1
47 91 2633 2
47 91 2641 1
47 91 2645 1
47 91 2647 2
47 91 2652 1
47 91 2657 1
47 91 2681 2
47 91 2704 1
47 91 2706 2
47 91 2709 1
47 94 1773 1
47 119 1883 1
47 119 2285 2
47 119 2372 1
47 119 2404 1
47 119 2441 1
47 119 2458 1
47 119 2463 2
47 119 2470 1
47 119 2484 1
47 119 2515 1
47 119 2708 2
47 119 2718 1
47 136 2162 1
47 136 2165 1
47 141 1894 2
47 144 2179 2
47 149 2189 1
47 152 2170 2
47 152 2174 1
47 155 1943 1
47 155 1986 1
47 155 1988 1
47 155 2030 1
47 155 2100 1
47 155 2104 3
47 155 2263 1
47 155 2296 1
47 155 2440 2
47 155 2470 1
47 155 2508 1
47 155 2510 1
47 155 2547 1
47 155 2550 1
47 155 2619 1
47 155 2629 1
47 155 2631 1
47 155 2647 1
47 155 2669 2
47 155 2675 1
47 155 2706 1
47 161 1998 1
47 170 1763 1
47 173 1762 1
47 173 1766 4
47 173 1774 1
47 173 1781 3
47 173 1786 1
47 173 1788 3
47 173 1816 1
47 173 1846 2
47 173 1850 1
47 173 1854 4
47 173 1859 2
47 173 1866 2
47 173 1870 1
47 173 1877 1
47 173 1879 2
47 173 1883 1
47 173 2260 1
47 178 2168 1
47 196 2152 1
47 196 2155 4
47 196 2267 2
47 196 2270 2
47 196 2283 1
47 196 2287 3
47 196 2370 1
47 196 2372 1
47 196 2506 1
47 196 2515 1
47 196 2520 1
47 196 2652 2
47 204 1981 1
47 204 2177 1
47 204 2179 2
47 204 2183 5
47 206 1664 1
47 206 1667 1
47 206 1677 2
47 206 1685 1
47 206 1702 2
47 206 1719 2
47 206 1726 2
47 206 1729 1
47 206 1742 2
47 206 1745 2
47 206 1899 1
47 206 1902 1
47 206 1915 6
47 206 1924 1
47 206 1928 1
47 206 1931 1
47 206 1934 1
47 206 1943 1
47 206 1987 2
47 206 1994 1
47 206 2003 1
47 206 2005 6
47 206 2014 4
47 206 2019 8
47 206 2030 6
47 206 2037 1
47 206 2039 1
47 206 2041 3
47 206 2045 2
47 206 2053 1
47 206 2055 2
47 206 2090 1
47 206 2110 1
47 206 2114 1
47 206 2134 1
47 206 2144 1
47 206 2158 1
47 206 2275 1
47 206 2277 3
47 206 2286 7
47 206 2294 1
47 206 2343 3
47 206 2375 1
47 206 2381 1
47 206 2387 1
47 206 2394 1
47 206 2401 1
47 206 2410 1
47 206 2413 2
47 206 2416 2
47 206 2430 1
47 206 2457 2
47 206 2462 1
47 206 2470 1
47 206 2509 1
47 206 2526 1
47 206 2572 2
47 206 2589 1
47 206 2633 1
47 206 2654 2
47 206 2668 1
47 206 2690 1
47 206 2707 3
47 207 2175 1
47 207 2194 3
47 207 2202 1
47 207 2212 1
47 210 1834 1
47 210 1886 2
47 210 1889 1
47 214 2190 1
47 215 2213 1
47 215 2221 2
47 215 2266 1
47 223 1985 1
47 223 2163 1
47 223 2165 1
47 223 2176 2
47 223 2185 2
47 224 1942 1
47 224 1998 1
47 224 2001 1
47 224 2163 1
47 224 2171 1
47 224 2189 1
47 224 2282 1
47 224 2293 1
47 224 2370 1
47 224 2488 1
47 224 2490 2
47 224 2549 1
47 224 2567 1
47 224 2621 1
47 224 2703 3
47 225 1762 1
47 225 1985 1
47 225 1999 1
47 225 2153 2
47 225 2165 1
47 226 2177 1
47 226 2237 2
47 226 2260 1
47 226 2266 1
47 226 2699 1
47 235 2260 1
47 237 1975 1
47 237 2097 1
47 237 2196 1
47 237 2204 1
47 237 2264 1
47 237 2293 1
47 237 2298 1
47 237 2372 1
47 237 2442 1
47 237 2447 1
47 237 2450 2
47 237 2454 2
47 237 2628 1
47 237 2686 3
47 237 2692 1
47 237 2703 2
47 237 2711 1
47 237 2718 1
47 249 1735 1
47 249 1750 1
47 249 1753 1
47 249 1757 2
47 249 1763 1
47 249 1765 19
47 249 1785 8
47 249 1794 12
47 249 1807 1
47 249 1810 4
47 249 1816 3
47 249 1825 1
47 249 1827 6
47 249 1834 1
47 249 1836 1
47 249 1838 10
47 249 1849 9
47 249 1860 2
47 249 1866 6
47 249 1873 14
47 249 1888 1
47 249 1890 2
47 249 1896 1
47 249 1942 1
47 249 1997 2
47 249 2002 2
47 249 2264 1
47 266 2174 1
47 270 1893 1
47 270 2197 1
47 270 2204 1
47 270 2213 1
47 270 2220 1
47 270 2261 1
47 274 2190 1
47 279 1750 1
47 279 1952 1
47 279 1983 1
47 279 1985 1
47 279 2165 1
47 279 2169 1
47 279 2231 1
47 279 2235 1
47 279 2237 2
47 279 2266 1
47 297 1907 1
47 297 1978 1
47 297 1991 1
47 297 1996 1
47 297 2152 1
47 297 2157 2
47 297 2161 1
47 297 2194 1
47 297 2197 2
47 297 2267 7
47 297 2275 7
47 297 2283 1
47 297 2312 1
47 297 2315 1
47 297 2370 4
47 297 2441 1
47 297 2448 2
47 297 2451 5
47 297 2457 1
47 297 2508 1
47 297 2517 1
47 297 2683 1
47 311 2190 1
47 317 2255 1
47 324 1948 1
47 337 1981 1
47 337 1985 1
47 337 2209 1
47 337 2212 2
47 337 2224 1
47 337 2233 2
47 337 2244 1
47 337 2249 2
47 337 2260 1
47 337 2699 1
47 341 1759 1
47 343 1752 1
47 343 1990 1
47 343 1996 1
47 343 2009 1
47 343 2169 1
47 343 2174 1
47 343 2180 1
47 343 2194 1
47 343 2204 2
47 343 2234 2
47 343 2241 1
47 343 2245 1
47 343 2295 1
47 343 2381 1
47 343 2440 1
47 343 2449 1
47 343 2452 1
47 343 2461 4
47 343 2471 1
47 343 2475 1
47 343 2499 1
47 343 2508 2
47 343 2521 1
47 343 2537 1
47 343 2632 1
47 343 2681 1
47 343 2690 1
47 343 2715 1
47 349 1741 1
47 349 1749 1
47 349 1994 1
47 349 2082 1
47 349 2093 1
47 349 2101 2
47 349 2148 1
47 349 2153 1
47 349 2163 2
47 349 2263 1
47 349 2265 1
47 349 2292 1
47 349 2296 2
47 349 2313 2
47 349 2465 1
47 349 2470 1
47 349 2475 1
47 349 2508 1
47 349 2517 1
47 349 2521 1
47 349 2563 1
47 349 2679 1
47 353 1750 1
47 353 1760 1
47 353 2000 1
47 353 2005 1
47 353 2041 1
47 353 2295 1
47 353 2304 1
47 353 2389 1
47 353 2436 1
47 353 2449 1
47 353 2499 3
47 353 2503 3
47 353 2507 1
47 353 2510 1
47 353 2521 1
47 353 2601 1
47 353 2617 4
47 353 2706 4
47 353 2718 1
48 55 2235 1
48 55 2257 1
48 57 2220 1
48 57 2282 1
48 64 1977 1
48 65 1751 1
48 65 2081 1
48 65 2108 1
48 65 2129 1
48 65 2166 2
48 65 2174 3
48 65 2471 1
48 65 2530 1
48 65 2563 2
48 65 2652 1
48 65 2670 1
48 65 2707 1
48 65 2715 1
48 65 2717 1
48 66 1952 2
48 66 1957 1
48 66 1964 1
48 66 1966 2
48 66 1980 1
48 66 2308 1
48 66 2506 1
48 66 2518 1
48 66 2670 1
48 66 2710 1
48 72 2232 1
48 72 2718 1
48 82 2257 1
48 89 1701 1
48 89 1706 1
48 89 1895 1
48 89 1914 1
48 89 1923 1
48 89 1947 1
48 89 1951 1
48 89 1957 1
48 89 1960 1
48 89 1966 2
48 89 1971 1
48 89 1993 1
48 89 2147 1
48 89 2151 1
48 89 2153 1
48 89 2155 1
48 89 2168 1
48 89 2271 1
48 89 2273 1
48 89 2280 1
48 89 2295 1
48 89 2443 1
48 89 2461 1
48 89 2527 1
48 89 2559 1
48 89 2659 1
48 89 2661 1
48 89 2669 2
48 89 2677 1
48 89 2679 1
48 89 2684 2
48 89 2687 6
48 89 2714 1
48 93 1988 1
48 106 1900 1
48 106 2201 2
48 109 1693 11
48 109 1705 2
48 109 1708 2
48 109 1712 3
48 109 1720 2
48 109 1726 3
48 109 1906 1
48 109 1908 4
48 109 1914 2
48 109 1921 1
48 109 1978 1
48 109 1992 2
48 109 2001 1
48 109 2037 4
48 109 2052 4
48 109 2075 2
48 109 2097 1
48 109 2099 1
48 109 2101 1
48 109 2107 2
48 109 2118 1
48 109 2122 1
48 109 2125 2
48 109 2128 4
48 109 2133 1
48 109 2136 2
48 109 2141 11
48 109 2154 5
48 109 2161 1
48 109 2164 3
48 109 2168 1
48 109 2315 1
48 109 2317 2
48 109 2334 1
48 109 2338 3
48 109 2429 1
48 109 2438 1
48 109 2450 1
48 109 2510 1
48 109 2519 1
48 109 2641 1
48 109 2643 1
48 109 2645 1
48 109 2653 1
48 109 2658 2
48 109 2680 1
48 109 2689 4
48 109 2706 1
48 109 2710 1
48 109 2712 1
48 109 2718 1
48 110 1752 1
48 110 2179 1
48 110 2289 1
48 110 2291 2
48 110 2295 1
48 110 2538 1
48 110 2541 2
48 110 2556 5
48 110 2565 1
48 110 2661 1
48 110 2691 1
48 110 2716 1
48 113 2191 1
48 119 2182 1
48 124 1985 1
48 128 1760 4
48 128 1773 1
48 128 1778 5
48 128 1784 1
48 128 1806 1
48 128 1808 1
48 128 1811 3
48 128 1817 1
48 128 1824 3
48 128 1830 1
48 128 1832 1
48 128 1834 3
48 128 1853 4
48 128 1858 1
48 128 1868 2
48 128 1874 2
48 128 1880 6
48 128 1887 1
48 128 1889 3
48 128 1893 1
48 133 2228 2
48 133 2234 2
48 133 2237 1
48 133 2239 3
48 133 2243 2
48 133 2246 1
48 133 2251 1
48 133 2256 1
48 133 2294 1
48 133 2536 1
48 133 2557 1
48 133 2689 1
48 133 2717 1
48 136 2201 1
48 136 2207 1
48 137 1897 1
48 137 1899 1
48 137 2243 1
48 137 2282 1
48 144 1939 2
48 144 2231 1
48 144 2233 1
48 144 2241 1
48 144 2280 1
48 145 2217 1
48 147 2253 1
48 154 2211 2
48 160 1699 1
48 160 1703 2
48 160 1758 1
48 160 1760 8
48 160 1769 6
48 160 1776 56
48 160 1833 24
48 160 1858 11
48 160 1870 3
48 160 1875 11
48 160 1887 3
48 160 1893 1
48 160 1895 2
48 160 1989 3
48 160 2174 1
48 160 2178 1
48 160 2180 2
48 160 2183 1
48 160 2185 2
48 160 2188 20
48 160 2209 1
48 160 2211 3
48 160 2219 2
48 160 2254 1
48 160 2258 1
48 160 2297 1
48 160 2677 1
48 160 2682 1
48 160 2718 1
48 163 2260 2
48 163 2279 1
48 166 2218 1
48 203 2281 1
48 213 1898 1
48 214 2181 1
48 217 1730 1
48 217 1752 2
48 217 1909 1
48 217 2017 1
48 217 2295 2
48 217 2526 1
48 217 2710 2
48 223 2210 1
48 230 2188 1
48 239 1962 1
48 244 1959 2
48 244 1965 1
48 244 1970 1
48 244 1974 1
48 244 1979 1
48 251 1762 2
48 251 1766 1
48 251 1829 1
48 251 1894 1
48 251 1896 1
48 256 1958 1
48 265 2231 1
48 276 2211 1
48 278 1752 1
48 278 2131 1
48 278 2167 1
48 278 2298 2
48 278 2527 4
48 278 2562 1
48 278 2689 1
48 283 2216 3
48 295 1966 1
48 295 1969 1
48 299 2213 1
48 304 1968 1
48 305 2221 1
48 311 1899 1
48 311 2262 1
48 323 2217 1
48 332 1693 5
48 332 1699 2
48 332 1703 1
48 332 1713 2
48 332 1721 1
48 332 1727 1
48 332 1741 1
48 332 1743 2
48 332 1746 5
48 332 1911 1
48 332 1917 2
48 332 1921 3
48 332 1925 1
48 332 1929 2
48 332 1961 1
48 332 1992 1
48 332 1999 1
48 332 2012 1
48 332 2015 1
48 332 2034 1
48 332 2038 19
48 332 2075 1
48 332 2083 1
48 332 2093 2
48 332 2096 2
48 332 2099 1
48 332 2101 4
48 332 2106 4
48 332 2114 1
48 332 2117 1
48 332 2119 3
48 332 2125 3
48 332 2129 1
48 332 2132 2
48 332 2143 9
48 332 2154 6
48 332 2161 2
48 332 2164 1
48 332 2171 1
48 332 2173 2
48 332 2176 1
48 332 2227 3
48 332 2232 1
48 332 2239 3
48 332 2243 1
48 332 2246 2
48 332 2252 1
48 332 2254 2
48 332 2275 1
48 332 2283 1
48 332 2339 1
48 332 2499 2
48 332 2516 1
48 332 2519 1
48 332 2526 7
48 332 2563 1
48 332 2629 1
48 332 2641 7
48 332 2649 2
48 332 2652 2
48 332 2657 2
48 332 2683 1
48 332 2688 1
48 332 2690 2
48 332 2716 1
48 332 2718 1
48 354 1992 1
48 354 2175 1
48 354 2424 1
48 354 2558 1
48 354 2684 2
48 354 2717 2
48 364 2213 1
48 364 2221 1
48 366 2067 1
48 366 2080 1
48 366 2142 1
48 366 2308 1
48 366 2560 1
48 366 2575 1
48 366 2584 1
48 366 2591 1
48 366 2599 1
48 366 2602 2
48 366 2606 1
48 366 2660 1
48 366 2670 1
48 366 2715 1
48 368 2080 1
48 368 2176 1
48 368 2235 1
48 368 2290 3
48 368 2536 1
48 368 2556 5
48 369 2620 2
49 55 1950 1
49 58 1947 1
49 58 1964 1
49 58 1966 1
49 58 1969 1
49 58 1984 1
49 58 2305 1
49 65 1971 1
49 65 2279 1
49 85 2277 1
49 85 2287 3
49 89 2290 2
49 90 1967 1
49 90 2272 2
49 90 2294 1
49 94 2575 1
49 97 2409 1
49 97 2412 1
49 97 2417 1
49 97 2569 1
49 103 1895 1
49 103 1965 2
49 103 1988 1
49 103 1998 2
49 103 2133 1
49 103 2157 2
49 103 2293 1
49 103 2578 1
49 117 2411 1
49 117 2415 1
49 119 2215 1
49 126 2215 1
49 137 2284 2
49 144 2288 1
49 145 2213 1
49 145 2284 1
49 147 1957 1
49 147 1974 2
49 150 2278 2
49 158 2406 3
49 158 2413 1
49 158 2418 1
49 158 2424 2
49 158 2434 1
49 158 2445 1
49 158 2454 4
49 160 2288 1
49 160 2290 1
49 163 1971 1
49 163 2279 2
49 168 2227 2
49 168 2254 1
49 182 2294 1
49 182 2297 1
49 185 2153 3
49 185 2257 1
49 185 2261 1
49 185 2298 1
49 185 2323 1
49 185 2327 2
49 185 2577 1
49 189 1749 1
49 189 1763 1
49 189 1898 1
49 189 1914 3
49 189 1987 1
49 189 2018 1
49 189 2134 1
49 189 2150 6
49 189 2205 1
49 189 2578 1
49 192 2198 1
49 195 2322 1
49 197 1755 1
49 197 2128 1
49 197 2152 1
49 197 2154 1
49 197 2158 1
49 197 2199 1
49 197 2202 2
49 197 2205 1
49 197 2337 2
49 197 2358 1
49 197 2368 2
49 197 2371 3
49 197 2375 1
49 197 2380 4
49 197 2594 1
49 197 2611 1
49 197 2623 1
49 197 2634 2
49 197 2642 1
49 197 2652 1
49 197 2716 1
49 202 2153 1
49 202 2180 2
49 202 2200 3
49 202 2235 1
49 202 2280 1
49 202 2307 1
49 202 2409 1
49 202 2575 1
49 227 2119 1
49 227 2125 2
49 227 2186 1
49 239 2253 1
49 245 2503 2
49 253 2407 1
49 253 2412 3
49 253 2418 69
49 253 2488 1
49 253 2492 1
49 253 2495 83
49 254 2215 1
49 256 1895 1
49 256 2126 3
49 256 2155 1
49 256 2233 1
49 256 2235 1
49 256 2239 1
49 256 2242 1
49 256 2330 1
49 259 1894 1
49 259 1902 1
49 259 2246 1
49 268 1993 1
49 268 2149 1
49 268 2152 1
49 276 1981 1
49 276 2296 1
49 276 2302 1
49 279 2215 1
49 282 1952 1
49 282 2319 1
49 282 2511 1
49 283 2224 1
49 295 2572 1
49 298 1970 2
49 298 2264 2
49 304 2418 1
49 305 1964 1
49 305 1971 1
49 305 1973 1
49 307 1709 1
49 307 1717 1
49 307 1737 1
49 307 1743 1
49 307 1748 1
49 307 1753 1
49 307 1895 4
49 307 1901 1
49 307 1904 1
49 307 1906 1
49 307 1940 2
49 307 1988 2
49 307 2020 2
49 307 2037 1
49 307 2055 1
49 307 2068 1
49 307 2082 1
49 307 2085 1
49 307 2097 1
49 307 2112 1
49 307 2144 1
49 307 2146 3
49 307 2150 2
49 307 2154 1
49 307 2156 2
49 307 2166 1
49 307 2170 2
49 307 2173 1
49 307 2179 1
49 307 2181 1
49 307 2188 2
49 307 2266 1
49 307 2294 1
49 307 2321 1
49 307 2328 2
49 307 2577 1
49 312 1766 1
49 312 1818 1
49 312 1845 2
49 312 1863 1
49 312 1867 1
49 312 1878 2
49 312 1888 2
49 312 2127 1
49 312 2206 1
49 312 2576 1
49 315 2227 1
49 323 1709 1
49 323 1713 2
49 323 1717 1
49 323 1719 1
49 323 1743 1
49 323 1745 1
49 323 1751 2
49 323 1911 1
49 323 1920 4
49 323 1925 1
49 323 2014 1
49 323 2037 2
49 323 2051 2
49 323 2054 1
49 323 2058 2
49 323 2064 1
49 323 2067 12
49 323 2080 1
49 323 2082 2
49 323 2104 1
49 323 2114 1
49 323 2116 2
49 323 2119 2
49 323 2123 2
49 323 2131 2
49 323 2146 1
49 323 2149 1
49 323 2241 1
49 323 2330 1
49 323 2339 8
49 323 2349 1
49 323 2356 1
49 323 2404 1
49 323 2578 1
49 323 2590 1
49 323 2602 2
49 323 2686 4
49 323 2695 2
49 324 1710 2
49 324 1755 1
49 324 1767 1
49 324 1769 13
49 324 1783 91
49 324 1875 21
49 324 1902 1
49 324 1907 1
49 324 1909 1
49 324 1937 2
49 324 2027 1
49 324 2128 2
49 324 2133 1
49 324 2203 1
49 324 2247 1
49 324 2582 1
49 324 2693 1
49 324 2717 2
49 332 2290 2
49 340 1711 1
49 340 1762 1
49 340 1894 1
49 340 1899 1
49 340 1902 1
49 340 1909 1
49 340 1967 1
49 340 1969 2
49 340 2021 2
49 340 2292 1
49 350 1848 4
49 350 1860 1
49 350 1863 2
49 350 1870 2
49 350 1874 1
49 350 1879 2
49 350 1885 1
49 350 1894 2
49 350 1900 1
49 350 1923 2
49 350 1932 2
49 350 1937 1
49 350 2016 3
49 350 2150 6
49 350 2193 1
49 350 2200 1
49 350 2202 2
49 350 2206 1
49 350 2417 1
49 350 2420 1
49 350 2423 2
49 350 2426 1
49 350 2436 3
49 350 2440 1
49 350 2454 9
49 350 2500 1
49 350 2502 2
49 350 2505 1
49 350 2509 1
49 350 2512 4
49 350 2532 2
49 350 2540 5
49 350 2548 4
49 350 2554 4
49 350 2560 2
49 350 2567 2
49 350 2578 1
49 364 1958 1
49 364 2246 1
49 364 2264 2
49 364 2285 1
49 364 2306 1
50 51 2289 1
50 51 2480 1
50 51 2661 1
50 51 2672 4
50 51 2681 1
50 51 2683 1
50 51 2693 3
50 85 2457 1
50 105 2296 1
50 105 2323 1
50 105 2345 1
50 105 2347 1
50 105 2358 1
50 105 2365 3
50 105 2409 1
50 105 2417 2
50 105 2423 1
50 105 2433 1
50 105 2436 1
50 105 2465 1
50 105 2501 1
50 105 2593 1
50 105 2608 1
50 105 2623 1
50 105 2625 1
50 105 2635 1
50 105 2639 1
50 137 2319 1
50 137 2322 1
50 137 2334 1
50 137 2337 1
50 137 2527 1
50 154 2323 1
50 154 2435 1
50 154 2440 1
50 154 2463 1
50 154 2480 1
50 154 2493 1
50 154 2531 2
50 154 2540 1
50 154 2542 1
50 154 2683 6
50 157 2298 1
50 157 2304 1
50 157 2318 1
50 157 2322 1
50 157 2487 1
50 157 2489 1
50 157 2516 1
50 157 2520 4
50 157 2541 1
50 157 2546 1
50 169 2275 2
50 169 2303 1
50 203 2324 2
50 203 2527 1
50 203 2550 1
50 203 2552 2
50 203 2556 1
50 203 2558 1
50 203 2560 1
50 203 2562 1
50 203 2565 1
50 203 2567 4
50 203 2573 2
50 203 2576 3
50 203 2580 1
50 203 2629 1
50 203 2639 1
50 203 2669 1
50 203 2671 2
50 203 2675 1
50 203 2702 1
50 213 2303 2
50 213 2529 1
50 213 2676 3
50 230 2275 1
50 230 2290 2
50 230 2295 1
50 230 2299 2
50 230 2302 1
50 230 2304 1
50 230 2327 3
50 230 2482 1
50 230 2539 1
50 230 2554 1
50 230 2584 1
50 230 2600 2
50 230 2696 1
50 230 2698 1
50 230 2701 2
50 230 2708 6
50 244 2307 1
50 244 2314 2
50 244 2441 4
50 244 2449 1
50 244 2451 1
50 244 2453 1
50 244 2483 1
50 244 2606 8
50 244 2639 1
50 244 2643 1
50 244 2657 1
50 244 2662 2
50 244 2666 1
50 244 2668 1
50 244 2670 1
50 244 2672 1
50 244 2674 2
50 244 2679 1
50 244 2681 1
50 244 2695 1
50 244 2716 3
50 265 2327 1
50 265 2519 2
50 265 2523 1
50 265 2539 1
50 289 2715 1
50 311 2404 2
50 311 2417 1
50 311 2423 1
50 311 2429 1
50 311 2435 1
50 311 2440 1
50 311 2444 1
50 311 2501 1
50 311 2550 3
50 311 2555 3
50 311 2559 5
50 311 2565 2
50 311 2569 1
50 311 2572 1
50 311 2575 6
50 311 2613 1
50 311 2622 1
50 311 2678 2
51 65 1895 1
51 66 1895 1
51 79 2235 1
51 85 1900 1
51 91 2244 1
51 91 2255 1
51 93 1940 1
51 102 2262 2
51 102 2278 3
51 102 2286 1
51 105 1936 2
51 105 2245 1
51 105 2278 1
51 105 2309 1
51 105 2319 1
51 105 2323 1
51 105 2437 1
51 105 2494 1
51 105 2623 1
51 105 2714 1
51 106 1754 1
51 106 1987 1
51 106 2427 1
51 106 2513 1
51 106 2597 2
51 109 1896 1
51 110 1894 2
51 126 2290 1
51 132 2185 1
51 133 1895 1
51 137 1754 1
51 137 1895 3
51 137 1964 1
51 137 1982 3
51 137 1986 1
51 137 2171 1
51 137 2323 1
51 137 2537 1
51 137 2613 2
51 137 2616 1
51 154 1938 1
51 154 2180 2
51 154 2310 2
51 154 2327 1
51 154 2537 1
51 154 2703 2
51 154 2706 1
51 154 2709 2
51 154 2718 1
51 156 2236 1
51 157 1991 1
51 157 1994 1
51 157 2167 2
51 157 2173 4
51 157 2181 1
51 157 2183 4
51 157 2188 5
51 157 2194 1
51 157 2196 28
51 157 2225 4
51 157 2248 1
51 157 2252 1
51 157 2279 1
51 157 2488 1
51 160 1943 1
51 167 1758 2
51 183 1753 1
51 203 1901 1
51 203 2079 2
51 203 2104 1
51 203 2164 1
51 203 2166 1
51 203 2321 1
51 203 2375 1
51 203 2402 1
51 203 2421 1
51 203 2429 1
51 203 2437 2
51 203 2440 2
51 203 2443 2
51 203 2450 3
51 203 2495 1
51 203 2498 1
51 203 2647 1
51 203 2667 1
51 203 2669 1
51 203 2671 6
51 203 2678 1
51 203 2680 1
51 203 2699 1
51 213 1750 1
51 213 1752 6
51 213 1759 3
51 213 1792 1
51 213 1824 1
51 213 1835 1
51 213 1841 1
51 213 1845 2
51 213 1850 1
51 213 1854 1
51 213 1859 1
51 213 1863 1
51 213 1869 1
51 213 1871 1
51 213 1873 3
51 213 1885 1
51 213 1896 1
51 213 1936 2
51 213 1939 1
51 213 1941 1
51 213 1949 1
51 213 1951 3
51 213 1955 1
51 213 1974 1
51 213 1982 3
51 213 2104 1
51 213 2167 3
51 213 2173 5
51 213 2180 2
51 213 2183 3
51 213 2196 1
51 213 2199 1
51 213 2224 1
51 213 2227 1
51 213 2233 1
51 213 2247 1
51 213 2252 1
51 213 2291 3
51 213 2435 1
51 213 2524 4
51 213 2535 1
51 213 2588 1
51 213 2610 1
51 213 2615 3
51 213 2619 1
51 213 2713 1
51 216 2183 1
51 230 1905 1
51 230 1939 1
51 230 2272 2
51 230 2289 1
51 230 2301 1
51 230 2322 1
51 230 2436 1
51 230 2453 1
51 230 2547 1
51 230 2695 4
51 230 2701 6
51 239 1941 1
51 244 1751 2
51 244 1903 2
51 244 1910 1
51 244 1913 1
51 244 1918 2
51 244 2329 1
51 244 2336 1
51 244 2683 1
51 244 2685 1
51 244 2712 1
51 265 1755 1
51 265 2175 2
51 265 2178 1
51 265 2182 1
51 265 2538 1
51 265 2544 1
51 265 2553 1
51 265 2556 4
51 265 2562 3
51 265 2566 2
51 265 2570 1
51 265 2575 3
51 265 2579 1
51 265 2710 1
51 278 1746 1
51 278 1946 1
51 282 1753 1
51 283 2262 1
51 283 2274 1
51 289 1946 1
51 298 1951 1
51 303 1753 1
51 311 1783 2
51 311 1786 1
51 311 1789 1
51 311 1792 1
51 311 1794 6
51 311 1806 2
51 311 1810 1
51 311 1817 7
51 311 1825 3
51 311 1835 2
51 311 1840 3
51 311 1847 1
51 311 1849 3
51 311 1853 1
51 311 1858 2
51 311 1869 4
51 311 1879 1
51 311 1887 6
51 311 2321 1
51 311 2520 3
51 311 2527 2
51 311 2536 1
51 311 2539 3
51 311 2591 1
51 311 2624 1
51 311 2626 2
51 311 2629 2
51 311 2632 3
51 311 2636 1
51 311 2639 4
51 311 2644 1
51 311 2651 1
51 311 2669 1
51 311 2673 3
51 311 2680 1
51 350 2227 1
51 361 2184 2
51 361 2187 1
51 361 2198 1
51 361 2218 1
51 361 2231 2
51 361 2234 1
51 361 2241 2
51 361 2246 1
51 361 2276 1
51 361 2280 1
51 361 2284 1
51 361 2294 1
51 362 2272 1
51 362 2275 4
51 366 1778 1
51 366 1801 1
51 366 1811 1
51 366 1815 1
51 366 1833 1
51 366 1863 1
51 366 1869 2
51 366 1872 1
51 366 1874 1
51 368 1840 1
51 368 1894 1
52 76 2184 1
52 106 1794 1
52 128 1901 1
52 130 1955 1
52 130 2029 1
52 130 2031 1
52 130 2033 1
52 130 2251 1
52 130 2348 1
52 130 2416 1
52 130 2707 1
52 130 2709 1
52 130 2712 1
52 149 2151 1
52 153 2160 1
52 158 1823 1
52 158 1876 1
52 158 1885 1
52 161 2184 1
52 171 1754 1
52 171 2045 1
52 171 2053 15
52 171 2069 2
52 171 2072 1
52 171 2074 11
52 171 2086 3
52 171 2091 7
52 171 2100 1
52 171 2106 1
52 171 2111 1
52 171 2114 1
52 171 2117 2
52 171 2597 1
52 171 2599 1
52 171 2619 2
52 171 2625 3
52 171 2631 2
52 171 2635 1
52 189 1770 11
52 189 1783 3
52 189 1789 4
52 201 1707 1
52 201 1738 1
52 201 1756 1
52 201 1759 1
52 201 1894 1
52 201 2029 1
52 205 2155 3
52 208 1874 1
52 209 1759 1
52 209 2249 2
52 209 2362 1
52 209 2373 1
52 209 2716 2
52 214 2184 1
52 220 1707 1
52 220 1715 3
52 220 1719 5
52 220 1727 1
52 220 1739 7
52 220 1750 1
52 220 1929 1
52 220 1938 1
52 220 1952 2
52 220 2150 1
52 221 1807 4
52 221 1871 1
52 221 1876 2
52 228 2156 1
52 228 2164 2
52 228 2183 1
52 228 2190 1
52 228 2199 2
52 229 2177 1
52 232 2136 1
52 232 2206 1
52 232 2222 1
52 232 2233 1
52 236 1712 1
52 236 1750 1
52 236 1756 1
52 236 1758 1
52 236 1954 1
52 236 2023 1
52 236 2033 1
52 236 2198 2
52 236 2205 1
52 236 2250 1
52 236 2368 1
52 236 2377 2
52 236 2407 1
52 236 2409 2
52 236 2414 7
52 236 2434 1
52 236 2460 1
52 236 2465 1
52 236 2470 1
52 236 2489 1
52 236 2700 1
52 236 2714 1
52 238 2246 1
52 248 2052 1
52 248 2196 1
52 248 2403 1
52 248 2405 1
52 272 2216 1
52 280 1751 1
52 280 1976 1
52 280 1985 1
52 280 1988 1
52 280 1994 1
52 280 2024 1
52 280 2033 1
52 280 2205 1
52 280 2225 1
52 280 2362 1
52 280 2364 1
52 280 2371 1
52 280 2385 3
52 280 2415 5
52 280 2421 1
52 280 2587 2
52 280 2598 1
52 280 2604 1
52 280 2627 1
52 280 2631 1
52 280 2633 1
52 280 2651 1
52 280 2690 1
52 280 2702 1
52 284 2124 1
52 284 2253 1
52 284 2256 1
52 284 2258 1
52 284 2261 1
52 284 2269 1
52 284 2271 2
52 284 2277 1
52 284 2284 7
52 284 2331 1
52 284 2339 3
52 284 2345 1
52 284 2356 4
52 284 2362 1
52 284 2366 3
52 284 2377 1
52 284 2380 3
52 284 2384 1
52 284 2386 4
52 284 2392 1
52 284 2394 4
52 284 2400 1
52 284 2402 9
52 284 2413 2
52 284 2417 4
52 284 2422 1
52 284 2434 1
52 284 2446 2
52 284 2457 1
52 284 2459 1
52 284 2468 1
52 284 2480 14
52 284 2527 1
52 284 2551 1
52 284 2559 1
52 284 2562 1
52 284 2567 3
52 284 2584 1
52 284 2588 1
52 284 2591 12
52 284 2613 6
52 284 2622 3
52 284 2629 2
52 284 2634 1
52 284 2639 1
52 284 2649 2
52 284 2661 2
52 284 2671 1
52 290 1706 1
52 290 1708 2
52 290 1711 7
52 290 1719 6
52 290 1733 13
52 290 1748 3
52 290 1896 1
52 290 1902 1
52 290 1918 3
52 290 1922 1
52 290 1924 3
52 290 1933 2
52 290 1936 2
52 290 1940 2
52 290 1943 1
52 290 1947 1
52 290 1950 3
52 290 1954 1
52 290 2041 1
52 290 2122 2
52 290 2194 1
52 290 2223 1
52 290 2249 3
52 290 2290 1
52 290 2293 1
52 290 2391 1
52 290 2403 1
52 290 2412 1
52 290 2497 1
52 290 2680 1
52 290 2699 1
52 290 2713 1
52 290 2715 2
52 292 1897 1
52 292 1903 1
52 294 2140 2
52 294 2147 3
52 294 2247 1
52 300 1923 1
52 300 2070 1
52 300 2701 1
52 300 2707 1
52 308 2719 1
52 314 1704 1
52 314 1715 1
52 314 1720 4
52 314 1739 2
52 314 1750 4
52 314 1755 1
52 314 1758 3
52 314 1898 1
52 314 1905 4
52 314 1928 4
52 314 1936 5
52 314 1946 1
52 314 1952 3
52 314 1959 1
52 314 1966 2
52 314 1974 1
52 314 1976 1
52 314 1983 8
52 314 1992 2
52 314 2002 4
52 314 2008 1
52 314 2012 1
52 314 2015 1
52 314 2024 1
52 314 2042 1
52 314 2051 1
52 314 2140 1
52 314 2147 1
52 314 2194 1
52 314 2284 1
52 314 2295 2
52 314 2438 7
52 314 2447 6
52 314 2456 1
52 314 2459 1
52 314 2463 2
52 314 2497 1
52 314 2502 1
52 314 2511 1
52 314 2529 1
52 314 2587 1
52 314 2636 2
52 314 2681 2
52 314 2686 2
52 314 2715 1
52 320 2137 2
52 326 1898 1
52 326 2496 1
52 335 1894 1
52 352 2153 1
52 355 1900 1
53 58 2304 1
53 61 2239 1
53 64 1710 2
53 64 1759 1
53 64 1763 1
53 64 1796 1
53 64 1804 1
53 64 1814 1
53 64 1993 1
53 64 2002 1
53 64 2135 1
53 64 2222 1
53 64 2338 1
53 64 2449 1
53 64 2576 2
53 64 2712 1
53 73 1884 1
53 79 2230 1
53 82 1948 1
53 88 1750 1
53 88 1752 1
53 88 1775 1
53 88 1782 1
53 88 1828 1
53 88 1859 1
53 88 1870 1
53 88 1913 1
53 88 2640 1
53 88 2644 1
53 90 1754 1
53 90 1776 1
53 90 1790 1
53 90 1801 1
53 90 2297 1
53 90 2304 1
53 90 2312 1
53 90 2315 1
53 90 2321 1
53 90 2575 1
53 90 2577 1
53 90 2593 1
53 90 2644 1
53 90 2677 1
53 90 2710 1
53 94 1708 1
53 94 1710 1
53 94 1725 1
53 94 1757 1
53 94 1770 1
53 94 1777 1
53 94 1780 3
53 94 1789 1
53 94 1829 1
53 94 1869 1
53 94 1961 1
53 94 1971 1
53 94 1989 1
53 94 2157 1
53 94 2577 1
53 94 2716 1
53 95 1894 1
53 96 2291 1
53 103 2296 1
53 103 2298 2
53 103 2319 1
53 107 1724 1
53 107 1737 1
53 107 1758 1
53 107 1765 1
53 107 1793 1
53 107 1800 1
53 107 1806 2
53 107 1814 1
53 107 1927 1
53 107 2341 1
53 107 2619 1
53 107 2678 1
53 112 1709 1
53 112 1722 2
53 112 1774 2
53 112 1782 1
53 112 1802 1
53 112 1848 1
53 112 1885 1
53 112 2113 1
53 112 2118 1
53 121 1711 1
53 121 1713 2
53 121 1748 1
53 121 1751 1
53 121 1756 2
53 121 1775 1
53 121 1784 1
53 121 1885 1
53 121 1913 2
53 121 1989 1
53 121 2129 2
53 121 2234 1
53 121 2288 1
53 121 2574 1
53 121 2576 1
53 121 2578 1
53 121 2640 3
53 121 2657 1
53 121 2672 1
53 121 2674 1
53 121 2678 1
53 133 2287 1
53 134 2288 1
53 135 2120 1
53 135 2128 5
53 135 2134 1
53 135 2413 2
53 135 2417 4
53 135 2425 1
53 135 2575 3
53 139 1708 1
53 139 1737 1
53 139 1751 2
53 139 1769 2
53 139 1789 1
53 139 1803 1
53 139 1829 1
53 139 1869 1
53 139 1873 1
53 139 2128 1
53 139 2223 1
53 139 2235 1
53 139 2674 1
53 147 2302 1
53 147 2304 1
53 154 2241 1
53 154 2278 1
53 158 2573 1
53 175 1698 11
53 175 1710 1
53 175 1717 6
53 175 1725 1
53 175 1727 9
53 175 1737 1
53 175 1740 1
53 175 1742 1
53 175 1746 1
53 175 1748 1
53 175 1754 3
53 175 1758 1
53 175 1760 5
53 175 1766 4
53 175 1771 2
53 175 1774 2
53 175 1778 11
53 175 1791 5
53 175 1797 1
53 175 1799 2
53 175 1805 6
53 175 1812 3
53 175 1818 2
53 175 1827 3
53 175 1831 1
53 175 1833 10
53 175 1845 1
53 175 1847 3
53 175 1851 5
53 175 1869 2
53 175 1872 6
53 175 1880 1
53 175 1884 1
53 175 1886 1
53 175 1889 2
53 175 1892 4
53 175 1900 1
53 175 1902 2
53 175 1907 8
53 175 1916 1
53 175 1919 3
53 175 1923 5
53 175 1929 3
53 175 1933 2
53 175 1936 2
53 175 1940 7
53 175 1949 1
53 175 1951 8
53 175 1961 1
53 175 1968 4
53 175 1977 2
53 175 1980 2
53 175 1983 1
53 175 1986 2
53 175 1989 2
53 175 1993 3
53 175 1997 4
53 175 2009 1
53 175 2013 1
53 175 2110 3
53 175 2115 3
53 175 2121 7
53 175 2135 1
53 175 2140 1
53 175 2142 1
53 175 2144 1
53 175 2146 3
53 175 2151 4
53 175 2163 1
53 175 2168 1
53 175 2179 1
53 175 2184 1
53 175 2187 6
53 175 2195 1
53 175 2197 5
53 175 2203 1
53 175 2221 1
53 175 2224 4
53 175 2230 9
53 175 2254 2
53 175 2259 1
53 175 2267 1
53 175 2277 9
53 175 2291 2
53 175 2296 1
53 175 2299 1
53 175 2301 1
53 175 2307 3
53 175 2311 1
53 175 2313 1
53 175 2315 1
53 175 2317 3
53 175 2324 2
53 175 2329 1
53 175 2332 1
53 175 2335 1
53 175 2339 3
53 175 2710 3
53 175 2717 2
53 182 2282 1
53 182 2345 1
53 185 2318 1
53 185 2575 1
53 195 2012 3
53 195 2333 1
53 195 2575 1
53 197 1991 1
53 198 1900 1
53 198 2239 1
53 198 2279 1
53 200 1725 1
53 200 1737 1
53 200 1739 1
53 200 1752 1
53 200 1754 1
53 200 1774 1
53 200 1783 2
53 200 1787 1
53 200 1790 1
53 200 1792 1
53 200 1819 1
53 200 1849 1
53 200 1913 1
53 200 2718 1
53 202 2298 1
53 202 2300 1
53 210 1894 1
53 222 1682 1
53 222 1701 1
53 222 1774 3
53 222 1790 1
53 222 1817 1
53 222 1831 1
53 222 1873 4
53 222 1878 1
53 222 1880 1
53 222 1913 1
53 222 1928 1
53 222 1933 1
53 222 1951 1
53 222 1958 2
53 222 1986 3
53 222 2002 1
53 222 2013 1
53 222 2231 1
53 222 2577 2
53 222 2581 1
53 222 2635 1
53 222 2710 2
53 234 2414 1
53 243 1855 1
53 245 1708 1
53 245 1716 1
53 245 1723 2
53 245 1749 1
53 245 1755 1
53 245 1761 1
53 245 1767 1
53 245 1770 1
53 245 1774 2
53 245 1783 2
53 245 1794 1
53 245 1816 1
53 245 1820 1
53 245 1832 3
53 245 1853 1
53 245 1858 2
53 245 1868 1
53 245 1934 1
53 245 2011 1
53 245 2113 1
53 245 2121 1
53 245 2577 1
53 245 2715 1
53 251 2293 1
53 251 2325 1
53 251 2575 1
53 252 1737 1
53 252 1779 1
53 252 2222 1
53 252 2235 1
53 252 2413 2
53 253 1776 1
53 253 2221 2
53 257 2295 1
53 268 2574 1
53 268 2577 1
53 276 2287 1
53 282 1680 1
53 282 1750 1
53 282 1757 1
53 282 1775 1
53 282 1830 1
53 282 1873 1
53 282 1875 3
53 282 1880 2
53 282 1885 1
53 282 1895 1
53 282 1903 1
53 282 1989 1
53 282 2009 1
53 282 2015 2
53 282 2113 1
53 282 2123 2
53 282 2221 1
53 282 2313 1
53 285 2236 1
53 285 2238 1
53 287 1722 1
53 287 1725 1
53 287 1740 1
53 287 1750 1
53 287 1757 1
53 287 1781 1
53 287 1816 1
53 287 1857 2
53 287 2128 1
53 287 2224 2
53 287 2232 4
53 287 2241 1
53 287 2624 1
53 287 2697 1
53 287 2718 1
53 296 2443 1
53 296 2445 1
53 296 2454 1
53 296 2457 1
53 296 2459 1
53 296 2461 1
53 296 2464 2
53 296 2474 5
53 296 2481 2
53 296 2485 2
53 296 2491 1
53 296 2494 5
53 296 2525 1
53 304 2336 1
53 304 2338 1
53 306 1699 1
53 306 1708 1
53 306 1717 8
53 306 1730 2
53 306 1734 1
53 306 1737 1
53 306 1739 2
53 306 1754 2
53 306 1758 1
53 306 1763 2
53 306 1766 3
53 306 1774 1
53 306 1779 2
53 306 1792 1
53 306 1818 4
53 306 1828 2
53 306 1832 11
53 306 1846 2
53 306 1850 2
53 306 1853 1
53 306 1855 2
53 306 1858 1
53 306 1869 1
53 306 1872 1
53 306 1915 1
53 306 1919 1
53 306 1921 1
53 306 2117 1
53 306 2121 2
53 306 2127 1
53 306 2328 1
53 306 2332 1
53 306 2428 5
53 306 2435 11
53 306 2448 24
53 306 2474 2
53 306 2478 12
53 306 2491 11
53 306 2504 3
53 306 2508 3
53 306 2514 5
53 306 2523 4
53 306 2528 7
53 306 2537 3
53 306 2541 4
53 306 2546 4
53 306 2551 1
53 306 2553 1
53 306 2557 2
53 306 2562 4
53 306 2567 10
53 306 2578 1
53 306 2717 2
53 307 2298 2
53 307 2574 1
53 309 1786 1
53 309 1819 1
53 309 1881 1
53 315 2241 1
53 323 2421 3
53 323 2427 1
53 340 2297 1
53 340 2481 1
53 340 2557 1
53 342 1666 9
53 342 1677 1
53 342 1680 14
53 342 1695 3
53 342 1699 5
53 342 1707 2
53 342 1710 2
53 342 1717 5
53 342 1723 3
53 342 1728 1
53 342 1731 5
53 342 1737 1
53 342 1741 6
53 342 1748 1
53 342 1755 2
53 342 1761 3
53 342 1788 3
53 342 1793 6
53 342 1800 1
53 342 1806 1
53 342 1808 8
53 342 1817 3
53 342 1830 2
53 342 1836 1
53 342 1847 1
53 342 1850 6
53 342 1858 2
53 342 1870 1
53 342 1872 1
53 342 1874 1
53 342 1880 1
53 342 1884 1
53 342 1902 2
53 342 1909 5
53 342 1916 6
53 342 1924 1
53 342 1926 2
53 342 1929 3
53 342 1935 1
53 342 1937 2
53 342 1949 1
53 342 1951 1
53 342 1959 13
53 342 1975 2
53 342 1978 4
53 342 1984 2
53 342 1989 2
53 342 1992 8
53 342 2001 9
53 342 2110 8
53 342 2121 3
53 342 2125 2
53 342 2128 1
53 342 2136 1
53 342 2138 2
53 342 2160 1
53 342 2223 6
53 342 2231 2
53 342 2235 1
53 342 2237 2
53 342 2240 1
53 342 2242 1
53 342 2247 3
53 342 2251 2
53 342 2254 7
53 342 2262 1
53 342 2264 13
53 342 2280 1
53 342 2286 2
53 342 2302 1
53 342 2305 1
53 342 2308 1
53 342 2311 1
53 342 2331 1
53 342 2334 1
53 342 2337 2
53 342 2342 1
53 342 2581 1
53 342 2583 6
53 342 2590 3
53 342 2594 2
53 342 2597 1
53 342 2601 1
53 342 2606 1
53 342 2612 20
53 342 2633 6
53 342 2640 7
53 342 2648 1
53 342 2650 3
53 342 2655 9
53 342 2665 20
53 342 2686 5
53 342 2692 1
53 342 2694 2
53 342 2697 2
53 342 2701 6
53 342 2709 7
53 344 2330 1
53 344 2338 1
53 361 1900 1
54 63 1669 1
54 63 1672 3
54 63 1684 1
54 63 1686 1
54 63 1689 2
54 63 1707 2
54 63 1729 1
54 63 1734 2
54 63 1742 1
54 63 1910 1
54 63 1921 1
54 63 1924 1
54 63 2006 1
54 63 2009 3
54 63 2017 1
54 63 2022 5
54 63 2030 1
54 63 2353 3
54 63 2399 1
54 63 2511 5
54 63 2518 1
54 63 2520 3
54 63 2524 3
54 63 2530 8
54 63 2539 2
54 63 2550 1
54 63 2553 1
54 63 2556 1
54 63 2563 1
54 63 2574 1
54 63 2580 1
54 63 2582 1
54 63 2613 2
54 63 2616 5
54 63 2629 1
54 63 2653 1
54 63 2655 1
54 63 2657 1
54 63 2688 1
54 63 2694 3
54 63 2700 3
54 63 2707 1
54 63 2709 3
54 63 2719 1
54 70 2036 1
54 70 2301 1
54 76 2249 1
54 79 1653 1
54 79 1672 1
54 79 1901 1
54 79 2110 6
54 79 2117 1
54 79 2442 1
54 79 2466 1
54 79 2468 1
54 79 2590 1
54 79 2593 1
54 79 2675 1
54 80 1642 1
54 87 1656 1
54 87 1674 4
54 87 1680 1
54 87 1682 3
54 87 1693 1
54 87 1700 1
54 87 1703 1
54 87 1707 2
54 87 1710 1
54 87 1718 1
54 87 1923 16
54 87 1971 19
54 87 1992 38
54 87 2041 3
54 87 2052 7
54 87 2062 2
54 87 2065 1
54 87 2069 1
54 87 2073 1
54 87 2078 1
54 87 2080 1
54 87 2087 1
54 87 2091 1
54 87 2094 2
54 87 2098 2
54 87 2101 3
54 87 2108 1
54 87 2111 1
54 87 2121 2
54 87 2124 3
54 87 2133 1
54 87 2138 2
54 87 2144 2
54 87 2148 1
54 87 2151 4
54 87 2159 1
54 87 2170 7
54 87 2178 4
54 87 2183 10
54 87 2194 8
54 87 2203 2
54 87 2206 4
54 87 2211 9
54 87 2221 1
54 87 2224 1
54 87 2239 1
54 87 2242 3
54 87 2246 1
54 87 2251 2
54 87 2254 1
54 87 2259 1
54 87 2295 3
54 87 2299 3
54 87 2305 1
54 87 2314 1
54 87 2317 3
54 87 2321 1
54 87 2323 5
54 87 2348 2
54 87 2363 1
54 87 2401 1
54 87 2508 1
54 87 2515 1
54 87 2524 1
54 87 2537 1
54 87 2552 1
54 87 2558 1
54 87 2560 1
54 87 2569 4
54 87 2574 1
54 87 2576 1
54 87 2578 2
54 87 2587 4
54 87 2592 1
54 87 2605 1
54 87 2607 7
54 87 2615 2
54 87 2618 2
54 87 2621 6
54 87 2630 2
54 87 2633 1
54 87 2653 2
54 87 2659 1
54 87 2661 1
54 87 2665 1
54 87 2668 1
54 87 2670 1
54 87 2709 1
54 87 2711 2
54 87 2719 1
54 113 2244 1
54 125 1641 1
54 125 1897 1
54 126 1837 1
54 127 2280 1
54 128 1894 3
54 128 1898 1
54 128 2595 1
54 128 2600 1
54 128 2681 1
54 128 2706 1
54 130 2444 2
54 130 2448 8
54 130 2470 3
54 130 2474 4
54 130 2480 13
54 153 1904 2
54 153 2594 2
54 153 2676 1
54 159 2115 1
54 159 2122 1
54 159 2277 1
54 159 2290 1
54 159 2297 2
54 159 2301 1
54 159 2475 1
54 159 2671 1
54 159 2681 1
54 159 2684 1
54 179 1672 1
54 179 2030 1
54 179 2315 11
54 179 2327 4
54 179 2335 1
54 179 2340 1
54 179 2347 3
54 179 2394 1
54 179 2397 1
54 179 2402 1
54 179 2549 1
54 179 2558 1
54 179 2560 4
54 179 2579 1
54 179 2622 2
54 179 2664 1
54 179 2666 2
54 186 1641 1
54 190 1793 1
54 190 1817 2
54 190 1839 1
54 190 1841 1
54 190 1895 2
54 190 2119 1
54 190 2121 1
54 190 2130 2
54 190 2133 1
54 190 2136 1
54 190 2138 1
54 190 2146 1
54 190 2160 1
54 190 2180 1
54 190 2183 1
54 190 2193 1
54 190 2201 1
54 190 2205 1
54 190 2225 1
54 190 2228 1
54 190 2241 2
54 190 2260 1
54 190 2272 4
54 190 2282 1
54 190 2287 1
54 190 2291 1
54 190 2353 1
54 197 2250 1
54 230 1894 1
54 260 1875 2
54 260 1896 1
54 260 2051 1
54 260 2351 4
54 260 2555 1
54 260 2559 1
54 260 2597 1
54 282 2255 2
54 292 2483 1
54 298 2247 1
54 313 2078 1
54 313 2110 1
54 313 2112 3
54 313 2329 1
54 313 2442 1
54 313 2457 6
54 313 2466 2
54 313 2493 1
54 313 2591 1
54 313 2669 2
54 313 2673 1
54 313 2680 1
54 323 2243 1
54 346 2244 1
54 364 2250 1
54 365 1756 2
54 365 1761 2
54 365 1769 1
54 365 1772 4
54 365 1782 44
54 365 1827 43
54 365 1873 15
54 365 1894 2
54 365 2029 1
54 365 2118 2
54 365 2121 3
54 365 2156 1
54 365 2173 1
54 365 2193 1
54 365 2202 1
54 365 2205 1
54 365 2220 1
54 365 2226 1
54 365 2239 1
54 365 2242 1
54 365 2261 1
54 365 2272 7
54 365 2281 2
54 365 2285 1
54 365 2331 1
54 365 2670 1
54 365 2672 1
54 365 2675 6
54 365 2686 1
55 57 1968 1
55 58 1982 1
55 59 2212 1
55 64 1959 1
55 76 1942 1
55 82 1898 1
55 82 1900 1
55 82 1911 1
55 82 1995 1
55 82 2023 1
55 82 2115 1
55 82 2207 1
55 82 2209 3
55 82 2216 1
55 82 2219 1
55 82 2221 1
55 82 2223 1
55 82 2225 1
55 82 2258 1
55 82 2261 2
55 82 2264 1
55 82 2310 1
55 82 2656 1
55 90 2311 1
55 93 2229 2
55 93 2232 1
55 96 1894 2
55 96 1897 1
55 96 1949 1
55 96 2451 1
55 97 2277 1
55 124 2031 2
55 124 2198 1
55 124 2442 1
55 124 2448 1
55 126 1747 1
55 126 1909 1
55 126 1989 2
55 126 2017 1
55 126 2021 1
55 126 2023 1
55 126 2030 1
55 126 2060 1
55 126 2071 1
55 126 2073 4
55 126 2078 1
55 126 2080 1
55 126 2085 1
55 126 2119 1
55 126 2125 1
55 126 2447 1
55 126 2602 1
55 126 2611 1
55 133 2235 2
55 133 2254 1
55 134 1940 1
55 137 2251 1
55 137 2260 1
55 138 1896 1
55 145 1805 3
55 145 2262 1
55 147 1902 1
55 147 2254 1
55 150 1752 1
55 150 1756 1
55 150 1758 1
55 150 1834 1
55 150 1843 2
55 150 1904 1
55 150 1936 1
55 150 1989 2
55 150 2028 2
55 150 2059 1
55 150 2261 2
55 150 2312 1
55 160 2254 1
55 166 1894 4
55 166 1912 1
55 166 1914 1
55 166 1919 1
55 166 1923 3
55 166 1927 1
55 166 2024 1
55 166 2309 2
55 166 2313 1
55 171 1753 1
55 185 1949 1
55 202 1982 1
55 251 2247 1
55 254 1765 1
55 254 1793 1
55 254 1796 1
55 254 1813 1
55 254 1815 2
55 254 1897 1
55 255 1752 1
55 255 1755 3
55 255 1897 4
55 255 2217 1
55 255 2220 1
55 255 2223 1
55 255 2225 2
55 255 2275 1
55 255 2310 1
55 256 1958 1
55 268 2707 1
55 275 1907 1
55 275 1925 1
55 275 2013 1
55 275 2031 4
55 275 2169 1
55 275 2176 1
55 275 2457 1
55 275 2460 2
55 275 2477 1
55 275 2481 1
55 275 2494 1
55 275 2499 2
55 275 2507 2
55 275 2527 1
55 275 2529 2
55 275 2545 1
55 275 2565 1
55 275 2576 2
55 275 2590 4
55 275 2615 1
55 275 2658 1
55 276 1743 1
55 276 1747 1
55 276 1899 1
55 276 1920 2
55 276 1924 1
55 276 1931 1
55 276 1934 1
55 276 1982 4
55 276 2307 1
55 276 2325 1
55 276 2447 2
55 276 2451 1
55 276 2500 1
55 276 2511 1
55 276 2518 1
55 276 2552 3
55 276 2577 1
55 276 2587 2
55 276 2713 1
55 276 2718 1
55 283 1898 1
55 283 1996 1
55 283 1999 3
55 283 2010 1
55 283 2016 1
55 283 2225 1
55 295 1959 1
55 296 1946 1
55 296 1971 1
55 298 1760 12
55 298 1775 34
55 298 1833 1
55 298 1848 1
55 298 2025 1
55 298 2028 1
55 298 2442 1
55 298 2448 1
55 304 1958 1
55 304 2428 1
55 307 1943 1
55 307 2254 1
55 315 1897 1
55 319 1989 1
55 319 2014 2
55 319 2018 2
55 319 2021 9
55 319 2059 1
55 319 2103 1
55 319 2107 1
55 319 2119 1
55 319 2148 1
55 319 2307 1
55 319 2316 1
55 319 2337 1
55 323 2114 1
55 323 2359 1
55 323 2635 1
55 327 2242 1
55 332 2235 2
55 332 2255 1
55 340 1943 1
55 345 2013 1
55 345 2031 1
55 345 2197 1
55 345 2452 1
55 346 1913 1
55 346 1916 1
55 346 2208 19
55 346 2309 2
55 346 2452 1
55 351 1769 2
55 351 1783 1
55 351 1800 1
55 351 1808 1
55 351 1814 1
55 351 1819 1
55 351 1821 1
55 351 1874 2
55 351 1885 2
55 351 1896 1
55 351 2213 1
55 351 2227 1
55 351 2238 1
55 351 2244 1
55 351 2309 2
55 351 2315 1
55 351 2456 1
55 351 2479 1
55 351 2502 1
55 351 2511 3
55 351 2518 1
55 351 2523 1
55 351 2527 5
55 351 2542 1
55 351 2548 1
55 351 2552 1
55 351 2586 1
55 351 2589 2
55 351 2594 1
55 351 2656 1
55 364 1872 3
55 364 1883 14
55 368 1945 1
55 368 2232 1
55 368 2235 2
57 58 1714 1
57 58 1719 2
57 58 1737 3
57 58 1741 1
57 58 1750 4
57 58 1755 1
57 58 1757 6
57 58 1764 40
57 58 1805 9
57 58 1815 13
57 58 1830 2
57 58 1833 3
57 58 1837 9
57 58 1850 4
57 58 1859 3
57 58 1863 9
57 58 1873 25
57 58 1899 4
57 58 1904 1
57 58 1907 1
57 58 1909 1
57 58 1927 1
57 58 1931 1
57 58 1933 1
57 58 1940 2
57 58 1952 1
57 58 1992 1
57 58 1994 1
57 58 2001 2
57 58 2007 1
57 58 2009 8
57 58 2020 10
57 58 2033 6
57 58 2048 1
57 58 2050 5
57 58 2059 1
57 58 2068 1
57 58 2071 2
57 58 2077 2
57 58 2087 1
57 58 2097 1
57 58 2099 1
57 58 2103 1
57 58 2107 2
57 58 2112 1
57 58 2123 3
57 58 2127 4
57 58 2132 1
57 58 2140 5
57 58 2149 1
57 58 2152 2
57 58 2155 2
57 58 2162 4
57 58 2167 1
57 58 2182 1
57 58 2186 2
57 58 2196 3
57 58 2202 1
57 58 2205 5
57 58 2321 1
57 58 2324 1
57 58 2326 4
57 58 2333 1
57 58 2338 2
57 58 2342 9
57 58 2367 1
57 58 2370 1
57 58 2375 1
57 58 2387 6
57 58 2397 3
57 58 2407 2
57 58 2411 5
57 58 2423 3
57 58 2431 3
57 58 2445 1
57 58 2450 2
57 61 1902 1
57 61 2305 1
57 67 2275 1
57 75 1985 1
57 75 1989 1
57 75 1991 1
57 75 1993 2
57 75 1996 2
57 75 2346 1
57 75 2367 1
57 75 2374 1
57 75 2377 4
57 75 2383 1
57 75 2448 1
57 75 2453 1
57 90 1952 1
57 94 2295 1
57 96 1899 1
57 96 1921 1
57 96 1929 1
57 96 1934 1
57 96 1988 1
57 96 1990 1
57 96 2000 1
57 96 2084 1
57 96 2196 1
57 96 2291 1
57 96 2355 1
57 96 2359 2
57 96 2372 1
57 96 2379 1
57 96 2381 1
57 96 2383 1
57 96 2389 2
57 96 2397 2
57 102 1900 1
57 103 2311 2
57 106 1953 1
57 106 1959 1
57 113 1954 1
57 114 2278 1
57 117 1902 1
57 117 1984 1
57 117 1988 1
57 127 1720 1
57 127 1753 1
57 127 1898 1
57 127 1901 1
57 127 1991 1
57 127 2210 2
57 127 2318 1
57 127 2342 1
57 127 2345 2
57 127 2349 1
57 127 2351 1
57 127 2361 4
57 127 2383 1
57 127 2434 1
57 127 2436 1
57 127 2439 1
57 127 2450 1
57 132 2294 1
57 134 2002 1
57 134 2005 1
57 134 2368 1
57 134 2371 1
57 134 2380 1
57 134 2384 1
57 134 2387 1
57 134 2391 2
57 134 2398 1
57 134 2403 1
57 134 2406 3
57 134 2453 1
57 135 2305 1
57 138 1720 1
57 138 1741 1
57 138 1752 2
57 138 1898 1
57 138 1936 1
57 138 1988 3
57 138 1999 3
57 138 2004 4
57 138 2066 1
57 138 2144 2
57 138 2308 2
57 138 2318 1
57 138 2327 1
57 138 2393 2
57 138 2396 1
57 138 2418 1
57 138 2445 1
57 138 2447 1
57 145 1755 1
57 145 1757 1
57 145 1948 1
57 145 1985 1
57 145 1987 1
57 145 1991 1
57 145 1998 1
57 145 2313 1
57 145 2381 2
57 145 2384 1
57 145 2391 1
57 145 2399 1
57 147 1953 1
57 160 2284 1
57 160 2296 1
57 168 1757 1
57 168 1943 1
57 168 1988 1
57 168 2008 1
57 168 2340 1
57 168 2368 1
57 168 2394 1
57 168 2398 1
57 168 2401 1
57 168 2406 1
57 168 2408 1
57 168 2410 1
57 179 1757 1
57 182 2004 1
57 182 2215 1
57 182 2307 1
57 182 2320 1
57 182 2342 1
57 182 2367 1
57 182 2372 3
57 182 2383 2
57 182 2386 1
57 182 2388 1
57 182 2434 1
57 185 1946 1
57 185 1986 1
57 189 2305 1
57 195 2298 1
57 195 2301 1
57 195 2304 1
57 197 2308 2
57 200 1988 1
57 225 2213 1
57 227 2279 1
57 244 2216 1
57 245 2291 1
57 251 2314 1
57 254 1751 1
57 254 1898 1
57 254 2208 1
57 254 2316 1
57 254 2342 1
57 254 2349 2
57 254 2356 2
57 254 2366 1
57 254 2369 2
57 254 2372 3
57 254 2393 2
57 254 2397 1
57 254 2399 3
57 254 2404 1
57 254 2407 1
57 254 2409 1
57 256 1988 1
57 257 1716 1
57 257 1726 1
57 257 1899 8
57 257 1993 1
57 257 1999 1
57 257 2002 1
57 257 2011 1
57 257 2097 1
57 257 2202 1
57 257 2209 1
57 257 2336 1
57 257 2345 2
57 257 2349 1
57 257 2366 1
57 257 2369 1
57 257 2374 1
57 257 2384 1
57 257 2390 2
57 257 2395 1
57 257 2409 1
57 257 2415 1
57 257 2433 1
57 265 2285 1
57 276 1895 1
57 276 1948 1
57 277 1830 2
57 277 1839 1
57 277 1841 1
57 277 1878 1
57 277 1885 2
57 277 1888 1
57 277 1891 3
57 282 2314 1
57 285 1902 1
57 285 1943 1
57 289 2266 1
57 296 1903 1
57 302 1762 1
57 302 1862 1
57 305 1987 1
57 305 1992 2
57 305 1999 2
57 305 2003 1
57 305 2308 1
57 305 2320 2
57 305 2347 1
57 305 2367 1
57 305 2370 2
57 305 2375 1
57 305 2379 1
57 305 2382 1
57 305 2384 1
57 305 2386 1
57 305 2390 3
57 305 2405 4
57 305 2410 1
57 305 2414 1
57 312 2214 2
57 315 1713 1
57 315 1717 1
57 315 1723 1
57 315 1740 1
57 315 1743 3
57 315 1907 1
57 315 1909 1
57 315 1912 1
57 315 1914 1
57 315 1921 1
57 315 1991 1
57 315 2000 1
57 315 2004 1
57 315 2007 1
57 315 2009 1
57 315 2016 1
57 315 2023 1
57 315 2026 1
57 315 2045 1
57 315 2057 1
57 315 2060 2
57 315 2064 1
57 315 2125 1
57 315 2127 1
57 315 2129 1
57 315 2131 1
57 315 2135 1
57 315 2138 1
57 315 2168 1
57 315 2180 1
57 315 2196 2
57 315 2202 1
57 315 2204 2
57 315 2214 1
57 315 2319 5
57 315 2327 2
57 315 2372 3
57 315 2376 7
57 315 2384 1
57 315 2386 7
57 315 2409 2
57 315 2434 1
57 315 2449 1
57 319 2271 1
57 320 1940 2
57 327 1993 2
57 327 1996 2
57 327 2047 1
57 327 2209 1
57 327 2366 1
57 327 2376 2
57 327 2398 1
57 327 2404 1
57 327 2407 4
57 327 2433 2
57 327 2451 1
57 340 1953 1
57 344 1901 1
57 345 1895 1
57 346 1896 1
57 346 2266 1
57 346 2268 1
57 346 2310 1
57 362 1902 1
57 364 1898 1
57 364 2008 2
57 364 2209 1
57 364 2216 3
57 364 2312 1
57 364 2355 1
57 364 2360 1
57 364 2365 2
57 364 2370 1
57 364 2372 3
57 364 2377 1
57 364 2384 2
57 364 2395 1
57 364 2430 9
57 364 2440 2
57 364 2454 1
58 75 1742 1
58 75 1906 1
58 75 1986 1
58 75 2102 1
58 75 2316 2
58 75 2320 1
58 75 2346 2
58 75 2362 2
58 75 2365 2
58 75 2373 1
58 75 2376 1
58 75 2409 1
58 75 2460 1
58 75 2489 6
58 75 2591 1
58 75 2631 5
58 75 2697 1
58 75 2701 6
58 75 2710 1
58 75 2713 1
58 80 1894 1
58 88 2313 1
58 90 1948 1
58 90 1952 1
58 90 2281 2
58 94 1988 2
58 96 1718 1
58 96 1720 1
58 96 1731 1
58 96 1738 1
58 96 1902 1
58 96 1920 1
58 96 1923 1
58 96 1929 2
58 96 1992 1
58 96 1994 1
58 96 2002 1
58 96 2005 1
58 96 2011 1
58 96 2022 2
58 96 2043 1
58 96 2151 1
58 96 2217 1
58 96 2315 1
58 96 2397 4
58 96 2402 1
58 96 2589 2
58 96 2607 1
58 96 2620 2
58 96 2638 1
58 96 2652 1
58 96 2691 4
58 96 2697 10
58 97 2465 1
58 98 1988 1
58 102 1901 1
58 103 1954 2
58 103 1977 1
58 117 2313 1
58 117 2316 1
58 117 2489 2
58 117 2494 1
58 117 2501 1
58 117 2509 2
58 117 2512 1
58 117 2535 1
58 117 2574 1
58 121 1974 1
58 124 1952 1
58 127 1724 9
58 127 1734 3
58 127 1744 4
58 127 1750 1
58 127 1754 1
58 127 1899 1
58 127 1901 1
58 127 1917 2
58 127 1931 1
58 127 1993 1
58 127 2005 1
58 127 2008 2
58 127 2012 2
58 127 2015 3
58 127 2026 1
58 127 2029 1
58 127 2031 5
58 127 2041 1
58 127 2044 1
58 127 2046 1
58 127 2058 1
58 127 2060 1
58 127 2063 2
58 127 2069 4
58 127 2074 1
58 127 2076 1
58 127 2078 1
58 127 2085 1
58 127 2087 8
58 127 2097 2
58 127 2100 1
58 127 2103 6
58 127 2111 2
58 127 2114 1
58 127 2121 1
58 127 2124 1
58 127 2126 4
58 127 2132 3
58 127 2136 3
58 127 2141 1
58 127 2143 2
58 127 2146 4
58 127 2155 1
58 127 2159 4
58 127 2164 5
58 127 2170 1
58 127 2172 3
58 127 2177 1
58 127 2179 11
58 127 2191 3
58 127 2196 1
58 127 2201 1
58 127 2206 2
58 127 2210 2
58 127 2213 4
58 127 2317 1
58 127 2320 1
58 127 2323 3
58 127 2327 2
58 127 2332 1
58 127 2334 1
58 127 2339 1
58 127 2344 6
58 127 2439 1
58 127 2443 1
58 127 2448 1
58 127 2450 1
58 127 2533 1
58 127 2599 1
58 127 2625 1
58 127 2631 1
58 127 2651 1
58 127 2658 1
58 127 2674 1
58 127 2684 1
58 127 2706 1
58 132 2221 1
58 133 1945 1
58 133 2271 1
58 134 1731 1
58 134 1743 1
58 134 1936 1
58 134 1995 1
58 134 2003 4
58 134 2065 1
58 134 2200 1
58 134 2359 1
58 134 2362 4
58 134 2368 2
58 134 2392 5
58 134 2399 1
58 134 2404 1
58 134 2408 3
58 134 2431 1
58 134 2438 1
58 134 2584 1
58 134 2597 1
58 134 2617 1
58 134 2639 6
58 134 2651 1
58 134 2664 1
58 134 2668 5
58 134 2674 1
58 134 2691 1
58 134 2693 2
58 134 2697 7
58 134 2706 1
58 135 2220 1
58 138 1767 1
58 138 1894 1
58 138 1901 1
58 138 1928 1
58 138 1995 1
58 138 1997 4
58 138 2021 1
58 138 2203 1
58 138 2205 1
58 138 2373 1
58 138 2385 1
58 138 2393 1
58 138 2398 1
58 138 2406 3
58 138 2411 1
58 138 2417 1
58 138 2423 5
58 138 2430 1
58 138 2685 1
58 139 1938 1
58 145 1715 2
58 145 1723 1
58 145 1733 1
58 145 1742 1
58 145 1751 2
58 145 1755 3
58 145 1996 1
58 145 2005 1
58 145 2007 1
58 145 2009 3
58 145 2017 1
58 145 2019 1
58 145 2024 3
58 145 2028 3
58 145 2032 5
58 145 2039 2
58 145 2047 2
58 145 2050 1
58 145 2056 1
58 145 2080 1
58 145 2084 3
58 145 2091 2
58 145 2094 1
58 145 2114 1
58 145 2129 1
58 145 2131 1
58 145 2137 5
58 145 2143 1
58 145 2149 1
58 145 2153 3
58 145 2162 1
58 145 2177 1
58 145 2179 1
58 145 2186 5
58 145 2192 1
58 145 2200 3
58 145 2239 1
58 145 2284 1
58 145 2286 1
58 145 2295 1
58 145 2318 1
58 145 2359 1
58 145 2383 2
58 145 2388 2
58 145 2394 2
58 145 2450 1
58 145 2592 1
58 145 2595 1
58 145 2597 1
58 145 2600 1
58 145 2621 1
58 145 2631 2
58 145 2641 1
58 145 2648 1
58 145 2677 1
58 145 2683 1
58 145 2706 1
58 145 2718 1
58 147 1956 1
58 147 1958 1
58 147 1969 1
58 147 1971 1
58 147 1985 1
58 147 2263 1
58 147 2285 5
58 147 2295 1
58 147 2300 1
58 150 2235 1
58 154 2232 1
58 159 2222 1
58 159 2239 1
58 163 1970 1
58 163 2221 1
58 168 1915 1
58 168 1934 1
58 168 1990 1
58 168 2205 1
58 168 2234 2
58 168 2237 1
58 168 2350 1
58 168 2368 3
58 168 2373 4
58 168 2378 6
58 168 2385 5
58 168 2391 8
58 168 2405 1
58 168 2411 1
58 168 2454 1
58 168 2511 4
58 168 2528 1
58 168 2557 1
58 168 2632 1
58 168 2665 1
58 175 2290 1
58 179 1757 1
58 182 1727 1
58 182 1918 1
58 182 1986 1
58 182 1988 1
58 182 1995 1
58 182 1999 1
58 182 2004 1
58 182 2017 1
58 182 2023 1
58 182 2033 1
58 182 2036 1
58 182 2077 5
58 182 2085 1
58 182 2093 1
58 182 2144 1
58 182 2150 1
58 182 2155 1
58 182 2157 2
58 182 2163 1
58 182 2172 1
58 182 2183 4
58 182 2341 1
58 182 2347 1
58 182 2364 1
58 182 2368 2
58 182 2388 1
58 182 2416 8
58 182 2428 2
58 182 2451 1
58 182 2453 1
58 182 2590 1
58 182 2592 1
58 182 2595 1
58 182 2602 1
58 182 2604 1
58 182 2616 1
58 182 2618 2
58 182 2652 1
58 182 2690 1
58 182 2706 1
58 185 1986 1
58 185 2243 1
58 185 2271 1
58 185 2289 1
58 185 2295 1
58 187 2229 3
58 189 2212 1
58 189 2219 1
58 195 1712 1
58 195 2231 1
58 195 2234 1
58 195 2300 1
58 197 2488 2
58 197 2531 1
58 197 2563 1
58 202 1951 1
58 202 1957 1
58 202 2244 1
58 202 2284 1
58 227 2588 1
58 251 1989 1
58 251 2279 1
58 254 1751 1
58 254 1896 1
58 254 2183 2
58 254 2312 1
58 254 2319 1
58 254 2344 1
58 254 2349 1
58 254 2359 1
58 254 2392 1
58 254 2397 1
58 254 2403 1
58 254 2406 1
58 254 2408 3
58 254 2425 1
58 254 2450 1
58 254 2455 1
58 254 2472 2
58 254 2475 1
58 254 2477 4
58 254 2486 3
58 254 2490 3
58 254 2495 6
58 254 2505 1
58 254 2510 2
58 254 2513 15
58 254 2529 2
58 254 2536 2
58 254 2539 11
58 254 2551 6
58 254 2559 1
58 254 2561 2
58 254 2564 6
58 254 2572 3
58 254 2576 12
58 254 2605 1
58 254 2628 1
58 254 2650 1
58 254 2656 1
58 254 2691 2
58 254 2696 11
58 254 2711 1
58 257 1718 1
58 257 1723 1
58 257 1751 3
58 257 1755 1
58 257 1899 2
58 257 1902 3
58 257 1906 1
58 257 1929 1
58 257 1932 1
58 257 1991 1
58 257 1993 2
58 257 2002 1
58 257 2004 1
58 257 2007 1
58 257 2010 1
58 257 2025 1
58 257 2028 2
58 257 2033 5
58 257 2071 2
58 257 2082 1
58 257 2202 1
58 257 2221 1
58 257 2242 1
58 257 2325 2
58 257 2344 1
58 257 2401 1
58 257 2404 2
58 257 2408 1
58 257 2410 1
58 257 2432 2
58 257 2621 1
58 257 2646 1
58 257 2687 1
58 260 2212 1
58 268 1984 1
58 268 2220 1
58 276 1894 1
58 276 1897 1
58 276 1960 1
58 276 1962 2
58 276 1965 1
58 276 1976 1
58 276 1978 1
58 276 2305 1
58 277 1833 2
58 277 1836 1
58 282 1971 1
58 282 1987 1
58 282 2241 1
58 282 2469 1
58 282 2489 1
58 282 2491 2
58 282 2575 1
58 283 2221 1
58 285 1936 1
58 285 1949 1
58 285 1952 1
58 285 2240 1
58 298 1968 1
58 298 1970 1
58 298 2255 1
58 298 2264 1
58 304 1937 1
58 304 2231 3
58 304 2456 1
58 304 2462 2
58 304 2471 1
58 304 2474 1
58 304 2481 1
58 304 2485 2
58 304 2491 1
58 304 2499 1
58 304 2538 3
58 304 2545 2
58 304 2552 1
58 304 2569 1
58 305 1714 1
58 305 1723 3
58 305 1730 1
58 305 1735 1
58 305 1743 1
58 305 1911 1
58 305 1913 1
58 305 1934 1
58 305 1964 1
58 305 1975 1
58 305 1998 3
58 305 2004 2
58 305 2007 3
58 305 2013 2
58 305 2017 3
58 305 2024 4
58 305 2029 2
58 305 2034 1
58 305 2037 1
58 305 2041 1
58 305 2063 1
58 305 2079 1
58 305 2081 2
58 305 2096 1
58 305 2098 1
58 305 2100 7
58 305 2108 1
58 305 2110 5
58 305 2118 1
58 305 2123 2
58 305 2126 1
58 305 2133 1
58 305 2137 1
58 305 2143 1
58 305 2182 2
58 305 2185 3
58 305 2191 1
58 305 2195 2
58 305 2206 1
58 305 2319 1
58 305 2321 1
58 305 2323 1
58 305 2326 1
58 305 2328 6
58 305 2335 3
58 305 2340 2
58 305 2351 5
58 305 2358 2
58 305 2390 1
58 305 2399 1
58 305 2412 1
58 305 2425 1
58 305 2437 1
58 305 2450 1
58 305 2454 1
58 305 2505 1
58 305 2591 1
58 305 2607 1
58 305 2616 1
58 305 2621 1
58 305 2623 2
58 305 2626 4
58 305 2638 12
58 305 2651 1
58 305 2657 1
58 305 2665 2
58 305 2668 1
58 305 2683 1
58 305 2711 1
58 311 2274 2
58 315 1727 1
58 315 1900 1
58 315 1903 1
58 315 1905 2
58 315 1921 1
58 315 1956 1
58 315 1995 1
58 315 2001 3
58 315 2007 2
58 315 2010 1
58 315 2014 1
58 315 2024 1
58 315 2027 1
58 315 2029 1
58 315 2038 1
58 315 2058 1
58 315 2066 1
58 315 2074 1
58 315 2083 1
58 315 2129 3
58 315 2135 1
58 315 2138 1
58 315 2168 1
58 315 2175 1
58 315 2196 2
58 315 2202 1
58 315 2205 1
58 315 2208 1
58 315 2321 1
58 315 2338 1
58 315 2360 2
58 315 2374 1
58 315 2393 1
58 315 2405 1
58 315 2407 1
58 315 2410 1
58 315 2415 1
58 315 2430 1
58 315 2435 7
58 315 2501 2
58 315 2504 3
58 315 2554 1
58 315 2559 2
58 315 2563 1
58 315 2588 1
58 315 2590 3
58 315 2597 1
58 315 2599 1
58 315 2605 2
58 315 2608 4
58 315 2613 4
58 315 2624 1
58 315 2646 1
58 315 2651 1
58 315 2657 4
58 315 2673 1
58 315 2680 1
58 320 1941 1
58 320 1981 1
58 323 2587 1
58 324 2496 1
58 324 2498 2
58 324 2516 1
58 324 2547 1
58 324 2578 1
58 327 1723 1
58 327 1990 1
58 327 1993 1
58 327 2025 1
58 327 2038 1
58 327 2102 1
58 327 2104 1
58 327 2125 1
58 327 2127 5
58 327 2133 1
58 327 2135 1
58 327 2141 2
58 327 2145 3
58 327 2152 5
58 327 2159 1
58 327 2165 1
58 327 2175 1
58 327 2180 4
58 327 2192 2
58 327 2195 1
58 327 2198 2
58 327 2215 1
58 327 2226 2
58 327 2310 1
58 327 2340 1
58 327 2360 1
58 327 2365 1
58 327 2368 1
58 327 2397 1
58 327 2400 1
58 327 2432 2
58 327 2437 1
58 327 2441 1
58 327 2449 1
58 327 2451 1
58 327 2518 1
58 327 2541 1
58 327 2554 1
58 327 2620 2
58 327 2660 1
58 327 2662 1
58 327 2667 1
58 327 2679 2
58 327 2688 1
58 340 1950 1
58 340 1958 1
58 340 1966 1
58 340 2266 1
58 342 2290 1
58 344 2057 1
58 344 2230 1
58 345 1894 2
58 350 2215 1
58 364 1742 1
58 364 1898 1
58 364 1918 1
58 364 1959 1
58 364 1963 1
58 364 1968 1
58 364 1979 1
58 364 1988 2
58 364 2010 1
58 364 2020 1
58 364 2025 1
58 364 2051 1
58 364 2066 1
58 364 2069 1
58 364 2097 1
58 364 2102 1
58 364 2138 1
58 364 2140 1
58 364 2262 1
58 364 2304 2
58 364 2312 1
58 364 2339 1
58 364 2400 1
58 364 2403 1
58 364 2409 1
58 364 2420 1
58 364 2432 2
58 364 2435 1
58 364 2444 1
58 364 2447 1
58 364 2454 1
58 364 2599 1
58 364 2606 1
58 364 2610 2
58 364 2615 1
58 364 2663 1
58 364 2665 1
58 364 2697 3
58 364 2701 4
58 364 2707 2
58 364 2715 1
59 73 2226 2
59 91 2170 1
59 91 2190 1
59 91 2207 1
59 91 2209 3
59 94 1898 1
59 114 2194 1
59 119 1767 1
59 119 1771 1
59 119 1784 1
59 119 1852 1
59 119 1929 4
59 119 2186 4
59 119 2193 3
59 119 2199 2
59 119 2202 3
59 119 2208 1
59 129 2181 1
59 136 2230 1
59 136 2260 1
59 136 2262 2
59 141 1902 1
59 141 2071 1
59 141 2134 1
59 141 2458 2
59 141 2714 1
59 141 2716 1
59 150 2212 1
59 155 1974 1
59 159 2214 1
59 161 1961 1
59 161 1967 1
59 161 2174 1
59 161 2230 1
59 161 2249 1
59 161 2260 1
59 162 1983 1
59 173 1647 2
59 173 1709 1
59 173 1711 1
59 173 1740 3
59 173 1745 2
59 173 1751 1
59 173 1896 1
59 173 1898 1
59 173 1996 1
59 173 2021 1
59 173 2080 1
59 173 2090 2
59 173 2120 1
59 173 2325 1
59 173 2336 1
59 173 2338 2
59 173 2427 1
59 173 2431 1
59 173 2435 1
59 173 2438 1
59 173 2457 1
59 173 2468 2
59 173 2533 1
59 173 2535 1
59 173 2545 1
59 173 2574 1
59 173 2651 1
59 173 2657 1
59 173 2666 1
59 173 2684 1
59 173 2703 1
59 173 2713 1
59 178 1648 1
59 178 1655 1
59 178 1681 1
59 178 1711 2
59 178 1717 1
59 178 1740 1
59 178 1745 2
59 178 1895 1
59 178 1918 1
59 178 2003 2
59 178 2021 1
59 178 2027 2
59 178 2035 1
59 178 2040 1
59 178 2049 6
59 178 2061 2
59 178 2064 1
59 178 2076 2
59 178 2079 1
59 178 2082 1
59 178 2085 1
59 178 2088 2
59 178 2099 1
59 178 2105 2
59 178 2108 1
59 178 2110 1
59 178 2135 1
59 178 2137 2
59 178 2155 1
59 178 2157 2
59 178 2164 3
59 178 2168 2
59 178 2338 1
59 178 2344 1
59 178 2383 1
59 178 2389 1
59 178 2392 1
59 178 2421 1
59 178 2427 1
59 178 2430 1
59 178 2438 1
59 178 2458 1
59 178 2466 1
59 178 2528 3
59 178 2535 2
59 178 2550 2
59 178 2584 3
59 178 2593 1
59 178 2651 1
59 178 2700 1
59 178 2703 1
59 178 2713 1
59 193 2223 4
59 198 1897 1
59 200 1898 1
59 204 1750 1
59 204 1901 1
59 204 1909 1
59 204 2090 1
59 204 2096 2
59 204 2139 1
59 204 2151 1
59 204 2260 4
59 204 2313 1
59 204 2427 1
59 204 2458 2
59 204 2461 2
59 204 2471 2
59 204 2477 6
59 204 2484 5
59 204 2491 1
59 204 2493 6
59 204 2501 1
59 204 2503 10
59 204 2515 2
59 204 2518 3
59 204 2523 5
59 204 2533 2
59 204 2544 1
59 204 2547 1
59 204 2573 1
59 204 2649 1
59 204 2655 1
59 204 2658 2
59 204 2703 1
59 204 2714 1
59 206 2189 1
59 206 2210 1
59 206 2261 1
59 207 1647 1
59 207 1708 1
59 207 1750 1
59 207 1759 1
59 207 1895 1
59 207 1897 1
59 207 1936 1
59 207 1993 2
59 207 2090 1
59 207 2138 1
59 207 2458 1
59 207 2538 1
59 214 1961 1
59 214 2170 1
59 214 2172 2
59 214 2237 1
59 214 2260 1
59 215 1921 1
59 215 1996 1
59 215 2064 1
59 215 2079 1
59 215 2081 9
59 215 2138 1
59 215 2434 1
59 215 2458 1
59 215 2460 1
59 215 2462 1
59 215 2465 2
59 215 2468 3
59 215 2535 1
59 215 2537 1
59 215 2674 1
59 215 2700 1
59 215 2703 1
59 215 2714 1
59 215 2716 1
59 221 2150 1
59 223 1983 1
59 225 1950 3
59 225 1955 3
59 225 1959 1
59 225 1963 1
59 225 1968 1
59 225 1970 1
59 225 1972 1
59 225 1974 1
59 225 1980 3
59 225 1984 1
59 225 2170 1
59 225 2172 1
59 225 2174 2
59 225 2177 3
59 225 2181 3
59 225 2185 4
59 225 2191 1
59 225 2193 2
59 225 2196 2
59 225 2199 3
59 225 2204 4
59 225 2213 1
59 225 2236 1
59 225 2238 2
59 225 2242 2
59 225 2247 1
59 226 2263 1
59 248 2151 1
59 249 1962 1
59 249 1965 2
59 249 2228 2
59 249 2232 2
59 249 2236 2
59 249 2240 1
59 249 2246 1
59 249 2256 1
59 249 2259 1
59 249 2261 1
59 270 1677 1
59 270 1900 1
59 270 2068 1
59 270 2096 1
59 270 2325 1
59 270 2532 1
59 270 2544 2
59 270 2651 1
59 271 2222 1
59 271 2225 1
59 271 2227 1
59 273 2226 1
59 279 2214 1
59 279 2260 1
59 326 2158 1
59 326 2160 2
59 326 2163 6
59 326 2175 1
59 326 2177 1
59 326 2181 1
59 326 2183 1
59 326 2247 1
59 331 1644 1
59 331 1696 3
59 331 1701 1
59 331 1705 1
59 331 1751 1
59 331 1936 1
59 331 1993 1
59 331 2011 1
59 331 2015 6
59 331 2022 1
59 331 2027 2
59 331 2041 3
59 331 2045 2
59 331 2052 3
59 331 2056 1
59 331 2058 4
59 331 2063 1
59 331 2065 1
59 331 2092 1
59 331 2112 1
59 331 2114 4
59 331 2119 1
59 331 2122 3
59 331 2129 1
59 331 2132 1
59 331 2305 1
59 331 2309 2
59 331 2321 1
59 331 2325 1
59 331 2340 1
59 331 2376 4
59 331 2382 1
59 331 2387 1
59 331 2389 1
59 331 2394 1
59 331 2396 1
59 331 2403 3
59 331 2432 1
59 331 2439 1
59 331 2540 1
59 331 2542 2
59 331 2548 4
59 331 2554 1
59 331 2558 2
59 331 2562 1
59 331 2564 1
59 331 2566 1
59 331 2682 1
59 331 2687 1
59 331 2690 5
59 331 2697 1
59 331 2699 1
59 331 2704 2
59 331 2707 2
59 331 2710 1
59 337 2260 1
59 343 1762 2
59 343 1767 3
59 343 1771 15
59 343 1787 4
59 343 1792 2
59 343 1795 2
59 343 1809 1
59 343 1817 1
59 343 1819 1
59 343 1822 5
59 343 1828 4
59 343 1836 2
59 343 1839 3
59 343 1843 1
59 343 1847 2
59 343 1852 1
59 343 1857 1
59 343 1861 2
59 343 1872 1
59 343 1876 19
59 343 1896 1
59 349 1763 1
59 349 1771 1
59 349 1779 1
59 349 1782 1
59 349 1790 1
59 349 1829 3
59 349 1836 4
59 349 1859 2
59 349 1863 1
59 349 1869 2
59 349 1874 2
59 349 1949 3
59 349 1957 2
59 349 1960 1
59 349 1962 2
59 349 1966 2
59 349 2185 2
59 349 2189 1
59 349 2200 2
59 349 2204 1
59 349 2207 1
59 349 2212 1
59 349 2233 1
59 349 2239 1
59 349 2244 3
59 349 2256 1
59 349 2259 1
59 352 1648 1
59 352 1650 1
59 352 1653 2
59 352 1658 2
59 352 1665 12
59 352 1678 1
59 352 1688 20
59 352 1710 2
59 352 1713 1
59 352 1717 5
59 352 1723 25
59 352 1750 3
59 352 1754 3
59 352 1758 2
59 352 1903 1
59 352 1905 1
59 352 1909 2
59 352 1912 7
59 352 1920 1
59 352 1987 6
59 352 1997 1
59 352 2004 3
59 352 2009 1
59 352 2012 1
59 352 2014 6
59 352 2022 4
59 352 2028 18
59 352 2047 1
59 352 2049 1
59 352 2051 2
59 352 2072 4
59 352 2091 3
59 352 2095 1
59 352 2097 1
59 352 2099 2
59 352 2104 1
59 352 2107 1
59 352 2109 3
59 352 2116 7
59 352 2126 4
59 352 2131 1
59 352 2135 5
59 352 2141 1
59 352 2160 4
59 352 2295 2
59 352 2313 2
59 352 2318 1
59 352 2321 1
59 352 2334 1
59 352 2345 1
59 352 2377 3
59 352 2382 1
59 352 2385 4
59 352 2414 1
59 352 2426 1
59 352 2458 1
59 352 2462 1
59 352 2468 1
59 352 2486 1
59 352 2532 1
59 352 2539 1
59 352 2542 2
59 352 2547 5
59 352 2553 2
59 352 2556 3
59 352 2573 2
59 352 2576 1
59 352 2589 2
59 352 2598 1
59 352 2600 1
59 352 2605 1
59 352 2609 1
59 352 2612 1
59 352 2617 1
59 352 2620 5
59 352 2626 3
59 352 2632 2
59 352 2635 2
59 352 2642 6
59 352 2657 1
59 352 2660 10
59 352 2671 1
59 352 2677 1
59 352 2684 7
59 352 2693 6
59 352 2701 8
59 352 2710 1
59 352 2712 2
59 353 2180 1
60 73 1761 1
60 84 1897 1
60 86 1782 1
60 86 1820 2
60 86 1823 3
60 86 1845 5
60 86 1865 1
60 86 1867 2
60 86 1870 2
60 86 1893 1
60 86 1895 1
60 91 1706 1
60 91 1907 1
60 91 1910 1
60 91 1913 1
60 91 1943 1
60 91 2157 1
60 91 2398 1
60 91 2435 1
60 91 2461 2
60 91 2483 1
60 91 2492 1
60 91 2498 1
60 91 2522 1
60 91 2650 1
60 91 2704 1
60 91 2714 1
60 119 1659 3
60 119 1671 4
60 119 1678 4
60 119 1683 1
60 119 1685 2
60 119 1688 5
60 119 1694 4
60 119 1699 2
60 119 1713 1
60 119 1730 16
60 119 1761 1
60 119 1905 1
60 119 1934 2
60 119 1939 1
60 119 1941 1
60 119 1997 1
60 119 2008 2
60 119 2022 3
60 119 2029 1
60 119 2037 2
60 119 2042 1
60 119 2046 2
60 119 2051 3
60 119 2063 3
60 119 2068 1
60 119 2070 1
60 119 2072 11
60 119 2084 4
60 119 2093 1
60 119 2096 2
60 119 2107 1
60 119 2117 2
60 119 2122 1
60 119 2125 1
60 119 2132 1
60 119 2134 2
60 119 2145 1
60 119 2291 1
60 119 2311 2
60 119 2345 2
60 119 2348 1
60 119 2350 3
60 119 2366 1
60 119 2378 2
60 119 2384 4
60 119 2392 3
60 119 2398 2
60 119 2401 1
60 119 2403 1
60 119 2407 9
60 119 2417 1
60 119 2419 1
60 119 2422 10
60 119 2440 1
60 119 2446 1
60 119 2449 2
60 119 2453 3
60 119 2478 1
60 119 2481 1
60 119 2484 1
60 119 2511 1
60 119 2528 1
60 119 2530 2
60 119 2533 1
60 119 2536 1
60 119 2540 1
60 119 2542 1
60 119 2547 2
60 119 2551 3
60 119 2555 1
60 119 2557 2
60 119 2620 2
60 119 2680 1
60 119 2683 1
60 119 2706 1
60 119 2712 1
60 129 1761 1
60 135 1757 1
60 141 1818 1
60 141 1820 1
60 141 1894 2
60 146 2628 1
60 155 1665 1
60 155 1871 1
60 155 2443 1
60 155 2445 1
60 155 2448 4
60 155 2453 6
60 155 2478 1
60 155 2480 1
60 155 2484 1
60 155 2492 1
60 155 2499 3
60 155 2518 1
60 155 2648 1
60 155 2685 1
60 155 2706 1
60 161 1885 1
60 161 2398 1
60 164 1766 1
60 164 1793 1
60 164 1837 1
60 164 1863 2
60 164 1870 1
60 170 1823 1
60 170 1843 1
60 170 1892 2
60 173 1978 1
60 173 2251 2
60 178 1829 1
60 186 2169 1
60 196 1903 1
60 196 1934 1
60 196 2371 1
60 196 2517 1
60 196 2587 2
60 196 2621 1
60 196 2708 2
60 204 1761 3
60 204 1768 1
60 204 1770 9
60 204 1780 6
60 204 1787 3
60 204 1793 3
60 204 1797 2
60 204 1801 1
60 204 1803 1
60 204 1805 2
60 204 1809 1
60 204 1812 7
60 204 1825 9
60 204 1836 6
60 204 1850 2
60 204 1855 1
60 204 1857 5
60 204 1866 1
60 204 1873 2
60 204 1876 2
60 204 1879 1
60 204 1882 8
60 204 2215 1
60 206 1750 2
60 206 1759 1
60 206 1907 1
60 206 1909 1
60 206 2147 1
60 206 2457 1
60 206 2465 1
60 206 2478 3
60 206 2519 1
60 206 2521 1
60 206 2570 2
60 206 2608 1
60 206 2613 1
60 206 2712 1
60 207 2183 1
60 207 2187 1
60 207 2189 1
60 207 2193 1
60 207 2235 1
60 207 2240 1
60 207 2259 1
60 207 2262 1
60 207 2264 1
60 210 1870 1
60 215 1975 1
60 215 2251 1
60 223 2119 1
60 223 2140 2
60 223 2162 1
60 224 2001 2
60 224 2091 1
60 224 2099 1
60 224 2153 1
60 224 2330 1
60 224 2372 1
60 224 2432 1
60 224 2490 1
60 224 2507 1
60 224 2523 1
60 224 2532 1
60 224 2551 1
60 224 2553 2
60 224 2560 1
60 224 2567 1
60 224 2579 1
60 224 2600 1
60 224 2607 5
60 224 2613 3
60 224 2655 1
60 224 2717 1
60 225 1678 1
60 225 1697 1
60 225 1704 3
60 225 1745 4
60 225 1900 1
60 225 1999 1
60 225 2004 1
60 225 2020 1
60 225 2025 1
60 225 2097 1
60 225 2099 1
60 225 2112 1
60 225 2129 1
60 225 2147 3
60 225 2156 1
60 225 2629 2
60 225 2633 1
60 225 2635 1
60 225 2641 1
60 225 2670 3
60 225 2677 2
60 225 2680 1
60 225 2692 2
60 225 2709 2
60 225 2712 1
60 225 2719 1
60 226 2236 1
60 226 2283 5
60 237 1662 1
60 237 1678 1
60 237 1712 2
60 237 1760 1
60 237 1899 1
60 237 1906 1
60 237 1917 1
60 237 1933 2
60 237 1954 1
60 237 1970 1
60 237 2148 1
60 237 2183 1
60 237 2225 1
60 237 2247 1
60 237 2299 1
60 237 2334 2
60 237 2349 1
60 237 2436 1
60 237 2440 2
60 237 2443 1
60 237 2452 1
60 237 2455 1
60 237 2457 1
60 237 2491 1
60 237 2511 1
60 237 2518 2
60 237 2524 1
60 237 2533 1
60 237 2539 1
60 237 2547 1
60 237 2551 1
60 237 2649 1
60 237 2674 1
60 237 2689 1
60 237 2691 1
60 237 2693 2
60 237 2696 3
60 237 2706 1
60 237 2713 1
60 237 2715 2
60 249 1662 3
60 249 1711 1
60 249 1751 1
60 249 1754 1
60 249 1907 1
60 249 2001 1
60 249 2154 1
60 270 1811 2
60 270 1819 1
60 270 1854 1
60 270 1858 1
60 270 1874 1
60 270 1880 1
60 270 1887 1
60 270 1893 2
60 270 1948 2
60 270 1969 2
60 270 2179 3
60 270 2190 1
60 270 2196 1
60 270 2215 1
60 279 2233 2
60 279 2236 1
60 297 1665 1
60 297 1677 1
60 297 1760 1
60 297 1903 1
60 297 1954 1
60 297 1969 1
60 297 1975 1
60 297 2187 1
60 297 2229 1
60 297 2373 1
60 297 2436 1
60 297 2458 1
60 297 2474 1
60 297 2505 1
60 297 2509 1
60 297 2514 1
60 297 2522 1
60 297 2532 2
60 297 2535 1
60 297 2537 10
60 297 2548 1
60 297 2550 6
60 297 2671 1
60 297 2689 1
60 297 2713 2
60 297 2716 1
60 322 2178 1
60 325 1892 1
60 326 2441 2
60 331 2214 1
60 337 1894 1
60 337 2208 1
60 337 2233 1
60 341 1759 1
60 343 1750 2
60 343 1903 1
60 343 1969 1
60 343 2202 1
60 343 2204 1
60 343 2219 1
60 343 2234 1
60 343 2259 5
60 343 2440 1
60 343 2443 1
60 343 2447 1
60 343 2449 6
60 343 2456 2
60 343 2459 6
60 343 2467 3
60 343 2487 2
60 343 2490 1
60 343 2504 1
60 343 2507 1
60 343 2510 1
60 343 2521 1
60 343 2527 1
60 343 2650 1
60 343 2654 1
60 343 2676 1
60 343 2687 1
60 343 2690 6
60 343 2710 1
60 343 2714 2
60 343 2717 1
60 349 1665 1
60 349 1671 1
60 349 1677 1
60 349 1910 1
60 349 2001 1
60 349 2154 2
60 349 2289 1
60 349 2298 1
60 349 2301 1
60 349 2435 1
60 349 2456 1
60 349 2466 1
60 349 2470 1
60 349 2481 1
60 349 2494 1
60 349 2520 1
60 349 2567 1
60 349 2609 1
60 349 2710 1
60 353 1754 1
60 353 2002 1
60 353 2300 1
60 353 2388 2
60 353 2395 1
60 353 2397 1
60 353 2435 1
60 353 2441 1
60 353 2443 1
60 353 2451 3
60 353 2487 1
60 353 2507 1
60 353 2510 1
60 353 2520 2
60 353 2551 1
60 353 2609 2
60 353 2662 2
60 353 2671 1
60 353 2706 2
60 353 2710 1
60 369 1894 1
61 64 2540 1
61 67 2301 3
61 75 1903 1
61 78 2302 1
61 82 1944 1
61 90 2522 1
61 90 2528 1
61 94 1939 1
61 96 1902 1
61 96 1989 1
61 97 1646 1
61 97 1900 2
61 97 2644 1
61 97 2647 2
61 97 2697 1
61 98 2122 1
61 98 2694 2
61 102 1661 1
61 102 1753 1
61 102 1763 1
61 102 1894 1
61 102 1897 2
61 102 1991 1
61 102 2192 1
61 102 2341 1
61 102 2403 1
61 102 2456 1
61 102 2715 1
61 107 2247 1
61 107 2265 4
61 107 2275 2
61 107 2278 5
61 107 2291 3
61 107 2296 4
61 107 2302 4
61 107 2307 3
61 107 2313 4
61 107 2318 2
61 107 2321 1
61 107 2323 3
61 117 1752 1
61 117 1763 1
61 117 1770 1
61 117 1781 1
61 117 1901 1
61 117 1903 2
61 117 2126 1
61 117 2180 1
61 117 2190 1
61 117 2205 1
61 117 2217 4
61 117 2345 1
61 127 1902 1
61 135 2242 15
61 135 2258 8
61 135 2271 1
61 135 2276 2
61 135 2281 1
61 135 2291 1
61 135 2296 3
61 135 2301 2
61 135 2306 2
61 135 2336 3
61 135 2573 1
61 138 1901 1
61 138 1904 1
61 139 2233 1
61 144 2303 1
61 145 1989 1
61 147 1644 2
61 147 1647 2
61 147 1653 2
61 147 1657 1
61 147 1660 3
61 147 1669 4
61 147 1674 1
61 147 1682 1
61 147 1684 9
61 147 1696 1
61 147 1715 1
61 147 1718 2
61 147 1721 1
61 147 1724 5
61 147 1732 1
61 147 1736 1
61 147 1739 1
61 147 1742 1
61 147 1745 4
61 147 1751 2
61 147 1936 1
61 147 1938 1
61 147 2117 1
61 147 2158 1
61 147 2219 2
61 147 2341 4
61 147 2346 42
61 147 2389 2
61 147 2392 1
61 147 2394 3
61 147 2398 5
61 147 2412 1
61 147 2448 1
61 147 2583 5
61 147 2599 1
61 147 2601 1
61 147 2608 1
61 147 2616 1
61 147 2619 3
61 147 2630 1
61 147 2632 9
61 147 2642 1
61 147 2645 3
61 147 2669 1
61 147 2673 1
61 147 2675 3
61 147 2680 4
61 147 2696 1
61 147 2703 2
61 147 2706 1
61 147 2711 1
61 147 2713 1
61 156 1762 1
61 158 1672 1
61 158 1688 1
61 158 1706 1
61 158 1716 1
61 158 1750 1
61 158 1760 1
61 158 1907 2
61 158 1925 1
61 158 2220 1
61 177 1761 1
61 185 1895 1
61 185 2426 1
61 185 2430 1
61 185 2434 2
61 185 2437 4
61 187 1664 1
61 187 1752 1
61 187 1914 1
61 187 1938 1
61 187 2119 1
61 187 2182 1
61 187 2692 1
61 187 2701 1
61 189 1939 6
61 189 1946 1
61 189 1952 10
61 189 1967 3
61 189 1971 1
61 189 1974 1
61 189 1976 4
61 189 1984 1
61 189 2235 5
61 189 2245 1
61 189 2255 1
61 189 2258 1
61 189 2260 1
61 189 2262 4
61 189 2268 2
61 189 2271 1
61 189 2274 1
61 189 2276 2
61 189 2279 1
61 189 2286 5
61 189 2292 1
61 189 2296 4
61 189 2302 3
61 189 2306 3
61 189 2313 4
61 189 2319 1
61 189 2323 2
61 189 2326 1
61 189 2328 2
61 189 2331 2
61 189 2576 1
61 195 2550 2
61 195 2564 1
61 197 1895 1
61 202 1894 2
61 202 1986 1
61 202 2575 1
61 222 2449 1
61 222 2487 1
61 222 2516 1
61 222 2519 1
61 222 2539 1
61 224 1762 1
61 227 1895 1
61 227 2328 1
61 234 1762 1
61 234 2301 1
61 234 2303 2
61 239 2302 1
61 251 1644 1
61 251 1646 2
61 251 1656 3
61 251 1663 1
61 251 1665 1
61 251 1668 22
61 251 1692 1
61 251 1696 2
61 251 1699 1
61 251 1701 3
61 251 1705 5
61 251 1720 5
61 251 1726 4
61 251 1732 3
61 251 1738 1
61 251 1741 3
61 251 1747 1
61 251 1752 1
61 251 1999 1
61 251 2003 1
61 251 2118 1
61 251 2128 6
61 251 2136 1
61 251 2141 1
61 251 2143 1
61 251 2145 1
61 251 2149 1
61 251 2155 1
61 251 2160 4
61 251 2166 3
61 251 2178 1
61 251 2182 1
61 251 2213 1
61 251 2343 1
61 251 2364 1
61 251 2366 1
61 251 2368 2
61 251 2374 4
61 251 2381 2
61 251 2384 3
61 251 2585 1
61 251 2589 2
61 251 2593 1
61 251 2600 1
61 251 2635 4
61 251 2641 1
61 251 2659 1
61 251 2678 1
61 251 2694 1
61 251 2699 1
61 251 2715 1
61 254 1943 1
61 254 2310 1
61 256 1984 1
61 257 2231 1
61 263 1761 1
61 268 1895 1
61 268 2427 1
61 268 2457 1
61 268 2572 2
61 269 2696 1
61 274 2303 1
61 275 1988 1
61 276 1940 1
61 282 1943 1
61 285 1644 1
61 285 1657 1
61 285 1660 1
61 285 1703 1
61 285 1707 1
61 285 1740 1
61 285 1744 1
61 285 1746 1
61 285 1748 1
61 285 1894 2
61 285 1899 1
61 285 1902 1
61 285 1907 1
61 285 1927 1
61 285 1938 2
61 285 1945 1
61 285 1993 2
61 285 1996 1
61 285 1998 1
61 285 2001 1
61 285 2004 1
61 285 2006 2
61 285 2351 1
61 285 2354 2
61 285 2364 1
61 285 2366 1
61 285 2371 3
61 285 2399 1
61 285 2578 1
61 285 2587 1
61 285 2602 1
61 285 2611 1
61 285 2613 1
61 285 2619 1
61 285 2634 1
61 285 2638 3
61 285 2664 1
61 285 2668 1
61 285 2674 1
61 285 2676 1
61 285 2711 1
61 287 1913 1
61 289 2302 1
61 295 1751 2
61 295 1896 1
61 295 1938 1
61 295 1983 1
61 295 1990 1
61 295 2120 1
61 295 2125 2
61 295 2128 1
61 295 2136 1
61 295 2139 2
61 295 2148 1
61 295 2155 1
61 295 2189 1
61 295 2207 1
61 295 2210 2
61 295 2215 2
61 295 2689 1
61 295 2718 1
61 296 1651 1
61 296 1698 2
61 296 1703 2
61 296 1712 1
61 296 1725 1
61 296 1751 1
61 296 1901 1
61 296 1939 1
61 296 2381 1
61 296 2393 3
61 296 2406 1
61 296 2414 1
61 296 2417 1
61 296 2445 1
61 296 2456 1
61 296 2499 3
61 296 2505 2
61 296 2511 2
61 296 2517 4
61 296 2527 1
61 296 2529 4
61 296 2535 1
61 296 2538 6
61 296 2545 2
61 296 2549 6
61 296 2558 1
61 296 2563 1
61 296 2567 1
61 296 2569 2
61 296 2572 1
61 296 2574 1
61 296 2579 7
61 296 2646 1
61 296 2658 3
61 296 2678 3
61 296 2691 3
61 296 2695 1
61 296 2697 2
61 296 2701 2
61 299 2301 1
61 303 1964 1
61 304 1755 1
61 304 1758 2
61 304 1761 1
61 304 1772 3
61 304 1789 2
61 304 1819 1
61 304 1833 1
61 304 1860 1
61 304 1865 3
61 304 1869 2
61 304 1878 1
61 304 1894 1
61 304 1896 5
61 304 1902 3
61 304 1934 2
61 304 1942 1
61 304 1983 1
61 304 2127 1
61 304 2162 1
61 304 2198 2
61 304 2202 4
61 304 2699 1
61 305 1902 1
61 305 1989 1
61 306 2549 1
61 307 2407 6
61 307 2414 32
61 307 2448 2
61 307 2451 5
61 307 2457 87
61 307 2545 7
61 307 2553 10
61 307 2564 9
61 310 1938 1
61 310 1994 1
61 310 2118 1
61 310 2124 1
61 310 2181 3
61 312 2332 1
61 315 1903 1
61 317 2233 1
61 320 1944 1
61 323 1905 1
61 323 2330 1
61 323 2576 1
61 327 1989 1
61 340 2231 1
61 340 2330 1
61 340 2430 1
61 340 2451 2
61 340 2565 1
61 342 2233 1
61 344 2194 1
61 344 2198 2
61 344 2201 1
61 344 2203 2
61 344 2206 1
61 344 2338 1
61 344 2386 2
61 344 2394 1
61 344 2396 1
61 344 2699 1
61 350 2270 1
61 361 2257 1
61 362 1760 2
61 362 1897 1
61 362 1927 1
61 362 2039 1
61 362 2060 1
61 362 2119 1
61 362 2129 1
61 362 2131 1
61 362 2146 1
61 362 2149 1
61 362 2179 1
61 362 2214 3
61 362 2223 1
61 362 2241 1
61 362 2333 1
61 362 2563 1
61 365 2233 1
63 69 1898 1
63 70 1709 1
63 70 1785 1
63 76 2672 1
63 78 2219 1
63 79 1678 1
63 79 2353 1
63 87 2023 1
63 87 2467 1
63 87 2477 1
63 87 2480 1
63 87 2486 1
63 87 2597 1
63 87 2669 1
63 87 2679 1
63 87 2692 1
63 96 1751 1
63 113 2189 1
63 114 2191 1
63 125 1709 1
63 125 1751 1
63 125 1895 3
63 125 1899 1
63 125 1902 2
63 125 1909 1
63 128 1894 1
63 128 1896 1
63 128 2100 2
63 128 2108 1
63 128 2113 2
63 128 2209 2
63 128 2237 1
63 128 2243 1
63 128 2256 1
63 128 2441 1
63 128 2597 1
63 128 2600 1
63 128 2643 2
63 128 2652 4
63 128 2674 1
63 130 2207 1
63 130 2231 1
63 130 2234 1
63 130 2241 1
63 132 2186 2
63 132 2190 2
63 134 1752 1
63 143 1897 1
63 153 1681 1
63 153 1751 1
63 153 1756 6
63 153 1763 74
63 153 1838 50
63 153 1889 1
63 153 1891 3
63 153 1974 1
63 153 2035 1
63 153 2048 10
63 153 2060 2
63 153 2064 2
63 153 2067 7
63 153 2076 5
63 153 2101 1
63 153 2108 1
63 153 2113 1
63 153 2202 1
63 153 2229 1
63 153 2442 1
63 153 2547 1
63 153 2590 1
63 153 2680 1
63 153 2683 1
63 159 1682 1
63 159 2191 1
63 159 2193 1
63 159 2472 1
63 159 2688 1
63 163 2173 1
63 179 1927 5
63 179 1933 1
63 179 1936 2
63 179 1941 1
63 179 1944 2
63 179 1973 1
63 179 1979 1
63 179 1995 1
63 179 2029 1
63 179 2041 2
63 179 2044 9
63 179 2054 1
63 179 2057 10
63 179 2068 6
63 179 2075 6
63 179 2091 1
63 179 2105 2
63 179 2113 3
63 179 2140 2
63 179 2143 1
63 179 2146 5
63 179 2250 1
63 179 2263 1
63 179 2266 1
63 179 2268 1
63 179 2290 1
63 179 2295 1
63 179 2298 1
63 179 2503 2
63 179 2670 1
63 179 2673 2
63 179 2679 1
63 179 2681 1
63 179 2692 1
63 182 1752 1
63 190 1895 1
63 190 2471 1
63 201 2209 1
63 201 2238 1
63 205 2211 1
63 205 2223 1
63 207 2143 1
63 208 1895 1
63 208 2226 1
63 208 2234 1
63 217 2220 1
63 221 1895 1
63 221 2205 1
63 228 2232 1
63 231 2138 1
63 232 2142 1
63 232 2249 1
63 238 2138 1
63 238 2146 1
63 238 2495 1
63 239 2186 1
63 239 2233 1
63 260 1894 1
63 260 2028 1
63 260 2335 2
63 260 2354 1
63 260 2670 1
63 260 2681 3
63 260 2686 3
63 260 2692 1
63 261 2203 1
63 261 2228 1
63 261 2241 3
63 273 2139 1
63 278 2237 1
63 278 2245 1
63 280 2458 1
63 284 2190 1
63 284 2203 1
63 284 2213 2
63 284 2219 2
63 284 2240 1
63 284 2242 1
63 286 2214 1
63 286 2221 1
63 286 2226 1
63 290 2137 1
63 290 2458 1
63 294 1760 1
63 294 2214 1
63 294 2226 1
63 301 2159 1
63 302 1898 1
63 311 2212 1
63 313 1708 1
63 313 2336 1
63 313 2442 1
63 313 2672 1
63 313 2687 1
63 314 2137 1
63 316 2160 2
63 316 2165 1
63 316 2167 1
63 316 2170 1
63 316 2177 2
63 318 2204 1
63 318 2209 1
63 318 2241 1
63 320 1750 1
63 320 2142 1
63 320 2152 1
63 320 2227 1
63 333 2156 1
63 333 2158 2
63 333 2161 5
63 334 2158 1
63 334 2160 1
63 334 2164 1
63 352 2143 4
63 352 2151 1
63 352 2153 1
63 357 2143 1
63 357 2146 1
63 357 2160 1
63 360 2214 1
63 360 2216 1
63 360 2219 1
63 360 2226 1
63 360 2231 1
63 365 1694 1
63 365 1896 2
63 365 1910 3
63 365 1916 4
63 365 1942 1
63 365 2000 1
63 365 2032 2
63 365 2423 1
63 365 2505 1
63 365 2556 1
63 365 2585 2
63 365 2681 1
63 365 2687 1
63 367 1896 1
63 367 2131 1
63 367 2204 1
63 367 2211 1
63 367 2227 1
63 367 2234 1
63 367 2242 3
63 367 2246 1
63 367 2466 4
63 367 2474 2
63 367 2477 1
63 367 2480 1
63 367 2488 1
63 368 2182 4
64 66 1961 1
64 66 1965 1
64 75 2009 1
64 88 1706 1
64 88 1719 2
64 88 1735 1
64 88 1857 1
64 88 2015 4
64 88 2020 93
64 88 2128 1
64 89 1965 1
64 89 1974 1
64 90 1693 1
64 90 1709 1
64 90 1740 2
64 90 1788 1
64 90 1802 1
64 90 1846 1
64 90 2112 1
64 90 2421 1
64 90 2423 1
64 90 2425 4
64 90 2430 1
64 90 2432 4
64 90 2437 4
64 90 2499 2
64 90 2507 3
64 90 2512 1
64 90 2517 2
64 90 2522 12
64 90 2536 1
64 90 2555 4
64 90 2569 1
64 94 1721 1
64 94 1723 1
64 94 1727 1
64 94 1850 1
64 94 1852 1
64 94 1860 1
64 94 2111 1
64 94 2124 1
64 94 2224 2
64 94 2577 1
64 96 1942 2
64 96 1947 1
64 103 2234 1
64 103 2236 1
64 107 1701 2
64 107 1718 1
64 107 1726 2
64 107 1749 1
64 107 1751 1
64 107 1755 1
64 107 1757 4
64 107 1762 2
64 107 1766 3
64 107 1772 1
64 107 1775 2
64 107 1778 4
64 107 1786 4
64 107 1792 5
64 107 1798 1
64 107 1803 1
64 107 1806 2
64 107 1809 1
64 107 1811 4
64 107 1822 1
64 107 1828 1
64 107 1830 1
64 107 1837 2
64 107 1840 5
64 107 1847 2
64 107 1850 3
64 107 1854 5
64 107 1860 1
64 107 1863 3
64 107 1869 6
64 107 1876 8
64 107 1887 1
64 107 1891 3
64 107 1902 1
64 107 1917 2
64 107 1998 1
64 107 2111 2
64 107 2123 1
64 107 2125 1
64 107 2144 1
64 107 2271 1
64 107 2712 1
64 109 2199 1
64 112 1666 1
64 112 1679 1
64 112 1685 1
64 112 1721 1
64 112 1731 1
64 112 1837 1
64 112 2403 1
64 112 2414 1
64 112 2582 1
64 112 2717 2
64 113 1983 1
64 121 1822 1
64 121 1826 1
64 121 1847 1
64 121 1852 1
64 121 1859 1
64 121 1900 1
64 121 1943 2
64 121 2003 5
64 121 2230 1
64 121 2349 1
64 121 2409 1
64 121 2447 1
64 121 2575 1
64 121 2581 1
64 121 2588 1
64 121 2592 3
64 121 2598 1
64 121 2624 4
64 121 2715 1
64 121 2718 1
64 124 1947 1
64 135 2112 1
64 135 2124 1
64 135 2141 1
64 135 2144 2
64 135 2448 1
64 135 2576 1
64 135 2716 1
64 139 1668 1
64 139 1704 3
64 139 1718 3
64 139 1727 1
64 139 1729 2
64 139 1850 1
64 139 1986 2
64 139 1989 1
64 139 2007 1
64 139 2013 1
64 139 2119 3
64 139 2123 4
64 139 2405 1
64 139 2586 1
64 139 2592 6
64 139 2600 26
64 139 2627 1
64 139 2629 3
64 139 2634 9
64 139 2709 1
64 147 2248 1
64 147 2431 1
64 147 2466 1
64 147 2469 2
64 147 2507 1
64 147 2552 1
64 147 2555 2
64 175 1711 1
64 175 1758 2
64 175 1765 1
64 175 1795 1
64 175 1797 1
64 175 1799 4
64 175 1809 2
64 175 1812 1
64 175 1889 1
64 175 1912 1
64 175 1936 1
64 175 1993 1
64 175 1997 1
64 175 2128 1
64 175 2137 1
64 175 2330 1
64 175 2710 3
64 195 1700 1
64 195 1927 8
64 195 2087 1
64 195 2110 2
64 195 2594 1
64 195 2640 2
64 195 2709 1
64 195 2711 1
64 200 1704 1
64 200 1723 1
64 200 1733 1
64 200 1804 1
64 200 1819 1
64 200 1826 1
64 200 1839 2
64 200 1844 2
64 200 1853 1
64 202 2234 1
64 222 1730 1
64 222 1732 1
64 222 1823 1
64 222 1859 1
64 222 1911 1
64 222 2112 1
64 222 2144 1
64 222 2447 1
64 222 2540 1
64 222 2543 1
64 222 2578 1
64 222 2584 1
64 244 1965 1
64 245 1764 1
64 245 1767 2
64 245 2000 1
64 245 2110 2
64 245 2248 1
64 245 2594 1
64 245 2597 1
64 245 2599 1
64 245 2602 1
64 245 2645 3
64 245 2653 1
64 251 2578 1
64 252 1713 2
64 252 1718 3
64 252 1725 1
64 252 1729 1
64 252 1787 1
64 252 1928 3
64 252 1932 1
64 252 1986 2
64 252 2011 1
64 252 2014 1
64 252 2119 6
64 252 2126 1
64 252 2224 1
64 253 1703 2
64 253 1735 1
64 253 1738 5
64 253 1784 2
64 253 1828 1
64 253 1903 5
64 253 2009 1
64 253 2011 4
64 253 2126 1
64 253 2140 2
64 253 2143 2
64 253 2221 2
64 253 2224 3
64 256 1958 1
64 259 2413 1
64 259 2574 1
64 268 2577 1
64 282 1788 1
64 282 1825 1
64 282 1857 1
64 282 1862 3
64 282 1882 2
64 282 2001 1
64 282 2030 5
64 282 2043 1
64 282 2045 2
64 282 2049 2
64 282 2110 1
64 282 2220 2
64 285 1974 1
64 287 1702 1
64 287 1720 1
64 287 1723 1
64 287 1784 1
64 287 1808 2
64 287 1833 1
64 287 1847 1
64 287 1867 1
64 287 1878 2
64 287 1881 3
64 287 1885 1
64 287 1931 1
64 287 1935 1
64 287 1986 1
64 287 2011 1
64 287 2013 1
64 287 2121 1
64 287 2123 5
64 287 2221 1
64 287 2223 1
64 290 2124 1
64 295 1957 1
64 295 1959 1
64 295 1962 1
64 295 1964 2
64 295 1967 2
64 295 1970 1
64 295 1974 1
64 295 1976 1
64 295 1979 1
64 295 2274 1
64 295 2283 3
64 295 2292 1
64 295 2298 1
64 295 2319 1
64 295 2322 1
64 299 1971 2
64 304 1939 3
64 304 1943 4
64 304 1948 1
64 304 1954 4
64 304 1959 1
64 304 1961 1
64 304 1963 1
64 304 1967 3
64 304 2328 1
64 304 2331 1
64 304 2333 1
64 304 2335 6
64 304 2342 4
64 306 1756 2
64 306 1759 1
64 306 1762 1
64 306 1765 1
64 306 1817 2
64 306 1837 1
64 306 1859 1
64 306 1909 1
64 306 2111 1
64 306 2154 2
64 306 2158 1
64 306 2176 1
64 306 2178 1
64 306 2180 1
64 306 2184 6
64 306 2193 1
64 306 2196 1
64 306 2199 1
64 306 2201 6
64 306 2210 1
64 306 2215 1
64 306 2233 1
64 306 2576 1
64 306 2710 1
64 307 2234 1
64 309 1879 1
64 310 2408 1
64 310 2413 1
64 310 2574 1
64 324 2231 1
64 327 1947 1
64 340 2574 1
64 342 1701 1
64 342 1729 2
64 342 1759 2
64 342 1762 2
64 342 1765 1
64 342 1770 1
64 342 1772 1
64 342 1776 1
64 342 1779 1
64 342 1782 1
64 342 1797 1
64 342 1801 2
64 342 1842 1
64 342 1936 1
64 342 1995 2
64 342 2016 1
64 342 2023 5
64 342 2030 1
64 342 2034 1
64 342 2595 1
64 342 2712 1
64 342 2719 1
64 344 2326 1
64 344 2333 2
64 344 2336 2
64 344 2339 3
64 344 2343 4
64 350 1943 1
64 354 1949 1
64 362 2448 1
64 365 2257 1
64 368 1955 1
64 368 1959 1
65 66 1866 1
65 66 1875 1
65 66 1894 2
65 66 2139 1
65 66 2300 1
65 66 2448 1
65 66 2514 1
65 66 2518 2
65 66 2521 1
65 66 2526 1
65 66 2562 2
65 66 2642 1
65 66 2679 1
65 66 2685 2
65 66 2689 2
65 66 2711 1
65 66 2717 1
65 72 1938 1
65 72 2180 1
65 85 1959 2
65 89 1989 1
65 89 2451 1
65 89 2532 1
65 89 2566 1
65 89 2603 1
65 89 2617 2
65 89 2659 1
65 89 2669 2
65 89 2679 1
65 89 2713 2
65 89 2716 1
65 93 1974 1
65 106 2258 1
65 109 1752 1
65 109 1987 1
65 109 2057 3
65 109 2074 1
65 109 2081 1
65 109 2101 1
65 109 2139 2
65 109 2514 1
65 109 2561 1
65 109 2565 1
65 109 2658 2
65 109 2668 1
65 109 2670 1
65 109 2683 1
65 109 2686 1
65 109 2697 2
65 109 2717 1
65 110 2170 1
65 110 2619 1
65 110 2685 3
65 110 2689 1
65 112 2232 1
65 113 1895 1
65 132 2202 1
65 132 2205 1
65 133 1894 2
65 133 1939 1
65 133 1975 1
65 133 1987 1
65 133 2172 1
65 133 2263 1
65 133 2561 1
65 133 2668 1
65 133 2679 1
65 133 2683 2
65 133 2686 1
65 133 2690 1
65 133 2707 1
65 141 2181 1
65 144 1939 1
65 145 2287 1
65 145 2295 1
65 147 2260 1
65 154 2184 1
65 160 1751 1
65 160 1937 2
65 160 1971 1
65 160 1990 1
65 160 2172 1
65 160 2174 1
65 160 2562 1
65 160 2566 1
65 160 2609 1
65 160 2622 1
65 160 2685 2
65 163 1949 4
65 163 1954 1
65 163 1956 1
65 163 1958 1
65 163 1961 3
65 163 1965 1
65 163 1967 1
65 163 1977 1
65 163 2197 4
65 163 2203 1
65 163 2228 2
65 163 2231 7
65 163 2243 2
65 163 2246 5
65 163 2252 3
65 163 2259 1
65 163 2261 1
65 163 2266 1
65 163 2268 1
65 163 2273 2
65 163 2280 1
65 168 2260 1
65 175 2294 1
65 197 2292 1
65 216 2195 1
65 217 1903 1
65 217 1906 1
65 217 1923 1
65 217 1999 1
65 217 2013 1
65 217 2017 1
65 217 2020 2
65 217 2061 1
65 217 2075 1
65 217 2124 1
65 217 2144 1
65 217 2166 1
65 217 2299 1
65 217 2306 2
65 217 2311 1
65 217 2313 1
65 217 2315 1
65 217 2321 1
65 217 2324 1
65 217 2335 2
65 217 2338 4
65 217 2344 1
65 217 2349 1
65 217 2393 1
65 217 2431 1
65 217 2444 1
65 217 2448 1
65 217 2450 1
65 217 2476 1
65 217 2483 1
65 217 2491 1
65 217 2560 1
65 217 2618 1
65 217 2620 1
65 217 2642 1
65 217 2651 1
65 217 2681 1
65 217 2684 1
65 217 2690 1
65 217 2692 1
65 217 2717 1
65 222 2244 1
65 234 1982 1
65 239 1992 1
65 239 2198 1
65 239 2200 2
65 251 2296 1
65 254 1946 1
65 276 1958 1
65 276 2261 1
65 278 1908 1
65 278 1988 1
65 278 1993 1
65 278 1997 1
65 278 2013 1
65 278 2015 1
65 278 2114 1
65 278 2116 1
65 278 2141 1
65 278 2167 1
65 278 2297 1
65 278 2299 1
65 278 2503 1
65 278 2507 1
65 278 2527 1
65 278 2534 1
65 278 2554 1
65 278 2560 1
65 278 2562 1
65 278 2630 1
65 278 2672 1
65 278 2681 2
65 278 2687 1
65 282 2273 1
65 298 1970 1
65 305 2294 1
65 307 2278 1
65 315 1959 1
65 323 2251 1
65 332 1743 1
65 332 1750 1
65 332 1917 2
65 332 1920 1
65 332 1932 1
65 332 1935 2
65 332 1987 1
65 332 2079 1
65 332 2116 1
65 332 2118 1
65 332 2139 1
65 332 2167 1
65 332 2171 1
65 332 2259 1
65 332 2433 1
65 332 2502 1
65 332 2526 1
65 332 2528 2
65 332 2531 1
65 332 2561 1
65 332 2624 1
65 332 2626 1
65 332 2642 1
65 332 2650 1
65 332 2658 2
65 332 2664 2
65 332 2712 2
65 354 1894 1
65 354 1938 1
65 354 1959 1
65 354 1971 1
65 354 1973 1
65 354 1984 1
65 354 1986 1
65 354 1989 1
65 354 2175 1
65 354 2453 1
65 354 2531 3
65 354 2542 1
65 354 2544 2
65 354 2561 1
65 354 2617 2
65 354 2670 1
65 354 2679 1
65 354 2684 1
65 354 2686 1
65 354 2689 1
65 354 2709 1
65 366 1894 1
65 366 1991 1
65 366 2499 1
65 366 2519 1
65 366 2531 2
65 366 2539 6
65 366 2547 1
65 366 2550 6
65 366 2562 1
65 366 2618 1
65 366 2621 1
65 366 2680 2
65 366 2683 5
65 366 2714 2
65 368 1753 1
65 368 1755 2
65 368 1761 1
65 368 1816 1
65 368 1819 1
65 368 1837 1
65 368 1839 5
65 368 1847 1
65 368 1849 3
65 368 1857 2
65 368 1866 1
65 368 1889 1
65 368 1892 1
65 368 1898 1
65 368 1938 1
65 368 2172 2
65 368 2265 1
65 368 2282 2
65 368 2302 3
65 368 2536 1
65 368 2620 1
66 89 1702 1
66 89 1901 1
66 89 1905 1
66 89 1911 1
66 89 1942 2
66 89 1946 2
66 89 1949 2
66 89 1952 1
66 89 1955 1
66 89 1959 2
66 89 1962 1
66 89 1966 1
66 89 1972 1
66 89 1974 2
66 89 1979 2
66 89 1987 5
66 89 2008 1
66 89 2011 2
66 89 2015 1
66 89 2309 1
66 89 2330 1
66 89 2449 1
66 89 2519 1
66 89 2617 1
66 89 2620 4
66 89 2654 2
66 89 2668 1
66 89 2678 3
66 89 2682 3
66 89 2711 1
66 89 2714 3
66 93 1895 1
66 106 1758 1
66 109 1707 1
66 109 1895 1
66 109 1912 1
66 109 1938 1
66 109 2091 1
66 109 2190 2
66 109 2196 2
66 109 2302 1
66 109 2334 1
66 109 2503 1
66 109 2516 2
66 109 2531 1
66 109 2533 3
66 109 2543 1
66 109 2549 1
66 109 2564 1
66 109 2636 1
66 109 2659 1
66 109 2679 4
66 109 2684 2
66 109 2710 1
66 109 2714 1
66 109 2716 1
66 109 2718 1
66 110 2502 1
66 110 2527 2
66 110 2563 1
66 110 2617 1
66 110 2657 1
66 110 2660 1
66 110 2679 1
66 110 2681 1
66 110 2683 1
66 111 2569 4
66 113 1963 1
66 133 1707 2
66 133 1751 1
66 133 1754 7
66 133 1776 1
66 133 1780 3
66 133 1788 2
66 133 1792 1
66 133 1794 1
66 133 1798 1
66 133 1801 4
66 133 1809 4
66 133 1818 4
66 133 1824 1
66 133 1828 1
66 133 1834 1
66 133 1837 21
66 133 1861 3
66 133 1871 1
66 133 1875 1
66 133 1880 2
66 133 1894 2
66 133 1899 1
66 133 1984 2
66 133 1988 3
66 133 2134 1
66 133 2303 1
66 133 2307 1
66 133 2347 1
66 133 2537 1
66 133 2621 1
66 133 2656 1
66 133 2665 1
66 133 2670 1
66 133 2679 1
66 133 2683 2
66 133 2687 5
66 133 2712 1
66 136 1757 1
66 144 1938 1
66 147 1855 1
66 147 1866 1
66 147 1869 1
66 147 1885 1
66 147 1887 4
66 147 1892 1
66 154 1991 1
66 160 1723 1
66 160 1751 2
66 160 1900 1
66 160 1903 1
66 160 1994 2
66 160 1998 1
66 160 2000 1
66 160 2002 1
66 160 2004 4
66 160 2012 1
66 160 2016 1
66 160 2018 1
66 160 2020 1
66 160 2096 2
66 160 2108 2
66 160 2117 1
66 160 2121 1
66 160 2125 1
66 160 2127 2
66 160 2169 1
66 160 2301 2
66 160 2311 11
66 160 2324 1
66 160 2327 4
66 160 2332 6
66 160 2442 1
66 160 2457 1
66 160 2490 1
66 160 2520 1
66 160 2528 2
66 160 2554 1
66 160 2562 1
66 160 2564 1
66 160 2621 1
66 160 2624 1
66 160 2631 1
66 160 2656 1
66 160 2660 1
66 160 2670 1
66 160 2676 1
66 160 2680 2
66 160 2683 4
66 160 2718 1
66 203 1971 1
66 217 1727 2
66 217 1758 1
66 217 1761 1
66 217 1865 1
66 217 1867 1
66 217 1871 7
66 217 1885 1
66 217 1891 4
66 217 1918 1
66 217 2040 1
66 217 2082 1
66 217 2121 2
66 217 2153 2
66 217 2157 2
66 217 2164 1
66 217 2329 1
66 217 2350 1
66 217 2488 1
66 217 2510 2
66 217 2513 2
66 217 2517 3
66 217 2530 2
66 217 2538 2
66 217 2543 1
66 217 2548 1
66 217 2556 1
66 217 2558 1
66 217 2567 1
66 217 2570 4
66 217 2602 1
66 217 2604 1
66 217 2609 3
66 217 2614 1
66 217 2616 4
66 217 2641 4
66 217 2648 1
66 217 2660 1
66 217 2677 1
66 217 2688 3
66 217 2706 5
66 217 2716 2
66 244 1959 1
66 244 1961 1
66 244 1964 2
66 244 1971 1
66 244 1977 1
66 244 1980 1
66 256 1958 1
66 256 1965 1
66 278 1872 1
66 278 1895 1
66 278 2300 1
66 278 2569 1
66 278 2706 1
66 278 2712 1
66 285 1969 1
66 295 1889 1
66 295 1955 1
66 295 1964 1
66 295 1969 1
66 295 1973 1
66 304 1962 1
66 304 1968 2
66 304 1972 1
66 311 1894 1
66 311 1989 1
66 323 1960 1
66 332 1898 1
66 332 1904 2
66 332 1916 1
66 332 1971 1
66 332 1973 1
66 332 1975 1
66 332 2047 1
66 332 2300 1
66 332 2325 2
66 332 2423 2
66 332 2473 1
66 332 2505 3
66 332 2509 1
66 332 2518 1
66 332 2533 1
66 332 2542 1
66 332 2549 1
66 332 2560 1
66 332 2629 1
66 332 2636 1
66 332 2643 1
66 332 2659 1
66 332 2718 1
66 347 2296 1
66 354 1707 1
66 354 1712 1
66 354 1715 1
66 354 1733 3
66 354 1737 2
66 354 1744 1
66 354 1746 1
66 354 1756 2
66 354 1781 1
66 354 1894 1
66 354 1900 1
66 354 1907 1
66 354 1912 1
66 354 1917 3
66 354 1922 1
66 354 1925 1
66 354 1928 1
66 354 1930 1
66 354 1932 3
66 354 1936 1
66 354 1938 1
66 354 1988 3
66 354 1996 2
66 354 2007 4
66 354 2012 1
66 354 2016 1
66 354 2021 1
66 354 2026 1
66 354 2040 13
66 354 2054 8
66 354 2065 2
66 354 2070 3
66 354 2085 1
66 354 2087 2
66 354 2090 1
66 354 2096 1
66 354 2101 1
66 354 2104 1
66 354 2110 1
66 354 2113 1
66 354 2121 1
66 354 2133 3
66 354 2141 3
66 354 2145 1
66 354 2147 1
66 354 2154 4
66 354 2159 3
66 354 2163 2
66 354 2166 1
66 354 2168 2
66 354 2190 1
66 354 2230 1
66 354 2246 1
66 354 2269 1
66 354 2272 4
66 354 2278 2
66 354 2283 2
66 354 2287 2
66 354 2295 4
66 354 2304 1
66 354 2330 1
66 354 2359 1
66 354 2381 1
66 354 2389 1
66 354 2424 1
66 354 2446 1
66 354 2448 1
66 354 2453 2
66 354 2456 5
66 354 2468 1
66 354 2504 1
66 354 2517 1
66 354 2525 1
66 354 2527 2
66 354 2531 2
66 354 2552 1
66 354 2558 1
66 354 2619 3
66 354 2624 13
66 354 2653 8
66 354 2662 1
66 354 2664 2
66 354 2669 3
66 354 2677 8
66 354 2689 1
66 354 2698 7
66 354 2718 1
66 366 1694 1
66 366 1699 1
66 366 1702 1
66 366 1704 1
66 366 1711 2
66 366 1715 2
66 366 1719 2
66 366 1723 3
66 366 1728 1
66 366 1894 1
66 366 1921 1
66 366 1929 1
66 366 1995 2
66 366 1998 4
66 366 2003 1
66 366 2005 1
66 366 2007 4
66 366 2018 1
66 366 2020 1
66 366 2030 2
66 366 2060 1
66 366 2062 1
66 366 2065 2
66 366 2069 1
66 366 2072 1
66 366 2079 2
66 366 2082 1
66 366 2086 1
66 366 2089 3
66 366 2097 2
66 366 2100 1
66 366 2103 1
66 366 2107 5
66 366 2113 3
66 366 2117 1
66 366 2120 3
66 366 2124 5
66 366 2131 2
66 366 2137 2
66 366 2143 2
66 366 2146 1
66 366 2148 1
66 366 2153 1
66 366 2155 5
66 366 2162 1
66 366 2168 1
66 366 2189 2
66 366 2208 1
66 366 2212 1
66 366 2214 2
66 366 2218 1
66 366 2226 1
66 366 2233 1
66 366 2243 1
66 366 2260 1
66 366 2265 1
66 366 2273 1
66 366 2276 1
66 366 2283 2
66 366 2291 4
66 366 2297 2
66 366 2305 1
66 366 2307 1
66 366 2309 1
66 366 2322 1
66 366 2329 1
66 366 2332 1
66 366 2336 1
66 366 2349 1
66 366 2351 4
66 366 2368 2
66 366 2391 3
66 366 2395 1
66 366 2433 1
66 366 2454 5
66 366 2462 1
66 366 2466 2
66 366 2469 12
66 366 2484 1
66 366 2488 1
66 366 2492 2
66 366 2504 1
66 366 2509 1
66 366 2511 5
66 366 2518 2
66 366 2525 3
66 366 2532 1
66 366 2562 1
66 366 2569 1
66 366 2629 1
66 366 2639 1
66 366 2642 1
66 366 2652 1
66 366 2659 1
66 366 2667 1
66 366 2670 1
66 366 2684 3
66 366 2694 4
66 366 2702 1
66 366 2709 1
66 366 2713 1
66 368 1894 1
66 368 1930 1
66 368 1990 1
66 368 1993 1
66 368 1995 1
66 368 2079 1
66 368 2341 1
66 368 2427 1
66 368 2619 1
66 368 2690 2
66 368 2709 1
66 368 2713 1
66 368 2716 1
67 72 1991 1
67 72 2313 1
67 78 1896 1
67 78 1904 1
67 78 1988 1
67 78 2159 1
67 78 2300 3
67 78 2304 1
67 85 1896 1
67 91 2185 1
67 107 2302 1
67 110 2184 1
67 113 1906 1
67 113 1913 1
67 113 1918 1
67 113 2103 2
67 113 2184 1
67 113 2186 1
67 113 2306 1
67 113 2309 1
67 113 2311 1
67 113 2400 3
67 113 2404 2
67 113 2409 2
67 113 2412 2
67 113 2418 1
67 113 2421 1
67 113 2428 1
67 113 2430 1
67 113 2433 1
67 113 2435 4
67 113 2444 1
67 113 2446 1
67 113 2495 1
67 113 2504 1
67 113 2515 3
67 113 2558 2
67 113 2574 1
67 113 2607 1
67 113 2634 1
67 113 2663 2
67 113 2674 1
67 113 2683 1
67 113 2685 1
67 113 2687 1
67 114 1754 1
67 114 1765 1
67 114 1794 1
67 114 1797 2
67 114 1807 1
67 114 1809 1
67 114 1865 1
67 114 1899 1
67 114 1911 1
67 114 1992 1
67 114 2305 2
67 114 2712 1
67 114 2715 1
67 128 2167 1
67 132 1697 1
67 132 1703 1
67 132 1710 2
67 132 1715 1
67 132 1717 2
67 132 1722 1
67 132 1724 2
67 132 1727 2
67 132 1735 1
67 132 1741 3
67 132 1745 2
67 132 1750 1
67 132 1907 1
67 132 1919 1
67 132 1942 1
67 132 1997 1
67 132 2003 1
67 132 2007 1
67 132 2018 1
67 132 2020 1
67 132 2036 1
67 132 2040 1
67 132 2057 4
67 132 2065 1
67 132 2075 2
67 132 2079 1
67 132 2082 2
67 132 2090 1
67 132 2093 1
67 132 2095 3
67 132 2099 1
67 132 2108 2
67 132 2112 1
67 132 2118 3
67 132 2122 1
67 132 2125 3
67 132 2129 2
67 132 2132 7
67 132 2145 1
67 132 2148 1
67 132 2237 2
67 132 2245 2
67 132 2251 1
67 132 2253 2
67 132 2259 2
67 132 2266 2
67 132 2270 1
67 132 2274 1
67 132 2277 2
67 132 2280 2
67 132 2283 1
67 132 2288 1
67 132 2290 3
67 132 2296 1
67 132 2298 2
67 132 2311 2
67 132 2331 1
67 132 2340 1
67 132 2348 6
67 132 2355 5
67 132 2371 1
67 132 2378 1
67 132 2383 1
67 132 2394 1
67 132 2408 1
67 132 2414 2
67 132 2417 1
67 132 2427 2
67 132 2430 4
67 132 2457 1
67 132 2461 1
67 132 2468 1
67 132 2482 1
67 132 2484 1
67 132 2495 2
67 132 2504 1
67 132 2509 2
67 132 2518 2
67 132 2522 1
67 132 2524 1
67 132 2527 1
67 132 2533 2
67 132 2538 2
67 132 2567 2
67 132 2572 2
67 132 2578 1
67 132 2589 2
67 132 2593 3
67 132 2612 1
67 132 2614 1
67 132 2619 1
67 132 2622 7
67 132 2630 1
67 132 2637 2
67 132 2640 3
67 132 2645 1
67 132 2647 2
67 132 2655 1
67 132 2657 5
67 132 2665 1
67 132 2669 1
67 132 2672 1
67 132 2677 1
67 132 2680 3
67 132 2684 5
67 132 2692 8
67 132 2704 1
67 132 2707 1
67 132 2709 1
67 135 2301 2
67 144 1756 2
67 144 1760 1
67 144 1762 1
67 144 1764 1
67 144 1769 1
67 144 1782 1
67 144 1788 1
67 144 1790 1
67 144 1793 3
67 144 1800 2
67 144 1803 1
67 144 1805 1
67 144 1810 1
67 144 1814 3
67 144 1818 10
67 144 1829 2
67 144 1833 1
67 144 1835 2
67 144 1839 1
67 144 1841 3
67 144 1845 9
67 144 1855 28
67 144 1884 10
67 144 1895 2
67 144 1898 2
67 144 2291 1
67 144 2294 4
67 144 2300 4
67 144 2313 1
67 144 2409 1
67 144 2411 2
67 144 2443 1
67 144 2515 1
67 150 2257 1
67 154 1897 1
67 154 2663 1
67 157 2714 1
67 159 2187 1
67 161 2174 1
67 161 2178 1
67 161 2180 1
67 163 1987 1
67 163 1989 1
67 163 1991 1
67 163 2296 1
67 163 2300 6
67 163 2313 1
67 163 2401 1
67 163 2418 4
67 163 2436 2
67 163 2673 1
67 163 2706 1
67 169 1755 1
67 169 1781 2
67 169 1789 3
67 169 1797 1
67 169 1802 2
67 169 1811 3
67 169 1910 1
67 169 1919 1
67 169 1995 1
67 169 2159 2
67 169 2163 2
67 169 2712 1
67 173 2165 1
67 183 1712 1
67 183 1905 3
67 183 1909 1
67 183 1949 1
67 183 1956 1
67 183 1991 1
67 183 2091 1
67 183 2093 1
67 183 2117 1
67 183 2120 1
67 183 2159 1
67 183 2161 1
67 183 2163 3
67 183 2168 1
67 183 2173 6
67 183 2180 1
67 183 2305 1
67 183 2313 1
67 183 2498 1
67 183 2710 1
67 189 1960 1
67 189 2301 2
67 198 1763 2
67 198 1767 1
67 198 1774 2
67 198 1777 2
67 198 1783 1
67 198 1786 1
67 198 1818 1
67 198 1866 1
67 198 1870 1
67 198 1875 1
67 198 1895 1
67 198 1897 1
67 198 2032 2
67 198 2035 2
67 198 2038 1
67 198 2126 1
67 198 2129 2
67 198 2139 2
67 198 2173 1
67 198 2307 1
67 198 2310 1
67 198 2312 1
67 198 2378 2
67 198 2381 2
67 198 2384 2
67 198 2391 1
67 198 2401 1
67 198 2404 1
67 198 2406 1
67 198 2408 3
67 198 2445 1
67 198 2453 1
67 198 2533 1
67 198 2538 1
67 198 2588 2
67 198 2594 1
67 198 2677 1
67 198 2718 2
67 224 2171 1
67 224 2175 1
67 226 1871 1
67 226 1894 1
67 230 1897 1
67 231 2165 1
67 234 1916 2
67 234 1945 1
67 234 1947 1
67 234 1983 2
67 234 1988 2
67 234 1991 1
67 234 2160 1
67 234 2166 1
67 234 2299 1
67 234 2656 2
67 234 2659 3
67 234 2669 1
67 234 2713 1
67 239 1756 2
67 239 1760 1
67 239 1762 4
67 239 1768 3
67 239 1773 1
67 239 1777 1
67 239 1792 2
67 239 1812 7
67 239 1823 3
67 239 1842 2
67 239 1853 1
67 239 1860 1
67 239 1865 2
67 239 1868 1
67 239 1872 1
67 239 1874 1
67 239 1892 2
67 239 1896 1
67 239 1906 1
67 239 1991 1
67 239 2293 2
67 239 2300 1
67 239 2302 1
67 239 2304 3
67 239 2310 1
67 239 2653 2
67 239 2677 1
67 244 1942 1
67 244 1944 1
67 244 1953 1
67 274 1751 3
67 274 1762 1
67 274 1774 1
67 274 1777 1
67 274 1780 2
67 274 1789 1
67 274 1792 1
67 274 1814 1
67 274 1818 1
67 274 1826 1
67 274 1863 2
67 274 1866 1
67 274 1894 1
67 274 1896 12
67 274 1974 1
67 274 1976 1
67 274 1979 1
67 274 1985 4
67 274 1990 4
67 274 1995 1
67 274 2021 1
67 274 2166 2
67 274 2169 1
67 274 2174 2
67 274 2177 7
67 274 2186 2
67 274 2200 2
67 274 2204 1
67 274 2208 1
67 274 2211 3
67 274 2216 1
67 274 2227 1
67 274 2229 1
67 274 2231 1
67 274 2295 3
67 274 2299 3
67 274 2303 2
67 274 2675 1
67 274 2706 1
67 274 2715 1
67 278 1943 1
67 279 2166 1
67 289 1769 1
67 289 1910 1
67 289 1943 1
67 289 1990 1
67 289 2302 4
67 289 2307 1
67 299 1909 1
67 299 1942 1
67 299 2313 1
67 303 1697 3
67 303 1703 1
67 303 1707 3
67 303 1712 2
67 303 1720 1
67 303 1722 1
67 303 1727 2
67 303 1906 3
67 303 1910 1
67 303 1920 1
67 303 1946 1
67 303 1950 9
67 303 1961 10
67 303 1972 1
67 303 1974 1
67 303 1976 6
67 303 1984 3
67 303 1988 1
67 303 1990 2
67 303 2033 1
67 303 2039 1
67 303 2043 1
67 303 2053 1
67 303 2065 1
67 303 2068 1
67 303 2126 1
67 303 2134 1
67 303 2146 2
67 303 2165 19
67 303 2186 3
67 303 2212 4
67 303 2219 1
67 303 2221 1
67 303 2228 2
67 303 2232 2
67 303 2236 1
67 303 2238 1
67 303 2241 1
67 303 2244 1
67 303 2248 4
67 303 2255 1
67 303 2259 1
67 303 2263 5
67 303 2270 1
67 303 2272 2
67 303 2275 1
67 303 2279 2
67 303 2283 1
67 303 2288 4
67 303 2296 1
67 303 2299 3
67 303 2303 1
67 303 2308 1
67 303 2314 1
67 303 2317 1
67 303 2376 2
67 303 2395 1
67 303 2410 1
67 303 2442 1
67 303 2445 1
67 303 2456 1
67 303 2539 2
67 303 2560 1
67 303 2567 1
67 303 2573 2
67 303 2654 1
67 303 2706 2
67 315 2287 1
67 337 1895 2
67 341 1753 1
67 343 1752 1
67 350 2274 1
67 361 1698 2
67 361 1701 5
67 361 1708 2
67 361 1723 1
67 361 1733 1
67 361 1741 1
67 361 1744 3
67 361 1750 1
67 361 1756 1
67 361 1760 4
67 361 1783 4
67 361 1788 1
67 361 1794 9
67 361 1807 1
67 361 1810 1
67 361 1813 1
67 361 1817 1
67 361 1824 2
67 361 1827 3
67 361 1894 1
67 361 1898 1
67 361 1911 1
67 361 1920 1
67 361 1995 2
67 361 2023 1
67 361 2025 1
67 361 2056 5
67 361 2077 1
67 361 2108 1
67 361 2110 1
67 361 2112 3
67 361 2136 1
67 361 2138 1
67 361 2147 2
67 361 2153 1
67 361 2158 1
67 361 2310 3
67 361 2315 2
67 361 2327 4
67 361 2332 1
67 361 2445 1
67 361 2453 2
67 361 2456 1
67 361 2470 11
67 361 2483 1
67 361 2485 1
67 361 2508 1
67 361 2520 2
67 361 2525 5
67 361 2535 1
67 361 2562 3
67 361 2571 7
67 361 2579 4
67 361 2587 1
67 361 2591 1
67 361 2595 1
67 361 2599 1
67 361 2601 2
67 361 2605 4
67 361 2610 1
67 361 2620 1
67 361 2623 1
67 361 2625 2
67 361 2630 1
67 361 2638 1
67 361 2657 1
67 361 2661 4
67 361 2670 1
67 361 2672 1
67 361 2678 1
67 361 2683 1
67 361 2689 1
67 361 2694 2
67 361 2699 3
67 361 2707 2
67 361 2718 1
67 369 1894 2
69 79 2035 1
69 79 2136 1
69 100 1658 16
69 100 1675 21
69 100 1697 4
69 100 1703 1
69 100 1705 9
69 100 1715 12
69 100 1728 23
69 100 1754 1
69 100 1757 1
69 100 1759 1
69 100 1761 3
69 100 1766 14
69 100 1781 101
69 100 1883 11
69 100 1902 30
69 100 1933 4
69 100 1939 25
69 100 1966 28
69 100 1995 37
69 100 2034 1
69 100 2258 113
69 100 2372 17
69 100 2390 52
69 100 2496 11
69 100 2508 2
69 100 2698 10
69 100 2711 2
69 100 2716 1
69 100 2718 1
69 119 2181 1
69 125 1764 1
69 125 1899 1
69 159 2150 1
69 159 2159 1
69 190 2474 1
69 190 2489 1
69 190 2491 3
69 192 1752 1
69 192 1755 1
69 192 1757 1
69 192 1759 1
69 192 1894 3
69 192 1900 2
69 192 2096 1
69 192 2099 1
69 192 2113 6
69 192 2122 1
69 192 2245 1
69 192 2247 2
69 192 2443 1
69 192 2518 1
69 192 2520 1
69 192 2531 2
69 192 2693 1
69 201 2157 1
69 201 2234 1
69 201 2443 1
69 205 1615 1
69 205 1623 1
69 205 1635 2
69 205 1650 1
69 205 1653 1
69 205 1660 3
69 205 1687 1
69 205 1730 1
69 205 1895 2
69 205 1946 1
69 205 2332 1
69 205 2418 1
69 205 2420 1
69 205 2511 1
69 205 2680 2
69 208 1615 1
69 208 1895 1
69 208 2117 1
69 208 2246 1
69 209 2238 1
69 221 2094 1
69 221 2117 1
69 228 1897 1
69 228 2248 1
69 232 1641 1
69 232 1698 3
69 232 1703 1
69 232 1932 2
69 232 1938 1
69 232 1996 1
69 232 2010 1
69 232 2094 1
69 232 2097 1
69 232 2150 1
69 232 2492 1
69 232 2517 1
69 232 2553 1
69 232 2607 2
69 232 2611 2
69 232 2616 1
69 232 2619 2
69 232 2624 17
69 232 2643 1
69 232 2653 1
69 232 2656 1
69 232 2659 1
69 232 2662 1
69 232 2668 3
69 232 2672 1
69 232 2678 2
69 232 2684 5
69 232 2709 1
69 238 1897 1
69 238 2153 1
69 248 2142 1
69 251 2238 5
69 272 1641 1
69 272 1898 1
69 272 2039 1
69 272 2068 2
69 272 2071 1
69 272 2102 1
69 272 2104 2
69 272 2218 1
69 272 2458 1
69 272 2486 1
69 286 2519 1
69 286 2524 1
69 286 2531 1
69 286 2533 1
69 286 2538 3
69 286 2542 5
69 286 2564 2
69 286 2611 1
69 286 2616 2
69 286 2623 1
69 286 2628 2
69 286 2634 1
69 286 2636 11
69 286 2648 3
69 286 2655 2
69 286 2669 2
69 286 2697 1
69 286 2716 1
69 290 1822 8
69 290 1857 1
69 290 1862 1
69 290 1865 1
69 290 1867 2
69 290 1894 1
69 290 1897 1
69 292 1764 1
69 292 1897 1
69 292 1989 2
69 292 2103 1
69 292 2209 2
69 292 2442 1
69 294 1893 2
69 294 1980 1
69 294 2040 1
69 294 2044 24
69 294 2073 20
69 294 2478 1
69 299 2170 1
69 300 1803 3
69 300 1807 3
69 300 1812 1
69 300 1820 3
69 300 1825 3
69 300 1846 2
69 300 1849 2
69 300 1852 2
69 300 1855 1
69 300 1859 2
69 300 1864 4
69 300 1869 2
69 300 1875 1
69 300 1884 1
69 300 2475 1
69 303 2185 1
69 308 2187 1
69 309 2161 1
69 314 1851 1
69 314 2220 1
69 318 2444 1
69 320 2492 1
69 326 2127 1
69 328 2128 1
69 352 2145 1
69 352 2147 1
69 355 1613 1
69 355 1615 1
69 355 1617 2
69 355 1620 2
69 355 1627 4
69 355 1635 1
69 355 1637 4
69 355 1658 1
69 355 1699 1
69 355 1914 1
69 355 2013 9
69 355 2024 8
69 355 2251 2
69 355 2254 1
69 355 2256 8
69 355 2266 4
69 355 2271 49
69 355 2327 1
69 355 2329 1
69 355 2331 9
69 355 2342 2
69 355 2350 6
69 355 2361 2
69 355 2364 1
69 355 2366 5
69 355 2373 1
69 355 2377 4
69 355 2382 4
69 355 2390 5
69 355 2396 2
69 355 2400 8
69 355 2410 3
69 355 2414 10
69 355 2427 1
69 355 2431 1
69 355 2435 2
69 355 2495 1
69 355 2710 2
69 360 2035 1
69 360 2093 1
69 360 2095 1
69 360 2099 1
69 360 2129 1
69 360 2399 1
69 360 2441 1
69 360 2530 21
69 360 2638 1
69 360 2659 1
69 360 2670 4
69 360 2675 2
69 360 2679 1
69 360 2681 1
69 360 2691 1
69 361 2175 1
69 367 1613 1
69 367 1616 3
69 367 1621 1
69 367 1638 1
69 367 1656 2
69 367 1663 1
69 367 1701 1
69 367 1923 1
69 367 2031 2
69 367 2381 1
69 367 2389 2
69 367 2440 1
69 367 2695 3
69 367 2710 1
69 367 2713 2
69 367 2716 1
70 76 2096 1
70 76 2104 1
70 76 2121 1
70 76 2251 1
70 76 2265 3
70 76 2273 1
70 76 2291 1
70 76 2297 1
70 76 2300 1
70 76 2302 1
70 76 2331 1
70 76 2341 1
70 76 2496 1
70 79 1895 2
70 79 2673 1
70 82 2240 1
70 87 1896 1
70 87 2301 1
70 87 2683 1
70 125 1664 1
70 125 1666 3
70 125 1677 1
70 125 1684 1
70 125 1686 1
70 125 1690 1
70 125 1692 1
70 125 1694 2
70 125 1706 7
70 125 1714 2
70 125 1718 1
70 125 1727 1
70 125 1749 1
70 125 1894 1
70 125 1896 1
70 125 1928 1
70 125 1949 8
70 125 1959 5
70 125 1966 1
70 125 1975 1
70 125 1979 1
70 125 1986 1
70 125 1994 1
70 125 1996 1
70 125 2000 1
70 125 2005 1
70 125 2021 2
70 125 2027 2
70 128 1638 1
70 128 1641 6
70 128 1652 2
70 128 1655 1
70 128 1663 1
70 128 1678 1
70 128 1683 1
70 128 1696 1
70 128 1715 1
70 128 1722 24
70 128 1747 2
70 128 1908 2
70 128 2011 1
70 128 2351 1
70 128 2390 2
70 128 2407 1
70 128 2414 1
70 128 2427 1
70 128 2441 1
70 128 2512 1
70 128 2537 1
70 128 2554 1
70 128 2562 1
70 128 2593 1
70 128 2601 2
70 128 2604 38
70 128 2644 11
70 128 2665 1
70 128 2667 1
70 128 2669 1
70 128 2671 1
70 128 2677 1
70 128 2680 1
70 145 2245 1
70 150 2255 1
70 153 1639 2
70 153 1765 2
70 153 1816 1
70 153 1895 1
70 153 1897 1
70 153 1902 2
70 153 1905 1
70 153 2035 1
70 153 2351 1
70 153 2555 1
70 153 2671 1
70 153 2673 1
70 159 1678 1
70 159 2071 1
70 159 2107 1
70 159 2267 2
70 159 2284 1
70 159 2304 1
70 159 2308 2
70 159 2311 2
70 159 2316 1
70 159 2322 1
70 159 2329 1
70 159 2332 4
70 159 2337 1
70 159 2340 1
70 159 2447 1
70 159 2450 2
70 159 2669 2
70 168 2344 1
70 179 2351 1
70 179 2353 1
70 179 2590 1
70 179 2682 1
70 190 1642 1
70 190 2033 2
70 190 2122 1
70 190 2290 1
70 190 2505 2
70 190 2555 1
70 232 2495 1
70 255 2255 1
70 257 2274 1
70 260 1897 1
70 260 2033 1
70 260 2075 1
70 260 2596 1
70 261 2464 1
70 286 1898 1
70 287 2240 1
70 294 1855 4
70 294 1872 1
70 294 1879 1
70 294 1882 1
70 300 1900 1
70 313 1752 1
70 313 1755 1
70 313 1890 3
70 313 2055 1
70 313 2059 3
70 313 2069 3
70 315 2241 1
70 318 1898 1
70 318 2456 3
70 318 2476 1
70 318 2478 2
70 318 2485 2
70 318 2488 2
70 360 1898 1
70 365 1903 1
70 365 2029 1
70 365 2237 1
70 365 2280 1
70 365 2352 1
70 365 2594 1
71 101 2341 1
71 101 2359 1
71 101 2367 1
71 101 2380 1
71 101 2386 1
71 101 2432 1
71 101 2478 1
71 101 2496 5
71 101 2538 1
71 101 2581 1
71 101 2643 1
71 101 2649 21
71 101 2671 1
71 101 2676 1
71 101 2684 1
71 118 2356 1
71 118 2360 3
71 118 2365 1
71 118 2368 1
71 118 2378 1
71 118 2381 2
71 118 2386 1
71 118 2410 1
71 118 2414 8
71 118 2426 1
71 118 2428 1
71 118 2435 2
71 118 2466 1
71 118 2468 1
71 118 2540 5
71 118 2552 1
71 118 2584 1
71 118 2591 1
71 118 2671 1
71 131 2322 1
71 131 2430 1
71 131 2456 1
71 131 2465 1
71 131 2473 1
71 131 2533 3
71 131 2699 2
71 184 2692 1
71 224 2712 1
71 233 2330 1
71 233 2347 1
71 233 2375 1
71 233 2378 1
71 233 2388 3
71 233 2425 1
71 233 2435 1
71 233 2477 1
71 233 2703 1
71 262 2370 1
71 262 2429 1
71 262 2431 1
71 262 2482 1
71 262 2670 1
71 262 2672 1
71 262 2706 1
71 309 2711 1
72 76 1696 1
72 76 1703 2
72 76 1709 1
72 76 1715 1
72 76 2000 1
72 76 2198 1
72 78 1863 1
72 78 1894 3
72 78 2309 1
72 85 1938 1
72 85 1946 1
72 85 1981 2
72 85 2215 1
72 85 2217 1
72 90 1963 1
72 93 1752 1
72 93 1958 1
72 93 1960 1
72 93 1972 2
72 93 1977 1
72 93 2177 3
72 93 2181 13
72 93 2197 9
72 93 2207 2
72 93 2211 1
72 93 2214 1
72 93 2234 3
72 93 2247 7
72 93 2257 3
72 93 2261 4
72 93 2266 2
72 93 2270 4
72 93 2275 3
72 93 2280 3
72 93 2287 1
72 93 2294 1
72 93 2299 1
72 93 2304 1
72 105 1802 2
72 105 1841 1
72 105 1856 1
72 105 1871 1
72 105 1879 2
72 105 2193 1
72 110 1938 1
72 112 2279 1
72 113 1898 1
72 113 1941 1
72 113 2168 1
72 113 2173 1
72 113 2440 2
72 113 2517 1
72 114 1896 1
72 114 1991 1
72 114 2314 1
72 114 2327 1
72 114 2334 1
72 114 2339 1
72 114 2410 2
72 114 2414 1
72 114 2416 1
72 114 2432 3
72 114 2437 1
72 114 2465 1
72 114 2467 2
72 114 2518 1
72 114 2521 2
72 114 2528 2
72 114 2534 2
72 114 2538 1
72 114 2586 1
72 114 2591 2
72 114 2595 1
72 114 2599 2
72 114 2610 1
72 114 2614 1
72 114 2616 2
72 114 2623 1
72 114 2625 1
72 114 2627 1
72 114 2648 1
72 114 2651 8
72 114 2664 12
72 114 2679 1
72 114 2687 2
72 114 2690 3
72 114 2697 3
72 114 2708 1
72 114 2710 1
72 130 2193 1
72 132 1983 1
72 132 2310 1
72 132 2445 1
72 132 2716 1
72 133 1976 1
72 133 1982 1
72 133 2211 1
72 133 2216 1
72 133 2227 1
72 135 2202 1
72 139 1900 1
72 144 1749 2
72 144 1915 1
72 144 1927 3
72 144 1957 1
72 144 1960 1
72 144 1977 1
72 144 1987 1
72 144 2112 1
72 144 2115 1
72 144 2171 2
72 144 2311 1
72 144 2353 2
72 144 2359 1
72 144 2403 1
72 144 2438 1
72 144 2444 1
72 144 2448 1
72 144 2463 1
72 144 2476 1
72 144 2524 1
72 144 2578 1
72 144 2615 1
72 144 2689 1
72 144 2715 1
72 147 1963 1
72 154 1894 1
72 156 1727 1
72 156 1730 1
72 156 1732 2
72 156 1739 1
72 156 1741 3
72 156 2033 1
72 157 2494 3
72 157 2499 4
72 160 1963 1
72 160 1967 2
72 160 1984 1
72 163 1942 1
72 163 1987 1
72 163 1991 1
72 163 2440 3
72 163 2444 1
72 163 2446 1
72 167 1764 1
72 169 1894 2
72 169 1897 1
72 169 1992 1
72 169 2454 2
72 169 2617 1
72 169 2710 1
72 179 2197 1
72 183 1896 1
72 183 1944 1
72 183 1991 2
72 183 2371 1
72 183 2380 1
72 183 2387 1
72 183 2391 1
72 183 2645 2
72 183 2703 2
72 197 1729 2
72 197 2033 1
72 197 2038 2
72 197 2059 2
72 197 2065 3
72 197 2069 1
72 197 2073 1
72 197 2076 2
72 197 2081 2
72 197 2086 6
72 197 2097 1
72 197 2099 1
72 197 2121 1
72 198 1903 1
72 198 1976 2
72 198 1982 1
72 198 1985 1
72 198 2711 1
72 198 2716 3
72 213 1942 1
72 217 1941 1
72 231 1753 1
72 231 2183 1
72 231 2185 1
72 234 1949 4
72 234 1955 1
72 234 1970 1
72 234 2455 2
72 234 2711 1
72 239 1904 1
72 239 1991 1
72 239 2223 1
72 239 2359 1
72 239 2398 1
72 239 2441 1
72 239 2444 1
72 239 2457 1
72 239 2511 1
72 239 2691 1
72 245 1899 1
72 254 2076 1
72 254 2105 3
72 254 2109 2
72 255 2205 1
72 256 1709 17
72 256 2098 1
72 256 2112 1
72 256 2114 2
72 265 1898 1
72 265 1938 1
72 265 1947 4
72 265 1954 1
72 265 1960 1
72 265 1966 1
72 265 2221 1
72 274 1950 1
72 274 1957 1
72 274 1989 1
72 274 2443 1
72 274 2454 1
72 274 2635 1
72 274 2651 2
72 274 2657 1
72 274 2661 2
72 274 2664 2
72 274 2667 1
72 274 2669 1
72 274 2671 1
72 274 2673 3
72 274 2703 1
72 274 2707 1
72 274 2709 1
72 274 2713 2
72 277 2177 2
72 277 2180 1
72 277 2184 1
72 278 1938 1
72 278 1942 2
72 279 1895 1
72 287 1900 1
72 289 1753 4
72 289 1851 2
72 289 1894 2
72 289 1900 1
72 289 1902 1
72 289 2197 1
72 289 2415 1
72 289 2715 1
72 299 1756 1
72 299 1807 1
72 299 1851 3
72 299 1868 1
72 299 1895 1
72 299 1992 2
72 299 2307 1
72 299 2670 1
72 299 2708 3
72 303 1989 1
72 303 1993 1
72 303 2311 1
72 303 2414 1
72 303 2487 1
72 303 2709 1
72 311 2168 3
72 311 2172 1
72 311 2223 2
72 320 1733 1
72 320 1741 1
72 320 2075 2
72 320 2084 1
72 320 2110 3
72 320 2115 1
72 320 2117 1
72 335 2191 1
72 344 1937 1
72 351 2234 1
72 354 1939 1
72 354 1967 1
72 354 1972 1
72 354 1976 1
72 361 1902 1
72 361 1993 1
72 361 2433 3
72 361 2713 1
72 366 2717 1
73 74 2138 1
73 74 2140 10
73 74 2151 12
73 74 2164 1
73 74 2166 1
73 74 2210 2
73 74 2213 2
73 74 2216 2
73 74 2223 1
73 74 2225 1
73 77 1736 1
73 77 1895 1
73 77 1907 1
73 77 1937 4
73 77 2241 3
73 77 2337 1
73 77 2436 1
73 77 2697 2
73 77 2702 2
73 77 2705 11
73 83 1931 1
73 83 2138 1
73 83 2147 2
73 84 1762 1
73 88 1882 1
73 92 1736 2
73 92 1930 1
73 92 1943 1
73 92 2042 1
73 92 2115 1
73 92 2134 1
73 92 2136 3
73 92 2144 1
73 92 2146 1
73 92 2148 2
73 92 2151 2
73 92 2154 1
73 92 2159 3
73 92 2163 3
73 92 2361 3
73 92 2387 1
73 92 2393 1
73 92 2429 1
73 92 2432 1
73 92 2437 1
73 92 2458 1
73 92 2469 1
73 92 2480 1
73 92 2491 1
73 92 2546 2
73 92 2553 1
73 92 2556 1
73 92 2562 2
73 92 2576 2
73 92 2580 1
73 92 2582 1
73 92 2590 1
73 92 2600 1
73 92 2610 1
73 92 2619 2
73 95 1762 1
73 111 2134 1
73 111 2137 1
73 111 2144 1
73 111 2150 1
73 111 2160 1
73 111 2163 2
73 116 1692 2
73 116 1732 1
73 116 2042 1
73 116 2045 2
73 116 2060 1
73 116 2062 1
73 116 2066 5
73 116 2112 6
73 116 2236 1
73 116 2240 1
73 116 2244 3
73 116 2249 3
73 116 2255 1
73 116 2275 2
73 116 2280 5
73 116 2294 1
73 116 2296 2
73 116 2299 1
73 116 2315 1
73 116 2320 1
73 116 2326 1
73 116 2329 1
73 116 2336 6
73 116 2349 1
73 116 2360 2
73 116 2364 1
73 116 2366 2
73 116 2369 6
73 116 2385 1
73 116 2392 3
73 116 2418 1
73 116 2420 1
73 116 2425 1
73 116 2427 3
73 116 2444 2
73 116 2449 1
73 116 2464 2
73 116 2467 6
73 116 2474 2
73 116 2477 10
73 116 2489 1
73 116 2537 2
73 116 2540 2
73 116 2550 1
73 116 2554 3
73 116 2562 3
73 116 2566 13
73 116 2582 1
73 116 2587 2
73 116 2608 3
73 116 2619 2
73 116 2635 1
73 116 2643 1
73 129 1647 3
73 129 1652 10
73 129 1664 3
73 129 1727 1
73 129 1732 4
73 129 2049 2
73 129 2111 1
73 129 2113 1
73 129 2116 1
73 129 2191 1
73 129 2195 1
73 129 2240 2
73 129 2337 4
73 129 2376 3
73 129 2380 1
73 129 2438 1
73 129 2487 1
73 129 2489 1
73 129 2538 1
73 129 2540 4
73 129 2591 1
73 129 2602 1
73 129 2623 2
73 129 2663 1
73 136 1756 1
73 137 1754 1
73 146 1755 1
73 147 2024 1
73 147 2036 1
73 149 2036 1
73 152 1903 1
73 152 2120 1
73 152 2122 11
73 152 2535 1
73 152 2603 1
73 155 1760 1
73 173 2188 1
73 180 1669 2
73 180 1737 1
73 180 1943 1
73 180 2112 3
73 180 2231 1
73 180 2241 1
73 180 2244 1
73 180 2317 1
73 180 2336 2
73 180 2341 1
73 180 2418 1
73 180 2488 1
73 180 2491 1
73 180 2507 1
73 180 2597 2
73 180 2619 1
73 180 2651 3
73 186 2176 1
73 188 1894 1
73 188 1918 1
73 188 2138 1
73 188 2145 1
73 188 2161 1
73 190 2128 2
73 193 2135 31
73 193 2213 2
73 193 2227 1
73 194 1918 1
73 194 2096 1
73 194 2110 1
73 194 2113 4
73 194 2125 1
73 194 2231 1
73 194 2241 1
73 194 2244 1
73 194 2251 5
73 194 2260 6
73 194 2267 7
73 194 2276 1
73 194 2309 1
73 194 2328 2
73 194 2336 2
73 194 2343 1
73 194 2428 2
73 194 2436 1
73 194 2487 1
73 194 2608 1
73 194 2641 1
73 194 2651 3
73 196 1761 1
73 206 1760 1
73 210 1927 1
73 216 1653 1
73 216 1737 5
73 216 1753 1
73 216 1822 2
73 216 1916 1
73 216 1929 2
73 216 2043 1
73 216 2150 1
73 216 2152 1
73 216 2227 1
73 216 2240 2
73 216 2319 1
73 216 2337 1
73 216 2434 1
73 216 2498 2
73 216 2505 1
73 216 2510 1
73 216 2525 1
73 216 2536 1
73 216 2599 1
73 216 2606 3
73 216 2612 1
73 216 2651 2
73 216 2684 2
73 216 2689 1
73 216 2693 1
73 216 2697 4
73 216 2702 1
73 216 2705 1
73 216 2707 1
73 216 2711 2
73 224 1761 1
73 225 1761 1
73 225 2230 1
73 231 1691 1
73 231 1896 1
73 231 1898 1
73 231 1900 1
73 231 1921 1
73 231 1925 4
73 231 2042 1
73 231 2054 1
73 231 2071 1
73 231 2324 1
73 231 2343 1
73 231 2359 2
73 231 2363 8
73 231 2393 1
73 231 2400 2
73 231 2406 1
73 231 2418 1
73 231 2436 1
73 231 2446 1
73 231 2450 2
73 231 2481 2
73 231 2487 1
73 231 2538 1
73 231 2546 2
73 231 2550 1
73 231 2563 1
73 231 2580 1
73 231 2609 1
73 231 2619 2
73 231 2646 1
73 231 2692 1
73 231 2697 3
73 231 2704 7
73 231 2717 2
73 237 1759 2
73 238 1946 1
73 241 1763 1
73 243 1922 1
73 246 1651 1
73 246 1693 1
73 246 1736 1
73 246 2041 1
73 246 2241 1
73 246 2244 1
73 246 2432 1
73 246 2435 2
73 246 2488 1
73 246 2590 1
73 246 2595 1
73 246 2643 1
73 246 2650 1
73 248 2166 1
73 249 2207 1
73 249 2209 4
73 249 2214 4
73 249 2220 1
73 249 2222 2
73 271 1649 1
73 271 1651 2
73 271 1654 2
73 271 1660 1
73 271 1663 1
73 271 1665 1
73 271 1696 2
73 271 1699 3
73 271 1705 2
73 271 1709 2
73 271 1713 10
73 271 1725 3
73 271 1735 1
73 271 1894 1
73 271 1943 1
73 271 2040 1
73 271 2043 6
73 271 2111 1
73 271 2161 1
73 271 2165 1
73 271 2207 1
73 271 2213 1
73 271 2215 1
73 271 2241 1
73 271 2337 1
73 271 2365 6
73 271 2372 3
73 271 2387 2
73 271 2391 1
73 271 2393 1
73 271 2395 11
73 271 2408 2
73 271 2415 1
73 271 2417 1
73 271 2419 6
73 271 2428 3
73 271 2438 1
73 271 2449 2
73 271 2457 1
73 271 2461 1
73 271 2463 2
73 271 2466 2
73 271 2469 1
73 271 2472 1
73 271 2474 2
73 271 2481 6
73 271 2545 2
73 271 2553 1
73 271 2555 2
73 271 2559 4
73 271 2565 9
73 271 2575 3
73 271 2579 1
73 271 2588 1
73 271 2640 1
73 271 2642 1
73 271 2644 1
73 273 1653 1
73 273 1669 1
73 273 1735 2
73 273 1939 1
73 273 2140 9
73 273 2150 16
73 273 2199 1
73 273 2202 3
73 273 2207 3
73 273 2213 3
73 273 2244 1
73 273 2322 1
73 273 2337 1
73 273 2345 1
73 273 2418 1
73 273 2434 1
73 273 2598 1
73 273 2602 1
73 273 2651 3
73 273 2660 3
73 273 2678 1
73 274 2166 1
73 282 1861 1
73 282 1880 1
73 287 1884 1
73 293 1933 1
73 293 2535 1
73 297 1760 1
73 301 2535 1
73 309 1651 1
73 309 1737 2
73 309 1745 3
73 309 1752 2
73 309 1756 2
73 309 1759 2
73 309 1763 2
73 309 1786 1
73 309 1788 2
73 309 1793 1
73 309 1795 1
73 309 1797 1
73 309 1799 1
73 309 1801 1
73 309 1804 1
73 309 1807 11
73 309 1819 53
73 309 1873 13
73 309 1887 7
73 309 1895 1
73 309 1938 1
73 309 2042 1
73 309 2139 1
73 309 2240 1
73 309 2319 3
73 309 2337 2
73 309 2340 1
73 309 2488 2
73 309 2536 1
73 309 2578 1
73 309 2590 1
73 309 2599 1
73 309 2601 1
73 309 2626 1
73 309 2629 1
73 309 2635 1
73 309 2651 1
73 309 2662 1
73 309 2669 1
73 322 2136 1
73 322 2138 3
73 322 2143 2
73 322 2146 8
73 322 2156 3
73 322 2160 1
73 330 1652 1
73 330 1725 1
73 330 1929 1
73 330 2109 9
73 330 2151 1
73 330 2246 1
73 330 2317 1
73 330 2324 1
73 330 2334 4
73 330 2488 1
73 330 2491 1
73 330 2578 1
73 330 2600 2
73 330 2609 1
73 330 2619 1
73 330 2632 1
73 330 2640 2
73 330 2648 2
73 330 2662 1
73 330 2678 1
73 333 2494 1
73 333 2529 2
73 335 1895 1
73 338 1904 1
73 338 2172 1
73 338 2175 1
73 338 2177 2
73 341 1647 1
73 341 1650 1
73 341 1652 1
73 341 1660 1
73 341 1734 1
73 341 1939 1
73 341 2116 1
73 341 2317 1
73 341 2338 1
73 341 2341 1
73 341 2386 1
73 341 2434 1
73 341 2437 2
73 341 2600 1
73 341 2610 1
73 341 2620 1
73 341 2651 1
73 341 2703 1
73 341 2708 3
73 341 2717 1
73 347 1917 1
73 354 1757 1
73 357 2133 1
73 365 2128 2
73 365 2131 1
74 76 2175 1
74 77 1913 1
74 77 1915 2
74 77 1919 1
74 77 1924 1
74 77 1927 1
74 77 1930 2
74 77 1935 1
74 77 2139 1
74 80 1752 1
74 80 1756 1
74 80 1762 1
74 80 1885 2
74 80 1890 1
74 80 1893 1
74 80 1898 1
74 83 1944 2
74 83 2136 1
74 83 2144 1
74 83 2149 6
74 83 2156 1
74 83 2160 1
74 92 2144 6
74 92 2151 12
74 92 2168 1
74 92 2170 1
74 92 2181 2
74 111 1614 4
74 111 1621 1
74 111 1624 1
74 111 1626 4
74 111 1631 1
74 111 1645 3
74 111 1660 1
74 111 1712 1
74 111 1746 2
74 111 1897 1
74 111 1945 1
74 111 1949 1
74 111 1951 2
74 111 1955 1
74 111 1965 3
74 111 1970 6
74 111 1978 1
74 111 1981 3
74 111 1985 1
74 111 1987 16
74 111 2005 1
74 111 2007 1
74 111 2009 7
74 111 2020 3
74 111 2024 2
74 111 2027 5
74 111 2033 4
74 111 2038 10
74 111 2053 2
74 111 2056 1
74 111 2059 2
74 111 2062 8
74 111 2071 3
74 111 2076 13
74 111 2091 1
74 111 2100 1
74 111 2110 1
74 111 2112 3
74 111 2256 1
74 111 2264 2
74 111 2297 2
74 111 2665 1
74 111 2667 7
74 111 2675 12
74 111 2707 1
74 116 2493 1
74 129 1894 1
74 129 2133 1
74 143 2173 1
74 143 2494 1
74 152 1670 2
74 152 1966 1
74 152 2033 1
74 152 2105 1
74 152 2124 10
74 152 2236 1
74 152 2238 1
74 152 2335 1
74 152 2341 2
74 152 2370 1
74 152 2472 1
74 152 2474 1
74 152 2535 1
74 152 2595 1
74 152 2623 1
74 152 2640 3
74 152 2652 2
74 152 2666 1
74 152 2673 1
74 152 2719 1
74 155 2216 1
74 170 1901 1
74 186 1899 1
74 186 1914 1
74 186 1916 3
74 186 2703 1
74 188 1655 1
74 188 1661 2
74 188 1751 1
74 188 1753 4
74 188 1781 12
74 188 1796 1
74 188 1799 1
74 188 1803 2
74 188 1813 12
74 188 1826 3
74 188 1831 3
74 188 1836 3
74 188 1840 3
74 188 1845 2
74 188 1849 2
74 188 1852 1
74 188 1857 4
74 188 1862 1
74 188 1866 1
74 188 1868 1
74 188 1870 3
74 188 1875 3
74 188 1880 4
74 188 1889 1
74 188 1893 1
74 188 2230 1
74 188 2234 1
74 188 2248 3
74 188 2292 1
74 188 2476 1
74 188 2481 1
74 188 2483 1
74 188 2486 2
74 188 2489 1
74 188 2493 1
74 188 2495 1
74 188 2498 1
74 188 2502 1
74 188 2508 4
74 188 2514 2
74 188 2518 1
74 188 2522 3
74 188 2537 1
74 188 2577 1
74 188 2631 1
74 191 1889 1
74 193 1645 1
74 193 1647 1
74 193 1649 1
74 193 1653 1
74 193 1655 1
74 193 1657 1
74 193 1669 1
74 193 1957 1
74 193 1963 1
74 193 1968 1
74 193 1981 1
74 193 2006 1
74 193 2015 1
74 193 2026 1
74 193 2029 1
74 193 2031 2
74 193 2137 4
74 193 2143 7
74 193 2151 2
74 193 2155 4
74 193 2160 2
74 193 2165 1
74 193 2183 2
74 193 2186 2
74 193 2189 2
74 193 2193 1
74 193 2196 5
74 193 2204 1
74 193 2206 3
74 193 2210 1
74 193 2213 1
74 193 2231 2
74 193 2237 1
74 193 2242 1
74 193 2338 4
74 193 2345 3
74 193 2352 2
74 193 2378 1
74 193 2391 1
74 193 2397 2
74 193 2403 2
74 193 2413 1
74 193 2416 3
74 193 2421 2
74 193 2428 2
74 193 2434 1
74 193 2436 2
74 193 2441 6
74 193 2449 2
74 193 2456 1
74 193 2459 3
74 193 2464 1
74 193 2468 1
74 193 2472 2
74 193 2542 1
74 193 2546 1
74 193 2550 6
74 193 2562 2
74 193 2565 1
74 193 2569 1
74 193 2571 6
74 193 2579 3
74 193 2583 1
74 193 2585 6
74 193 2592 12
74 193 2619 1
74 193 2654 1
74 193 2659 2
74 193 2667 1
74 193 2674 1
74 193 2681 2
74 194 2128 3
74 194 2132 4
74 214 2218 1
74 216 2151 3
74 216 2155 1
74 216 2159 1
74 216 2162 1
74 229 1613 3
74 229 1618 1
74 229 1620 1
74 229 1624 3
74 229 1632 4
74 229 1637 2
74 229 1640 5
74 229 1646 3
74 229 1656 1
74 229 1661 3
74 229 1671 2
74 229 1711 2
74 229 1743 1
74 229 1746 1
74 229 1896 1
74 229 1898 1
74 229 1948 2
74 229 1952 2
74 229 1956 1
74 229 1958 2
74 229 1964 1
74 229 1966 1
74 229 1968 4
74 229 1975 1
74 229 1977 2
74 229 1981 1
74 229 1983 5
74 229 1991 1
74 229 1995 3
74 229 1999 4
74 229 2004 1
74 229 2010 3
74 229 2015 3
74 229 2019 3
74 229 2027 2
74 229 2030 5
74 229 2036 16
74 229 2056 5
74 229 2062 5
74 229 2068 1
74 229 2078 1
74 229 2086 1
74 229 2099 1
74 229 2104 3
74 229 2108 1
74 229 2110 1
74 229 2113 1
74 229 2242 1
74 229 2251 1
74 229 2333 1
74 229 2338 3
74 229 2342 2
74 229 2348 8
74 229 2358 1
74 229 2361 3
74 229 2366 2
74 229 2370 2
74 229 2373 3
74 229 2377 5
74 229 2383 1
74 229 2385 3
74 229 2389 1
74 229 2391 3
74 229 2395 1
74 229 2397 13
74 229 2412 7
74 229 2420 7
74 229 2428 3
74 229 2434 4
74 229 2440 8
74 229 2449 1
74 229 2451 1
74 229 2453 2
74 229 2456 2
74 229 2463 1
74 229 2466 5
74 229 2483 1
74 229 2539 10
74 229 2553 1
74 229 2555 1
74 229 2557 11
74 229 2572 5
74 229 2578 1
74 229 2581 1
74 229 2583 1
74 229 2585 1
74 229 2588 2
74 229 2591 2
74 229 2594 2
74 229 2597 1
74 229 2599 5
74 229 2607 2
74 229 2610 1
74 229 2615 1
74 229 2617 2
74 229 2623 2
74 229 2627 1
74 229 2629 1
74 229 2631 1
74 229 2638 1
74 229 2674 2
74 229 2689 2
74 231 2130 1
74 234 2167 1
74 236 1896 1
74 247 1648 1
74 247 1653 3
74 247 1658 1
74 247 1903 1
74 247 1962 1
74 247 1964 1
74 247 2115 1
74 247 2235 1
74 247 2238 3
74 247 2476 1
74 247 2597 1
74 247 2674 1
74 247 2713 1
74 249 2198 3
74 249 2204 2
74 249 2211 3
74 249 2215 5
74 249 2225 3
74 266 1945 1
74 271 1903 1
74 271 1913 2
74 271 1917 1
74 271 1922 3
74 271 1934 1
74 271 2180 1
74 271 2199 1
74 271 2201 1
74 271 2206 1
74 271 2209 1
74 271 2211 4
74 271 2216 1
74 271 2536 1
74 273 2144 1
74 273 2147 1
74 273 2151 3
74 273 2157 3
74 273 2161 2
74 273 2190 1
74 273 2211 1
74 273 2213 1
74 277 2229 1
74 277 2233 1
74 277 2719 1
74 288 1921 1
74 288 1930 2
74 288 2495 1
74 293 1648 1
74 293 1652 1
74 293 1676 1
74 293 1749 2
74 293 1752 1
74 293 1810 1
74 293 1886 2
74 293 1894 3
74 293 1898 1
74 293 1924 1
74 293 1927 2
74 293 1944 2
74 293 1956 1
74 293 2050 1
74 293 2054 1
74 293 2060 1
74 293 2106 1
74 293 2117 1
74 293 2121 2
74 293 2242 1
74 293 2314 1
74 293 2317 1
74 293 2321 1
74 293 2327 1
74 293 2333 1
74 293 2342 1
74 293 2373 1
74 293 2400 1
74 293 2402 1
74 293 2410 1
74 293 2434 1
74 293 2457 1
74 293 2459 1
74 293 2480 2
74 293 2606 1
74 293 2618 2
74 293 2623 1
74 293 2626 2
74 293 2638 1
74 293 2640 1
74 293 2650 1
74 293 2656 2
74 301 1670 2
74 301 1675 1
74 301 1748 1
74 301 1945 1
74 301 1963 1
74 301 2057 1
74 301 2075 1
74 301 2090 1
74 301 2092 1
74 301 2098 1
74 301 2105 1
74 301 2108 1
74 301 2342 2
74 301 2347 2
74 301 2454 1
74 301 2472 3
74 301 2617 2
74 301 2625 3
74 301 2691 2
74 301 2694 4
74 301 2701 3
74 301 2706 1
74 301 2710 2
74 309 2493 1
74 309 2536 1
74 315 2343 1
74 316 2138 1
74 322 1908 6
74 322 1916 1
74 322 1918 2
74 322 1921 5
74 322 1927 4
74 322 1934 2
74 322 2136 6
74 322 2143 19
74 322 2233 1
74 322 2510 1
74 322 2718 2
74 330 2123 1
74 330 2130 2
74 330 2134 2
74 330 2167 4
74 330 2181 2
74 333 1661 1
74 333 1671 1
74 333 1674 1
74 333 1713 1
74 333 1748 2
74 333 1895 1
74 333 1922 2
74 333 1925 3
74 333 1931 3
74 333 1938 4
74 333 2088 1
74 333 2090 1
74 333 2095 1
74 333 2099 1
74 333 2104 2
74 333 2121 1
74 333 2230 1
74 333 2236 2
74 333 2336 5
74 333 2461 2
74 333 2476 1
74 333 2575 1
74 333 2579 1
74 333 2633 3
74 333 2707 1
74 333 2710 2
74 338 1632 1
74 338 1646 1
74 338 1665 2
74 338 1671 2
74 338 1688 1
74 338 1690 1
74 338 1701 1
74 338 1711 1
74 338 1947 2
74 338 1966 1
74 338 1968 1
74 338 1973 4
74 338 1981 1
74 338 1983 2
74 338 1987 3
74 338 1993 3
74 338 2000 1
74 338 2003 1
74 338 2007 6
74 338 2015 1
74 338 2019 2
74 338 2022 5
74 338 2028 1
74 338 2030 2
74 338 2123 2
74 338 2197 1
74 338 2237 1
74 338 2242 1
74 338 2251 1
74 338 2337 1
74 338 2339 1
74 338 2342 2
74 338 2346 1
74 338 2361 1
74 338 2373 2
74 338 2378 1
74 338 2390 1
74 338 2393 1
74 338 2399 1
74 338 2405 1
74 338 2407 4
74 338 2412 1
74 338 2414 1
74 338 2417 3
74 338 2422 1
74 338 2424 3
74 338 2430 4
74 338 2435 2
74 338 2438 1
74 338 2442 1
74 338 2444 3
74 338 2451 1
74 338 2454 2
74 338 2461 1
74 338 2463 1
74 338 2471 1
74 338 2540 1
74 338 2555 1
74 338 2561 1
74 338 2563 1
74 338 2565 1
74 338 2575 2
74 338 2578 3
74 338 2582 4
74 338 2589 4
74 338 2595 3
74 338 2599 1
74 338 2601 2
74 338 2606 1
74 338 2609 2
74 338 2613 2
74 338 2617 1
74 338 2622 10
74 338 2639 1
74 338 2672 1
74 338 2676 1
74 338 2712 7
74 341 2184 1
74 347 1653 1
74 347 1671 1
74 347 1674 2
74 347 1677 1
74 347 1679 1
74 347 1688 1
74 347 1690 1
74 347 1693 2
74 347 1696 1
74 347 1940 4
74 347 2035 2
74 347 2084 1
74 347 2089 1
74 347 2098 1
74 347 2104 4
74 347 2121 1
74 347 2264 1
74 347 2337 1
74 347 2342 1
74 347 2394 1
74 347 2456 2
74 347 2476 1
74 347 2536 1
74 347 2591 1
74 347 2598 1
74 347 2651 1
74 347 2653 2
74 347 2689 2
74 347 2701 4
74 352 2191 1
74 353 2166 1
74 357 1899 1
74 357 1907 3
74 357 1911 1
74 357 1913 2
74 357 1919 1
74 357 1922 3
74 357 1929 1
74 357 1932 3
74 357 2156 1
74 361 2174 1
75 82 1894 1
75 82 1896 1
75 82 2266 1
75 82 2268 3
75 82 2275 2
75 82 2278 2
75 82 2282 1
75 82 2284 1
75 82 2288 1
75 82 2290 1
75 82 2293 1
75 82 2298 1
75 82 2303 1
75 96 1742 1
75 96 1750 2
75 96 1755 2
75 96 1772 1
75 96 1816 1
75 96 1824 1
75 96 1828 1
75 96 1846 1
75 96 1871 1
75 96 1895 1
75 96 1898 4
75 96 1904 2
75 96 1931 1
75 96 1933 1
75 96 1988 1
75 96 2214 1
75 96 2370 2
75 96 2374 1
75 96 2376 1
75 96 2386 2
75 96 2404 3
75 96 2415 1
75 96 2419 1
75 96 2422 1
75 96 2429 1
75 96 2665 1
75 96 2699 2
75 96 2702 5
75 107 2277 1
75 127 1710 1
75 127 1940 1
75 127 1976 3
75 127 1981 3
75 127 1985 2
75 127 1992 1
75 127 2204 1
75 127 2222 4
75 127 2228 3
75 127 2236 1
75 127 2249 1
75 127 2260 1
75 127 2340 1
75 127 2342 1
75 127 2344 1
75 127 2372 1
75 127 2385 2
75 127 2389 1
75 127 2395 2
75 127 2398 1
75 127 2400 1
75 127 2413 1
75 127 2454 1
75 127 2460 3
75 127 2464 1
75 127 2468 1
75 127 2484 1
75 127 2508 3
75 127 2524 1
75 127 2538 1
75 127 2663 1
75 127 2697 3
75 127 2702 1
75 127 2705 1
75 134 1948 1
75 134 2204 1
75 134 2210 1
75 134 2217 1
75 134 2219 2
75 134 2374 1
75 134 2381 2
75 134 2384 1
75 134 2386 2
75 134 2389 1
75 134 2410 1
75 134 2413 1
75 134 2697 1
75 134 2699 2
75 134 2702 2
75 134 2705 1
75 138 1876 1
75 138 1878 1
75 138 1882 1
75 138 1884 2
75 138 1893 1
75 138 1896 1
75 138 1899 2
75 138 1907 1
75 138 1941 1
75 138 1987 2
75 138 2366 1
75 145 1711 1
75 145 1955 1
75 145 1960 2
75 145 1963 2
75 145 1968 2
75 145 1973 1
75 145 1986 2
75 145 2208 1
75 145 2700 1
75 145 2706 1
75 159 2261 1
75 166 2268 4
75 166 2273 4
75 166 2278 2
75 166 2282 1
75 166 2288 2
75 168 1893 1
75 168 2206 3
75 168 2214 1
75 168 2369 1
75 168 2383 1
75 168 2430 6
75 168 2437 2
75 168 2664 1
75 182 1895 1
75 182 1949 2
75 182 1952 3
75 182 1958 1
75 182 1960 2
75 182 1963 1
75 182 1968 2
75 182 2316 1
75 182 2347 1
75 182 2352 2
75 182 2355 1
75 182 2362 1
75 182 2365 3
75 182 2372 1
75 182 2376 1
75 182 2380 1
75 182 2393 1
75 182 2405 1
75 182 2698 2
75 182 2704 2
75 189 2215 1
75 191 1826 1
75 191 1894 1
75 195 1717 1
75 195 1719 1
75 195 1911 1
75 195 1936 2
75 195 1941 5
75 195 1947 1
75 197 2242 1
75 200 1950 1
75 202 1989 1
75 222 2713 1
75 245 1952 1
75 251 1956 1
75 254 1894 3
75 254 1978 1
75 254 2212 1
75 254 2312 1
75 254 2347 1
75 254 2374 1
75 254 2402 1
75 254 2453 1
75 254 2697 9
75 255 2268 3
75 255 2276 1
75 255 2279 1
75 255 2284 1
75 255 2295 1
75 257 1990 1
75 257 2365 1
75 257 2368 1
75 257 2374 2
75 257 2385 1
75 257 2621 1
75 257 2697 1
75 257 2699 1
75 257 2702 4
75 275 2310 1
75 275 2595 1
75 276 2221 10
75 276 2232 9
75 282 1974 1
75 283 2593 1
75 287 2242 1
75 296 1901 1
75 296 1986 1
75 298 2309 1
75 298 2593 1
75 305 1712 2
75 305 1715 1
75 305 1717 2
75 305 1720 2
75 305 1727 1
75 305 1735 1
75 305 1737 1
75 305 1740 4
75 305 1746 4
75 305 1754 2
75 305 1905 1
75 305 1908 1
75 305 1911 1
75 305 1917 1
75 305 1921 1
75 305 1923 3
75 305 1927 7
75 305 1936 1
75 305 1938 1
75 305 1941 7
75 305 1987 1
75 305 1991 1
75 305 1993 1
75 305 2006 1
75 305 2008 11
75 305 2020 18
75 305 2039 4
75 305 2044 1
75 305 2050 1
75 305 2053 2
75 305 2058 4
75 305 2063 1
75 305 2066 1
75 305 2068 1
75 305 2080 1
75 305 2087 1
75 305 2090 10
75 305 2101 3
75 305 2105 2
75 305 2118 3
75 305 2123 3
75 305 2128 1
75 305 2133 1
75 305 2135 1
75 305 2148 1
75 305 2154 4
75 305 2159 1
75 305 2166 4
75 305 2171 2
75 305 2175 4
75 305 2181 1
75 305 2200 3
75 305 2204 2
75 305 2207 2
75 305 2321 1
75 305 2323 7
75 305 2331 11
75 305 2367 2
75 305 2374 1
75 305 2378 1
75 305 2382 2
75 305 2385 5
75 305 2402 1
75 305 2410 1
75 305 2444 4
75 305 2449 4
75 305 2597 2
75 305 2600 1
75 305 2602 4
75 305 2607 9
75 305 2617 1
75 305 2622 1
75 305 2624 2
75 305 2628 1
75 305 2639 1
75 305 2641 1
75 305 2644 6
75 305 2655 2
75 305 2659 1
75 305 2668 1
75 305 2684 1
75 305 2687 8
75 305 2696 1
75 305 2707 6
75 305 2718 1
75 310 1977 1
75 315 1751 2
75 315 1754 1
75 315 1756 1
75 315 1760 2
75 315 1789 5
75 315 1834 1
75 315 1852 2
75 315 1859 2
75 315 1871 1
75 315 1878 3
75 315 1882 3
75 315 1886 1
75 315 1889 1
75 315 1891 2
75 315 1895 1
75 315 1899 2
75 315 1902 1
75 315 2221 1
75 315 2225 1
75 315 2228 3
75 315 2232 1
75 315 2234 1
75 315 2236 3
75 315 2242 1
75 315 2245 2
75 315 2248 1
75 315 2370 1
75 315 2374 1
75 315 2376 1
75 315 2385 1
75 315 2400 1
75 315 2403 1
75 315 2408 1
75 315 2591 1
75 315 2619 1
75 316 1813 1
75 316 1816 1
75 316 1818 1
75 316 1825 1
75 322 1814 5
75 322 1824 3
75 322 1854 1
75 322 1856 3
75 322 1860 1
75 322 1871 1
75 323 2214 1
75 327 1711 2
75 327 1714 1
75 327 1716 3
75 327 1723 2
75 327 1726 7
75 327 1734 3
75 327 1739 1
75 327 1744 2
75 327 1747 4
75 327 1752 1
75 327 1756 1
75 327 1908 7
75 327 1916 8
75 327 1925 2
75 327 1992 2
75 327 1995 11
75 327 2007 1
75 327 2009 4
75 327 2014 2
75 327 2018 1
75 327 2020 18
75 327 2039 7
75 327 2048 12
75 327 2061 2
75 327 2064 2
75 327 2067 6
75 327 2075 7
75 327 2083 2
75 327 2086 4
75 327 2091 15
75 327 2200 1
75 327 2204 2
75 327 2213 1
75 327 2215 1
75 327 2320 1
75 327 2322 18
75 327 2344 1
75 327 2367 1
75 327 2376 1
75 327 2385 2
75 327 2450 1
75 327 2457 1
75 327 2470 1
75 327 2482 1
75 327 2485 2
75 327 2490 6
75 327 2501 2
75 327 2518 1
75 327 2522 1
75 327 2600 2
75 327 2603 15
75 327 2622 9
75 327 2632 5
75 327 2638 2
75 327 2643 2
75 327 2648 1
75 327 2668 2
75 327 2676 2
75 327 2692 3
75 327 2696 1
75 327 2707 4
75 327 2714 5
75 337 1754 1
75 343 1897 1
75 344 1901 1
75 345 1970 1
75 345 2293 1
75 345 2305 2
75 346 2287 1
75 346 2305 1
75 350 2213 1
75 351 2314 1
75 364 1774 1
75 364 1776 5
75 364 1790 1
75 364 1849 1
75 364 1859 1
75 364 1861 1
75 364 1867 1
75 364 1871 1
75 364 1875 1
75 364 1895 1
75 364 1989 2
75 364 2216 1
75 364 2218 3
75 364 2374 1
75 364 2376 1
75 364 2378 3
75 364 2382 1
75 364 2384 5
75 364 2429 1
75 364 2591 1
75 364 2682 1
75 364 2701 1
76 80 1637 1
76 87 1758 1
76 87 1780 1
76 87 1801 5
76 87 1807 6
76 87 1857 1
76 87 1859 1
76 87 1863 1
76 87 1865 3
76 87 1895 2
76 88 2231 1
76 88 2237 1
76 89 2212 1
76 106 1940 1
76 106 1987 1
76 111 2203 1
76 113 2193 1
76 113 2223 1
76 113 2246 1
76 117 2243 2
76 124 1895 1
76 125 1894 2
76 128 1751 1
76 128 2591 2
76 128 2672 1
76 128 2677 1
76 128 2679 2
76 128 2682 1
76 128 2687 1
76 134 1939 1
76 135 2201 1
76 144 1697 1
76 147 1943 2
76 152 2185 1
76 153 1895 2
76 158 2259 1
76 159 1636 1
76 159 1763 2
76 159 1842 1
76 159 2055 1
76 159 2059 1
76 159 2065 2
76 159 2069 1
76 159 2078 1
76 159 2090 1
76 159 2101 1
76 159 2125 1
76 159 2129 1
76 159 2235 2
76 159 2259 1
76 159 2265 1
76 159 2267 1
76 159 2273 1
76 159 2281 1
76 159 2290 2
76 159 2293 1
76 159 2304 1
76 159 2306 24
76 159 2331 5
76 159 2337 1
76 159 2339 1
76 159 2352 1
76 159 2354 2
76 159 2373 1
76 159 2383 2
76 159 2391 5
76 159 2397 3
76 159 2401 2
76 159 2407 1
76 159 2412 3
76 159 2418 1
76 159 2426 1
76 159 2428 2
76 159 2431 5
76 159 2483 1
76 159 2501 1
76 159 2503 1
76 159 2507 1
76 159 2510 3
76 159 2515 2
76 159 2523 1
76 159 2525 1
76 159 2531 1
76 159 2544 1
76 159 2550 1
76 159 2561 2
76 159 2573 2
76 159 2579 1
76 159 2588 1
76 159 2595 2
76 159 2598 2
76 159 2601 1
76 159 2603 1
76 159 2607 6
76 159 2640 3
76 159 2647 11
76 159 2664 1
76 159 2668 1
76 159 2691 2
76 159 2703 1
76 159 2705 4
76 160 2243 1
76 161 2170 1
76 161 2212 1
76 162 2353 1
76 173 2182 1
76 179 2500 1
76 179 2682 1
76 179 2685 1
76 189 1946 1
76 190 2116 1
76 190 2120 1
76 190 2125 1
76 190 2255 1
76 190 2285 1
76 190 2406 2
76 190 2416 3
76 190 2431 1
76 190 2433 3
76 190 2500 1
76 190 2507 1
76 190 2591 1
76 190 2617 1
76 190 2637 2
76 190 2670 1
76 196 2178 1
76 197 1718 1
76 197 1727 1
76 197 1732 2
76 197 1735 1
76 198 2180 1
76 198 2210 1
76 198 2218 1
76 198 2223 1
76 198 2260 1
76 202 2256 1
76 209 2169 1
76 215 2182 1
76 221 1897 1
76 223 2210 1
76 224 2202 1
76 232 1897 1
76 236 2164 1
76 237 2177 1
76 238 2174 1
76 246 2170 1
76 254 2025 1
76 256 1726 1
76 256 1731 1
76 256 1734 1
76 256 1746 2
76 256 1902 2
76 256 1911 5
76 256 1918 1
76 256 1920 1
76 256 1935 2
76 256 1999 1
76 260 2083 1
76 260 2092 1
76 260 2095 1
76 260 2103 1
76 260 2105 1
76 260 2299 1
76 261 2457 1
76 261 2460 1
76 261 2464 1
76 261 2466 1
76 261 2470 1
76 261 2477 2
76 261 2487 1
76 268 2201 1
76 270 2185 1
76 273 2167 1
76 280 2492 1
76 284 2193 1
76 288 2177 1
76 290 2168 1
76 294 2443 1
76 303 2185 1
76 305 2237 1
76 313 2370 1
76 313 2378 1
76 313 2385 11
76 313 2398 1
76 313 2400 1
76 313 2438 1
76 313 2500 1
76 313 2538 2
76 313 2549 2
76 313 2596 1
76 313 2674 1
76 315 2253 1
76 318 2473 2
76 319 1883 1
76 319 1894 2
76 320 1678 1
76 320 1681 2
76 320 1684 1
76 320 1726 3
76 320 1730 1
76 320 1749 1
76 320 1930 2
76 320 1933 5
76 320 1944 3
76 320 1948 1
76 320 1951 1
76 320 1953 1
76 320 1957 1
76 320 1960 4
76 320 1966 3
76 320 1971 7
76 320 1979 1
76 320 1982 4
76 320 1987 2
76 320 1990 2
76 320 1997 1
76 320 2167 1
76 320 2459 1
76 320 2463 1
76 320 2467 4
76 320 2475 2
76 320 2484 1
76 320 2490 1
76 320 2493 1
76 327 1938 1
76 328 1637 1
76 332 2208 1
76 341 2172 1
76 349 2213 1
76 365 2118 1
76 365 2440 1
77 80 2513 2
77 83 1937 1
77 83 2128 2
77 83 2131 1
77 83 2133 1
77 83 2135 2
77 83 2139 2
77 83 2168 1
77 83 2172 2
77 83 2181 2
77 83 2186 1
77 83 2191 1
77 83 2195 1
77 83 2218 8
77 84 1762 1
77 85 2636 1
77 92 1651 1
77 92 1899 1
77 92 2044 1
77 92 2110 5
77 92 2117 1
77 92 2241 1
77 92 2370 1
77 92 2484 1
77 92 2545 1
77 92 2550 1
77 92 2622 1
77 92 2643 2
77 111 2120 1
77 116 1738 1
77 116 2043 1
77 116 2072 1
77 116 2111 1
77 116 2232 1
77 116 2240 1
77 116 2306 2
77 116 2309 2
77 116 2336 2
77 116 2436 2
77 116 2488 1
77 116 2621 1
77 129 1738 1
77 129 1904 2
77 129 2038 1
77 129 2072 1
77 129 2110 2
77 129 2240 1
77 129 2313 1
77 129 2340 1
77 129 2484 2
77 129 2596 1
77 129 2622 1
77 129 2652 1
77 136 1756 1
77 146 1755 1
77 170 1763 1
77 179 2140 1
77 180 1741 3
77 180 1745 3
77 180 1750 2
77 180 1753 11
77 180 1766 2
77 180 1771 1
77 180 1774 2
77 180 1780 10
77 180 1793 4
77 180 1798 5
77 180 1805 1
77 180 1807 4
77 180 1812 15
77 180 1828 3
77 180 1833 8
77 180 1842 1
77 180 1845 1
77 180 1848 1
77 180 1852 1
77 180 1854 2
77 180 1858 3
77 180 1862 10
77 180 1873 2
77 180 1876 1
77 180 1883 2
77 180 1897 1
77 180 2119 1
77 180 2228 1
77 180 2232 2
77 180 2311 1
77 180 2341 1
77 180 2486 2
77 180 2494 1
77 180 2595 3
77 180 2599 1
77 180 2621 1
77 186 1915 1
77 186 1917 1
77 188 1893 1
77 188 2140 1
77 188 2657 1
77 191 1909 1
77 194 1732 1
77 194 1906 1
77 194 1943 2
77 194 1946 2
77 194 1957 3
77 194 2037 2
77 194 2043 1
77 194 2118 1
77 194 2233 1
77 194 2239 3
77 194 2306 3
77 194 2337 1
77 194 2362 1
77 194 2368 4
77 194 2374 1
77 194 2380 3
77 194 2387 2
77 194 2412 1
77 194 2423 2
77 194 2432 3
77 194 2440 1
77 194 2443 3
77 194 2447 1
77 194 2452 1
77 194 2454 3
77 194 2458 1
77 194 2464 2
77 194 2480 1
77 194 2489 1
77 194 2592 1
77 194 2596 2
77 194 2647 1
77 194 2655 1
77 196 1761 1
77 203 1754 1
77 215 1758 1
77 216 1989 1
77 216 2016 1
77 216 2038 1
77 216 2043 1
77 216 2112 2
77 216 2117 1
77 216 2240 2
77 216 2311 1
77 216 2313 1
77 216 2337 2
77 216 2412 1
77 216 2603 2
77 216 2619 1
77 216 2676 5
77 216 2682 2
77 216 2686 7
77 216 2695 1
77 216 2697 2
77 216 2700 1
77 216 2702 11
77 216 2715 1
77 224 1761 1
77 230 1755 1
77 231 1669 1
77 231 1671 2
77 231 1674 4
77 231 1679 1
77 231 1684 3
77 231 1688 1
77 231 1973 1
77 231 1982 1
77 231 1990 1
77 231 2096 5
77 231 2102 3
77 231 2117 1
77 231 2232 1
77 231 2240 1
77 231 2248 3
77 231 2252 1
77 231 2256 1
77 231 2259 1
77 231 2300 1
77 231 2307 1
77 231 2310 3
77 231 2337 1
77 231 2602 1
77 231 2605 1
77 231 2621 1
77 231 2661 2
77 232 2138 1
77 237 1759 1
77 246 1896 1
77 246 2244 1
77 246 2307 1
77 246 2606 1
77 271 1738 1
77 271 1914 3
77 271 1923 3
77 271 1933 3
77 271 2072 1
77 271 2112 3
77 271 2116 2
77 271 2240 1
77 271 2242 1
77 271 2337 1
77 271 2339 2
77 271 2491 1
77 271 2606 1
77 271 2609 1
77 271 2621 1
77 271 2709 1
77 273 1691 1
77 273 1789 1
77 273 1793 1
77 273 1797 2
77 273 1800 1
77 273 1837 3
77 273 1842 1
77 273 1861 1
77 273 1872 1
77 273 1896 1
77 273 2337 1
77 273 2437 2
77 273 2484 2
77 273 2488 1
77 273 2493 1
77 273 2658 1
77 277 2228 1
77 279 2224 1
77 284 2137 1
77 288 1921 2
77 288 1931 1
77 293 1906 1
77 293 1923 3
77 297 1759 1
77 301 1893 1
77 309 1732 2
77 309 1740 1
77 309 1896 1
77 309 1964 1
77 309 2038 1
77 309 2304 1
77 309 2328 2
77 309 2339 3
77 309 2346 1
77 309 2387 1
77 309 2407 1
77 309 2412 1
77 309 2437 2
77 309 2551 1
77 309 2657 1
77 309 2697 1
77 322 1912 2
77 322 1915 7
77 322 1923 5
77 322 1930 2
77 322 1933 3
77 322 2125 1
77 322 2128 3
77 322 2135 2
77 322 2139 1
77 322 2173 1
77 322 2181 3
77 322 2185 3
77 322 2194 2
77 322 2218 2
77 322 2221 2
77 322 2227 1
77 330 1710 1
77 330 2311 1
77 330 2313 1
77 330 2339 1
77 330 2342 1
77 330 2345 2
77 330 2362 1
77 330 2368 1
77 330 2452 1
77 330 2466 1
77 330 2572 1
77 330 2575 1
77 330 2586 1
77 330 2599 1
77 330 2622 1
77 330 2644 1
77 330 2652 1
77 330 2655 1
77 333 1916 2
77 333 1919 3
77 333 1926 1
77 333 1928 1
77 333 1934 1
77 338 2118 1
77 338 2655 1
77 338 2657 1
77 341 1896 2
77 341 1939 1
77 341 2038 1
77 341 2112 1
77 341 2115 1
77 341 2229 1
77 341 2244 1
77 341 2303 2
77 341 2363 1
77 341 2412 1
77 341 2466 1
77 341 2488 2
77 341 2550 1
77 341 2602 2
77 341 2654 2
77 341 2703 1
77 343 2224 1
77 347 2127 1
77 347 2218 1
77 352 2142 1
77 357 1912 3
77 357 1916 4
77 357 1921 2
77 357 1926 4
77 357 2168 1
77 357 2171 1
78 85 2296 1
78 88 2266 1
78 89 2213 1
78 107 2302 1
78 113 1896 1
78 113 2099 4
78 113 2122 1
78 113 2128 4
78 113 2133 2
78 113 2312 1
78 113 2315 1
78 113 2318 1
78 113 2382 1
78 113 2384 3
78 114 1747 2
78 114 1753 1
78 114 1805 1
78 114 1830 1
78 114 1858 1
78 114 1893 7
78 114 1905 1
78 114 1912 1
78 114 1985 6
78 114 2001 2
78 114 2020 2
78 114 2028 1
78 114 2034 1
78 114 2306 1
78 119 2179 2
78 121 2271 1
78 127 1966 1
78 128 2221 1
78 128 2227 1
78 130 2181 1
78 132 1907 2
78 132 1991 2
78 132 2011 1
78 132 2304 1
78 132 2339 1
78 133 1984 1
78 134 2259 1
78 143 2177 1
78 144 1985 6
78 144 2173 1
78 144 2301 3
78 144 2312 2
78 144 2318 1
78 144 2340 1
78 144 2350 1
78 144 2352 1
78 144 2386 1
78 144 2391 4
78 144 2401 1
78 144 2403 1
78 144 2409 7
78 153 2226 1
78 161 1897 1
78 163 1916 2
78 163 1969 1
78 163 1987 2
78 163 1994 1
78 163 2163 2
78 163 2299 7
78 168 1975 1
78 169 1894 2
78 169 1910 1
78 169 2055 1
78 169 2168 2
78 169 2173 1
78 171 2250 1
78 182 1976 1
78 183 1696 1
78 183 1727 3
78 183 1740 3
78 183 1746 4
78 183 1751 1
78 183 1895 1
78 183 1916 2
78 183 1929 9
78 183 1988 1
78 183 2002 8
78 183 2011 2
78 183 2014 1
78 183 2021 2
78 183 2025 2
78 183 2039 1
78 183 2041 2
78 183 2044 1
78 183 2047 1
78 183 2132 1
78 183 2137 1
78 183 2140 6
78 183 2157 1
78 183 2298 1
78 183 2305 1
78 183 2314 1
78 183 2342 1
78 183 2415 1
78 183 2418 1
78 183 2420 2
78 183 2423 3
78 189 2301 1
78 195 2248 1
78 198 1897 1
78 198 1903 1
78 198 1917 1
78 198 1947 1
78 198 1995 1
78 198 2160 1
78 198 2162 4
78 198 2172 1
78 204 2428 1
78 205 2226 1
78 214 2174 1
78 217 1943 1
78 217 1946 1
78 217 2178 1
78 217 2193 1
78 217 2200 2
78 217 2203 1
78 217 2207 1
78 217 2211 1
78 217 2221 1
78 217 2223 1
78 217 2247 1
78 217 2272 1
78 217 2282 1
78 217 2288 1
78 221 2177 1
78 221 2237 1
78 225 2209 1
78 226 1763 1
78 226 1768 4
78 226 1782 1
78 226 1802 1
78 226 1807 1
78 226 1812 1
78 226 1816 1
78 226 1825 4
78 226 1834 2
78 226 1837 2
78 226 1874 1
78 226 1876 1
78 226 1878 5
78 226 1884 1
78 226 1890 1
78 226 1892 3
78 226 1896 2
78 234 1985 1
78 234 1992 2
78 234 2297 1
78 234 2299 1
78 234 2301 1
78 234 2424 1
78 239 1750 1
78 239 1903 1
78 239 1911 2
78 239 1915 2
78 239 1921 1
78 239 1929 6
78 239 2231 1
78 239 2235 1
78 239 2250 1
78 239 2253 1
78 239 2256 3
78 239 2262 3
78 239 2268 1
78 239 2274 1
78 239 2280 1
78 239 2282 1
78 239 2299 6
78 249 2323 1
78 249 2327 1
78 251 2264 1
78 253 1856 1
78 254 1983 1
78 265 1897 1
78 274 1916 3
78 274 1927 1
78 274 1929 5
78 274 1935 1
78 277 2169 1
78 278 2230 1
78 279 1884 1
78 279 1895 1
78 289 1896 2
78 289 1904 1
78 289 1909 1
78 289 1912 2
78 289 1918 1
78 289 1920 1
78 289 1928 1
78 289 1936 1
78 289 1939 1
78 289 1941 1
78 289 1947 1
78 289 1959 1
78 289 1988 2
78 289 1991 2
78 289 2006 1
78 289 2160 5
78 289 2170 1
78 289 2172 1
78 289 2183 1
78 289 2302 1
78 299 1858 1
78 299 1862 1
78 299 1895 1
78 299 1898 1
78 299 1995 1
78 299 2027 1
78 299 2033 1
78 299 2166 2
78 299 2194 1
78 299 2297 1
78 299 2307 1
78 299 2315 3
78 299 2342 2
78 299 2348 1
78 299 2350 3
78 299 2379 1
78 299 2381 1
78 299 2384 1
78 299 2386 1
78 303 1745 1
78 303 1747 2
78 303 1988 1
78 303 1997 1
78 303 1999 2
78 303 2009 1
78 303 2015 1
78 303 2018 16
78 303 2036 1
78 303 2044 2
78 303 2047 2
78 303 2084 1
78 303 2141 1
78 303 2299 4
78 303 2304 1
78 303 2313 1
78 303 2315 1
78 303 2317 1
78 303 2343 3
78 303 2381 1
78 303 2413 1
78 305 2261 1
78 311 1850 1
78 311 1984 1
78 311 2167 1
78 334 2178 1
78 337 1896 1
78 349 2167 1
78 353 2178 1
78 354 1984 1
78 360 2247 1
78 361 1894 1
78 361 1897 1
78 361 1907 1
78 361 2036 1
78 361 2163 1
78 361 2177 1
78 361 2306 1
78 361 2308 3
78 367 2224 1
78 367 2245 1
79 87 1672 1
79 87 2043 1
79 87 2110 1
79 87 2112 1
79 87 2357 1
79 87 2441 1
79 87 2671 1
79 103 2224 1
79 113 2292 1
79 125 1817 2
79 125 1820 3
79 125 1826 2
79 125 1844 1
79 125 1846 7
79 125 1855 15
79 128 2356 1
79 128 2441 1
79 128 2682 1
79 135 2200 1
79 153 1896 1
79 153 2119 1
79 153 2442 2
79 159 1698 1
79 159 2372 1
79 159 2551 1
79 159 2592 1
79 179 1676 1
79 179 1897 1
79 179 2355 1
79 179 2552 1
79 179 2682 1
79 187 2223 1
79 190 2312 1
79 190 2334 1
79 190 2353 1
79 190 2358 1
79 190 2683 5
79 193 2120 1
79 221 1896 1
79 223 2162 1
79 238 1817 3
79 238 1844 1
79 238 1848 1
79 238 1857 12
79 238 1894 3
79 238 2494 1
79 260 1925 1
79 260 2043 1
79 260 2119 1
79 260 2156 1
79 260 2180 1
79 260 2193 1
79 260 2294 1
79 260 2355 1
79 260 2541 1
79 260 2594 1
79 286 2035 1
79 294 2495 1
79 295 2223 1
79 301 2179 2
79 301 2193 1
79 313 1658 2
79 313 1674 1
79 313 1681 2
79 313 1695 2
79 313 1698 1
79 313 1700 22
79 313 1727 8
79 313 1739 2
79 313 1742 7
79 313 1754 1
79 313 1756 1
79 313 1819 7
79 313 1843 2
79 313 1847 1
79 313 1851 1
79 313 1866 1
79 313 1882 5
79 313 1889 1
79 313 1894 2
79 313 1898 1
79 313 1910 2
79 313 1916 1
79 313 1918 1
79 313 1925 2
79 313 1953 4
79 313 1959 3
79 313 1963 3
79 313 1973 2
79 313 1977 1
79 313 1981 1
79 313 1984 2
79 313 1987 2
79 313 1991 4
79 313 1996 1
79 313 1998 1
79 313 2002 5
79 313 2009 7
79 313 2018 2
79 313 2021 1
79 313 2024 3
79 313 2028 1
79 313 2031 1
79 313 2041 1
79 313 2043 2
79 313 2046 1
79 313 2112 1
79 313 2114 1
79 313 2118 1
79 313 2124 1
79 313 2148 1
79 313 2155 1
79 313 2232 1
79 313 2238 1
79 313 2246 1
79 313 2295 1
79 313 2297 1
79 313 2306 1
79 313 2308 3
79 313 2312 4
79 313 2319 1
79 313 2321 1
79 313 2326 1
79 313 2329 1
79 313 2337 1
79 313 2340 4
79 313 2345 1
79 313 2347 1
79 313 2361 1
79 313 2363 4
79 313 2370 1
79 313 2373 5
79 313 2394 4
79 313 2400 1
79 313 2402 21
79 313 2424 2
79 313 2441 1
79 313 2444 4
79 313 2449 1
79 313 2454 2
79 313 2461 1
79 313 2464 1
79 313 2466 2
79 313 2469 5
79 313 2475 4
79 313 2481 1
79 313 2484 3
79 313 2488 2
79 313 2491 1
79 313 2501 24
79 313 2531 1
79 313 2535 1
79 313 2538 4
79 313 2546 1
79 313 2552 1
79 313 2554 2
79 313 2558 4
79 313 2567 2
79 313 2572 2
79 313 2575 1
79 313 2581 5
79 313 2587 1
79 313 2589 1
79 313 2593 1
79 313 2596 2
79 313 2599 1
79 313 2664 1
79 313 2669 1
79 313 2671 2
79 313 2679 1
79 313 2688 1
79 313 2698 2
79 320 2494 1
79 330 2120 1
79 353 2229 1
79 360 2037 1
79 362 2223 1
79 365 1697 1
79 365 2042 1
79 365 2044 2
79 365 2550 2
79 365 2590 2
79 367 1897 1
80 83 1691 2
80 83 1696 2
80 83 1699 1
80 83 1733 1
80 83 1746 1
80 83 1748 2
80 83 1958 1
80 83 1960 1
80 83 1972 2
80 83 1978 15
80 83 2049 1
80 83 2088 1
80 83 2116 1
80 83 2119 1
80 83 2239 1
80 83 2242 4
80 83 2248 1
80 83 2250 8
80 83 2260 1
80 83 2325 2
80 83 2345 1
80 83 2348 5
80 83 2365 1
80 111 1916 1
80 111 1936 1
80 111 2219 2
80 111 2222 2
80 111 2225 1
80 116 2137 1
80 129 2211 2
80 129 2409 1
80 138 1894 1
80 143 1684 1
80 143 1709 1
80 143 1729 1
80 143 1899 1
80 143 1938 3
80 143 1945 2
80 143 2138 1
80 143 2240 1
80 143 2242 3
80 143 2246 3
80 143 2258 1
80 143 2261 9
80 143 2271 14
80 143 2286 2
80 143 2289 1
80 143 2291 24
80 143 2316 7
80 143 2324 1
80 143 2326 3
80 143 2331 4
80 143 2344 2
80 143 2347 11
80 143 2374 1
80 143 2380 1
80 143 2383 1
80 143 2399 1
80 143 2419 1
80 143 2465 1
80 143 2483 1
80 143 2490 1
80 143 2539 1
80 143 2545 2
80 143 2572 1
80 143 2585 1
80 143 2609 4
80 143 2641 1
80 143 2659 2
80 143 2671 1
80 143 2675 1
80 143 2681 1
80 143 2699 2
80 143 2708 5
80 146 2163 1
80 146 2165 1
80 146 2168 1
80 146 2172 2
80 146 2178 4
80 149 1902 1
80 149 1904 1
80 149 1910 1
80 149 1944 2
80 149 2049 2
80 149 2135 3
80 149 2139 1
80 149 2141 2
80 149 2167 1
80 149 2182 1
80 149 2184 1
80 149 2187 3
80 149 2212 1
80 149 2215 1
80 149 2231 1
80 149 2234 1
80 149 2245 1
80 149 2248 1
80 149 2261 1
80 149 2263 22
80 149 2288 2
80 149 2298 1
80 149 2301 1
80 149 2304 3
80 149 2312 1
80 149 2316 4
80 149 2321 3
80 149 2327 1
80 149 2330 1
80 149 2333 1
80 149 2344 1
80 149 2347 1
80 149 2349 2
80 149 2352 2
80 149 2355 1
80 149 2381 1
80 149 2495 1
80 149 2575 1
80 149 2583 1
80 149 2637 1
80 149 2651 1
80 149 2667 1
80 149 2705 1
80 149 2707 1
80 149 2709 1
80 152 1898 2
80 152 1914 2
80 152 1919 5
80 152 1925 1
80 152 1928 5
80 152 1934 1
80 152 1937 1
80 152 1939 1
80 152 2415 2
80 152 2642 2
80 159 2154 1
80 169 2241 1
80 180 2213 1
80 180 2223 4
80 186 1690 1
80 186 1900 1
80 186 1910 1
80 186 2085 2
80 186 2093 1
80 186 2099 3
80 186 2105 2
80 186 2247 3
80 186 2257 1
80 186 2259 1
80 186 2345 3
80 186 2349 1
80 186 2351 1
80 186 2354 1
80 186 2358 2
80 186 2395 1
80 186 2399 1
80 186 2417 1
80 186 2431 1
80 186 2479 1
80 186 2538 1
80 186 2574 1
80 186 2576 1
80 186 2594 8
80 186 2611 4
80 186 2616 1
80 186 2637 1
80 186 2668 1
80 186 2705 1
80 186 2708 5
80 188 2219 1
80 188 2223 1
80 188 2227 1
80 188 2536 1
80 191 1692 1
80 191 1757 2
80 191 1870 2
80 191 1910 1
80 191 1916 1
80 191 1925 1
80 191 1930 2
80 191 1937 8
80 191 2056 1
80 191 2095 2
80 191 2098 1
80 191 2123 2
80 191 2131 1
80 191 2135 1
80 191 2139 1
80 191 2151 1
80 191 2160 1
80 191 2211 1
80 191 2234 1
80 191 2269 2
80 191 2285 1
80 191 2287 1
80 191 2289 3
80 191 2313 1
80 191 2328 3
80 191 2337 5
80 191 2343 1
80 191 2346 13
80 191 2380 1
80 191 2399 1
80 191 2475 1
80 191 2486 2
80 191 2494 1
80 191 2500 1
80 191 2536 1
80 191 2539 1
80 191 2549 1
80 191 2580 1
80 191 2583 1
80 191 2590 3
80 191 2635 1
80 191 2644 1
80 191 2649 2
80 191 2654 1
80 191 2662 1
80 191 2698 1
80 191 2705 3
80 191 2717 1
80 194 1912 1
80 194 1915 1
80 216 2134 1
80 223 2206 1
[truncated: 631,274 more chars]
