# Supplementary material for: The role of heterogeneity in contact timing and duration in network models of influenza spread in schools
Source: J R Soc Interface. 2015 Jul 6;12(108):20150279. doi: 10.1098/rsif.2015.0279 (PMC4528592; doi:10.1098/rsif.2015.0279)
Supplement: Dataset D4 [file rsif20150279supp5.txt]

id1 id2 startTime duration
1 2 1710 2
1 2 2418 1
1 6 2446 1
1 8 1609 1
1 8 1648 1
1 12 2640 1
1 12 2642 1
1 14 2282 1
1 17 2303 2
1 21 2516 1
1 22 2275 1
1 23 2639 1
1 23 2641 1
1 25 2446 1
1 26 1967 2
1 32 2654 3
1 32 2659 1
1 33 2472 1
1 34 2376 1
1 35 1568 1
1 35 1654 1
1 35 1829 1
1 35 1831 1
1 35 1836 1
1 35 2091 1
1 35 2124 1
1 35 2260 1
1 35 2347 1
1 35 2353 1
1 35 2356 1
1 35 2360 1
1 35 2367 2
1 35 2370 3
1 35 2380 2
1 35 2494 1
1 35 2541 1
1 35 2545 1
1 35 2547 1
1 35 2549 1
1 35 2578 1
1 35 2580 1
1 35 2605 1
1 35 2637 1
1 35 2663 1
1 37 1827 1
1 39 2657 1
1 41 2662 1
1 44 2442 2
1 45 2426 1
1 47 2605 1
1 49 2265 1
1 51 2417 1
1 52 2364 1
1 53 1570 1
1 53 1667 1
1 53 1669 1
1 53 2117 1
1 53 2119 3
1 53 2125 1
1 53 2131 2
1 53 2138 2
1 53 2141 1
1 53 2155 6
1 53 2164 1
1 53 2166 1
1 53 2170 2
1 53 2173 2
1 53 2176 1
1 53 2180 2
1 53 2185 4
1 53 2190 4
1 53 2202 3
1 53 2286 1
1 53 2289 1
1 53 2301 1
1 53 2324 1
1 53 2384 1
1 53 2386 1
1 53 2389 1
1 53 2394 1
1 53 2400 2
1 53 2424 1
1 53 2427 1
1 53 2446 2
1 53 2454 1
1 53 2459 1
1 53 2461 1
1 53 2513 1
1 53 2534 1
1 53 2538 3
1 53 2546 1
1 53 2561 2
1 53 2567 1
1 53 2595 1
1 53 2600 1
1 53 2602 5
1 53 2614 1
1 53 2617 2
1 53 2621 1
1 53 2632 3
1 53 2639 1
1 53 2648 1
1 53 2650 2
1 53 2662 1
1 55 1967 1
1 55 2252 1
1 55 2273 1
1 55 2659 1
1 58 1989 1
1 58 2277 1
1 64 1671 3
1 64 1685 1
1 64 1690 1
1 64 1755 1
1 64 1804 1
1 64 1811 1
1 64 1838 1
1 64 2428 1
1 64 2430 1
1 64 2512 1
1 64 2535 1
1 64 2537 7
1 64 2548 2
1 64 2551 20
1 64 2573 9
1 64 2583 23
1 64 2607 3
1 64 2611 2
1 64 2614 1
1 64 2616 1
1 64 2624 15
1 64 2640 9
1 64 2650 15
1 72 1879 1
1 72 1881 1
1 72 1891 1
1 72 1893 1
1 72 1896 2
1 72 1899 1
1 72 1901 1
1 72 1908 2
1 72 1926 1
1 72 1929 2
1 72 1934 1
1 82 2299 1
1 82 2564 1
1 82 2660 1
1 84 1686 1
1 85 1685 1
1 85 1790 2
1 85 1793 1
1 85 1802 1
1 85 1804 1
1 85 1806 1
1 85 1819 1
1 85 1841 1
1 88 1583 1
1 88 2203 1
1 88 2341 1
1 88 2404 1
1 88 2420 1
1 88 2433 1
1 88 2456 1
1 88 2540 2
1 88 2543 1
1 88 2549 1
1 88 2552 3
1 88 2557 1
1 88 2567 1
1 88 2622 1
1 88 2625 1
1 88 2637 1
1 88 2651 4
1 88 2656 1
1 88 2662 2
1 89 1986 1
1 90 1693 1
1 90 1700 1
1 90 2270 1
1 91 2605 1
1 94 1672 3
1 94 1700 1
1 94 1709 1
1 94 1715 1
1 94 1722 1
1 94 1767 1
1 94 1786 1
1 94 1823 1
1 94 1825 1
1 94 1994 1
1 94 2007 1
1 94 2081 1
1 94 2086 2
1 94 2089 1
1 94 2091 1
1 94 2203 1
1 94 2241 1
1 94 2342 1
1 94 2447 1
1 94 2449 1
1 94 2455 1
1 94 2483 1
1 94 2535 1
1 94 2540 1
1 94 2543 1
1 94 2550 1
1 94 2561 3
1 94 2565 3
1 94 2579 2
1 94 2587 1
1 102 2378 1
1 103 2261 1
1 103 2294 1
1 103 2312 1
1 103 2357 1
1 107 1660 1
1 107 1832 1
1 107 1834 1
1 107 2213 1
1 107 2342 1
1 107 2384 1
1 107 2404 1
1 107 2460 1
1 107 2484 1
1 107 2540 1
1 107 2557 1
1 107 2567 1
1 110 2425 1
1 112 2205 1
1 112 2207 1
1 112 2536 12
1 112 2549 1
1 112 2551 10
1 112 2563 20
1 112 2584 1
1 112 2586 3
1 112 2590 1
1 112 2592 1
1 112 2595 1
1 112 2597 1
1 112 2615 1
1 112 2620 1
1 112 2622 1
1 112 2625 1
1 112 2628 1
1 112 2634 1
1 112 2636 1
1 112 2662 2
1 117 2380 1
1 121 1666 1
1 121 1687 1
1 121 1836 1
1 121 2091 1
1 121 2115 1
1 121 2260 1
1 121 2331 2
1 121 2338 1
1 121 2340 2
1 121 2397 1
1 121 2421 1
1 121 2441 2
1 121 2453 1
1 121 2456 2
1 121 2483 1
1 121 2512 1
1 121 2538 1
1 121 2540 1
1 121 2548 1
1 121 2554 1
1 121 2556 2
1 121 2564 1
1 121 2566 3
1 121 2576 1
1 121 2585 2
1 121 2605 1
1 121 2624 2
1 121 2640 1
1 121 2653 1
1 124 2660 1
1 132 2448 2
1 134 2288 1
1 135 2212 1
1 135 2217 1
1 135 2553 1
1 135 2557 1
1 135 2561 1
1 135 2613 1
1 135 2642 1
1 135 2651 2
1 135 2656 1
1 136 2642 1
1 136 2646 1
1 137 1750 1
1 137 1753 1
1 137 1796 1
1 137 1822 2
1 137 1827 1
1 137 1829 2
1 137 2417 1
1 138 2281 1
1 139 1579 1
1 139 1670 1
1 139 1688 1
1 139 1706 1
1 139 1723 1
1 139 1751 1
1 139 1754 2
1 139 1760 1
1 139 1827 1
1 139 1837 1
1 139 2077 3
1 139 2081 6
1 139 2089 1
1 139 2091 1
1 139 2093 1
1 139 2114 1
1 139 2118 1
1 139 2496 1
1 139 2543 1
1 139 2564 1
1 139 2566 1
1 139 2581 2
1 139 2585 1
1 139 2599 1
1 139 2601 2
1 139 2607 1
1 139 2613 1
1 139 2635 2
1 139 2638 1
1 139 2642 5
1 139 2648 4
1 139 2653 6
1 139 2660 2
1 141 2657 1
1 143 2516 1
1 144 1842 1
1 144 1863 2
1 144 1881 1
1 144 1883 1
1 144 1888 1
1 144 1894 1
1 144 1898 20
1 144 1919 1
1 144 1922 1
1 144 1927 3
1 144 1932 2
1 144 2265 1
1 145 1989 1
1 145 2299 1
1 146 2640 3
1 146 2644 1
1 147 1967 1
1 147 2379 1
1 150 2659 1
1 154 1829 1
1 155 2605 3
1 156 1639 3
1 156 1870 1
1 156 1899 3
1 156 1906 9
1 156 1916 1
1 156 1919 1
1 156 1921 15
1 157 2416 1
1 160 2527 1
1 168 1963 1
1 168 1969 1
1 168 2269 1
1 168 2278 1
1 168 2295 1
1 173 2662 1
1 175 1572 1
1 175 1578 1
1 175 1651 1
1 175 1668 1
1 175 1996 1
1 175 2120 1
1 175 2122 4
1 175 2194 1
1 175 2203 2
1 175 2213 1
1 175 2285 1
1 175 2289 1
1 175 2299 2
1 175 2307 1
1 175 2311 1
1 175 2316 1
1 175 2318 6
1 175 2325 1
1 175 2329 2
1 175 2378 1
1 175 2383 2
1 175 2386 6
1 175 2393 1
1 175 2396 3
1 175 2400 2
1 175 2413 7
1 175 2425 1
1 175 2427 2
1 175 2430 3
1 175 2435 1
1 175 2437 1
1 175 2439 10
1 175 2450 4
1 175 2459 1
1 175 2480 1
1 175 2485 1
1 175 2536 2
1 175 2539 2
1 175 2545 1
1 175 2552 1
1 175 2554 1
1 175 2556 1
1 175 2561 2
1 175 2566 2
1 175 2569 18
1 175 2592 3
1 175 2597 1
1 175 2599 1
1 175 2605 4
1 175 2611 1
1 175 2615 1
1 175 2617 2
1 175 2621 1
1 175 2623 1
1 175 2625 3
1 175 2630 1
1 175 2633 5
1 175 2639 4
1 175 2648 1
1 175 2650 1
1 175 2656 1
1 175 2663 1
1 175 2665 1
1 178 2503 1
1 178 2653 3
1 183 1827 1
1 183 2441 7
1 183 2449 4
1 184 1826 1
1 184 1841 1
1 185 1968 1
1 185 2265 1
1 185 2313 2
1 185 2328 1
1 185 2401 1
1 185 2441 1
1 185 2462 1
1 185 2465 1
1 185 2467 1
1 185 2470 1
1 185 2489 2
1 185 2493 2
1 185 2534 4
1 185 2539 2
1 185 2543 1
1 185 2558 1
1 185 2564 1
1 185 2566 6
1 185 2573 2
1 185 2576 1
1 185 2581 5
1 185 2590 3
1 185 2595 1
1 185 2597 1
1 185 2602 2
1 185 2614 2
1 185 2620 2
1 185 2627 1
1 185 2632 1
1 185 2634 2
1 185 2640 1
1 185 2644 1
1 185 2647 1
1 185 2652 3
1 185 2657 1
1 185 2662 1
1 185 2665 1
1 189 2308 1
1 189 2336 1
1 195 1662 1
1 195 1670 1
1 195 1829 1
1 195 2201 1
1 195 2210 2
1 195 2261 1
1 195 2346 1
1 195 2483 1
1 195 2494 1
1 195 2539 1
1 195 2553 2
1 195 2558 1
1 195 2579 2
1 195 2582 2
1 195 2585 2
1 195 2605 4
1 195 2612 3
1 195 2622 1
1 195 2624 1
1 195 2640 2
1 196 2604 1
1 197 2001 1
1 197 2026 1
1 197 2047 1
1 197 2372 1
1 198 2247 1
1 198 2448 1
1 200 1662 1
1 200 2200 1
1 202 2272 1
1 202 2352 1
1 202 2372 1
1 203 1675 6
1 203 1684 2
1 203 1692 1
1 203 1695 1
1 203 1700 2
1 203 1706 1
1 203 1708 2
1 203 1711 1
1 203 1719 3
1 203 1730 1
1 203 1734 1
1 203 1742 1
1 203 1745 1
1 203 1753 1
1 203 1755 1
1 203 1759 2
1 203 1763 1
1 203 1768 1
1 203 1773 1
1 203 1781 2
1 203 1787 2
1 203 1790 1
1 203 1793 1
1 203 1798 1
1 203 1800 1
1 203 1804 1
1 203 1806 1
1 203 1808 3
1 203 1812 2
1 203 1819 4
1 203 1824 1
1 203 2417 1
1 204 2503 1
1 204 2660 1
1 207 2652 1
1 211 2341 1
1 214 2638 1
1 214 2641 1
1 214 2643 1
1 222 1567 3
1 222 1572 1
1 222 1593 2
1 222 2245 1
1 222 2333 1
1 222 2435 1
1 222 2596 1
1 222 2607 3
1 222 2614 1
1 222 2620 1
1 222 2651 1
1 222 2656 1
1 223 2641 1
1 223 2645 1
1 224 2608 1
1 225 2528 1
1 225 2608 1
1 226 2635 1
1 226 2646 1
1 227 2109 1
1 227 2337 1
1 232 2238 1
1 232 2246 1
1 233 2471 1
1 234 2440 2
1 234 2443 2
1 235 2634 1
1 237 2606 1
1 237 2608 1
1 239 2445 1
1 245 1670 4
1 245 1688 3
1 245 1698 1
1 245 1707 2
1 245 1718 4
1 245 1734 1
1 245 1738 2
1 245 1745 1
1 245 1750 4
1 245 1756 5
1 245 1763 1
1 245 1766 3
1 245 1772 2
1 245 1775 1
1 245 1782 1
1 245 1784 1
1 245 1787 1
1 245 1789 3
1 245 1799 1
1 245 1803 3
1 245 1809 1
1 245 1817 1
1 245 1820 2
1 245 1823 2
1 245 1828 2
1 245 2333 2
1 245 2417 1
1 245 2433 1
1 245 2539 1
1 245 2547 1
1 245 2549 2
1 245 2552 2
1 245 2623 1
1 245 2635 1
1 245 2642 1
1 245 2644 1
1 245 2646 1
1 245 2651 1
1 245 2657 2
1 249 2599 1
1 251 2122 1
1 251 2377 1
1 252 1585 2
1 252 1998 1
1 252 2006 1
1 252 2009 1
1 252 2358 1
1 252 2368 1
1 252 2371 1
1 252 2511 1
1 252 2539 1
1 252 2553 1
1 252 2578 1
1 252 2595 3
1 252 2610 5
1 252 2623 2
1 252 2634 1
1 252 2647 1
1 252 2657 1
1 253 1838 1
1 253 1995 1
1 253 2558 1
1 253 2589 1
1 253 2643 1
1 254 1605 1
1 254 1844 1
1 254 1858 1
1 254 1870 7
1 254 1882 1
1 254 1887 1
1 254 1889 1
1 254 1899 4
1 254 1904 1
1 254 1911 1
1 254 1914 1
1 254 1925 3
1 254 1932 1
1 254 1989 1
1 255 2661 1
1 256 1945 1
1 256 1949 1
1 256 1969 1
1 256 1999 2
1 256 2231 3
1 256 2237 1
1 256 2291 1
1 256 2319 1
1 257 2285 1
1 262 2471 1
1 268 1967 1
1 282 1572 1
1 282 1580 1
1 282 1599 2
1 282 1603 1
1 282 1650 1
1 282 1661 1
1 282 1664 2
1 282 1826 2
1 282 1829 3
1 282 1835 2
1 282 1989 1
1 282 1994 1
1 282 1996 1
1 282 2002 1
1 282 2009 1
1 282 2115 1
1 282 2127 8
1 282 2136 11
1 282 2148 3
1 282 2152 10
1 282 2163 8
1 282 2172 8
1 282 2181 1
1 282 2183 9
1 282 2193 1
1 282 2198 2
1 282 2203 1
1 282 2226 1
1 282 2259 1
1 282 2277 1
1 282 2308 1
1 282 2335 2
1 282 2339 1
1 282 2344 3
1 282 2367 1
1 282 2372 2
1 282 2419 1
1 282 2423 1
1 282 2428 1
1 282 2436 1
1 282 2443 1
1 282 2446 3
1 282 2450 2
1 282 2454 5
1 282 2465 2
1 282 2468 1
1 282 2477 1
1 282 2484 1
1 282 2488 1
1 282 2534 7
1 282 2542 10
1 282 2553 1
1 282 2555 2
1 282 2560 5
1 282 2566 1
1 282 2582 4
1 282 2587 3
1 282 2591 6
1 282 2598 1
1 282 2600 3
1 282 2604 4
1 282 2609 7
1 282 2618 2
1 282 2621 9
1 282 2631 1
1 282 2633 1
1 282 2637 1
1 282 2639 1
1 282 2642 3
1 282 2646 1
1 282 2650 1
1 282 2652 2
1 282 2656 3
1 282 2660 1
1 282 2662 3
1 283 2660 2
1 284 2337 1
1 284 2363 1
1 287 1568 1
1 287 1570 3
1 287 1584 2
1 287 1591 1
1 287 1601 1
1 287 1655 1
1 287 1826 1
1 287 2118 1
1 287 2225 1
1 287 2323 1
1 287 2344 1
1 287 2368 1
1 287 2441 1
1 287 2445 1
1 287 2453 1
1 287 2455 1
1 287 2541 1
1 287 2577 2
1 287 2580 1
1 287 2583 1
1 287 2585 1
1 287 2587 1
1 287 2592 2
1 287 2610 1
1 287 2616 1
1 287 2626 1
1 287 2631 1
1 287 2645 1
1 288 2546 2
1 289 2449 2
1 296 1967 1
1 296 2270 1
1 297 2604 1
1 297 2606 3
1 298 1988 1
1 299 2507 1
1 305 1940 1
1 306 1568 1
1 306 1571 1
1 306 1657 1
1 306 1663 1
1 306 1670 1
1 306 1706 2
1 306 1722 1
1 306 1732 1
1 306 1752 2
1 306 1760 3
1 306 1803 1
1 306 1810 1
1 306 1812 1
1 306 1823 3
1 306 1829 1
1 306 1831 2
1 306 1992 3
1 306 2006 1
1 306 2009 2
1 306 2012 1
1 306 2015 1
1 306 2074 1
1 306 2117 1
1 306 2210 2
1 306 2241 2
1 306 2376 1
1 306 2379 1
1 306 2496 1
1 306 2505 2
1 306 2517 6
1 306 2526 2
1 306 2536 1
1 306 2539 1
1 306 2560 1
1 306 2585 1
1 306 2593 1
1 306 2596 1
1 306 2627 3
1 306 2631 4
1 306 2639 2
1 306 2642 1
1 306 2646 2
1 306 2650 5
1 307 1838 1
1 307 2303 1
1 310 1942 1
1 311 1829 1
1 311 1831 1
1 311 2419 1
1 312 1939 1
1 316 2516 1
1 317 1840 1
1 319 2661 1
1 320 1611 1
1 320 1615 1
1 320 1618 1
1 320 1855 3
1 320 1862 6
1 320 1870 1
1 320 1874 1
1 320 1879 5
1 320 1885 2
1 320 1889 1
1 320 1892 1
1 320 1894 9
1 320 1906 3
1 320 1911 3
1 320 1915 3
1 320 1920 3
1 320 1926 1
1 320 1934 2
1 320 1986 1
1 323 1949 1
1 323 1952 1
1 323 1981 1
1 323 2236 2
1 323 2287 1
1 323 2290 1
1 323 2292 1
1 323 2294 1
1 324 2367 1
1 331 2504 1
1 331 2507 1
1 331 2655 1
1 331 2657 1
1 332 2271 1
1 337 2640 1
1 337 2642 1
1 340 1838 2
1 342 1572 1
1 342 1663 1
1 342 1668 2
1 342 2119 2
1 342 2122 1
1 342 2124 1
1 342 2204 1
1 342 2206 1
1 342 2262 1
1 342 2283 1
1 342 2286 1
1 342 2288 1
1 342 2299 2
1 342 2310 1
1 342 2316 1
1 342 2319 1
1 342 2322 1
1 342 2326 1
1 342 2330 2
1 342 2384 1
1 342 2388 1
1 342 2390 1
1 342 2394 1
1 342 2399 1
1 342 2438 1
1 342 2485 1
1 342 2492 1
1 342 2537 3
1 342 2541 1
1 342 2545 1
1 342 2551 1
1 342 2566 1
1 342 2569 1
1 342 2583 1
1 342 2587 1
1 342 2590 1
1 342 2598 1
1 342 2620 1
1 342 2629 2
1 342 2633 2
1 342 2637 2
1 342 2663 1
1 343 2603 1
1 343 2605 2
1 344 2118 1
1 346 2656 1
1 346 2658 2
1 349 2607 1
1 350 2009 1
1 350 2043 3
1 350 2047 1
1 350 2050 2
1 350 2056 1
1 352 2650 1
1 352 2652 3
1 354 2427 1
1 361 2450 1
1 361 2507 1
1 362 2079 1
1 367 2355 1
2 5 2325 11
2 5 2344 5
2 5 2350 1
2 5 2357 2
2 5 2360 2
2 5 2363 1
2 5 2371 1
2 5 2385 1
2 5 2392 1
2 5 2395 2
2 5 2398 1
2 7 1571 1
2 7 1591 1
2 7 1654 1
2 7 1754 1
2 7 2042 1
2 7 2057 1
2 7 2067 2
2 7 2113 1
2 7 2169 1
2 7 2516 6
2 7 2630 1
2 7 2632 1
2 7 2642 1
2 7 2664 2
2 7 2674 1
2 7 2676 4
2 7 2681 7
2 9 2207 1
2 9 2210 1
2 14 1571 1
2 14 1728 1
2 14 1732 1
2 14 1735 2
2 14 1755 1
2 14 1797 1
2 14 1799 2
2 14 1802 2
2 14 1810 1
2 14 1813 1
2 14 1816 3
2 14 1822 1
2 14 1829 2
2 14 1842 1
2 14 1921 1
2 14 1925 1
2 14 1936 2
2 14 2007 1
2 14 2010 1
2 14 2031 1
2 14 2161 1
2 14 2168 1
2 14 2311 1
2 14 2478 1
2 14 2488 3
2 14 2643 3
2 14 2649 1
2 14 2652 1
2 14 2659 1
2 14 2664 1
2 18 2478 1
2 27 2481 1
2 29 1762 1
2 29 1765 1
2 29 1773 2
2 29 1779 1
2 29 1786 2
2 29 1790 1
2 29 1793 4
2 29 1823 1
2 29 1825 1
2 29 1827 2
2 36 1973 3
2 37 1704 1
2 37 1711 1
2 45 2184 1
2 45 2323 1
2 45 2338 1
2 50 2112 1
2 50 2126 2
2 50 2398 1
2 50 2454 1
2 51 1570 1
2 51 1573 1
2 51 1576 1
2 51 1583 2
2 51 1586 2
2 51 1604 2
2 51 1608 3
2 51 1617 1
2 51 1650 1
2 51 1652 1
2 51 1655 2
2 51 1659 2
2 51 1663 1
2 51 1834 1
2 51 1837 2
2 51 1841 1
2 51 1846 1
2 51 1848 1
2 51 1860 1
2 51 1880 1
2 51 1888 2
2 51 1891 1
2 51 1904 1
2 51 1910 1
2 51 1921 1
2 51 1939 1
2 51 1990 1
2 51 1994 1
2 51 2001 2
2 51 2033 1
2 51 2039 1
2 51 2043 1
2 51 2053 3
2 51 2059 1
2 51 2071 1
2 51 2081 1
2 51 2113 2
2 51 2124 6
2 51 2131 22
2 51 2154 4
2 51 2161 1
2 51 2172 1
2 51 2176 1
2 51 2178 2
2 51 2181 2
2 51 2184 1
2 51 2186 3
2 51 2194 1
2 51 2196 3
2 51 2201 1
2 51 2306 1
2 51 2309 2
2 51 2312 1
2 51 2457 3
2 51 2502 1
2 51 2510 1
2 51 2522 2
2 51 2525 1
2 51 2617 1
2 53 2418 1
2 54 2172 1
2 54 2452 1
2 58 2491 1
2 63 2456 1
2 67 1731 3
2 67 1736 1
2 67 1738 2
2 67 1742 1
2 67 1747 2
2 67 1750 1
2 67 1753 5
2 67 1759 1
2 67 1766 1
2 67 1771 2
2 67 1787 5
2 67 1794 3
2 67 1821 2
2 67 1826 3
2 70 2452 1
2 77 2225 1
2 78 1828 1
2 85 1653 1
2 85 2013 1
2 85 2126 1
2 85 2488 1
2 85 2676 2
2 85 2679 1
2 85 2685 1
2 87 2458 1
2 89 2465 1
2 90 1742 1
2 90 1747 1
2 90 1755 1
2 90 1797 1
2 90 1801 1
2 90 1807 2
2 90 1811 1
2 90 1813 1
2 90 1817 1
2 90 1820 1
2 90 1822 1
2 91 1967 1
2 91 1969 2
2 91 1972 1
2 91 1974 1
2 91 1976 1
2 91 1980 1
2 93 1572 1
2 93 1582 1
2 93 1595 1
2 93 1659 1
2 93 1661 1
2 93 1725 1
2 93 1731 1
2 93 1736 2
2 93 1742 1
2 93 1744 1
2 93 1748 1
2 93 1750 1
2 93 1752 5
2 93 1760 1
2 93 1762 3
2 93 1772 1
2 93 1777 4
2 93 1783 1
2 93 1787 1
2 93 1813 1
2 93 1816 3
2 93 1820 1
2 93 1824 1
2 93 2069 2
2 93 2169 1
2 95 1946 1
2 100 2473 1
2 105 1669 1
2 105 1914 1
2 105 1982 4
2 105 1987 2
2 105 2018 2
2 105 2023 1
2 105 2290 4
2 105 2296 1
2 105 2301 1
2 105 2460 1
2 105 2529 1
2 105 2536 1
2 105 2578 1
2 105 2581 1
2 105 2600 2
2 105 2632 2
2 106 2032 1
2 106 2055 1
2 106 2057 1
2 106 2059 1
2 106 2062 2
2 106 2066 1
2 106 2105 1
2 106 2149 2
2 106 2152 2
2 106 2160 1
2 106 2451 1
2 106 2636 1
2 106 2649 1
2 106 2652 1
2 106 2674 1
2 106 2684 1
2 106 2687 1
2 119 1667 1
2 119 1968 1
2 119 1974 1
2 119 1976 2
2 119 1979 4
2 119 2218 1
2 125 2457 2
2 130 2481 2
2 132 1771 1
2 132 1827 1
2 137 1678 1
2 137 1682 2
2 137 1700 3
2 137 1704 1
2 137 1708 2
2 137 1712 2
2 137 1905 1
2 137 2021 1
2 137 2067 1
2 137 2069 3
2 137 2166 1
2 137 2314 1
2 137 2393 1
2 137 2396 1
2 137 2398 1
2 137 2410 1
2 137 2455 1
2 137 2459 1
2 137 2640 1
2 137 2643 1
2 137 2652 1
2 143 2206 1
2 143 2209 1
2 144 1829 1
2 154 1593 1
2 154 1651 1
2 154 1653 1
2 154 1903 1
2 154 1936 1
2 154 2020 1
2 154 2024 1
2 154 2031 1
2 154 2111 1
2 154 2134 1
2 154 2153 1
2 154 2398 1
2 154 2441 1
2 154 2451 10
2 154 2463 1
2 154 2478 2
2 154 2482 3
2 154 2486 1
2 154 2488 1
2 154 2490 1
2 154 2505 3
2 154 2529 1
2 154 2638 1
2 154 2643 2
2 154 2647 6
2 154 2654 4
2 154 2659 2
2 154 2676 1
2 156 2184 1
2 157 1657 1
2 157 1732 1
2 157 1742 1
2 157 1747 1
2 157 1753 2
2 157 1756 6
2 157 1766 1
2 157 1770 2
2 157 1775 1
2 157 1787 1
2 157 1794 5
2 157 1801 1
2 157 1809 1
2 157 1814 2
2 157 1817 1
2 157 1820 11
2 157 1905 1
2 157 1938 2
2 157 1941 2
2 157 1945 2
2 157 1949 5
2 157 1955 2
2 157 1993 2
2 157 2023 1
2 157 2159 1
2 157 2174 1
2 157 2177 7
2 157 2186 1
2 157 2190 3
2 157 2200 1
2 157 2314 2
2 157 2317 3
2 157 2324 1
2 157 2332 1
2 157 2334 1
2 157 2459 1
2 157 2640 1
2 157 2643 2
2 157 2650 3
2 157 2657 1
2 157 2659 1
2 157 2675 1
2 159 2454 1
2 160 1795 1
2 163 1965 1
2 163 1973 2
2 163 1978 1
2 163 1982 1
2 163 1984 2
2 163 2217 2
2 163 2220 2
2 163 2223 1
2 163 2289 1
2 163 2292 1
2 163 2294 1
2 163 2296 6
2 167 1591 3
2 167 1599 1
2 167 1601 1
2 167 1607 1
2 167 1616 1
2 167 1653 1
2 167 1658 1
2 167 1661 1
2 167 1742 1
2 167 1754 1
2 167 1766 1
2 167 1783 2
2 167 1787 1
2 167 1793 1
2 167 1795 1
2 167 1826 1
2 167 1840 1
2 167 1852 1
2 167 1914 1
2 167 1927 1
2 167 1929 2
2 167 1932 4
2 167 1941 2
2 167 1997 1
2 167 1999 1
2 167 2010 3
2 167 2067 1
2 167 2114 1
2 167 2153 2
2 167 2157 2
2 167 2206 1
2 167 2220 1
2 167 2289 1
2 167 2298 4
2 167 2303 2
2 167 2311 1
2 167 2410 1
2 167 2461 3
2 167 2467 1
2 167 2479 3
2 167 2485 1
2 167 2632 5
2 167 2673 1
2 169 1943 3
2 169 1967 1
2 169 2165 1
2 169 2212 3
2 169 2216 1
2 169 2226 1
2 169 2297 1
2 169 2300 2
2 171 2481 1
2 186 2208 1
2 186 2210 2
2 186 2218 1
2 190 2452 1
2 203 1579 1
2 203 1583 1
2 203 1586 1
2 203 1604 1
2 203 1607 1
2 203 1610 1
2 203 1616 2
2 203 1619 1
2 203 1624 1
2 203 1626 5
2 203 1632 3
2 203 1636 2
2 203 1639 12
2 203 1654 3
2 203 1660 3
2 203 1664 1
2 203 1841 1
2 203 1846 20
2 203 1867 2
2 203 1871 3
2 203 1879 2
2 203 1882 6
2 203 1889 10
2 203 1901 1
2 203 1904 2
2 203 1908 13
2 203 1922 2
2 203 1925 1
2 203 1927 1
2 203 1929 5
2 203 1935 1
2 203 2002 1
2 203 2006 1
2 203 2015 3
2 203 2024 1
2 203 2027 3
2 203 2034 3
2 203 2040 10
2 203 2052 3
2 203 2058 1
2 203 2064 1
2 203 2066 1
2 203 2071 19
2 203 2093 1
2 203 2095 3
2 203 2101 2
2 203 2104 2
2 203 2153 1
2 203 2159 1
2 203 2170 1
2 203 2310 2
2 203 2477 1
2 203 2489 2
2 203 2524 2
2 203 2615 1
2 205 2474 2
2 209 2480 1
2 211 2472 1
2 213 1903 1
2 213 1939 1
2 213 2532 1
2 213 2636 1
2 213 2673 1
2 224 1948 1
2 230 1602 1
2 230 1606 1
2 230 1626 1
2 230 1644 2
2 230 1649 2
2 230 1652 1
2 230 1659 1
2 230 1837 2
2 230 1840 1
2 230 1847 1
2 230 1901 1
2 230 1903 1
2 230 1916 1
2 230 1923 1
2 230 1931 1
2 230 1935 1
2 230 1941 1
2 230 1945 1
2 230 1994 1
2 230 2035 2
2 230 2074 1
2 230 2084 1
2 230 2158 2
2 230 2208 1
2 230 2299 3
2 230 2303 1
2 230 2308 1
2 230 2481 1
2 230 2485 1
2 230 2505 1
2 232 2464 1
2 232 2475 1
2 234 1810 1
2 234 1823 1
2 236 2483 1
2 237 2176 1
2 238 2463 1
2 239 1766 1
2 239 1770 1
2 239 1773 2
2 239 1786 1
2 239 1827 1
2 239 2168 1
2 244 1581 1
2 244 1583 1
2 244 1590 1
2 244 1654 1
2 244 1666 1
2 244 1668 1
2 244 1674 7
2 244 1683 2
2 244 1687 2
2 244 1690 1
2 244 1692 2
2 244 1695 5
2 244 1706 4
2 244 1726 3
2 244 1730 2
2 244 1733 1
2 244 1738 1
2 244 1842 1
2 244 1902 1
2 244 1910 1
2 244 1925 1
2 244 1938 1
2 244 1940 1
2 244 1944 2
2 244 2017 2
2 244 2161 1
2 244 2169 1
2 244 2312 1
2 244 2332 1
2 244 2341 1
2 244 2378 1
2 244 2382 1
2 244 2393 1
2 244 2397 1
2 244 2405 1
2 244 2408 1
2 244 2418 1
2 244 2460 1
2 244 2484 1
2 244 2488 3
2 248 1669 1
2 261 2466 1
2 265 1583 1
2 265 2020 1
2 265 2033 1
2 265 2069 2
2 265 2203 1
2 265 2398 1
2 265 2459 1
2 265 2469 1
2 265 2478 1
2 265 2489 1
2 265 2535 1
2 272 2462 1
2 272 2466 1
2 279 2185 1
2 280 2470 1
2 284 2172 1
2 286 2217 1
2 290 2484 2
2 294 2462 1
2 294 2467 1
2 295 2440 2
2 299 1742 1
2 299 1748 2
2 299 1754 1
2 299 1813 2
2 299 1816 1
2 299 1818 1
2 299 1820 1
2 299 1823 2
2 299 1826 3
2 299 2476 1
2 306 1675 2
2 306 1706 2
2 306 1710 2
2 306 1713 1
2 309 2205 2
2 309 2208 1
2 309 2210 1
2 309 2213 1
2 309 2220 1
2 311 1592 1
2 311 1669 1
2 311 1938 1
2 311 2185 1
2 311 2323 10
2 311 2334 1
2 311 2338 1
2 311 2341 6
2 311 2350 5
2 311 2356 7
2 311 2365 30
2 311 2409 2
2 311 2451 1
2 311 2456 1
2 311 2459 2
2 311 2469 1
2 311 2514 1
2 311 2531 1
2 311 2603 1
2 311 2605 1
2 311 2610 2
2 311 2636 1
2 311 2638 2
2 311 2664 1
2 311 2673 5
2 311 2686 1
2 313 2455 1
2 314 2484 1
2 318 2468 1
2 320 2185 1
2 324 1964 1
2 352 1668 1
2 353 1974 1
2 353 1976 1
2 353 1978 1
2 353 1980 2
2 353 2175 1
2 353 2223 1
2 360 2473 2
2 362 1951 1
2 362 1953 1
2 362 1955 1
2 362 2442 1
2 365 2451 1
2 365 2458 1
2 368 2252 1
2 368 2329 4
2 368 2334 1
2 368 2337 2
2 368 2347 2
2 368 2352 1
2 368 2357 2
2 368 2360 1
2 368 2362 1
2 368 2365 1
2 368 2367 2
2 368 2373 1
2 368 2377 7
2 368 2386 5
2 368 2466 1
3 4 1863 1
3 4 1899 2
3 4 1906 1
3 4 1982 1
3 4 1985 1
3 4 1987 1
3 4 2078 1
3 4 2087 1
3 4 2097 1
3 5 1578 1
3 5 1676 1
3 5 1678 5
3 5 1684 2
3 5 1692 1
3 5 1694 5
3 5 1700 3
3 5 1704 1
3 5 1707 4
3 5 1712 1
3 5 1741 1
3 5 1746 1
3 5 1750 1
3 5 1769 1
3 5 1780 3
3 5 1784 2
3 5 1810 4
3 5 1816 2
3 5 1819 6
3 5 1827 1
3 5 2078 5
3 5 2098 1
3 14 1960 4
3 14 1966 1
3 14 1968 1
3 25 1826 1
3 25 1949 2
3 25 1957 1
3 29 1983 1
3 32 1667 1
3 35 1955 1
3 45 1579 1
3 45 1581 1
3 45 1588 2
3 45 1592 5
3 45 1599 2
3 45 1602 7
3 45 1613 2
3 45 1616 1
3 45 1632 3
3 45 1637 1
3 45 1640 1
3 45 1652 1
3 45 1660 1
3 45 1674 1
3 45 1681 1
3 45 1696 1
3 45 1712 4
3 45 1717 1
3 45 1738 1
3 45 1766 2
3 45 1785 1
3 45 1840 1
3 45 1850 1
3 45 1856 2
3 45 1859 1
3 45 1866 1
3 45 1892 1
3 45 1897 3
3 45 1907 1
3 45 1913 1
3 45 1916 2
3 45 1922 1
3 45 2003 1
3 45 2062 1
3 45 2064 1
3 45 2074 6
3 45 2083 1
3 45 2085 1
3 45 2088 1
3 45 2098 1
3 48 1663 3
3 48 1716 3
3 48 1804 1
3 48 1809 1
3 48 2077 1
3 48 2087 4
3 49 1972 1
3 51 1985 1
3 65 1890 1
3 65 1892 1
3 65 2096 1
3 66 1620 5
3 66 1626 9
3 66 1637 4
3 66 1642 9
3 66 1652 9
3 66 1835 1
3 66 1841 4
3 66 1846 2
3 66 1849 1
3 66 1853 1
3 66 1857 7
3 66 1865 3
3 66 1876 1
3 66 1880 2
3 66 1883 1
3 66 1885 1
3 66 1887 1
3 66 1889 1
3 66 1891 3
3 66 1896 12
3 66 1909 1
3 66 1911 1
3 66 1913 1
3 66 1918 5
3 66 1924 2
3 66 1927 1
3 66 1930 12
3 66 1989 1
3 66 1997 8
3 66 2006 1
3 66 2008 1
3 66 2011 2
3 66 2016 1
3 66 2037 6
3 66 2045 2
3 66 2052 10
3 66 2066 1
3 66 2073 2
3 66 2078 1
3 66 2083 1
3 66 2087 1
3 66 2092 1
3 66 2097 1
3 85 1944 1
3 85 1946 2
3 85 1952 3
3 85 1959 3
3 85 1965 2
3 85 1971 3
3 85 1985 1
3 89 1572 1
3 89 1574 1
3 89 1576 1
3 89 1582 9
3 89 1592 2
3 89 1596 2
3 89 1599 1
3 89 1601 1
3 89 1603 2
3 89 1606 1
3 89 1609 5
3 89 1619 7
3 89 1628 1
3 89 1631 1
3 89 1634 1
3 89 1636 2
3 89 1650 1
3 89 1655 1
3 89 1657 1
3 89 1663 6
3 89 1672 1
3 89 1675 4
3 89 1680 3
3 89 1684 4
3 89 1695 2
3 89 1701 2
3 89 1704 1
3 89 1707 1
3 89 1710 1
3 89 1713 7
3 89 1721 1
3 89 1723 1
3 89 1734 4
3 89 1739 2
3 89 1764 5
3 89 1770 6
3 89 1777 1
3 89 1779 1
3 89 1782 1
3 89 1791 2
3 89 1794 1
3 89 1796 1
3 89 1799 1
3 89 1801 1
3 89 1803 1
3 89 1805 1
3 89 1808 1
3 89 1812 4
3 89 1819 1
3 89 1821 2
3 89 1825 1
3 89 1827 1
3 89 1831 1
3 89 1833 2
3 89 1849 1
3 89 1860 1
3 89 1864 1
3 89 1873 1
3 89 1875 1
3 89 1877 1
3 89 1887 2
3 89 1896 1
3 89 1898 1
3 89 1900 3
3 89 1910 1
3 89 1931 2
3 89 1993 8
3 89 2002 1
3 89 2005 4
3 89 2010 1
3 89 2015 2
3 89 2022 1
3 89 2026 1
3 89 2045 2
3 89 2051 1
3 89 2056 1
3 89 2076 2
3 89 2082 3
3 89 2086 1
3 89 2089 2
3 89 2104 1
3 89 2106 1
3 89 2108 2
3 93 1959 1
3 106 1947 1
3 106 1954 1
3 106 1964 1
3 109 1567 3
3 109 1571 3
3 109 1575 8
3 109 1584 14
3 109 1607 2
3 109 1610 1
3 109 1615 4
3 109 1630 2
3 109 1636 1
3 109 1638 23
3 109 1665 3
3 109 1672 1
3 109 1675 4
3 109 1692 1
3 109 1696 1
3 109 1707 1
3 109 1711 1
3 109 1719 3
3 109 1724 2
3 109 1728 12
3 109 1742 1
3 109 1748 2
3 109 1754 5
3 109 1763 1
3 109 1771 1
3 109 1777 1
3 109 1806 1
3 109 1808 1
3 109 1827 1
3 109 1829 2
3 109 1836 1
3 109 1839 1
3 109 1843 1
3 109 1845 7
3 109 1853 5
3 109 1860 4
3 109 1865 2
3 109 1868 8
3 109 1877 6
3 109 1887 1
3 109 1890 1
3 109 1892 2
3 109 1895 5
3 109 1902 3
3 109 1906 6
3 109 1913 2
3 109 1916 7
3 109 1924 10
3 109 1935 1
3 109 1951 1
3 109 1956 2
3 109 1960 1
3 109 1964 1
3 109 1978 2
3 109 2010 7
3 109 2018 16
3 109 2035 2
3 109 2039 7
3 109 2053 1
3 109 2056 6
3 109 2063 9
3 109 2073 1
3 109 2081 1
3 109 2084 1
3 109 2099 11
3 109 2112 4
3 110 1662 1
3 110 2075 1
3 110 2093 1
3 126 1970 1
3 133 1574 1
3 133 1589 3
3 133 1594 1
3 133 1606 1
3 133 1610 1
3 133 1612 1
3 133 1616 4
3 133 1624 2
3 133 1627 6
3 133 1634 1
3 133 1639 1
3 133 1653 1
3 133 1661 2
3 133 1665 1
3 133 1857 1
3 133 1904 1
3 133 1926 1
3 133 1976 1
3 133 1980 1
3 133 1983 5
3 133 2007 1
3 133 2061 4
3 133 2067 1
3 133 2074 2
3 133 2093 1
3 133 2107 1
3 136 1671 1
3 137 1954 1
3 137 1985 1
3 144 1953 1
3 144 1962 3
3 144 1966 1
3 144 1968 2
3 144 1979 1
3 147 1961 1
3 150 1973 1
3 160 1567 3
3 160 1572 1
3 160 1574 1
3 160 1576 1
3 160 1578 5
3 160 1588 6
3 160 1595 8
3 160 1606 1
3 160 1608 1
3 160 1611 1
3 160 1613 6
3 160 1621 2
3 160 1625 2
3 160 1633 3
3 160 1637 2
3 160 1640 22
3 160 1830 2
3 160 1846 1
3 160 1857 5
3 160 1863 13
3 160 1878 14
3 160 1903 17
3 160 1932 1
3 160 1937 2
3 160 1940 1
3 160 1973 1
3 160 1995 1
3 160 2000 3
3 160 2004 1
3 160 2008 3
3 160 2013 4
3 160 2018 1
3 160 2020 3
3 160 2024 3
3 160 2028 1
3 160 2031 1
3 160 2035 7
3 160 2046 6
3 160 2055 1
3 160 2058 1
3 160 2062 1
3 160 2068 1
3 160 2071 3
3 160 2080 4
3 160 2085 1
3 160 2094 3
3 160 2100 3
3 160 2104 4
3 160 2109 1
3 160 2111 1
3 182 1949 1
3 195 1953 1
3 198 1951 1
3 198 1954 1
3 198 1962 1
3 198 1971 1
3 202 1980 1
3 203 1952 1
3 203 1958 1
3 203 1965 2
3 203 1968 1
3 206 1826 3
3 213 1943 1
3 217 1575 1
3 217 1578 1
3 217 1582 1
3 217 1841 2
3 217 1876 2
3 217 1891 1
3 217 2076 1
3 217 2082 1
3 224 1676 3
3 224 1685 1
3 224 1709 1
3 224 1713 3
3 224 1717 2
3 224 1731 1
3 224 1753 1
3 224 1759 1
3 224 1770 2
3 224 1773 1
3 224 1776 2
3 224 1789 1
3 224 1791 1
3 224 1795 1
3 224 1800 2
3 224 1822 1
3 224 1827 1
3 237 1828 1
3 265 1953 1
3 265 1958 2
3 265 1962 1
3 265 1969 1
3 270 1667 1
3 278 1986 2
3 278 1991 1
3 278 2073 1
3 278 2075 1
3 278 2088 1
3 278 2093 5
3 285 1959 1
3 289 1942 1
3 305 1953 1
3 307 1960 1
3 311 1963 1
3 311 1980 1
3 311 1988 1
3 332 1572 1
3 332 1574 2
3 332 1577 1
3 332 1579 1
3 332 1583 1
3 332 1611 1
3 332 1667 1
3 332 1672 1
3 332 1829 2
3 332 1836 1
3 332 1842 1
3 332 1947 2
3 332 1951 1
3 332 1957 1
3 332 2018 2
3 332 2023 1
3 332 2028 1
3 332 2030 2
3 332 2033 1
3 332 2073 1
3 332 2077 3
3 332 2091 1
3 332 2111 1
3 342 1827 1
3 345 1978 1
3 345 1984 1
3 354 1567 2
3 354 1582 1
3 354 1833 4
3 354 1841 1
3 354 1844 2
3 354 1849 1
3 354 1870 1
3 354 1885 1
3 354 1993 1
3 354 2008 3
3 354 2038 4
3 354 2044 2
3 354 2048 5
3 354 2054 5
3 354 2060 2
3 354 2063 7
3 354 2071 2
3 354 2078 1
3 354 2101 1
3 354 2105 1
3 354 2111 2
3 354 2114 2
3 366 1573 1
3 366 1582 1
3 366 1587 7
3 366 1601 1
3 366 1603 2
3 366 1606 7
3 366 1637 1
3 366 1639 2
3 366 1644 1
3 366 1650 1
3 366 1712 1
3 366 1828 1
3 366 1855 1
3 366 1871 1
3 366 1875 2
3 366 1882 1
3 366 1913 1
3 366 1921 1
3 366 1938 2
3 366 1941 1
3 366 1991 1
3 366 2007 1
3 366 2015 1
3 366 2035 3
3 366 2039 8
3 366 2050 10
3 366 2061 1
3 366 2064 1
3 366 2067 7
3 366 2080 1
3 366 2085 2
3 368 1616 1
3 368 1661 1
3 368 1856 1
3 368 1876 1
3 368 2078 1
3 368 2082 3
3 368 2086 1
3 368 2096 1
3 368 2098 1
4 5 1569 1
4 5 1792 1
4 5 1861 1
4 5 1869 1
4 5 1911 1
4 5 1974 1
4 5 2060 1
4 5 2073 1
4 5 2076 1
4 5 2078 1
4 5 2085 2
4 5 2142 1
4 5 2149 1
4 5 2173 4
4 5 2526 1
4 5 2528 1
4 5 2595 1
4 5 2621 1
4 5 2631 1
4 5 2646 1
4 5 2680 1
4 6 1827 1
4 7 1953 1
4 7 2188 2
4 7 2191 2
4 7 2199 2
4 14 2205 1
4 14 2270 1
4 22 1952 1
4 25 1993 1
4 25 2221 1
4 27 2209 1
4 27 2482 1
4 37 2285 1
4 44 1572 1
4 44 1940 1
4 45 1570 2
4 45 1909 1
4 45 1940 2
4 45 2080 1
4 45 2087 1
4 45 2091 1
4 45 2149 1
4 45 2157 1
4 45 2170 1
4 45 2183 2
4 45 2297 1
4 45 2307 1
4 45 2505 1
4 45 2520 1
4 45 2525 1
4 45 2527 1
4 45 2541 1
4 45 2543 1
4 45 2548 1
4 45 2555 2
4 45 2569 1
4 45 2577 1
4 45 2664 1
4 45 2692 1
4 45 2696 1
4 48 1576 1
4 48 1599 1
4 48 1604 2
4 48 1607 1
4 48 1612 2
4 48 1628 1
4 48 1650 4
4 48 1655 1
4 48 1658 3
4 48 1662 1
4 48 1664 1
4 48 1667 1
4 48 1751 1
4 48 1753 7
4 48 1762 3
4 48 1767 2
4 48 1771 2
4 48 1787 2
4 48 1810 1
4 48 1812 1
4 48 1815 2
4 48 1825 1
4 48 1832 6
4 48 1839 1
4 48 1842 2
4 48 1848 2
4 48 1855 1
4 48 1857 2
4 48 1866 2
4 48 1870 1
4 48 1872 1
4 48 1879 1
4 48 1885 1
4 48 1889 1
4 48 1894 1
4 48 1897 1
4 48 1903 3
4 48 1915 1
4 48 1923 4
4 48 1932 1
4 48 1994 3
4 48 1998 1
4 48 2004 2
4 48 2009 1
4 48 2058 2
4 48 2061 3
4 48 2065 2
4 48 2068 2
4 48 2081 1
4 48 2083 1
4 48 2087 1
4 48 2104 1
4 48 2109 1
4 48 2120 1
4 48 2122 4
4 48 2127 1
4 48 2135 4
4 48 2141 1
4 48 2143 6
4 48 2153 1
4 48 2155 2
4 48 2163 2
4 48 2167 2
4 48 2206 2
4 48 2295 1
4 48 2297 2
4 48 2305 1
4 48 2314 33
4 48 2395 1
4 48 2397 5
4 48 2403 1
4 48 2427 4
4 48 2434 1
4 48 2436 1
4 48 2459 1
4 48 2461 1
4 48 2465 1
4 48 2468 3
4 48 2473 1
4 48 2475 1
4 48 2477 2
4 48 2480 1
4 48 2482 1
4 48 2484 4
4 48 2513 6
4 48 2622 1
4 48 2624 1
4 48 2641 2
4 48 2644 1
4 48 2647 1
4 48 2649 1
4 48 2651 1
4 48 2658 1
4 48 2666 1
4 48 2669 1
4 48 2673 2
4 48 2676 2
4 48 2679 1
4 48 2681 1
4 48 2683 2
4 48 2689 3
4 48 2695 1
4 53 1947 1
4 58 2266 1
4 58 2275 1
4 63 2179 1
4 63 2474 1
4 65 1628 1
4 65 1852 1
4 65 1941 1
4 65 2010 1
4 65 2054 1
4 65 2066 1
4 65 2083 1
4 65 2094 1
4 65 2121 5
4 65 2127 1
4 65 2136 1
4 65 2158 1
4 65 2172 1
4 65 2186 1
4 65 2520 1
4 65 2527 2
4 65 2646 1
4 66 1663 1
4 66 1900 1
4 66 1906 1
4 66 2081 1
4 66 2087 1
4 66 2091 1
4 66 2097 1
4 66 2157 1
4 66 2167 1
4 66 2171 2
4 66 2175 1
4 66 2179 1
4 66 2265 1
4 72 1572 1
4 72 1941 1
4 72 2398 1
4 78 2182 2
4 78 2185 1
4 82 1971 1
4 82 1976 1
4 82 2279 1
4 87 2475 1
4 89 1664 1
4 89 1751 1
4 89 1861 1
4 89 1882 1
4 89 1899 2
4 89 2060 1
4 89 2075 1
4 89 2090 1
4 89 2092 1
4 89 2096 1
4 89 2118 1
4 89 2171 3
4 89 2181 1
4 89 2183 1
4 89 2185 1
4 89 2295 1
4 89 2427 1
4 89 2490 2
4 89 2587 2
4 89 2590 1
4 89 2610 1
4 94 2427 1
4 100 2210 1
4 106 2180 1
4 106 2297 1
4 109 1852 1
4 109 1905 1
4 109 2083 1
4 109 2098 1
4 109 2118 1
4 109 2178 1
4 109 2289 2
4 109 2295 1
4 109 2297 1
4 109 2429 2
4 109 2432 1
4 109 2469 1
4 109 2473 4
4 109 2480 2
4 109 2487 1
4 109 2580 1
4 109 2588 2
4 109 2591 1
4 109 2632 1
4 109 2671 2
4 109 2674 1
4 109 2676 1
4 109 2678 1
4 109 2680 1
4 109 2683 2
4 109 2686 1
4 109 2695 3
4 110 2076 1
4 110 2085 2
4 110 2090 2
4 110 2173 1
4 110 2200 2
4 110 2203 1
4 110 2308 1
4 110 2428 2
4 110 2457 1
4 110 2466 2
4 110 2482 1
4 110 2486 1
4 110 2532 1
4 110 2534 46
4 110 2603 3
4 114 2313 1
4 114 2398 1
4 117 2446 1
4 128 2211 1
4 128 2231 2
4 132 1942 1
4 132 2183 1
4 133 1633 1
4 133 1916 1
4 133 1974 1
4 133 1983 2
4 133 1987 1
4 133 2078 1
4 133 2083 1
4 133 2085 1
4 133 2149 1
4 133 2173 5
4 133 2186 1
4 133 2188 1
4 133 2198 1
4 133 2291 1
4 133 2293 2
4 133 2296 2
4 133 2400 1
4 133 2556 1
4 133 2561 3
4 133 2570 1
4 133 2573 2
4 133 2576 1
4 133 2579 1
4 133 2592 1
4 134 1972 1
4 134 1974 1
4 144 2285 2
4 144 2293 1
4 145 1954 1
4 147 1964 1
4 150 1967 1
4 153 2470 1
4 155 1676 1
4 155 1688 4
4 155 1698 1
4 155 1710 4
4 155 1715 1
4 155 1717 3
4 155 1751 3
4 155 1760 3
4 155 1773 5
4 155 1783 2
4 155 1788 2
4 159 2213 1
4 159 2217 1
4 160 1828 1
4 160 1970 1
4 160 2089 1
4 160 2093 1
4 160 2097 1
4 160 2307 1
4 160 2617 1
4 160 2632 1
4 160 2684 1
4 163 1941 1
4 163 2399 1
4 167 1950 1
4 169 1827 1
4 169 2298 1
4 169 2300 1
4 176 2617 1
4 179 2462 2
4 182 2278 1
4 185 1964 1
4 195 2426 3
4 209 2482 1
4 211 2458 1
4 213 1990 1
4 217 1863 1
4 217 2075 1
4 217 2082 1
4 217 2085 2
4 217 2090 2
4 217 2182 1
4 217 2293 1
4 217 2494 1
4 222 2426 2
4 228 2212 1
4 228 2457 1
4 234 2315 1
4 236 2484 2
4 237 1670 1
4 239 1942 1
4 261 2211 1
4 265 2255 1
4 276 2273 1
4 276 2282 1
4 278 1573 2
4 278 1631 1
4 278 1841 1
4 278 1852 1
4 278 1855 2
4 278 1874 1
4 278 1877 2
4 278 1882 1
4 278 1923 3
4 278 1928 3
4 278 1987 1
4 278 2082 1
4 278 2136 1
4 278 2161 1
4 278 2171 1
4 278 2176 1
4 278 2178 1
4 278 2188 2
4 278 2302 1
4 278 2306 1
4 278 2528 1
4 278 2530 1
4 278 2629 1
4 278 2695 1
4 279 2185 1
4 289 2193 2
4 290 2486 1
4 294 2219 1
4 299 2324 1
4 299 2345 1
4 299 2357 1
4 299 2363 1
4 299 2382 1
4 299 2397 2
4 303 2313 1
4 303 2326 1
4 303 2397 1
4 305 1945 1
4 311 1990 1
4 311 2277 1
4 311 2280 1
4 311 2478 1
4 319 1950 1
4 320 1944 1
4 332 1585 1
4 332 1593 3
4 332 1602 1
4 332 1609 2
4 332 1612 1
4 332 1614 2
4 332 1627 2
4 332 1630 2
4 332 1639 1
4 332 1643 1
4 332 1645 1
4 332 1651 2
4 332 1654 2
4 332 1662 2
4 332 1845 1
4 332 1847 1
4 332 1858 1
4 332 1864 1
4 332 1866 1
4 332 1870 1
4 332 1874 1
4 332 1884 3
4 332 1889 2
4 332 1894 1
4 332 1896 2
4 332 1901 2
4 332 1907 2
4 332 1912 1
4 332 1917 4
4 332 1923 9
4 332 1934 3
4 332 1994 1
4 332 2004 1
4 332 2006 2
4 332 2010 1
4 332 2032 1
4 332 2042 1
4 332 2054 3
4 332 2065 1
4 332 2067 2
4 332 2095 1
4 332 2098 1
4 332 2112 1
4 332 2118 1
4 332 2121 6
4 332 2128 1
4 332 2158 1
4 332 2163 3
4 332 2175 1
4 332 2259 1
4 332 2519 1
4 332 2521 2
4 332 2524 4
4 332 2530 1
4 332 2593 1
4 332 2595 1
4 332 2597 1
4 332 2607 1
4 332 2617 2
4 332 2624 1
4 332 2633 1
4 332 2639 1
4 332 2644 2
4 332 2656 1
4 332 2660 1
4 332 2682 1
4 332 2684 3
4 332 2690 2
4 332 2695 1
4 337 2183 1
4 340 2255 1
4 342 1951 1
4 345 2263 1
4 345 2273 1
4 354 1635 1
4 354 1828 1
4 354 1852 1
4 354 2088 1
4 354 2090 1
4 354 2095 2
4 354 2098 1
4 354 2100 1
4 354 2117 1
4 354 2125 1
4 354 2128 1
4 354 2165 3
4 354 2173 1
4 354 2175 2
4 354 2290 1
4 354 2293 4
4 354 2300 1
4 354 2556 2
4 354 2559 3
4 354 2565 3
4 354 2573 1
4 354 2630 1
4 354 2694 1
4 366 1745 1
4 366 1749 2
4 366 1787 2
4 366 1796 2
4 366 1808 1
4 366 1827 1
4 366 1906 1
4 366 1913 1
4 366 2082 1
4 366 2089 1
4 366 2094 1
4 366 2157 1
4 366 2186 1
4 366 2188 1
4 366 2521 1
4 366 2528 1
4 366 2533 1
4 366 2592 2
4 368 1632 2
4 368 1827 1
4 368 1862 1
4 368 1907 1
4 368 2079 1
4 368 2089 1
4 368 2099 1
4 368 2149 1
4 368 2185 1
4 368 2187 1
4 368 2306 1
4 368 2430 1
4 368 2527 1
4 368 2564 2
4 368 2580 1
5 9 2180 2
5 17 1974 1
5 18 2481 1
5 23 1828 1
5 25 1714 3
5 25 1720 1
5 25 1733 1
5 25 1751 3
5 25 1766 1
5 25 1768 1
5 25 1771 3
5 25 1787 1
5 25 1800 3
5 25 1806 1
5 29 1988 1
5 35 2430 1
5 35 2432 2
5 37 2297 1
5 44 1572 1
5 44 1783 1
5 45 1570 1
5 45 1575 2
5 45 1581 1
5 45 1661 1
5 45 1663 1
5 45 1666 2
5 45 1709 1
5 45 1720 1
5 45 1751 1
5 45 1771 1
5 45 1809 2
5 45 1812 1
5 45 1816 1
5 45 1826 2
5 45 1873 1
5 45 1937 1
5 45 1990 1
5 45 2078 1
5 45 2088 1
5 45 2147 1
5 45 2170 1
5 45 2172 1
5 45 2174 4
5 45 2179 2
5 45 2182 4
5 45 2188 15
5 45 2204 1
5 45 2206 4
5 45 2213 4
5 45 2233 1
5 45 2239 1
5 45 2241 1
5 45 2249 1
5 45 2253 1
5 45 2256 1
5 45 2259 3
5 45 2263 1
5 45 2268 2
5 45 2271 2
5 45 2276 2
5 45 2279 1
5 45 2283 1
5 45 2287 1
5 45 2292 2
5 45 2295 3
5 45 2299 2
5 45 2306 4
5 45 2409 2
5 45 2427 8
5 45 2459 4
5 45 2464 2
5 45 2468 23
5 45 2519 3
5 45 2523 4
5 45 2529 3
5 45 2580 1
5 45 2595 1
5 45 2601 1
5 45 2606 1
5 45 2612 1
5 45 2614 6
5 45 2678 1
5 45 2681 1
5 45 2686 2
5 48 1625 1
5 48 1884 1
5 48 1902 1
5 48 1928 2
5 48 2051 1
5 48 2073 1
5 48 2184 1
5 48 2250 1
5 48 2258 1
5 48 2282 1
5 48 2285 1
5 48 2634 1
5 48 2687 1
5 48 2692 1
5 51 2481 1
5 54 2470 2
5 60 1828 1
5 63 2475 1
5 64 2273 1
5 65 2079 1
5 65 2090 1
5 65 2171 1
5 65 2259 1
5 65 2291 1
5 65 2299 1
5 65 2520 1
5 65 2524 4
5 65 2609 2
5 65 2633 1
5 65 2679 1
5 65 2686 1
5 66 1949 1
5 66 1959 1
5 66 2077 1
5 66 2094 4
5 66 2174 2
5 66 2177 1
5 66 2236 1
5 66 2239 1
5 66 2296 2
5 66 2300 1
5 66 2306 1
5 66 2310 2
5 69 2462 1
5 78 2184 2
5 82 1974 1
5 87 2477 1
5 88 2220 1
5 89 1579 1
5 89 1581 1
5 89 1598 1
5 89 1661 1
5 89 1680 1
5 89 1682 1
5 89 1696 1
5 89 1705 1
5 89 1712 1
5 89 1722 2
5 89 1729 1
5 89 1733 1
5 89 1741 1
5 89 1747 1
5 89 1749 2
5 89 1774 3
5 89 1778 1
5 89 1780 1
5 89 1782 1
5 89 1787 8
5 89 1801 3
5 89 1806 2
5 89 1809 1
5 89 1816 1
5 89 1936 1
5 89 2004 1
5 89 2033 1
5 89 2043 2
5 89 2055 1
5 89 2071 2
5 89 2091 1
5 89 2099 1
5 89 2108 1
5 89 2112 1
5 89 2139 3
5 89 2170 1
5 89 2174 2
5 89 2178 1
5 89 2183 1
5 89 2434 1
5 89 2466 1
5 89 2522 1
5 89 2612 1
5 100 2462 1
5 105 2399 1
5 106 2479 1
5 109 1668 1
5 109 1806 1
5 109 1816 1
5 109 1827 1
5 109 1858 1
5 109 1936 1
5 109 2073 1
5 109 2086 1
5 109 2125 1
5 109 2173 1
5 109 2176 2
5 109 2525 2
5 109 2608 1
5 109 2644 1
5 109 2663 1
5 109 2665 1
5 109 2672 1
5 109 2678 1
5 109 2680 1
5 109 2689 1
5 110 1613 1
5 110 1622 1
5 110 1624 1
5 110 1661 1
5 110 1902 1
5 110 2074 1
5 110 2077 1
5 110 2082 5
5 110 2089 1
5 110 2091 1
5 110 2094 1
5 110 2173 1
5 110 2235 1
5 110 2239 1
5 110 2246 1
5 110 2249 1
5 110 2261 1
5 110 2400 1
5 110 2582 3
5 110 2627 1
5 110 2633 1
5 110 2638 1
5 114 1987 1
5 121 2427 1
5 128 2471 1
5 132 2521 1
5 133 1638 1
5 133 1807 1
5 133 1964 1
5 133 1966 2
5 133 1971 1
5 133 1973 1
5 133 1975 1
5 133 1979 1
5 133 2085 2
5 133 2088 3
5 133 2093 1
5 133 2144 1
5 133 2148 1
5 133 2173 1
5 133 2300 2
5 133 2461 1
5 133 2465 1
5 133 2519 1
5 133 2534 1
5 133 2685 1
5 134 1974 1
5 137 2322 1
5 137 2481 1
5 144 1975 1
5 150 1976 1
5 153 2471 1
5 160 1581 1
5 160 1584 1
5 160 1625 1
5 160 1627 1
5 160 1630 1
5 160 1894 1
5 160 1948 1
5 160 1960 2
5 160 2080 2
5 160 2083 1
5 160 2087 2
5 160 2090 1
5 160 2095 1
5 160 2173 1
5 160 2296 2
5 160 2299 1
5 160 2307 1
5 160 2310 1
5 160 2339 1
5 160 2392 1
5 160 2409 1
5 160 2478 1
5 160 2486 1
5 160 2491 1
5 160 2519 6
5 160 2526 2
5 160 2529 3
5 160 2608 3
5 160 2623 1
5 169 1758 1
5 169 1826 1
5 175 2426 1
5 195 2431 2
5 195 2434 1
5 200 2224 3
5 205 2463 1
5 206 1826 1
5 206 1828 1
5 213 2481 1
5 217 2075 2
5 217 2083 4
5 217 2088 1
5 217 2092 1
5 217 2094 1
5 217 2184 1
5 217 2297 1
5 217 2623 1
5 232 2463 2
5 236 2485 2
5 244 2289 1
5 261 2456 1
5 265 1985 1
5 265 2295 1
5 265 2480 1
5 278 1573 1
5 278 1623 3
5 278 1885 1
5 278 2096 1
5 278 2400 1
5 278 2518 1
5 278 2524 1
5 278 2629 2
5 280 2459 1
5 290 2486 2
5 295 2272 1
5 295 2287 1
5 295 2447 1
5 306 2430 1
5 306 2433 1
5 311 2323 25
5 311 2361 1
5 311 2364 13
5 311 2379 2
5 311 2382 1
5 311 2384 2
5 311 2388 11
5 311 2479 2
5 313 2474 1
5 314 2484 1
5 314 2486 1
5 320 1987 1
5 325 1666 1
5 332 1662 1
5 332 1826 1
5 332 1828 1
5 332 1856 1
5 332 1889 1
5 332 1902 5
5 332 1937 1
5 332 2077 3
5 332 2177 2
5 332 2207 1
5 332 2211 1
5 332 2296 2
5 332 2518 1
5 332 2526 1
5 332 2528 1
5 332 2534 1
5 332 2594 1
5 332 2598 1
5 332 2604 1
5 342 2222 2
5 349 2180 1
5 354 1667 1
5 354 2073 4
5 354 2078 1
5 354 2080 1
5 354 2099 1
5 354 2143 2
5 354 2175 3
5 354 2248 3
5 354 2259 1
5 354 2262 1
5 354 2265 1
5 354 2267 1
5 354 2270 1
5 354 2273 1
5 354 2296 1
5 354 2427 1
5 354 2480 1
5 354 2498 1
5 354 2600 4
5 354 2613 1
5 354 2615 2
5 361 1667 1
5 366 1663 1
5 366 1705 1
5 366 1714 1
5 366 1733 1
5 366 1751 1
5 366 1989 2
5 366 2078 1
5 366 2087 1
5 366 2107 1
5 366 2262 1
5 366 2291 2
5 366 2297 2
5 366 2491 1
5 366 2518 1
5 366 2524 1
5 366 2632 2
5 366 2679 1
5 366 2681 1
5 368 1663 1
5 368 1667 1
5 368 1826 1
5 368 1956 1
5 368 1967 1
5 368 2074 1
5 368 2098 1
5 368 2147 2
5 368 2170 1
5 368 2308 1
5 368 2434 1
5 368 2467 1
5 368 2477 1
5 368 2489 2
5 368 2520 1
5 368 2524 1
5 368 2526 1
5 368 2586 1
6 7 2175 2
6 7 2265 1
6 14 1974 1
6 25 1662 1
6 25 2091 1
6 25 2295 1
6 25 2300 3
6 25 2446 1
6 25 2454 2
6 25 2466 1
6 25 2470 1
6 25 2472 1
6 25 2474 1
6 25 2492 3
6 25 2523 6
6 25 2578 1
6 25 2632 1
6 25 2634 1
6 29 2465 4
6 29 2489 1
6 33 2457 1
6 37 1871 1
6 37 2302 2
6 37 2462 1
6 37 2472 1
6 37 2476 1
6 37 2591 1
6 37 2594 4
6 37 2599 2
6 37 2607 3
6 37 2611 3
6 37 2615 8
6 37 2624 8
6 44 1665 21
6 44 1687 1
6 44 1693 1
6 44 1699 3
6 44 1704 1
6 44 1707 1
6 44 1710 4
6 44 1715 5
6 44 1721 2
6 44 1724 2
6 44 1729 1
6 44 1732 2
6 44 1735 5
6 44 1743 2
6 44 1747 3
6 44 1753 2
6 44 1756 2
6 44 1759 14
6 44 1775 4
6 44 1780 2
6 44 1809 2
6 44 1812 2
6 44 1822 2
6 44 1827 1
6 44 2095 1
6 53 2446 1
6 60 2181 2
6 63 2492 1
6 64 2441 1
6 67 2193 2
6 67 2197 2
6 67 2200 1
6 67 2216 1
6 67 2226 2
6 67 2231 2
6 67 2249 5
6 67 2256 2
6 67 2261 4
6 67 2267 1
6 67 2279 1
6 67 2295 2
6 67 2308 1
6 67 2310 1
6 67 2312 1
6 67 2319 1
6 67 2343 1
6 67 2395 3
6 67 2409 2
6 67 2422 1
6 67 2455 1
6 67 2463 1
6 67 2465 1
6 67 2470 1
6 67 2475 1
6 67 2526 1
6 67 2528 1
6 67 2561 1
6 67 2566 1
6 67 2590 10
6 72 1826 3
6 72 2480 1
6 72 2487 1
6 72 2599 1
6 78 1660 1
6 78 2169 1
6 78 2450 2
6 78 2454 1
6 78 2469 1
6 78 2471 1
6 78 2473 2
6 78 2480 1
6 78 2492 1
6 78 2494 1
6 78 2496 1
6 78 2579 1
6 79 2183 1
6 85 2264 2
6 85 2272 1
6 85 2274 1
6 85 2276 2
6 85 2282 2
6 87 2495 1
6 88 2441 2
6 89 2223 1
6 89 2520 1
6 94 2443 2
6 94 2449 1
6 113 1656 2
6 113 2068 1
6 113 2163 2
6 113 2369 2
6 113 2375 1
6 113 2382 1
6 113 2389 1
6 113 2471 1
6 113 2475 1
6 113 2496 1
6 113 2571 1
6 113 2573 2
6 113 2576 1
6 113 2578 4
6 113 2599 1
6 114 2156 1
6 114 2303 1
6 114 2453 1
6 114 2480 1
6 114 2576 2
6 114 2579 1
6 114 2602 7
6 114 2611 1
6 114 2614 1
6 114 2619 1
6 121 2447 1
6 124 2290 1
6 125 2493 2
6 128 2488 1
6 132 2411 1
6 132 2442 1
6 132 2470 1
6 132 2480 1
6 132 2482 1
6 132 2487 1
6 132 2496 2
6 132 2499 1
6 132 2502 4
6 132 2575 1
6 139 2444 1
6 144 2170 1
6 144 2172 1
6 144 2295 1
6 144 2301 1
6 144 2409 1
6 144 2448 1
6 144 2450 1
6 144 2455 1
6 144 2471 3
6 144 2476 1
6 144 2569 1
6 154 1828 1
6 157 2168 3
6 157 2172 2
6 159 2491 1
6 160 2522 1
6 163 1615 1
6 163 1649 3
6 163 1661 1
6 163 1869 1
6 163 1873 4
6 163 1878 2
6 163 1884 7
6 163 1892 9
6 163 1902 18
6 163 1921 16
6 163 1995 29
6 163 2170 3
6 163 2401 1
6 163 2492 1
6 167 1829 1
6 169 1583 1
6 169 1615 1
6 169 1620 2
6 169 1825 1
6 169 2043 1
6 169 2078 2
6 169 2172 1
6 169 2451 1
6 169 2453 2
6 169 2469 1
6 169 2471 2
6 169 2638 1
6 169 2670 1
6 175 2440 1
6 183 1609 1
6 183 1830 2
6 183 2041 1
6 183 2296 1
6 183 2299 2
6 183 2446 3
6 183 2454 1
6 183 2458 1
6 183 2464 1
6 183 2471 1
6 183 2474 1
6 183 2480 1
6 183 2521 3
6 183 2561 1
6 183 2565 6
6 183 2575 1
6 183 2599 1
6 190 2488 1
6 195 2445 1
6 198 1574 1
6 198 2309 1
6 198 2422 1
6 198 2470 1
6 198 2472 3
6 198 2482 1
6 198 2592 2
6 203 2265 1
6 203 2272 2
6 203 2275 1
6 203 2287 1
6 205 2483 2
6 217 1827 1
6 221 2484 1
6 222 2444 1
6 232 2483 2
6 234 1661 1
6 234 1991 1
6 234 2022 1
6 234 2168 6
6 234 2303 1
6 234 2478 1
6 234 2520 4
6 234 2527 1
6 234 2574 3
6 234 2578 1
6 234 2581 1
6 237 2182 3
6 239 1567 1
6 239 1576 2
6 239 1591 2
6 239 1596 3
6 239 1600 4
6 239 1610 6
6 239 1617 2
6 239 1623 2
6 239 1832 1
6 239 1861 2
6 239 1864 5
6 239 1900 2
6 239 1912 2
6 239 1917 1
6 239 1919 1
6 239 1935 1
6 239 1995 1
6 239 1998 1
6 239 2000 1
6 239 2013 1
6 239 2028 2
6 239 2155 1
6 239 2163 2
6 239 2398 1
6 239 2401 1
6 239 2461 1
6 239 2470 1
6 239 2491 1
6 239 2496 1
6 239 2574 1
6 239 2637 1
6 239 2661 1
6 245 2442 1
6 245 2448 1
6 261 2478 1
6 270 2177 1
6 272 2501 1
6 274 1661 1
6 274 1663 1
6 274 1828 2
6 274 1936 1
6 274 1963 1
6 274 1988 1
6 274 2038 2
6 274 2175 3
6 274 2180 1
6 274 2189 1
6 274 2192 1
6 274 2197 1
6 274 2216 2
6 274 2225 1
6 274 2239 1
6 274 2264 1
6 274 2272 2
6 274 2295 1
6 274 2308 1
6 274 2310 1
6 274 2313 85
6 274 2468 1
6 274 2474 2
6 274 2531 1
6 274 2546 2
6 274 2583 6
6 274 2590 1
6 274 2599 3
6 278 2184 1
6 278 2256 1
6 282 2448 1
6 287 2449 1
6 289 1567 8
6 289 1576 13
6 289 1590 9
6 289 1600 8
6 289 1610 2
6 289 1619 2
6 289 1623 2
6 289 1626 11
6 289 1638 1
6 289 1643 1
6 289 1645 6
6 289 1652 1
6 289 1655 1
6 289 1658 2
6 289 1835 1
6 289 1837 16
6 289 1857 1
6 289 1859 1
6 289 1864 6
6 289 1883 1
6 289 1992 1
6 289 2006 1
6 289 2009 1
6 289 2017 3
6 289 2023 12
6 289 2101 1
6 289 2105 2
6 289 2108 21
6 289 2130 24
6 289 2155 8
6 289 2301 2
6 289 2398 1
6 289 2403 1
6 289 2405 4
6 289 2446 1
6 289 2466 1
6 289 2491 1
6 289 2496 1
6 289 2511 3
6 289 2516 3
6 289 2572 1
6 289 2601 10
6 289 2623 1
6 289 2625 2
6 289 2637 5
6 289 2643 29
6 290 2458 1
6 295 1984 1
6 295 2419 1
6 296 2422 1
6 297 2186 1
6 299 1615 1
6 299 2453 1
6 299 2470 4
6 299 2477 2
6 299 2572 1
6 299 2579 1
6 303 1963 2
6 303 1966 1
6 303 2295 1
6 303 2500 3
6 307 2437 1
6 313 2491 1
6 314 2465 1
6 320 2185 1
6 320 2477 1
6 361 1871 1
6 361 1882 1
6 361 2442 1
6 361 2479 2
6 361 2495 1
6 361 2501 2
6 361 2505 2
6 368 1826 1
6 368 2522 1
6 369 2178 3
7 14 1597 1
7 14 1603 1
7 14 1633 1
7 14 1809 1
7 14 1825 1
7 14 1828 2
7 14 1832 1
7 14 1846 1
7 14 1901 1
7 14 1908 1
7 14 1988 2
7 14 2036 1
7 14 2108 6
7 14 2115 1
7 14 2160 1
7 14 2163 2
7 14 2171 1
7 14 2298 1
7 14 2403 1
7 14 2443 2
7 14 2487 6
7 14 2642 1
7 14 2660 3
7 14 2665 3
7 14 2669 1
7 22 1951 1
7 25 2225 1
7 29 1955 1
7 29 2173 2
7 37 2177 1
7 39 2289 1
7 44 1667 1
7 44 2296 1
7 45 1939 1
7 48 2303 1
7 50 1992 1
7 50 2196 1
7 50 2312 2
7 51 1839 2
7 51 2158 2
7 51 2297 1
7 53 1950 1
7 53 2417 1
7 54 2448 1
7 63 2450 1
7 64 2416 2
7 65 2250 1
7 65 2482 1
7 67 1828 1
7 67 2173 1
7 67 2256 1
7 67 2261 1
7 70 2455 1
7 72 1941 1
7 72 2230 1
7 78 1953 1
7 78 2508 1
7 85 1568 1
7 85 1686 1
7 85 1725 1
7 85 1758 1
7 85 1795 1
7 85 1798 1
7 85 2108 2
7 85 2114 2
7 85 2159 1
7 85 2165 1
7 85 2168 1
7 85 2304 2
7 85 2430 1
7 85 2458 1
7 85 2466 1
7 85 2469 1
7 85 2492 1
7 85 2627 1
7 87 2222 1
7 87 2452 1
7 89 2393 1
7 90 1795 2
7 91 2187 3
7 91 2196 1
7 93 1826 1
7 93 1828 2
7 93 1844 1
7 93 2162 2
7 94 1692 1
7 94 1701 1
7 94 1705 1
7 94 1708 2
7 94 2041 1
7 94 2413 2
7 103 1949 1
7 103 2243 1
7 105 1593 1
7 105 1659 1
7 105 1664 1
7 105 1856 1
7 105 1862 1
7 105 1912 1
7 105 1998 1
7 105 2020 1
7 105 2022 1
7 105 2108 5
7 105 2162 1
7 105 2394 1
7 105 2399 2
7 105 2407 2
7 105 2447 1
7 105 2449 1
7 105 2451 1
7 105 2507 1
7 105 2509 3
7 105 2514 2
7 105 2525 1
7 105 2529 2
7 106 2157 1
7 106 2418 1
7 106 2461 1
7 106 2664 3
7 109 2228 1
7 113 2173 1
7 114 1672 1
7 121 1826 1
7 125 2450 2
7 127 1953 1
7 128 2234 1
7 130 2236 1
7 132 1827 1
7 132 2200 1
7 133 2200 1
7 133 2202 1
7 133 2204 1
7 133 2213 1
7 135 2415 1
7 137 1584 1
7 137 1588 1
7 137 1591 1
7 137 1856 1
7 137 1890 4
7 137 1896 2
7 137 1899 2
7 137 1926 1
7 137 1989 1
7 137 2023 1
7 137 2029 1
7 137 2031 2
7 137 2101 1
7 137 2112 1
7 137 2296 7
7 137 2304 2
7 137 2402 1
7 137 2467 1
7 137 2489 2
7 137 2613 1
7 138 1953 1
7 144 1670 1
7 144 1691 1
7 144 1694 1
7 144 1698 1
7 144 1711 2
7 144 1715 2
7 144 1720 2
7 144 1730 1
7 144 1736 4
7 144 1744 3
7 144 1749 2
7 144 1752 1
7 144 1754 1
7 144 1757 2
7 144 1771 6
7 144 1780 3
7 144 1784 1
7 144 1800 1
7 144 1810 1
7 144 1825 1
7 144 1827 2
7 145 1948 1
7 145 1954 1
7 147 1963 2
7 153 2229 1
7 154 1570 2
7 154 1582 1
7 154 1585 2
7 154 1598 1
7 154 1603 2
7 154 1618 1
7 154 1633 1
7 154 1645 1
7 154 1664 1
7 154 1844 1
7 154 1879 1
7 154 1933 1
7 154 1942 1
7 154 1988 1
7 154 2040 1
7 154 2051 1
7 154 2063 1
7 154 2089 1
7 154 2104 1
7 154 2461 1
7 154 2465 1
7 154 2493 1
7 154 2618 1
7 157 1643 1
7 157 1747 1
7 157 1752 1
7 157 1826 1
7 157 1833 1
7 157 1840 1
7 157 1879 1
7 157 1888 2
7 157 1900 2
7 157 1903 1
7 157 2030 1
7 157 2032 1
7 157 2035 1
7 157 2053 1
7 157 2074 1
7 157 2151 1
7 157 2154 1
7 157 2156 1
7 157 2163 2
7 157 2307 1
7 157 2312 1
7 158 2441 1
7 160 1665 1
7 163 1941 1
7 167 1590 1
7 167 1598 1
7 167 1656 1
7 167 1662 1
7 167 1835 1
7 167 1839 1
7 167 1843 1
7 167 1856 1
7 167 1872 1
7 167 1880 1
7 167 1904 1
7 167 1911 1
7 167 1939 1
7 167 1945 2
7 167 1958 1
7 167 1965 2
7 167 1976 2
7 167 1988 1
7 167 1999 1
7 167 2004 1
7 167 2113 1
7 167 2188 1
7 167 2414 1
7 167 2442 1
7 167 2444 3
7 167 2464 1
7 167 2487 1
7 167 2628 5
7 175 2417 1
7 178 1666 1
7 183 1667 1
7 183 1827 1
7 185 1949 1
7 186 2176 1
7 195 2418 1
7 198 2176 1
7 200 2441 2
7 203 1584 1
7 203 1834 1
7 203 1836 1
7 203 1941 1
7 203 1992 1
7 203 2102 1
7 203 2108 1
7 203 2304 1
7 203 2318 1
7 203 2399 1
7 203 2412 1
7 203 2484 1
7 203 2531 1
7 213 1944 1
7 213 2026 1
7 213 2066 1
7 213 2110 1
7 213 2112 1
7 213 2114 1
7 213 2301 1
7 213 2324 1
7 217 2203 1
7 222 2413 1
7 228 2171 1
7 228 2224 1
7 230 1839 2
7 230 1992 1
7 230 2487 1
7 230 2489 1
7 230 2491 1
7 234 1668 1
7 234 1712 1
7 234 1714 2
7 234 1717 1
7 234 1721 3
7 234 1725 8
7 234 1741 1
7 234 1743 1
7 234 1747 1
7 234 1754 1
7 234 1771 2
7 234 1789 1
7 234 1793 1
7 234 1809 2
7 234 1826 2
7 237 2175 2
7 238 2461 2
7 239 1954 1
7 239 2168 1
7 239 2213 2
7 239 2274 1
7 244 1567 1
7 244 1579 1
7 244 1585 1
7 244 1587 1
7 244 1610 1
7 244 1613 1
7 244 1616 3
7 244 1621 2
7 244 1625 2
7 244 1628 2
7 244 1634 1
7 244 1636 1
7 244 1639 1
7 244 1641 1
7 244 1643 1
7 244 1650 1
7 244 1659 1
7 244 1664 1
7 244 1836 1
7 244 1856 1
7 244 1865 2
7 244 1904 1
7 244 1908 1
7 244 2017 1
7 244 2030 1
7 244 2043 6
7 244 2050 1
7 244 2055 1
7 244 2074 6
7 244 2081 3
7 244 2085 1
7 244 2168 2
7 244 2311 1
7 244 2315 1
7 244 2476 1
7 244 2526 3
7 244 2626 2
7 244 2636 1
7 249 2167 1
7 252 2414 2
7 254 1948 1
7 265 1583 1
7 265 1586 1
7 265 1646 1
7 265 1657 1
7 265 1667 9
7 265 1683 101
7 265 1785 11
7 265 1797 3
7 265 1801 15
7 265 1817 3
7 265 1822 4
7 265 1827 1
7 265 1987 1
7 265 2035 1
7 265 2099 1
7 265 2101 1
7 265 2159 1
7 265 2305 1
7 265 2439 2
7 265 2491 1
7 265 2510 1
7 265 2512 1
7 265 2637 1
7 274 1667 1
7 274 2171 1
7 274 2173 3
7 274 2269 1
7 278 1941 2
7 278 1944 3
7 278 1949 1
7 278 1957 1
7 278 1968 1
7 278 1977 1
7 278 2184 1
7 278 2189 1
7 278 2191 5
7 278 2197 1
7 278 2199 1
7 278 2219 3
7 278 2251 2
7 278 2263 1
7 278 2273 3
7 278 2279 3
7 278 2287 1
7 278 2290 1
7 278 2293 2
7 278 2483 1
7 282 2416 1
7 289 1942 2
7 289 1945 2
7 289 1965 1
7 289 1973 1
7 289 1976 1
7 289 1985 1
7 289 1990 2
7 289 2177 10
7 289 2188 1
7 289 2192 6
7 289 2199 9
7 289 2209 8
7 289 2224 1
7 289 2254 1
7 289 2258 1
7 289 2263 2
7 289 2274 2
7 289 2281 4
7 295 2436 1
7 299 1694 1
7 299 1702 1
7 299 1716 1
7 299 1720 1
7 299 1723 1
7 299 1725 3
7 299 1730 1
7 299 1733 3
7 299 1737 4
7 299 1742 2
7 299 1746 1
7 299 1749 1
7 299 1751 4
7 299 1828 1
7 305 2234 1
7 305 2236 1
7 308 2173 1
7 308 2176 1
7 308 2178 3
7 308 2183 4
7 311 1834 1
7 311 1840 1
7 311 1868 1
7 311 1913 2
7 311 2111 4
7 311 2159 1
7 311 2297 4
7 311 2303 1
7 311 2306 1
7 311 2529 1
7 311 2666 1
7 314 2479 3
7 319 1948 1
7 320 2177 1
7 326 2178 1
7 332 2370 1
7 332 2373 1
7 332 2377 1
7 332 2379 1
7 335 2241 1
7 350 1955 1
7 360 2471 1
7 361 1942 1
7 365 2453 1
7 366 2465 1
8 18 2355 1
8 27 2351 1
8 27 2353 1
8 31 1829 1
8 31 2359 1
8 31 2368 1
8 34 1664 1
8 34 1679 1
8 34 1682 1
8 34 1684 1
8 34 1686 1
8 34 1690 1
8 34 1696 2
8 34 1699 2
8 34 1713 1
8 34 1715 1
8 34 1717 3
8 34 1727 1
8 34 1760 1
8 34 1772 1
8 34 1868 1
8 34 1886 3
8 34 1894 2
8 34 1898 1
8 34 1900 1
8 34 1904 6
8 34 1913 2
8 34 1916 3
8 34 1927 1
8 34 1932 1
8 34 1992 1
8 34 2118 1
8 34 2376 1
8 35 1836 1
8 35 2116 1
8 35 2375 1
8 53 2371 1
8 58 2240 1
8 61 1661 1
8 61 1830 1
8 61 1841 1
8 61 1863 1
8 61 1869 1
8 61 1871 4
8 61 1908 1
8 61 1993 1
8 61 2000 1
8 61 2118 2
8 61 2214 1
8 61 2219 1
8 61 2333 5
8 64 2000 1
8 64 2292 1
8 64 2319 1
8 64 2372 1
8 72 1619 23
8 75 1947 1
8 78 1673 1
8 88 2325 1
8 88 2329 1
8 90 2074 1
8 90 2376 1
8 94 2010 1
8 94 2056 1
8 94 2060 1
8 97 1658 1
8 97 2399 1
8 98 1573 1
8 98 1577 1
8 98 1878 2
8 98 1885 1
8 98 1889 1
8 98 1902 2
8 98 1913 1
8 98 1915 2
8 98 1920 6
8 98 1928 2
8 98 1931 1
8 98 1933 1
8 98 1992 1
8 98 2122 1
8 98 2124 2
8 98 2388 2
8 98 2395 1
8 102 1829 1
8 102 1859 1
8 102 1861 1
8 102 1989 1
8 102 1995 1
8 103 1748 1
8 103 2318 1
8 107 2372 1
8 112 2372 1
8 117 1655 1
8 117 1657 1
8 117 1663 1
8 117 1990 1
8 117 1992 1
8 117 2118 1
8 117 2332 1
8 117 2335 2
8 117 2339 1
8 117 2345 2
8 117 2349 1
8 117 2355 2
8 117 2358 1
8 117 2360 2
8 117 2398 1
8 121 2321 1
8 121 2329 2
8 121 2373 3
8 126 2228 1
8 139 2225 1
8 144 1622 1
8 147 1571 1
8 147 1583 1
8 147 1585 1
8 147 1596 1
8 147 1599 2
8 147 1605 1
8 147 1650 1
8 147 1656 1
8 147 1658 1
8 147 1839 1
8 147 1842 3
8 147 1846 3
8 147 1850 1
8 147 1855 1
8 147 1861 1
8 147 1869 2
8 147 1907 1
8 147 1998 1
8 147 2003 2
8 147 2055 1
8 147 2124 1
8 147 2361 1
8 147 2363 1
8 147 2402 1
8 156 1612 1
8 156 1615 1
8 156 1645 2
8 175 2370 2
8 185 1674 1
8 185 1830 2
8 185 2309 1
8 189 1822 1
8 189 1983 1
8 189 1999 1
8 189 2361 1
8 195 1836 1
8 195 2016 2
8 195 2323 1
8 195 2325 1
8 195 2328 1
8 195 2372 2
8 197 2368 1
8 199 1831 1
8 202 1674 1
8 202 1830 1
8 202 2125 1
8 205 2345 1
8 211 2244 1
8 221 2337 1
8 221 2356 1
8 222 1666 1
8 222 2371 1
8 227 2368 1
8 232 2240 1
8 236 2353 2
8 238 2226 1
8 244 2289 1
8 251 1651 1
8 251 1671 5
8 251 1799 1
8 251 1829 1
8 251 1875 1
8 251 1882 1
8 251 1885 1
8 251 1888 1
8 251 1891 1
8 251 1901 1
8 251 1908 1
8 251 1927 1
8 251 2328 1
8 251 2331 2
8 251 2335 1
8 251 2396 1
8 256 1999 1
8 259 1674 1
8 259 1704 1
8 259 1788 1
8 259 1795 1
8 259 1797 1
8 259 1805 1
8 259 1808 1
8 259 1816 1
8 259 1822 3
8 259 1829 1
8 282 2223 1
8 282 2227 1
8 282 2332 1
8 282 2375 2
8 284 2337 1
8 285 1573 2
8 285 1581 2
8 285 1584 2
8 285 1605 1
8 285 1658 1
8 285 1662 1
8 285 1827 1
8 285 1829 1
8 285 1835 1
8 285 1845 1
8 285 1855 6
8 285 1862 1
8 285 1866 1
8 285 1868 1
8 285 1872 1
8 285 1894 1
8 285 1995 1
8 285 2122 1
8 285 2224 2
8 285 2326 1
8 285 2331 2
8 285 2402 1
8 285 2404 1
8 287 2375 1
8 287 2378 1
8 290 2350 1
8 290 2355 1
8 295 1676 1
8 295 1799 1
8 295 1822 1
8 295 1829 1
8 295 1896 1
8 295 2123 1
8 295 2290 4
8 295 2297 1
8 295 2319 1
8 295 2330 1
8 295 2400 1
8 296 1575 1
8 296 1585 1
8 296 1592 1
8 296 1828 1
8 296 1835 2
8 296 1869 1
8 296 1871 1
8 296 1874 1
8 296 1886 1
8 296 1894 1
8 296 2001 1
8 296 2225 1
8 296 2323 1
8 296 2361 1
8 296 2399 1
8 296 2401 1
8 304 1895 3
8 304 1901 2
8 304 1905 1
8 304 1908 5
8 304 1916 3
8 304 1920 8
8 304 1933 6
8 304 1943 4
8 304 1950 1
8 304 1954 1
8 304 1963 1
8 304 1968 1
8 304 1985 1
8 304 1988 2
8 304 1994 1
8 304 1996 1
8 304 2000 1
8 304 2002 1
8 304 2008 5
8 304 2014 1
8 304 2016 10
8 304 2028 5
8 304 2066 1
8 304 2069 2
8 304 2074 3
8 304 2080 1
8 304 2082 1
8 304 2090 1
8 304 2093 2
8 304 2099 4
8 304 2107 2
8 304 2110 3
8 304 2119 1
8 304 2121 1
8 304 2304 1
8 304 2311 5
8 304 2361 1
8 304 2364 1
8 304 2366 1
8 304 2371 1
8 304 2373 1
8 304 2375 1
8 304 2384 1
8 304 2389 1
8 304 2391 1
8 304 2394 1
8 304 2402 1
8 305 1952 1
8 310 1892 2
8 310 1898 1
8 310 2224 1
8 310 2329 1
8 310 2351 1
8 312 2368 1
8 314 1835 1
8 315 1982 1
8 323 1815 1
8 323 1821 2
8 323 2309 1
8 323 2373 1
8 324 2369 2
8 327 1987 1
8 340 1831 1
8 340 2369 1
8 342 2117 1
8 342 2371 1
8 344 1590 1
8 344 1662 4
8 344 1668 6
8 344 1700 1
8 344 1707 1
8 344 1739 1
8 344 1771 1
8 344 1804 1
8 344 1826 1
8 344 1830 1
8 344 1832 1
8 344 1834 1
8 344 1836 2
8 344 1851 1
8 344 1855 4
8 344 1862 1
8 344 1869 3
8 344 1873 1
8 344 1905 1
8 344 1922 1
8 344 1937 1
8 344 1959 1
8 344 1989 2
8 344 1993 1
8 344 2303 1
8 344 2311 2
8 344 2314 3
8 344 2364 1
8 344 2380 2
8 344 2389 3
8 344 2396 2
8 344 2402 1
8 350 1999 1
8 350 2240 1
8 350 2243 2
8 352 1833 1
8 362 1584 1
8 362 1862 1
8 362 1920 1
8 362 1996 4
8 362 2116 2
8 362 2214 1
8 362 2218 1
8 362 2327 1
8 362 2331 1
8 362 2334 1
9 11 1826 1
9 19 1671 1
9 19 1701 1
9 19 1721 1
9 19 1826 1
9 22 1621 1
9 24 1845 26
9 24 1873 1
9 30 1839 1
9 30 1871 1
9 36 2203 2
9 41 1615 2
9 43 2024 1
9 43 2131 1
9 43 2150 3
9 43 2156 1
9 43 2247 1
9 43 2249 1
9 43 2477 1
9 43 2496 1
9 43 2514 1
9 43 2586 1
9 45 2180 1
9 55 1597 2
9 55 1648 1
9 73 1584 1
9 73 1742 1
9 73 1793 1
9 73 1811 1
9 73 1941 1
9 73 1943 1
9 73 2058 1
9 73 2105 2
9 73 2248 1
9 73 2339 1
9 73 2370 1
9 73 2373 1
9 73 2379 1
9 73 2381 1
9 73 2391 1
9 74 1707 1
9 74 1826 1
9 76 2558 1
9 77 1572 1
9 77 1582 1
9 77 1586 1
9 77 1588 1
9 77 1657 1
9 77 1663 2
9 77 1667 1
9 77 1684 3
9 77 1692 1
9 77 1694 19
9 77 1714 7
9 77 1722 2
9 77 1725 3
9 77 1729 2
9 77 1733 2
9 77 1739 4
9 77 1747 1
9 77 1749 10
9 77 1760 1
9 77 1763 2
9 77 1768 1
9 77 1771 4
9 77 1776 3
9 77 1780 3
9 77 1805 1
9 77 1808 1
9 77 1811 1
9 77 1813 2
9 77 1820 1
9 77 1822 4
9 77 1875 1
9 77 1884 2
9 77 1887 1
9 77 1945 1
9 77 2032 2
9 77 2036 2
9 77 2039 2
9 77 2044 1
9 77 2050 3
9 77 2054 2
9 77 2059 1
9 77 2063 1
9 77 2073 4
9 77 2078 3
9 77 2083 1
9 77 2085 3
9 77 2105 1
9 77 2115 1
9 77 2122 3
9 77 2132 1
9 77 2135 2
9 77 2149 1
9 77 2243 1
9 77 2248 1
9 77 2267 16
9 77 2366 1
9 77 2437 1
9 77 2442 1
9 78 2179 1
9 82 1589 1
9 82 1620 2
9 82 1627 3
9 82 1638 1
9 91 1838 1
9 91 1845 1
9 91 1847 2
9 91 1851 1
9 91 1853 1
9 91 2221 1
9 91 2223 1
9 92 1586 1
9 92 1663 1
9 92 1721 1
9 92 1747 1
9 92 1882 3
9 92 1939 3
9 92 1946 1
9 92 1953 1
9 92 1956 4
9 92 1980 1
9 92 1982 1
9 92 1990 1
9 92 1999 1
9 92 2005 2
9 92 2023 1
9 92 2107 1
9 92 2338 3
9 92 2343 1
9 92 2373 1
9 92 2582 1
9 92 2587 1
9 93 2179 1
9 105 2220 1
9 111 1660 1
9 116 1601 1
9 116 1633 1
9 116 1874 1
9 116 1882 3
9 116 1916 1
9 116 1918 3
9 116 1922 1
9 116 1924 4
9 116 1930 4
9 116 1935 1
9 116 1939 2
9 116 1948 1
9 116 2088 1
9 116 2114 1
9 116 2127 1
9 116 2212 1
9 116 2223 1
9 116 2228 1
9 116 2247 1
9 116 2338 2
9 116 2367 1
9 116 2390 4
9 116 2433 1
9 116 2436 1
9 116 2438 12
9 116 2451 22
9 116 2477 2
9 116 2480 5
9 116 2489 5
9 116 2495 1
9 116 2503 1
9 116 2509 1
9 116 2511 1
9 125 2182 1
9 129 1570 1
9 129 1573 2
9 129 1589 1
9 129 1656 1
9 129 1911 10
9 129 1922 2
9 129 1925 1
9 129 1927 4
9 129 1932 4
9 129 1939 1
9 129 1941 3
9 129 2037 1
9 129 2047 1
9 129 2051 1
9 129 2064 1
9 129 2067 1
9 129 2074 2
9 129 2090 1
9 129 2104 1
9 129 2107 3
9 129 2113 1
9 129 2115 1
9 129 2117 1
9 129 2124 4
9 129 2129 4
9 129 2134 2
9 129 2149 4
9 129 2156 1
9 129 2243 2
9 129 2247 1
9 129 2252 1
9 129 2350 1
9 129 2369 1
9 129 2391 1
9 129 2541 1
9 129 2544 1
9 129 2549 1
9 129 2554 1
9 129 2568 1
9 129 2573 2
9 143 2210 1
9 143 2228 1
9 145 1662 1
9 149 1908 1
9 149 1927 1
9 153 2557 1
9 156 2204 1
9 173 2171 1
9 180 1752 2
9 180 1755 4
9 180 1760 2
9 180 1763 1
9 180 1778 1
9 180 1980 2
9 180 1983 1
9 180 1994 1
9 180 1998 7
9 180 2006 1
9 180 2011 1
9 180 2013 2
9 180 2021 3
9 180 2088 1
9 180 2108 1
9 180 2123 2
9 180 2126 4
9 180 2131 2
9 180 2134 3
9 180 2139 5
9 180 2147 1
9 180 2149 6
9 180 2336 1
9 180 2371 1
9 180 2374 8
9 180 2384 2
9 180 2387 2
9 180 2514 1
9 180 2540 1
9 186 2202 1
9 186 2214 1
9 186 2217 1
9 186 2220 1
9 190 2557 1
9 193 1826 1
9 194 1576 1
9 194 1579 2
9 194 1582 1
9 194 1589 1
9 194 1651 1
9 194 1657 1
9 194 1903 1
9 194 2026 1
9 194 2076 1
9 194 2085 1
9 194 2087 1
9 194 2108 4
9 194 2113 1
9 194 2115 1
9 194 2338 4
9 194 2344 1
9 194 2356 1
9 194 2358 2
9 194 2368 1
9 194 2534 1
9 194 2537 1
9 194 2542 2
9 199 1648 1
9 207 1833 1
9 215 2160 2
9 215 2163 1
9 215 2168 2
9 215 2174 1
9 215 2177 2
9 216 1721 1
9 216 1945 1
9 216 1955 1
9 216 2085 1
9 216 2087 1
9 216 2110 1
9 216 2117 1
9 216 2533 1
9 216 2543 1
9 216 2560 1
9 216 2563 2
9 216 2585 1
9 229 1664 1
9 229 1693 1
9 229 1826 1
9 231 1890 1
9 231 1909 2
9 231 1912 7
9 231 1920 1
9 231 1922 3
9 231 1927 2
9 231 1930 1
9 231 1932 2
9 231 1935 1
9 231 1940 1
9 231 1942 1
9 231 2088 1
9 231 2161 1
9 231 2163 1
9 231 2165 1
9 231 2167 1
9 231 2169 5
9 231 2176 1
9 231 2178 2
9 231 2243 2
9 231 2248 1
9 231 2251 3
9 231 2256 1
9 231 2337 1
9 231 2357 1
9 231 2540 1
9 246 1826 1
9 246 1888 1
9 246 1953 1
9 246 1959 2
9 246 1974 1
9 246 1978 1
9 246 1988 1
9 246 1990 1
9 246 1994 1
9 246 2102 2
9 246 2112 1
9 246 2114 1
9 246 2116 2
9 246 2128 1
9 246 2357 1
9 246 2514 1
9 246 2531 2
9 258 1906 1
9 260 2192 1
9 260 2197 1
9 261 2564 1
9 271 1578 1
9 271 1657 6
9 271 1693 1
9 271 1721 1
9 271 1826 1
9 271 1943 1
9 271 2108 1
9 271 2113 1
9 271 2115 1
9 271 2248 2
9 271 2391 1
9 272 2561 2
9 273 1657 1
9 273 1661 1
9 273 1883 3
9 273 1915 1
9 273 1926 1
9 273 1932 1
9 273 2087 1
9 273 2110 1
9 273 2150 1
9 273 2152 1
9 273 2157 1
9 273 2258 2
9 273 2261 2
9 273 2266 1
9 273 2268 3
9 273 2273 1
9 273 2303 1
9 273 2311 4
9 273 2316 1
9 273 2335 3
9 273 2378 1
9 273 2480 1
9 273 2535 1
9 273 2538 2
9 273 2541 2
9 286 2205 1
9 286 2226 1
9 290 2553 1
9 293 1668 1
9 293 1670 1
9 293 1673 2
9 293 1676 1
9 293 1681 1
9 293 1683 1
9 293 1696 2
9 293 1773 1
9 293 1790 1
9 293 1808 2
9 293 1826 1
9 298 1649 1
9 309 1575 1
9 309 1580 2
9 309 1583 1
9 309 1747 2
9 309 1751 3
9 309 1755 4
9 309 1767 1
9 309 1790 1
9 309 1876 1
9 309 1941 1
9 309 2029 3
9 309 2033 2
9 309 2038 1
9 309 2071 1
9 309 2075 1
9 309 2084 1
9 309 2107 2
9 309 2193 2
9 309 2197 2
9 309 2200 1
9 309 2203 1
9 309 2207 1
9 309 2211 1
9 309 2214 1
9 309 2236 1
9 309 2242 1
9 309 2253 1
9 309 2337 1
9 309 2352 3
9 309 2358 1
9 309 2360 1
9 309 2364 1
9 309 2367 1
9 309 2370 1
9 309 2392 2
9 309 2409 1
9 309 2438 1
9 309 2442 4
9 309 2453 1
9 309 2456 17
9 309 2486 11
9 309 2499 1
9 309 2503 3
9 309 2507 1
9 309 2509 3
9 309 2537 1
9 309 2543 1
9 309 2558 1
9 309 2583 1
9 314 2553 1
9 319 1660 1
9 322 1900 1
9 330 1636 1
9 330 1828 1
9 330 2108 1
9 330 2125 1
9 330 2128 1
9 330 2132 1
9 330 2135 1
9 330 2338 3
9 330 2379 1
9 330 2391 1
9 330 2477 1
9 331 1836 1
9 331 1838 1
9 331 1840 1
9 338 1826 1
9 341 1571 1
9 341 1583 2
9 341 1654 1
9 341 1875 1
9 341 2039 1
9 341 2045 2
9 341 2085 2
9 341 2106 1
9 341 2108 1
9 347 1664 1
9 347 1713 1
9 349 2180 1
9 352 1834 1
9 360 2183 1
10 33 2274 1
10 33 2282 2
10 33 2288 1
10 33 2291 1
10 33 2338 1
10 33 2427 2
10 33 2437 1
10 33 2443 2
10 33 2453 1
10 33 2456 2
10 33 2471 1
10 33 2484 1
10 33 2493 1
10 33 2503 1
10 33 2546 1
10 33 2608 1
10 33 2681 1
10 71 2283 1
10 71 2331 1
10 71 2339 1
10 71 2343 1
10 71 2516 1
10 71 2580 1
10 71 2658 1
10 94 2468 1
10 101 2265 1
10 101 2277 1
10 101 2321 1
10 101 2575 1
10 101 2580 1
10 115 2604 1
10 118 2265 1
10 118 2289 1
10 118 2319 2
10 118 2344 1
10 118 2346 1
10 118 2505 1
10 118 2597 2
10 118 2611 1
10 118 2613 1
10 118 2617 1
10 118 2620 2
10 118 2623 2
10 118 2626 1
10 131 2271 1
10 131 2481 1
10 143 2514 1
10 167 2279 1
10 169 2278 1
10 169 2281 1
10 169 2286 1
10 230 2284 1
10 233 2275 1
10 233 2281 1
10 233 2287 4
10 233 2292 1
10 233 2318 2
10 233 2329 1
10 233 2348 1
10 233 2390 1
10 233 2515 2
10 233 2535 1
10 233 2541 1
10 233 2546 1
10 233 2618 1
10 233 2624 1
10 233 2679 1
10 233 2681 1
10 233 2683 2
10 251 2483 1
10 262 2266 1
10 262 2273 1
10 262 2283 1
10 262 2303 1
10 262 2321 1
10 262 2355 1
10 262 2361 1
10 262 2396 1
10 262 2432 1
10 262 2453 1
10 262 2498 1
10 262 2643 2
10 262 2654 1
10 282 2471 1
10 285 2484 1
10 290 2451 1
10 314 2451 1
10 339 2597 2
11 16 1569 1
11 16 1571 1
11 16 1827 2
11 16 1830 1
11 16 1843 1
11 16 1903 1
11 16 1911 53
11 16 1966 144
11 16 2111 224
11 16 2336 257
11 19 1575 1
11 19 1589 2
11 19 1592 3
11 19 1596 1
11 19 1598 3
11 19 1602 2
11 19 1646 1
11 19 1648 4
11 19 1653 3
11 19 1658 1
11 19 1673 1
11 19 1675 1
11 19 1684 1
11 19 1692 1
11 19 1695 1
11 19 1712 2
11 19 1721 1
11 19 1723 1
11 19 1734 1
11 19 1742 1
11 19 1751 1
11 19 1755 1
11 19 1758 4
11 19 1763 2
11 19 1777 2
11 19 1781 2
11 19 1789 1
11 19 1794 1
11 19 1808 2
11 19 1826 1
11 19 1838 1
11 19 1844 1
11 19 1848 3
11 19 1857 1
11 19 1861 1
11 19 1863 1
11 19 1866 1
11 19 1868 1
11 19 1871 1
11 19 1882 1
11 19 1886 1
11 19 1889 3
11 19 1897 4
11 19 1909 685
11 22 1663 1
11 24 1826 1
11 24 2406 1
11 24 2596 1
11 53 1591 1
11 57 1607 1
11 58 1605 1
11 74 1579 1
11 74 1584 1
11 74 1586 1
11 74 1588 4
11 74 1596 1
11 74 1599 2
11 74 1648 1
11 74 1651 5
11 74 1660 1
11 74 1662 1
11 74 1670 1
11 74 1673 15
11 74 1689 2
11 74 1693 3
11 74 1698 1
11 74 1700 3
11 74 1706 1
11 74 1708 2
11 74 1712 4
11 74 1717 1
11 74 1722 2
11 74 1736 1
11 74 1743 1
11 74 1747 1
11 74 1751 1
11 74 1753 1
11 74 1760 3
11 74 1773 2
11 74 1777 2
11 74 1788 1
11 74 1796 3
11 74 1803 1
11 74 1808 1
11 74 1812 1
11 74 1814 1
11 74 1826 5
11 74 1833 2
11 74 1839 2
11 74 1845 2
11 74 1850 1
11 74 1852 2
11 74 1859 1
11 74 1861 3
11 74 1867 2
11 74 1875 1
11 74 1877 1
11 74 1879 3
11 74 1883 6
11 74 1890 9
11 74 1910 3
11 74 1950 43
11 74 1995 4
11 74 2000 513
11 74 2515 8
11 74 2525 37
11 74 2563 1
11 74 2565 1
11 74 2567 4
11 74 2572 37
11 80 1569 1
11 80 2403 1
11 80 2594 1
11 80 2671 1
11 82 1663 1
11 83 1827 1
11 83 2597 1
11 83 2603 3
11 111 1581 1
11 111 1584 1
11 111 1586 1
11 111 1588 1
11 111 1592 1
11 111 1645 1
11 111 1658 1
11 111 1827 1
11 111 1830 2
11 111 1837 2
11 111 1854 1
11 111 1910 683
11 127 1603 1
11 143 2671 2
11 145 1607 1
11 145 1612 1
11 145 1615 1
11 145 1617 4
11 145 1642 1
11 145 1644 1
11 145 1646 1
11 145 1664 1
11 149 2405 1
11 149 2416 1
11 152 1585 2
11 152 1646 1
11 152 1648 1
11 152 1830 1
11 152 1837 1
11 152 1852 1
11 168 1605 1
11 182 1605 2
11 182 1608 3
11 182 1613 3
11 182 1617 3
11 182 1634 1
11 182 1641 1
11 182 1645 1
11 188 1578 1
11 188 1580 1
11 188 1592 1
11 188 1648 1
11 188 1658 1
11 188 1833 1
11 188 1889 1
11 188 1908 2
11 191 1660 1
11 191 2394 1
11 191 2593 1
11 191 2665 1
11 193 1580 1
11 193 1588 1
11 193 1659 1
11 193 1830 2
11 193 1835 1
11 193 1839 3
11 193 1909 138
11 193 2048 580
11 229 1579 2
11 229 1605 1
11 229 1649 1
11 229 1832 2
11 229 1839 1
11 247 1647 1
11 247 1843 1
11 247 1867 1
11 247 1889 1
11 247 1905 1
11 247 1908 205
11 247 2124 1
11 247 2135 1
11 247 2142 1
11 247 2147 1
11 247 2152 1
11 247 2155 4
11 247 2166 1
11 247 2218 1
11 247 2220 1
11 247 2222 3
11 247 2226 1
11 247 2228 1
11 247 2237 1
11 247 2240 1
11 247 2297 1
11 247 2299 16
11 247 2316 23
11 247 2340 1
11 247 2343 22
11 247 2366 85
11 247 2452 143
11 257 1608 11
11 257 1624 1
11 257 1626 1
11 257 1631 2
11 257 1634 3
11 257 1640 2
11 266 2594 1
11 275 1663 1
11 276 1661 1
11 277 1826 1
11 277 2671 1
11 288 1810 1
11 288 1827 1
11 288 2489 1
11 288 2662 1
11 293 1576 2
11 293 1579 1
11 293 1605 1
11 293 1608 4
11 293 1613 1
11 293 1616 1
11 293 1620 2
11 293 1625 1
11 293 1631 1
11 293 1635 8
11 293 1644 2
11 293 1656 1
11 293 1671 3
11 293 1675 8
11 293 1690 1
11 293 1692 4
11 293 1698 2
11 293 1701 1
11 293 1703 3
11 293 1708 1
11 293 1712 6
11 293 1721 9
11 293 1732 6
11 293 1741 4
11 293 1747 9
11 293 1758 14
11 293 1773 1
11 293 1776 3
11 293 1782 1
11 293 1787 2
11 293 1793 2
11 293 1796 2
11 293 1799 2
11 293 1802 1
11 293 1804 2
11 293 1807 3
11 293 1812 2
11 293 1815 6
11 293 1822 6
11 293 1832 1
11 293 1837 1
11 293 1909 492
11 293 2407 189
11 301 1582 1
11 301 1584 2
11 301 1587 1
11 301 1589 4
11 301 1607 1
11 301 1624 1
11 301 1636 6
11 301 1646 1
11 301 1648 1
11 301 1651 1
11 301 1653 2
11 301 1827 1
11 301 1844 2
11 301 1848 2
11 301 1853 1
11 301 1855 2
11 301 1867 1
11 301 1890 2
11 301 1896 1
11 301 1901 1
11 302 1685 3
11 302 1692 1
11 302 1697 2
11 302 1700 1
11 302 1703 6
11 302 1710 6
11 302 1718 2
11 302 1721 1
11 302 1759 1
11 302 1765 1
11 302 1768 1
11 302 1777 1
11 302 1781 1
11 302 1799 2
11 302 1804 1
11 302 1811 1
11 302 1816 1
11 316 2593 1
11 316 2672 1
11 319 1661 1
11 322 1830 1
11 323 1567 1
11 328 1791 1
11 328 1806 1
11 328 1808 1
11 328 1826 1
11 328 2390 1
11 333 1810 1
11 333 1835 1
11 333 1846 1
11 333 1867 1
11 333 1890 2
11 334 1675 1
11 334 1693 1
11 334 1708 2
11 334 1711 2
11 334 1720 1
11 334 1751 1
11 334 1756 1
11 334 1761 1
11 334 1767 2
11 334 1776 2
11 334 1781 2
11 334 1790 1
11 334 1821 1
11 334 2488 2
11 338 1577 1
11 338 1579 2
11 338 1584 2
11 338 1608 1
11 338 1625 1
11 338 1628 1
11 338 1646 1
11 338 1655 1
11 338 1662 2
11 338 1791 1
11 338 1793 1
11 338 1820 1
11 338 1846 1
11 338 1890 1
11 345 1661 1
11 347 1579 2
11 347 1582 1
11 347 1585 1
11 347 1592 1
11 347 1597 1
11 347 1600 1
11 347 1602 1
11 347 1605 1
11 347 1607 1
11 347 1645 1
11 347 1656 1
11 347 1834 1
11 347 1839 1
11 347 1843 1
11 347 1846 1
11 347 1848 1
11 347 1854 1
11 347 1867 1
11 347 1903 1
11 357 1810 1
11 357 1827 3
11 357 2593 1
11 357 2669 1
11 357 2671 1
11 364 1646 1
12 15 1828 1
12 15 2185 1
12 15 2205 1
12 15 2211 1
12 15 2218 2
12 15 2247 2
12 15 2253 3
12 15 2623 1
12 18 1569 3
12 18 1581 2
12 18 1584 2
12 18 1589 3
12 18 1593 1
12 18 2649 2
12 18 2653 5
12 20 2265 1
12 23 1666 1
12 23 1668 3
12 23 1828 1
12 23 1927 2
12 23 1943 1
12 23 1985 1
12 23 2025 1
12 23 2035 1
12 23 2070 2
12 23 2073 2
12 23 2084 2
12 23 2092 1
12 23 2101 1
12 23 2144 2
12 23 2411 1
12 23 2415 1
12 23 2417 1
12 23 2434 1
12 23 2560 1
12 23 2562 1
12 23 2565 1
12 23 2624 1
12 23 2630 1
12 23 2643 2
12 23 2651 1
12 23 2669 1
12 24 2228 1
12 26 2212 1
12 30 1828 1
12 30 2251 2
12 30 2261 1
12 35 2218 1
12 50 2210 1
12 51 2221 1
12 82 2212 1
12 84 1719 1
12 84 1735 1
12 87 2176 1
12 87 2181 1
12 88 2639 2
12 88 2643 1
12 90 2622 1
12 90 2624 2
12 91 1827 1
12 112 2640 2
12 119 1828 1
12 119 1988 1
12 119 2190 1
12 119 2194 1
12 119 2196 1
12 119 2200 2
12 119 2203 1
12 119 2322 1
12 119 2622 1
12 121 2641 1
12 135 2644 1
12 136 1616 1
12 136 1620 1
12 136 1624 2
12 136 1636 1
12 136 1670 1
12 136 1672 1
12 136 1692 1
12 136 1714 1
12 136 1720 2
12 136 1730 1
12 136 1733 2
12 136 1736 2
12 136 1739 1
12 136 1741 2
12 136 1744 1
12 136 1747 1
12 136 1751 1
12 136 1760 2
12 136 1768 1
12 136 1774 1
12 136 1780 1
12 136 1782 1
12 136 1789 2
12 136 1798 1
12 136 1808 2
12 136 1816 1
12 136 1819 3
12 136 1823 9
12 136 1833 1
12 136 1835 1
12 136 1864 5
12 136 1870 1
12 136 1881 4
12 136 1912 1
12 136 1943 1
12 136 1949 1
12 136 1955 1
12 136 1963 8
12 136 1989 1
12 136 1995 1
12 136 1997 2
12 136 2002 1
12 136 2024 1
12 136 2026 4
12 136 2035 1
12 136 2037 1
12 136 2040 6
12 136 2051 1
12 136 2054 1
12 136 2058 3
12 136 2066 3
12 136 2070 1
12 136 2072 1
12 136 2074 1
12 136 2077 3
12 136 2087 1
12 136 2093 1
12 136 2097 1
12 136 2102 3
12 136 2108 2
12 136 2111 6
12 136 2120 2
12 136 2123 1
12 136 2125 7
12 136 2133 1
12 136 2135 14
12 136 2151 1
12 136 2153 1
12 136 2155 1
12 136 2159 4
12 136 2164 4
12 136 2170 2
12 136 2173 7
12 136 2182 25
12 136 2208 1
12 136 2210 4
12 136 2215 30
12 136 2247 4
12 136 2252 4
12 136 2257 4
12 136 2262 2
12 136 2265 2
12 136 2271 1
12 136 2274 3
12 136 2279 3
12 136 2289 6
12 136 2301 4
12 136 2311 4
12 136 2317 1
12 136 2321 1
12 136 2408 1
12 136 2410 2
12 136 2413 1
12 136 2419 1
12 136 2425 1
12 136 2429 1
12 136 2431 4
12 136 2524 2
12 136 2548 5
12 136 2554 1
12 136 2563 6
12 136 2570 3
12 136 2574 4
12 136 2597 4
12 136 2625 2
12 136 2631 1
12 136 2641 1
12 136 2644 1
12 136 2649 1
12 136 2652 1
12 136 2654 3
12 136 2658 2
12 136 2661 1
12 136 2675 1
12 139 2218 1
12 139 2638 4
12 141 1983 1
12 146 1652 2
12 146 1656 2
12 146 1659 2
12 146 1670 2
12 146 1829 1
12 146 1998 1
12 146 2028 1
12 146 2036 1
12 146 2120 1
12 146 2130 1
12 146 2141 1
12 146 2315 1
12 146 2431 1
12 146 2523 1
12 146 2568 1
12 146 2570 1
12 146 2595 1
12 146 2642 1
12 146 2658 2
12 146 2662 1
12 154 2210 1
12 156 2524 2
12 156 2557 1
12 156 2587 1
12 156 2589 1
12 156 2591 1
12 156 2621 2
12 156 2661 1
12 161 1616 1
12 161 1621 2
12 161 1625 1
12 161 1627 2
12 161 1634 1
12 161 1826 1
12 161 1834 1
12 161 1840 1
12 161 1843 1
12 161 1847 1
12 161 1849 1
12 161 1851 32
12 161 1886 1
12 161 1889 2
12 161 1892 6
12 161 1903 10
12 161 1914 5
12 161 1920 17
12 161 1939 1
12 161 1943 1
12 161 1946 3
12 161 1951 3
12 161 1988 3
12 161 1993 1
12 161 1995 1
12 161 1999 4
12 161 2010 2
12 161 2013 1
12 161 2018 4
12 161 2025 2
12 161 2029 12
12 161 2042 10
12 161 2053 5
12 161 2062 1
12 161 2064 40
12 161 2105 3
12 161 2110 7
12 161 2119 1
12 161 2121 7
12 161 2129 3
12 161 2133 2
12 161 2136 3
12 161 2142 3
12 161 2146 2
12 161 2149 1
12 161 2151 3
12 161 2156 5
12 161 2162 2
12 161 2165 3
12 161 2169 5
12 161 2184 2
12 161 2204 2
12 161 2210 2
12 161 2214 6
12 161 2252 4
12 161 2264 2
12 161 2270 14
12 161 2285 4
12 161 2290 2
12 161 2295 1
12 161 2297 5
12 161 2304 7
12 161 2313 3
12 161 2409 3
12 161 2413 2
12 161 2416 1
12 161 2418 1
12 161 2420 6
12 161 2427 1
12 161 2429 1
12 161 2526 5
12 161 2533 6
12 161 2541 5
12 161 2547 1
12 161 2558 3
12 161 2564 1
12 161 2566 2
12 161 2570 6
12 161 2577 1
12 162 1634 1
12 162 1887 1
12 162 2058 1
12 162 2430 1
12 162 2568 1
12 162 2571 1
12 162 2595 1
12 162 2640 1
12 162 2645 1
12 162 2648 1
12 162 2653 1
12 162 2664 1
12 162 2668 1
12 173 1985 1
12 179 2176 1
12 186 2556 1
12 195 2645 1
12 202 2627 2
12 204 2260 1
12 214 1618 1
12 214 1620 1
12 214 1623 1
12 214 1650 2
12 214 1655 2
12 214 1658 3
12 214 1665 8
12 214 1676 3
12 214 1683 38
12 214 1722 1
12 214 1726 1
12 214 1729 2
12 214 1732 1
12 214 1735 3
12 214 1740 2
12 214 1743 4
12 214 1751 1
12 214 1753 1
12 214 1755 3
12 214 1759 1
12 214 1761 1
12 214 1767 2
12 214 1799 1
12 214 1805 2
12 214 1826 2
12 214 1829 1
12 214 1869 1
12 214 1886 1
12 214 1889 1
12 214 1924 1
12 214 1945 2
12 214 1988 2
12 214 1991 1
12 214 1998 1
12 214 2023 1
12 214 2026 4
12 214 2041 1
12 214 2059 1
12 214 2100 2
12 214 2103 1
12 214 2107 2
12 214 2110 1
12 214 2113 7
12 214 2122 1
12 214 2124 6
12 214 2131 2
12 214 2138 8
12 214 2147 2
12 214 2177 2
12 214 2185 1
12 214 2191 2
12 214 2194 1
12 214 2196 2
12 214 2199 4
12 214 2255 10
12 214 2313 3
12 214 2319 1
12 214 2322 2
12 214 2327 43
12 214 2372 25
12 214 2408 1
12 214 2427 1
12 214 2431 2
12 214 2562 1
12 214 2595 2
12 214 2600 1
12 214 2641 1
12 214 2646 1
12 214 2648 2
12 214 2658 1
12 214 2663 1
12 214 2666 1
12 214 2671 2
12 215 1806 1
12 215 2210 1
12 223 1632 2
12 223 1637 1
12 223 1641 3
12 223 1645 3
12 223 1651 2
12 223 1654 2
12 223 1658 1
12 223 1660 4
12 223 1665 1
12 223 1988 1
12 223 1998 1
12 223 2060 1
12 223 2154 1
12 223 2158 1
12 223 2313 2
12 223 2558 1
12 223 2641 1
12 223 2649 1
12 223 2656 1
12 225 1729 1
12 225 1806 1
12 225 2622 1
12 226 2058 1
12 226 2090 1
12 226 2264 1
12 226 2266 2
12 226 2408 1
12 226 2568 1
12 226 2654 1
12 226 2662 1
12 226 2664 1
12 226 2675 1
12 235 1665 2
12 235 1668 1
12 235 1827 1
12 235 1989 1
12 235 1998 1
12 235 2058 1
12 235 2148 1
12 235 2151 1
12 235 2244 1
12 235 2267 1
12 235 2431 2
12 235 2576 1
12 235 2626 1
12 235 2639 1
12 235 2664 1
12 241 1720 1
12 245 2643 2
12 249 1721 1
12 250 2265 1
12 252 2643 1
12 261 2162 7
12 261 2172 1
12 261 2181 1
12 263 1826 1
12 268 2621 1
12 272 2666 1
12 279 2212 1
12 279 2264 3
12 279 2426 1
12 279 2541 1
12 279 2547 1
12 279 2562 1
12 279 2566 1
12 279 2626 1
12 279 2661 1
12 282 2641 1
12 287 2639 2
12 287 2644 1
12 290 2655 1
12 297 1828 1
12 297 2322 1
12 297 2327 2
12 297 2331 14
12 297 2346 1
12 297 2375 1
12 297 2382 4
12 297 2388 5
12 297 2394 3
12 303 2211 1
12 306 2646 1
12 319 2212 1
12 326 2651 1
12 326 2655 1
12 326 2658 1
12 337 1614 1
12 337 1664 1
12 337 1827 1
12 337 1888 1
12 337 1988 1
12 337 2029 1
12 337 2033 2
12 337 2245 1
12 337 2268 1
12 337 2628 1
12 337 2639 1
12 337 2645 2
12 337 2654 1
12 337 2666 2
12 337 2669 1
12 339 2265 1
12 340 2221 1
12 342 2218 1
12 350 2629 1
12 352 1827 1
12 353 1827 1
12 353 2186 1
12 353 2192 1
12 353 2600 1
12 367 2162 8
12 367 2172 2
12 367 2175 2
12 367 2180 2
12 367 2667 2
12 367 2673 1
12 369 1889 1
12 369 1895 1
12 369 1897 3
12 369 1902 5
12 369 1921 1
12 369 1943 1
12 369 1946 1
12 369 1948 2
12 369 1954 2
12 369 1960 2
12 369 1966 1
12 369 1990 1
12 369 2026 1
12 369 2035 3
12 369 2069 1
12 369 2071 1
12 369 2076 1
12 369 2078 1
12 369 2081 1
12 369 2083 1
12 369 2096 2
12 369 2101 2
12 369 2108 37
12 369 2146 4
12 369 2296 1
12 369 2298 1
12 369 2309 2
12 369 2315 1
12 369 2413 1
12 369 2416 4
12 369 2422 2
12 369 2425 3
12 369 2429 1
12 369 2437 5
12 369 2443 4
12 369 2449 50
12 369 2521 1
12 369 2525 1
12 369 2528 3
12 369 2537 2
12 369 2547 1
12 369 2559 2
12 369 2562 1
12 369 2662 1
12 369 2664 1
12 369 2668 1
13 15 1951 1
13 24 1949 1
13 32 1826 1
13 73 1664 1
13 84 1577 1
13 84 1589 1
13 84 1592 1
13 84 1636 1
13 84 1706 1
13 84 1734 1
13 84 1913 1
13 84 1930 1
13 84 1979 1
13 84 2006 1
13 84 2018 1
13 84 2026 1
13 84 2028 1
13 86 1590 6
13 86 1632 2
13 86 1636 1
13 86 1645 1
13 86 1755 1
13 86 1757 2
13 86 1796 2
13 86 1825 1
13 86 1932 1
13 86 1937 4
13 86 1976 1
13 86 1994 1
13 86 1997 1
13 86 2011 1
13 86 2013 2
13 86 2022 1
13 86 2031 1
13 86 2034 1
13 95 1589 1
13 95 1591 3
13 95 1596 3
13 95 1646 1
13 95 1810 1
13 95 1819 1
13 95 1843 1
13 95 1859 1
13 95 1863 1
13 95 1915 1
13 95 1932 2
13 95 1937 4
13 95 1971 1
13 95 1995 2
13 95 1999 1
13 95 2002 1
13 95 2014 1
13 95 2034 1
13 116 1889 1
13 116 1891 1
13 116 1895 1
13 164 1578 1
13 164 1580 1
13 164 1582 3
13 164 1586 1
13 164 1592 1
13 164 1598 2
13 164 1601 1
13 164 1635 1
13 164 1826 4
13 164 1904 1
13 164 1932 1
13 164 1989 1
13 164 2005 1
13 164 2010 6
13 164 2027 1
13 164 2031 1
13 164 2036 1
13 170 1599 2
13 170 1631 3
13 170 1826 2
13 170 1865 1
13 170 1900 1
13 170 1911 1
13 170 1913 1
13 170 1918 1
13 170 1930 1
13 170 1947 1
13 170 1949 1
13 170 1979 1
13 170 1983 1
13 170 1985 1
13 170 2010 1
13 170 2017 1
13 170 2022 1
13 170 2031 1
13 170 2036 1
13 170 2041 1
13 177 1582 3
13 177 1594 1
13 177 1599 2
13 177 1641 1
13 177 1825 1
13 177 1831 1
13 177 1868 1
13 177 1870 1
13 177 1899 1
13 177 1911 1
13 177 1914 2
13 177 1918 1
13 177 1929 3
13 177 1948 1
13 177 2012 2
13 177 2016 1
13 177 2026 1
13 177 2030 1
13 177 2034 1
13 194 1826 1
13 210 1573 1
13 210 1583 2
13 210 1612 1
13 210 1619 3
13 210 1623 1
13 210 1627 7
13 210 1640 1
13 210 1869 4
13 210 1878 2
13 210 1900 5
13 210 1907 1
13 210 1909 1
13 210 1914 1
13 210 1939 1
13 210 1961 1
13 210 1981 1
13 210 1995 1
13 210 1997 1
13 210 2001 2
13 210 2005 1
13 210 2009 1
13 210 2011 3
13 210 2015 3
13 210 2020 1
13 210 2022 1
13 210 2030 1
13 210 2035 2
13 210 2038 1
13 214 1954 1
13 215 1785 1
13 223 1948 1
13 241 1600 1
13 241 1659 1
13 241 1663 1
13 241 1930 1
13 241 1990 1
13 241 2010 1
13 241 2014 1
13 243 1579 1
13 243 1613 1
13 243 1646 2
13 243 1649 10
13 243 1843 1
13 243 1949 1
13 243 1952 1
13 243 1958 2
13 243 1972 2
13 243 1984 1
13 243 2010 1
13 243 2025 1
13 258 1584 1
13 258 1589 3
13 258 1593 2
13 258 1600 1
13 258 1636 1
13 258 1912 1
13 258 1931 1
13 258 1962 1
13 258 1995 1
13 258 2000 2
13 258 2006 1
13 258 2010 1
13 258 2012 1
13 258 2015 2
13 258 2019 1
13 258 2030 1
13 258 2042 1
13 263 1612 1
13 263 1635 1
13 263 1917 1
13 263 1959 1
13 263 1968 1
13 263 1990 1
13 263 1995 1
13 263 2026 1
13 263 2032 1
13 263 2035 1
13 270 1825 1
13 294 1828 1
13 325 1590 2
13 325 1593 1
13 325 1596 1
13 325 1599 1
13 325 1639 2
13 325 1642 1
13 325 1862 1
13 325 1907 4
13 325 1918 1
13 325 1938 1
13 325 1949 1
13 325 1964 1
13 325 1979 2
13 325 1986 1
13 325 1995 1
13 325 2010 1
13 325 2012 1
13 325 2014 1
13 325 2021 1
13 325 2023 2
13 325 2026 1
13 325 2029 2
13 329 1577 1
13 329 1590 1
13 329 1592 5
13 329 1632 3
13 329 1932 1
13 329 1936 1
13 348 1582 3
13 348 1589 5
13 348 1595 1
13 348 1597 2
13 348 1612 1
13 348 1660 2
13 348 1721 3
13 348 1725 1
13 348 1733 2
13 348 1736 1
13 348 1739 3
13 348 1745 1
13 348 1747 4
13 348 1752 1
13 348 1785 1
13 348 1825 1
13 348 1860 1
13 348 1907 1
13 348 1911 2
13 348 1915 1
13 348 1936 2
13 348 1971 1
13 348 1996 1
13 348 2011 2
13 348 2015 1
13 348 2017 1
13 348 2019 2
13 348 2028 1
13 348 2034 1
14 22 2265 1
14 25 1958 1
14 25 2400 1
14 27 2477 1
14 29 1827 1
14 44 2298 1
14 49 2281 1
14 50 1858 1
14 50 1918 1
14 50 2313 1
14 50 2445 2
14 50 2486 1
14 50 2674 1
14 51 2030 1
14 51 2163 1
14 51 2294 1
14 51 2311 1
14 51 2409 1
14 51 2417 1
14 51 2427 5
14 51 2482 1
14 55 2268 1
14 58 1958 1
14 60 2187 1
14 63 2451 1
14 66 2282 1
14 67 1725 1
14 67 1760 1
14 67 1781 1
14 67 1826 3
14 70 2454 1
14 75 2213 1
14 78 1827 1
14 85 1588 1
14 85 1590 1
14 85 1660 1
14 85 1960 1
14 85 1982 1
14 85 1984 1
14 85 2025 2
14 85 2124 2
14 85 2131 2
14 85 2159 3
14 85 2173 3
14 85 2177 2
14 85 2181 3
14 85 2185 2
14 85 2191 2
14 85 2194 1
14 85 2196 1
14 85 2199 9
14 85 2303 4
14 85 2312 3
14 85 2316 3
14 85 2320 1
14 85 2418 1
14 85 2420 2
14 85 2423 1
14 85 2425 2
14 85 2429 1
14 85 2440 1
14 85 2444 3
14 85 2448 1
14 85 2454 4
14 85 2459 2
14 85 2463 2
14 85 2466 4
14 85 2474 2
14 85 2483 4
14 85 2489 2
14 85 2493 1
14 89 2240 1
14 89 2479 1
14 90 1673 14
14 90 1690 1
14 90 1692 2
14 90 1695 5
14 90 1708 1
14 90 1710 3
14 90 1717 6
14 90 1724 3
14 90 1728 1
14 90 1730 1
14 90 1732 5
14 90 1741 1
14 90 1748 1
14 90 1755 1
14 90 1761 1
14 90 1763 8
14 90 1774 18
14 90 1793 2
14 90 1798 2
14 90 1801 4
14 90 1806 1
14 90 1810 1
14 90 1814 2
14 90 1823 1
14 90 2284 2
14 90 2421 1
14 90 2424 1
14 93 1660 1
14 93 1755 1
14 93 1818 2
14 93 1826 1
14 93 1828 1
14 93 2029 1
14 93 2161 1
14 93 2164 1
14 103 2427 1
14 105 1940 1
14 105 2007 2
14 105 2154 1
14 105 2158 1
14 105 2399 1
14 105 2403 1
14 105 2417 1
14 105 2426 1
14 105 2463 2
14 105 2486 1
14 105 2490 1
14 106 1658 1
14 106 1662 2
14 106 2113 1
14 106 2153 1
14 106 2173 1
14 106 2192 2
14 106 2272 1
14 106 2292 7
14 106 2301 2
14 106 2444 2
14 106 2463 1
14 106 2465 1
14 106 2479 1
14 106 2482 1
14 106 2673 1
14 109 1954 1
14 109 1962 1
14 109 2246 1
14 109 2479 1
14 126 2275 1
14 132 2400 1
14 133 2238 1
14 133 2243 1
14 133 2273 2
14 133 2286 1
14 133 2288 1
14 134 2214 1
14 137 1577 1
14 137 1582 1
14 137 1585 1
14 137 1591 1
14 137 1606 3
14 137 1610 4
14 137 1616 1
14 137 1834 1
14 137 1848 1
14 137 1867 1
14 137 1901 1
14 137 1919 1
14 137 1970 1
14 137 1986 1
14 137 1989 1
14 137 1991 3
14 137 1999 1
14 137 2111 2
14 137 2163 1
14 137 2166 1
14 137 2294 1
14 137 2298 1
14 137 2462 1
14 137 2465 1
14 137 2468 1
14 137 2472 1
14 137 2484 1
14 137 2488 1
14 137 2490 2
14 137 2551 1
14 137 2565 3
14 137 2569 4
14 137 2574 9
14 137 2617 2
14 137 2629 1
14 137 2636 1
14 137 2677 1
14 137 2685 1
14 137 2688 1
14 144 1809 1
14 144 1826 1
14 144 1829 1
14 144 1965 3
14 144 1969 1
14 144 2249 1
14 144 2268 1
14 144 2285 1
14 144 2293 1
14 147 1961 1
14 147 2255 1
14 154 1568 3
14 154 1574 1
14 154 1576 4
14 154 1581 2
14 154 1584 2
14 154 1597 1
14 154 1602 49
14 154 1655 4
14 154 1664 1
14 154 1834 1
14 154 1845 1
14 154 1859 1
14 154 1867 1
14 154 1870 1
14 154 1874 1
14 154 1880 1
14 154 1882 1
14 154 1885 1
14 154 1890 2
14 154 1893 4
14 154 1899 1
14 154 1902 1
14 154 1909 2
14 154 1912 2
14 154 1917 1
14 154 1926 1
14 154 1937 1
14 154 1939 1
14 154 1951 1
14 154 2002 1
14 154 2005 1
14 154 2024 3
14 154 2030 1
14 154 2038 1
14 154 2042 1
14 154 2149 3
14 154 2312 1
14 154 2470 1
14 154 2478 1
14 154 2488 2
14 154 2493 1
14 154 2529 1
14 154 2532 1
14 154 2536 1
14 154 2541 42
14 154 2584 2
14 154 2593 1
14 154 2596 8
14 154 2606 4
14 154 2612 7
14 154 2620 2
14 154 2623 1
14 154 2625 2
14 154 2629 4
14 154 2636 1
14 157 1643 1
14 157 1646 1
14 157 1648 1
14 157 1650 1
14 157 1686 1
14 157 1696 3
14 157 1700 1
14 157 1753 2
14 157 1829 1
14 157 1834 1
14 157 1837 1
14 157 1841 1
14 157 1843 1
14 157 1847 1
14 157 1858 3
14 157 1890 1
14 157 1901 1
14 157 1930 1
14 157 1939 1
14 157 1997 2
14 157 2000 1
14 157 2011 3
14 157 2015 1
14 157 2019 3
14 157 2027 1
14 157 2034 1
14 157 2051 2
14 157 2055 1
14 157 2059 8
14 157 2068 4
14 157 2102 2
14 157 2108 1
14 157 2152 1
14 157 2156 2
14 157 2164 1
14 157 2309 1
14 157 2392 1
14 157 2481 1
14 157 2534 2
14 157 2538 1
14 157 2540 1
14 157 2542 1
14 157 2548 1
14 157 2559 7
14 157 2571 2
14 157 2592 1
14 157 2598 1
14 157 2625 1
14 157 2673 1
14 158 2441 1
14 159 2456 1
14 160 1827 1
14 160 2225 1
14 160 2227 1
14 160 2262 1
14 160 2279 1
14 160 2479 1
14 167 1582 1
14 167 1586 1
14 167 1600 1
14 167 1609 1
14 167 1660 1
14 167 1838 1
14 167 1844 1
14 167 1901 1
14 167 1909 1
14 167 1992 2
14 167 2009 2
14 167 2153 1
14 167 2311 1
14 167 2443 1
14 167 2447 1
14 167 2451 1
14 167 2616 1
14 167 2636 1
14 169 1940 2
14 182 2272 1
14 190 2453 1
14 198 1965 1
14 202 2256 1
14 202 2426 1
14 203 1845 1
14 203 1922 5
14 203 1928 1
14 203 1938 1
14 203 1954 1
14 203 1959 3
14 203 1965 5
14 203 1971 1
14 203 1982 1
14 203 1985 1
14 203 2024 2
14 203 2109 1
14 203 2162 1
14 203 2165 1
14 203 2174 1
14 203 2176 1
14 203 2185 1
14 203 2191 1
14 203 2202 1
14 203 2312 1
14 203 2314 1
14 203 2321 1
14 203 2324 1
14 203 2339 1
14 203 2343 2
14 203 2379 1
14 203 2388 1
14 203 2484 1
14 203 2486 1
14 209 2476 1
14 213 1945 1
14 213 2252 1
14 213 2407 1
14 213 2409 1
14 213 2429 1
14 213 2433 1
14 213 2641 1
14 226 2206 1
14 228 2238 1
14 230 1660 1
14 230 1944 1
14 230 2408 1
14 230 2435 1
14 230 2444 1
14 230 2488 1
14 230 2490 1
14 232 2473 1
14 234 1809 1
14 234 1819 1
14 236 2476 1
14 236 2478 2
14 239 1827 1
14 244 1574 1
14 244 1712 1
14 244 1901 1
14 244 2037 1
14 244 2160 1
14 244 2174 4
14 244 2181 2
14 244 2189 2
14 244 2198 2
14 244 2202 2
14 244 2206 1
14 244 2302 1
14 244 2476 1
14 244 2484 1
14 244 2489 2
14 244 2638 1
14 265 1568 1
14 265 1574 1
14 265 1580 1
14 265 1582 1
14 265 1592 1
14 265 1595 1
14 265 1598 1
14 265 1603 3
14 265 1607 1
14 265 1610 1
14 265 1614 3
14 265 1628 1
14 265 1631 1
14 265 1633 1
14 265 1639 1
14 265 1648 3
14 265 1652 2
14 265 1658 1
14 265 1822 1
14 265 1826 1
14 265 1838 1
14 265 1844 2
14 265 1847 1
14 265 1864 1
14 265 1866 1
14 265 1869 1
14 265 1898 1
14 265 1902 2
14 265 1907 1
14 265 1919 1
14 265 1936 1
14 265 1958 1
14 265 1960 1
14 265 1965 1
14 265 1969 1
14 265 1971 1
14 265 1975 1
14 265 1979 1
14 265 1982 1
14 265 1988 1
14 265 2002 1
14 265 2155 1
14 265 2160 1
14 265 2198 1
14 265 2272 1
14 265 2310 1
14 265 2467 1
14 265 2470 1
14 265 2628 1
14 265 2636 1
14 275 2286 1
14 285 2244 1
14 290 2479 3
14 290 2484 1
14 295 2436 1
14 298 1958 1
14 299 1689 1
14 299 1692 1
14 299 1696 6
14 299 1703 7
14 299 1711 2
14 299 1715 3
14 299 1723 2
14 299 1726 3
14 299 1733 1
14 299 1735 2
14 299 1741 2
14 299 1745 1
14 299 1750 3
14 299 1758 4
14 299 1769 1
14 299 1772 3
14 299 1778 2
14 299 1784 13
14 299 1798 1
14 299 1803 1
14 299 1809 1
14 299 1819 1
14 299 1826 3
14 299 2210 1
14 299 2302 1
14 303 2260 1
14 307 1960 1
14 307 2256 2
14 307 2288 1
14 311 1589 1
14 311 1837 1
14 311 1932 2
14 311 1952 2
14 311 1956 1
14 311 1964 1
14 311 2003 1
14 311 2007 1
14 311 2026 1
14 311 2031 2
14 311 2102 1
14 311 2112 1
14 311 2114 1
14 311 2154 1
14 311 2159 1
14 311 2169 2
14 311 2173 1
14 311 2175 3
14 311 2180 5
14 311 2187 1
14 311 2189 1
14 311 2192 2
14 311 2199 1
14 311 2202 4
14 311 2241 1
14 311 2250 2
14 311 2290 6
14 311 2298 5
14 311 2306 1
14 311 2471 1
14 311 2672 1
14 313 2458 1
14 320 2171 1
14 323 2424 2
14 332 1954 3
14 332 1958 1
14 332 1976 1
14 332 2217 1
14 332 2268 1
14 340 2212 1
14 340 2250 1
14 340 2274 1
14 340 2277 1
14 340 2279 2
14 345 2268 1
14 346 2214 1
14 361 2209 1
14 361 2299 1
14 364 2274 1
14 364 2280 2
14 365 2452 1
15 23 1752 1
15 24 1948 2
15 30 1568 2
15 30 1572 2
15 30 1595 1
15 30 1604 3
15 30 1623 2
15 30 1626 1
15 30 1644 1
15 30 1647 2
15 30 1654 1
15 30 1656 1
15 30 1665 1
15 30 1763 1
15 30 1770 1
15 30 1773 1
15 30 1799 1
15 30 1817 1
15 30 1822 3
15 30 1827 1
15 30 1831 1
15 30 1878 2
15 30 1883 7
15 30 1891 3
15 30 1899 1
15 30 1938 1
15 30 1984 2
15 30 1992 1
15 30 1997 1
15 30 2020 1
15 30 2023 1
15 30 2027 2
15 30 2046 1
15 30 2049 1
15 30 2056 1
15 30 2084 1
15 30 2097 2
15 30 2100 5
15 30 2106 1
15 30 2128 7
15 30 2136 2
15 30 2144 2
15 30 2149 3
15 30 2154 1
15 30 2264 2
15 30 2271 1
15 30 2275 1
15 30 2281 2
15 30 2285 2
15 30 2304 1
15 30 2306 4
15 30 2313 3
15 30 2408 1
15 35 2218 1
15 36 1959 1
15 47 1663 1
15 47 1832 1
15 47 2044 1
15 47 2157 1
15 47 2316 1
15 47 2411 1
15 47 2435 1
15 47 2443 1
15 47 2445 3
15 47 2465 1
15 47 2467 1
15 47 2496 1
15 47 2523 1
15 49 2619 1
15 50 2408 1
15 51 2166 1
15 54 2648 1
15 60 1567 6
15 60 1585 1
15 60 1590 1
15 60 1593 9
15 60 1604 4
15 60 1610 11
15 60 1622 13
15 60 1636 1
15 60 1639 3
15 60 1644 3
15 60 1651 1
15 60 1653 11
15 60 1665 1
15 60 1697 1
15 60 1761 1
15 60 1783 1
15 60 1829 2
15 60 1836 3
15 60 1841 1
15 60 1847 2
15 60 1853 1
15 60 1855 1
15 60 1886 4
15 60 1892 2
15 60 1896 3
15 60 1914 7
15 60 1937 1
15 60 1939 1
15 60 1989 1
15 60 2018 10
15 60 2029 5
15 60 2035 2
15 60 2039 1
15 60 2041 6
15 60 2049 7
15 60 2059 3
15 60 2063 1
15 60 2067 1
15 60 2071 2
15 60 2077 1
15 60 2083 2
15 60 2086 18
15 60 2107 1
15 60 2109 2
15 60 2112 2
15 60 2115 2
15 60 2119 2
15 60 2122 1
15 60 2124 2
15 60 2131 1
15 60 2133 1
15 60 2135 2
15 60 2140 1
15 60 2142 1
15 60 2146 1
15 60 2152 4
15 60 2160 1
15 60 2168 1
15 60 2270 1
15 60 2276 3
15 60 2284 15
15 60 2300 4
15 60 2307 3
15 60 2312 3
15 60 2408 2
15 60 2415 1
15 60 2427 1
15 60 2443 1
15 60 2508 2
15 60 2531 2
15 60 2534 9
15 60 2545 3
15 60 2549 17
15 60 2567 2
15 60 2571 6
15 60 2578 12
15 60 2666 1
15 64 2609 1
15 84 1955 1
15 90 2618 1
15 91 1782 2
15 91 1832 2
15 91 1938 2
15 91 1986 1
15 91 2007 1
15 91 2074 1
15 91 2156 1
15 91 2428 1
15 91 2443 6
15 91 2496 1
15 91 2498 1
15 91 2508 1
15 95 1947 1
15 95 1955 1
15 103 2213 1
15 107 2218 1
15 112 2607 1
15 119 1587 2
15 119 1596 1
15 119 1607 1
15 119 1649 1
15 119 1657 1
15 119 1662 1
15 119 1664 3
15 119 1669 1
15 119 1810 1
15 119 1850 3
15 119 1854 2
15 119 1857 14
15 119 1872 1
15 119 1874 15
15 119 1897 1
15 119 1899 1
15 119 1901 1
15 119 1903 1
15 119 1937 1
15 119 1996 2
15 119 2020 4
15 119 2034 1
15 119 2047 3
15 119 2051 3
15 119 2056 1
15 119 2065 1
15 119 2082 1
15 119 2084 1
15 119 2087 2
15 119 2091 1
15 119 2097 2
15 119 2101 1
15 119 2107 1
15 119 2112 1
15 119 2119 1
15 119 2126 2
15 119 2129 1
15 119 2131 2
15 119 2134 4
15 119 2139 5
15 119 2148 3
15 119 2152 3
15 119 2165 1
15 119 2267 1
15 119 2275 1
15 119 2277 1
15 119 2279 2
15 119 2283 1
15 119 2294 1
15 119 2298 1
15 119 2308 1
15 119 2314 1
15 119 2316 1
15 119 2321 2
15 119 2327 4
15 119 2333 1
15 119 2338 1
15 119 2357 2
15 119 2365 1
15 119 2380 1
15 119 2415 2
15 119 2431 2
15 119 2435 1
15 119 2527 1
15 119 2546 1
15 119 2583 2
15 119 2586 1
15 119 2608 1
15 119 2613 1
15 119 2620 1
15 119 2623 1
15 119 2652 2
15 119 2667 1
15 124 1834 1
15 126 2617 1
15 128 2648 2
15 129 2166 1
15 130 2671 1
15 133 1727 1
15 133 1761 1
15 133 1769 2
15 133 1776 4
15 133 1781 1
15 133 1804 1
15 133 1816 1
15 133 2222 1
15 136 1752 1
15 136 1944 2
15 136 2171 2
15 136 2185 1
15 136 2194 1
15 136 2203 6
15 136 2210 2
15 136 2218 2
15 136 2230 1
15 136 2245 1
15 136 2253 3
15 136 2323 1
15 136 2327 1
15 136 2334 1
15 136 2336 1
15 136 2338 4
15 136 2346 1
15 136 2386 1
15 136 2622 1
15 146 2324 14
15 146 2345 5
15 146 2363 1
15 146 2378 1
15 153 2648 2
15 155 1579 1
15 155 1584 1
15 155 1627 1
15 155 1648 1
15 155 1656 1
15 155 1667 1
15 155 1858 1
15 155 1861 1
15 155 1864 1
15 155 1876 1
15 155 1881 1
15 155 1883 3
15 155 1888 1
15 155 1898 3
15 155 1906 1
15 155 1917 1
15 155 1940 1
15 155 1988 1
15 155 1995 1
15 155 2020 1
15 155 2072 1
15 155 2102 1
15 155 2264 1
15 155 2269 1
15 155 2413 1
15 155 2416 1
15 155 2421 2
15 155 2424 1
15 155 2427 3
15 155 2439 2
15 155 2445 1
15 155 2532 1
15 155 2554 1
15 156 1829 1
15 159 2652 1
15 161 1954 2
15 161 1957 1
15 161 1961 2
15 161 1964 1
15 161 1969 1
15 161 1974 6
15 161 2173 1
15 161 2179 1
15 161 2181 7
15 161 2191 18
15 161 2213 1
15 161 2218 1
15 161 2220 2
15 161 2224 6
15 161 2233 1
15 161 2236 2
15 161 2241 1
15 161 2243 1
15 161 2246 3
15 161 2250 3
15 161 2254 4
15 161 2259 1
15 161 2261 2
15 161 2380 1
15 161 2386 3
15 161 2393 1
15 161 2395 1
15 161 2430 1
15 162 2263 1
15 162 2559 1
15 162 2567 1
15 170 1949 1
15 173 1985 1
15 190 2648 1
15 196 1648 1
15 196 1860 1
15 196 1868 1
15 196 1873 1
15 196 1889 1
15 196 1899 1
15 196 1940 1
15 196 1983 1
15 196 2068 1
15 196 2155 1
15 196 2157 1
15 196 2319 2
15 196 2322 2
15 200 2218 1
15 204 2251 1
15 206 1578 1
15 206 1580 1
15 206 1584 1
15 206 1649 1
15 206 1664 1
15 206 1908 1
15 206 1914 1
15 206 1917 1
15 206 1939 1
15 206 1943 1
15 206 2073 1
15 206 2156 2
15 206 2265 1
15 206 2271 1
15 206 2429 2
15 206 2435 4
15 206 2440 1
15 206 2443 1
15 206 2573 1
15 206 2580 1
15 211 2660 1
15 213 2166 1
15 214 1819 1
15 214 1952 1
15 214 1961 1
15 214 1967 4
15 214 1972 5
15 214 2171 3
15 214 2620 1
15 217 1675 1
15 217 1696 1
15 217 1699 3
15 217 1711 1
15 217 1753 1
15 217 1762 1
15 217 1772 1
15 222 2609 1
15 223 1925 1
15 223 1945 1
15 223 2243 1
15 224 1575 1
15 224 1579 6
15 224 1593 3
15 224 1636 1
15 224 1648 4
15 224 1891 1
15 224 1893 1
15 224 1907 1
15 224 1915 1
15 224 1922 1
15 224 2263 1
15 224 2318 1
15 224 2444 1
15 224 2560 1
15 224 2574 1
15 224 2582 1
15 224 2594 1
15 224 2609 1
15 224 2611 4
15 224 2616 3
15 224 2622 1
15 224 2624 1
15 224 2627 1
15 224 2662 2
15 224 2674 1
15 224 2676 1
15 225 1586 1
15 225 1633 1
15 225 1649 1
15 225 1671 1
15 225 1841 1
15 225 1893 1
15 225 1923 11
15 225 1937 1
15 225 1972 1
15 225 2077 1
15 225 2085 1
15 225 2164 1
15 225 2269 1
15 225 2435 1
15 225 2493 1
15 225 2508 1
15 225 2515 2
15 225 2520 1
15 225 2526 1
15 225 2543 1
15 225 2568 1
15 235 2263 1
15 237 1595 1
15 237 1612 1
15 237 1621 1
15 237 1628 1
15 237 1648 1
15 237 1664 1
15 237 1666 2
15 237 1835 1
15 237 1846 1
15 237 1859 1
15 237 1873 2
15 237 1876 1
15 237 1884 3
15 237 1984 2
15 237 1998 1
15 237 2051 1
15 237 2075 1
15 237 2090 1
15 237 2118 1
15 237 2127 2
15 237 2137 1
15 237 2145 4
15 237 2152 1
15 237 2269 1
15 237 2293 1
15 237 2307 1
15 237 2417 1
15 237 2435 1
15 237 2439 1
15 237 2445 1
15 237 2448 1
15 237 2451 2
15 237 2459 1
15 237 2466 1
15 237 2468 1
15 237 2491 1
15 237 2494 2
15 237 2516 6
15 237 2524 2
15 237 2527 5
15 237 2536 1
15 237 2538 1
15 237 2551 1
15 237 2553 3
15 237 2558 1
15 237 2575 1
15 237 2578 2
15 237 2581 1
15 237 2584 1
15 237 2586 2
15 243 1950 1
15 245 2607 2
15 249 1581 3
15 249 1833 1
15 249 1911 1
15 249 1916 1
15 249 1921 1
15 249 1924 4
15 249 1930 1
15 249 1932 1
15 249 1934 1
15 249 1989 1
15 249 1994 1
15 249 1996 1
15 249 1998 1
15 249 2261 1
15 249 2265 1
15 249 2270 2
15 249 2274 1
15 249 2439 1
15 249 2441 1
15 249 2444 1
15 249 2507 1
15 249 2533 1
15 250 2264 1
15 261 2657 1
15 265 2169 1
15 270 1982 1
15 270 1984 1
15 272 2655 1
15 274 2170 1
15 282 2609 1
15 284 2671 1
15 288 2165 1
15 294 2658 1
15 297 1664 3
15 297 1726 1
15 297 1751 1
15 297 1760 1
15 297 1766 1
15 297 1776 1
15 297 1834 1
15 297 1841 2
15 297 1847 1
15 297 1860 3
15 297 1991 1
15 297 2160 1
15 297 2165 1
15 297 2269 1
15 297 2271 1
15 297 2318 1
15 297 2440 1
15 297 2451 1
15 297 2457 3
15 297 2461 1
15 297 2471 2
15 297 2474 1
15 297 2490 1
15 297 2496 2
15 297 2504 1
15 297 2516 1
15 297 2522 2
15 301 1670 1
15 318 2659 1
15 320 2210 1
15 320 2656 1
15 323 2621 1
15 324 2621 1
15 331 2229 2
15 331 2251 1
15 331 2337 1
15 331 2392 1
15 337 1913 1
15 337 1915 1
15 337 1937 1
15 337 1944 1
15 337 1947 1
15 337 2080 1
15 337 2105 1
15 337 2245 2
15 337 2251 1
15 343 1770 1
15 343 1819 1
15 343 1828 1
15 343 1939 1
15 343 1991 2
15 343 1999 6
15 343 2007 4
15 343 2156 2
15 343 2321 1
15 343 2439 2
15 343 2446 1
15 343 2449 7
15 343 2466 1
15 343 2501 1
15 343 2507 3
15 343 2515 1
15 343 2526 1
15 346 2211 1
15 349 1575 1
15 349 1592 1
15 349 1648 1
15 349 1834 1
15 349 1840 1
15 349 1894 1
15 349 1958 1
15 349 1961 1
15 349 1977 1
15 349 1990 1
15 349 1998 1
15 349 2161 1
15 349 2265 1
15 349 2271 1
15 349 2317 1
15 349 2319 1
15 349 2410 1
15 349 2432 1
15 349 2435 1
15 349 2442 1
15 349 2526 1
15 349 2664 1
15 349 2667 1
15 349 2674 1
15 353 1576 2
15 353 1828 1
15 353 1906 1
15 353 1921 1
15 353 1986 2
15 353 1997 1
15 353 2008 1
15 353 2010 1
15 353 2157 1
15 353 2161 1
15 353 2171 2
15 353 2197 1
15 353 2266 1
15 353 2269 3
15 353 2318 1
15 353 2408 1
15 353 2411 1
15 353 2414 2
15 353 2426 1
15 353 2432 2
15 353 2435 2
15 353 2439 1
15 353 2441 1
15 353 2453 1
15 353 2593 1
15 353 2598 2
15 353 2607 1
15 353 2617 1
15 353 2619 2
15 353 2648 1
15 353 2657 5
15 353 2667 1
15 353 2673 1
15 365 2653 1
15 366 1828 1
15 367 2173 1
15 367 2656 1
15 368 1827 1
16 17 1605 1
16 19 1610 1
16 19 1612 1
16 19 1614 1
16 19 1832 1
16 19 1912 682
16 21 1693 1
16 21 1700 2
16 21 1728 1
16 21 1733 1
16 21 1740 2
16 21 1743 1
16 21 1745 1
16 21 1748 1
16 21 1758 2
16 21 1761 1
16 21 1763 1
16 21 1776 3
16 21 1790 1
16 21 1794 1
16 21 1796 3
16 21 1800 1
16 21 1821 1
16 21 2391 1
16 21 2393 2
16 24 1582 1
16 24 2401 1
16 24 2611 1
16 24 2626 3
16 24 2647 1
16 24 2650 2
16 74 1582 1
16 74 1912 1
16 74 1914 35
16 74 1950 43
16 74 1999 512
16 74 2512 65
16 74 2578 30
16 80 1821 1
16 80 1823 1
16 80 2403 1
16 80 2595 1
16 83 2597 1
16 83 2601 3
16 83 2606 1
16 83 2609 2
16 83 2614 1
16 83 2620 1
16 83 2625 2
16 111 1598 1
16 111 1647 3
16 111 1654 1
16 111 1799 1
16 111 1826 2
16 111 1831 1
16 111 1848 2
16 111 1851 2
16 111 1855 1
16 111 1857 4
16 111 1868 1
16 111 1872 1
16 111 1875 1
16 111 1878 2
16 111 1892 1
16 111 1895 1
16 111 1901 1
16 111 1903 1
16 111 1911 387
16 111 2302 1
16 111 2308 1
16 111 2316 277
16 124 1660 1
16 127 1603 1
16 143 2612 1
16 143 2615 1
16 143 2636 1
16 149 2416 1
16 149 2594 1
16 152 1574 1
16 152 1595 1
16 152 1658 1
16 152 1660 1
16 152 1662 1
16 168 1604 1
16 186 2637 1
16 186 2639 1
16 186 2642 1
16 188 1584 1
16 191 1828 1
16 191 2390 2
16 191 2393 1
16 191 2617 1
16 191 2626 1
16 191 2645 1
16 191 2652 1
16 191 2666 1
16 191 2669 2
16 193 1657 1
16 193 1661 2
16 193 1666 1
16 193 1668 1
16 193 1672 1
16 193 1675 1
16 193 1754 1
16 193 1826 1
16 193 1838 1
16 193 1912 697
16 193 2610 2
16 193 2613 5
16 193 2619 8
16 229 1581 1
16 229 1644 2
16 229 1846 1
16 247 1633 1
16 247 1835 1
16 247 1838 1
16 247 1841 1
16 247 1912 84
16 247 1997 514
16 247 2512 82
16 266 1790 1
16 266 2404 1
16 273 2672 1
16 277 2663 3
16 277 2667 1
16 288 2595 10
16 288 2606 2
16 288 2609 1
16 288 2617 1
16 293 1912 489
16 293 2407 188
16 301 1657 2
16 301 1663 1
16 301 1676 2
16 301 1705 1
16 301 1749 1
16 301 1757 1
16 301 1767 1
16 301 1776 1
16 301 1779 2
16 301 1790 2
16 301 1793 1
16 301 1826 2
16 301 1847 1
16 302 2494 1
16 305 1635 2
16 305 1638 1
16 322 1828 1
16 328 1827 1
16 328 2594 1
16 333 1858 1
16 333 1890 1
16 334 1827 1
16 338 1581 1
16 338 1656 1
16 338 1845 1
16 347 1575 2
16 347 1587 2
16 347 1590 1
16 347 1598 2
16 347 1632 1
16 347 1647 1
16 347 1832 1
16 347 1849 1
16 347 1854 2
16 347 1857 6
16 347 1864 8
16 347 1873 5
16 347 1880 3
16 347 1884 1
16 347 1888 1
16 347 1905 1
16 347 1907 1
16 352 1809 1
16 357 1829 1
16 357 2625 1
16 357 2627 1
16 357 2638 1
16 357 2643 6
16 357 2651 1
16 357 2663 1
16 357 2669 1
16 357 2671 1
16 364 1646 1
17 22 1651 1
17 22 1942 4
17 22 1969 1
17 22 1972 1
17 22 1979 1
17 22 2208 1
17 22 2210 1
17 23 2438 1
17 34 2303 1
17 35 1983 1
17 36 2436 1
17 41 1827 1
17 41 1943 1
17 41 2237 6
17 41 2246 4
17 41 2251 3
17 44 2285 1
17 49 2667 2
17 53 1653 1
17 53 1954 1
17 53 2299 1
17 53 2305 1
17 55 1942 2
17 55 2206 1
17 55 2208 3
17 57 1581 3
17 57 1592 1
17 57 1595 1
17 57 1850 3
17 57 1855 1
17 57 1862 2
17 57 1868 1
17 57 1875 3
17 57 1939 1
17 57 1941 4
17 57 1969 1
17 57 1975 2
17 57 1978 1
17 57 1981 1
17 57 1997 1
17 57 2023 1
17 57 2154 1
17 57 2292 1
17 57 2304 1
17 57 2310 3
17 57 2317 2
17 57 2467 1
17 57 2493 1
17 57 2495 1
17 57 2499 1
17 57 2501 2
17 57 2653 1
17 58 1567 4
17 58 1596 2
17 58 1886 1
17 58 1922 1
17 58 1933 1
17 58 2000 1
17 58 2004 1
17 58 2023 3
17 58 2077 1
17 58 2102 1
17 58 2119 2
17 58 2153 1
17 58 2164 1
17 58 2196 1
17 58 2212 1
17 58 2288 1
17 58 2330 1
17 58 2332 1
17 58 2352 1
17 58 2435 1
17 58 2520 1
17 61 1941 1
17 69 2647 1
17 70 2611 1
17 74 1609 2
17 75 1597 2
17 75 1837 5
17 75 1843 1
17 75 1845 1
17 75 1852 1
17 75 1855 1
17 75 1873 1
17 75 1879 2
17 75 1883 4
17 75 1888 11
17 75 1900 12
17 75 1913 5
17 75 1919 2
17 75 1930 1
17 75 1937 8
17 75 1983 1
17 75 2006 1
17 75 2048 1
17 75 2052 1
17 75 2055 2
17 75 2076 1
17 75 2081 2
17 75 2127 1
17 75 2131 1
17 75 2212 1
17 75 2216 1
17 75 2253 3
17 75 2257 1
17 75 2263 1
17 75 2270 1
17 75 2272 1
17 75 2276 1
17 75 2281 5
17 75 2290 2
17 75 2297 1
17 75 2300 1
17 75 2303 3
17 75 2308 5
17 75 2320 2
17 75 2323 1
17 75 2343 3
17 75 2428 1
17 75 2432 1
17 75 2493 1
17 75 2501 1
17 75 2629 1
17 78 1957 1
17 82 1648 1
17 82 1942 2
17 82 1945 8
17 82 1955 1
17 82 1957 2
17 82 1968 2
17 82 1971 1
17 82 1974 1
17 82 1977 2
17 82 1980 2
17 82 2215 3
17 82 2219 8
17 82 2228 11
17 82 2240 7
17 82 2248 13
17 82 2262 2
17 82 2265 1
17 82 2269 1
17 82 2275 1
17 82 2280 10
17 82 2291 1
17 82 2293 1
17 82 2295 2
17 82 2299 2
17 82 2302 1
17 90 1955 1
17 96 1592 1
17 96 1594 1
17 96 1983 1
17 96 1998 1
17 96 2203 3
17 96 2207 1
17 96 2209 2
17 96 2412 1
17 96 2414 1
17 96 2423 1
17 96 2430 1
17 96 2492 1
17 96 2546 1
17 96 2579 2
17 96 2583 2
17 96 2613 1
17 96 2617 1
17 96 2629 1
17 96 2637 1
17 96 2641 1
17 96 2665 1
17 100 2648 1
17 103 1958 1
17 105 2212 1
17 107 1828 1
17 111 1634 1
17 113 1949 2
17 117 1983 1
17 117 2665 1
17 124 1827 1
17 124 2209 2
17 125 2615 1
17 126 2666 2
17 127 1569 2
17 127 1597 2
17 127 1610 1
17 127 1635 1
17 127 1637 3
17 127 1642 1
17 127 1837 1
17 127 1839 1
17 127 1873 1
17 127 1989 1
17 127 2009 1
17 127 2024 1
17 127 2117 4
17 127 2189 2
17 127 2277 1
17 127 2313 2
17 127 2351 1
17 127 2414 6
17 127 2466 1
17 127 2546 1
17 128 2607 1
17 133 2287 1
17 134 1568 1
17 134 1570 1
17 134 1629 1
17 134 1964 1
17 134 1969 2
17 134 1973 1
17 134 1975 2
17 134 1979 1
17 134 1996 1
17 134 1998 1
17 134 2155 3
17 134 2159 2
17 134 2162 1
17 134 2164 1
17 134 2167 3
17 134 2185 1
17 134 2285 1
17 134 2316 1
17 134 2357 2
17 134 2360 2
17 134 2375 1
17 134 2379 1
17 134 2399 1
17 134 2410 2
17 134 2413 1
17 134 2426 5
17 134 2561 1
17 134 2581 1
17 134 2629 1
17 138 1568 2
17 138 1670 1
17 138 1790 3
17 138 1796 1
17 138 1798 3
17 138 1988 1
17 138 2190 1
17 138 2314 1
17 138 2443 2
17 138 2546 1
17 144 2273 2
17 144 2283 3
17 144 2289 1
17 145 1599 6
17 145 1636 1
17 145 1646 2
17 145 1649 6
17 145 1934 1
17 145 1988 1
17 145 1993 1
17 145 1997 1
17 145 2108 1
17 145 2155 1
17 145 2157 1
17 145 2171 1
17 145 2177 2
17 145 2180 1
17 145 2200 1
17 145 2239 1
17 145 2241 1
17 145 2251 1
17 145 2273 1
17 145 2277 1
17 145 2296 2
17 145 2427 1
17 145 2432 5
17 145 2438 2
17 145 2442 3
17 145 2447 2
17 145 2453 1
17 145 2458 2
17 145 2461 2
17 145 2470 2
17 145 2480 1
17 145 2484 1
17 145 2488 4
17 145 2534 2
17 145 2570 1
17 145 2572 3
17 145 2597 5
17 145 2603 1
17 145 2606 3
17 145 2610 1
17 145 2612 1
17 145 2615 4
17 145 2621 3
17 145 2625 1
17 145 2630 2
17 145 2633 2
17 145 2636 8
17 145 2645 1
17 145 2647 1
17 145 2651 1
17 145 2653 3
17 145 2664 2
17 145 2679 2
17 147 1966 1
17 150 1943 1
17 152 1630 3
17 152 1635 1
17 152 1637 1
17 153 2607 2
17 155 1829 1
17 166 1646 1
17 166 2222 1
17 166 2237 4
17 168 1583 1
17 168 1588 1
17 168 1592 1
17 168 1595 1
17 168 1799 1
17 168 1826 1
17 168 1938 1
17 168 2181 1
17 168 2205 1
17 168 2427 1
17 168 2429 3
17 168 2465 2
17 168 2492 1
17 168 2545 1
17 168 2596 1
17 173 1722 1
17 173 1773 1
17 173 2632 1
17 173 2655 1
17 175 1954 1
17 175 2275 1
17 175 2293 2
17 175 2298 1
17 179 2645 1
17 182 1568 1
17 182 1651 2
17 182 2108 1
17 182 2153 1
17 182 2156 4
17 182 2161 1
17 182 2185 2
17 182 2273 2
17 182 2303 1
17 182 2362 1
17 182 2369 2
17 182 2375 1
17 182 2377 2
17 182 2418 1
17 185 1952 1
17 188 1616 2
17 189 1941 1
17 190 2607 2
17 197 2300 1
17 197 2302 1
17 197 2667 1
17 199 2212 1
17 200 1941 1
17 201 2632 1
17 202 2286 1
17 202 2288 1
17 204 1782 1
17 206 1828 1
17 208 2636 1
17 222 2293 1
17 229 1629 1
17 232 2256 1
17 232 2646 1
17 247 1605 5
17 247 1612 3
17 247 1617 2
17 247 1620 2
17 247 1623 6
17 247 1641 2
17 247 1644 1
17 254 1773 1
17 254 1787 2
17 254 1790 1
17 254 1827 2
17 254 1831 2
17 254 2308 1
17 254 2313 1
17 254 2433 1
17 254 2435 1
17 254 2443 4
17 254 2448 1
17 254 2450 1
17 254 2579 1
17 254 2581 4
17 256 2288 1
17 257 1594 1
17 257 1826 1
17 257 1846 1
17 257 1986 1
17 257 1988 2
17 257 1994 3
17 257 2023 1
17 257 2189 2
17 257 2192 1
17 257 2309 5
17 257 2315 1
17 257 2317 1
17 257 2347 1
17 257 2413 4
17 257 2434 1
17 261 2642 1
17 265 2284 1
17 268 1963 1
17 268 1965 1
17 272 2636 1
17 272 2638 1
17 272 2640 1
17 275 1649 1
17 275 2208 3
17 275 2273 1
17 282 2296 2
17 285 1988 1
17 293 1646 1
17 294 2642 1
17 295 2260 1
17 298 1942 2
17 298 1965 1
17 305 1567 5
17 305 1596 3
17 305 1609 1
17 305 1628 1
17 305 1755 1
17 305 1777 1
17 305 1780 1
17 305 1791 3
17 305 1796 2
17 305 1799 2
17 305 1826 1
17 305 1832 1
17 305 1836 3
17 305 1841 5
17 305 1847 3
17 305 1853 4
17 305 1858 1
17 305 1868 1
17 305 1870 5
17 305 1879 8
17 305 1888 29
17 305 1918 3
17 305 1924 4
17 305 1930 1
17 305 1933 1
17 305 1963 1
17 305 1965 1
17 305 1989 1
17 305 1999 1
17 305 2001 2
17 305 2005 2
17 305 2008 3
17 305 2012 2
17 305 2015 1
17 305 2019 2
17 305 2022 1
17 305 2042 4
17 305 2048 1
17 305 2052 1
17 305 2059 2
17 305 2064 1
17 305 2074 2
17 305 2081 2
17 305 2104 2
17 305 2109 1
17 305 2111 3
17 305 2119 1
17 305 2121 1
17 305 2127 2
17 305 2145 1
17 305 2147 1
17 305 2149 1
17 305 2153 1
17 305 2190 3
17 305 2196 1
17 305 2205 1
17 305 2320 7
17 305 2328 12
17 305 2341 2
17 305 2352 1
17 305 2356 1
17 305 2412 2
17 305 2443 1
17 305 2445 1
17 305 2450 1
17 305 2453 1
17 305 2462 1
17 305 2535 1
17 305 2572 1
17 305 2575 1
17 305 2581 6
17 305 2588 1
17 305 2595 1
17 305 2636 2
17 305 2648 1
17 305 2654 1
17 306 1989 1
17 306 2652 1
17 307 2290 1
17 307 2296 1
17 311 1828 1
17 312 1939 1
17 314 2618 1
17 315 1585 1
17 315 1992 1
17 315 1994 1
17 315 1997 1
17 315 1999 1
17 315 2155 1
17 315 2158 1
17 315 2162 1
17 315 2165 1
17 315 2256 2
17 315 2310 3
17 315 2433 1
17 315 2435 1
17 315 2443 1
17 315 2581 1
17 315 2631 1
17 320 2643 2
17 323 2272 1
17 323 2283 3
17 323 2288 1
17 323 2308 1
17 323 2669 1
17 326 1826 1
17 327 1569 5
17 327 1596 1
17 327 1836 1
17 327 1839 6
17 327 1884 1
17 327 1887 8
17 327 1897 24
17 327 1923 11
17 327 1936 1
17 327 1983 1
17 327 2026 3
17 327 2032 4
17 327 2038 2
17 327 2042 4
17 327 2048 1
17 327 2050 4
17 327 2056 1
17 327 2058 1
17 327 2063 1
17 327 2075 1
17 327 2081 1
17 327 2085 1
17 327 2088 1
17 327 2095 1
17 327 2116 7
17 327 2126 2
17 327 2131 1
17 327 2133 2
17 327 2138 2
17 327 2142 2
17 327 2147 2
17 327 2150 1
17 327 2152 1
17 327 2189 1
17 327 2193 1
17 327 2195 1
17 327 2203 2
17 327 2209 1
17 327 2318 21
17 327 2340 5
17 327 2440 1
17 327 2442 1
17 327 2444 2
17 327 2585 1
17 327 2588 7
17 327 2678 3
17 327 2682 1
17 332 1780 1
17 332 2271 1
17 340 1958 1
17 340 2666 1
17 340 2668 1
17 342 1955 1
17 342 2297 1
17 342 2299 1
17 342 2302 1
17 343 1828 1
17 345 1654 1
17 346 2303 1
17 347 1622 1
17 347 1632 3
17 347 1636 1
17 347 1646 1
17 352 1751 1
17 352 1780 1
17 352 1783 1
17 352 1785 1
17 352 1790 1
17 352 1808 1
17 361 1981 1
17 362 1835 1
17 364 1652 2
17 364 1935 1
17 364 2156 4
17 364 2346 1
17 364 2348 3
17 364 2433 4
17 364 2444 1
17 364 2598 3
17 364 2602 1
17 364 2604 6
17 364 2611 1
17 364 2614 1
17 364 2617 2
17 364 2621 6
17 364 2629 2
17 364 2632 1
17 364 2634 1
17 364 2637 3
17 364 2641 1
17 364 2647 1
17 364 2655 1
17 364 2666 4
18 22 1790 1
18 22 1792 1
18 25 2457 2
18 27 1603 1
18 27 1642 1
18 27 1834 1
18 27 1937 1
18 27 1941 1
18 27 1974 1
18 27 2019 1
18 27 2099 1
18 27 2288 1
18 32 2632 1
18 35 2361 1
18 41 2603 1
18 46 1633 1
18 46 1655 2
18 46 1666 1
18 46 1973 1
18 46 2000 1
18 46 2113 1
18 46 2338 1
18 46 2340 1
18 46 2562 1
18 47 2667 1
18 48 2480 1
18 52 1826 1
18 52 2113 2
18 52 2288 1
18 52 2339 1
18 52 2342 1
18 52 2406 1
18 54 2007 1
18 54 2011 1
18 58 2622 1
18 58 2630 1
18 61 2337 1
18 65 2483 1
18 69 1664 1
18 70 2135 1
18 75 2629 1
18 78 2227 1
18 79 1991 1
18 79 2137 1
18 79 2342 1
18 79 2353 1
18 80 1830 1
18 82 1691 1
18 82 1709 1
18 82 1790 1
18 82 1796 1
18 85 2477 1
18 89 2480 1
18 98 2338 1
18 100 2129 1
18 102 2347 1
18 107 2363 1
18 110 2480 1
18 117 2355 1
18 121 2359 1
18 128 2002 1
18 128 2346 1
18 128 2349 1
18 130 1656 1
18 130 1677 1
18 130 1694 1
18 130 1700 1
18 130 1711 1
18 130 1735 1
18 130 1764 1
18 130 1826 1
18 130 1940 2
18 130 1944 2
18 130 1965 1
18 130 1976 1
18 130 1978 1
18 130 1982 1
18 130 1997 1
18 130 2016 1
18 130 2094 2
18 130 2100 1
18 130 2113 1
18 130 2247 1
18 130 2252 1
18 130 2335 1
18 136 2654 3
18 137 2476 1
18 138 2623 2
18 143 2155 1
18 143 2518 1
18 154 2477 2
18 154 2485 1
18 162 2653 1
18 163 2459 2
18 167 2477 1
18 168 2625 1
18 171 1829 1
18 171 1920 1
18 171 1956 2
18 171 1971 2
18 171 1975 1
18 171 2009 1
18 171 2173 1
18 171 2191 1
18 171 2250 2
18 171 2304 2
18 171 2308 1
18 171 2431 1
18 171 2647 2
18 175 2362 1
18 186 2124 1
18 189 2337 1
18 190 2017 2
18 190 2139 2
18 190 2142 5
18 190 2151 2
18 190 2154 2
18 190 2157 1
18 190 2161 1
18 190 2164 3
18 190 2169 1
18 190 2346 1
18 192 1663 1
18 192 2670 3
18 197 2337 1
18 201 1984 1
18 201 2020 2
18 201 2097 2
18 201 2170 1
18 201 2176 2
18 201 2193 3
18 201 2197 6
18 201 2213 1
18 201 2218 6
18 201 2225 1
18 201 2235 1
18 201 2237 2
18 201 2246 1
18 201 2257 1
18 201 2329 1
18 201 2333 3
18 201 2337 1
18 201 2347 4
18 201 2645 1
18 205 2010 1
18 207 2629 1
18 208 1999 1
18 208 2242 1
18 209 1603 1
18 209 1624 1
18 209 1947 1
18 209 2015 1
18 209 2101 1
18 209 2110 2
18 209 2251 1
18 209 2333 1
18 211 1995 1
18 214 2649 1
18 215 2632 1
18 220 1826 1
18 220 1828 1
18 220 1963 1
18 220 2029 1
18 220 2065 1
18 220 2071 2
18 220 2075 3
18 220 2089 1
18 220 2091 1
18 220 2113 1
18 220 2182 1
18 221 1999 2
18 228 2131 1
18 232 1663 1
18 232 1997 1
18 234 2463 1
18 236 1656 1
18 236 1828 1
18 236 1983 1
18 236 1996 2
18 236 2021 2
18 236 2248 1
18 236 2303 1
18 236 2309 1
18 236 2316 1
18 236 2322 2
18 236 2357 3
18 236 2368 1
18 236 2382 1
18 236 2387 6
18 236 2417 1
18 236 2503 1
18 236 2517 1
18 236 2519 1
18 236 2525 2
18 236 2528 1
18 236 2530 1
18 236 2532 1
18 236 2535 2
18 236 2538 1
18 236 2547 2
18 236 2554 1
18 236 2556 4
18 236 2561 1
18 236 2565 4
18 236 2570 1
18 236 2575 1
18 236 2577 1
18 236 2591 1
18 236 2642 1
18 236 2657 1
18 238 2006 1
18 244 2477 1
18 248 1609 2
18 248 1612 3
18 248 1619 2
18 248 1622 1
18 248 1629 1
18 248 1633 1
18 248 1646 4
18 248 1652 2
18 248 1656 1
18 248 1839 1
18 248 1841 1
18 248 1844 2
18 248 1871 2
18 248 1875 1
18 248 1877 2
18 248 1897 1
18 248 1921 1
18 248 1927 2
18 248 1930 2
18 248 1935 1
18 248 1964 2
18 248 1975 1
18 248 1982 1
18 248 1984 1
18 248 2016 2
18 248 2242 1
18 248 2248 2
18 248 2644 1
18 249 2667 1
18 254 2625 1
18 255 2603 1
18 257 2624 1
18 269 2338 1
18 270 2244 1
18 270 2632 1
18 272 1663 1
18 272 1665 1
18 275 2604 1
18 280 1605 1
18 280 1607 5
18 280 1613 1
18 280 1615 4
18 280 1622 1
18 280 1626 4
18 280 1632 4
18 280 1637 7
18 280 1645 2
18 280 1649 2
18 280 1654 1
18 280 1656 1
18 280 1660 1
18 280 1678 1
18 280 1712 4
18 280 1717 1
18 280 1719 1
18 280 1846 1
18 280 1848 2
18 280 1851 1
18 280 1854 4
18 280 1859 1
18 280 1899 1
18 280 1905 2
18 280 1908 4
18 280 1945 1
18 280 2018 1
18 280 2020 1
18 280 2022 2
18 280 2100 2
18 280 2133 1
18 280 2237 1
18 280 2298 1
18 284 1830 1
18 284 1966 2
18 284 1969 1
18 284 1976 1
18 284 1998 1
18 284 2025 1
18 284 2113 1
18 284 2138 1
18 284 2215 1
18 284 2222 2
18 284 2246 3
18 284 2250 2
18 284 2332 1
18 284 2348 1
18 284 2429 1
18 286 2009 1
18 288 2518 1
18 289 2226 1
18 290 1656 1
18 290 1940 3
18 290 1944 2
18 290 1962 2
18 290 1969 1
18 290 1975 1
18 290 1996 1
18 290 2019 1
18 290 2078 1
18 290 2101 1
18 290 2246 4
18 290 2327 1
18 290 2355 2
18 290 2376 1
18 290 2378 1
18 290 2380 5
18 290 2428 1
18 290 2438 2
18 290 2443 1
18 290 2451 1
18 290 2455 2
18 290 2464 1
18 290 2470 1
18 290 2502 1
18 290 2517 1
18 290 2525 2
18 290 2528 2
18 290 2532 1
18 290 2536 7
18 290 2547 1
18 290 2556 2
18 290 2580 1
18 290 2587 1
18 290 2593 1
18 290 2653 1
18 290 2658 1
18 292 1990 1
18 294 2006 1
18 299 2239 1
18 300 1625 1
18 300 1655 1
18 300 1839 1
18 300 1845 1
18 300 1887 1
18 300 1890 1
18 300 1893 1
18 300 1946 1
18 300 1969 4
18 300 1995 1
18 300 1997 1
18 300 2017 2
18 300 2098 3
18 300 2115 2
18 300 2120 1
18 300 2128 1
18 300 2141 2
18 300 2144 2
18 300 2186 1
18 300 2191 1
18 300 2250 2
18 300 2254 1
18 300 2257 1
18 300 2275 1
18 300 2328 2
18 300 2334 2
18 308 1656 1
18 308 1658 1
18 308 1660 1
18 308 1828 2
18 308 2022 1
18 308 2024 1
18 308 2226 1
18 308 2231 1
18 308 2235 2
18 308 2238 2
18 308 2247 1
18 308 2280 1
18 308 2339 1
18 308 2349 1
18 308 2353 1
18 310 2337 1
18 311 2474 2
18 313 1991 1
18 313 2132 1
18 313 2335 1
18 314 1644 1
18 314 1659 1
18 314 1827 1
18 314 1858 2
18 314 1879 4
18 314 1884 15
18 314 1911 4
18 314 1927 1
18 314 1931 4
18 314 1962 3
18 314 2021 1
18 314 2291 2
18 314 2294 3
18 314 2298 1
18 314 2396 1
18 314 2442 1
18 314 2470 2
18 314 2473 1
18 314 2525 1
18 314 2527 1
18 314 2529 1
18 314 2547 2
18 316 2139 3
18 316 2143 3
18 318 2008 1
18 318 2137 1
18 320 2011 1
18 326 1966 2
18 326 1972 1
18 326 1987 1
18 326 2001 1
18 326 2019 1
18 326 2097 1
18 326 2113 2
18 326 2228 10
18 326 2239 1
18 326 2241 1
18 326 2250 2
18 326 2341 1
18 326 2343 1
18 326 2355 1
18 326 2657 1
18 331 2632 1
18 332 2482 1
18 337 2165 1
18 346 2608 1
18 354 2482 1
18 360 1661 1
18 360 1826 1
18 360 1997 1
18 360 2016 2
18 364 2628 1
18 365 1994 2
18 365 2000 1
18 365 2002 2
18 365 2005 1
18 365 2007 2
18 365 2137 1
18 365 2140 1
18 365 2170 1
18 365 2178 2
18 365 2183 2
18 365 2240 2
18 366 2482 2
18 367 1988 1
18 367 2011 2
19 21 2391 1
19 21 2593 1
19 24 1826 1
19 24 2403 1
19 24 2406 1
19 39 1660 1
19 55 1660 1
19 57 1622 1
19 74 1590 1
19 74 1593 1
19 74 1600 1
19 74 1604 1
19 74 1610 3
19 74 1614 1
19 74 1617 1
19 74 1622 1
19 74 1653 2
19 74 1673 1
19 74 1684 3
19 74 1690 1
19 74 1695 1
19 74 1707 1
19 74 1712 1
19 74 1722 1
19 74 1746 2
19 74 1750 1
19 74 1754 1
19 74 1756 1
19 74 1758 1
19 74 1760 2
19 74 1767 1
19 74 1769 1
19 74 1773 1
19 74 1775 6
19 74 1782 1
19 74 1784 3
19 74 1796 1
19 74 1801 2
19 74 1826 1
19 74 1832 2
19 74 1841 1
19 74 1846 1
19 74 1848 1
19 74 1857 1
19 74 1865 1
19 74 1882 1
19 74 1892 2
19 74 1899 2
19 74 1905 1
19 74 1910 3
19 74 1949 2
19 74 1952 43
19 74 1996 613
19 80 1586 1
19 80 2403 2
19 83 2597 1
19 83 2601 5
19 83 2607 4
19 83 2614 1
19 83 2620 1
19 83 2625 2
19 95 1826 1
19 111 1595 2
19 111 1656 1
19 111 1658 1
19 111 1662 1
19 111 1836 1
19 111 1844 1
19 111 1848 1
19 111 1860 1
19 111 1891 2
19 111 1896 1
19 111 1906 1
19 111 1910 684
19 114 1572 1
19 116 1674 1
19 116 1700 1
19 116 1722 1
19 116 1733 1
19 116 1783 1
19 127 1603 2
19 127 1606 3
19 127 1624 1
19 127 1629 2
19 127 1639 1
19 127 1641 4
19 127 1662 2
19 134 1622 1
19 143 2483 1
19 143 2488 1
19 143 2594 1
19 143 2672 1
19 145 1662 1
19 149 2406 1
19 149 2593 1
19 149 2666 1
19 149 2672 1
19 152 1588 1
19 152 1604 2
19 152 1607 2
19 152 1615 1
19 152 1637 1
19 152 1646 1
19 152 1649 3
19 152 1838 1
19 152 1840 2
19 152 1848 1
19 163 1572 1
19 186 1575 1
19 188 1622 1
19 188 1656 1
19 188 1837 1
19 188 1848 1
19 188 1909 3
19 191 1585 2
19 191 2392 1
19 191 2394 1
19 191 2593 1
19 191 2652 1
19 191 2667 1
19 191 2670 1
19 193 1583 1
19 193 1586 1
19 193 1647 1
19 193 1665 1
19 193 1669 1
19 193 1671 1
19 193 1693 1
19 193 1716 3
19 193 1728 1
19 193 1730 2
19 193 1909 718
19 202 1567 3
19 202 1572 1
19 216 1721 1
19 229 1595 1
19 229 1638 1
19 229 1648 2
19 229 1656 1
19 229 1658 3
19 229 1662 2
19 229 1665 2
19 229 1668 1
19 229 1670 1
19 229 1672 3
19 229 1676 3
19 229 1692 1
19 229 1695 16
19 229 1722 5
19 229 1734 1
19 229 1743 1
19 229 1752 1
19 229 1754 1
19 229 1762 1
19 229 1767 1
19 229 1770 2
19 229 1773 2
19 229 1776 1
19 229 1781 1
19 229 1787 2
19 229 1798 6
19 229 1812 1
19 229 1825 1
19 229 1827 2
19 229 1830 3
19 229 1836 1
19 229 1838 2
19 229 1847 1
19 247 1588 1
19 247 1595 1
19 247 1832 2
19 247 1841 1
19 247 1909 686
19 256 1572 1
19 271 1673 1
19 271 1721 2
19 271 1733 1
19 271 1744 1
19 271 1757 1
19 271 1820 1
19 271 1823 1
19 271 1826 1
19 276 1661 1
19 277 2609 1
19 277 2660 1
19 277 2662 4
19 288 2597 1
19 288 2610 1
19 293 1587 1
19 293 1656 1
19 293 1658 5
19 293 1669 7
19 293 1678 1
19 293 1684 1
19 293 1688 2
19 293 1691 4
19 293 1711 5
19 293 1717 6
19 293 1724 2
19 293 1729 4
19 293 1740 7
19 293 1749 2
19 293 1755 1
19 293 1760 1
19 293 1762 1
19 293 1764 1
19 293 1768 1
19 293 1770 1
19 293 1773 1
19 293 1775 3
19 293 1779 1
19 293 1787 15
19 293 1803 5
19 293 1810 14
19 293 1825 7
19 293 1838 1
19 293 1840 1
19 293 1843 1
19 293 1909 492
19 293 2408 187
19 301 1592 2
19 301 1654 2
19 301 1686 1
19 301 1840 1
19 301 1844 1
19 301 1846 1
19 301 1880 1
19 301 1882 1
19 301 1906 1
19 302 1720 1
19 302 1752 1
19 302 2347 1
19 302 2386 1
19 302 2494 1
19 305 1609 1
19 305 1611 2
19 305 1614 2
19 305 1622 1
19 305 1632 1
19 305 1643 3
19 309 1578 1
19 322 2594 1
19 328 2389 2
19 328 2513 1
19 328 2594 1
19 330 1595 1
19 333 1844 3
19 333 1856 1
19 333 1889 1
19 333 1891 1
19 333 1901 1
19 334 1760 2
19 334 1826 1
19 334 2489 1
19 338 1588 1
19 338 1648 1
19 338 1670 1
19 338 1834 1
19 338 1846 1
19 338 1890 1
19 347 1589 6
19 347 1596 1
19 347 1599 3
19 347 1603 1
19 347 1623 1
19 347 1647 2
19 347 1650 1
19 347 1652 2
19 347 1656 1
19 347 1834 1
19 347 1836 4
19 347 1845 1
19 347 1855 2
19 347 1858 4
19 347 1863 5
19 347 1869 9
19 347 1881 1
19 347 1883 1
19 347 1885 4
19 347 1890 7
19 347 1900 1
19 347 1906 2
19 357 2639 1
19 357 2646 2
19 357 2649 4
19 357 2670 1
19 364 1646 1
20 33 2557 1
20 33 2598 1
20 71 2431 1
20 89 2616 1
20 115 2261 1
20 115 2270 2
20 115 2276 11
20 115 2353 2
20 115 2356 1
20 115 2358 6
20 115 2427 2
20 115 2433 1
20 115 2486 1
20 115 2492 1
20 115 2510 1
20 115 2513 1
20 115 2517 5
20 115 2523 1
20 115 2525 1
20 115 2527 1
20 115 2533 2
20 115 2558 1
20 115 2564 1
20 115 2595 1
20 115 2598 1
20 115 2600 1
20 115 2603 2
20 115 2606 3
20 115 2665 1
20 148 2264 1
20 148 2267 1
20 148 2304 2
20 148 2308 1
20 148 2312 2
20 148 2316 1
20 148 2318 2
20 148 2329 1
20 148 2351 2
20 148 2396 1
20 148 2421 1
20 148 2425 1
20 148 2456 1
20 148 2508 3
20 148 2516 4
20 148 2521 4
20 148 2526 1
20 148 2563 6
20 148 2570 1
20 148 2576 1
20 148 2582 2
20 148 2595 4
20 148 2600 2
20 148 2603 2
20 148 2662 1
20 148 2665 1
20 160 2615 1
20 161 2265 1
20 174 2257 1
20 174 2294 1
20 174 2304 1
20 174 2357 1
20 174 2513 1
20 174 2524 1
20 174 2533 1
20 174 2552 2
20 174 2608 4
20 174 2614 2
20 174 2665 1
20 176 2257 2
20 176 2265 3
20 176 2439 2
20 176 2445 1
20 176 2519 1
20 176 2533 1
20 176 2608 1
20 176 2666 2
20 176 2676 2
20 176 2690 2
20 176 2701 1
20 214 2265 1
20 223 2264 1
20 226 2265 1
20 235 2264 1
20 249 2263 1
20 250 2352 1
20 250 2369 1
20 250 2425 1
20 250 2436 1
20 250 2438 1
20 250 2454 1
20 250 2457 1
20 250 2480 1
20 250 2506 1
20 250 2516 3
20 250 2520 1
20 250 2522 1
20 250 2525 1
20 250 2528 5
20 250 2593 1
20 250 2596 1
20 250 2617 1
20 250 2628 2
20 250 2634 1
20 250 2636 5
20 250 2651 1
20 250 2675 2
20 250 2679 7
20 250 2687 1
20 250 2689 1
20 250 2692 1
20 250 2694 1
20 250 2697 1
20 250 2700 2
20 262 2603 1
20 267 2526 1
20 267 2533 1
20 267 2609 2
20 336 2244 1
20 336 2246 1
20 336 2258 2
20 336 2270 1
20 336 2411 1
20 336 2424 1
20 336 2427 1
20 336 2429 1
20 336 2434 1
20 336 2462 1
20 336 2475 1
20 336 2508 1
20 336 2513 1
20 336 2523 5
20 336 2532 1
20 336 2595 1
20 336 2608 1
20 336 2673 1
20 336 2693 1
20 336 2701 3
20 339 2264 1
20 339 2420 1
20 339 2422 1
20 339 2425 1
20 339 2431 1
20 339 2456 2
20 339 2508 1
20 339 2513 1
20 339 2515 1
20 339 2519 1
20 339 2521 1
20 339 2523 2
20 339 2526 1
20 339 2593 1
20 339 2595 2
20 339 2607 2
20 339 2661 1
20 339 2664 1
20 339 2675 1
20 339 2700 1
20 343 2264 1
20 354 2614 1
21 24 1655 1
21 24 1827 1
21 24 1898 2
21 24 1901 1
21 24 1903 1
21 24 1912 1
21 24 1917 1
21 24 1931 1
21 24 1934 2
21 24 1944 1
21 24 2029 2
21 24 2060 1
21 24 2063 1
21 24 2065 1
21 24 2069 1
21 24 2073 1
21 24 2075 3
21 24 2081 22
21 24 2115 1
21 24 2117 2
21 24 2124 1
21 24 2126 1
21 24 2130 1
21 24 2134 1
21 24 2137 1
21 24 2141 1
21 24 2143 1
21 24 2159 1
21 24 2261 2
21 24 2315 1
21 24 2317 1
21 24 2340 1
21 24 2342 1
21 24 2358 1
21 24 2364 1
21 24 2366 1
21 24 2370 4
21 24 2410 1
21 24 2480 1
21 24 2559 1
21 24 2566 1
21 24 2568 1
21 24 2576 1
21 24 2643 1
21 30 2214 2
21 31 1590 1
21 54 2169 1
21 80 1579 1
21 80 1582 5
21 80 1721 1
21 80 1730 1
21 80 1735 1
21 80 1737 5
21 80 1770 1
21 80 1779 2
21 80 1808 1
21 80 1815 1
21 80 1818 1
21 80 1826 5
21 80 1832 1
21 80 1862 2
21 80 1897 1
21 80 1899 1
21 80 2224 1
21 80 2229 2
21 80 2252 3
21 80 2263 1
21 80 2270 1
21 80 2307 1
21 80 2309 2
21 80 2312 1
21 80 2315 1
21 80 2404 1
21 80 2441 1
21 80 2483 1
21 80 2487 1
21 80 2601 1
21 80 2612 3
21 80 2617 1
21 80 2649 5
21 83 1854 1
21 83 1857 5
21 83 1902 1
21 83 2084 6
21 83 2091 3
21 83 2095 7
21 83 2110 1
21 83 2129 1
21 83 2342 1
21 83 2344 1
21 83 2348 1
21 83 2559 1
21 83 2596 1
21 90 2536 1
21 96 1647 1
21 100 2525 1
21 111 2513 1
21 129 1905 1
21 134 1826 1
21 138 1750 1
21 138 1779 3
21 138 1785 4
21 143 1835 17
21 143 1862 1
21 143 1865 1
21 143 1868 2
21 143 1871 7
21 143 1882 4
21 143 1888 6
21 143 1942 2
21 143 1945 2
21 143 1948 3
21 143 1953 1
21 143 1958 4
21 143 1963 2
21 143 1967 3
21 143 1971 6
21 143 1980 4
21 143 1987 1
21 143 1990 3
21 143 1994 1
21 143 1999 2
21 143 2003 3
21 143 2007 1
21 143 2009 6
21 143 2017 1
21 143 2019 4
21 143 2024 3
21 143 2028 1
21 143 2036 1
21 143 2069 1
21 143 2080 2
21 143 2084 1
21 143 2103 1
21 143 2254 1
21 143 2266 4
21 143 2313 1
21 143 2315 1
21 143 2340 3
21 143 2344 1
21 143 2349 1
21 143 2387 1
21 143 2389 2
21 143 2412 1
21 143 2414 1
21 143 2418 2
21 143 2422 1
21 143 2429 2
21 143 2432 2
21 143 2435 9
21 143 2445 3
21 143 2449 1
21 143 2451 1
21 143 2454 1
21 143 2456 3
21 143 2460 4
21 143 2465 3
21 143 2472 3
21 143 2477 1
21 143 2485 1
21 143 2499 1
21 143 2503 1
21 143 2505 1
21 143 2508 1
21 143 2510 1
21 143 2512 2
21 143 2522 1
21 143 2524 1
21 143 2533 1
21 143 2597 1
21 143 2655 1
21 149 1660 1
21 149 1858 1
21 149 1861 1
21 149 1863 1
21 149 1902 1
21 149 1904 2
21 149 1938 1
21 149 1940 1
21 149 2060 1
21 149 2107 2
21 149 2222 1
21 149 2229 1
21 149 2268 1
21 149 2295 1
21 149 2367 1
21 149 2372 1
21 149 2383 1
21 149 2386 1
21 149 2535 1
21 149 2559 1
21 149 2561 1
21 149 2563 1
21 149 2565 2
21 149 2569 1
21 149 2571 3
21 149 2576 1
21 149 2589 1
21 149 2593 1
21 166 1594 1
21 166 1603 1
21 166 1638 1
21 166 1642 3
21 186 1583 1
21 186 1605 1
21 186 1607 1
21 186 1609 1
21 186 1613 1
21 186 1621 1
21 186 1645 1
21 186 1859 1
21 186 1987 1
21 186 2231 1
21 186 2333 2
21 190 2531 1
21 191 1572 1
21 191 1576 1
21 191 1583 1
21 191 1832 1
21 191 1865 1
21 191 1905 1
21 191 1980 1
21 191 1989 1
21 191 2106 4
21 191 2114 1
21 191 2225 1
21 191 2228 1
21 191 2233 1
21 191 2272 1
21 191 2334 1
21 191 2337 1
21 191 2393 1
21 191 2477 1
21 191 2487 1
21 191 2558 1
21 191 2565 1
21 191 2570 1
21 191 2573 1
21 191 2575 1
21 191 2580 1
21 191 2582 2
21 191 2590 1
21 191 2593 1
21 193 1667 1
21 193 1669 1
21 193 1680 1
21 193 1689 1
21 193 1691 1
21 193 1694 3
21 193 1698 4
21 193 1703 1
21 193 1706 1
21 193 1708 1
21 193 1712 2
21 193 1720 1
21 193 1734 1
21 193 1749 1
21 193 1767 1
21 193 1773 1
21 193 1776 2
21 193 1779 1
21 193 1800 1
21 193 1809 1
21 193 1820 1
21 193 1822 4
21 193 2391 4
21 193 2593 1
21 204 2201 1
21 204 2215 1
21 208 2522 1
21 246 1936 1
21 247 2404 1
21 247 2593 1
21 261 2522 1
21 266 1693 1
21 266 1774 1
21 266 1787 1
21 266 1800 1
21 266 1803 1
21 266 1815 1
21 266 1827 1
21 266 1856 1
21 266 1858 1
21 266 2361 1
21 271 1906 1
21 277 1628 1
21 277 1658 1
21 277 1858 1
21 277 1862 1
21 277 1867 1
21 277 1899 1
21 277 1901 1
21 277 1992 1
21 277 2030 1
21 277 2054 1
21 277 2105 1
21 277 2110 1
21 277 2158 1
21 277 2334 1
21 277 2344 1
21 277 2346 1
21 277 2412 1
21 277 2526 1
21 280 2524 1
21 288 1833 1
21 288 1852 1
21 288 1854 2
21 288 1857 1
21 288 1903 1
21 288 1905 1
21 288 1908 1
21 288 1912 4
21 288 1917 1
21 288 1920 2
21 288 1923 3
21 288 1940 2
21 288 2000 1
21 288 2049 1
21 288 2108 1
21 288 2116 1
21 288 2121 1
21 288 2123 1
21 288 2125 1
21 288 2128 2
21 288 2131 1
21 288 2136 1
21 288 2138 2
21 288 2145 2
21 288 2153 3
21 288 2161 1
21 288 2182 7
21 288 2205 1
21 288 2219 1
21 288 2221 1
21 288 2225 1
21 288 2228 3
21 288 2265 3
21 288 2333 1
21 288 2338 1
21 288 2342 3
21 288 2349 1
21 288 2351 1
21 288 2386 1
21 288 2480 4
21 288 2492 1
21 288 2557 1
21 288 2590 1
21 288 2655 1
21 288 2662 2
21 288 2672 1
21 293 2495 1
21 293 2593 1
21 301 1757 1
21 301 1778 2
21 301 1790 1
21 306 1603 3
21 306 1613 2
21 306 1621 6
21 306 1628 2
21 306 1631 2
21 306 1634 3
21 306 1639 1
21 315 1732 1
21 315 1736 1
21 315 1744 1
21 316 1572 1
21 316 1582 2
21 316 1590 1
21 316 1939 1
21 316 1987 2
21 316 1991 1
21 316 2113 1
21 316 2121 1
21 316 2243 1
21 316 2247 1
21 316 2253 4
21 316 2261 2
21 316 2264 4
21 316 2350 1
21 316 2357 1
21 316 2359 1
21 316 2361 1
21 316 2365 3
21 316 2370 4
21 316 2380 1
21 316 2384 2
21 316 2477 1
21 316 2525 1
21 316 2557 3
21 316 2564 1
21 316 2567 3
21 316 2571 1
21 316 2573 2
21 316 2576 3
21 316 2581 3
21 316 2585 2
21 316 2590 2
21 316 2593 1
21 316 2642 4
21 322 1583 1
21 322 1670 1
21 322 1860 1
21 322 1862 1
21 322 1897 1
21 322 1934 2
21 322 2030 1
21 322 2265 1
21 322 2351 1
21 322 2478 1
21 322 2480 1
21 322 2494 1
21 322 2559 1
21 322 2565 1
21 322 2589 1
21 322 2653 1
21 323 1589 1
21 328 1582 4
21 328 1830 2
21 328 1854 3
21 328 1971 1
21 328 1978 1
21 328 2037 1
21 328 2047 1
21 328 2082 6
21 328 2089 5
21 328 2102 1
21 328 2115 1
21 328 2124 6
21 328 2131 1
21 328 2138 1
21 328 2142 1
21 328 2146 1
21 328 2150 2
21 328 2159 3
21 328 2163 1
21 328 2247 1
21 328 2265 2
21 328 2268 2
21 328 2312 1
21 328 2315 1
21 328 2350 2
21 328 2354 6
21 328 2373 1
21 328 2384 1
21 328 2557 3
21 328 2563 1
21 328 2566 1
21 328 2575 1
21 328 2582 1
21 328 2584 3
21 334 1567 1
21 334 1570 1
21 334 1573 1
21 334 1578 1
21 334 1580 3
21 334 1660 1
21 334 1662 1
21 334 1666 1
21 334 1835 1
21 334 1841 1
21 334 1867 2
21 334 1897 1
21 334 1955 1
21 334 1957 1
21 334 1960 1
21 334 1982 1
21 334 1985 5
21 334 1991 1
21 334 2014 1
21 334 2022 1
21 334 2030 1
21 334 2061 1
21 334 2081 1
21 334 2114 1
21 334 2116 1
21 334 2141 1
21 334 2263 1
21 334 2324 2
21 334 2403 1
21 334 2459 1
21 334 2462 1
21 334 2464 2
21 334 2474 1
21 334 2476 1
21 334 2491 1
21 334 2497 1
21 334 2499 3
21 334 2504 1
21 334 2561 1
21 334 2656 1
21 337 2201 1
21 352 1780 2
21 357 1585 2
21 357 1621 1
21 357 1634 1
21 357 1941 1
21 357 2072 1
21 357 2116 1
21 357 2231 2
21 357 2266 1
21 357 2268 1
21 357 2312 1
21 357 2315 1
21 357 2317 1
21 357 2331 2
21 357 2494 1
21 357 2524 1
21 357 2552 2
21 357 2556 1
21 357 2569 1
21 357 2593 1
21 357 2636 1
21 365 2531 1
22 26 1655 3
22 26 1662 1
22 26 1664 5
22 26 1670 14
22 26 1685 16
22 26 1703 13
22 26 1717 2
22 26 1720 1
22 26 1722 2
22 26 1725 5
22 26 1731 12
22 26 1744 16
22 26 1761 1
22 26 1763 1
22 26 1769 9
22 26 1779 2
22 26 1782 2
22 26 1785 6
22 26 1793 8
22 26 1802 3
22 26 1806 8
22 26 1815 8
22 26 1824 3
22 26 1830 2
22 26 1833 1
22 26 1835 1
22 32 2615 1
22 35 1947 1
22 35 2654 1
22 36 2659 1
22 37 1951 1
22 37 2284 1
22 39 1587 3
22 39 1657 1
22 39 1668 1
22 39 1670 3
22 39 1676 2
22 39 1682 2
22 39 1685 2
22 39 1689 2
22 39 1696 1
22 39 1701 1
22 39 1711 1
22 39 1713 3
22 39 1717 3
22 39 1726 6
22 39 1750 3
22 39 1754 1
22 39 1789 2
22 39 1805 1
22 39 1811 1
22 39 1816 1
22 39 1821 2
22 39 1831 2
22 39 1836 1
22 39 1869 1
22 39 1937 1
22 39 2025 2
22 39 2028 1
22 39 2203 3
22 41 1573 2
22 41 1577 1
22 41 1583 1
22 41 1940 2
22 41 2088 1
22 41 2098 3
22 41 2200 1
22 41 2447 1
22 41 2658 1
22 49 1861 2
22 50 2241 1
22 53 1583 1
22 53 1652 1
22 53 1952 1
22 53 2659 1
22 55 1569 1
22 55 1648 2
22 55 1654 2
22 55 1667 1
22 55 1669 1
22 55 1671 1
22 55 1674 9
22 55 1684 8
22 55 1693 5
22 55 1699 5
22 55 1705 10
22 55 1716 1
22 55 1718 3
22 55 1723 1
22 55 1725 2
22 55 1731 1
22 55 1736 8
22 55 1745 1
22 55 1748 7
22 55 1761 2
22 55 1764 12
22 55 1777 1
22 55 1780 1
22 55 1782 1
22 55 1785 2
22 55 1788 21
22 55 1810 6
22 55 1817 1
22 55 1820 1
22 55 1822 3
22 55 1828 2
22 55 1860 1
22 55 1865 1
22 55 1868 2
22 55 1934 1
22 55 1937 1
22 55 1942 1
22 55 2052 1
22 55 2088 2
22 55 2112 1
22 55 2179 1
22 55 2181 1
22 55 2184 1
22 55 2203 1
22 55 2214 1
22 57 1651 2
22 57 1688 2
22 57 1729 1
22 57 1733 1
22 57 1776 1
22 57 1793 1
22 57 1795 2
22 57 1800 2
22 57 1804 1
22 57 1826 1
22 57 1942 1
22 57 1945 1
22 57 1951 1
22 57 1955 1
22 57 1957 2
22 57 1962 2
22 57 1965 1
22 57 1978 1
22 57 1984 2
22 57 2217 3
22 57 2222 1
22 57 2225 1
22 57 2233 1
22 57 2236 1
22 57 2238 1
22 57 2243 2
22 57 2248 4
22 57 2276 1
22 58 1651 3
22 58 1676 10
22 58 1687 5
22 58 1693 1
22 58 1695 1
22 58 1697 3
22 58 1703 1
22 58 1706 4
22 58 1711 2
22 58 1718 2
22 58 1729 3
22 58 1733 3
22 58 1751 2
22 58 1754 2
22 58 1766 1
22 58 1772 1
22 58 1774 1
22 58 1776 1
22 58 1783 1
22 58 1785 1
22 58 1795 5
22 58 1801 2
22 58 1806 1
22 58 1815 1
22 58 1822 1
22 58 1824 3
22 58 1828 2
22 61 2667 1
22 72 1958 1
22 73 1648 2
22 75 1650 2
22 75 1655 1
22 75 1715 1
22 75 1771 1
22 75 1942 2
22 76 2629 2
22 77 1590 1
22 78 1951 1
22 82 1633 1
22 82 1659 2
22 82 1662 7
22 82 1672 1
22 82 1674 5
22 82 1680 1
22 82 1686 8
22 82 1695 9
22 82 1706 2
22 82 1711 1
22 82 1713 1
22 82 1715 5
22 82 1721 14
22 82 1736 12
22 82 1749 9
22 82 1759 22
22 82 1783 1
22 82 1785 1
22 82 1787 4
22 82 1792 2
22 82 1795 2
22 82 1798 1
22 82 1800 2
22 82 1803 1
22 82 1805 2
22 82 1809 1
22 82 1811 2
22 82 1814 2
22 82 1817 10
22 82 1829 1
22 82 1834 1
22 82 1837 1
22 82 1839 1
22 82 1841 1
22 82 1852 1
22 82 1863 1
22 82 1875 1
22 82 1883 1
22 82 1905 1
22 82 1915 1
22 82 1918 1
22 82 1920 2
22 82 1923 1
22 82 1925 1
22 82 1933 2
22 82 1937 1
22 82 1941 1
22 82 1943 3
22 82 1972 2
22 82 1992 1
22 82 2023 5
22 82 2029 3
22 82 2033 4
22 82 2051 1
22 82 2069 1
22 82 2071 1
22 82 2074 1
22 82 2078 1
22 82 2081 2
22 82 2087 1
22 82 2101 1
22 82 2105 1
22 82 2113 1
22 82 2123 1
22 82 2133 2
22 82 2136 1
22 82 2139 1
22 82 2143 1
22 82 2145 2
22 82 2148 1
22 82 2157 2
22 82 2160 1
22 82 2183 1
22 82 2185 2
22 82 2200 1
22 82 2203 1
22 82 2273 1
22 82 2434 1
22 82 2441 1
22 90 2288 2
22 96 1654 1
22 96 1827 2
22 96 1830 2
22 96 2208 1
22 100 2619 1
22 102 2643 1
22 107 1955 1
22 112 1947 1
22 114 2243 1
22 124 1583 3
22 124 1587 7
22 124 1648 1
22 124 1656 1
22 124 1658 2
22 124 1662 1
22 124 1676 1
22 124 1732 2
22 124 1830 1
22 124 1868 1
22 124 1993 1
22 124 2024 1
22 124 2058 1
22 124 2100 1
22 124 2204 4
22 124 2440 1
22 124 2502 1
22 124 2504 1
22 124 2509 1
22 124 2512 1
22 124 2514 1
22 124 2516 1
22 124 2519 1
22 124 2537 3
22 124 2560 1
22 124 2609 1
22 124 2666 1
22 126 1870 1
22 126 1936 1
22 126 1939 1
22 126 2089 1
22 126 2180 1
22 126 2203 1
22 129 1636 1
22 129 1648 2
22 134 1953 1
22 134 1970 1
22 134 1973 1
22 134 1980 1
22 134 2247 1
22 135 1955 1
22 138 1951 1
22 139 2657 1
22 144 2278 1
22 144 2287 1
22 145 1946 1
22 145 1991 1
22 145 2208 4
22 145 2213 1
22 150 1587 1
22 150 1589 1
22 150 1627 2
22 150 1658 1
22 150 1833 1
22 150 1943 1
22 150 1995 2
22 150 2300 1
22 150 2306 1
22 150 2628 2
22 150 2631 1
22 154 2220 1
22 154 2242 1
22 159 2631 1
22 166 1567 1
22 166 1570 1
22 166 1582 1
22 166 1654 1
22 166 1656 1
22 166 1658 1
22 166 1660 1
22 166 1662 1
22 166 1772 1
22 166 1841 1
22 166 1845 1
22 166 1853 1
22 166 2087 1
22 166 2118 1
22 166 2124 1
22 166 2135 1
22 166 2137 1
22 166 2139 2
22 166 2145 1
22 166 2156 1
22 166 2163 2
22 166 2173 1
22 166 2190 1
22 166 2323 1
22 166 2326 1
22 166 2328 1
22 166 2632 1
22 166 2634 1
22 166 2661 1
22 168 2211 1
22 175 1952 1
22 175 2273 1
22 179 2615 2
22 180 1648 2
22 182 1951 1
22 182 2219 1
22 182 2270 1
22 182 2297 1
22 190 2626 2
22 192 2239 1
22 194 1589 1
22 194 1636 1
22 195 2660 1
22 197 1950 1
22 197 2115 1
22 199 1609 1
22 199 1649 1
22 199 1655 1
22 199 2047 4
22 199 2056 1
22 199 2059 5
22 199 2067 1
22 199 2070 2
22 199 2079 1
22 199 2081 1
22 199 2084 2
22 199 2104 4
22 199 2110 1
22 199 2114 6
22 199 2121 6
22 199 2128 5
22 199 2136 1
22 199 2138 9
22 199 2148 1
22 199 2151 7
22 199 2159 2
22 199 2162 4
22 199 2167 1
22 199 2169 2
22 199 2172 6
22 199 2184 1
22 199 2186 4
22 199 2192 2
22 199 2199 2
22 199 2435 1
22 199 2437 1
22 199 2439 2
22 199 2443 1
22 199 2450 1
22 199 2462 1
22 199 2464 2
22 199 2471 1
22 199 2584 1
22 199 2588 2
22 207 1587 1
22 216 1604 1
22 222 2656 1
22 232 2215 1
22 235 1834 1
22 236 1828 1
22 238 1727 1
22 244 2237 1
22 248 1828 1
22 252 2658 1
22 254 2210 1
22 254 2216 1
22 255 1568 1
22 255 1648 1
22 255 1655 1
22 255 1657 1
22 255 1659 1
22 255 1837 2
22 255 1843 1
22 255 1858 1
22 255 2027 3
22 255 2088 1
22 255 2097 1
22 255 2099 2
22 255 2440 1
22 255 2447 1
22 255 2456 2
22 255 2636 3
22 255 2647 1
22 265 2287 1
22 269 1655 1
22 271 1589 1
22 273 1589 1
22 275 1568 1
22 275 1583 3
22 275 1587 1
22 275 1653 1
22 275 1656 2
22 275 1698 1
22 275 1700 1
22 275 1729 1
22 275 1764 1
22 275 1786 1
22 275 1828 2
22 275 2050 1
22 275 2202 1
22 275 2624 1
22 275 2626 1
22 276 1753 1
22 276 1826 2
22 276 1831 2
22 276 1838 1
22 276 1863 1
22 276 1866 2
22 276 1870 1
22 276 1917 1
22 276 2059 1
22 276 2448 1
22 276 2452 4
22 276 2457 1
22 276 2459 1
22 276 2461 5
22 276 2581 1
22 280 1710 1
22 280 1713 2
22 283 2445 2
22 285 1962 1
22 292 2614 1
22 298 1572 1
22 298 1602 1
22 298 1609 1
22 298 1611 1
22 298 1624 1
22 298 1655 1
22 298 1686 1
22 298 1693 1
22 298 1700 1
22 298 1790 1
22 298 1821 1
22 298 1832 1
22 298 1837 1
22 298 1917 1
22 298 1942 2
22 298 1948 2
22 298 2098 2
22 298 2348 3
22 298 2354 21
22 298 2380 1
22 298 2386 3
22 298 2397 1
22 298 2415 2
22 298 2420 2
22 298 2430 1
22 298 2432 1
22 298 2446 1
22 298 2463 1
22 298 2466 3
22 301 1661 1
22 301 1664 1
22 304 1948 1
22 305 2206 1
22 305 2208 2
22 305 2211 1
22 305 2222 3
22 305 2652 1
22 307 2274 1
22 308 1710 1
22 308 1817 1
22 311 2265 2
22 315 1830 1
22 319 1654 3
22 319 1834 1
22 319 1859 3
22 319 1866 2
22 319 1935 2
22 319 1938 1
22 319 2177 2
22 319 2189 1
22 319 2199 1
22 319 2312 1
22 319 2431 2
22 320 2217 2
22 320 2222 1
22 320 2228 1
22 323 2216 1
22 323 2670 1
22 324 1865 1
22 327 1680 1
22 332 2252 1
22 332 2264 1
22 332 2282 1
22 338 1663 1
22 340 1864 1
22 340 2279 1
22 340 2300 1
22 340 2305 3
22 341 1589 2
22 341 1616 1
22 341 1649 1
22 342 1952 1
22 345 1585 1
22 345 1587 1
22 345 1656 2
22 345 1660 1
22 345 1669 1
22 345 1949 1
22 345 2300 1
22 345 2432 3
22 346 1568 2
22 346 1577 1
22 346 1581 1
22 346 1583 1
22 346 1658 1
22 346 1700 1
22 346 1713 2
22 346 1716 2
22 346 1719 3
22 346 1725 2
22 346 1734 1
22 346 1814 2
22 346 1824 1
22 346 1826 1
22 346 1829 1
22 346 1832 1
22 346 1837 1
22 346 1841 1
22 346 1844 1
22 346 1850 2
22 346 1867 1
22 346 1932 1
22 346 1995 2
22 346 2051 1
22 346 2056 1
22 346 2639 1
22 351 1587 1
22 354 1955 1
22 354 2227 1
22 364 2445 1
22 367 2615 1
23 25 2508 1
23 28 1951 1
23 28 1981 1
23 28 2158 5
23 28 2164 7
23 28 2172 1
23 30 1828 1
23 30 1951 2
23 30 1954 1
23 30 1963 1
23 30 1979 1
23 35 2633 1
23 35 2635 1
23 36 1945 2
23 36 1984 1
23 47 1968 1
23 47 1985 1
23 47 2201 1
23 47 2225 1
23 47 2227 1
23 49 2341 1
23 49 2623 2
23 60 1952 2
23 60 1969 1
23 60 1971 1
23 60 1979 1
23 60 2195 1
23 60 2197 2
23 60 2203 2
23 60 2223 1
23 60 2228 1
23 64 2643 1
23 91 1673 1
23 91 1711 1
23 91 1716 1
23 91 1718 1
23 91 1752 2
23 91 1758 2
23 91 1763 1
23 91 1769 1
23 91 1775 1
23 91 1778 1
23 91 1786 1
23 91 1793 1
23 91 1795 2
23 91 1800 1
23 91 1804 1
23 91 1825 1
23 91 1829 1
23 100 2669 1
23 112 2644 1
23 126 2625 1
23 136 1570 5
23 136 1584 3
23 136 1628 1
23 136 1671 3
23 136 1676 1
23 136 1679 3
23 136 1686 2
23 136 1689 1
23 136 1694 1
23 136 1696 1
23 136 1708 2
23 136 1720 2
23 136 1728 1
23 136 1731 1
23 136 1733 2
23 136 1741 1
23 136 1752 1
23 136 1760 1
23 136 1771 1
23 136 1827 3
23 136 1868 1
23 136 1880 2
23 136 1995 1
23 136 2018 1
23 136 2252 1
23 136 2412 1
23 136 2424 1
23 136 2426 1
23 136 2435 47
23 136 2490 2
23 136 2493 1
23 136 2495 1
23 136 2500 6
23 136 2553 1
23 136 2558 3
23 136 2565 1
23 136 2623 2
23 136 2627 4
23 136 2632 2
23 136 2660 1
23 136 2668 1
23 139 2639 1
23 139 2644 1
23 141 1825 1
23 141 2259 1
23 146 1568 3
23 146 1572 3
23 146 1583 3
23 146 1837 1
23 146 1841 1
23 146 1854 1
23 146 1868 1
23 146 1882 1
23 146 1896 1
23 146 1902 1
23 146 1937 1
23 146 2034 1
23 146 2036 2
23 146 2054 1
23 146 2064 1
23 146 2074 1
23 146 2139 1
23 146 2141 1
23 146 2147 1
23 146 2235 1
23 146 2415 3
23 146 2420 1
23 146 2428 1
23 146 2561 1
23 146 2565 2
23 146 2598 1
23 146 2627 2
23 146 2650 2
23 146 2660 2
23 146 2663 1
23 146 2667 1
23 146 2672 1
23 155 1829 1
23 156 2565 2
23 156 2648 1
23 156 2672 1
23 161 1578 1
23 161 1582 1
23 161 1586 1
23 161 1710 7
23 161 1724 5
23 161 1738 1
23 161 1742 3
23 161 1746 1
23 161 1748 1
23 161 1753 1
23 161 1761 2
23 161 1766 1
23 161 1773 1
23 161 1833 1
23 161 1837 2
23 161 1874 1
23 161 1885 1
23 161 1898 1
23 161 1906 1
23 161 1911 1
23 161 2033 1
23 161 2061 1
23 161 2070 1
23 161 2074 1
23 161 2085 2
23 161 2094 2
23 161 2101 1
23 161 2107 1
23 161 2112 1
23 161 2121 2
23 161 2139 1
23 161 2548 1
23 161 2555 1
23 161 2562 1
23 161 2564 1
23 161 2577 1
23 162 1583 4
23 162 1885 2
23 162 1900 1
23 162 1909 2
23 162 1948 1
23 162 2033 1
23 162 2060 1
23 162 2140 1
23 162 2260 1
23 162 2309 2
23 162 2471 3
23 162 2569 1
23 162 2657 1
23 162 2668 1
23 178 1945 1
23 178 1947 2
23 178 1985 1
23 178 2161 2
23 178 2169 1
23 194 2188 1
23 195 2634 1
23 202 2346 1
23 204 1983 1
23 204 2158 7
23 204 2166 4
23 204 2244 1
23 204 2261 1
23 205 2668 1
23 214 1571 4
23 214 1670 1
23 214 2047 3
23 214 2052 2
23 214 2056 1
23 214 2067 2
23 214 2088 1
23 214 2125 1
23 214 2130 1
23 214 2408 1
23 214 2418 2
23 214 2421 1
23 214 2507 1
23 214 2654 1
23 214 2670 1
23 221 2171 1
23 223 1567 1
23 223 1633 1
23 223 1646 1
23 223 1651 1
23 223 1665 1
23 223 1808 1
23 223 1872 1
23 223 1875 5
23 223 1901 1
23 223 1944 1
23 223 1982 1
23 223 2161 1
23 223 2164 3
23 223 2168 1
23 223 2239 1
23 223 2246 1
23 223 2415 1
23 223 2436 5
23 223 2443 4
23 223 2449 2
23 223 2454 3
23 223 2469 1
23 223 2472 1
23 223 2474 1
23 223 2477 1
23 223 2483 1
23 223 2494 2
23 223 2498 1
23 223 2506 2
23 223 2592 2
23 223 2643 1
23 223 2650 3
23 223 2657 3
23 223 2663 1
23 223 2672 1
23 226 1624 1
23 226 1885 1
23 226 1910 1
23 226 1913 2
23 226 1982 4
23 226 1990 1
23 226 2022 1
23 226 2036 1
23 226 2090 1
23 226 2107 1
23 226 2314 1
23 226 2420 1
23 226 2508 1
23 226 2562 1
23 226 2567 2
23 226 2638 1
23 226 2657 1
23 235 1586 1
23 235 1591 1
23 235 1666 1
23 235 1669 1
23 235 1673 2
23 235 1679 1
23 235 1685 1
23 235 1691 1
23 235 1701 1
23 235 1704 5
23 235 1710 1
23 235 1723 1
23 235 1730 1
23 235 1744 1
23 235 1746 2
23 235 1751 1
23 235 1753 1
23 235 1765 2
23 235 1772 1
23 235 1774 1
23 235 1776 1
23 235 1778 2
23 235 1786 2
23 235 1796 1
23 235 1804 1
23 235 1808 1
23 235 1827 3
23 235 1831 1
23 235 1878 1
23 235 1889 1
23 235 1946 3
23 235 1988 1
23 235 2031 1
23 235 2038 1
23 235 2138 1
23 235 2152 2
23 235 2155 1
23 235 2157 1
23 235 2162 1
23 235 2164 3
23 235 2238 1
23 235 2259 2
23 235 2262 1
23 235 2313 2
23 235 2317 3
23 235 2322 1
23 235 2339 1
23 235 2411 1
23 235 2420 1
23 235 2506 2
23 235 2509 1
23 235 2553 1
23 235 2565 1
23 235 2575 1
23 235 2578 1
23 235 2595 1
23 235 2597 3
23 235 2622 3
23 235 2628 1
23 235 2632 2
23 235 2636 1
23 235 2638 1
23 235 2640 1
23 235 2642 2
23 235 2645 2
23 235 2652 3
23 235 2656 3
23 245 2641 1
23 249 1673 1
23 249 1721 1
23 261 2672 1
23 262 2496 1
23 279 2101 3
23 279 2105 1
23 279 2108 1
23 279 2140 1
23 279 2156 2
23 279 2259 5
23 279 2281 1
23 279 2285 3
23 279 2410 1
23 279 2429 1
23 279 2435 1
23 279 2472 1
23 279 2560 1
23 279 2564 1
23 279 2566 1
23 279 2593 1
23 279 2654 1
23 279 2672 1
23 282 2640 2
23 287 2638 1
23 290 2651 2
23 290 2656 1
23 302 2201 1
23 306 2635 3
23 314 2649 8
23 322 2158 4
23 324 2622 1
23 331 1984 1
23 337 1586 1
23 337 1625 2
23 337 1632 2
23 337 1638 10
23 337 1649 1
23 337 1875 4
23 337 1884 1
23 337 1906 1
23 337 1910 1
23 337 1952 2
23 337 1976 1
23 337 1982 6
23 337 2041 1
23 337 2151 1
23 337 2197 4
23 337 2202 2
23 337 2225 1
23 337 2245 2
23 337 2251 3
23 337 2260 1
23 337 2305 1
23 337 2307 1
23 337 2315 1
23 337 2317 1
23 337 2319 1
23 337 2323 3
23 337 2327 4
23 337 2339 2
23 337 2343 9
23 337 2354 2
23 337 2369 1
23 337 2371 1
23 337 2380 3
23 337 2393 1
23 337 2395 3
23 337 2433 1
23 337 2435 1
23 337 2445 1
23 337 2447 4
23 337 2453 6
23 337 2471 2
23 337 2474 2
23 337 2477 1
23 337 2487 1
23 337 2490 1
23 337 2494 2
23 337 2499 2
23 337 2502 4
23 337 2576 1
23 337 2583 1
23 337 2585 1
23 337 2587 1
23 337 2637 6
23 337 2645 1
23 337 2654 3
23 337 2659 1
23 343 1952 1
23 343 1956 1
23 343 1979 1
23 343 2165 1
23 343 2169 1
23 343 2223 3
23 343 2262 1
23 352 1984 1
23 353 1674 1
23 353 1693 1
23 353 1710 11
23 353 1722 3
23 353 1728 3
23 353 1733 1
23 353 1742 1
23 353 1744 1
23 353 1747 1
23 353 1752 2
23 353 1768 3
23 353 1775 4
23 353 1780 3
23 353 1791 5
23 353 1804 6
23 353 1814 1
23 353 1817 1
23 353 1820 2
23 367 2668 1
23 369 1575 1
23 369 1581 1
23 369 1833 3
23 369 1837 1
23 369 1840 1
23 369 1842 3
23 369 1846 12
23 369 1859 11
23 369 1871 3
23 369 1880 1
23 369 1883 6
23 369 1891 6
23 369 1899 1
23 369 1901 6
23 369 1909 6
23 369 1916 2
23 369 1919 23
23 369 1943 1
23 369 1989 1
23 369 1991 8
23 369 2000 1
23 369 2002 4
23 369 2007 9
23 369 2018 18
23 369 2037 2
23 369 2040 2
23 369 2043 8
23 369 2052 23
23 369 2078 5
23 369 2084 6
23 369 2093 11
23 369 2106 1
23 369 2108 6
23 369 2115 1
23 369 2117 2
23 369 2123 7
23 369 2131 4
23 369 2136 8
23 369 2145 3
23 369 2149 2
23 369 2156 1
23 369 2161 3
23 369 2268 1
23 369 2277 4
23 369 2282 1
23 369 2295 1
23 369 2297 1
23 369 2306 3
23 369 2310 1
23 369 2312 1
23 369 2409 4
23 369 2417 2
23 369 2420 1
23 369 2423 1
23 369 2426 1
23 369 2547 1
23 369 2550 1
23 369 2555 1
23 369 2567 1
23 369 2570 1
23 369 2580 2
23 369 2586 2
23 369 2594 1
23 369 2630 1
23 369 2634 1
23 369 2637 1
23 369 2651 3
23 369 2656 1
23 369 2667 2
24 26 1590 1
24 26 1599 2
24 26 1646 1
24 30 1833 1
24 30 1835 2
24 30 1842 1
24 30 1849 1
24 30 1856 1
24 30 2216 1
24 30 2218 1
24 30 2221 1
24 30 2224 4
24 49 2537 1
24 52 2521 1
24 57 1833 1
24 61 2535 2
24 69 2149 1
24 80 1574 1
24 80 1580 1
24 80 1589 1
24 80 1662 1
24 80 1827 1
24 80 1881 1
24 80 1888 1
24 80 1890 2
24 80 1900 1
24 80 1907 1
24 80 1951 1
24 80 1961 2
24 80 1964 2
24 80 1969 1
24 80 1971 4
24 80 1976 1
24 80 1982 2
24 80 1985 2
24 80 1988 2
24 80 1993 1
24 80 1995 1
24 80 2002 3
24 80 2010 3
24 80 2016 3
24 80 2028 1
24 80 2032 1
24 80 2035 1
24 80 2071 1
24 80 2232 1
24 80 2236 2
24 80 2241 1
24 80 2263 1
24 80 2265 1
24 80 2270 1
24 80 2302 2
24 80 2308 5
24 80 2337 1
24 80 2339 2
24 80 2343 1
24 80 2386 2
24 80 2402 3
24 80 2411 1
24 80 2433 2
24 80 2439 1
24 80 2442 3
24 80 2447 4
24 80 2452 1
24 80 2455 1
24 80 2459 2
24 80 2464 1
24 80 2466 1
24 80 2473 1
24 80 2476 1
24 80 2478 2
24 80 2488 1
24 80 2496 1
24 80 2499 1
24 80 2503 3
24 80 2511 1
24 80 2513 1
24 80 2521 1
24 80 2581 1
24 80 2604 1
24 80 2612 2
24 80 2663 1
24 80 2672 1
24 83 1584 1
24 83 1605 2
24 83 1611 1
24 83 1615 1
24 83 1619 3
24 83 1624 4
24 83 1643 1
24 83 1648 2
24 83 1665 1
24 83 1895 1
24 83 1897 1
24 83 1943 1
24 83 1993 1
24 83 2039 1
24 83 2084 5
24 83 2090 11
24 83 2105 8
24 83 2127 1
24 83 2130 1
24 83 2136 3
24 83 2185 1
24 83 2187 1
24 83 2193 2
24 83 2200 1
24 83 2230 1
24 83 2247 5
24 83 2253 1
24 83 2256 5
24 83 2266 1
24 83 2317 1
24 83 2350 1
24 83 2352 1
24 83 2356 1
24 83 2358 1
24 83 2383 1
24 83 2389 1
24 83 2404 1
24 83 2450 1
24 83 2652 1
24 83 2671 1
24 87 2533 1
24 91 1834 3
24 91 1838 1
24 91 1841 3
24 91 1846 4
24 91 1851 7
24 91 1862 2
24 91 1865 1
24 91 1867 1
24 91 1870 1
24 91 2595 1
24 92 2218 1
24 96 1646 1
24 100 2527 1
24 111 2596 1
24 111 2603 2
24 111 2627 2
24 111 2644 1
24 111 2652 1
24 111 2669 1
24 116 1946 1
24 127 1667 1
24 129 2205 1
24 134 1704 1
24 134 1758 1
24 138 1604 1
24 143 1895 1
24 143 1939 1
24 143 2037 1
24 143 2059 2
24 143 2068 1
24 143 2242 1
24 143 2266 2
24 143 2270 1
24 143 2303 1
24 143 2311 1
24 143 2313 1
24 143 2315 5
24 143 2349 1
24 143 2411 1
24 143 2482 1
24 143 2493 1
24 143 2495 1
24 143 2601 1
24 143 2603 1
24 143 2612 1
24 143 2615 1
24 143 2630 4
24 143 2670 1
24 149 1650 1
24 149 1658 10
24 149 1713 1
24 149 1729 1
24 149 1739 1
24 149 1774 1
24 149 1784 1
24 149 1821 3
24 149 1825 3
24 149 1875 21
24 149 1901 1
24 149 1904 1
24 149 1943 2
24 149 1951 13
24 149 1965 5
24 149 1973 3
24 149 1977 3
24 149 1982 2
24 149 1985 2
24 149 1988 1
24 149 1991 2
24 149 1998 7
24 149 2007 14
24 149 2022 2
24 149 2025 6
24 149 2109 4
24 149 2114 1
24 149 2199 2
24 149 2204 1
24 149 2207 1
24 149 2233 6
24 149 2242 2
24 149 2268 1
24 149 2270 2
24 149 2314 1
24 149 2342 1
24 149 2353 1
24 149 2356 1
24 149 2373 1
24 149 2388 3
24 149 2404 1
24 149 2406 1
24 149 2411 2
24 149 2417 11
24 149 2429 1
24 149 2433 3
24 149 2437 3
24 149 2441 6
24 149 2449 2
24 149 2506 1
24 149 2510 1
24 149 2533 1
24 149 2535 1
24 149 2559 1
24 149 2561 1
24 166 1620 1
24 170 1905 1
24 177 1905 1
24 177 1948 1
24 179 2528 1
24 182 1826 1
24 186 1581 1
24 186 1585 1
24 186 1660 3
24 186 1666 3
24 186 1671 1
24 186 1673 3
24 186 1677 1
24 186 1679 2
24 186 1682 1
24 186 1685 1
24 186 1692 1
24 186 1694 2
24 186 1698 5
24 186 1704 1
24 186 1706 5
24 186 1723 3
24 186 1730 1
24 186 1733 2
24 186 1739 1
24 186 1745 3
24 186 1756 1
24 186 1758 1
24 186 1764 1
24 186 1771 1
24 186 1773 1
24 186 1777 1
24 186 1781 3
24 186 1786 4
24 186 1791 1
24 186 1793 1
24 186 1795 1
24 186 1802 3
24 186 1807 3
24 186 1811 1
24 186 1819 2
24 186 1822 6
24 186 1874 2
24 186 1882 1
24 186 1943 2
24 186 1951 19
24 186 1972 7
24 186 1980 1
24 186 1984 1
24 186 1986 10
24 186 2000 1
24 186 2003 5
24 186 2011 9
24 186 2022 2
24 186 2026 2
24 186 2060 1
24 186 2235 4
24 186 2242 1
24 186 2244 1
24 186 2264 1
24 186 2271 1
24 186 2275 2
24 186 2282 2
24 186 2285 2
24 186 2291 2
24 186 2294 3
24 186 2312 1
24 186 2322 1
24 186 2331 1
24 186 2386 3
24 186 2390 5
24 186 2404 1
24 186 2406 1
24 186 2412 5
24 186 2418 4
24 186 2425 6
24 186 2432 6
24 186 2440 6
24 186 2447 1
24 186 2449 2
24 186 2506 1
24 186 2513 1
24 186 2518 1
24 186 2522 1
24 186 2526 1
24 186 2530 2
24 186 2533 1
24 186 2535 3
24 186 2597 4
24 186 2605 3
24 186 2609 1
24 186 2614 1
24 186 2618 1
24 186 2626 1
24 186 2630 7
24 186 2650 1
24 190 2532 1
24 191 1588 1
24 191 1650 2
24 191 1657 1
24 191 1900 1
24 191 1970 1
24 191 1992 1
24 191 2036 1
24 191 2073 1
24 191 2106 1
24 191 2116 1
24 191 2184 4
24 191 2192 2
24 191 2198 3
24 191 2242 2
24 191 2246 1
24 191 2267 2
24 191 2309 1
24 191 2317 1
24 191 2343 1
24 191 2350 2
24 191 2362 1
24 191 2367 4
24 191 2372 2
24 191 2379 1
24 191 2385 1
24 191 2409 1
24 191 2488 1
24 191 2560 1
24 191 2562 4
24 191 2567 1
24 191 2570 4
24 191 2576 1
24 191 2597 1
24 191 2599 4
24 191 2604 2
24 191 2609 6
24 191 2616 3
24 191 2622 4
24 191 2647 1
24 191 2652 2
24 191 2663 1
24 191 2666 1
24 193 1826 1
24 194 2169 1
24 194 2205 1
24 202 2539 1
24 210 1905 1
24 210 1949 1
24 221 2163 1
24 224 2244 1
24 232 2528 1
24 236 2520 1
24 247 2406 1
24 257 1602 1
24 261 2524 1
24 263 1907 1
24 263 1948 1
24 266 1567 1
24 266 1573 2
24 266 1577 1
24 266 1660 1
24 266 1665 1
24 266 1827 1
24 266 1829 1
24 266 1875 2
24 266 1880 11
24 266 1893 1
24 266 1939 1
24 266 1952 17
24 266 1973 2
24 266 1977 1
24 266 1981 2
24 266 1985 1
24 266 1993 4
24 266 1998 1
24 266 2000 16
24 266 2017 5
24 266 2023 5
24 266 2071 1
24 266 2081 1
24 266 2106 1
24 266 2119 2
24 266 2123 1
24 266 2338 1
24 266 2342 2
24 266 2387 1
24 266 2392 1
24 266 2412 2
24 266 2415 6
24 266 2424 1
24 266 2427 1
24 266 2429 2
24 266 2434 5
24 266 2441 7
24 266 2449 2
24 266 2453 1
24 266 2455 3
24 266 2464 1
24 266 2469 3
24 266 2473 1
24 266 2476 2
24 266 2637 1
24 266 2644 1
24 273 2179 1
24 277 1568 1
24 277 1596 5
24 277 1602 1
24 277 1637 1
24 277 1899 1
24 277 1901 1
24 277 2029 1
24 277 2069 1
24 277 2106 1
24 277 2117 1
24 277 2160 1
24 277 2236 1
24 277 2244 1
24 277 2265 1
24 277 2268 1
24 277 2270 1
24 277 2301 1
24 277 2306 2
24 277 2342 1
24 277 2344 1
24 277 2409 1
24 277 2480 1
24 277 2489 1
24 277 2512 2
24 277 2525 2
24 277 2531 1
24 277 2557 1
24 277 2638 1
24 277 2641 2
24 288 1661 1
24 288 1897 1
24 288 1922 1
24 288 1926 1
24 288 1934 1
24 288 1940 1
24 288 1954 1
24 288 2106 3
24 288 2110 1
24 288 2115 1
24 288 2127 1
24 288 2131 1
24 288 2246 1
24 288 2268 2
24 288 2341 4
24 288 2346 1
24 288 2361 1
24 288 2403 1
24 288 2480 1
24 288 2492 1
24 288 2513 1
24 288 2525 1
24 288 2535 1
24 290 2519 1
24 293 2494 2
24 293 2597 1
24 293 2671 1
24 294 2525 1
24 300 2519 1
24 302 1592 2
24 302 1597 1
24 302 1599 1
24 302 1602 1
24 302 1645 1
24 302 1647 2
24 302 1700 1
24 302 1720 1
24 302 1751 1
24 302 1818 1
24 302 2118 4
24 302 2263 1
24 302 2267 3
24 302 2349 1
24 302 2351 1
24 302 2353 3
24 302 2357 1
24 302 2489 1
24 302 2492 1
24 302 2525 1
24 302 2560 1
24 302 2577 1
24 302 2579 2
24 302 2582 5
24 302 2629 1
24 302 2652 1
24 302 2672 1
24 306 1604 1
24 315 1604 1
24 315 1606 1
24 315 1608 1
24 315 1613 2
24 315 1616 5
24 315 1625 2
24 315 1639 1
24 315 1643 1
24 315 1645 1
24 315 1828 1
24 316 1820 1
24 316 1824 2
24 316 1896 1
24 316 1983 1
24 316 2030 5
24 316 2265 1
24 316 2267 1
24 316 2301 1
24 316 2307 1
24 316 2351 1
24 316 2363 2
24 316 2368 6
24 316 2403 1
24 316 2559 2
24 316 2563 4
24 316 2568 2
24 316 2637 8
24 320 2128 1
24 320 2524 1
24 322 1569 1
24 322 1575 1
24 322 1582 1
24 322 1585 2
24 322 1592 1
24 322 1594 4
24 322 1599 4
24 322 1650 1
24 322 1652 6
24 322 1660 2
24 322 1663 1
24 322 1876 4
24 322 1881 2
24 322 1884 1
24 322 1887 1
24 322 1889 3
24 322 1930 1
24 322 1939 1
24 322 1941 1
24 322 1953 1
24 322 1955 1
24 322 1957 1
24 322 1959 5
24 322 1968 1
24 322 1973 1
24 322 1977 1
24 322 1981 1
24 322 1984 2
24 322 1990 1
24 322 1995 1
24 322 2001 1
24 322 2004 1
24 322 2007 2
24 322 2010 2
24 322 2013 1
24 322 2017 1
24 322 2019 1
24 322 2023 3
24 322 2027 2
24 322 2030 1
24 322 2033 1
24 322 2110 2
24 322 2113 2
24 322 2231 1
24 322 2236 1
24 322 2241 2
24 322 2244 1
24 322 2246 1
24 322 2266 1
24 322 2304 1
24 322 2318 1
24 322 2386 3
24 322 2435 1
24 322 2438 1
24 322 2443 6
24 322 2450 1
24 322 2453 2
24 322 2457 4
24 322 2466 1
24 322 2469 2
24 322 2472 1
24 322 2474 1
24 322 2480 2
24 322 2486 2
24 322 2499 1
24 322 2502 3
24 322 2513 1
24 322 2557 1
24 322 2562 1
24 322 2581 2
24 322 2584 2
24 323 1589 1
24 327 1826 1
24 328 1587 3
24 328 1649 1
24 328 1653 5
24 328 1661 1
24 328 1672 1
24 328 1675 1
24 328 1677 3
24 328 1682 1
24 328 1684 1
24 328 1687 1
24 328 1694 13
24 328 1708 12
24 328 1722 11
24 328 1734 3
24 328 1738 3
24 328 1742 2
24 328 1758 1
24 328 1761 2
24 328 1765 1
24 328 1767 1
24 328 1771 5
24 328 1778 4
24 328 1783 2
24 328 1790 1
24 328 1792 3
24 328 1797 1
24 328 1799 1
24 328 1804 9
24 328 1815 1
24 328 1819 1
24 328 1821 6
24 328 2032 1
24 328 2076 1
24 328 2081 4
24 328 2086 3
24 328 2092 11
24 328 2109 1
24 328 2115 1
24 328 2123 5
24 328 2129 1
24 328 2131 1
24 328 2133 3
24 328 2138 2
24 328 2142 6
24 328 2149 1
24 328 2155 1
24 328 2157 3
24 328 2162 1
24 328 2268 1
24 328 2301 1
24 328 2310 1
24 328 2314 1
24 328 2319 1
24 328 2338 1
24 328 2340 3
24 328 2350 2
24 328 2353 1
24 328 2356 1
24 328 2359 1
24 328 2362 1
24 328 2374 1
24 328 2376 1
24 328 2379 1
24 328 2383 4
24 328 2394 1
24 328 2411 1
24 328 2526 1
24 328 2558 1
24 328 2560 1
24 328 2563 1
24 328 2569 1
24 328 2574 4
24 328 2580 5
24 328 2618 1
24 328 2670 1
24 331 1835 1
24 331 1840 1
24 331 1846 3
24 331 1869 2
24 334 1583 2
24 334 1586 1
24 334 1589 1
24 334 1594 1
24 334 1598 1
24 334 1600 1
24 334 1602 1
24 334 1651 1
24 334 1695 1
24 334 1697 3
24 334 1723 1
24 334 1727 2
24 334 1732 2
24 334 1741 13
24 334 1755 3
24 334 1759 5
24 334 1767 1
24 334 1771 2
24 334 1775 1
24 334 1778 2
24 334 1784 1
24 334 1789 1
24 334 1791 2
24 334 1795 1
24 334 1808 2
24 334 1815 1
24 334 1817 1
24 334 1820 1
24 334 1825 1
24 334 2035 1
24 334 2107 4
24 334 2131 1
24 334 2236 1
24 334 2247 3
24 334 2251 1
24 334 2263 1
24 334 2275 1
24 334 2278 1
24 334 2290 1
24 334 2295 1
24 334 2300 1
24 334 2302 1
24 334 2305 1
24 334 2323 2
24 334 2326 1
24 334 2329 1
24 334 2335 1
24 334 2357 1
24 334 2362 1
24 334 2406 1
24 334 2410 1
24 334 2480 1
24 334 2495 1
24 334 2561 1
24 337 1947 1
24 338 1727 1
24 338 1741 1
24 338 1774 1
24 338 1778 1
24 352 1829 1
24 357 1605 1
24 357 1609 1
24 357 1613 3
24 357 1619 1
24 357 1624 1
24 357 1627 2
24 357 1631 1
24 357 1639 2
24 357 1642 2
24 357 1645 1
24 357 1939 1
24 357 2035 1
24 357 2073 1
24 357 2076 1
24 357 2265 2
24 357 2270 1
24 357 2308 2
24 357 2319 3
24 357 2403 1
24 357 2478 1
24 357 2485 2
24 357 2496 1
24 357 2502 1
24 357 2628 2
24 357 2631 5
24 357 2637 1
24 357 2663 1
24 357 2667 1
24 357 2672 1
24 364 1827 1
24 367 2524 1
25 27 2460 1
25 29 1575 1
25 29 1871 1
25 29 1938 2
25 29 1947 1
25 29 1951 1
25 29 1979 1
25 29 1981 1
25 29 1985 3
25 29 1996 1
25 29 2163 1
25 29 2210 1
25 29 2217 1
25 29 2225 2
25 29 2230 1
25 29 2243 1
25 29 2250 1
25 29 2254 1
25 29 2257 2
25 29 2277 1
25 29 2293 2
25 29 2297 1
25 29 2309 2
25 29 2326 5
25 29 2337 1
25 29 2342 3
25 29 2346 1
25 29 2349 5
25 29 2355 3
25 29 2366 2
25 29 2369 1
25 29 2371 1
25 29 2381 1
25 29 2389 1
25 29 2392 6
25 29 2428 2
25 29 2436 1
25 29 2452 2
25 29 2465 1
25 29 2540 1
25 29 2542 2
25 29 2599 1
25 29 2614 1
25 34 2288 1
25 37 1582 1
25 37 1585 1
25 37 1596 1
25 37 1827 2
25 37 1830 1
25 37 1989 1
25 37 2309 1
25 37 2411 1
25 37 2451 1
25 37 2472 1
25 37 2476 1
25 37 2631 1
25 37 2635 1
25 44 1583 1
25 44 1593 1
25 44 1616 1
25 44 1619 1
25 44 1627 3
25 44 1637 1
25 44 1645 1
25 44 1647 6
25 44 1654 1
25 44 1656 2
25 44 1679 1
25 44 1686 1
25 44 1706 1
25 44 1776 4
25 44 1781 2
25 44 1787 1
25 44 1828 4
25 44 1845 3
25 44 1855 1
25 44 1857 3
25 44 1872 1
25 44 1930 1
25 44 1985 3
25 44 1989 1
25 44 2014 1
25 44 2022 1
25 44 2025 3
25 44 2036 2
25 44 2096 1
25 44 2098 2
25 44 2101 1
25 44 2106 30
25 44 2137 14
25 44 2158 1
25 44 2164 1
25 44 2450 2
25 44 2471 2
25 44 2474 3
25 44 2496 1
25 44 2515 2
25 44 2518 2
25 44 2631 1
25 44 2635 2
25 44 2644 1
25 44 2651 1
25 44 2654 2
25 44 2657 4
25 44 2664 4
25 45 1670 2
25 45 1698 1
25 45 1825 1
25 48 2187 1
25 48 2203 1
25 51 2264 1
25 65 2522 1
25 67 1567 1
25 67 1570 2
25 67 1577 1
25 67 1829 1
25 67 1838 1
25 67 1918 1
25 67 1966 1
25 67 1970 1
25 67 1985 2
25 67 2023 1
25 67 2120 1
25 67 2134 1
25 67 2294 1
25 67 2299 1
25 67 2309 1
25 67 2404 1
25 67 2467 1
25 67 2470 1
25 67 2478 1
25 67 2480 1
25 67 2490 1
25 67 2522 3
25 67 2528 1
25 67 2577 1
25 70 2502 2
25 72 1574 1
25 72 1955 1
25 72 1993 2
25 72 2310 1
25 72 2465 1
25 72 2471 1
25 72 2630 1
25 76 2502 2
25 78 1601 1
25 78 1603 1
25 78 1885 1
25 78 1901 1
25 78 1906 1
25 78 1908 1
25 78 1911 1
25 78 1924 1
25 78 1927 1
25 78 1942 1
25 78 1949 1
25 78 1984 3
25 78 1988 1
25 78 2018 2
25 78 2022 1
25 78 2029 3
25 78 2065 1
25 78 2076 1
25 78 2164 1
25 78 2167 1
25 78 2169 1
25 78 2250 2
25 78 2257 1
25 78 2266 1
25 78 2276 1
25 78 2286 2
25 78 2290 1
25 78 2293 2
25 78 2296 3
25 78 2301 1
25 78 2303 1
25 78 2305 1
25 78 2435 1
25 78 2448 2
25 78 2453 1
25 78 2471 4
25 78 2483 1
25 78 2492 1
25 78 2497 1
25 78 2552 1
25 78 2578 1
25 78 2585 2
25 78 2592 1
25 78 2594 1
25 78 2607 1
25 78 2613 2
25 78 2637 1
25 79 2496 1
25 82 1955 1
25 85 1957 1
25 85 2182 1
25 90 1959 1
25 90 2437 1
25 103 1958 1
25 105 1828 1
25 106 2170 1
25 106 2261 2
25 113 1570 1
25 113 1595 1
25 113 1598 1
25 113 1601 1
25 113 1607 1
25 113 1838 1
25 113 1883 2
25 113 1887 1
25 113 1928 1
25 113 1984 3
25 113 2009 2
25 113 2020 1
25 113 2022 1
25 113 2449 1
25 113 2451 2
25 113 2470 1
25 113 2474 4
25 113 2491 1
25 113 2500 1
25 113 2509 1
25 113 2543 1
25 113 2578 1
25 113 2623 4
25 113 2628 1
25 113 2631 1
25 114 1595 2
25 114 1600 1
25 114 1605 1
25 114 1615 1
25 114 2078 1
25 114 2297 2
25 114 2300 1
25 114 2446 2
25 114 2449 2
25 114 2453 1
25 114 2470 3
25 114 2494 1
25 114 2530 1
25 114 2551 1
25 114 2625 1
25 114 2630 1
25 117 2253 1
25 117 2255 1
25 117 2282 2
25 121 2446 1
25 125 2492 2
25 126 2438 1
25 128 2504 1
25 130 2463 1
25 132 1567 1
25 132 1569 2
25 132 1572 1
25 132 1578 1
25 132 1601 1
25 132 1603 2
25 132 1635 1
25 132 1833 1
25 132 1948 1
25 132 1989 1
25 132 1993 1
25 132 2019 1
25 132 2086 1
25 132 2308 1
25 132 2425 1
25 132 2471 1
25 132 2527 1
25 132 2587 1
25 132 2593 1
25 132 2599 1
25 132 2603 2
25 132 2607 2
25 132 2610 4
25 133 1827 1
25 133 1993 1
25 133 2231 1
25 137 1828 2
25 137 1956 1
25 138 1954 1
25 144 1829 1
25 144 1936 1
25 144 2174 4
25 144 2179 5
25 144 2186 1
25 144 2188 2
25 144 2191 7
25 144 2302 1
25 144 2409 1
25 144 2455 1
25 144 2460 1
25 144 2472 1
25 144 2477 1
25 144 2479 1
25 144 2481 1
25 144 2500 1
25 144 2506 2
25 144 2524 2
25 144 2583 1
25 144 2585 1
25 144 2593 1
25 144 2637 1
25 145 1954 1
25 150 2255 1
25 153 2217 1
25 153 2503 1
25 154 1829 1
25 158 2426 1
25 159 2214 1
25 159 2499 3
25 162 2203 1
25 163 1602 1
25 163 1828 1
25 163 1831 1
25 163 1861 1
25 163 1869 1
25 163 2409 1
25 163 2431 1
25 163 2438 1
25 163 2471 1
25 163 2491 1
25 163 2494 2
25 163 2588 1
25 163 2590 1
25 163 2593 2
25 163 2599 1
25 163 2610 1
25 163 2612 1
25 169 1617 1
25 169 1831 1
25 169 1870 1
25 169 1872 1
25 169 1918 1
25 169 1928 2
25 169 1934 2
25 169 1988 1
25 169 2019 1
25 169 2097 1
25 169 2166 1
25 169 2168 1
25 169 2309 1
25 169 2430 1
25 169 2450 1
25 169 2453 1
25 169 2471 3
25 169 2479 1
25 169 2531 1
25 169 2584 1
25 169 2586 3
25 169 2590 1
25 169 2593 2
25 175 2446 2
25 177 1664 1
25 183 1586 1
25 183 1591 1
25 183 1598 1
25 183 1603 1
25 183 1639 1
25 183 1662 1
25 183 1930 3
25 183 2021 2
25 183 2031 1
25 183 2039 1
25 183 2167 1
25 183 2457 1
25 183 2471 1
25 183 2519 1
25 183 2617 1
25 183 2621 1
25 183 2623 3
25 183 2627 8
25 183 2656 1
25 189 2438 1
25 192 2487 1
25 195 2273 1
25 195 2447 2
25 196 2191 1
25 197 2438 1
25 198 1577 2
25 198 1828 1
25 198 1861 1
25 198 1866 1
25 198 1919 1
25 198 1933 1
25 198 1988 1
25 198 2017 1
25 198 2019 1
25 198 2402 1
25 198 2406 2
25 198 2409 1
25 198 2471 4
25 198 2490 1
25 198 2499 1
25 198 2507 1
25 201 2469 1
25 203 1827 1
25 205 2488 1
25 213 1993 1
25 214 2508 1
25 217 1827 1
25 217 2264 1
25 217 2271 1
25 217 2273 1
25 217 2276 1
25 217 2279 1
25 217 2284 1
25 217 2291 1
25 220 2459 1
25 221 2168 1
25 232 2488 2
25 233 2456 1
25 234 2297 1
25 234 2299 1
25 234 2470 1
25 234 2486 1
25 234 2523 1
25 234 2526 2
25 234 2576 3
25 234 2581 2
25 234 2586 1
25 234 2588 1
25 234 2594 1
25 234 2609 1
25 234 2620 1
25 234 2627 1
25 234 2629 3
25 236 2464 1
25 237 2180 2
25 239 1945 1
25 239 1984 1
25 239 1986 2
25 239 2086 1
25 239 2180 1
25 239 2296 3
25 239 2302 1
25 239 2305 5
25 239 2410 1
25 239 2472 1
25 239 2606 2
25 239 2612 1
25 239 2614 1
25 244 2203 1
25 253 1945 1
25 256 2432 1
25 260 2500 2
25 261 2479 1
25 262 2456 1
25 274 1582 1
25 274 1585 1
25 274 1605 1
25 274 1627 1
25 274 1643 1
25 274 1930 2
25 274 2092 2
25 274 2095 1
25 274 2102 1
25 274 2296 1
25 274 2298 1
25 274 2301 1
25 274 2401 1
25 274 2453 1
25 274 2466 1
25 274 2474 2
25 274 2480 1
25 274 2509 1
25 274 2520 1
25 274 2576 1
25 274 2607 3
25 278 1954 1
25 280 2488 1
25 282 1828 2
25 284 2175 3
25 284 2217 1
25 285 1957 1
25 285 2247 1
25 285 2281 1
25 285 2290 1
25 289 2296 3
25 289 2300 1
25 289 2302 1
25 289 2306 2
25 289 2579 1
25 289 2630 2
25 290 2461 3
25 294 2479 1
25 295 2429 1
25 299 1598 1
25 299 1602 1
25 299 1661 1
25 299 1930 2
25 299 1933 1
25 299 1989 2
25 299 2010 1
25 299 2017 3
25 299 2040 1
25 299 2060 1
25 299 2063 1
25 299 2065 1
25 299 2097 1
25 299 2165 2
25 299 2247 1
25 299 2255 1
25 299 2305 1
25 299 2369 1
25 299 2371 1
25 299 2478 2
25 299 2487 2
25 299 2490 3
25 299 2582 1
25 299 2593 1
25 299 2637 1
25 300 2468 1
25 303 1582 1
25 303 1607 1
25 303 1663 1
25 303 1861 2
25 303 1864 1
25 303 1869 3
25 303 1874 2
25 303 1877 2
25 303 1882 5
25 303 1888 1
25 303 1890 4
25 303 1898 1
25 303 1907 1
25 303 1917 1
25 303 1927 3
25 303 1932 1
25 303 1934 2
25 303 1996 1
25 303 2000 1
25 303 2004 1
25 303 2007 1
25 303 2010 1
25 303 2013 3
25 303 2043 1
25 303 2064 1
25 303 2074 1
25 303 2155 2
25 303 2171 1
25 303 2174 2
25 303 2179 2
25 303 2184 1
25 303 2186 2
25 303 2190 2
25 303 2198 1
25 303 2200 3
25 303 2293 2
25 303 2299 2
25 303 2402 1
25 303 2407 1
25 303 2413 1
25 303 2472 1
25 303 2494 1
25 306 2449 1
25 311 1960 2
25 311 1993 1
25 311 1996 1
25 313 2492 1
25 314 2462 1
25 316 2552 1
25 318 2481 5
25 323 2436 1
25 325 1664 1
25 326 2464 1
25 332 1957 2
25 342 1827 1
25 342 1955 1
25 350 1946 1
25 350 1953 2
25 350 1961 1
25 350 1982 2
25 357 2552 1
25 361 1568 1
25 361 1573 1
25 361 1578 1
25 361 1581 1
25 361 1589 1
25 361 1627 1
25 361 2407 2
25 361 2578 1
25 361 2586 1
25 361 2610 1
25 361 2612 1
25 361 2614 1
25 361 2623 1
25 361 2671 1
25 362 2424 1
25 364 1958 1
25 366 1712 1
25 368 1826 1
26 31 1583 2
26 31 1587 1
26 31 1589 1
26 31 1647 1
26 31 1971 1
26 31 1990 1
26 35 2228 1
26 39 1567 1
26 39 1570 3
26 39 1574 5
26 39 1656 1
26 39 1673 1
26 39 1676 1
26 39 1688 1
26 39 1691 1
26 39 1746 1
26 39 1754 1
26 39 1790 3
26 39 1795 1
26 39 1803 2
26 39 1806 1
26 39 1827 2
26 39 1831 2
26 39 1834 1
26 39 1837 2
26 39 1840 2
26 39 1844 4
26 39 1849 5
26 39 1855 5
26 39 1875 11
26 39 1897 2
26 39 1902 1
26 39 1904 10
26 39 1915 1
26 39 1917 1
26 39 1919 2
26 39 1922 6
26 39 1944 1
26 39 2000 1
26 39 2006 2
26 39 2016 2
26 39 2024 1
26 39 2040 1
26 39 2043 1
26 39 2045 2
26 39 2049 2
26 39 2056 5
26 39 2065 5
26 39 2071 2
26 39 2074 13
26 39 2094 13
26 39 2108 1
26 39 2110 3
26 39 2114 2
26 39 2117 13
26 39 2135 2
26 39 2139 6
26 39 2146 2
26 39 2149 8
26 39 2164 1
26 39 2166 2
26 39 2172 1
26 39 2186 1
26 39 2189 11
26 39 2201 1
26 39 2203 1
26 39 2318 10
26 39 2330 8
26 39 2341 2
26 39 2435 1
26 39 2437 1
26 39 2439 2
26 39 2442 1
26 39 2448 1
26 39 2584 1
26 39 2588 1
26 39 2590 3
26 39 2663 1
26 39 2665 1
26 41 1587 2
26 41 2189 1
26 41 2376 1
26 41 2444 1
26 41 2449 1
26 41 2499 2
26 41 2543 1
26 44 1970 1
26 44 1983 1
26 46 1827 1
26 49 1966 2
26 50 2228 1
26 50 2235 1
26 50 2276 1
26 51 2286 1
26 53 1587 1
26 53 1648 1
26 55 1568 1
26 55 1573 1
26 55 1676 1
26 55 1695 1
26 55 1697 1
26 55 1699 1
26 55 1701 1
26 55 1710 6
26 55 1717 12
26 55 1730 22
26 55 1753 3
26 55 1757 5
26 55 1763 2
26 55 1766 11
26 55 1782 32
26 55 1816 3
26 55 1827 2
26 55 1842 2
26 55 1992 1
26 55 2055 1
26 55 2107 1
26 55 2353 1
26 55 2431 3
26 55 2439 1
26 55 2663 2
26 58 1651 1
26 58 1718 2
26 58 1770 1
26 58 1823 1
26 58 1825 4
26 74 1661 1
26 75 1945 1
26 75 2663 1
26 75 2665 2
26 80 1635 2
26 80 1639 1
26 82 1583 1
26 82 1587 1
26 82 1662 1
26 82 1666 1
26 82 1674 1
26 82 1687 1
26 82 1690 1
26 82 1695 2
26 82 1700 2
26 82 1714 2
26 82 1725 4
26 82 1732 3
26 82 1737 4
26 82 1752 1
26 82 1760 1
26 82 1763 1
26 82 1789 1
26 82 1793 1
26 82 1796 1
26 82 1800 2
26 82 1813 1
26 82 1816 2
26 82 1820 2
26 82 1823 3
26 82 2212 1
26 82 2334 1
26 82 2441 1
26 82 2500 1
26 82 2554 1
26 94 1952 1
26 94 1954 3
26 96 1628 1
26 96 1648 1
26 103 1963 1
26 112 2469 1
26 117 2222 1
26 117 2225 1
26 117 2228 6
26 117 2239 1
26 121 2226 1
26 124 1657 2
26 124 1660 1
26 124 1875 1
26 124 1994 2
26 124 2044 1
26 124 2445 1
26 124 2590 1
26 126 1943 2
26 126 1959 1
26 126 2232 1
26 126 2234 5
26 126 2243 2
26 127 2211 1
26 132 2286 1
26 135 2245 1
26 136 2212 1
26 137 2247 1
26 137 2249 1
26 138 1610 1
26 139 2227 1
26 139 2243 1
26 147 1967 1
26 150 1647 1
26 150 1916 1
26 150 1992 1
26 150 1997 1
26 150 2024 1
26 150 2041 1
26 150 2054 1
26 150 2107 2
26 150 2184 1
26 150 2330 1
26 150 2333 1
26 150 2446 1
26 150 2448 1
26 150 2468 1
26 150 2552 1
26 150 2555 1
26 150 2560 1
26 154 2239 1
26 166 1568 1
26 166 1583 1
26 166 1585 1
26 166 1588 2
26 166 1646 1
26 166 1656 1
26 166 1916 1
26 166 1944 1
26 166 1947 1
26 166 2345 2
26 166 2431 1
26 168 1972 1
26 182 1826 1
26 182 2248 1
26 186 1592 1
26 186 1608 1
26 186 1614 1
26 186 1621 1
26 186 1625 1
26 186 1630 1
26 186 1637 1
26 189 1990 1
26 189 2226 1
26 191 1590 1
26 193 1661 1
26 195 2226 1
26 197 1958 1
26 197 2240 1
26 197 2243 1
26 199 1656 1
26 199 2543 1
26 199 2569 2
26 199 2580 1
26 202 1963 1
26 202 1966 1
26 202 2347 1
26 211 2258 1
26 213 2286 1
26 222 1951 2
26 222 1955 1
26 222 1957 1
26 222 2221 1
26 232 2242 1
26 232 2270 2
26 238 2269 2
26 238 2275 1
26 244 2242 1
26 254 2280 1
26 255 1663 1
26 255 1831 1
26 255 1943 2
26 255 2210 2
26 255 2441 1
26 255 2582 1
26 256 1966 1
26 256 1969 1
26 256 1971 3
26 257 2207 1
26 257 2210 1
26 268 1967 1
26 268 1971 1
26 268 1989 1
26 275 1590 1
26 275 2002 1
26 275 2004 2
26 275 2027 1
26 275 2032 1
26 275 2036 1
26 275 2048 1
26 275 2184 1
26 276 1650 1
26 276 1832 1
26 276 1865 1
26 276 1996 2
26 276 2025 3
26 276 2034 4
26 276 2040 1
26 276 2049 1
26 276 2344 2
26 276 2587 1
26 277 1599 1
26 277 1645 1
26 279 2212 1
26 287 2231 2
26 288 1624 1
26 288 1626 1
26 292 2270 1
26 296 1972 2
26 296 1977 1
26 298 1582 2
26 298 1587 2
26 298 1656 1
26 298 1659 2
26 298 1828 1
26 298 1837 1
26 298 1944 3
26 298 2433 1
26 298 2470 1
26 298 2502 1
26 298 2510 1
26 301 1664 1
26 306 1598 1
26 306 1600 1
26 306 1609 1
26 306 1636 1
26 306 1638 2
26 306 1647 1
26 306 2219 2
26 306 2224 1
26 307 1963 1
26 307 1966 1
26 312 1985 3
26 315 2210 1
26 319 1569 1
26 319 1656 2
26 319 1943 1
26 319 2003 3
26 319 2013 4
26 319 2026 3
26 319 2030 1
26 319 2032 2
26 319 2048 1
26 319 2054 1
26 319 2093 1
26 319 2108 1
26 319 2211 1
26 319 2344 4
26 319 2441 1
26 319 2444 1
26 319 2446 2
26 322 1600 1
26 322 1608 2
26 322 1631 1
26 322 1644 1
26 323 1578 1
26 323 1582 1
26 323 1648 2
26 323 1966 1
26 323 1971 2
26 328 1589 1
26 328 1644 1
26 332 2213 1
26 335 2249 1
26 343 1803 1
26 345 1648 2
26 345 1656 2
26 345 1851 1
26 345 2004 2
26 345 2058 1
26 346 1649 1
26 346 1832 1
26 346 2093 1
26 346 2213 1
26 346 2431 2
26 350 2228 2
26 350 2291 1
26 362 2290 1
26 364 2210 3
27 28 2170 1
27 33 2453 1
27 34 2355 1
27 36 2160 1
27 46 1646 1
27 46 1836 2
27 46 1989 1
27 46 2021 1
27 46 2120 1
27 46 2126 2
27 46 2133 1
27 46 2135 1
27 46 2137 1
27 46 2139 1
27 46 2145 4
27 46 2157 3
27 46 2164 1
27 46 2171 2
27 46 2180 2
27 46 2185 1
27 46 2192 1
27 46 2195 3
27 46 2203 1
27 46 2207 2
27 46 2212 1
27 46 2219 2
27 46 2233 1
27 46 2251 1
27 46 2257 1
27 46 2289 2
27 46 2298 1
27 46 2301 2
27 46 2321 1
27 46 2357 2
27 46 2397 5
27 46 2428 1
27 46 2430 2
27 46 2444 1
27 46 2451 1
27 46 2453 1
27 46 2457 2
27 46 2489 2
27 46 2502 1
27 46 2505 1
27 46 2522 1
27 46 2557 1
27 46 2564 1
27 46 2571 1
27 46 2577 1
27 46 2604 1
27 46 2614 2
27 46 2621 4
27 46 2626 8
27 46 2638 1
27 46 2646 1
27 46 2649 1
27 46 2651 1
27 46 2656 5
27 52 1645 1
27 52 1658 1
27 52 2140 1
27 52 2386 2
27 52 2588 1
27 52 2590 2
27 52 2594 3
27 52 2598 2
27 57 2629 1
27 58 2626 1
27 63 1995 1
27 63 2202 1
27 67 2463 1
27 73 2116 1
27 73 2118 1
27 76 2132 1
27 78 2212 1
27 79 1991 1
27 83 2519 1
27 89 2483 1
27 92 2117 1
27 96 2621 1
27 96 2631 1
27 103 2343 1
27 114 2169 1
27 114 2461 1
27 114 2463 1
27 121 2362 1
27 125 2189 1
27 128 2000 1
27 128 2188 1
27 130 1657 1
27 130 1950 1
27 130 1952 1
27 130 1976 1
27 130 1979 1
27 130 1988 1
27 130 2025 2
27 130 2067 1
27 130 2077 1
27 130 2080 2
27 130 2083 1
27 130 2085 2
27 130 2148 2
27 130 2153 1
27 130 2157 1
27 130 2160 1
27 130 2250 1
27 130 2256 1
27 130 2410 2
27 130 2415 1
27 130 2480 2
27 130 2483 1
27 130 2533 1
27 131 2452 1
27 132 2169 1
27 132 2459 1
27 132 2464 1
27 136 2651 1
27 137 2477 1
27 138 2627 2
27 146 2652 2
27 153 2209 1
27 156 2158 1
27 159 2216 1
27 160 2232 1
27 160 2483 1
27 162 2157 1
27 167 2481 1
27 168 2628 1
27 171 1961 1
27 171 1971 1
27 171 1978 1
27 171 1989 1
27 171 2101 1
27 171 2176 1
27 171 2178 1
27 171 2181 1
27 171 2258 1
27 171 2282 1
27 171 2292 1
27 171 2357 1
27 171 2504 1
27 171 2610 1
27 185 2346 1
27 186 2520 1
27 194 2116 1
27 198 2461 1
27 201 1973 1
27 201 2104 1
27 201 2120 1
27 201 2131 1
27 207 2623 1
27 208 2188 1
27 209 1643 1
27 209 1645 1
27 209 1835 3
27 209 1952 1
27 209 1974 1
27 209 1987 1
27 209 1990 1
27 209 1998 1
27 209 2049 1
27 209 2051 2
27 209 2060 1
27 209 2072 1
27 209 2122 4
27 209 2131 2
27 209 2135 1
27 209 2138 4
27 209 2143 1
27 209 2145 5
27 209 2156 2
27 209 2159 1
27 209 2161 2
27 209 2178 1
27 209 2182 4
27 209 2194 1
27 209 2196 2
27 209 2202 1
27 209 2210 1
27 209 2233 1
27 209 2246 1
27 209 2250 1
27 209 2291 1
27 209 2357 1
27 209 2415 4
27 209 2536 1
27 209 2540 1
27 209 2619 1
27 209 2638 2
27 209 2645 1
27 214 2657 1
27 220 1657 1
27 220 1959 1
27 220 1965 1
27 220 2024 2
27 220 2096 1
27 220 2130 2
27 220 2368 1
27 223 2656 1
27 226 2650 1
27 227 2342 1
27 236 1838 3
27 236 1848 1
27 236 1850 1
27 236 1877 1
27 236 1880 2
27 236 1883 4
27 236 1889 1
27 236 1892 4
27 236 1900 1
27 236 1903 1
27 236 1913 7
27 236 1922 10
27 236 1934 3
27 236 1938 7
27 236 1946 2
27 236 1952 1
27 236 1967 2
27 236 1970 1
27 236 2129 1
27 236 2310 10
27 236 2321 13
27 236 2384 1
27 236 2389 1
27 236 2469 1
27 236 2479 1
27 236 2482 1
27 236 2487 1
27 236 2506 1
27 237 2670 1
27 248 1653 1
27 248 1656 2
27 248 1960 3
27 248 1965 1
27 248 1976 1
27 248 1987 1
27 248 1990 1
27 248 2023 2
27 248 2100 1
27 248 2136 1
27 248 2229 1
27 248 2249 1
27 251 2355 1
27 254 2628 1
27 260 1998 1
27 262 2452 2
27 265 2168 1
27 270 2160 1
27 271 2116 1
27 273 2118 1
27 277 2519 1
27 280 1643 1
27 280 1655 2
27 280 1919 1
27 280 1935 2
27 280 1944 1
27 280 2020 1
27 280 2097 1
27 280 2249 1
27 284 1632 1
27 284 1952 1
27 284 1971 1
27 284 1980 3
27 284 1989 1
27 284 2021 1
27 284 2062 3
27 284 2087 1
27 284 2185 1
27 284 2189 1
27 284 2214 1
27 284 2265 1
27 284 2267 1
27 284 2270 1
27 284 2272 1
27 284 2275 1
27 284 2277 3
27 284 2282 1
27 284 2330 2
27 284 2356 1
27 284 2384 1
27 284 2389 1
27 284 2397 2
27 284 2400 2
27 284 2413 1
27 284 2422 1
27 284 2429 1
27 284 2431 1
27 284 2434 1
27 284 2491 1
27 284 2496 2
27 284 2499 1
27 284 2556 1
27 284 2603 2
27 284 2660 1
27 285 2354 1
27 290 1656 2
27 290 2104 1
27 290 2236 1
27 290 2250 1
27 290 2307 2
27 290 2355 1
27 290 2474 1
27 292 1991 1
27 294 1998 1
27 294 2136 1
27 294 2140 2
27 297 2670 1
27 300 1646 1
27 300 1837 1
27 300 1945 1
27 300 2022 1
27 300 2099 1
27 300 2105 2
27 300 2237 1
27 300 2415 1
27 305 2621 1
27 305 2630 1
27 308 1603 1
27 308 1656 2
27 308 1971 1
27 308 1983 1
27 308 1997 1
27 308 2097 1
27 308 2113 1
27 308 2131 2
27 308 2257 1
27 308 2259 1
27 308 2299 1
27 308 2331 1
27 314 1637 1
27 314 1640 2
27 314 1657 1
27 314 1849 1
27 314 1851 3
27 314 1877 2
27 314 1914 1
27 314 1946 1
27 314 1970 1
27 314 2112 3
27 314 2295 2
27 314 2316 1
27 314 2334 1
27 314 2344 1
27 314 2351 1
27 314 2369 2
27 314 2372 1
27 314 2387 2
27 314 2397 1
27 314 2417 1
27 314 2421 1
27 316 2519 1
27 320 2161 1
27 326 1657 1
27 326 1972 1
27 326 1992 1
27 326 1994 1
27 326 2011 1
27 326 2262 1
27 326 2276 2
27 326 2286 1
27 326 2291 1
27 326 2293 1
27 326 2306 4
27 326 2331 1
27 326 2357 1
27 326 2392 1
27 326 2397 1
27 326 2416 1
27 326 2420 1
27 326 2454 1
27 326 2484 1
27 326 2525 1
27 326 2533 2
27 326 2536 1
27 326 2573 1
27 326 2586 1
27 326 2590 1
27 326 2601 1
27 326 2644 2
27 326 2648 2
27 326 2651 1
27 326 2656 2
27 326 2661 1
27 326 2663 1
27 328 2169 1
27 330 2551 1
27 332 2485 1
27 343 2669 1
27 350 2342 1
27 357 2518 1
27 364 2631 1
27 365 2000 1
27 367 2130 1
27 367 2191 1
27 367 2204 1
28 30 1951 2
28 30 1966 1
28 32 1567 1
28 32 1570 3
28 32 1575 1
28 32 1578 3
28 32 1586 1
28 32 1605 1
28 32 1618 3
28 32 1622 1
28 32 1624 3
28 32 1629 2
28 32 1632 4
28 32 1638 2
28 32 1643 1
28 32 1656 3
28 32 1809 1
28 32 1815 1
28 32 1827 1
28 32 1860 2
28 32 1870 1
28 32 1875 2
28 32 1881 1
28 32 2085 1
28 32 2089 1
28 32 2099 1
28 32 2106 1
28 32 2108 1
28 32 2111 1
28 32 2123 1
28 32 2139 2
28 32 2274 1
28 32 2313 1
28 32 2315 1
28 32 2317 1
28 32 2319 1
28 32 2323 7
28 32 2331 6
28 32 2343 2
28 32 2347 1
28 32 2352 4
28 32 2357 8
28 32 2366 3
28 32 2371 1
28 32 2377 2
28 32 2420 1
28 32 2425 3
28 32 2434 1
28 32 2516 1
28 32 2553 3
28 32 2557 1
28 32 2588 1
28 36 1572 1
28 36 1579 2
28 36 1582 1
28 36 1620 1
28 36 1632 1
28 36 1634 1
28 36 1645 1
28 36 1665 1
28 36 1704 1
28 36 1712 1
28 36 1754 1
28 36 1953 1
28 36 1989 1
28 36 2003 1
28 36 2006 1
28 36 2044 1
28 36 2123 1
28 36 2137 1
28 36 2347 1
28 36 2362 1
28 36 2371 2
28 36 2376 4
28 36 2382 1
28 36 2385 1
28 36 2388 10
28 36 2498 1
28 59 1878 1
28 59 1904 1
28 59 1918 1
28 59 1996 1
28 59 2533 1
28 59 2537 1
28 59 2672 1
28 60 1951 2
28 61 1672 1
28 70 2592 1
28 76 2150 1
28 87 2601 1
28 88 2653 1
28 95 1825 1
28 96 2436 1
28 100 2606 1
28 125 2598 2
28 135 2660 1
28 141 1982 1
28 141 2003 1
28 141 2038 1
28 141 2209 1
28 141 2211 1
28 141 2213 1
28 141 2253 1
28 141 2424 1
28 141 2438 1
28 141 2449 1
28 141 2493 1
28 141 2526 3
28 141 2550 1
28 150 2614 1
28 153 2591 1
28 168 2613 1
28 170 1810 1
28 170 1812 1
28 171 2624 1
28 173 1990 1
28 173 2550 1
28 177 1826 1
28 178 1585 1
28 178 1608 1
28 178 1685 1
28 178 1736 1
28 178 1747 1
28 178 2058 1
28 178 2065 1
28 178 2148 1
28 178 2150 1
28 178 2153 1
28 178 2155 1
28 178 2158 2
28 178 2165 4
28 178 2310 1
28 178 2313 1
28 178 2315 1
28 178 2330 2
28 178 2336 1
28 178 2371 1
28 178 2376 1
28 178 2380 4
28 178 2386 1
28 178 2388 5
28 178 2395 1
28 178 2429 2
28 178 2434 3
28 178 2550 1
28 178 2553 1
28 178 2565 1
28 178 2570 1
28 178 2585 1
28 178 2588 1
28 178 2593 2
28 178 2598 1
28 178 2606 2
28 178 2619 2
28 182 2628 1
28 190 2590 1
28 204 1626 1
28 204 1635 1
28 204 1638 1
28 204 1712 1
28 204 1777 1
28 204 1794 2
28 204 1876 1
28 204 1889 1
28 204 1909 1
28 204 1932 1
28 204 1988 1
28 204 1993 1
28 204 2002 2
28 204 2013 1
28 204 2045 1
28 204 2066 1
28 204 2128 1
28 204 2136 2
28 204 2139 1
28 204 2145 1
28 204 2150 1
28 204 2154 2
28 204 2157 1
28 204 2161 1
28 204 2164 1
28 204 2167 1
28 204 2307 1
28 204 2411 1
28 204 2498 2
28 204 2517 3
28 204 2531 1
28 204 2534 1
28 204 2549 1
28 204 2551 6
28 204 2565 1
28 204 2583 1
28 207 1567 1
28 207 1642 1
28 207 1644 1
28 207 1878 1
28 207 1881 1
28 207 1897 1
28 207 1908 1
28 207 1997 1
28 207 2002 1
28 207 2014 1
28 207 2019 1
28 207 2023 1
28 207 2139 1
28 207 2435 1
28 207 2553 1
28 207 2589 1
28 207 2611 1
28 207 2615 4
28 207 2624 3
28 207 2628 1
28 207 2632 1
28 207 2640 2
28 207 2657 2
28 213 1591 1
28 215 1828 1
28 215 2025 1
28 215 2046 1
28 215 2065 1
28 215 2139 1
28 215 2438 1
28 215 2496 1
28 223 1736 1
28 223 1739 2
28 223 1746 2
28 223 1750 1
28 223 1752 1
28 223 1755 1
28 223 2168 1
28 223 2251 1
28 226 1982 1
28 232 2604 1
28 235 2159 1
28 235 2162 4
28 236 2630 1
28 254 2613 1
28 270 1634 1
28 270 1637 3
28 270 1721 1
28 270 1749 1
28 270 1898 1
28 270 1909 1
28 270 1994 1
28 270 2016 1
28 270 2035 1
28 270 2439 2
28 270 2470 1
28 270 2473 1
28 270 2475 1
28 270 2485 1
28 270 2531 1
28 270 2550 1
28 275 2659 1
28 279 2255 1
28 284 2624 1
28 300 2629 1
28 318 2609 1
28 320 2610 1
28 322 2154 2
28 322 2183 1
28 327 2613 1
28 334 2216 1
28 337 1951 2
28 337 1965 1
28 337 1975 1
28 337 1982 1
28 343 2164 1
28 343 2166 4
28 345 2657 1
28 352 1576 1
28 352 1578 3
28 352 1583 1
28 352 1585 1
28 352 1608 2
28 352 1613 1
28 352 1617 1
28 352 1622 2
28 352 1627 1
28 352 1630 1
28 352 1632 7
28 352 1645 1
28 352 1656 1
28 352 1826 1
28 352 1828 1
28 352 1876 1
28 352 1878 1
28 352 1886 1
28 352 1894 1
28 352 1897 1
28 352 1903 2
28 352 1906 2
28 352 1941 1
28 352 1992 1
28 352 1996 2
28 352 2001 2
28 352 2005 2
28 352 2014 1
28 352 2031 1
28 352 2052 1
28 352 2067 1
28 352 2118 1
28 352 2134 2
28 352 2148 1
28 352 2151 1
28 352 2412 1
28 352 2548 9
28 352 2558 2
28 352 2596 4
28 352 2601 2
28 352 2607 1
28 352 2609 4
28 352 2616 3
28 352 2622 2
28 352 2625 2
28 352 2631 1
28 352 2634 2
28 352 2648 3
28 352 2652 1
28 352 2654 7
28 357 2185 1
28 369 2161 1
29 30 2186 1
29 35 1966 1
29 37 2437 1
29 37 2452 1
29 37 2475 1
29 44 1888 1
29 44 1985 1
29 44 2001 2
29 44 2006 1
29 44 2008 4
29 44 2301 1
29 44 2447 1
29 44 2452 1
29 44 2484 1
29 44 2494 1
29 51 2244 1
29 51 2287 1
29 67 1617 1
29 67 1660 1
29 67 1765 1
29 67 1826 2
29 67 1986 2
29 67 2037 1
29 67 2072 2
29 67 2080 1
29 67 2082 1
29 67 2091 2
29 67 2151 1
29 67 2184 1
29 67 2187 2
29 67 2294 1
29 67 2300 4
29 67 2449 1
29 67 2468 1
29 72 1829 1
29 72 2310 1
29 72 2313 1
29 72 2435 1
29 72 2464 2
29 72 2472 1
29 72 2483 1
29 72 2486 1
29 72 2496 1
29 78 1596 1
29 78 1602 1
29 78 1606 1
29 78 1776 1
29 78 1825 1
29 78 1949 1
29 78 1984 1
29 78 1986 1
29 78 2001 1
29 78 2022 1
29 78 2234 2
29 78 2248 1
29 78 2251 1
29 78 2263 1
29 78 2272 1
29 78 2275 2
29 78 2281 1
29 78 2293 1
29 78 2296 1
29 78 2298 2
29 78 2434 1
29 78 2453 1
29 78 2470 1
29 78 2475 1
29 78 2508 1
29 78 2520 1
29 78 2599 1
29 78 2605 1
29 87 2498 1
29 87 2502 1
29 94 2447 1
29 94 2449 1
29 106 2261 1
29 114 1587 1
29 114 1590 3
29 114 1601 1
29 114 1603 1
29 114 1620 1
29 114 1626 1
29 114 1629 3
29 114 1636 1
29 114 1651 1
29 114 1833 1
29 114 1837 1
29 114 1842 1
29 114 1846 1
29 114 1849 4
29 114 1854 1
29 114 1857 1
29 114 1937 1
29 114 1989 1
29 114 2015 1
29 114 2023 1
29 114 2104 3
29 114 2110 2
29 114 2113 1
29 114 2117 3
29 114 2121 1
29 114 2124 1
29 114 2126 1
29 114 2131 1
29 114 2134 4
29 114 2142 3
29 114 2147 5
29 114 2157 1
29 114 2298 3
29 114 2406 3
29 114 2470 1
29 114 2472 2
29 114 2483 1
29 114 2498 1
29 114 2506 1
29 114 2508 1
29 114 2511 2
29 114 2514 1
29 114 2526 2
29 114 2548 3
29 114 2599 1
29 114 2633 1
29 114 2637 7
29 114 2669 3
29 117 2264 1
29 130 2194 1
29 130 2208 1
29 130 2229 1
29 130 2460 1
29 132 1665 1
29 132 1678 1
29 132 1687 2
29 132 1746 1
29 132 1770 1
29 132 1780 1
29 132 1782 1
29 132 1870 1
29 132 1936 1
29 132 2014 1
29 132 2164 1
29 132 2257 1
29 132 2461 1
29 132 2471 1
29 132 2485 1
29 132 2490 1
29 132 2504 1
29 132 2565 1
29 132 2570 1
29 132 2575 1
29 132 2583 1
29 132 2599 1
29 132 2602 1
29 132 2615 4
29 132 2621 2
29 132 2631 1
29 144 1817 1
29 144 2303 1
29 144 2446 1
29 144 2479 1
29 144 2496 1
29 144 2529 1
29 144 2562 1
29 144 2575 1
29 144 2578 1
29 144 2586 1
29 144 2590 3
29 144 2634 1
29 144 2636 1
29 145 1945 1
29 157 1673 2
29 157 1676 4
29 157 1684 6
29 157 1691 1
29 157 1695 2
29 157 1731 4
29 157 1736 1
29 157 1738 2
29 157 1744 2
29 157 1749 1
29 157 1754 1
29 157 1760 2
29 157 1769 1
29 157 1827 1
29 163 2432 1
29 163 2434 2
29 163 2470 2
29 163 2527 1
29 163 2599 1
29 163 2606 1
29 163 2616 1
29 163 2634 1
29 167 1685 1
29 167 1687 1
29 167 1719 1
29 167 1730 1
29 167 1733 1
29 167 1741 1
29 167 1745 1
29 167 1750 1
29 167 1752 5
29 167 1758 1
29 167 1763 2
29 167 1766 4
29 167 1771 1
29 167 1773 9
29 167 1785 4
29 167 1790 2
29 167 1797 1
29 167 1799 1
29 167 1801 1
29 167 1818 1
29 167 1820 1
29 167 1824 2
29 169 1638 1
29 169 1829 1
29 169 1899 1
29 169 1908 3
29 169 1919 1
29 169 1934 2
29 169 1987 1
29 169 2165 1
29 169 2307 1
29 169 2430 1
29 169 2465 1
29 169 2472 1
29 169 2504 1
29 169 2560 1
29 169 2562 1
29 169 2633 1
29 169 2661 2
29 183 1616 1
29 183 1867 2
29 183 1873 1
29 183 1880 1
29 183 1885 2
29 183 1891 1
29 183 1900 1
29 183 1905 1
29 183 1907 1
29 183 1916 1
29 183 1919 1
29 183 1922 1
29 183 1926 2
29 183 1988 2
29 183 1993 1
29 183 1995 1
29 183 1999 1
29 183 2007 2
29 183 2011 2
29 183 2164 1
29 183 2302 1
29 183 2468 1
29 183 2470 1
29 183 2487 2
29 185 2277 1
29 189 2432 1
29 190 2237 1
29 195 1976 1
29 200 2430 1
29 201 2463 1
29 217 2275 2
29 220 2488 1
29 221 2238 1
29 234 2447 3
29 234 2473 1
29 234 2487 2
29 234 2495 1
29 234 2555 1
29 234 2564 3
29 234 2568 1
29 234 2570 1
29 238 2486 1
29 239 1678 3
29 239 1683 1
29 239 1695 1
29 239 1700 1
29 239 1702 4
29 239 1708 1
29 239 1710 1
29 239 1714 2
29 239 1718 1
29 239 1727 1
29 239 1734 2
29 239 1748 3
29 239 1754 1
29 239 1757 1
29 239 1759 1
29 239 1773 1
29 239 1776 1
29 239 1802 1
29 239 1985 3
29 239 2296 4
29 239 2370 1
29 239 2468 1
29 239 2491 1
29 239 2503 2
29 239 2615 1
29 252 2447 1
29 261 2479 1
29 274 1869 1
29 278 2184 1
29 282 2446 1
29 284 2193 2
29 284 2208 1
29 284 2223 1
29 285 1952 1
29 285 1969 1
29 285 2249 1
29 289 1751 1
29 289 1754 1
29 289 1756 1
29 289 1826 1
29 289 2296 3
29 289 2406 1
29 289 2436 1
29 289 2461 1
29 289 2473 1
29 289 2491 1
29 289 2634 1
29 290 2464 1
29 299 1807 2
29 299 1828 1
29 299 2004 1
29 299 2264 1
29 299 2313 1
29 299 2322 1
29 299 2382 1
29 299 2385 1
29 299 2390 1
29 299 2412 1
29 299 2449 1
29 299 2453 1
29 299 2519 3
29 299 2525 2
29 299 2571 1
29 299 2573 6
29 299 2580 3
29 299 2584 2
29 299 2587 1
29 299 2589 1
29 299 2591 3
29 299 2600 4
29 299 2614 1
29 299 2618 1
29 299 2622 1
29 299 2631 4
29 303 2033 1
29 303 2164 1
29 303 2294 2
29 303 2450 2
29 306 2507 1
29 311 1961 1
29 323 2435 2
29 326 2172 1
29 365 2488 1
29 365 2492 1
29 365 2501 1
30 36 1983 1
30 36 2196 1
30 47 1582 2
30 47 1648 1
30 47 1876 1
30 47 1943 1
30 47 1947 2
30 47 2009 1
30 47 2016 2
30 47 2139 1
30 47 2169 3
30 47 2175 6
30 47 2183 2
30 47 2266 1
30 47 2272 1
30 47 2316 1
30 47 2375 3
30 47 2390 1
30 50 2408 1
30 60 1576 2
30 60 1580 2
30 60 1612 1
30 60 1614 4
30 60 1620 3
30 60 1646 1
30 60 1649 2
30 60 1939 2
30 60 1943 1
30 60 1945 3
30 60 1950 3
30 60 1965 1
30 60 2076 1
30 60 2080 2
30 60 2088 1
30 60 2094 1
30 60 2115 1
30 60 2117 2
30 60 2122 1
30 60 2128 1
30 60 2137 1
30 60 2160 1
30 60 2170 4
30 60 2268 1
30 60 2273 1
30 60 2292 1
30 60 2321 2
30 60 2408 1
30 66 2410 1
30 66 2430 2
30 66 2442 2
30 66 2451 1
30 91 1585 1
30 91 1602 1
30 91 1841 1
30 91 1844 1
30 91 1856 1
30 91 1875 1
30 91 1991 1
30 91 2002 1
30 91 2017 1
30 91 2157 1
30 91 2166 1
30 91 2264 2
30 91 2275 1
30 91 2277 2
30 91 2316 1
30 91 2409 1
30 93 2168 1
30 106 2191 1
30 119 1586 2
30 119 1589 1
30 119 1596 5
30 119 1621 6
30 119 1630 4
30 119 1643 1
30 119 1647 1
30 119 1652 1
30 119 1659 9
30 119 1670 1
30 119 1672 1
30 119 1721 2
30 119 1724 3
30 119 1738 4
30 119 1743 3
30 119 1747 1
30 119 1749 2
30 119 1752 17
30 119 1773 1
30 119 1780 1
30 119 1784 7
30 119 1792 1
30 119 1795 2
30 119 1800 1
30 119 1806 1
30 119 1808 1
30 119 1828 1
30 119 1883 1
30 119 1890 1
30 119 1903 1
30 119 1918 2
30 119 1921 1
30 119 1933 3
30 119 1992 1
30 119 2010 1
30 119 2013 1
30 119 2019 1
30 119 2040 5
30 119 2046 1
30 119 2049 1
30 119 2054 7
30 119 2062 2
30 119 2066 2
30 119 2069 2
30 119 2072 1
30 119 2079 1
30 119 2084 2
30 119 2088 1
30 119 2092 4
30 119 2097 5
30 119 2107 2
30 119 2110 1
30 119 2113 1
30 119 2119 2
30 119 2122 1
30 119 2128 1
30 119 2143 1
30 119 2150 1
30 119 2156 1
30 119 2165 1
30 119 2318 1
30 119 2409 1
30 129 2217 1
30 132 1663 1
30 154 2166 1
30 155 1573 2
30 155 1577 1
30 155 1579 1
30 155 1585 1
30 155 1609 1
30 155 1627 1
30 155 1644 1
30 155 1878 3
30 155 1882 2
30 155 1889 2
30 155 1892 2
30 155 1895 3
30 155 1903 1
30 155 1905 1
30 155 1918 1
30 155 1921 1
30 155 1931 1
30 155 2018 1
30 155 2071 1
30 155 2103 1
30 155 2107 1
30 155 2110 1
30 155 2120 1
30 155 2123 3
30 155 2128 1
30 155 2130 1
30 155 2154 1
30 155 2264 1
30 155 2272 2
30 155 2275 1
30 155 2279 1
30 155 2362 1
30 155 2390 3
30 157 2168 1
30 161 2258 1
30 162 1985 1
30 169 2190 1
30 173 1985 1
30 178 1939 1
30 196 1647 1
30 196 1884 1
30 196 1925 2
30 196 1937 1
30 196 1986 5
30 196 1995 2
30 196 2001 2
30 196 2013 2
30 196 2017 2
30 196 2162 5
30 196 2168 6
30 196 2176 1
30 196 2180 1
30 196 2182 1
30 196 2184 3
30 196 2191 1
30 196 2195 1
30 196 2271 1
30 196 2275 1
30 196 2318 1
30 204 1962 1
30 204 2252 2
30 206 1578 1
30 206 1592 1
30 206 1989 2
30 206 1993 1
30 206 2025 1
30 206 2072 1
30 206 2121 1
30 206 2161 1
30 206 2271 2
30 206 2331 2
30 206 2338 1
30 206 2346 1
30 206 2351 2
30 206 2377 1
30 206 2380 1
30 206 2386 1
30 206 2388 1
30 206 2392 1
30 206 2395 1
30 213 2167 1
30 214 1828 1
30 215 2225 1
30 215 2262 2
30 223 2209 1
30 223 2232 2
30 224 1576 1
30 224 1628 2
30 224 1633 1
30 224 1648 2
30 224 1656 1
30 224 1999 2
30 224 2009 8
30 224 2099 1
30 224 2166 1
30 224 2178 2
30 224 2183 1
30 224 2185 3
30 224 2193 2
30 224 2262 1
30 224 2327 18
30 224 2346 1
30 224 2348 1
30 224 2350 1
30 224 2356 5
30 224 2362 10
30 224 2374 1
30 224 2377 2
30 224 2381 1
30 224 2384 3
30 224 2396 1
30 224 2409 1
30 225 1649 3
30 225 1672 1
30 225 1720 2
30 225 2161 1
30 225 2261 1
30 225 2264 1
30 225 2322 1
30 235 2246 1
30 237 1589 2
30 237 1593 1
30 237 1600 1
30 237 1603 2
30 237 1634 1
30 237 1651 2
30 237 1656 5
30 237 1668 1
30 237 1830 4
30 237 1878 2
30 237 1881 3
30 237 1887 3
30 237 1901 9
30 237 1914 3
30 237 1918 1
30 237 1928 1
30 237 1933 3
30 237 1976 1
30 237 1985 2
30 237 2025 2
30 237 2028 1
30 237 2031 2
30 237 2035 1
30 237 2038 1
30 237 2043 1
30 237 2046 1
30 237 2050 1
30 237 2052 3
30 237 2061 1
30 237 2075 1
30 237 2085 1
30 237 2088 2
30 237 2094 1
30 237 2105 3
30 237 2109 1
30 237 2111 1
30 237 2116 7
30 237 2126 3
30 237 2132 2
30 237 2135 4
30 237 2140 12
30 237 2153 1
30 237 2158 2
30 237 2161 1
30 237 2172 7
30 237 2184 1
30 237 2261 1
30 237 2281 1
30 237 2283 3
30 237 2288 4
30 237 2298 1
30 237 2304 1
30 246 2207 1
30 249 1675 1
30 249 1677 2
30 249 1681 2
30 249 1686 2
30 249 1689 1
30 249 1827 2
30 249 1833 1
30 249 1934 1
30 249 1937 1
30 249 1973 1
30 249 2157 1
30 249 2265 1
30 249 2271 1
30 249 2280 1
30 250 2263 1
30 270 2183 1
30 270 2323 1
30 277 2163 1
30 278 1670 1
30 278 1698 1
30 278 1720 1
30 278 1751 1
30 297 1585 1
30 297 1666 1
30 297 1828 1
30 297 1926 1
30 297 1989 1
30 297 1991 3
30 297 1997 1
30 297 2158 1
30 297 2160 1
30 297 2162 1
30 297 2185 1
30 297 2272 1
30 297 2275 1
30 297 2322 1
30 301 1670 1
30 302 2202 1
30 320 2191 2
30 331 1835 1
30 331 1850 1
30 331 1871 1
30 331 1963 1
30 331 1965 1
30 331 2252 1
30 331 2328 1
30 337 1951 2
30 337 1960 1
30 337 1965 1
30 337 1983 1
30 337 1985 1
30 337 2229 1
30 337 2236 1
30 337 2264 1
30 343 1585 1
30 343 1601 1
30 343 1720 1
30 343 1725 1
30 343 1734 1
30 343 1761 2
30 343 1832 1
30 343 1925 1
30 343 1952 1
30 343 1963 1
30 343 1968 1
30 343 2158 2
30 343 2231 1
30 343 2270 1
30 343 2277 1
30 343 2321 1
30 343 2355 1
30 349 1581 2
30 349 1584 2
30 349 1591 1
30 349 1601 1
30 349 1648 1
30 349 1922 1
30 349 1938 1
30 349 1977 1
30 349 2164 1
30 349 2260 3
30 349 2264 2
30 349 2271 1
30 349 2274 1
30 349 2276 1
30 349 2316 1
30 349 2408 1
30 352 1943 3
30 353 2271 1
30 353 2408 1
30 357 2214 1
30 357 2226 1
30 360 2193 1
30 369 2180 1
30 369 2184 2
30 369 2216 1
30 369 2221 1
31 46 2341 1
31 49 1899 3
31 49 1911 1
31 49 1920 1
31 49 2507 1
31 52 2346 1
31 53 1576 1
31 53 1582 2
31 53 1586 1
31 53 1588 2
31 61 1807 1
31 61 1945 2
31 61 1988 1
31 61 2366 2
31 61 2598 2
31 82 1583 1
31 82 1588 1
31 96 1627 1
31 96 1629 1
31 102 2369 1
31 102 2372 1
31 103 1680 1
31 103 1684 1
31 103 1714 3
31 103 1721 1
31 103 1752 1
31 103 1754 1
31 103 1756 1
31 103 1760 1
31 103 1818 1
31 103 1822 1
31 103 1913 1
31 103 1915 1
31 103 1926 1
31 103 1992 1
31 103 2332 1
31 103 2335 1
31 103 2365 1
31 103 2371 1
31 103 2482 1
31 103 2602 1
31 114 1941 1
31 114 1944 5
31 114 1963 2
31 114 1968 2
31 117 2359 1
31 117 2371 1
31 119 2624 1
31 147 2372 1
31 153 2351 1
31 156 2632 1
31 159 2350 1
31 166 1583 1
31 166 1590 1
31 168 1971 1
31 168 1973 1
31 185 1651 1
31 185 1927 1
31 185 2382 1
31 186 2540 1
31 189 1573 1
31 189 1575 1
31 189 1676 1
31 189 1696 1
31 189 1713 3
31 189 1717 7
31 189 1731 1
31 189 1751 2
31 189 1754 3
31 189 1760 3
31 189 1764 2
31 189 1772 1
31 189 1775 2
31 189 1799 3
31 189 1806 2
31 189 1809 1
31 189 1826 1
31 189 1893 9
31 189 1908 1
31 189 1912 1
31 189 1915 2
31 189 1919 1
31 189 1922 2
31 189 1925 2
31 189 1929 1
31 189 1945 1
31 189 1947 1
31 189 1988 1
31 189 1991 1
31 189 1994 1
31 189 2365 1
31 189 2559 1
31 195 2365 1
31 197 1917 1
31 197 1919 2
31 197 1926 1
31 197 1928 1
31 197 1988 1
31 197 1991 1
31 197 2367 1
31 200 2365 1
31 202 1856 1
31 202 1942 1
31 202 1998 1
31 202 2004 1
31 202 2349 1
31 202 2371 1
31 202 2387 1
31 202 2403 2
31 227 1664 2
31 227 1670 1
31 227 1679 2
31 227 1683 2
31 227 1686 1
31 227 1700 1
31 227 1715 1
31 227 1760 6
31 227 1772 1
31 227 1774 1
31 227 1776 1
31 227 1808 2
31 227 1811 3
31 227 1825 1
31 227 1830 1
31 227 1836 1
31 227 1838 1
31 227 1840 1
31 227 1843 1
31 227 1847 1
31 227 1892 1
31 227 1897 2
31 227 1903 3
31 227 1907 2
31 227 1910 1
31 227 1913 3
31 227 1917 2
31 227 1920 2
31 227 1923 3
31 227 1929 3
31 227 1935 1
31 227 1942 1
31 227 1997 2
31 227 2000 1
31 227 2004 1
31 227 2052 1
31 227 2055 1
31 227 2071 1
31 227 2082 3
31 227 2088 1
31 227 2093 2
31 227 2110 1
31 227 2115 1
31 227 2119 1
31 227 2180 1
31 227 2190 1
31 227 2192 1
31 227 2196 1
31 227 2199 1
31 227 2209 1
31 227 2252 75
31 227 2331 2
31 227 2362 1
31 227 2369 2
31 227 2382 1
31 227 2386 1
31 227 2389 1
31 227 2397 1
31 227 2400 1
31 227 2403 1
31 227 2416 1
31 227 2465 2
31 227 2483 2
31 227 2486 1
31 227 2523 1
31 227 2536 1
31 227 2541 1
31 227 2558 1
31 227 2601 2
31 228 2347 1
31 249 2622 1
31 254 1649 1
31 254 1940 1
31 256 1893 8
31 256 1922 1
31 256 1953 1
31 256 1971 1
31 256 1994 1
31 256 2376 1
31 256 2383 1
31 259 1573 1
31 259 1677 1
31 259 1807 1
31 259 1816 1
31 259 1821 1
31 259 1900 2
31 259 1919 1
31 268 1651 1
31 268 1671 1
31 268 1700 1
31 268 1808 1
31 268 1811 1
31 268 1821 1
31 268 1827 1
31 268 1911 2
31 268 1918 1
31 268 1927 1
31 268 1970 3
31 268 1995 1
31 268 1997 3
31 268 2370 2
31 268 2376 1
31 269 1579 1
31 269 1581 1
31 269 1945 1
31 275 1577 1
31 275 1581 1
31 275 1583 1
31 275 1589 1
31 275 1645 2
31 277 1606 1
31 284 2344 1
31 288 1627 1
31 295 2371 1
31 298 1582 1
31 298 1987 1
31 306 1577 1
31 306 1647 1
31 307 1855 1
31 307 1903 1
31 307 1927 1
31 307 2387 1
31 308 2345 1
31 310 1589 1
31 312 1675 1
31 312 1826 1
31 312 1837 1
31 312 1839 8
31 312 1848 1
31 312 1850 1
31 312 1853 1
31 312 1859 1
31 312 1868 1
31 312 1871 1
31 312 1875 2
31 312 1890 1
31 312 1912 1
31 312 1921 1
31 312 2383 1
31 312 2403 2
31 312 2665 1
31 316 1590 1
31 316 1627 1
31 316 2538 1
31 318 2351 1
31 323 1571 1
31 323 1575 1
31 323 1670 2
31 323 1674 7
31 323 1683 3
31 323 1691 1
31 323 1696 2
31 323 1699 2
31 323 1713 3
31 323 1717 5
31 323 1732 3
31 323 1749 1
31 323 1753 3
31 323 1760 6
31 323 1771 1
31 323 1773 3
31 323 1778 1
31 323 1790 1
31 323 1792 2
31 323 1796 1
31 323 1799 4
31 323 1806 3
31 323 1811 1
31 323 1813 2
31 323 1816 2
31 323 1821 2
31 323 1826 2
31 323 1829 1
31 323 1831 2
31 323 1913 1
31 323 1953 1
31 323 1971 1
31 323 2000 2
31 323 2117 1
31 323 2335 1
31 323 2384 1
31 323 2534 1
31 324 1899 1
31 324 1920 2
31 324 2116 2
31 324 2394 2
31 324 2567 1
31 328 1627 1
31 334 1614 1
31 334 1627 1
31 337 2632 1
31 340 1702 1
31 340 1811 1
31 340 1817 1
31 340 1825 1
31 340 1891 1
31 340 1934 1
31 340 1938 1
31 340 2333 1
31 340 2335 1
31 340 2337 1
31 340 2369 1
31 340 2384 2
31 342 1836 1
31 349 2624 1
31 350 1829 1
31 350 1892 1
31 350 1915 1
31 350 1936 1
31 350 2014 2
31 350 2387 1
31 357 1590 1
31 357 2537 1
31 360 2347 1
31 361 1674 1
31 362 2360 1
31 362 2366 1
31 367 2346 1
32 35 2659 1
32 36 1583 1
32 36 1596 2
32 36 1628 1
32 36 1636 1
32 36 1640 1
32 36 1644 1
32 36 1710 1
32 36 1712 1
32 36 1766 1
32 36 1826 2
32 36 1853 1
32 36 1860 1
32 36 1901 1
32 36 1937 1
32 36 1940 1
32 36 1942 1
32 36 1977 1
32 36 1992 1
32 36 2017 1
32 36 2063 2
32 36 2338 1
32 36 2352 1
32 36 2365 2
32 36 2372 2
32 36 2377 1
32 36 2379 1
32 36 2383 3
32 36 2389 1
32 36 2392 2
32 36 2410 1
32 36 2499 1
32 36 2615 1
32 39 2612 1
32 49 2637 1
32 55 2612 1
32 57 2437 1
32 59 1946 1
32 59 2424 1
32 64 2656 1
32 69 2610 1
32 87 2599 1
32 87 2601 1
32 95 1825 1
32 100 2613 1
32 116 2169 1
32 116 2172 2
32 124 2612 1
32 128 2589 1
32 138 2630 1
32 141 1994 1
32 141 2015 2
32 141 2026 2
32 141 2029 1
32 141 2032 2
32 141 2035 4
32 141 2040 2
32 141 2045 4
32 141 2050 7
32 141 2058 16
32 141 2076 1
32 141 2078 2
32 141 2081 3
32 141 2412 1
32 141 2424 1
32 141 2434 1
32 141 2502 2
32 141 2515 1
32 141 2572 1
32 141 2586 1
32 141 2614 1
32 141 2627 2
32 141 2630 1
32 141 2643 5
32 141 2649 2
32 141 2656 2
32 143 2170 1
32 150 2613 1
32 153 2590 1
32 156 2194 1
32 157 2249 1
32 164 1826 1
32 167 2203 1
32 170 1697 2
32 170 1783 1
32 170 1785 1
32 170 1790 1
32 170 1802 2
32 170 1812 1
32 170 1814 2
32 170 1823 1
32 170 1826 1
32 173 1993 1
32 173 2142 1
32 173 2426 1
32 173 2433 1
32 173 2604 5
32 177 1825 1
32 178 1627 1
32 178 1638 1
32 178 1641 2
32 178 1684 2
32 178 1736 2
32 178 1750 1
32 178 1754 1
32 178 1870 1
32 178 1897 1
32 178 2135 1
32 178 2272 1
32 178 2317 2
32 178 2327 1
32 178 2365 1
32 178 2393 2
32 178 2411 1
32 178 2421 1
32 178 2428 8
32 178 2487 1
32 178 2570 2
32 178 2585 1
32 178 2588 1
32 178 2593 1
32 178 2606 2
32 178 2640 3
32 178 2644 1
32 178 2648 2
32 178 2660 1
32 179 2184 1
32 179 2612 1
32 179 2616 2
32 179 2619 1
32 189 2644 1
32 190 2589 2
32 204 1639 1
32 204 1884 2
32 204 1890 1
32 204 1900 1
32 204 1929 1
32 204 1985 1
32 204 1993 1
32 204 2018 1
32 204 2062 1
32 204 2065 1
32 204 2415 1
32 204 2429 1
32 204 2442 2
32 204 2446 1
32 204 2451 2
32 204 2463 1
32 204 2470 1
32 204 2484 1
32 204 2486 1
32 204 2514 2
32 204 2582 1
32 204 2650 2
32 207 1582 2
32 207 1643 1
32 207 1660 1
32 207 1858 3
32 207 1863 1
32 207 1866 1
32 207 1870 11
32 207 1883 1
32 207 1888 1
32 207 1890 1
32 207 1892 1
32 207 1901 1
32 207 2139 2
32 207 2304 4
32 207 2309 1
32 207 2321 1
32 207 2372 1
32 207 2391 5
32 207 2397 1
32 207 2416 1
32 207 2503 1
32 207 2599 1
32 210 1826 1
32 215 1873 1
32 215 1902 1
32 215 1940 1
32 215 1996 2
32 215 2019 1
32 215 2084 1
32 215 2138 1
32 215 2411 1
32 215 2594 1
32 215 2596 1
32 215 2599 2
32 215 2605 1
32 215 2613 1
32 215 2620 1
32 215 2623 2
32 215 2626 1
32 215 2632 1
32 215 2634 1
32 222 2652 1
32 222 2659 1
32 223 1720 1
32 223 1722 1
32 223 1736 1
32 223 1747 1
32 223 1750 10
32 223 1777 1
32 223 1780 1
32 223 1801 1
32 228 2606 1
32 233 2501 1
32 238 2620 1
32 253 2652 1
32 270 1621 1
32 270 1627 2
32 270 1642 1
32 270 1721 1
32 270 1866 1
32 270 1985 1
32 270 1993 1
32 270 2138 1
32 270 2163 1
32 270 2498 1
32 270 2503 2
32 270 2614 1
32 270 2617 4
32 270 2633 1
32 270 2654 1
32 270 2657 1
32 282 2654 1
32 284 2623 1
32 300 2630 1
32 307 2640 1
32 313 2594 1
32 313 2596 1
32 316 2169 1
32 316 2204 1
32 316 2226 2
32 318 2606 1
32 325 1678 1
32 327 2627 2
32 328 2208 1
32 331 1824 1
32 331 1987 1
32 331 2001 1
32 331 2432 1
32 342 1669 1
32 342 2657 1
32 345 2658 1
32 346 2612 1
32 346 2615 1
32 352 1568 1
32 352 1577 2
32 352 1584 1
32 352 1586 2
32 352 1591 2
32 352 1596 1
32 352 1598 2
32 352 1609 1
32 352 1617 1
32 352 1619 1
32 352 1622 1
32 352 1627 1
32 352 1629 1
32 352 1640 1
32 352 1643 1
32 352 1648 1
32 352 1855 1
32 352 1858 1
32 352 1864 1
32 352 1866 1
32 352 1870 1
32 352 1875 1
32 352 1878 1
32 352 1895 1
32 352 1897 1
32 352 1900 2
32 352 1986 1
32 352 1995 1
32 352 2041 1
32 352 2143 1
32 352 2270 2
32 352 2279 1
32 352 2427 1
32 352 2554 1
32 352 2576 1
32 352 2582 1
32 352 2585 1
32 352 2603 2
32 352 2608 1
32 360 2148 8
32 360 2157 4
32 360 2199 1
32 360 2243 1
32 362 1983 1
32 364 2436 1
32 367 2610 1
32 367 2618 2
33 46 2452 2
33 71 2245 1
33 71 2248 1
33 71 2257 3
33 71 2264 3
33 71 2271 1
33 71 2274 1
33 71 2279 1
33 71 2284 1
33 71 2286 1
33 71 2293 1
33 71 2306 1
33 71 2426 1
33 71 2505 2
33 71 2541 1
33 71 2544 1
33 71 2627 1
33 80 2431 1
33 101 2243 1
33 101 2253 1
33 101 2279 1
33 101 2283 2
33 101 2287 1
33 101 2374 1
33 101 2517 1
33 101 2535 1
33 101 2548 1
33 101 2550 1
33 101 2614 3
33 101 2621 2
33 101 2627 1
33 101 2654 1
33 101 2657 1
33 101 2666 1
33 101 2674 1
33 101 2676 2
33 101 2679 1
33 115 2600 1
33 118 2293 1
33 118 2362 1
33 118 2367 1
33 118 2542 2
33 118 2600 1
33 118 2631 1
33 126 2460 1
33 130 2453 1
33 131 2279 1
33 131 2330 1
33 131 2334 4
33 131 2407 1
33 131 2442 1
33 131 2451 1
33 131 2473 1
33 131 2499 1
33 131 2519 1
33 131 2674 1
33 131 2679 1
33 148 2554 2
33 159 2443 1
33 167 2280 1
33 167 2284 2
33 167 2287 1
33 169 2278 2
33 169 2284 2
33 174 2555 1
33 175 2472 1
33 176 2557 3
33 205 2449 1
33 228 2447 1
33 230 2280 1
33 230 2287 1
33 233 2268 5
33 233 2282 2
33 233 2287 5
33 233 2293 2
33 233 2317 1
33 233 2320 9
33 233 2334 1
33 233 2342 2
33 233 2345 10
33 233 2356 6
33 233 2365 2
33 233 2373 1
33 233 2376 6
33 233 2390 5
33 233 2398 2
33 233 2404 2
33 233 2410 1
33 233 2412 2
33 233 2415 5
33 233 2421 1
33 233 2505 1
33 233 2508 1
33 233 2510 1
33 233 2512 1
33 233 2517 1
33 233 2520 1
33 233 2524 3
33 233 2528 3
33 233 2532 3
33 233 2536 2
33 233 2540 7
33 233 2548 4
33 233 2553 2
33 233 2556 2
33 233 2559 4
33 233 2570 4
33 233 2585 1
33 233 2591 1
33 233 2595 11
33 233 2610 1
33 233 2612 1
33 233 2617 12
33 233 2630 1
33 233 2633 3
33 233 2637 2
33 233 2640 1
33 233 2642 3
33 233 2646 1
33 233 2650 1
33 233 2652 11
33 233 2668 1
33 233 2679 3
33 236 2451 1
33 250 2599 1
33 250 2601 3
33 251 2483 2
33 262 2253 1
33 262 2256 2
33 262 2284 1
33 262 2294 1
33 262 2329 1
33 262 2342 1
33 262 2395 1
33 262 2397 1
33 262 2442 1
33 262 2461 1
33 262 2499 1
33 262 2518 1
33 262 2537 1
33 262 2614 1
33 262 2679 1
33 277 2514 1
33 282 2471 1
33 284 2453 1
33 286 2449 1
33 288 2514 1
33 290 2451 1
33 314 2451 1
33 326 2452 1
33 331 2432 1
33 339 2598 1
33 339 2600 1
33 339 2602 2
34 35 2257 1
34 35 2272 1
34 35 2289 1
34 35 2331 1
34 35 2377 1
34 45 1976 2
34 45 1982 1
34 45 1984 1
34 45 1986 1
34 46 2356 1
34 54 2339 1
34 61 1666 3
34 61 1671 2
34 61 1674 1
34 61 1681 1
34 61 1684 2
34 61 1687 2
34 61 1691 1
34 61 1693 1
34 61 1696 1
34 61 1704 4
34 61 1709 2
34 61 1714 2
34 61 1720 5
34 61 1726 5
34 61 1734 2
34 61 1737 11
34 61 1750 1
34 61 1752 3
34 61 1763 1
34 61 1765 5
34 61 1774 2
34 61 1778 4
34 61 1783 5
34 61 1789 3
34 61 1793 1
34 61 1801 1
34 61 1814 10
34 61 1825 1
34 61 1872 1
34 61 1880 1
34 61 1883 2
34 61 1901 1
34 61 1919 1
34 61 1930 1
34 61 1998 1
34 61 2090 1
34 61 2095 1
34 61 2111 2
34 61 2119 2
34 61 2125 7
34 61 2134 8
34 61 2143 2
34 61 2146 9
34 61 2160 4
34 61 2165 7
34 61 2175 29
34 61 2205 10
34 61 2216 1
34 61 2219 1
34 61 2332 2
34 61 2346 1
34 61 2352 1
34 61 2361 1
34 64 1968 1
34 64 1972 1
34 64 2323 1
34 65 1975 2
34 65 1984 1
34 78 1673 1
34 88 1999 1
34 90 1673 1
34 96 1937 1
34 96 2262 1
34 96 2273 1
34 96 2286 1
34 97 1638 1
34 97 1921 1
34 97 2369 1
34 97 2388 1
34 98 1583 1
34 98 1623 1
34 98 1634 1
34 98 1637 2
34 98 1641 1
34 98 1661 1
34 98 1833 1
34 98 1842 2
34 98 1864 4
34 98 1870 1
34 98 1874 1
34 98 1878 1
34 98 1880 1
34 98 1883 1
34 98 1894 1
34 98 1896 2
34 98 1903 2
34 98 1911 1
34 98 1915 1
34 98 1919 1
34 98 1923 1
34 98 1941 1
34 98 1976 1
34 98 1980 1
34 98 1987 1
34 98 1996 2
34 98 2129 1
34 98 2142 1
34 98 2144 1
34 98 2151 1
34 98 2164 6
34 98 2171 2
34 98 2174 1
34 98 2176 5
34 98 2185 3
34 98 2189 1
34 98 2203 2
34 98 2212 2
34 98 2217 1
34 98 2219 1
34 98 2316 3
34 98 2328 2
34 98 2331 1
34 98 2335 1
34 98 2337 1
34 98 2340 1
34 98 2347 1
34 98 2354 1
34 98 2360 3
34 98 2381 1
34 98 2391 1
34 98 2397 2
34 98 2401 2
34 102 1594 1
34 102 1607 1
34 102 1616 1
34 102 1634 1
34 102 1850 1
34 102 1852 1
34 102 1868 1
34 102 1870 1
34 102 1873 1
34 102 1933 2
34 102 1989 1
34 102 2117 3
34 102 2367 1
34 102 2391 1
34 102 2394 1
34 103 2244 1
34 107 2331 1
34 114 2228 1
34 114 2230 1
34 114 2256 2
34 114 2273 1
34 114 2285 1
34 114 2291 2
34 117 1591 1
34 117 1605 1
34 117 1624 1
34 117 1671 2
34 117 1783 1
34 117 1785 1
34 117 1790 2
34 117 1793 1
34 117 1798 2
34 117 1802 1
34 117 1855 1
34 117 1874 2
34 117 1892 1
34 117 1899 1
34 117 1918 1
34 117 1920 1
34 117 1990 1
34 117 2263 1
34 117 2269 1
34 117 2276 1
34 117 2282 1
34 117 2290 1
34 117 2329 2
34 117 2334 1
34 127 2235 3
34 134 2304 1
34 135 2328 1
34 135 2374 1
34 137 2237 1
34 139 2331 1
34 147 1749 1
34 147 1769 1
34 147 1774 1
34 147 1878 2
34 147 1883 1
34 147 1885 1
34 147 1894 1
34 147 1920 1
34 147 2210 1
34 147 2212 1
34 147 2219 1
34 147 2323 1
34 147 2325 1
34 147 2331 1
34 147 2341 1
34 147 2344 1
34 147 2384 1
34 150 2309 1
34 158 1591 1
34 158 1884 1
34 168 2304 1
34 175 2373 1
34 185 1997 1
34 187 1581 1
34 187 1607 1
34 187 1837 1
34 187 1856 1
34 187 1861 1
34 187 1871 1
34 187 1888 1
34 187 1891 1
34 187 1960 2
34 187 1984 1
34 187 1997 2
34 187 2323 1
34 187 2331 1
34 187 2344 1
34 187 2399 1
34 187 2404 2
34 189 1996 3
34 189 2301 2
34 189 2306 1
34 189 2308 1
34 189 2310 2
34 198 2249 1
34 200 2075 1
34 200 2374 1
34 202 2369 1
34 205 2349 1
34 213 2281 1
34 222 1666 1
34 222 1668 1
34 227 2340 1
34 227 2363 1
34 236 2352 1
34 236 2355 1
34 248 1834 2
34 251 1568 1
34 251 1581 1
34 251 1651 1
34 251 1664 3
34 251 1668 1
34 251 1676 1
34 251 1678 15
34 251 1695 1
34 251 1698 1
34 251 1700 3
34 251 1710 2
34 251 1717 1
34 251 1722 1
34 251 1725 1
34 251 1731 2
34 251 1738 2
34 251 1741 2
34 251 1744 1
34 251 1746 2
34 251 1749 1
34 251 1753 1
34 251 1755 2
34 251 1759 4
34 251 1764 3
34 251 1768 7
34 251 1778 3
34 251 1782 1
34 251 1784 1
34 251 1787 3
34 251 1800 1
34 251 1805 1
34 251 1807 1
34 251 1826 2
34 251 1829 1
34 251 1836 1
34 251 1869 5
34 251 1875 2
34 251 1880 1
34 251 1882 1
34 251 1886 2
34 251 1890 1
34 251 1892 2
34 251 1905 1
34 251 1907 6
34 251 1915 1
34 251 1920 2
34 251 1927 3
34 251 1931 1
34 251 1934 1
34 251 1938 1
34 251 1940 1
34 251 1946 2
34 251 1955 1
34 251 1958 1
34 251 1963 1
34 251 1986 1
34 251 1992 1
34 251 1994 2
34 251 2000 3
34 251 2004 7
34 251 2012 4
34 251 2021 4
34 251 2035 1
34 251 2067 1
34 251 2071 3
34 251 2254 1
34 251 2276 1
34 251 2283 1
34 251 2285 1
34 251 2287 2
34 251 2325 2
34 251 2330 1
34 251 2335 1
34 251 2337 3
34 251 2341 5
34 251 2347 4
34 251 2352 3
34 251 2356 1
34 251 2359 4
34 251 2577 1
34 254 1976 1
34 257 2311 1
34 259 1675 1
34 259 1826 1
34 265 2284 1
34 268 2326 1
34 268 2339 2
34 272 2339 1
34 282 2312 1
34 282 2377 2
34 285 1881 1
34 285 1887 6
34 285 1894 1
34 285 1906 1
34 285 1912 1
34 285 1994 1
34 285 2213 1
34 285 2328 2
34 285 2337 1
34 287 2322 2
34 287 2375 1
34 287 2378 1
34 295 1576 1
34 295 1585 1
34 295 1661 2
34 295 1849 1
34 295 1854 4
34 295 1859 3
34 295 1865 1
34 295 1867 2
34 295 1894 1
34 295 1958 2
34 295 1965 1
34 295 1968 1
34 295 1970 1
34 295 1993 2
34 295 1999 1
34 295 2384 1
34 295 2387 1
34 295 2400 2
34 295 2403 1
34 296 1663 1
34 296 1827 1
34 296 1850 1
34 296 1870 1
34 296 1875 1
34 296 1878 1
34 296 1880 1
34 296 1899 1
34 296 1912 1
34 296 1920 1
34 296 2285 2
34 296 2288 1
34 296 2291 1
34 296 2293 1
34 296 2331 1
34 296 2333 1
34 296 2366 1
34 296 2370 1
34 296 2387 1
34 299 2254 1
34 299 2259 1
34 299 2276 1
34 299 2284 1
34 304 1895 2
34 304 1904 3
34 304 1908 2
34 304 1915 4
34 304 1927 3
34 304 2184 2
34 304 2354 1
34 304 2364 2
34 304 2379 1
34 304 2392 1
34 304 2400 2
34 306 2331 2
34 309 2572 1
34 310 1689 1
34 310 1693 1
34 310 1695 1
34 310 1718 2
34 310 1728 1
34 310 1735 1
34 310 1742 1
34 310 1773 2
34 310 1776 3
34 310 1791 1
34 310 1797 1
34 310 1803 1
34 310 1825 1
34 310 1829 1
34 310 1936 1
34 310 1938 1
34 310 1989 1
34 310 2219 1
34 310 2223 1
34 310 2314 1
34 310 2332 2
34 310 2360 1
34 310 2399 1
34 310 2595 1
34 323 1828 1
34 323 2312 1
34 323 2323 1
34 323 2369 1
34 324 1829 1
34 327 2291 1
34 342 2324 1
34 344 1676 3
34 344 1696 1
34 344 1703 1
34 344 1712 1
34 344 1761 1
34 344 1794 1
34 344 1827 2
34 344 1872 4
34 344 1885 1
34 344 1889 1
34 344 1891 1
34 344 1897 1
34 344 1900 2
34 344 1906 1
34 344 1912 1
34 344 1915 1
34 344 1919 3
34 344 1923 1
34 344 1933 1
34 344 1989 1
34 344 2124 1
34 344 2331 1
34 344 2354 1
34 344 2379 1
34 344 2381 1
34 344 2387 1
34 350 2294 1
34 362 1871 1
34 362 1933 1
34 362 2293 1
34 362 2361 1
34 362 2369 3
34 362 2524 1
34 362 2527 1
34 366 1971 1
34 366 1976 1
35 37 1825 1
35 37 1827 1
35 45 2423 1
35 45 2430 4
35 52 2362 1
35 52 2365 1
35 53 1571 1
35 53 1837 1
35 53 1868 1
35 53 1871 1
35 53 1882 1
35 53 1886 2
35 53 1893 1
35 53 1898 1
35 53 1902 1
35 53 2122 1
35 53 2124 1
35 53 2522 1
35 55 2226 1
35 61 2231 1
35 61 2366 1
35 61 2381 1
35 64 1857 1
35 64 1876 1
35 64 1923 1
35 64 2327 2
35 64 2330 1
35 64 2495 1
35 64 2500 1
35 64 2521 1
35 65 2227 2
35 75 1984 1
35 75 1989 1
35 78 1669 1
35 78 2264 1
35 79 2340 1
35 85 1953 1
35 88 1666 1
35 88 1700 1
35 88 1802 1
35 88 1807 1
35 88 1816 1
35 88 1823 1
35 88 1825 1
35 88 1939 1
35 88 1948 1
35 88 1978 1
35 88 1980 2
35 88 1993 1
35 88 2210 1
35 88 2212 1
35 88 2217 1
35 88 2271 1
35 88 2308 1
35 88 2313 1
35 88 2326 1
35 88 2328 1
35 88 2367 1
35 88 2520 1
35 88 2580 1
35 88 2649 1
35 89 2260 1
35 90 1889 1
35 90 1901 1
35 90 1938 1
35 90 1973 1
35 90 2202 1
35 90 2344 1
35 94 1841 1
35 94 1851 1
35 94 1853 1
35 94 1855 2
35 94 1860 1
35 94 1868 1
35 94 1881 1
35 94 1886 1
35 94 1889 1
35 94 1893 1
35 94 1903 2
35 94 1906 1
35 94 1939 2
35 94 2126 1
35 94 2202 1
35 94 2375 1
35 94 2403 1
35 94 2470 1
35 94 2475 1
35 94 2478 1
35 94 2521 1
35 94 2528 2
35 94 2551 1
35 94 2564 1
35 94 2577 1
35 94 2580 1
35 96 1947 1
35 98 2331 1
35 103 2358 1
35 103 2367 1
35 105 1826 1
35 105 1830 1
35 107 1569 1
35 107 1571 1
35 107 1583 2
35 107 1619 9
35 107 1630 2
35 107 1633 15
35 107 1651 3
35 107 1657 3
35 107 1661 2
35 107 1826 2
35 107 1837 1
35 107 1854 2
35 107 1880 1
35 107 1888 1
35 107 1891 3
35 107 2328 1
35 107 2344 1
35 107 2481 1
35 107 2567 1
35 107 2611 1
35 112 1663 1
35 112 1837 1
35 112 1852 2
35 112 1940 1
35 112 2121 1
35 112 2218 1
35 113 2238 1
35 117 1985 1
35 117 2228 1
35 117 2299 1
35 117 2376 1
35 117 2379 1
35 117 2382 1
35 121 1839 1
35 121 1845 3
35 121 1851 2
35 121 1876 2
35 121 1880 1
35 121 1885 2
35 121 1898 2
35 121 1916 1
35 121 1919 1
35 121 1925 1
35 121 1931 1
35 121 1939 1
35 121 1943 2
35 121 1947 2
35 121 1954 2
35 121 1962 1
35 121 1979 5
35 121 1986 2
35 121 1990 5
35 121 1996 4
35 121 2001 1
35 121 2005 1
35 121 2007 1
35 121 2041 4
35 121 2046 3
35 121 2056 1
35 121 2073 1
35 121 2075 10
35 121 2090 22
35 121 2118 3
35 121 2128 1
35 121 2131 2
35 121 2139 1
35 121 2146 1
35 121 2173 1
35 121 2177 1
35 121 2184 2
35 121 2191 1
35 121 2217 1
35 121 2229 5
35 121 2237 10
35 121 2251 1
35 121 2254 1
35 121 2305 6
35 121 2312 2
35 121 2316 1
35 121 2322 4
35 121 2327 1
35 121 2329 1
35 121 2333 1
35 121 2344 1
35 121 2349 1
35 121 2504 1
35 121 2515 3
35 121 2520 1
35 121 2559 1
35 130 2363 1
35 134 2294 1
35 135 1661 1
35 135 1671 1
35 135 1688 4
35 135 1696 1
35 135 1704 1
35 135 1726 1
35 135 1737 2
35 135 1755 2
35 135 1760 1
35 135 1765 1
35 135 1772 1
35 135 1775 1
35 135 1777 1
35 135 1782 1
35 135 1785 1
35 135 1789 8
35 135 1806 1
35 135 1812 1
35 135 1826 1
35 135 1854 2
35 135 2138 2
35 135 2143 3
35 135 2331 1
35 135 2343 1
35 135 2528 1
35 136 2218 1
35 136 2633 2
35 136 2640 1
35 137 1826 4
35 137 1954 1
35 138 2292 1
35 139 1581 1
35 139 1837 1
35 139 1845 3
35 139 1856 6
35 139 1865 1
35 139 1867 2
35 139 1880 2
35 139 1897 2
35 139 1901 2
35 139 1906 2
35 139 1939 2
35 139 2201 2
35 139 2218 1
35 139 2222 2
35 139 2225 1
35 139 2227 2
35 139 2321 1
35 139 2326 2
35 139 2329 5
35 139 2335 1
35 139 2417 1
35 139 2471 1
35 139 2475 1
35 139 2481 3
35 139 2529 1
35 139 2579 1
35 139 2583 1
35 139 2605 1
35 139 2641 1
35 144 1953 1
35 144 2259 1
35 145 1982 1
35 145 1984 1
35 145 2274 1
35 147 2379 1
35 154 1827 1
35 154 1829 2
35 157 2417 1
35 158 1836 1
35 160 2430 3
35 161 2218 1
35 163 1826 1
35 173 2667 1
35 175 1571 1
35 175 1573 4
35 175 1579 2
35 175 1582 1
35 175 1584 2
35 175 1588 5
35 175 1594 3
35 175 1598 3
35 175 1602 2
35 175 1607 3
35 175 1611 2
35 175 1614 1
35 175 1619 1
35 175 1621 6
35 175 1628 1
35 175 1632 2
35 175 1641 2
35 175 1646 2
35 175 1652 1
35 175 1655 1
35 175 1658 4
35 175 1763 1
35 175 1800 1
35 175 1825 1
35 175 1840 7
35 175 1850 1
35 175 1852 2
35 175 1857 1
35 175 1870 2
35 175 1873 1
35 175 1876 1
35 175 1880 1
35 175 1887 1
35 175 1901 1
35 175 2122 1
35 175 2216 2
35 175 2274 1
35 175 2327 1
35 175 2335 1
35 175 2339 3
35 175 2344 1
35 175 2439 1
35 175 2536 1
35 175 2538 1
35 178 2659 1
35 185 1922 1
35 185 2124 1
35 185 2649 1
35 186 2534 1
35 186 2550 2
35 189 2366 1
35 195 1582 1
35 195 1632 1
35 195 1660 10
35 195 1673 4
35 195 1678 1
35 195 1760 1
35 195 1765 1
35 195 1767 1
35 195 1772 1
35 195 1777 1
35 195 1780 1
35 195 1782 2
35 195 1785 1
35 195 1790 2
35 195 1808 1
35 195 1812 1
35 195 1818 1
35 195 1825 1
35 195 1827 7
35 195 1836 1
35 195 1855 1
35 195 1868 1
35 195 1871 2
35 195 1874 3
35 195 1885 2
35 195 1898 2
35 195 1923 1
35 195 1936 2
35 195 1940 2
35 195 1945 2
35 195 1951 1
35 195 1954 2
35 195 1957 2
35 195 1963 1
35 195 1971 1
35 195 1974 1
35 195 1977 1
35 195 1979 9
35 195 1989 1
35 195 1991 2
35 195 1994 1
35 195 2115 1
35 195 2121 3
35 195 2167 1
35 195 2194 1
35 195 2197 1
35 195 2199 1
35 195 2217 2
35 195 2229 1
35 195 2231 3
35 195 2235 14
35 195 2256 1
35 195 2264 1
35 195 2266 2
35 195 2271 3
35 195 2275 1
35 195 2279 1
35 195 2283 1
35 195 2289 1
35 195 2292 2
35 195 2302 1
35 195 2305 8
35 195 2314 2
35 195 2318 1
35 195 2321 1
35 195 2326 1
35 195 2330 1
35 195 2335 1
35 195 2337 1
35 195 2339 3
35 195 2363 1
35 195 2366 1
35 195 2388 2
35 195 2392 1
35 195 2397 1
35 195 2404 1
35 195 2419 1
35 195 2423 1
35 195 2425 1
35 195 2435 1
35 195 2437 1
35 195 2440 1
35 195 2476 1
35 195 2478 2
35 195 2481 1
35 195 2492 3
35 195 2499 1
35 195 2509 1
35 195 2513 1
35 195 2515 1
35 195 2518 3
35 195 2526 1
35 195 2536 1
35 195 2538 1
35 195 2540 1
35 195 2543 1
35 195 2555 2
35 195 2560 1
35 195 2576 2
35 195 2581 1
35 195 2637 2
35 195 2641 1
35 195 2652 1
35 195 2654 1
35 195 2666 1
35 195 2669 1
35 195 2671 2
35 198 1953 1
35 200 1661 1
35 200 1835 1
35 200 1887 1
35 200 1889 1
35 200 1900 1
35 200 1923 1
35 200 1934 1
35 200 1939 1
35 200 1989 1
35 200 1991 1
35 200 1993 1
35 200 2341 1
35 200 2391 1
35 200 2553 1
35 204 2652 1
35 205 2357 1
35 206 2608 1
35 207 2656 1
35 207 2659 1
35 211 2223 1
35 211 2341 1
35 213 2302 1
35 217 2264 1
35 222 1567 1
35 222 1573 1
35 222 1587 1
35 222 1655 1
35 222 1845 2
35 222 1900 1
35 222 1906 1
35 222 1947 1
35 222 2118 1
35 222 2196 3
35 222 2219 2
35 222 2340 1
35 222 2384 2
35 222 2387 1
35 222 2470 1
35 222 2478 1
35 222 2481 3
35 222 2528 1
35 222 2538 1
35 222 2543 1
35 222 2549 2
35 222 2552 2
35 222 2558 1
35 222 2584 1
35 222 2647 1
35 222 2659 1
35 222 2661 1
35 226 2640 2
35 227 2367 1
35 230 1827 2
35 235 2636 1
35 236 2344 1
35 237 2609 1
35 244 1671 1
35 245 1829 1
35 245 1926 1
35 245 2528 1
35 251 2319 1
35 251 2378 1
35 252 1901 1
35 252 1906 1
35 252 1941 2
35 252 2216 1
35 252 2331 2
35 252 2358 1
35 252 2361 1
35 252 2366 1
35 252 2430 1
35 252 2578 1
35 253 1832 1
35 253 1940 1
35 253 2551 2
35 253 2583 1
35 253 2605 1
35 253 2632 1
35 254 1993 1
35 255 2226 1
35 255 2655 1
35 265 2263 1
35 265 2417 2
35 275 2658 1
35 275 2660 1
35 276 2274 1
35 276 2294 1
35 276 2652 1
35 278 2429 1
35 282 1568 1
35 282 1571 1
35 282 1581 1
35 282 1584 2
35 282 1589 4
35 282 1594 4
35 282 1599 1
35 282 1605 1
35 282 1608 2
35 282 1611 4
35 282 1616 1
35 282 1620 3
35 282 1624 3
35 282 1636 1
35 282 1641 1
35 282 1645 1
35 282 1651 1
35 282 1656 5
35 282 1670 2
35 282 1673 1
35 282 1675 3
35 282 1680 1
35 282 1682 5
35 282 1689 5
35 282 1695 3
35 282 1699 4
35 282 1704 8
35 282 1720 1
35 282 1729 1
35 282 1732 1
35 282 1735 1
35 282 1743 1
35 282 1750 2
35 282 1753 1
35 282 1759 2
35 282 1766 1
35 282 1770 3
35 282 1774 1
35 282 1776 7
35 282 1787 2
35 282 1790 6
35 282 1797 5
35 282 1803 6
35 282 1812 2
35 282 1821 1
35 282 1825 1
35 282 1829 1
35 282 1831 1
35 282 1838 2
35 282 1846 1
35 282 1859 2
35 282 1867 1
35 282 1895 1
35 282 1927 1
35 282 1993 1
35 282 2115 1
35 282 2118 1
35 282 2120 1
35 282 2126 2
35 282 2181 2
35 282 2185 1
35 282 2220 1
35 282 2222 2
35 282 2225 1
35 282 2327 1
35 282 2333 1
35 282 2345 1
35 282 2347 1
35 282 2349 5
35 282 2366 2
35 282 2375 4
35 282 2381 1
35 282 2384 5
35 282 2391 1
35 282 2483 1
35 282 2635 1
35 282 2649 1
35 283 2662 1
35 285 1836 1
35 285 2323 1
35 285 2326 1
35 287 1570 3
35 287 1594 3
35 287 1598 1
35 287 1600 2
35 287 1605 4
35 287 1612 3
35 287 1619 2
35 287 1623 2
35 287 1626 2
35 287 1631 2
35 287 1634 7
35 287 1647 1
35 287 1651 3
35 287 1704 1
35 287 1854 2
35 287 1867 1
35 287 1896 1
35 287 1903 1
35 287 1920 1
35 287 1940 1
35 287 2327 2
35 287 2345 1
35 287 2366 1
35 287 2375 2
35 287 2379 1
35 287 2384 1
35 287 2402 1
35 287 2564 1
35 288 2545 1
35 290 2361 1
35 292 2357 1
35 296 2261 1
35 296 2376 1
35 296 2379 1
35 296 2382 1
35 297 2609 1
35 306 1567 2
35 306 1668 1
35 306 1827 1
35 306 1865 1
35 306 1867 1
35 306 1876 1
35 306 1888 1
35 306 1900 1
35 306 1914 1
35 306 1916 4
35 306 1923 1
35 306 1928 2
35 306 1932 1
35 306 1940 1
35 306 1987 1
35 306 2329 1
35 306 2331 1
35 306 2335 1
35 306 2346 1
35 306 2369 1
35 306 2379 2
35 306 2384 1
35 306 2395 2
35 306 2400 2
35 306 2419 1
35 306 2423 1
35 306 2430 4
35 306 2468 4
35 306 2477 2
35 306 2482 1
35 306 2558 1
35 306 2650 1
35 306 2662 1
35 307 2295 1
35 310 2226 1
35 311 1827 1
35 311 1830 1
35 314 2361 2
35 315 1989 1
35 317 2229 1
35 320 2340 1
35 323 2292 1
35 323 2367 1
35 326 2362 1
35 327 1959 2
35 327 1970 1
35 331 2661 1
35 335 2230 1
35 337 2636 2
35 337 2645 2
35 342 1571 1
35 342 1827 1
35 342 1837 1
35 342 1874 1
35 342 1887 1
35 342 1902 1
35 342 1911 1
35 342 2217 2
35 342 2332 1
35 342 2414 1
35 342 2437 1
35 344 2377 1
35 345 2662 1
35 349 2612 1
35 352 2650 1
35 352 2658 1
35 354 2423 1
35 354 2429 1
35 364 2262 1
35 364 2265 1
35 365 2340 1
35 366 1958 1
35 366 2228 1
35 368 1826 1
35 368 2429 1
35 369 2638 1
35 369 2641 2
36 46 2150 1
36 47 1984 1
36 47 2260 1
36 49 2027 1
36 54 2173 1
36 55 2634 1
36 59 1574 1
36 59 1938 1
36 59 1988 1
36 59 2089 1
36 59 2138 1
36 59 2275 1
36 59 2541 5
36 59 2569 1
36 60 1985 1
36 64 2658 1
36 69 2185 1
36 86 1826 1
36 87 2183 1
36 90 2639 2
36 92 1666 1
36 100 2613 1
36 103 2650 1
36 106 2173 1
36 114 2504 1
36 119 1974 2
36 124 2615 1
36 129 2264 1
36 130 2627 1
36 141 1668 1
36 141 1670 1
36 141 1673 2
36 141 1853 1
36 141 1871 1
36 141 1874 1
36 141 1896 2
36 141 1904 1
36 141 1913 1
36 141 1951 1
36 141 1985 1
36 141 2003 1
36 141 2017 1
36 141 2063 1
36 141 2263 1
36 141 2412 1
36 141 2503 1
36 141 2614 3
36 143 2153 1
36 144 2174 1
36 145 2436 1
36 155 1912 1
36 156 2196 1
36 161 1984 1
36 162 1680 1
36 162 1682 1
36 162 1728 1
36 162 1826 1
36 162 1984 1
36 162 2260 2
36 173 1882 1
36 173 1985 1
36 173 1989 2
36 173 1992 1
36 173 2047 1
36 173 2099 2
36 173 2306 1
36 173 2416 1
36 173 2498 1
36 173 2502 1
36 173 2613 1
36 173 2623 1
36 173 2635 1
36 173 2639 1
36 173 2647 1
36 176 2431 1
36 177 1826 1
36 178 1596 1
36 178 1610 1
36 178 1641 1
36 178 1643 1
36 178 1651 1
36 178 1660 1
36 178 1753 1
36 178 1767 1
36 178 1834 1
36 178 1844 1
36 178 1855 5
36 178 1869 1
36 178 1880 1
36 178 1897 3
36 178 1903 1
36 178 1946 1
36 178 2019 1
36 178 2048 1
36 178 2106 1
36 178 2109 2
36 178 2120 2
36 178 2135 1
36 178 2141 1
36 178 2259 2
36 178 2266 1
36 178 2305 1
36 178 2307 1
36 178 2309 1
36 178 2315 1
36 178 2328 9
36 178 2341 1
36 178 2343 2
36 178 2348 12
36 178 2361 2
36 178 2373 7
36 178 2381 7
36 178 2390 2
36 178 2393 4
36 178 2410 2
36 178 2413 1
36 178 2494 1
36 178 2500 1
36 178 2508 1
36 178 2609 1
36 190 2150 1
36 190 2152 1
36 195 2660 1
36 197 2637 1
36 202 2647 2
36 204 1568 3
36 204 1591 2
36 204 1653 1
36 204 1831 1
36 204 1860 1
36 204 1875 2
36 204 1878 4
36 204 1990 1
36 204 2000 2
36 204 2004 1
36 204 2015 1
36 204 2018 2
36 204 2063 1
36 204 2086 1
36 204 2111 1
36 204 2145 2
36 204 2264 1
36 204 2270 1
36 204 2305 1
36 204 2407 1
36 204 2409 1
36 204 2414 1
36 204 2417 1
36 204 2451 1
36 204 2486 1
36 204 2540 1
36 204 2542 1
36 204 2546 1
36 204 2548 1
36 204 2569 1
36 204 2608 2
36 204 2619 1
36 204 2623 1
36 204 2625 1
36 204 2638 1
36 204 2640 1
36 206 1961 1
36 207 1570 1
36 207 1583 2
36 207 1660 3
36 207 1852 3
36 207 1867 2
36 207 1894 1
36 207 1897 1
36 207 1908 1
36 207 1914 1
36 207 1987 2
36 207 1993 1
36 207 1995 1
36 207 1997 1
36 207 2006 1
36 207 2012 1
36 207 2030 1
36 207 2047 1
36 207 2138 1
36 207 2274 1
36 207 2411 1
36 207 2425 1
36 207 2429 1
36 207 2435 1
36 207 2459 1
36 207 2461 1
36 207 2544 5
36 207 2609 1
36 211 2611 1
36 214 1984 1
36 215 1574 1
36 215 1600 1
36 215 1631 1
36 215 1661 1
36 215 1672 1
36 215 1831 1
36 215 1853 1
36 215 1899 1
36 215 1905 3
36 215 1936 1
36 215 1940 2
36 215 1951 1
36 215 1954 2
36 215 1958 1
36 215 1984 1
36 215 1988 1
36 215 2018 1
36 215 2224 1
36 215 2226 2
36 215 2305 1
36 215 2407 1
36 215 2411 1
36 215 2500 1
36 215 2510 1
36 215 2545 2
36 215 2548 1
36 215 2559 1
36 215 2608 2
36 215 2614 3
36 215 2619 1
36 215 2658 1
36 215 2660 1
36 222 2660 1
36 223 1790 1
36 223 1792 1
36 223 1820 1
36 223 1826 1
36 223 1984 1
36 223 2160 1
36 226 2261 1
36 235 1945 1
36 235 1951 1
36 235 1984 1
36 235 2260 1
36 237 2235 2
36 238 2618 1
36 238 2620 1
36 244 2174 1
36 246 2224 1
36 248 2633 1
36 254 2208 1
36 254 2436 1
36 259 1969 2
36 261 2184 1
36 261 2507 1
36 261 2609 1
36 261 2619 1
36 263 1826 1
36 270 1574 1
36 270 1576 1
36 270 1599 2
36 270 1628 1
36 270 1630 1
36 270 1635 2
36 270 1640 2
36 270 1661 1
36 270 1741 1
36 270 1833 1
36 270 1897 2
36 270 1906 1
36 270 1987 2
36 270 1993 1
36 270 2004 1
36 270 2006 1
36 270 2044 3
36 270 2050 2
36 270 2074 1
36 270 2088 1
36 270 2153 1
36 270 2221 2
36 270 2234 3
36 270 2276 1
36 270 2307 1
36 270 2408 1
36 270 2425 10
36 270 2437 2
36 270 2484 1
36 270 2493 1
36 270 2495 2
36 270 2498 1
36 270 2501 2
36 270 2538 1
36 270 2544 4
36 270 2550 2
36 270 2553 1
36 270 2557 2
36 270 2560 1
36 270 2562 2
36 270 2565 3
36 270 2570 2
36 270 2608 1
36 270 2610 4
36 270 2619 1
36 271 2225 1
36 272 2149 1
36 272 2505 1
36 272 2617 2
36 276 2619 1
36 279 2259 1
36 284 2627 1
36 292 2611 1
36 294 2608 1
36 305 2438 1
36 309 2189 1
36 311 2173 2
36 314 2623 1
36 315 2626 1
36 315 2628 2
36 316 2150 1
36 318 2614 1
36 320 2506 1
36 331 1685 1
36 331 1720 1
36 331 1772 1
36 331 1799 1
36 331 1810 1
36 331 1815 3
36 331 1829 1
36 331 1936 1
36 331 1984 1
36 331 1997 3
36 331 2004 1
36 331 2046 1
36 331 2116 2
36 331 2120 1
36 331 2139 1
36 331 2258 1
36 331 2262 1
36 331 2266 1
36 331 2271 1
36 331 2305 1
36 331 2307 1
36 331 2310 1
36 331 2425 2
36 331 2430 1
36 331 2435 1
36 331 2558 1
36 331 2622 2
36 331 2648 2
36 331 2658 1
36 337 1681 1
36 337 1688 1
36 337 1691 1
36 337 1694 4
36 337 1702 1
36 337 1706 2
36 337 1711 2
36 337 1721 1
36 337 1730 1
36 337 1772 2
36 337 1782 1
36 337 1789 1
36 337 1802 2
36 337 1812 1
36 337 1814 2
36 337 1820 2
36 337 1824 2
36 337 1963 2
36 337 2259 2
36 352 1568 2
36 352 1572 2
36 352 1576 5
36 352 1583 7
36 352 1592 2
36 352 1596 4
36 352 1601 4
36 352 1606 23
36 352 1630 1
36 352 1632 1
36 352 1634 1
36 352 1636 1
36 352 1641 7
36 352 1649 3
36 352 1653 7
36 352 1661 2
36 352 1664 1
36 352 1670 1
36 352 1832 2
36 352 1835 1
36 352 1837 3
36 352 1841 7
36 352 1849 4
36 352 1855 1
36 352 1862 3
36 352 1867 1
36 352 1869 2
36 352 1873 1
36 352 1886 7
36 352 1894 1
36 352 1896 2
36 352 1901 2
36 352 1915 1
36 352 1951 1
36 352 1984 1
36 352 1996 1
36 352 2001 1
36 352 2005 3
36 352 2010 1
36 352 2089 3
36 352 2093 4
36 352 2098 6
36 352 2105 1
36 352 2107 15
36 352 2123 1
36 352 2125 2
36 352 2132 5
36 352 2139 2
36 352 2261 1
36 352 2267 5
36 352 2276 1
36 352 2278 1
36 352 2280 2
36 352 2283 1
36 352 2286 2
36 352 2289 1
36 352 2292 4
36 352 2297 1
36 352 2300 3
36 352 2304 5
36 352 2310 2
36 352 2408 1
36 352 2411 1
36 352 2414 1
36 352 2416 8
36 352 2537 4
36 352 2544 3
36 352 2549 1
36 352 2556 1
36 353 1973 3
36 360 2190 1
36 360 2613 1
36 362 1978 1
36 367 2183 2
36 369 1778 1
36 369 1784 1
37 44 1582 2
37 44 1596 2
37 44 1661 2
37 44 1676 1
37 44 1690 1
37 44 1692 5
37 44 1698 2
37 44 1704 1
37 44 1723 1
37 44 1751 1
37 44 1772 4
37 44 1778 8
37 44 1802 1
37 44 1804 2
37 44 1808 1
37 44 1810 1
37 44 1812 4
37 44 1826 1
37 44 1828 3
37 44 1944 3
37 44 1949 2
37 44 1953 2
37 44 1961 1
37 44 1974 7
37 44 1992 1
37 44 1995 1
37 44 2024 1
37 44 2038 2
37 44 2041 23
37 44 2066 1
37 44 2070 2
37 44 2073 4
37 44 2079 8
37 44 2088 4
37 44 2093 2
37 44 2166 1
37 44 2218 1
37 44 2225 1
37 44 2232 1
37 44 2234 2
37 44 2237 1
37 44 2244 17
37 44 2265 5
37 44 2271 1
37 44 2275 1
37 44 2281 1
37 44 2285 1
37 44 2288 1
37 44 2292 1
37 44 2295 3
37 44 2299 7
37 44 2312 1
37 44 2446 7
37 44 2462 1
37 44 2467 1
37 44 2471 1
37 44 2473 1
37 44 2480 2
37 44 2495 1
37 44 2506 1
37 44 2520 1
37 44 2523 2
37 44 2530 1
37 44 2545 1
37 44 2548 3
37 44 2552 3
37 44 2556 17
37 44 2578 2
37 44 2591 1
37 44 2593 1
37 44 2596 2
37 44 2634 1
37 44 2665 1
37 45 2233 1
37 50 2311 1
37 54 2169 1
37 55 2287 1
37 57 1953 1
37 57 2288 1
37 65 2401 1
37 66 2182 5
37 66 2190 5
37 66 2196 1
37 66 2198 2
37 66 2201 3
37 66 2211 6
37 66 2218 2
37 66 2221 3
37 66 2225 3
37 66 2229 5
37 66 2237 1
37 66 2245 1
37 66 2247 16
37 66 2295 1
37 66 2297 1
37 66 2312 1
37 67 1618 1
37 67 1871 1
37 67 1993 1
37 67 1999 1
37 67 2011 1
37 67 2014 5
37 67 2024 1
37 67 2035 1
37 67 2303 2
37 67 2308 1
37 67 2310 1
37 67 2333 1
37 67 2446 1
37 67 2472 1
37 67 2518 1
37 67 2540 1
37 67 2595 1
37 67 2598 1
37 67 2600 8
37 67 2611 2
37 67 2632 1
37 69 2482 1
37 72 1963 1
37 72 2309 1
37 72 2450 1
37 72 2481 1
37 72 2493 1
37 72 2576 1
37 72 2580 2
37 72 2595 1
37 72 2597 1
37 72 2637 1
37 78 1595 1
37 78 1868 3
37 78 1886 1
37 78 1888 4
37 78 1897 1
37 78 1901 2
37 78 1922 2
37 78 1931 2
37 78 1934 3
37 78 1995 1
37 78 1999 1
37 78 2303 1
37 78 2310 1
37 78 2313 1
37 78 2449 1
37 78 2451 2
37 78 2472 3
37 78 2485 4
37 78 2490 1
37 78 2631 1
37 78 2635 1
37 89 1941 1
37 93 1963 1
37 94 2446 3
37 100 2482 1
37 107 1954 1
37 109 2180 1
37 109 2204 1
37 110 2237 1
37 113 1573 1
37 113 1575 1
37 113 1589 1
37 113 1591 1
37 113 1593 4
37 113 1601 1
37 113 1603 2
37 113 1610 1
37 113 1622 1
37 113 1624 4
37 113 1647 1
37 113 1650 2
37 113 1834 1
37 113 1840 1
37 113 1864 1
37 113 1941 2
37 113 1944 1
37 113 1948 1
37 113 1950 1
37 113 1952 1
37 113 2002 1
37 113 2030 2
37 113 2035 1
37 113 2128 1
37 113 2135 3
37 113 2141 1
37 113 2147 1
37 113 2149 1
37 113 2153 1
37 113 2410 1
37 113 2476 2
37 113 2505 1
37 113 2509 1
37 113 2583 1
37 113 2637 1
37 113 2650 2
37 113 2660 4
37 113 2665 1
37 113 2667 4
37 113 2672 1
37 114 1578 1
37 114 1595 1
37 114 1987 1
37 114 1994 2
37 114 2402 1
37 114 2445 1
37 114 2492 1
37 114 2503 2
37 114 2600 8
37 114 2609 1
37 132 1988 2
37 132 2024 1
37 132 2036 1
37 132 2165 2
37 132 2172 3
37 132 2220 1
37 132 2321 1
37 132 2347 1
37 132 2362 1
37 132 2397 2
37 132 2460 1
37 132 2463 1
37 132 2482 1
37 132 2520 1
37 132 2530 5
37 132 2536 2
37 132 2539 5
37 132 2545 1
37 133 2285 1
37 133 2400 1
37 137 1825 1
37 137 1827 2
37 137 2297 1
37 137 2299 1
37 138 2288 1
37 139 2448 1
37 144 1829 1
37 144 1974 1
37 144 2307 1
37 144 2315 2
37 144 2318 6
37 144 2329 1
37 144 2339 1
37 144 2341 7
37 144 2349 6
37 144 2356 1
37 144 2358 1
37 144 2362 1
37 144 2367 6
37 144 2374 16
37 144 2392 2
37 144 2395 2
37 144 2472 1
37 144 2491 1
37 147 2283 1
37 154 1826 1
37 160 2295 2
37 163 1589 1
37 163 1592 3
37 163 1606 2
37 163 1611 1
37 163 1617 1
37 163 1644 2
37 163 1647 2
37 163 1660 4
37 163 1827 1
37 163 1829 1
37 163 1832 2
37 163 1839 1
37 163 2037 1
37 163 2041 2
37 163 2044 1
37 163 2051 2
37 163 2059 2
37 163 2062 3
37 163 2071 3
37 163 2075 1
37 163 2082 1
37 163 2163 1
37 163 2306 1
37 163 2447 1
37 163 2541 1
37 163 2644 7
37 163 2663 1
37 167 1675 1
37 169 1638 1
37 169 1828 1
37 169 2174 1
37 169 2410 1
37 169 2473 1
37 169 2497 1
37 171 2460 1
37 171 2469 1
37 175 1946 1
37 183 1660 1
37 183 1995 1
37 183 1998 1
37 183 2409 1
37 183 2466 1
37 183 2474 1
37 183 2497 1
37 183 2529 1
37 183 2599 1
37 183 2635 1
37 192 2482 1
37 195 1825 1
37 195 2446 1
37 197 1951 1
37 198 1827 1
37 198 1986 2
37 198 1989 2
37 198 1993 2
37 198 1996 1
37 198 2164 3
37 198 2170 3
37 198 2174 1
37 198 2309 1
37 198 2409 1
37 198 2472 1
37 198 2480 1
37 198 2496 2
37 198 2505 1
37 198 2525 1
37 198 2527 1
37 198 2544 1
37 198 2546 1
37 198 2593 4
37 205 2480 2
37 213 2029 1
37 214 1820 1
37 215 2204 1
37 217 2296 1
37 217 2452 1
37 222 2447 2
37 232 2481 1
37 234 1567 1
37 234 1587 1
37 234 1615 1
37 234 1646 1
37 234 1658 2
37 234 1833 1
37 234 1841 1
37 234 1855 2
37 234 1858 1
37 234 1937 1
37 234 2016 2
37 234 2030 1
37 234 2093 1
37 234 2095 1
37 234 2098 1
37 234 2100 1
37 234 2173 1
37 234 2403 1
37 234 2405 1
37 234 2409 1
37 234 2435 1
37 234 2447 2
37 234 2460 1
37 234 2495 1
37 234 2520 1
37 234 2593 1
37 234 2606 2
37 234 2609 1
37 234 2634 1
37 234 2638 1
37 234 2643 1
37 234 2670 1
37 236 2469 1
37 239 1567 2
37 239 1645 1
37 239 1857 1
37 239 2037 1
37 239 2410 1
37 239 2445 2
37 239 2448 1
37 239 2461 1
37 239 2484 1
37 239 2488 2
37 239 2499 1
37 239 2519 1
37 239 2525 1
37 239 2527 2
37 239 2530 1
37 239 2546 1
37 239 2608 1
37 244 1699 1
37 244 1706 1
37 244 2298 2
37 244 2302 1
37 254 2259 1
37 254 2280 2
37 256 2437 1
37 265 2285 1
37 265 2302 1
37 268 1953 1
37 273 2176 1
37 274 1582 1
37 274 1597 1
37 274 2304 1
37 274 2308 2
37 274 2600 1
37 280 2483 1
37 282 1825 1
37 282 1828 1
37 282 2288 1
37 284 2169 1
37 284 2459 2
37 284 2469 1
37 285 1957 1
37 289 1568 1
37 289 2036 2
37 289 2095 1
37 289 2165 1
37 289 2167 1
37 289 2294 1
37 289 2308 1
37 289 2481 1
37 289 2492 1
37 289 2502 3
37 289 2520 2
37 289 2525 1
37 289 2530 1
37 289 2532 3
37 289 2537 1
37 289 2543 1
37 289 2546 1
37 289 2549 1
37 289 2598 1
37 289 2600 1
37 289 2602 1
37 289 2607 4
37 299 1577 1
37 299 1580 1
37 299 1592 2
37 299 1622 1
37 299 1634 6
37 299 1642 1
37 299 1644 8
37 299 1835 1
37 299 1856 3
37 299 1860 1
37 299 1864 1
37 299 1937 2
37 299 1940 2
37 299 1943 1
37 299 1946 1
37 299 1948 1
37 299 1954 1
37 299 1958 1
37 299 1965 1
37 299 1995 1
37 299 1997 1
37 299 2003 2
37 299 2006 1
37 299 2009 1
37 299 2149 1
37 299 2180 1
37 299 2195 1
37 299 2202 2
37 299 2298 2
37 299 2301 2
37 299 2306 1
37 299 2410 1
37 299 2448 2
37 299 2452 1
37 299 2530 1
37 299 2537 1
37 299 2663 1
37 299 2672 1
37 300 2465 1
37 303 1587 1
37 303 1640 1
37 303 1772 1
37 303 1826 1
37 303 2036 1
37 303 2087 1
37 303 2164 1
37 303 2307 1
37 303 2452 1
37 303 2487 1
37 303 2492 1
37 303 2588 1
37 303 2592 1
37 303 2603 1
37 303 2611 1
37 303 2613 1
37 303 2636 2
37 311 1973 1
37 311 2030 1
37 311 2177 1
37 311 2305 1
37 312 2218 1
37 320 1940 1
37 323 2435 1
37 342 1946 1
37 354 1986 1
37 354 2286 1
37 361 2307 1
37 361 2399 1
37 361 2487 1
37 361 2540 2
37 365 2498 1
39 41 1942 1
39 41 1944 1
39 41 1990 1
39 41 2347 1
39 41 2449 1
39 41 2603 1
39 41 2617 1
39 41 2619 1
39 46 1827 1
39 51 2216 2
39 51 2223 2
39 52 2608 1
39 55 1584 1
39 55 1660 1
39 55 1716 1
39 55 1718 3
39 55 1723 12
39 55 1741 2
39 55 1745 5
39 55 1751 4
39 55 1756 2
39 55 1759 2
39 55 1772 6
39 55 1783 2
39 55 1827 4
39 55 1870 1
39 55 1916 1
39 55 2051 1
39 55 2056 1
39 55 2108 1
39 55 2203 1
39 55 2317 1
39 55 2319 1
39 55 2345 1
39 55 2431 2
39 55 2441 1
39 55 2589 3
39 55 2594 4
39 55 2599 1
39 55 2602 6
39 55 2609 17
39 55 2629 1
39 55 2661 2
39 61 2666 2
39 63 2632 1
39 64 2659 1
39 73 1591 21
39 73 1613 3
39 73 1617 4
39 73 1622 7
39 73 1632 7
39 73 1642 1
39 73 1644 2
39 73 1647 1
39 75 1827 2
39 75 1945 1
39 75 2581 1
39 82 2024 3
39 82 2028 2
39 82 2031 2
39 82 2034 4
39 82 2312 1
39 111 1659 1
39 112 2563 1
39 116 1643 2
39 124 1585 2
39 124 1615 1
39 124 1629 1
39 124 1648 1
39 124 1650 1
39 124 1946 3
39 124 1953 1
39 124 1955 3
39 124 1959 2
39 124 1971 1
39 124 1974 1
39 124 1978 1
39 124 1980 2
39 124 1986 1
39 124 1988 1
39 124 2214 12
39 124 2241 1
39 124 2246 1
39 124 2250 1
39 124 2253 1
39 124 2261 1
39 124 2265 1
39 124 2269 2
39 124 2273 1
39 124 2283 3
39 124 2287 1
39 124 2289 1
39 124 2291 2
39 124 2305 2
39 124 2308 3
39 124 2312 2
39 124 2353 1
39 124 2452 1
39 124 2454 1
39 124 2473 1
39 124 2498 2
39 124 2506 2
39 124 2511 1
39 124 2513 1
39 124 2517 1
39 124 2523 1
39 124 2529 1
39 124 2564 2
39 124 2581 1
39 124 2601 6
39 124 2608 1
39 124 2619 1
39 124 2621 1
39 124 2623 3
39 124 2631 3
39 124 2635 3
39 125 2629 1
39 125 2632 2
39 126 1868 2
39 126 1990 1
39 129 1602 1
39 129 1626 2
39 135 2656 1
39 139 2656 1
39 145 1649 1
39 145 2206 1
39 145 2208 3
39 145 2212 2
39 150 1583 4
39 150 1588 1
39 150 1649 3
39 150 1653 1
39 150 1655 1
39 150 1837 1
39 150 1857 1
39 150 1864 1
39 150 1869 1
39 150 1879 4
39 150 1997 1
39 150 2017 1
39 150 2022 1
39 150 2040 1
39 150 2046 2
39 150 2049 1
39 150 2089 1
39 150 2104 1
39 150 2108 1
39 150 2114 4
39 150 2132 1
39 150 2134 1
39 150 2139 1
39 150 2162 1
39 150 2174 1
39 150 2196 1
39 150 2216 3
39 150 2225 1
39 150 2311 1
39 150 2319 1
39 150 2321 1
39 150 2324 2
39 150 2328 1
39 150 2331 1
39 150 2344 1
39 150 2436 1
39 150 2444 4
39 150 2449 1
39 150 2456 1
39 150 2460 1
39 150 2462 1
39 150 2470 1
39 150 2499 2
39 150 2506 6
39 150 2523 3
39 150 2542 2
39 150 2553 1
39 150 2562 2
39 150 2613 1
39 150 2623 1
39 150 2625 1
39 150 2658 1
39 150 2664 1
39 150 2666 1
39 150 2670 1
39 153 2625 1
39 158 2649 1
39 161 2211 1
39 166 1942 1
39 166 2348 3
39 166 2352 2
39 166 2356 4
39 166 2363 3
39 166 2368 1
39 166 2370 6
39 166 2382 5
39 166 2389 6
39 166 2409 1
39 166 2413 3
39 166 2420 1
39 166 2424 1
39 166 2426 3
39 166 2433 1
39 166 2454 1
39 166 2469 1
39 166 2542 1
39 166 2551 1
39 166 2557 4
39 166 2565 1
39 166 2567 1
39 166 2571 10
39 166 2659 2
39 168 2206 1
39 179 2612 1
39 180 1602 1
39 190 2625 1
39 199 1656 1
39 199 2458 1
39 199 2473 1
39 199 2495 3
39 199 2499 1
39 199 2507 1
39 203 2247 1
39 207 2611 1
39 211 2618 1
39 213 2216 2
39 222 2655 1
39 229 1660 1
39 231 1589 1
39 244 2216 1
39 244 2248 1
39 244 2250 2
39 244 2253 2
39 244 2256 2
39 252 1985 1
39 253 2655 1
39 254 2207 1
39 255 1657 2
39 255 1668 1
39 255 1721 1
39 255 1829 4
39 255 2025 1
39 255 2449 1
39 255 2457 1
39 255 2506 6
39 255 2554 4
39 255 2562 1
39 255 2564 3
39 255 2577 2
39 255 2623 1
39 256 1834 1
39 261 2621 1
39 271 1591 3
39 271 1597 2
39 271 1603 3
39 271 1607 3
39 271 1626 3
39 271 1632 4
39 271 1645 1
39 272 2611 1
39 275 1649 3
39 275 1656 3
39 275 1660 1
39 275 1915 1
39 275 1968 3
39 275 1973 1
39 275 1975 1
39 275 1978 1
39 275 1980 4
39 275 1990 1
39 275 2216 1
39 275 2218 4
39 275 2223 2
39 275 2245 2
39 275 2250 1
39 275 2254 2
39 275 2258 2
39 275 2261 2
39 275 2614 1
39 276 1582 1
39 276 1942 1
39 276 1995 2
39 276 1999 1
39 276 2004 1
39 276 2049 1
39 276 2317 3
39 276 2588 2
39 276 2594 1
39 276 2612 1
39 276 2615 1
39 276 2617 1
39 276 2661 5
39 280 1710 1
39 280 1712 1
39 280 1721 1
39 280 1749 2
39 280 1757 1
39 280 1764 1
39 280 1767 1
39 280 1824 1
39 280 2615 1
39 282 2658 1
39 283 2450 1
39 287 2656 1
39 290 2609 1
39 292 2616 1
39 298 1657 1
39 298 1659 1
39 298 1670 2
39 298 1674 3
39 298 1678 13
39 298 1692 57
39 298 1750 1
39 298 1752 2
39 298 1755 5
39 298 1806 1
39 298 1808 7
39 298 1817 4
39 298 1822 4
39 298 1828 1
39 298 1832 1
39 298 1944 1
39 298 2307 1
39 298 2311 1
39 299 1961 3
39 299 1968 2
39 299 1976 1
39 306 2226 1
39 306 2655 1
39 313 2627 1
39 314 2608 1
39 318 2614 1
39 318 2619 1
39 319 1570 2
39 319 1655 1
39 319 1838 1
39 319 1863 1
39 319 1865 1
39 319 1869 7
39 319 1877 1
39 319 1918 2
39 319 1942 1
39 319 1991 1
39 319 1999 8
39 319 2009 7
39 319 2018 5
39 319 2046 4
39 319 2053 1
39 319 2089 6
39 319 2104 2
39 319 2114 5
39 319 2122 1
39 319 2134 1
39 319 2137 3
39 319 2142 1
39 319 2178 2
39 319 2183 3
39 319 2200 1
39 319 2309 1
39 319 2311 1
39 319 2314 2
39 319 2319 2
39 319 2343 1
39 319 2439 2
39 319 2446 2
39 319 2592 1
39 326 2608 1
39 327 2225 1
39 330 1599 1
39 340 2668 1
39 345 1568 2
39 345 1583 1
39 345 1586 2
39 345 1590 2
39 345 1602 1
39 345 1607 2
39 345 1831 1
39 345 1937 1
39 345 1940 1
39 345 1996 1
39 345 2022 2
39 345 2049 2
39 345 2092 1
39 345 2200 1
39 345 2227 1
39 345 2318 1
39 345 2335 1
39 345 2342 1
39 345 2345 1
39 345 2439 1
39 346 1588 1
39 346 1832 1
39 346 1835 1
39 346 1916 1
39 346 1944 1
39 346 1946 1
39 346 1988 1
39 346 2350 7
39 346 2365 1
39 346 2374 1
39 346 2390 12
39 346 2411 1
39 346 2413 5
39 346 2423 2
39 346 2601 1
39 346 2609 1
39 346 2632 1
39 346 2634 3
39 346 2656 1
39 346 2661 1
39 346 2668 1
39 351 1905 1
39 361 2224 1
39 364 1648 1
41 55 1917 1
41 55 1983 1
41 55 2433 1
41 55 2441 1
41 55 2607 1
41 55 2612 2
41 55 2618 1
41 58 2215 1
41 63 2634 1
41 64 2221 1
41 64 2661 1
41 69 2614 1
41 74 1663 1
41 75 2208 1
41 75 2253 1
41 76 2628 1
41 77 1591 25
41 77 1617 2
41 77 1625 5
41 77 1632 1
41 77 1637 4
41 77 1644 3
41 77 1649 1
41 78 1981 1
41 82 1589 1
41 82 1658 1
41 82 1830 1
41 82 1985 1
41 82 2056 1
41 82 2187 1
41 82 2200 1
41 82 2205 1
41 82 2226 3
41 82 2230 2
41 82 2236 1
41 82 2240 1
41 82 2245 2
41 82 2253 3
41 82 2446 3
41 82 2470 1
41 82 2492 1
41 82 2494 1
41 82 2496 1
41 82 2498 1
41 82 2505 1
41 82 2509 1
41 82 2512 1
41 82 2514 1
41 82 2518 1
41 82 2520 1
41 82 2527 1
41 82 2529 4
41 82 2535 1
41 82 2538 1
41 82 2542 1
41 82 2576 1
41 88 1828 1
41 96 1664 1
41 96 1667 1
41 96 1676 1
41 96 1680 4
41 96 1685 1
41 96 1693 1
41 96 1710 1
41 96 1752 3
41 96 1756 1
41 96 1761 1
41 96 1770 1
41 96 1774 2
41 96 1779 1
41 96 1795 1
41 96 1797 1
41 96 1801 1
41 96 1808 1
41 96 2346 1
41 100 2615 1
41 107 2542 1
41 121 2019 1
41 124 1657 1
41 124 1664 1
41 124 1667 2
41 124 1681 1
41 124 1691 1
41 124 1699 3
41 124 1718 1
41 124 1720 2
41 124 1723 1
41 124 1725 2
41 124 1732 1
41 124 1734 5
41 124 1744 1
41 124 1753 1
41 124 1767 1
41 124 1773 1
41 124 1779 2
41 124 1782 1
41 124 1825 1
41 124 1827 1
41 124 1830 2
41 124 1833 1
41 124 1837 1
41 124 1868 6
41 124 1876 1
41 124 1943 1
41 124 1945 1
41 124 2202 1
41 124 2319 1
41 124 2328 2
41 124 2332 1
41 124 2589 1
41 124 2611 1
41 124 2621 1
41 124 2627 2
41 124 2630 1
41 124 2636 1
41 125 2634 1
41 126 1943 1
41 126 2204 1
41 126 2210 1
41 126 2314 1
41 127 2211 1
41 127 2213 2
41 128 2626 2
41 129 1589 1
41 130 2607 1
41 145 2222 1
41 145 2224 1
41 145 2232 1
41 145 2240 1
41 145 2245 2
41 145 2248 1
41 145 2251 2
41 150 1658 2
41 150 1662 1
41 150 1827 4
41 150 1832 1
41 150 1917 1
41 150 1944 1
41 150 1979 2
41 150 1985 4
41 150 2449 1
41 150 2541 1
41 150 2609 2
41 150 2625 1
41 150 2633 2
41 150 2636 1
41 150 2658 1
41 153 2626 1
41 159 2630 1
41 166 1585 1
41 166 1588 1
41 166 1657 2
41 166 1830 2
41 166 1834 1
41 166 1942 2
41 166 1945 1
41 166 1971 1
41 166 1988 1
41 166 2049 1
41 166 2202 1
41 166 2223 1
41 166 2225 17
41 166 2259 4
41 166 2264 6
41 166 2271 2
41 166 2289 2
41 166 2294 1
41 166 2355 1
41 166 2394 1
41 166 2429 1
41 166 2634 2
41 168 1756 1
41 168 1761 1
41 168 1766 1
41 168 1768 1
41 168 1782 1
41 168 1786 1
41 168 1801 1
41 168 1805 1
41 168 1831 1
41 171 2606 1
41 179 2613 1
41 180 1589 1
41 182 2210 1
41 182 2213 1
41 182 2583 1
41 190 2625 2
41 190 2635 1
41 193 1663 1
41 198 2221 1
41 199 1654 1
41 199 2582 2
41 202 2232 1
41 202 2243 1
41 207 2611 1
41 209 1827 1
41 211 2618 1
41 222 2657 1
41 245 2661 1
41 252 2659 1
41 253 2637 1
41 254 1828 2
41 255 1575 1
41 255 1584 1
41 255 1841 1
41 255 1942 1
41 255 1944 1
41 255 2052 1
41 255 2054 1
41 255 2057 1
41 255 2087 1
41 255 2096 3
41 255 2100 1
41 255 2201 1
41 255 2228 1
41 255 2231 1
41 255 2235 2
41 255 2258 1
41 255 2263 1
41 255 2265 1
41 255 2305 2
41 255 2312 1
41 255 2319 1
41 255 2322 1
41 255 2327 2
41 255 2331 3
41 255 2336 2
41 255 2434 1
41 255 2444 2
41 255 2598 2
41 255 2604 1
41 255 2610 1
41 255 2612 5
41 255 2618 2
41 255 2623 1
41 255 2625 1
41 255 2628 2
41 255 2632 1
41 255 2636 1
41 255 2658 3
41 255 2663 1
41 261 2612 1
41 269 1651 1
41 273 1649 1
41 275 1583 1
41 275 1830 2
41 275 1836 1
41 275 2614 1
41 275 2630 1
41 276 1917 2
41 276 2187 1
41 276 2204 1
41 276 2209 1
41 276 2213 1
41 276 2215 1
41 276 2219 2
41 276 2399 1
41 276 2442 2
41 282 2660 1
41 283 2583 1
41 284 2607 1
41 287 2332 1
41 287 2502 1
41 292 2617 1
41 298 1570 2
41 298 1574 1
41 298 1577 1
41 298 1580 1
41 298 1584 5
41 298 1844 1
41 298 1846 1
41 298 1848 9
41 298 1858 3
41 298 1862 2
41 298 1865 3
41 298 1874 5
41 298 1886 5
41 298 1892 1
41 298 1894 1
41 298 1896 1
41 298 1898 1
41 298 1900 1
41 298 1903 1
41 298 1906 6
41 298 1913 2
41 298 1918 2
41 298 1928 5
41 298 1939 1
41 298 1941 1
41 298 1944 1
41 298 1991 1
41 298 1995 1
41 298 2000 1
41 298 2014 5
41 298 2021 3
41 298 2042 1
41 298 2045 1
41 298 2048 1
41 298 2052 1
41 298 2055 2
41 298 2058 2
41 298 2062 4
41 298 2067 11
41 298 2079 8
41 298 2092 1
41 298 2094 6
41 298 2102 10
41 298 2113 1
41 298 2115 3
41 298 2122 2
41 298 2129 4
41 298 2149 1
41 298 2154 9
41 298 2164 2
41 298 2168 8
41 298 2195 1
41 298 2201 3
41 298 2208 4
41 298 2317 3
41 298 2323 1
41 298 2329 1
41 298 2339 2
41 298 2342 2
41 298 2433 1
41 298 2435 1
41 298 2438 2
41 298 2445 1
41 298 2447 1
41 298 2470 32
41 298 2505 1
41 298 2508 4
41 298 2515 1
41 298 2517 1
41 298 2519 7
41 298 2527 13
41 298 2541 2
41 300 2604 1
41 305 1827 3
41 305 1989 1
41 308 2607 1
41 309 1631 1
41 310 1650 1
41 315 2211 1
41 317 1832 1
41 318 2619 1
41 319 1658 1
41 319 1662 2
41 319 1775 1
41 319 1827 4
41 319 1835 3
41 319 1917 2
41 319 2204 1
41 319 2214 4
41 319 2219 2
41 319 2222 1
41 319 2344 1
41 319 2449 1
41 319 2457 1
41 319 2460 1
41 319 2464 2
41 319 2550 1
41 319 2553 2
41 319 2559 1
41 319 2566 1
41 319 2570 1
41 319 2580 3
41 320 2237 1
41 326 2609 1
41 332 1980 1
41 345 1650 1
41 345 1653 1
41 345 1657 1
41 345 1944 2
41 345 1948 1
41 345 1979 1
41 345 1985 1
41 345 1987 2
41 345 2442 2
41 345 2659 2
41 346 1652 2
41 346 1915 1
41 346 1944 1
41 346 2348 15
41 346 2364 1
41 346 2366 2
41 346 2370 1
41 346 2373 1
41 346 2375 1
41 346 2381 1
41 346 2386 2
41 346 2400 2
41 346 2420 5
41 346 2426 3
41 346 2430 2
41 346 2447 1
41 346 2582 1
41 346 2602 1
41 346 2604 1
41 346 2632 1
41 351 1838 1
41 360 2209 1
41 364 1827 1
41 364 1830 1
41 367 2613 1
42 63 1825 2
42 98 2251 1
42 125 1682 16
42 125 1702 4
42 125 1709 1
42 125 1712 1
42 125 1803 3
42 125 1820 1
42 125 1823 1
42 125 1825 1
42 128 1823 1
42 128 1825 2
42 159 1685 1
42 159 1754 2
42 159 1810 2
42 159 1816 1
42 159 1825 1
42 160 2192 1
42 184 1668 1
42 184 1670 3
42 184 1674 2
42 184 1679 1
42 184 1749 1
42 184 1792 1
42 184 1800 2
42 184 1827 1
42 184 1831 3
42 184 1837 3
42 184 1963 1
42 184 1985 2
42 184 2029 3
42 184 2033 4
42 184 2041 10
42 184 2057 2
42 184 2062 1
42 184 2065 2
42 184 2068 3
42 184 2072 2
42 184 2075 1
42 184 2080 2
42 184 2190 2
42 184 2196 7
42 184 2204 1
42 184 2208 11
42 184 2222 1
42 184 2224 8
42 184 2233 2
42 184 2237 1
42 184 2241 12
42 184 2255 1
42 184 2262 1
42 184 2266 3
42 184 2270 4
42 184 2275 1
42 184 2280 4
42 184 2286 1
42 184 2322 2
42 184 2328 1
42 184 2352 4
42 184 2413 1
42 184 2437 1
42 184 2479 1
42 184 2491 1
42 184 2520 1
42 184 2530 2
42 184 2533 2
42 184 2538 2
42 199 1567 8
42 199 1576 7
42 199 1584 10
42 199 1595 13
42 199 1668 1
42 199 1671 2
42 199 1674 1
42 199 1676 4
42 199 1714 1
42 199 1788 2
42 199 1791 3
42 199 1796 7
42 199 1822 1
42 199 1829 1
42 199 1906 1
42 199 1912 1
42 199 1938 1
42 199 1976 1
42 199 1990 2
42 199 1997 1
42 199 2007 1
42 199 2029 1
42 199 2241 1
42 199 2254 1
42 199 2312 1
42 199 2316 1
42 199 2330 1
42 199 2332 1
42 199 2607 1
42 199 2626 1
42 257 2254 1
42 260 1683 2
42 260 1689 13
42 260 1730 1
42 260 1732 1
42 260 1749 3
42 260 1753 1
42 260 1755 1
42 260 1804 1
42 294 1826 1
42 317 1570 2
42 317 1574 2
42 317 1590 4
42 317 1596 1
42 317 1607 1
42 317 1650 4
42 317 1668 1
42 317 1672 1
42 317 1693 2
42 317 1812 1
42 317 1816 1
42 317 1830 1
42 317 1936 1
42 317 1953 1
42 317 1973 1
42 317 2054 1
42 317 2073 3
42 317 2079 2
42 317 2182 3
42 317 2199 2
42 317 2202 8
42 317 2213 2
42 317 2219 1
42 317 2222 1
42 317 2236 2
42 317 2239 2
42 317 2246 1
42 317 2254 1
42 317 2286 1
42 317 2355 1
42 317 2357 2
42 317 2360 6
42 317 2374 1
42 317 2390 1
42 317 2393 4
42 317 2410 1
42 317 2412 1
42 317 2439 1
42 317 2447 1
42 317 2463 1
42 317 2468 13
42 317 2494 1
42 317 2497 1
42 317 2511 2
42 317 2516 3
42 317 2521 3
42 317 2527 1
42 317 2533 1
42 317 2550 1
42 317 2562 2
42 317 2566 2
42 317 2569 2
42 317 2572 1
42 317 2575 4
42 317 2580 4
42 317 2585 14
42 317 2600 1
42 317 2602 1
42 317 2605 1
42 317 2608 2
42 324 1800 1
42 335 1668 1
42 335 1684 7
42 335 1701 1
42 335 1713 2
42 335 1721 1
42 335 1723 1
42 335 1725 1
42 335 1727 1
42 335 1732 1
42 335 1737 1
42 335 1742 4
42 335 1748 1
42 335 1750 1
42 335 1752 2
42 335 1755 2
42 335 1761 1
42 335 1795 12
42 335 1809 12
42 335 1822 2
42 335 1825 1
42 335 1830 1
42 335 1851 1
42 335 1907 2
42 335 1964 1
42 335 1975 1
42 335 1982 2
42 335 1985 1
42 335 1988 2
42 335 1994 1
42 335 1998 1
42 335 2007 1
42 335 2027 1
42 335 2138 1
42 335 2166 1
42 335 2184 1
42 335 2189 1
42 335 2191 1
42 335 2202 3
42 335 2206 3
42 335 2213 2
42 335 2222 1
42 335 2231 4
42 335 2236 3
42 335 2253 2
42 335 2258 1
42 335 2279 1
42 335 2312 2
42 335 2338 2
42 335 2342 1
42 335 2352 2
42 335 2359 6
42 335 2366 2
42 335 2370 6
42 335 2379 1
42 335 2384 1
42 335 2386 3
42 335 2390 2
42 335 2393 9
42 335 2409 2
42 335 2423 1
42 335 2449 1
42 335 2491 1
42 335 2496 1
42 335 2499 2
42 335 2533 1
42 335 2558 1
42 335 2579 1
42 335 2603 1
42 335 2606 2
42 335 2622 1
42 342 1829 1
42 343 2438 1
42 359 1577 3
42 359 1581 1
42 359 1587 2
42 359 1591 3
42 359 1596 2
42 359 1601 1
42 359 1604 2
42 359 1616 1
42 359 1673 1
42 359 1879 1
42 359 1993 2
42 359 1996 2
42 359 2001 1
42 359 2003 2
42 359 2010 1
42 359 2080 1
42 359 2083 1
42 359 2160 1
42 359 2199 2
42 359 2207 1
42 359 2213 1
42 359 2240 1
42 359 2242 1
42 359 2261 2
42 359 2265 2
42 359 2271 2
42 359 2278 1
42 359 2280 4
42 359 2286 1
42 359 2309 1
42 359 2312 2
42 359 2317 4
42 359 2323 2
42 359 2327 2
42 359 2350 2
42 359 2355 1
42 359 2372 1
42 359 2386 1
42 359 2397 1
42 359 2399 1
42 359 2402 1
42 359 2410 2
42 359 2509 2
42 359 2514 1
42 359 2538 1
42 359 2555 1
43 55 1643 1
43 63 2559 1
43 73 1636 2
43 73 1865 2
43 73 1876 2
43 73 1883 4
43 73 1888 1
43 73 1946 1
43 73 2122 1
43 73 2138 6
43 73 2146 1
43 73 2164 1
43 73 2172 1
43 73 2177 1
43 73 2182 1
43 73 2211 1
43 73 2231 1
43 73 2537 1
43 77 1839 2
43 77 1843 2
43 77 1871 1
43 77 1940 1
43 77 1966 1
43 77 2108 1
43 77 2115 2
43 77 2130 1
43 77 2133 1
43 77 2144 1
43 77 2246 1
43 77 2438 1
43 78 1663 1
43 80 2129 1
43 82 1590 4
43 82 1596 3
43 82 1601 1
43 82 1606 1
43 82 1612 2
43 82 1626 2
43 82 1634 1
43 82 1636 1
43 82 1640 5
43 83 1939 1
43 92 1567 1
43 92 1571 1
43 92 1584 1
43 92 1589 1
43 92 1591 2
43 92 1595 2
43 92 1610 1
43 92 1629 1
43 92 1641 1
43 92 1646 1
43 92 1652 1
43 92 1849 1
43 92 1852 4
43 92 1861 2
43 92 1867 1
43 92 1870 1
43 92 1873 3
43 92 1899 2
43 92 1919 1
43 92 1925 1
43 92 1932 2
43 92 1943 3
43 92 1947 2
43 92 1951 1
43 92 1959 4
43 92 1964 3
43 92 1978 1
43 92 1980 1
43 92 2004 1
43 92 2006 1
43 92 2008 4
43 92 2013 3
43 92 2017 7
43 92 2031 1
43 92 2034 1
43 92 2039 2
43 92 2050 1
43 92 2055 1
43 92 2057 1
43 92 2060 1
43 92 2063 2
43 92 2074 5
43 92 2105 1
43 92 2108 1
43 92 2110 1
43 92 2112 4
43 92 2172 1
43 92 2176 1
43 92 2181 1
43 92 2186 1
43 92 2200 1
43 92 2202 3
43 92 2209 1
43 92 2211 1
43 92 2213 1
43 92 2237 1
43 92 2250 1
43 92 2252 1
43 92 2345 1
43 92 2348 6
43 92 2357 7
43 92 2371 1
43 92 2373 1
43 92 2375 1
43 92 2385 1
43 92 2536 5
43 92 2548 1
43 92 2567 1
43 92 2587 7
43 100 2565 1
43 116 1594 1
43 116 1596 2
43 116 1599 3
43 116 1604 13
43 116 1624 1
43 116 1626 1
43 116 1629 1
43 116 1631 1
43 116 1638 2
43 116 1852 1
43 116 1866 1
43 116 1880 1
43 116 2027 1
43 116 2238 1
43 116 2254 1
43 116 2313 1
43 116 2596 1
43 116 2671 1
43 117 2553 1
43 124 1660 1
43 129 1588 1
43 129 1841 2
43 129 1871 1
43 129 1886 1
43 129 1888 2
43 129 1944 1
43 129 1997 1
43 129 2007 3
43 129 2011 2
43 129 2014 1
43 129 2017 1
43 129 2021 1
43 129 2117 1
43 129 2131 13
43 129 2145 7
43 129 2153 4
43 129 2375 1
43 129 2479 1
43 129 2496 1
43 129 2535 1
43 129 2540 1
43 129 2542 2
43 129 2584 1
43 129 2598 1
43 129 2671 1
43 145 1662 1
43 153 2555 1
43 159 2558 1
43 166 1660 1
43 180 1877 2
43 180 1880 1
43 180 1886 1
43 180 1888 2
43 180 1891 2
43 180 1895 2
43 180 1899 1
43 180 1901 2
43 180 1904 1
43 180 1906 1
43 180 1908 2
43 180 1912 1
43 180 1919 1
43 180 1936 1
43 180 1940 3
43 180 2109 5
43 180 2117 2
43 180 2120 1
43 180 2130 2
43 180 2134 1
43 180 2138 3
43 180 2142 3
43 180 2151 1
43 180 2154 3
43 180 2158 1
43 180 2169 1
43 180 2171 3
43 180 2175 1
43 180 2184 1
43 180 2186 1
43 180 2193 2
43 180 2196 1
43 180 2198 2
43 180 2201 1
43 180 2204 1
43 180 2210 2
43 180 2213 1
43 180 2220 1
43 180 2225 1
43 180 2230 4
43 180 2344 1
43 180 2389 8
43 180 2407 5
43 180 2413 5
43 180 2423 4
43 180 2430 5
43 180 2437 14
43 180 2455 2
43 180 2459 1
43 180 2463 1
43 180 2467 1
43 180 2477 3
43 180 2481 1
43 180 2483 3
43 180 2487 1
43 180 2492 10
43 180 2504 3
43 180 2508 2
43 180 2511 1
43 180 2513 12
43 180 2530 2
43 180 2634 1
43 180 2649 1
43 188 1751 1
43 194 1592 1
43 194 1613 1
43 194 1648 1
43 194 1870 2
43 194 1878 4
43 194 1883 3
43 194 1887 1
43 194 2111 2
43 194 2247 1
43 194 2250 1
43 194 2337 1
43 194 2390 1
43 194 2437 1
43 194 2533 2
43 194 2590 1
43 194 2596 1
43 211 2564 1
43 216 1583 1
43 216 1588 1
43 216 1867 1
43 216 1881 1
43 216 1892 2
43 216 1902 1
43 216 1904 8
43 216 1921 3
43 216 1937 3
43 216 1941 2
43 216 1944 1
43 216 2002 1
43 216 2004 1
43 216 2104 1
43 216 2118 1
43 216 2124 1
43 216 2160 2
43 216 2169 1
43 216 2171 3
43 216 2175 2
43 216 2179 1
43 216 2182 1
43 216 2186 1
43 216 2188 1
43 216 2190 1
43 216 2192 5
43 216 2199 5
43 216 2211 1
43 216 2214 1
43 216 2221 1
43 216 2244 1
43 216 2340 2
43 216 2344 1
43 216 2551 1
43 216 2587 5
43 216 2635 1
43 216 2641 1
43 216 2643 1
43 216 2662 1
43 216 2665 3
43 225 2222 1
43 231 1573 1
43 231 1936 1
43 231 1945 1
43 231 2019 1
43 231 2099 1
43 231 2108 1
43 231 2114 3
43 231 2355 1
43 231 2370 1
43 231 2390 1
43 231 2417 6
43 231 2426 1
43 231 2449 1
43 231 2477 1
43 231 2483 1
43 231 2487 1
43 231 2492 4
43 231 2497 11
43 231 2509 1
43 231 2518 1
43 231 2524 1
43 231 2584 1
43 231 2633 1
43 232 2566 1
43 238 2561 1
43 239 1663 1
43 246 1568 1
43 246 1656 1
43 246 1843 1
43 246 1896 1
43 246 1901 2
43 246 1906 1
43 246 1908 2
43 246 1931 1
43 246 1940 2
43 246 1944 1
43 246 2024 1
43 246 2051 1
43 246 2087 1
43 246 2117 1
43 246 2122 1
43 246 2125 2
43 246 2142 1
43 246 2144 1
43 246 2157 3
43 246 2171 2
43 246 2178 1
43 246 2180 1
43 246 2183 1
43 246 2185 1
43 246 2187 1
43 246 2189 2
43 246 2195 3
43 246 2201 1
43 246 2203 1
43 246 2212 2
43 246 2216 1
43 246 2220 2
43 246 2230 4
43 246 2235 1
43 246 2286 2
43 246 2369 1
43 246 2548 1
43 255 1607 2
43 255 1612 1
43 255 1625 1
43 255 1643 2
43 255 1646 1
43 255 1660 1
43 261 2562 2
43 266 2217 1
43 271 1872 1
43 271 1877 1
43 271 1981 1
43 271 2104 1
43 271 2185 1
43 271 2248 2
43 271 2338 1
43 271 2342 1
43 271 2344 1
43 271 2373 1
43 271 2388 2
43 271 2392 5
43 271 2408 4
43 271 2413 20
43 271 2435 3
43 271 2439 1
43 271 2449 2
43 271 2467 1
43 271 2475 3
43 271 2483 2
43 271 2489 7
43 271 2500 1
43 271 2505 1
43 271 2524 2
43 271 2530 2
43 271 2584 1
43 273 1640 1
43 273 1658 1
43 273 1661 1
43 273 1667 1
43 273 1669 4
43 273 1684 1
43 273 1695 1
43 273 1713 1
43 273 1722 1
43 273 1727 2
43 273 1731 1
43 273 1734 1
43 273 1737 1
43 273 1741 1
43 273 1743 2
43 273 1752 7
43 273 1760 1
43 273 1770 2
43 273 1774 5
43 273 1780 1
43 273 1783 2
43 273 1786 1
43 273 1789 1
43 273 1813 1
43 273 1892 1
43 273 1900 1
43 273 2111 2
43 273 2116 2
43 273 2340 2
43 273 2479 2
43 273 2542 2
43 273 2554 1
43 273 2559 1
43 273 2561 3
43 273 2566 1
43 273 2569 1
43 273 2587 8
43 273 2596 1
43 273 2601 1
43 273 2603 1
43 273 2615 5
43 273 2624 1
43 273 2629 4
43 276 1590 2
43 276 1593 1
43 276 1596 1
43 276 1598 1
43 276 1604 6
43 276 1611 7
43 276 1620 13
43 276 1640 5
43 276 1648 2
43 290 2553 1
43 293 2672 1
43 300 2550 1
43 309 1867 1
43 309 1877 2
43 309 1880 2
43 309 1883 6
43 309 1890 1
43 309 1894 1
43 309 1940 1
43 309 2105 2
43 309 2110 1
43 309 2112 2
43 309 2338 4
43 309 2527 1
43 309 2533 1
43 309 2597 1
43 314 2553 1
43 316 2124 1
43 319 1660 1
43 320 2157 1
43 330 1602 1
43 330 1616 1
43 330 1634 1
43 330 1637 2
43 330 1641 1
43 330 1644 2
43 330 1647 2
43 330 1654 1
43 330 1656 1
43 330 1831 1
43 330 1833 1
43 330 1844 1
43 330 1848 1
43 330 1854 1
43 330 1856 1
43 330 1873 2
43 330 2034 2
43 330 2050 1
43 330 2061 1
43 330 2066 1
43 330 2068 1
43 330 2078 1
43 330 2086 2
43 330 2161 2
43 330 2182 1
43 330 2187 1
43 330 2189 1
43 330 2214 1
43 330 2237 1
43 330 2359 1
43 330 2362 1
43 330 2391 1
43 330 2393 1
43 330 2396 2
43 330 2425 1
43 330 2427 1
43 330 2440 7
43 330 2449 2
43 330 2487 1
43 330 2492 1
43 330 2495 2
43 330 2498 1
43 330 2502 2
43 330 2506 1
43 330 2508 2
43 330 2512 2
43 330 2528 1
43 330 2535 2
43 330 2541 1
43 330 2545 1
43 330 2548 1
43 330 2552 1
43 330 2558 2
43 330 2562 1
43 330 2565 1
43 330 2568 1
43 330 2592 1
43 330 2633 1
43 330 2639 1
43 330 2643 1
43 330 2649 1
43 330 2660 1
43 330 2662 3
43 341 1667 1
43 341 1721 1
43 341 1812 1
43 341 1827 1
43 341 1878 3
43 341 1882 3
43 341 1887 1
43 341 2236 1
43 341 2345 1
43 341 2371 1
43 345 1630 1
43 349 2225 1
43 352 1937 1
44 45 1572 1
44 45 2233 3
44 45 2239 1
44 45 2306 1
44 51 1668 1
44 52 2468 2
44 53 1946 1
44 53 2265 1
44 55 2288 1
44 57 1952 1
44 57 2288 1
44 61 1978 1
44 63 2498 1
44 64 2443 2
44 65 1941 1
44 66 2218 1
44 66 2226 7
44 66 2236 2
44 66 2239 1
44 66 2241 1
44 66 2245 9
44 66 2255 4
44 66 2297 1
44 67 1577 2
44 67 1591 1
44 67 1599 1
44 67 1609 5
44 67 1615 2
44 67 1618 1
44 67 1620 1
44 67 1629 2
44 67 1850 1
44 67 1939 1
44 67 1986 2
44 67 2120 1
44 67 2129 1
44 67 2131 1
44 67 2140 1
44 67 2154 1
44 67 2164 1
44 67 2303 1
44 67 2311 1
44 67 2446 1
44 67 2471 2
44 67 2476 1
44 67 2485 1
44 67 2489 1
44 67 2530 1
44 67 2578 1
44 67 2581 1
44 67 2587 3
44 67 2595 1
44 67 2601 1
44 67 2614 5
44 67 2621 7
44 67 2629 3
44 67 2644 1
44 67 2649 1
44 67 2651 3
44 67 2662 3
44 67 2668 1
44 70 2503 1
44 72 1572 2
44 72 1581 1
44 72 1815 1
44 72 1993 2
44 72 2307 3
44 72 2471 2
44 72 2481 1
44 72 2521 1
44 72 2525 1
44 72 2550 2
44 72 2556 1
44 72 2570 1
44 72 2572 5
44 72 2580 2
44 72 2583 1
44 72 2586 2
44 72 2590 4
44 72 2597 1
44 72 2617 2
44 72 2631 1
44 73 1663 1
44 78 1572 1
44 78 1588 1
44 78 1592 1
44 78 1601 1
44 78 1632 2
44 78 1845 5
44 78 1851 1
44 78 1854 1
44 78 1856 1
44 78 1902 1
44 78 1904 2
44 78 1986 2
44 78 2008 2
44 78 2011 1
44 78 2027 2
44 78 2108 1
44 78 2110 1
44 78 2115 1
44 78 2118 1
44 78 2120 29
44 78 2150 2
44 78 2153 1
44 78 2158 1
44 78 2174 1
44 78 2310 2
44 78 2315 1
44 78 2322 4
44 78 2329 4
44 78 2334 1
44 78 2336 6
44 78 2345 2
44 78 2348 1
44 78 2350 14
44 78 2366 1
44 78 2389 1
44 78 2393 2
44 78 2396 1
44 78 2465 1
44 78 2474 1
44 78 2497 1
44 85 1942 1
44 89 2294 2
44 105 2206 2
44 105 2211 1
44 107 2278 1
44 109 1939 1
44 110 2236 1
44 113 1575 1
44 113 1595 2
44 113 1618 1
44 113 1653 1
44 113 1937 1
44 113 1948 1
44 113 1953 1
44 113 2033 1
44 113 2104 1
44 113 2112 2
44 113 2115 5
44 113 2121 1
44 113 2133 1
44 113 2140 1
44 113 2144 1
44 113 2146 1
44 113 2156 1
44 113 2172 1
44 113 2475 2
44 113 2489 1
44 113 2494 1
44 113 2502 2
44 113 2507 1
44 113 2650 1
44 113 2652 1
44 114 1595 1
44 114 1599 1
44 114 1606 1
44 114 1615 1
44 114 1633 1
44 114 2024 1
44 114 2104 1
44 114 2175 3
44 114 2302 2
44 114 2309 2
44 114 2451 1
44 114 2472 1
44 114 2483 1
44 121 2265 1
44 132 1578 2
44 132 1587 1
44 132 1599 1
44 132 1608 1
44 132 1610 1
44 132 1614 1
44 132 1618 1
44 132 1627 1
44 132 1629 1
44 132 1634 1
44 132 1637 1
44 132 1645 1
44 132 1647 2
44 132 1652 4
44 132 1657 1
44 132 1660 2
44 132 1844 1
44 132 2010 1
44 132 2149 1
44 132 2166 1
44 132 2460 1
44 132 2482 2
44 132 2492 1
44 132 2531 1
44 132 2535 1
44 132 2537 2
44 132 2541 1
44 132 2543 1
44 132 2648 2
44 132 2653 1
44 132 2657 2
44 132 2662 1
44 133 1993 1
44 133 2285 1
44 135 1978 1
44 137 1814 1
44 137 1985 1
44 137 2184 1
44 137 2190 1
44 137 2192 1
44 137 2198 6
44 139 2447 2
44 144 1571 1
44 144 1991 1
44 144 2299 1
44 144 2303 2
44 144 2462 1
44 144 2478 1
44 144 2504 1
44 144 2650 2
44 145 1950 1
44 145 2264 1
44 153 2492 2
44 154 2185 1
44 160 1974 1
44 160 2294 1
44 160 2296 1
44 163 1661 1
44 163 1663 1
44 163 1828 2
44 163 2039 4
44 163 2048 2
44 163 2051 4
44 163 2060 6
44 163 2071 7
44 163 2151 1
44 163 2191 3
44 163 2195 1
44 163 2198 1
44 163 2201 2
44 163 2211 1
44 163 2320 1
44 163 2466 1
44 163 2471 1
44 163 2482 1
44 163 2484 1
44 167 1671 1
44 167 2178 1
44 169 1572 2
44 169 1591 1
44 169 1617 1
44 169 1631 1
44 169 1685 1
44 169 1687 1
44 169 1690 1
44 169 1697 1
44 169 1700 1
44 169 1829 1
44 169 1853 1
44 169 1869 1
44 169 1928 1
44 169 1989 1
44 169 2131 1
44 169 2136 1
44 169 2139 1
44 169 2141 2
44 169 2144 1
44 169 2414 1
44 169 2450 1
44 169 2472 2
44 169 2489 1
44 169 2500 1
44 169 2521 3
44 169 2528 1
44 169 2596 1
44 169 2653 2
44 169 2656 1
44 169 2664 2
44 169 2667 2
44 175 1946 1
44 175 2442 2
44 183 1575 1
44 183 1583 1
44 183 1587 3
44 183 1600 2
44 183 1604 1
44 183 1607 1
44 183 1618 1
44 183 1632 2
44 183 1845 8
44 183 1855 2
44 183 1872 1
44 183 1875 1
44 183 1882 2
44 183 1885 3
44 183 1889 7
44 183 1897 1
44 183 1904 2
44 183 1908 2
44 183 1914 3
44 183 1919 3
44 183 1923 4
44 183 1929 1
44 183 1935 2
44 183 2002 1
44 183 2008 1
44 183 2011 1
44 183 2016 1
44 183 2018 2
44 183 2025 1
44 183 2034 4
44 183 2095 1
44 183 2102 1
44 183 2107 1
44 183 2109 11
44 183 2121 15
44 183 2411 3
44 183 2442 2
44 183 2463 1
44 183 2466 1
44 183 2471 1
44 183 2474 1
44 183 2491 1
44 183 2496 1
44 183 2523 2
44 183 2529 1
44 183 2633 1
44 183 2641 1
44 183 2644 1
44 187 2420 1
44 189 2278 1
44 190 2491 1
44 195 1828 1
44 195 2449 1
44 197 1952 1
44 198 1577 1
44 198 1616 1
44 198 1660 1
44 198 1662 1
44 198 1899 2
44 198 1928 1
44 198 1995 2
44 198 2023 1
44 198 2117 1
44 198 2165 1
44 198 2179 1
44 198 2182 2
44 198 2190 2
44 198 2205 1
44 198 2215 1
44 198 2471 1
44 198 2474 1
44 198 2479 2
44 198 2482 1
44 198 2486 1
44 198 2500 1
44 198 2503 1
44 198 2525 1
44 198 2528 1
44 198 2530 1
44 198 2543 1
44 198 2587 1
44 198 2592 4
44 198 2598 1
44 198 2600 12
44 198 2613 1
44 198 2619 1
44 198 2622 1
44 198 2624 1
44 198 2632 2
44 198 2648 1
44 198 2651 13
44 201 2463 1
44 202 2265 1
44 203 1942 1
44 203 1984 1
44 205 2480 2
44 213 1712 1
44 213 1766 1
44 217 1569 2
44 217 1572 1
44 217 2323 1
44 232 2479 1
44 234 1871 1
44 234 1987 1
44 234 2441 3
44 234 2446 1
44 234 2483 1
44 234 2496 1
44 234 2500 1
44 234 2632 2
44 239 2172 1
44 239 2206 2
44 239 2212 1
44 239 2299 1
44 239 2303 1
44 239 2414 1
44 239 2442 3
44 239 2493 1
44 239 2519 1
44 239 2523 1
44 239 2527 1
44 239 2530 2
44 239 2534 1
44 239 2553 2
44 244 2276 1
44 244 2298 1
44 245 2444 1
44 251 2420 1
44 257 1944 1
44 265 1667 1
44 265 2299 1
44 268 1953 1
44 268 1970 1
44 274 1575 1
44 274 1579 1
44 274 1582 1
44 274 1584 2
44 274 1590 1
44 274 1600 2
44 274 1614 1
44 274 1617 1
44 274 1660 1
44 274 1846 1
44 274 1848 1
44 274 1854 2
44 274 1869 1
44 274 1876 1
44 274 1879 2
44 274 1883 1
44 274 1903 1
44 274 1909 1
44 274 1911 1
44 274 1915 1
44 274 1919 2
44 274 1926 2
44 274 1932 1
44 274 1934 1
44 274 1965 1
44 274 1996 5
44 274 2016 1
44 274 2019 1
44 274 2032 1
44 274 2039 1
44 274 2101 1
44 274 2104 1
44 274 2106 1
44 274 2108 1
44 274 2303 1
44 274 2471 1
44 274 2474 1
44 274 2484 2
44 274 2489 1
44 274 2518 1
44 274 2661 1
44 274 2667 1
44 278 1939 1
44 278 1952 1
44 278 2313 1
44 278 2399 1
44 282 2443 2
44 287 2445 1
44 289 2169 1
44 289 2303 1
44 289 2310 1
44 289 2520 1
44 289 2524 1
44 289 2529 2
44 296 2283 1
44 299 1869 1
44 299 1872 5
44 299 1880 1
44 299 1885 1
44 299 1888 1
44 299 1890 3
44 299 1894 1
44 299 1900 1
44 299 1907 1
44 299 1912 1
44 299 1916 2
44 299 1919 3
44 299 1929 1
44 299 1931 2
44 299 1934 2
44 299 1945 1
44 299 1947 1
44 299 1954 5
44 299 1960 1
44 299 2007 1
44 299 2152 1
44 299 2298 2
44 299 2447 2
44 299 2465 1
44 299 2476 1
44 299 2486 1
44 299 2494 1
44 299 2535 1
44 300 2464 2
44 303 1573 1
44 303 1853 1
44 303 1871 1
44 303 1905 1
44 303 1939 1
44 303 1988 1
44 303 2018 4
44 303 2135 1
44 303 2143 1
44 303 2151 3
44 303 2157 1
44 303 2448 2
44 303 2472 1
44 303 2475 1
44 303 2593 1
44 303 2619 2
44 303 2623 1
44 303 2628 2
44 303 2632 1
44 303 2634 1
44 303 2636 1
44 303 2668 1
44 311 1942 1
44 311 2305 1
44 320 2218 1
44 332 1939 1
44 332 2180 1
44 337 2176 1
44 342 1956 1
44 342 2441 1
44 354 1951 1
44 354 1971 1
44 360 2485 1
44 361 1576 1
44 361 1628 1
44 361 1926 1
44 361 2447 1
44 361 2482 2
44 361 2491 1
44 361 2530 1
44 361 2648 2
44 361 2653 1
44 361 2656 1
44 361 2663 1
44 361 2666 1
44 365 2489 1
44 366 2371 1
44 366 2374 1
44 366 2380 1
44 366 2392 1
45 48 1596 1
45 48 2086 2
45 48 2093 1
45 48 2096 1
45 48 2184 1
45 48 2259 1
45 48 2262 1
45 48 2279 1
45 48 2282 2
45 48 2296 1
45 53 2427 1
45 54 2471 1
45 63 2475 2
45 64 2425 1
45 65 1940 1
45 65 1948 1
45 65 1950 1
45 65 1952 3
45 65 1958 2
45 65 1969 1
45 65 1984 2
45 65 2073 3
45 65 2086 1
45 65 2093 1
45 65 2261 2
45 65 2282 1
45 65 2519 3
45 65 2524 5
45 65 2530 2
45 65 2588 1
45 65 2590 1
45 65 2612 1
45 65 2631 1
45 65 2669 5
45 65 2678 2
45 65 2692 1
45 65 2696 1
45 66 1618 1
45 66 1621 5
45 66 1627 1
45 66 1630 24
45 66 1655 4
45 66 1660 2
45 66 1832 3
45 66 1841 1
45 66 1853 1
45 66 1856 4
45 66 1861 3
45 66 1870 7
45 66 1879 5
45 66 1887 9
45 66 1897 1
45 66 1904 1
45 66 1907 1
45 66 1909 2
45 66 1912 9
45 66 1922 3
45 66 1927 1
45 66 1929 8
45 66 1995 1
45 66 2005 1
45 66 2007 3
45 66 2046 1
45 66 2048 3
45 66 2056 1
45 66 2062 7
45 66 2073 1
45 66 2077 1
45 66 2081 2
45 66 2085 3
45 66 2090 1
45 66 2099 3
45 66 2110 5
45 66 2118 4
45 66 2124 8
45 66 2133 14
45 66 2150 2
45 66 2153 2
45 66 2157 1
45 66 2159 5
45 66 2165 1
45 66 2167 1
45 66 2174 1
45 66 2182 1
45 66 2234 2
45 66 2237 4
45 66 2297 2
45 66 2302 2
45 66 2310 1
45 70 2473 1
45 72 1572 1
45 72 2197 1
45 72 2206 1
45 72 2306 1
45 78 2184 2
45 78 2194 1
45 78 2311 1
45 83 2338 1
45 87 2470 1
45 89 1596 1
45 89 1661 2
45 89 1669 1
45 89 2076 2
45 89 2095 2
45 89 2133 1
45 89 2170 1
45 89 2173 5
45 89 2183 1
45 89 2477 1
45 89 2488 1
45 89 2498 1
45 89 2586 1
45 93 2199 1
45 93 2203 2
45 93 2206 3
45 94 2428 1
45 98 1967 2
45 100 2461 1
45 105 1667 1
45 105 2481 1
45 107 2218 1
45 109 1668 1
45 109 1671 1
45 109 1673 3
45 109 1682 1
45 109 1710 1
45 109 1717 1
45 109 1751 1
45 109 1779 1
45 109 1788 1
45 109 1827 1
45 109 2077 1
45 109 2096 1
45 109 2129 2
45 109 2134 1
45 109 2173 1
45 109 2176 1
45 109 2297 2
45 109 2519 2
45 109 2533 1
45 109 2660 1
45 109 2679 1
45 109 2689 2
45 110 1662 1
45 110 2079 1
45 110 2089 1
45 110 2096 1
45 110 2098 1
45 110 2172 1
45 110 2180 1
45 110 2238 3
45 110 2247 1
45 110 2255 2
45 110 2261 1
45 110 2272 2
45 110 2537 2
45 110 2541 1
45 110 2543 1
45 110 2551 1
45 110 2555 3
45 110 2565 1
45 110 2574 1
45 113 1751 1
45 113 1808 2
45 113 1817 1
45 127 2218 1
45 130 2484 1
45 132 1941 1
45 132 2400 1
45 133 1606 2
45 133 1609 1
45 133 1618 2
45 133 1659 1
45 133 1870 1
45 133 1872 5
45 133 1880 4
45 133 1888 2
45 133 1893 1
45 133 1895 1
45 133 1912 1
45 133 2084 1
45 133 2088 1
45 133 2097 1
45 133 2102 2
45 133 2110 1
45 133 2150 3
45 133 2161 1
45 133 2164 2
45 133 2173 1
45 133 2176 2
45 133 2298 1
45 133 2302 1
45 133 2465 1
45 133 2475 2
45 133 2491 1
45 133 2521 1
45 133 2526 2
45 133 2530 1
45 133 2532 3
45 133 2536 2
45 133 2540 1
45 133 2547 1
45 133 2555 1
45 133 2561 3
45 133 2567 1
45 133 2569 1
45 133 2573 1
45 133 2606 1
45 133 2622 1
45 133 2642 1
45 133 2644 1
45 133 2674 1
45 133 2679 1
45 134 2220 1
45 144 1571 1
45 144 2522 1
45 160 2077 2
45 160 2167 1
45 160 2172 1
45 160 2177 1
45 160 2220 1
45 160 2222 1
45 160 2295 3
45 160 2306 3
45 160 2431 1
45 160 2503 1
45 160 2518 3
45 160 2524 2
45 160 2528 1
45 160 2530 1
45 160 2690 1
45 163 2522 1
45 169 2469 1
45 171 2483 1
45 173 2198 1
45 175 2426 2
45 187 1969 1
45 189 2216 2
45 195 2423 1
45 195 2431 1
45 198 1827 1
45 198 2219 1
45 198 2399 1
45 206 1827 1
45 213 2481 1
45 215 2199 1
45 215 2209 1
45 217 1576 1
45 217 1582 1
45 217 1925 1
45 217 1929 1
45 217 2073 1
45 217 2087 2
45 217 2090 2
45 217 2093 1
45 217 2095 1
45 217 2166 1
45 217 2181 1
45 217 2184 3
45 217 2296 2
45 217 2432 1
45 217 2434 1
45 217 2558 1
45 217 2561 1
45 217 2563 9
45 217 2575 2
45 224 1752 1
45 231 2187 2
45 232 2463 2
45 239 1941 1
45 244 2263 1
45 244 2287 1
45 244 2321 1
45 250 2614 1
45 251 1968 1
45 251 1983 1
45 254 1974 1
45 254 1979 1
45 270 2185 1
45 274 1989 1
45 274 2468 1
45 278 1937 1
45 278 1939 1
45 278 2039 1
45 278 2075 1
45 278 2083 2
45 278 2242 2
45 278 2246 1
45 278 2474 1
45 278 2524 1
45 278 2526 2
45 278 2603 1
45 289 1989 1
45 289 2249 1
45 290 2487 2
45 295 1978 1
45 295 2277 1
45 300 2482 1
45 303 1825 1
45 306 2423 2
45 306 2430 4
45 307 2149 1
45 307 2153 1
45 307 2169 1
45 311 1945 1
45 311 2325 1
45 311 2332 2
45 311 2335 1
45 313 2474 1
45 315 2277 1
45 315 2280 1
45 320 1988 1
45 320 2219 1
45 323 1567 1
45 323 1986 1
45 324 2215 1
45 324 2217 1
45 332 1661 1
45 332 1671 1
45 332 1785 1
45 332 1791 2
45 332 1796 1
45 332 1799 1
45 332 1826 1
45 332 1828 1
45 332 1842 1
45 332 1909 1
45 332 1912 1
45 332 1989 1
45 332 2077 1
45 332 2080 2
45 332 2084 1
45 332 2093 3
45 332 2137 1
45 332 2173 2
45 332 2296 1
45 332 2298 1
45 332 2466 1
45 332 2521 1
45 332 2527 1
45 332 2596 1
45 332 2607 1
45 332 2663 1
45 332 2667 2
45 332 2688 1
45 332 2690 1
45 332 2697 1
45 336 2615 1
45 339 2614 1
45 342 2427 1
45 342 2429 1
45 349 2180 1
45 350 2211 1
45 354 1586 1
45 354 1591 1
45 354 1601 1
45 354 1659 1
45 354 1834 1
45 354 1836 1
45 354 1853 1
45 354 1882 1
45 354 1884 3
45 354 1892 1
45 354 1902 5
45 354 1908 2
45 354 1913 1
45 354 1929 1
45 354 1932 1
45 354 1934 1
45 354 1994 1
45 354 2008 2
45 354 2014 1
45 354 2020 4
45 354 2027 1
45 354 2038 2
45 354 2041 3
45 354 2045 9
45 354 2056 2
45 354 2059 1
45 354 2061 1
45 354 2063 1
45 354 2066 3
45 354 2075 1
45 354 2080 3
45 354 2085 1
45 354 2089 1
45 354 2100 2
45 354 2106 1
45 354 2108 3
45 354 2114 1
45 354 2117 2
45 354 2120 1
45 354 2122 5
45 354 2128 4
45 354 2133 3
45 354 2137 2
45 354 2140 7
45 354 2149 3
45 354 2153 2
45 354 2156 10
45 354 2167 1
45 354 2175 2
45 354 2196 6
45 354 2203 3
45 354 2207 1
45 354 2210 7
45 354 2245 1
45 354 2248 2
45 354 2252 1
45 354 2254 1
45 354 2265 4
45 354 2270 2
45 354 2302 1
45 354 2409 1
45 354 2427 1
45 354 2468 2
45 354 2475 1
45 354 2480 1
45 354 2487 1
45 354 2499 1
45 354 2565 3
45 354 2570 1
45 354 2589 2
45 354 2592 1
45 354 2595 1
45 354 2613 2
45 354 2621 2
45 354 2652 1
45 354 2656 1
45 354 2669 1
45 364 1950 1
45 366 1574 2
45 366 1578 2
45 366 1581 2
45 366 1584 7
45 366 1593 4
45 366 1600 6
45 366 1607 7
45 366 1631 1
45 366 1637 1
45 366 1640 2
45 366 1643 1
45 366 1645 1
45 366 1649 3
45 366 1653 3
45 366 1658 3
45 366 1833 3
45 366 1838 1
45 366 1841 2
45 366 1844 11
45 366 1856 3
45 366 1860 6
45 366 1867 7
45 366 1876 13
45 366 1891 2
45 366 1895 1
45 366 1897 2
45 366 1900 21
45 366 1922 3
45 366 1926 11
45 366 1959 1
45 366 1961 1
45 366 1963 1
45 366 1965 1
45 366 1969 2
45 366 1974 1
45 366 1988 2
45 366 1995 3
45 366 2000 1
45 366 2005 1
45 366 2007 1
45 366 2011 2
45 366 2014 1
45 366 2016 18
45 366 2035 3
45 366 2039 16
45 366 2056 9
45 366 2067 5
45 366 2073 3
45 366 2077 2
45 366 2084 2
45 366 2088 1
45 366 2090 2
45 366 2096 1
45 366 2100 6
45 366 2108 6
45 366 2116 1
45 366 2118 4
45 366 2123 2
45 366 2127 3
45 366 2134 1
45 366 2140 3
45 366 2145 1
45 366 2147 12
45 366 2160 7
45 366 2169 2
45 366 2258 1
45 366 2262 1
45 366 2270 1
45 366 2276 1
45 366 2296 1
45 366 2298 2
45 366 2302 1
45 366 2304 2
45 366 2400 1
45 366 2432 1
45 366 2434 1
45 366 2474 1
45 366 2477 1
45 366 2500 2
45 366 2506 3
45 366 2520 1
45 366 2524 1
45 366 2529 1
45 366 2531 1
45 366 2534 1
45 366 2572 1
45 366 2615 1
45 366 2621 2
45 366 2625 1
45 366 2628 2
45 366 2636 1
45 366 2639 2
45 366 2643 4
45 366 2649 2
45 366 2652 2
45 366 2656 1
45 366 2658 13
45 366 2672 2
45 366 2675 1
45 366 2681 1
45 366 2692 1
45 366 2695 2
45 368 1850 1
45 368 1852 1
45 368 1854 1
45 368 1891 1
45 368 2025 2
45 368 2029 4
45 368 2039 1
45 368 2045 1
45 368 2047 1
45 368 2061 1
45 368 2063 1
45 368 2074 2
45 368 2077 1
45 368 2079 2
45 368 2082 1
45 368 2089 1
45 368 2091 5
45 368 2098 2
45 368 2110 3
45 368 2121 2
45 368 2154 1
45 368 2173 1
45 368 2175 1
45 368 2180 1
45 368 2307 2
45 368 2409 1
45 368 2463 1
45 368 2467 1
45 368 2480 1
45 368 2490 1
45 368 2505 1
45 368 2524 1
45 368 2527 3
45 368 2538 1
45 368 2541 1
45 368 2543 2
45 368 2548 2
45 368 2569 1
45 368 2572 1
45 368 2587 1
45 368 2614 1
45 368 2617 1
46 48 2482 1
46 52 1583 1
46 52 1645 1
46 52 1647 1
46 52 1755 1
46 52 1782 1
46 52 1786 1
46 52 1811 1
46 52 1982 2
46 52 2002 1
46 52 2113 2
46 52 2251 1
46 52 2309 1
46 52 2337 1
46 52 2344 1
46 54 2009 1
46 55 1827 1
46 58 1826 1
46 67 2463 1
46 73 2123 1
46 76 2000 1
46 76 2014 1
46 76 2130 1
46 79 1991 2
46 80 2130 1
46 80 2519 1
46 82 1692 1
46 82 1708 1
46 100 2214 1
46 102 2346 1
46 109 2482 1
46 125 2190 1
46 125 2203 1
46 127 1833 1
46 128 2001 3
46 128 2248 1
46 130 1571 1
46 130 1644 1
46 130 1723 1
46 130 1751 1
46 130 1785 1
46 130 1790 1
46 130 1799 1
46 130 1969 1
46 130 1985 1
46 130 2112 1
46 130 2258 1
46 130 2393 1
46 130 2433 1
46 130 2465 1
46 130 2560 1
46 132 2460 1
46 132 2464 1
46 144 2213 1
46 144 2216 1
46 144 2463 1
46 145 1832 1
46 153 2213 1
46 153 2248 1
46 159 2012 2
46 160 2230 1
46 160 2237 1
46 160 2482 1
46 171 1656 1
46 171 1661 1
46 171 1954 1
46 171 1963 1
46 171 1989 1
46 171 2181 1
46 171 2342 1
46 171 2346 2
46 171 2354 1
46 171 2413 1
46 171 2440 1
46 171 2514 1
46 171 2536 1
46 171 2560 1
46 171 2640 1
46 178 2027 1
46 182 1832 1
46 191 2125 1
46 201 1961 1
46 201 1976 1
46 201 2512 1
46 201 2538 2
46 208 1991 1
46 208 2340 1
46 208 2344 1
46 209 1661 1
46 209 1667 1
46 209 1738 1
46 209 1746 1
46 209 1751 2
46 209 1755 1
46 209 1757 2
46 209 1768 2
46 209 1794 1
46 209 1805 2
46 209 1823 1
46 209 1831 1
46 209 1835 3
46 209 1948 1
46 209 1951 2
46 209 1959 1
46 209 1964 3
46 209 1986 3
46 209 1999 2
46 209 2016 1
46 209 2020 1
46 209 2120 2
46 209 2126 1
46 209 2137 2
46 209 2141 1
46 209 2178 1
46 209 2180 1
46 209 2194 1
46 209 2196 1
46 209 2201 1
46 209 2226 3
46 209 2230 6
46 209 2252 1
46 209 2343 1
46 209 2357 2
46 209 2373 1
46 209 2411 2
46 209 2437 2
46 209 2501 1
46 209 2503 1
46 209 2505 1
46 209 2527 1
46 209 2530 2
46 209 2533 1
46 209 2537 1
46 209 2541 3
46 209 2643 1
46 209 2658 1
46 220 1583 1
46 220 1974 1
46 220 1990 1
46 220 2014 1
46 220 2251 1
46 220 2424 1
46 220 2514 1
46 220 2516 2
46 220 2534 1
46 220 2539 1
46 220 2548 1
46 232 2005 1
46 232 2350 1
46 232 2352 1
46 233 2452 1
46 234 2458 1
46 236 1644 1
46 236 1759 1
46 236 1972 2
46 236 1979 2
46 236 2021 1
46 236 2114 1
46 236 2331 1
46 236 2485 2
46 236 2500 1
46 236 2508 1
46 236 2523 1
46 238 2006 1
46 245 2351 1
46 248 1572 1
46 248 1619 1
46 248 1627 1
46 248 1629 3
46 248 1640 1
46 248 1642 2
46 248 1651 1
46 248 1842 1
46 248 1844 1
46 248 1846 1
46 248 1850 2
46 248 1858 3
46 248 1866 1
46 248 1873 1
46 248 1876 1
46 248 1878 1
46 248 1908 2
46 248 1911 1
46 248 1913 7
46 248 1921 1
46 248 1923 2
46 248 1926 1
46 248 1928 1
46 248 1930 1
46 248 1932 10
46 248 1943 1
46 248 1952 1
46 248 1975 1
46 248 1991 2
46 248 2016 1
46 248 2131 1
46 248 2338 1
46 248 2415 1
46 260 1998 1
46 261 2129 1
46 261 2196 1
46 262 2453 1
46 272 1996 1
46 274 2463 1
46 275 2608 1
46 276 1827 1
46 280 1585 1
46 280 1656 1
46 280 1994 1
46 280 2008 1
46 280 2020 1
46 280 2109 1
46 280 2131 1
46 280 2134 1
46 280 2249 1
46 280 2251 2
46 284 1656 1
46 284 2042 1
46 284 2264 1
46 284 2342 1
46 284 2346 1
46 284 2352 1
46 284 2492 1
46 284 2495 1
46 284 2560 1
46 288 2518 1
46 290 1644 1
46 290 2121 1
46 290 2131 1
46 290 2415 1
46 290 2473 1
46 290 2497 1
46 290 2530 1
46 294 2141 1
46 294 2180 1
46 300 1633 1
46 300 1648 4
46 300 1653 1
46 300 1656 1
46 300 2006 1
46 300 2022 1
46 300 2512 1
46 300 2519 1
46 300 2536 1
46 300 2538 1
46 300 2562 1
46 303 2459 2
46 308 1571 1
46 308 1835 1
46 308 1958 1
46 308 1970 1
46 308 1973 1
46 308 2021 1
46 308 2306 2
46 308 2339 1
46 314 1827 4
46 314 1965 1
46 314 1982 1
46 314 2002 1
46 314 2021 1
46 314 2130 1
46 314 2416 1
46 314 2527 1
46 316 2135 1
46 316 2143 1
46 316 2518 1
46 318 2009 1
46 318 2132 1
46 322 2132 1
46 326 1948 1
46 326 1958 2
46 326 2020 1
46 326 2113 1
46 326 2129 1
46 326 2334 1
46 326 2339 1
46 326 2344 1
46 326 2359 1
46 326 2385 1
46 326 2501 1
46 330 2551 1
46 332 2226 1
46 360 1996 1
46 365 2003 2
46 365 2006 2
46 367 1997 1
46 367 2204 1
46 368 2482 1
47 49 2613 1
47 53 2607 1
47 57 2349 1
47 60 1647 1
47 60 1935 1
47 60 1979 1
47 60 2161 2
47 60 2168 1
47 60 2171 1
47 60 2173 3
47 60 2182 1
47 60 2185 1
47 60 2188 3
47 60 2197 1
47 60 2203 1
47 60 2222 1
47 60 2317 3
47 60 2426 2
47 60 2443 1
47 60 2496 1
47 91 1575 1
47 91 1578 3
47 91 1619 2
47 91 1633 1
47 91 1637 1
47 91 1639 1
47 91 1661 3
47 91 1832 2
47 91 1877 8
47 91 1931 2
47 91 2019 11
47 91 2031 2
47 91 2034 5
47 91 2040 4
47 91 2045 14
47 91 2060 6
47 91 2067 1
47 91 2071 1
47 91 2075 1
47 91 2083 1
47 91 2091 1
47 91 2107 1
47 91 2112 2
47 91 2116 4
47 91 2122 8
47 91 2131 3
47 91 2135 1
47 91 2139 1
47 91 2141 6
47 91 2152 1
47 91 2158 1
47 91 2263 1
47 91 2266 1
47 91 2284 1
47 91 2306 1
47 91 2408 1
47 91 2424 2
47 91 2428 1
47 91 2442 1
47 91 2446 1
47 91 2473 1
47 91 2489 1
47 91 2496 2
47 91 2594 1
47 91 2619 1
47 91 2665 1
47 100 2656 2
47 119 1577 1
47 119 2009 1
47 119 2270 1
47 119 2467 1
47 119 2498 1
47 119 2500 1
47 126 2612 1
47 141 1986 1
47 155 1843 1
47 155 1868 1
47 155 1933 1
47 155 1937 2
47 155 1990 1
47 155 2128 1
47 155 2269 1
47 155 2280 3
47 155 2347 2
47 155 2352 6
47 155 2359 1
47 155 2362 1
47 155 2407 2
47 155 2665 1
47 173 2261 1
47 175 2598 1
47 178 1939 1
47 178 1983 2
47 190 2644 2
47 195 2607 1
47 196 1648 2
47 196 1841 2
47 196 1991 1
47 196 2170 1
47 196 2185 1
47 196 2416 1
47 196 2438 1
47 201 2668 1
47 202 2618 1
47 204 1984 1
47 204 2175 1
47 204 2177 1
47 204 2180 1
47 204 2182 1
47 206 1574 1
47 206 1586 5
47 206 1593 1
47 206 1595 4
47 206 1610 1
47 206 1613 1
47 206 1616 1
47 206 1629 1
47 206 1631 1
47 206 1831 1
47 206 1836 1
47 206 1839 2
47 206 1845 1
47 206 1882 1
47 206 1885 1
47 206 1898 1
47 206 1903 1
47 206 1928 1
47 206 1993 1
47 206 2031 1
47 206 2034 3
47 206 2038 1
47 206 2040 2
47 206 2055 1
47 206 2062 2
47 206 2069 1
47 206 2071 2
47 206 2094 1
47 206 2110 1
47 206 2117 2
47 206 2147 4
47 206 2152 1
47 206 2159 1
47 206 2271 1
47 206 2276 1
47 206 2279 3
47 206 2293 1
47 206 2300 8
47 206 2309 2
47 206 2312 2
47 206 2326 1
47 206 2331 2
47 206 2335 7
47 206 2343 5
47 206 2351 6
47 206 2358 3
47 206 2363 1
47 206 2365 7
47 206 2376 1
47 206 2378 1
47 206 2382 1
47 206 2386 8
47 206 2442 1
47 206 2584 1
47 206 2664 2
47 214 2666 1
47 215 2249 1
47 215 2261 1
47 222 2601 1
47 223 1970 1
47 223 1978 1
47 223 2182 1
47 223 2241 1
47 224 2071 1
47 224 2171 1
47 224 2175 1
47 224 2177 1
47 224 2182 1
47 224 2184 2
47 224 2269 1
47 225 1832 1
47 225 2262 1
47 226 2254 1
47 237 1569 2
47 237 1572 1
47 237 1942 1
47 237 2156 1
47 237 2161 2
47 237 2176 1
47 237 2417 1
47 238 2653 1
47 245 2603 1
47 249 1885 1
47 249 1985 1
47 249 2162 1
47 249 2319 1
47 249 2443 1
47 249 2663 1
47 249 2665 1
47 252 2602 1
47 260 2168 1
47 261 2654 1
47 265 2166 1
47 266 2175 2
47 266 2179 1
47 270 2260 1
47 279 2621 1
47 282 2605 1
47 287 2602 1
47 297 1648 1
47 297 1992 1
47 297 1996 1
47 297 2001 1
47 297 2010 2
47 297 2017 1
47 297 2268 1
47 300 2668 1
47 306 2599 1
47 313 2650 1
47 320 2186 1
47 320 2653 1
47 323 2615 1
47 323 2617 1
47 337 1951 1
47 337 1956 1
47 337 1967 1
47 337 1983 3
47 337 2194 3
47 337 2200 1
47 337 2223 1
47 337 2249 1
47 337 2666 1
47 343 1841 2
47 343 1878 1
47 343 1978 1
47 343 2183 1
47 343 2273 1
47 343 2318 1
47 343 2408 1
47 343 2420 1
47 343 2422 1
47 343 2448 1
47 343 2451 1
47 343 2466 2
47 343 2472 1
47 343 2484 2
47 343 2491 3
47 343 2495 3
47 343 2523 1
47 343 2593 2
47 343 2597 4
47 343 2605 1
47 343 2607 1
47 343 2610 1
47 343 2614 1
47 343 2617 1
47 343 2620 1
47 343 2624 1
47 343 2650 1
47 343 2654 1
47 343 2656 1
47 343 2658 2
47 343 2662 3
47 343 2666 2
47 343 2672 1
47 349 1647 2
47 349 1661 1
47 349 1833 2
47 349 1836 1
47 349 1838 3
47 349 1843 1
47 349 1874 1
47 349 1933 1
47 349 1935 1
47 349 1979 1
47 349 1985 1
47 349 2076 1
47 349 2162 1
47 349 2408 1
47 349 2435 1
47 349 2530 1
47 352 1943 2
47 352 1986 1
47 352 2260 1
47 353 2009 1
47 353 2072 1
47 353 2271 1
47 353 2418 1
47 353 2496 1
47 365 2643 1
47 369 2184 1
48 51 2479 1
48 63 2474 1
48 64 2277 1
48 64 2424 2
48 65 1828 1
48 65 1851 1
48 65 2065 1
48 65 2068 1
48 65 2081 1
48 65 2087 1
48 65 2098 1
48 65 2130 1
48 65 2136 1
48 65 2138 1
48 65 2141 2
48 65 2161 1
48 65 2265 1
48 65 2272 1
48 65 2282 1
48 65 2297 1
48 65 2307 1
48 65 2431 1
48 65 2496 1
48 65 2647 1
48 66 1626 1
48 66 2084 2
48 66 2087 1
48 66 2093 1
48 66 2158 1
48 66 2295 3
48 66 2306 1
48 67 2186 2
48 69 2460 1
48 77 2205 1
48 87 2475 1
48 88 2424 1
48 89 1582 3
48 89 1596 1
48 89 1602 1
48 89 1634 1
48 89 1663 1
48 89 1667 1
48 89 1669 2
48 89 1673 6
48 89 1682 1
48 89 1684 4
48 89 1689 19
48 89 1710 11
48 89 1722 5
48 89 1728 6
48 89 1752 3
48 89 1764 1
48 89 1819 1
48 89 1821 1
48 89 1826 1
48 89 1829 2
48 89 1852 1
48 89 1885 1
48 89 1931 1
48 89 2074 1
48 89 2078 1
48 89 2089 1
48 89 2094 1
48 89 2098 1
48 89 2127 1
48 89 2154 1
48 89 2299 1
48 89 2430 3
48 89 2461 1
48 89 2464 1
48 89 2468 2
48 89 2471 2
48 89 2475 1
48 105 2479 1
48 106 2191 1
48 109 1629 1
48 109 1634 1
48 109 1815 1
48 109 1931 1
48 109 1934 1
48 109 2012 1
48 109 2016 2
48 109 2022 1
48 109 2024 1
48 109 2051 2
48 109 2073 1
48 109 2093 2
48 109 2117 1
48 109 2154 1
48 109 2298 2
48 109 2426 2
48 109 2429 2
48 109 2463 2
48 109 2469 3
48 109 2476 1
48 109 2480 2
48 109 2484 1
48 109 2486 3
48 109 2623 1
48 109 2626 1
48 109 2635 1
48 109 2639 1
48 109 2655 4
48 109 2666 1
48 109 2676 1
48 109 2686 7
48 110 2078 1
48 110 2095 3
48 110 2246 1
48 110 2251 1
48 110 2266 1
48 110 2278 1
48 110 2457 1
48 110 2468 1
48 110 2657 1
48 110 2693 1
48 113 2197 1
48 130 2483 1
48 133 1668 1
48 133 1827 1
48 133 1967 1
48 133 2098 2
48 133 2108 1
48 133 2117 1
48 133 2297 1
48 133 2314 1
48 133 2363 1
48 133 2390 1
48 137 2480 1
48 146 1828 1
48 155 1755 4
48 155 1763 3
48 155 1771 1
48 155 1813 1
48 155 1824 1
48 157 2479 1
48 158 2444 1
48 159 2472 1
48 160 1583 1
48 160 2074 3
48 160 2132 1
48 160 2154 1
48 160 2193 1
48 160 2295 2
48 160 2299 1
48 160 2429 1
48 160 2459 1
48 160 2475 1
48 162 2183 1
48 162 2203 1
48 163 2399 1
48 169 2186 1
48 169 2189 1
48 169 2192 1
48 175 2425 1
48 195 2425 2
48 195 2428 1
48 200 2448 1
48 205 2461 1
48 206 1671 1
48 206 1752 2
48 206 1785 2
48 206 1789 1
48 206 1800 3
48 206 1804 1
48 206 1806 1
48 206 1809 1
48 206 1812 2
48 206 1815 12
48 209 2481 2
48 217 1985 1
48 217 2097 1
48 217 2157 1
48 217 2173 1
48 217 2177 2
48 217 2294 2
48 217 2297 1
48 217 2311 1
48 217 2448 1
48 217 2501 1
48 222 2426 1
48 224 1673 1
48 224 1748 2
48 224 1793 1
48 224 1800 1
48 224 1804 1
48 224 1807 2
48 234 2312 3
48 234 2321 1
48 234 2348 2
48 234 2356 1
48 234 2360 1
48 234 2368 1
48 234 2370 1
48 234 2372 1
48 234 2374 3
48 234 2378 12
48 234 2391 1
48 236 2484 2
48 237 2185 1
48 244 2263 1
48 244 2266 1
48 244 2269 1
48 244 2283 1
48 251 2445 1
48 257 1567 3
48 265 2205 1
48 265 2462 1
48 269 2445 1
48 278 1852 2
48 278 2078 2
48 278 2138 1
48 278 2244 1
48 278 2311 1
48 278 2629 1
48 279 2184 1
48 280 2457 1
48 290 2479 1
48 296 2447 1
48 299 2334 1
48 299 2386 1
48 300 2481 1
48 303 2203 1
48 311 2204 1
48 311 2478 1
48 313 2473 1
48 320 2204 1
48 332 1579 1
48 332 1581 1
48 332 1585 1
48 332 1599 3
48 332 1604 2
48 332 1609 1
48 332 1616 1
48 332 1618 1
48 332 1620 1
48 332 1628 1
48 332 1634 2
48 332 1637 1
48 332 1659 2
48 332 1826 1
48 332 1831 1
48 332 1852 1
48 332 1854 1
48 332 1896 5
48 332 1931 1
48 332 1994 3
48 332 2008 2
48 332 2059 6
48 332 2066 1
48 332 2068 6
48 332 2082 1
48 332 2093 1
48 332 2099 1
48 332 2120 7
48 332 2138 6
48 332 2149 2
48 332 2152 2
48 332 2155 1
48 332 2159 2
48 332 2162 7
48 332 2297 1
48 332 2305 2
48 332 2460 1
48 332 2518 1
48 332 2630 1
48 332 2637 1
48 332 2640 1
48 332 2642 1
48 332 2647 3
48 332 2651 3
48 332 2657 2
48 332 2665 1
48 332 2683 3
48 337 2184 1
48 343 2200 1
48 354 2078 1
48 354 2084 1
48 354 2093 1
48 354 2098 1
48 354 2117 1
48 354 2124 1
48 354 2161 1
48 354 2250 1
48 354 2255 1
48 354 2297 1
48 354 2299 1
48 362 2446 1
48 365 2469 1
48 366 2081 1
48 366 2093 1
48 366 2096 1
48 366 2181 2
48 366 2258 1
48 366 2282 1
48 366 2288 1
48 366 2307 2
48 366 2311 1
48 368 1751 1
48 368 1958 1
48 368 1961 1
48 368 1970 1
48 368 2093 1
48 368 2131 1
48 368 2151 1
48 368 2158 1
48 368 2175 1
48 368 2306 1
48 368 2429 1
48 368 2434 1
49 50 2425 1
49 55 2292 1
49 57 2447 1
49 57 2663 2
49 58 1974 1
49 58 2287 1
49 58 2661 1
49 60 2617 1
49 61 2494 1
49 61 2528 1
49 66 2342 3
49 72 2435 1
49 75 2668 1
49 76 2358 1
49 80 2537 1
49 84 1694 1
49 84 1696 1
49 84 1699 1
49 85 2423 1
49 88 2072 1
49 88 2094 1
49 90 1974 1
49 90 1980 1
49 90 2490 1
49 90 2632 3
49 90 2646 1
49 90 2652 3
49 91 2614 2
49 102 2366 1
49 103 1570 1
49 103 1874 1
49 103 1893 1
49 103 1904 1
49 103 1911 1
49 103 1928 1
49 103 1933 1
49 103 1959 1
49 103 1975 1
49 103 1980 1
49 103 2117 2
49 103 2123 5
49 103 2214 1
49 103 2276 2
49 103 2304 1
49 103 2310 1
49 103 2316 1
49 103 2319 1
49 103 2321 1
49 103 2323 2
49 103 2328 2
49 103 2331 1
49 103 2395 1
49 103 2507 1
49 106 2267 1
49 117 1827 1
49 117 2327 1
49 117 2369 1
49 119 2618 1
49 121 1689 1
49 121 1691 1
49 121 1694 1
49 121 1696 1
49 121 1698 2
49 121 1708 2
49 121 2372 1
49 126 2418 1
49 126 2423 1
49 126 2529 1
49 126 2531 1
49 126 2587 1
49 126 2598 1
49 126 2653 1
49 127 2661 2
49 134 2293 1
49 136 2623 1
49 137 1972 1
49 138 2659 2
49 144 2265 1
49 145 2219 1
49 145 2221 1
49 145 2227 1
49 145 2266 1
49 145 2668 1
49 147 1968 1
49 147 2125 1
49 147 2312 1
49 147 2369 1
49 155 2614 2
49 157 1675 1
49 160 2267 1
49 163 2434 2
49 167 2424 1
49 168 2661 2
49 169 2433 1
49 173 2640 2
49 179 2126 1
49 184 2016 1
49 185 1828 1
49 185 1968 1
49 185 2366 2
49 186 2535 1
49 189 1648 1
49 189 1669 1
49 189 1873 2
49 189 1904 1
49 189 1912 2
49 189 1915 2
49 189 1931 2
49 189 2138 1
49 189 2142 1
49 189 2315 1
49 189 2335 1
49 196 2617 1
49 197 1808 1
49 197 1848 1
49 197 1867 1
49 197 1872 2
49 197 1880 1
49 197 1895 1
49 197 1914 1
49 197 1916 1
49 197 1927 1
49 197 2119 1
49 197 2135 4
49 197 2199 1
49 197 2204 1
49 197 2374 1
49 197 2423 1
49 197 2431 1
49 197 2437 1
49 197 2529 1
49 197 2534 1
49 197 2584 1
49 197 2586 1
49 197 2597 1
49 197 2640 1
49 197 2660 1
49 197 2667 1
49 202 1827 3
49 202 1831 1
49 202 1875 1
49 202 1905 2
49 202 1914 2
49 202 1928 1
49 202 1934 2
49 202 1953 1
49 202 1965 1
49 202 1968 1
49 202 1970 1
49 202 2132 1
49 202 2145 1
49 202 2147 1
49 202 2149 1
49 202 2161 1
49 202 2187 1
49 202 2201 3
49 202 2218 1
49 202 2328 2
49 202 2333 1
49 202 2339 4
49 202 2344 2
49 202 2349 1
49 202 2353 2
49 202 2357 1
49 202 2365 1
49 202 2367 2
49 202 2375 1
49 202 2394 1
49 202 2448 1
49 202 2453 1
49 202 2566 1
49 206 2615 1
49 214 2621 1
49 214 2626 1
49 224 2618 4
49 225 2617 1
49 227 1826 1
49 227 1915 3
49 227 1920 1
49 227 2351 1
49 227 2359 1
49 227 2405 1
49 227 2506 1
49 227 2511 1
49 228 2337 1
49 235 2624 1
49 237 2615 1
49 238 2363 1
49 243 1698 1
49 243 1700 1
49 244 2215 1
49 251 2371 1
49 254 2659 3
49 256 1900 1
49 256 1914 1
49 256 1935 1
49 256 2011 1
49 256 2013 4
49 256 2019 1
49 256 2022 1
49 256 2035 1
49 256 2041 1
49 256 2043 3
49 256 2072 2
49 256 2079 1
49 256 2090 1
49 256 2095 1
49 256 2101 2
49 256 2330 1
49 256 2334 1
49 256 2448 1
49 256 2450 1
49 256 2452 1
49 257 2658 3
49 259 1567 2
49 259 1620 1
49 259 1629 1
49 259 1902 1
49 259 1904 1
49 259 1912 1
49 259 1916 1
49 259 1920 1
49 259 1927 1
49 259 1936 1
49 259 2088 1
49 265 2282 1
49 268 1567 1
49 268 1918 2
49 268 1922 3
49 268 1926 2
49 268 1934 1
49 268 2000 1
49 268 2120 1
49 268 2352 1
49 268 2378 1
49 268 2392 1
49 268 2395 1
49 268 2447 1
49 268 2504 1
49 268 2555 1
49 268 2557 1
49 268 2650 1
49 270 2636 1
49 272 2363 1
49 276 1986 1
49 276 2222 1
49 276 2668 1
49 279 2628 1
49 282 2293 1
49 282 2303 1
49 285 2114 1
49 285 2295 3
49 285 2370 1
49 287 2124 1
49 295 1685 1
49 295 1711 1
49 295 1713 1
49 295 1762 1
49 295 1764 1
49 295 2368 1
49 296 1967 1
49 296 2126 1
49 296 2250 1
49 296 2367 1
49 297 2616 1
49 298 1987 1
49 305 2666 1
49 307 1828 1
49 307 1832 2
49 307 1911 1
49 307 1914 1
49 307 1927 1
49 307 1951 5
49 307 1968 2
49 307 1975 1
49 307 2201 3
49 307 2209 4
49 307 2220 1
49 307 2260 2
49 307 2337 1
49 307 2340 1
49 307 2344 2
49 307 2354 1
49 307 2360 1
49 307 2364 2
49 307 2375 1
49 312 1654 1
49 312 1670 2
49 312 1711 1
49 312 1726 1
49 312 1760 1
49 312 1806 1
49 312 1905 2
49 312 1915 1
49 312 1917 1
49 312 1921 1
49 312 1934 2
49 312 2359 1
49 312 2452 1
49 312 2506 1
49 315 2662 3
49 323 1848 1
49 323 1860 1
49 323 1868 1
49 323 1874 1
49 323 1911 1
49 323 1914 1
49 323 1916 1
49 323 1932 2
49 323 1943 1
49 323 1998 1
49 323 2120 2
49 323 2125 1
49 323 2137 1
49 323 2153 2
49 323 2157 1
49 323 2199 2
49 323 2289 1
49 323 2330 1
49 323 2384 1
49 323 2386 1
49 323 2388 1
49 323 2392 1
49 323 2396 2
49 323 2403 2
49 323 2448 1
49 323 2538 1
49 323 2558 1
49 323 2607 2
49 323 2631 3
49 324 1567 2
49 324 1571 1
49 324 1575 1
49 324 1621 1
49 324 1652 1
49 324 1654 1
49 324 1657 2
49 324 1667 1
49 324 1848 1
49 324 1853 2
49 324 1857 1
49 324 1859 1
49 324 1884 3
49 324 1899 1
49 324 1919 1
49 324 1922 1
49 324 1925 1
49 324 1936 1
49 324 2025 1
49 324 2035 1
49 324 2037 4
49 324 2042 1
49 324 2061 3
49 324 2065 1
49 324 2069 9
49 324 2079 1
49 324 2081 1
49 324 2085 1
49 324 2089 8
49 324 2113 1
49 324 2120 2
49 324 2125 4
49 324 2201 1
49 324 2390 1
49 324 2395 1
49 324 2403 2
49 324 2439 3
49 324 2504 1
49 324 2557 1
49 324 2559 1
49 324 2588 1
49 324 2602 1
49 324 2606 2
49 324 2609 1
49 324 2635 1
49 324 2641 1
49 324 2660 1
49 327 2658 2
49 329 1696 1
49 329 1699 2
49 329 1709 1
49 332 1982 3
49 332 2256 2
49 340 1650 1
49 340 1828 1
49 340 1831 1
49 340 1853 1
49 340 1875 1
49 340 1879 1
49 340 1927 2
49 340 1945 1
49 340 2066 1
49 340 2255 1
49 340 2273 1
49 340 2324 1
49 340 2328 3
49 340 2332 1
49 340 2335 2
49 340 2392 1
49 340 2556 2
49 340 2667 1
49 343 2612 2
49 344 2371 1
49 349 2618 1
49 350 1912 2
49 350 2135 1
49 350 2138 2
49 350 2141 2
49 350 2145 1
49 350 2147 1
49 350 2149 1
49 350 2151 3
49 350 2155 2
49 350 2161 1
49 350 2165 1
49 350 2175 1
49 350 2187 1
49 350 2198 1
49 350 2335 2
49 353 2618 1
49 354 2417 1
49 360 2362 1
49 364 1959 1
49 364 1979 1
49 364 2668 1
50 51 2060 1
50 51 2470 1
50 51 2485 1
50 51 2487 5
50 52 2478 1
50 57 2232 2
50 66 2407 1
50 67 1916 1
50 69 2470 1
50 72 2411 1
50 85 2143 2
50 85 2146 2
50 89 2187 3
50 89 2479 1
50 90 2238 1
50 93 2114 1
50 93 2116 1
50 93 2124 5
50 93 2130 1
50 93 2134 1
50 93 2137 4
50 93 2142 2
50 93 2145 1
50 93 2147 3
50 94 2220 1
50 103 2218 2
50 105 1896 1
50 105 1905 2
50 105 1927 1
50 105 1934 1
50 105 1936 1
50 105 2000 1
50 105 2002 1
50 105 2014 2
50 105 2021 1
50 105 2033 1
50 105 2074 1
50 105 2076 2
50 105 2106 1
50 105 2109 2
50 105 2155 1
50 105 2157 1
50 105 2160 1
50 105 2313 1
50 105 2487 1
50 105 2489 1
50 105 2646 3
50 105 2678 2
50 105 2687 1
50 106 2028 1
50 106 2165 1
50 106 2479 1
50 112 2237 1
50 113 2198 1
50 113 2285 2
50 113 2311 1
50 114 2211 1
50 117 2228 1
50 119 2205 1
50 127 2261 1
50 130 2168 1
50 133 2221 1
50 137 1860 1
50 137 2215 1
50 137 2427 1
50 137 2430 1
50 137 2456 1
50 137 2643 1
50 137 2656 1
50 137 2663 1
50 137 2676 1
50 153 2452 1
50 154 1860 1
50 154 1862 1
50 154 2130 1
50 154 2136 1
50 154 2147 1
50 154 2162 2
50 154 2191 2
50 154 2194 1
50 154 2198 1
50 154 2221 1
50 154 2228 2
50 154 2237 3
50 154 2244 1
50 154 2246 1
50 154 2249 1
50 154 2252 1
50 154 2272 1
50 154 2294 3
50 154 2299 1
50 154 2310 1
50 154 2397 1
50 154 2450 1
50 154 2637 1
50 154 2666 1
50 154 2669 1
50 154 2674 2
50 154 2677 1
50 157 1858 1
50 157 1864 3
50 157 1873 1
50 157 1877 4
50 157 1882 1
50 157 1932 1
50 157 1990 1
50 157 2003 1
50 157 2030 1
50 157 2034 2
50 157 2055 1
50 157 2103 1
50 157 2111 1
50 157 2204 1
50 157 2462 4
50 157 2467 3
50 157 2482 10
50 157 2591 1
50 157 2622 1
50 157 2626 5
50 157 2632 2
50 157 2635 3
50 157 2666 1
50 157 2669 1
50 157 2673 4
50 157 2679 4
50 157 2685 1
50 159 2454 1
50 163 2212 1
50 163 2214 1
50 167 1904 1
50 167 1915 3
50 167 2003 1
50 167 2161 5
50 167 2167 1
50 167 2172 2
50 167 2197 1
50 167 2397 1
50 167 2446 2
50 167 2488 3
50 167 2637 1
50 167 2669 1
50 167 2674 1
50 167 2676 1
50 167 2682 1
50 168 2237 1
50 169 1944 1
50 169 2174 1
50 169 2179 1
50 178 2309 1
50 189 2215 1
50 190 2451 1
50 192 2283 1
50 192 2302 1
50 197 2423 1
50 198 2240 1
50 198 2261 1
50 198 2281 1
50 198 2284 1
50 198 2293 6
50 200 2221 1
50 202 2428 1
50 203 2314 1
50 203 2421 1
50 203 2423 1
50 203 2425 1
50 203 2446 2
50 203 2460 2
50 203 2486 1
50 203 2596 1
50 203 2602 1
50 203 2605 1
50 203 2611 1
50 203 2637 1
50 205 2471 1
50 211 2286 1
50 213 2108 1
50 215 2207 1
50 217 2481 1
50 225 2201 1
50 230 1904 1
50 230 1990 3
50 230 2028 1
50 230 2031 1
50 230 2161 4
50 230 2166 2
50 230 2172 1
50 230 2197 1
50 230 2433 1
50 230 2448 1
50 230 2593 3
50 230 2639 1
50 230 2665 2
50 230 2680 2
50 230 2685 2
50 232 2277 1
50 232 2283 1
50 232 2291 1
50 232 2471 2
50 238 2286 1
50 239 2191 1
50 239 2311 1
50 244 1867 1
50 244 1875 1
50 244 1881 1
50 244 1906 1
50 244 1940 2
50 244 1984 1
50 244 1989 2
50 244 2001 1
50 244 2027 2
50 244 2081 1
50 244 2117 2
50 244 2120 12
50 244 2133 5
50 244 2139 2
50 244 2149 1
50 244 2158 1
50 244 2222 1
50 244 2234 1
50 244 2445 4
50 244 2462 2
50 244 2466 6
50 244 2473 1
50 244 2542 1
50 244 2567 1
50 244 2591 1
50 244 2615 3
50 244 2627 1
50 244 2631 1
50 244 2637 30
50 244 2674 3
50 244 2678 3
50 244 2682 3
50 244 2687 2
50 252 2228 1
50 252 2230 1
50 252 2235 1
50 256 2232 1
50 256 2428 1
50 261 2463 1
50 265 2314 1
50 265 2316 2
50 265 2481 4
50 265 2491 1
50 272 2461 2
50 282 2249 1
50 282 2256 1
50 284 2168 1
50 289 2173 1
50 290 2479 1
50 292 2283 2
50 294 2463 2
50 296 2231 1
50 298 2234 1
50 300 2476 1
50 311 1868 2
50 311 1873 1
50 311 1875 2
50 311 1879 1
50 311 1881 1
50 311 1891 1
50 311 1902 2
50 311 1905 2
50 311 1914 1
50 311 1917 2
50 311 1937 1
50 311 2000 1
50 311 2002 1
50 311 2006 1
50 311 2008 1
50 311 2020 1
50 311 2064 1
50 311 2068 1
50 311 2070 1
50 311 2072 1
50 311 2077 1
50 311 2079 1
50 311 2096 1
50 311 2098 1
50 311 2101 3
50 311 2105 3
50 311 2109 1
50 311 2153 1
50 311 2156 1
50 311 2401 1
50 311 2453 1
50 311 2455 4
50 311 2462 1
50 311 2464 1
50 311 2476 4
50 311 2483 5
50 311 2490 2
50 311 2544 1
50 311 2553 3
50 311 2573 1
50 311 2579 1
50 311 2581 1
50 311 2583 1
50 311 2586 2
50 311 2589 2
50 311 2623 1
50 311 2626 1
50 311 2636 1
50 311 2640 1
50 312 2237 1
50 312 2257 1
50 317 2196 1
50 318 2465 1
50 320 2200 1
50 320 2248 1
50 320 2275 1
50 320 2282 1
50 320 2287 1
50 324 2250 1
50 342 2230 1
50 342 2248 1
50 343 2408 1
50 345 2234 1
50 359 2213 1
50 360 2467 1
50 365 2450 1
50 366 2220 1
50 368 2217 1
50 368 2220 1
51 57 1983 1
51 57 2221 1
51 69 2471 1
51 78 2258 3
51 78 2284 1
51 85 1794 1
51 85 1800 1
51 85 1809 3
51 85 1814 1
51 85 1817 1
51 85 1820 3
51 85 1827 2
51 85 1830 1
51 85 1987 1
51 85 2168 3
51 85 2297 1
51 85 2304 1
51 85 2430 1
51 85 2470 1
51 85 2475 1
51 85 2530 1
51 85 2626 2
51 87 2451 1
51 89 2480 1
51 91 2168 2
51 93 1903 1
51 94 1687 1
51 94 2413 1
51 100 2469 1
51 105 1930 2
51 105 2313 1
51 105 2464 1
51 105 2475 1
51 105 2504 1
51 105 2532 1
51 105 2673 2
51 106 2297 1
51 106 2409 2
51 106 2412 1
51 106 2416 3
51 106 2428 1
51 106 2431 1
51 106 2449 1
51 106 2462 3
51 106 2478 1
51 106 2483 1
51 106 2531 1
51 109 2250 1
51 109 2479 1
51 113 2173 1
51 114 2259 1
51 124 2216 3
51 132 1943 1
51 132 2230 1
51 132 2232 1
51 132 2238 3
51 132 2246 1
51 132 2248 2
51 132 2256 1
51 132 2258 1
51 132 2265 1
51 132 2274 1
51 132 2278 1
51 132 2281 1
51 132 2286 2
51 132 2299 3
51 133 2291 1
51 137 1828 1
51 137 1951 1
51 137 1989 1
51 137 2163 1
51 137 2295 1
51 137 2298 1
51 137 2302 1
51 137 2304 1
51 137 2460 1
51 137 2483 1
51 146 2173 1
51 150 2216 1
51 154 1652 1
51 154 1931 1
51 154 1944 1
51 154 1946 1
51 154 2030 3
51 154 2314 1
51 154 2439 3
51 154 2505 1
51 154 2531 2
51 157 1638 1
51 157 1657 1
51 157 1839 2
51 157 1905 1
51 157 1907 1
51 157 1930 1
51 157 1992 2
51 157 1996 1
51 157 2176 11
51 157 2189 2
51 157 2198 2
51 157 2201 3
51 157 2206 4
51 157 2211 2
51 157 2215 4
51 157 2223 1
51 157 2417 1
51 157 2431 1
51 157 2449 1
51 157 2461 1
51 157 2463 2
51 157 2475 1
51 157 2481 1
51 157 2486 1
51 157 2489 1
51 158 2440 1
51 159 2455 1
51 160 2480 1
51 167 1670 6
51 167 1677 3
51 167 1682 1
51 167 2150 1
51 167 2488 3
51 167 2573 1
51 167 2577 1
51 167 2579 2
51 167 2674 1
51 175 2416 1
51 183 1677 1
51 183 1681 1
51 183 1695 1
51 183 1701 1
51 183 1704 1
51 183 1720 2
51 183 1726 1
51 183 1731 1
51 183 1735 3
51 183 1743 4
51 183 1749 3
51 183 1753 2
51 183 1756 3
51 183 1760 2
51 183 1766 3
51 183 1770 1
51 183 1773 1
51 183 1775 2
51 183 1779 1
51 183 1785 1
51 183 1788 2
51 183 1792 3
51 183 1796 1
51 183 1798 4
51 183 1805 1
51 183 1827 1
51 183 1829 1
51 190 2452 1
51 194 1667 1
51 197 2222 1
51 201 2476 1
51 202 2426 1
51 203 1670 1
51 203 1712 1
51 203 1720 1
51 203 1828 2
51 203 1920 2
51 203 1941 1
51 203 2149 1
51 205 2472 1
51 213 1665 2
51 213 1831 1
51 213 1833 1
51 213 1939 4
51 213 1945 1
51 213 1951 1
51 213 1955 1
51 213 1959 1
51 213 1965 2
51 213 1972 2
51 213 1979 3
51 213 2166 2
51 213 2171 2
51 213 2204 3
51 213 2212 1
51 213 2220 4
51 213 2225 1
51 213 2228 1
51 213 2232 1
51 213 2235 1
51 213 2237 1
51 213 2248 2
51 213 2261 6
51 213 2269 3
51 213 2273 4
51 213 2280 1
51 213 2286 1
51 213 2288 1
51 213 2290 17
51 213 2312 1
51 213 2314 1
51 213 2316 1
51 213 2318 2
51 213 2383 1
51 213 2410 2
51 213 2414 1
51 213 2417 1
51 213 2425 3
51 213 2429 1
51 213 2449 1
51 213 2452 1
51 213 2454 1
51 213 2456 1
51 213 2459 2
51 213 2467 2
51 213 2472 1
51 213 2475 1
51 213 2478 1
51 213 2480 1
51 213 2482 1
51 213 2484 1
51 213 2486 1
51 213 2489 2
51 213 2493 1
51 213 2588 1
51 213 2673 1
51 213 2678 1
51 215 1667 1
51 220 2478 1
51 220 2483 1
51 228 2171 1
51 230 2505 1
51 232 2473 1
51 234 1756 4
51 234 1805 1
51 234 1810 2
51 234 1814 3
51 234 1818 1
51 234 1822 1
51 234 1825 3
51 239 2168 1
51 239 2474 1
51 244 1583 2
51 244 1843 1
51 244 1906 1
51 244 1910 1
51 244 1936 1
51 244 1938 1
51 244 2008 1
51 244 2010 1
51 244 2030 1
51 244 2104 1
51 244 2126 1
51 244 2300 1
51 244 2312 1
51 244 2314 1
51 244 2316 1
51 244 2399 1
51 244 2401 1
51 244 2457 1
51 244 2466 3
51 244 2471 3
51 261 2463 1
51 265 1713 1
51 265 1826 2
51 265 2029 1
51 265 2122 1
51 265 2149 1
51 265 2160 1
51 265 2453 2
51 265 2456 2
51 265 2465 1
51 265 2482 3
51 265 2489 1
51 265 2531 1
51 265 2533 1
51 270 2179 1
51 272 2462 1
51 274 1667 8
51 274 1676 6
51 274 1685 1
51 274 1691 1
51 275 2215 3
51 278 2482 1
51 284 2477 1
51 289 1826 1
51 290 2479 1
51 290 2481 1
51 292 2468 1
51 295 2440 1
51 296 2439 1
51 299 2297 1
51 311 1840 1
51 311 1930 1
51 311 2031 2
51 311 2298 1
51 311 2302 1
51 311 2401 1
51 311 2451 1
51 311 2456 1
51 311 2462 3
51 311 2483 1
51 311 2486 1
51 311 2488 2
51 311 2616 1
51 313 2456 1
51 342 2417 1
51 350 2256 1
51 350 2260 1
51 354 2292 2
51 354 2481 1
51 361 1958 2
51 361 1967 1
51 361 1970 1
51 361 1972 1
51 361 2173 1
51 361 2206 3
51 361 2210 1
51 361 2212 1
51 361 2214 2
51 361 2217 2
51 361 2220 1
51 361 2222 5
51 361 2229 1
51 361 2237 1
51 361 2244 1
51 361 2254 1
51 361 2261 1
51 361 2266 1
51 361 2271 1
51 361 2282 4
51 361 2299 2
51 362 2272 1
52 54 2131 1
52 54 2135 1
52 57 2617 1
52 57 2627 1
52 58 2615 1
52 63 1835 1
52 63 2136 1
52 70 2014 1
52 70 2187 1
52 70 2192 1
52 70 2194 1
52 70 2196 1
52 70 2207 1
52 70 2238 1
52 76 2187 1
52 76 2189 1
52 76 2192 2
52 76 2196 1
52 76 2199 1
52 76 2207 1
52 79 2136 1
52 80 2172 1
52 85 2481 1
52 87 2137 3
52 88 2361 1
52 89 2485 1
52 94 2360 1
52 98 2338 1
52 106 2478 1
52 112 2360 1
52 114 2465 1
52 117 2355 1
52 119 2170 1
52 128 2141 1
52 130 1600 1
52 130 1646 1
52 130 1658 6
52 130 1665 1
52 130 1668 158
52 130 1827 1
52 130 1829 1
52 130 1987 1
52 130 2023 1
52 130 2025 1
52 130 2243 1
52 130 2395 1
52 136 2654 1
52 139 2360 2
52 143 2520 1
52 146 2649 1
52 155 2671 1
52 159 2011 1
52 159 2137 1
52 162 2649 1
52 162 2652 1
52 167 2483 1
52 168 2617 1
52 171 2021 1
52 171 2219 2
52 171 2251 1
52 171 2295 1
52 171 2298 1
52 171 2337 1
52 178 2621 1
52 186 2521 1
52 201 2248 1
52 201 2364 1
52 201 2366 1
52 201 2441 1
52 201 2514 1
52 204 2624 1
52 208 1662 1
52 208 2138 1
52 208 2339 1
52 209 1751 2
52 209 1825 1
52 209 1827 1
52 209 2003 1
52 209 2026 4
52 209 2031 63
52 209 2250 2
52 209 2333 5
52 209 2357 1
52 211 1669 1
52 211 1827 1
52 211 1994 1
52 213 2478 1
52 220 1656 1
52 220 1667 1
52 220 1826 2
52 220 1829 1
52 220 2021 1
52 220 2368 1
52 221 2141 1
52 222 2360 1
52 223 2651 3
52 225 2671 1
52 226 2654 1
52 228 1826 1
52 228 2000 1
52 228 2142 1
52 228 2172 1
52 228 2174 1
52 228 2177 1
52 230 2483 1
52 232 1662 1
52 236 1646 1
52 236 1656 2
52 236 1672 1
52 236 1997 1
52 236 2113 2
52 236 2191 2
52 236 2194 1
52 236 2198 1
52 236 2204 1
52 236 2211 1
52 236 2215 1
52 236 2218 1
52 236 2222 1
52 236 2233 1
52 236 2250 1
52 236 2253 1
52 236 2307 1
52 236 2357 1
52 236 2398 1
52 236 2400 2
52 236 2412 2
52 236 2417 1
52 236 2438 2
52 236 2501 1
52 236 2503 4
52 244 2172 1
52 248 1657 1
52 248 2022 1
52 248 2208 1
52 248 2234 3
52 248 2244 1
52 248 2247 1
52 248 2339 1
52 248 2414 1
52 254 2617 1
52 257 2616 1
52 257 2627 1
52 261 1826 1
52 275 2610 1
52 280 1602 1
52 280 1609 1
52 280 1627 4
52 280 1639 1
52 280 1830 1
52 280 1839 1
52 280 2094 3
52 280 2207 1
52 280 2251 1
52 280 2253 1
52 283 2258 1
52 284 1572 1
52 284 1574 4
52 284 1582 2
52 284 1586 1
52 284 1590 2
52 284 1594 2
52 284 1599 1
52 284 1601 1
52 284 1627 1
52 284 1629 2
52 284 1642 1
52 284 1648 1
52 284 1653 2
52 284 1657 1
52 284 1661 1
52 284 1832 1
52 284 2027 1
52 284 2032 1
52 284 2093 1
52 284 2135 1
52 284 2368 1
52 284 2599 1
52 284 2632 3
52 284 2642 1
52 284 2646 1
52 284 2648 1
52 284 2659 1
52 286 1826 1
52 290 1600 1
52 290 1977 1
52 290 2187 1
52 290 2208 1
52 290 2229 2
52 290 2251 2
52 290 2265 1
52 290 2373 5
52 290 2397 2
52 290 2403 1
52 290 2412 1
52 290 2439 1
52 290 2499 1
52 290 2505 2
52 290 2508 1
52 290 2513 1
52 290 2516 1
52 290 2658 1
52 292 2005 1
52 294 1662 1
52 294 1670 2
52 294 1678 1
52 294 1690 1
52 294 1703 1
52 294 1705 7
52 294 1713 2
52 294 1716 7
52 294 1725 2
52 294 1729 1
52 294 1732 1
52 294 1741 2
52 294 1744 3
52 294 1750 1
52 294 1773 1
52 294 1794 2
52 294 1811 1
52 294 1816 2
52 294 1823 1
52 294 2348 1
52 300 1997 1
52 300 2023 1
52 300 2333 1
52 300 2335 1
52 300 2363 1
52 300 2412 1
52 304 2337 1
52 305 2618 1
52 308 1656 1
52 308 2338 1
52 308 2340 1
52 308 2370 1
52 308 2590 1
52 308 2593 1
52 308 2628 1
52 308 2634 1
52 308 2639 1
52 311 2477 2
52 313 2134 1
52 313 2137 2
52 314 1579 1
52 314 1582 1
52 314 1597 1
52 314 1601 1
52 314 1605 1
52 314 1646 2
52 314 1828 1
52 314 1841 1
52 314 1915 1
52 314 1946 2
52 314 1988 1
52 314 2006 1
52 314 2232 2
52 314 2252 1
52 314 2307 3
52 314 2331 2
52 314 2373 2
52 314 2376 1
52 314 2394 1
52 314 2412 3
52 314 2417 2
52 314 2438 2
52 314 2441 3
52 314 2477 1
52 314 2491 1
52 314 2498 2
52 314 2561 1
52 314 2563 1
52 314 2577 1
52 314 2593 1
52 314 2634 1
52 314 2662 1
52 318 2190 1
52 318 2193 2
52 318 2197 1
52 318 2229 1
52 320 2172 1
52 320 2349 1
52 320 2351 1
52 326 2335 1
52 326 2338 1
52 326 2341 3
52 326 2357 1
52 326 2376 1
52 326 2439 1
52 326 2557 1
52 326 2580 1
52 326 2590 2
52 326 2593 2
52 326 2661 1
52 326 2672 2
52 327 2615 2
52 330 2552 1
52 337 2651 1
52 346 2607 1
52 349 2671 1
52 352 2621 1
52 354 2487 1
52 355 1663 1
52 360 1662 1
52 360 2004 1
52 360 2255 2
52 367 1666 1
53 55 2270 1
53 55 2277 1
53 55 2279 1
53 55 2288 1
53 57 2279 1
53 58 1988 1
53 58 1990 1
53 58 2267 2
53 58 2277 1
53 61 1837 1
53 64 2448 1
53 64 2633 1
53 72 1954 1
53 72 2452 1
53 75 2274 1
53 75 2300 1
53 78 1670 1
53 79 2340 1
53 82 1588 1
53 82 2273 1
53 82 2661 1
53 88 1569 1
53 88 1661 1
53 88 1811 1
53 88 1813 1
53 88 1901 1
53 88 1940 1
53 88 2117 1
53 88 2122 1
53 88 2206 2
53 88 2375 1
53 88 2508 1
53 88 2628 1
53 88 2631 1
53 90 1852 2
53 90 1866 1
53 90 1879 1
53 90 1894 1
53 90 1896 1
53 90 2271 1
53 94 1860 1
53 94 1867 1
53 94 1887 1
53 94 1891 1
53 94 1895 1
53 94 1909 1
53 94 1920 1
53 94 1994 1
53 94 1998 1
53 94 2048 2
53 94 2118 1
53 94 2126 1
53 94 2202 3
53 94 2213 2
53 94 2220 1
53 94 2484 1
53 94 2526 1
53 94 2534 1
53 94 2549 1
53 96 1652 1
53 96 1941 1
53 97 1829 1
53 97 2376 1
53 98 1827 3
53 102 2374 1
53 103 2251 1
53 103 2261 1
53 107 1940 1
53 107 2216 2
53 107 2335 1
53 107 2489 1
53 112 1567 1
53 112 1665 1
53 112 1861 1
53 112 2153 1
53 112 2191 1
53 112 2196 1
53 112 2206 1
53 113 1835 1
53 113 2248 1
53 114 1939 1
53 117 1826 1
53 117 1941 1
53 117 2073 1
53 117 2349 1
53 117 2372 1
53 117 2374 1
53 121 1666 1
53 121 1882 1
53 121 1898 1
53 121 2121 1
53 121 2126 1
53 121 2196 1
53 121 2381 2
53 121 2403 1
53 121 2460 1
53 121 2520 1
53 121 2538 1
53 121 2586 1
53 121 2624 2
53 121 2636 2
53 127 1969 1
53 132 2443 2
53 133 2429 1
53 134 1653 1
53 135 1661 1
53 135 1764 1
53 135 1822 1
53 135 1833 1
53 135 1881 1
53 135 1893 1
53 135 1940 1
53 135 2116 1
53 135 2213 1
53 138 1653 1
53 139 1830 1
53 139 1895 1
53 139 1899 1
53 139 1908 1
53 139 1911 1
53 139 1915 1
53 139 1917 1
53 139 2486 1
53 139 2639 1
53 139 2648 2
53 143 2548 1
53 145 2263 1
53 145 2270 1
53 145 2285 1
53 147 2000 1
53 147 2012 1
53 147 2014 1
53 147 2073 1
53 147 2271 1
53 147 2375 1
53 147 2378 1
53 150 1954 1
53 150 2660 1
53 154 2416 1
53 157 2416 2
53 158 1829 2
53 160 2261 1
53 166 1583 1
53 166 1652 1
53 167 1951 1
53 167 2417 1
53 168 2266 1
53 173 2656 2
53 175 1567 1
53 175 1570 3
53 175 1660 4
53 175 1665 3
53 175 1669 6
53 175 1680 1
53 175 1682 1
53 175 1687 2
53 175 1690 2
53 175 1693 1
53 175 1700 1
53 175 1714 4
53 175 1721 1
53 175 1724 10
53 175 1735 1
53 175 1739 3
53 175 1743 1
53 175 1745 1
53 175 1752 1
53 175 1755 6
53 175 1763 4
53 175 1768 2
53 175 1771 11
53 175 1783 3
53 175 1787 2
53 175 1790 17
53 175 1808 6
53 175 1815 14
53 175 1831 2
53 175 1836 3
53 175 1864 2
53 175 1867 6
53 175 1874 1
53 175 1876 5
53 175 1882 3
53 175 1887 8
53 175 1896 2
53 175 1899 1
53 175 1901 1
53 175 1904 3
53 175 1911 2
53 175 1914 1
53 175 1918 2
53 175 1921 1
53 175 1925 2
53 175 1930 1
53 175 1940 3
53 175 1944 1
53 175 1949 1
53 175 1964 2
53 175 1968 5
53 175 1974 2
53 175 1981 2
53 175 1987 2
53 175 1991 1
53 175 1996 1
53 175 2003 1
53 175 2005 1
53 175 2114 1
53 175 2116 1
53 175 2119 3
53 175 2123 1
53 175 2198 1
53 175 2200 6
53 175 2207 3
53 175 2214 4
53 175 2221 1
53 175 2224 30
53 175 2256 1
53 175 2258 1
53 175 2262 2
53 175 2265 1
53 175 2269 8
53 175 2278 4
53 175 2284 2
53 175 2287 1
53 175 2289 1
53 175 2292 2
53 175 2300 1
53 175 2302 1
53 175 2305 1
53 175 2307 1
53 175 2310 2
53 175 2315 1
53 175 2317 4
53 175 2323 5
53 175 2329 2
53 175 2332 1
53 175 2334 2
53 175 2338 2
53 175 2342 1
53 175 2344 1
53 175 2362 1
53 175 2365 1
53 175 2371 2
53 175 2375 2
53 175 2379 1
53 175 2381 1
53 175 2383 2
53 175 2386 2
53 175 2389 1
53 175 2391 3
53 175 2395 1
53 175 2403 1
53 175 2420 1
53 175 2422 1
53 175 2425 1
53 175 2427 1
53 175 2434 2
53 175 2444 1
53 175 2446 1
53 175 2454 1
53 175 2456 2
53 175 2459 1
53 175 2461 4
53 175 2466 2
53 175 2473 2
53 175 2477 1
53 175 2480 2
53 175 2483 3
53 175 2487 2
53 175 2490 1
53 175 2493 1
53 175 2502 3
53 175 2511 3
53 175 2515 3
53 175 2519 1
53 175 2521 5
53 175 2529 4
53 175 2534 3
53 175 2541 1
53 175 2543 3
53 175 2548 2
53 175 2552 1
53 175 2555 4
53 175 2561 2
53 175 2564 1
53 175 2588 2
53 175 2592 1
53 175 2604 1
53 175 2607 1
53 175 2616 5
53 175 2622 1
53 175 2636 4
53 175 2641 1
53 175 2644 10
53 175 2655 2
53 175 2658 1
53 175 2665 2
53 179 2345 1
53 182 1653 1
53 183 2440 1
53 183 2442 1
53 183 2451 1
53 185 1908 1
53 185 1917 1
53 185 2261 1
53 185 2269 1
53 185 2271 1
53 185 2312 1
53 185 2319 1
53 185 2356 1
53 185 2401 2
53 185 2604 1
53 185 2650 2
53 189 2221 1
53 189 2235 1
53 195 1671 1
53 195 1673 1
53 195 1680 1
53 195 1747 1
53 195 1753 1
53 195 1760 1
53 195 1764 1
53 195 1767 1
53 195 1772 1
53 195 1778 1
53 195 1782 1
53 195 1791 1
53 195 1793 1
53 195 1799 1
53 195 1808 2
53 195 1813 1
53 195 1832 1
53 195 1847 1
53 195 1856 1
53 195 1868 1
53 195 1870 1
53 195 1882 1
53 195 1899 2
53 195 1902 1
53 195 1920 1
53 195 1922 1
53 195 1933 1
53 195 1940 1
53 195 2122 1
53 195 2216 1
53 195 2249 1
53 195 2261 1
53 195 2330 1
53 195 2333 1
53 195 2337 1
53 195 2384 1
53 195 2521 1
53 195 2536 1
53 195 2604 2
53 195 2649 1
53 200 1662 1
53 200 1906 1
53 200 1940 1
53 200 2335 1
53 200 2382 1
53 204 2656 1
53 217 2261 1
53 222 1573 1
53 222 1831 2
53 222 1845 1
53 222 1847 6
53 222 1876 2
53 222 1895 3
53 222 1920 1
53 222 1943 1
53 222 2115 1
53 222 2203 2
53 222 2216 1
53 222 2422 1
53 222 2488 1
53 222 2597 1
53 232 2249 1
53 237 2608 1
53 239 2444 2
53 245 1668 1
53 251 2329 1
53 251 2373 1
53 252 1571 1
53 252 1888 1
53 252 1901 1
53 252 2327 1
53 252 2335 1
53 252 2375 1
53 252 2515 1
53 253 1572 1
53 253 1833 1
53 253 1940 1
53 253 2536 1
53 255 2662 1
53 256 2318 1
53 265 2268 1
53 268 2221 1
53 269 1651 1
53 270 2656 2
53 275 1583 1
53 275 1647 1
53 276 1650 1
53 278 2426 1
53 282 1568 1
53 282 1571 1
53 282 1664 1
53 282 1833 1
53 282 1838 1
53 282 1848 1
53 282 1850 1
53 282 1867 1
53 282 1869 1
53 282 1871 2
53 282 1874 1
53 282 1906 1
53 282 2115 1
53 282 2117 1
53 282 2121 1
53 282 2127 3
53 282 2131 3
53 282 2135 13
53 282 2152 9
53 282 2163 4
53 282 2169 10
53 282 2180 3
53 282 2185 3
53 282 2189 4
53 282 2195 2
53 282 2203 2
53 282 2216 1
53 282 2281 1
53 282 2285 1
53 282 2426 1
53 282 2431 1
53 282 2454 1
53 282 2479 1
53 282 2522 1
53 282 2549 1
53 282 2607 1
53 282 2621 1
53 282 2628 2
53 282 2638 2
53 282 2650 1
53 284 2360 1
53 286 2340 1
53 287 1570 1
53 287 1868 1
53 287 1918 1
53 287 2490 1
53 287 2649 2
53 289 1951 1
53 289 2449 1
53 296 1678 2
53 296 1685 1
53 296 1698 6
53 296 1706 5
53 296 1712 1
53 296 1715 1
53 296 1746 1
53 296 1752 1
53 296 1757 1
53 296 1764 1
53 296 1773 1
53 296 1778 1
53 296 1783 2
53 296 1793 2
53 296 1796 2
53 296 1799 3
53 296 1805 1
53 296 1810 2
53 296 1813 1
53 296 1830 1
53 296 2256 1
53 296 2261 1
53 296 2377 1
53 297 2605 1
53 298 1582 1
53 298 1648 1
53 304 2238 4
53 304 2243 3
53 304 2371 1
53 306 1577 4
53 306 1582 1
53 306 1647 2
53 306 1942 1
53 306 2196 1
53 306 2198 1
53 306 2203 2
53 306 2206 1
53 306 2215 1
53 306 2217 1
53 306 2219 1
53 306 2325 1
53 306 2402 3
53 306 2534 1
53 306 2543 1
53 306 2592 2
53 306 2595 2
53 310 1583 1
53 311 2419 1
53 317 2249 1
53 319 1583 1
53 323 1582 1
53 323 1648 1
53 323 2124 1
53 323 2274 1
53 323 2287 1
53 324 1826 1
53 324 2222 13
53 324 2236 10
53 324 2374 1
53 342 1567 1
53 342 1572 2
53 342 1658 2
53 342 1661 3
53 342 1668 3
53 342 1826 8
53 342 1836 2
53 342 1841 2
53 342 1844 3
53 342 1848 2
53 342 1851 10
53 342 1862 1
53 342 1864 3
53 342 1870 2
53 342 1873 2
53 342 1876 5
53 342 1882 2
53 342 1885 4
53 342 1890 6
53 342 1899 1
53 342 1902 4
53 342 1907 1
53 342 1909 1
53 342 1911 1
53 342 1915 2
53 342 1919 4
53 342 1929 1
53 342 1931 1
53 342 1933 2
53 342 1936 1
53 342 1938 1
53 342 1940 1
53 342 1943 2
53 342 1946 1
53 342 1952 2
53 342 1955 3
53 342 1959 8
53 342 1968 5
53 342 1974 1
53 342 1976 4
53 342 1984 1
53 342 1986 1
53 342 1991 2
53 342 1994 1
53 342 2013 1
53 342 2015 4
53 342 2021 20
53 342 2042 1
53 342 2047 10
53 342 2059 6
53 342 2066 1
53 342 2071 4
53 342 2081 11
53 342 2093 3
53 342 2100 1
53 342 2102 9
53 342 2112 1
53 342 2119 2
53 342 2125 1
53 342 2195 2
53 342 2199 1
53 342 2201 4
53 342 2206 3
53 342 2210 2
53 342 2215 2
53 342 2219 2
53 342 2222 1
53 342 2242 1
53 342 2245 1
53 342 2248 1
53 342 2250 8
53 342 2263 1
53 342 2265 2
53 342 2268 5
53 342 2275 1
53 342 2280 1
53 342 2284 3
53 342 2288 2
53 342 2296 1
53 342 2308 2
53 342 2313 1
53 342 2317 1
53 342 2322 1
53 342 2326 1
53 342 2328 3
53 342 2333 3
53 342 2337 1
53 342 2345 1
53 342 2365 1
53 342 2370 1
53 342 2372 2
53 342 2379 2
53 342 2383 1
53 342 2386 4
53 342 2393 1
53 342 2401 1
53 342 2414 5
53 342 2420 1
53 342 2422 3
53 342 2439 1
53 342 2448 1
53 342 2452 1
53 342 2454 1
53 342 2460 1
53 342 2469 2
53 342 2473 1
53 342 2476 1
53 342 2479 1
53 342 2482 1
53 342 2484 2
53 342 2488 1
53 342 2492 1
53 342 2494 4
53 342 2500 1
53 342 2502 8
53 342 2512 2
53 342 2515 3
53 342 2519 1
53 342 2521 6
53 342 2528 6
53 342 2535 1
53 342 2539 7
53 342 2548 3
53 342 2552 3
53 342 2556 1
53 342 2559 4
53 342 2565 3
53 342 2570 4
53 342 2577 2
53 342 2580 11
53 342 2594 1
53 342 2596 8
53 342 2605 1
53 342 2609 6
53 342 2616 2
53 342 2620 2
53 342 2624 1
53 342 2626 1
53 342 2638 1
53 342 2641 3
53 342 2648 2
53 342 2651 3
53 342 2655 3
53 342 2659 4
53 342 2664 1
53 343 2607 1
53 344 2238 1
53 344 2243 1
53 344 2372 1
53 345 1648 3
53 346 1649 1
53 346 1651 1
53 351 1587 1
53 352 2655 1
53 354 2226 1
53 359 2248 1
53 362 1827 2
53 362 1830 1
53 362 2376 1
53 364 1653 1
53 367 1670 1
54 63 1608 1
54 63 1633 1
54 63 1655 1
54 63 1840 5
54 63 1884 1
54 63 1903 2
54 63 2356 1
54 63 2437 1
54 63 2526 1
54 69 2339 1
54 69 2341 3
54 69 2345 4
54 70 1908 1
54 70 1948 1
54 70 2124 2
54 76 1909 2
54 76 1913 1
54 76 1924 1
54 76 1938 1
54 76 1961 1
54 76 2022 3
54 76 2028 1
54 76 2069 1
54 76 2335 1
54 78 2495 1
54 78 2497 1
54 79 1653 1
54 79 1905 1
54 79 1909 1
54 79 1926 1
54 79 1939 2
54 79 1962 1
54 79 2015 2
54 79 2028 1
54 79 2036 1
54 79 2038 1
54 79 2040 1
54 79 2050 1
54 79 2060 1
54 79 2064 1
54 79 2067 2
54 79 2096 1
54 79 2111 1
54 79 2119 1
54 79 2425 4
54 79 2479 3
54 79 2506 2
54 79 2515 1
54 79 2518 1
54 85 2171 1
54 87 1582 1
54 87 1593 2
54 87 1599 2
54 87 1623 1
54 87 1628 2
54 87 1634 2
54 87 1637 1
54 87 1657 1
54 87 1668 1
54 87 1833 3
54 87 1837 17
54 87 1855 1
54 87 1859 1
54 87 1862 1
54 87 1864 1
54 87 1867 2
54 87 1872 1
54 87 1877 3
54 87 1881 1
54 87 1884 1
54 87 1887 4
54 87 1893 1
54 87 1897 1
54 87 1900 3
54 87 1907 2
54 87 2103 1
54 87 2105 3
54 87 2112 2
54 87 2399 1
54 91 2644 1
54 94 2340 1
54 105 2171 1
54 105 2453 1
54 110 2299 1
54 119 2652 1
54 125 1582 1
54 125 1618 2
54 125 1818 1
54 125 1856 3
54 125 1885 1
54 125 1913 1
54 125 2021 1
54 125 2055 1
54 125 2059 1
54 125 2395 1
54 125 2397 1
54 128 1570 1
54 128 1610 1
54 128 1637 1
54 128 1639 2
54 128 1673 1
54 128 1725 1
54 128 1733 1
54 128 1787 1
54 128 1791 1
54 128 1801 1
54 128 1820 1
54 128 1913 1
54 128 1915 1
54 128 1928 1
54 128 1935 1
54 128 1937 1
54 128 1945 3
54 128 1963 1
54 128 2063 1
54 128 2157 2
54 128 2356 1
54 130 1992 2
54 130 1998 2
54 130 2003 4
54 130 2129 1
54 130 2144 3
54 130 2169 1
54 130 2172 1
54 133 2472 1
54 135 2341 1
54 144 2174 1
54 144 2503 1
54 153 1570 1
54 153 1572 2
54 153 1672 3
54 153 1722 1
54 153 1729 1
54 153 1733 1
54 153 1750 1
54 153 1800 1
54 153 1803 1
54 153 1825 2
54 153 1828 1
54 153 2535 1
54 153 2544 1
54 153 2570 1
54 153 2574 1
54 153 2639 1
54 153 2642 1
54 159 1618 1
54 159 1622 1
54 159 1634 1
54 159 1636 1
54 159 1638 1
54 159 1640 6
54 159 1647 2
54 159 1650 1
54 159 1652 1
54 159 1654 1
54 159 1824 1
54 159 1854 1
54 159 1894 1
54 159 1919 2
54 159 1922 3
54 159 1926 2
54 159 1929 5
54 159 1935 1
54 159 1941 1
54 159 2362 1
54 159 2399 1
54 159 2505 1
54 159 2535 1
54 159 2578 1
54 169 2495 1
54 171 1996 1
54 171 2146 4
54 171 2158 1
54 171 2160 1
54 171 2352 1
54 179 1577 1
54 179 1634 1
54 179 1636 1
54 179 1897 2
54 179 1908 1
54 179 1922 1
54 179 2130 3
54 179 2334 1
54 179 2357 1
54 180 2555 1
54 183 2494 1
54 185 2338 1
54 190 1582 1
54 190 1654 1
54 190 1670 1
54 190 1906 1
54 190 1918 1
54 190 1920 1
54 190 1936 1
54 190 1939 3
54 190 1943 4
54 190 1948 1
54 190 1958 1
54 190 1968 1
54 190 1979 2
54 190 2020 2
54 190 2024 2
54 190 2028 1
54 190 2031 1
54 190 2039 1
54 190 2063 1
54 190 2124 1
54 190 2308 3
54 190 2319 5
54 190 2325 1
54 190 2328 1
54 190 2331 1
54 190 2333 2
54 190 2336 1
54 190 2338 2
54 190 2341 1
54 190 2343 1
54 190 2345 1
54 190 2357 1
54 190 2386 7
54 190 2418 1
54 190 2420 3
54 190 2425 10
54 190 2439 1
54 190 2441 5
54 190 2452 4
54 190 2458 1
54 190 2461 1
54 190 2471 1
54 190 2473 3
54 190 2478 1
54 190 2484 2
54 190 2490 1
54 190 2493 1
54 190 2498 1
54 190 2501 2
54 190 2504 9
54 190 2516 7
54 190 2536 1
54 190 2538 3
54 190 2546 1
54 190 2557 6
54 190 2564 2
54 190 2567 3
54 190 2571 3
54 190 2638 2
54 190 2641 2
54 190 2646 1
54 190 2655 1
54 192 2342 4
54 192 2347 1
54 198 2492 1
54 205 2011 2
54 206 2646 1
54 208 1825 2
54 216 1827 1
54 220 2489 1
54 221 1722 1
54 221 1801 1
54 224 2648 1
54 225 2646 2
54 225 2651 1
54 231 2554 1
54 232 2002 1
54 237 2646 1
54 260 1584 1
54 260 1617 4
54 260 1854 1
54 260 2035 1
54 260 2037 2
54 260 2040 1
54 260 2140 1
54 272 1990 1
54 282 2341 1
54 284 2135 2
54 284 2139 1
54 284 2143 5
54 284 2149 2
54 284 2152 6
54 284 2159 5
54 284 2165 1
54 284 2170 3
54 284 2174 3
54 286 2158 1
54 286 2160 2
54 286 2356 1
54 289 2496 1
54 299 2496 2
54 300 1826 1
54 300 1997 1
54 300 2148 1
54 308 2026 1
54 308 2160 1
54 308 2166 1
54 313 1670 1
54 313 1673 1
54 313 1905 1
54 313 1918 1
54 313 1966 1
54 313 2015 2
54 313 2039 1
54 313 2055 1
54 313 2059 2
54 313 2125 1
54 313 2130 1
54 313 2132 4
54 313 2399 1
54 313 2414 1
54 313 2424 3
54 313 2526 2
54 326 2145 1
54 331 2044 1
54 334 2531 1
54 335 1689 2
54 335 1807 1
54 335 1810 3
54 337 2167 1
54 341 1827 1
54 349 2647 1
54 352 2153 1
54 355 2008 1
54 355 2010 1
54 365 1575 1
54 365 1582 1
54 365 1590 1
54 365 1656 1
54 365 1830 1
54 365 1926 1
54 365 1950 1
54 365 1958 1
54 365 1960 1
54 365 1963 1
54 365 1967 3
54 365 2020 1
54 365 2029 1
54 365 2031 1
54 365 2033 3
54 365 2039 2
54 365 2042 1
54 365 2051 2
54 365 2057 1
54 365 2125 1
54 365 2335 1
54 365 2338 2
54 365 2344 3
54 365 2350 1
54 365 2515 1
54 367 1992 1
54 367 2013 2
55 57 2279 1
55 57 2285 1
55 58 1719 1
55 58 1723 1
55 58 1751 1
55 58 1755 1
55 58 1762 1
55 58 1766 1
55 58 1805 1
55 58 1822 2
55 58 1826 2
55 58 2277 1
55 61 2226 1
55 64 2659 1
55 69 2614 1
55 75 1799 1
55 75 1826 1
55 75 1943 2
55 76 2625 2
55 82 1572 1
55 82 1676 1
55 82 1697 1
55 82 1700 2
55 82 1711 1
55 82 1713 3
55 82 1717 4
55 82 1722 2
55 82 1725 4
55 82 1732 1
55 82 1736 4
55 82 1743 3
55 82 1753 4
55 82 1760 9
55 82 1771 1
55 82 1773 3
55 82 1787 2
55 82 1790 4
55 82 1795 1
55 82 1800 3
55 82 1804 3
55 82 1810 1
55 82 1813 1
55 82 1815 4
55 82 1943 1
55 82 1983 2
55 82 1986 1
55 82 1990 1
55 82 2014 1
55 82 2019 1
55 82 2308 1
55 82 2310 2
55 96 1654 1
55 96 2211 1
55 96 2447 1
55 109 2250 1
55 112 2227 3
55 112 2232 1
55 112 2235 1
55 112 2658 1
55 113 2225 1
55 114 1967 1
55 114 1972 1
55 124 1569 2
55 124 1640 3
55 124 1649 1
55 124 1992 1
55 124 2060 2
55 124 2102 1
55 124 2104 1
55 124 2206 1
55 124 2212 1
55 124 2602 1
55 124 2623 1
55 125 2628 2
55 126 1865 4
55 126 1872 2
55 126 1905 1
55 126 1941 1
55 126 1996 1
55 126 1999 1
55 126 2002 2
55 126 2005 1
55 126 2060 1
55 126 2094 3
55 126 2100 1
55 126 2105 2
55 126 2225 2
55 126 2321 2
55 126 2332 1
55 127 1829 2
55 127 2287 1
55 127 2301 3
55 128 2633 1
55 132 2296 1
55 134 2227 2
55 134 2231 1
55 134 2233 2
55 134 2291 1
55 134 2295 2
55 134 2299 1
55 134 2301 1
55 134 2304 2
55 134 2444 1
55 134 2446 1
55 137 2360 1
55 144 2268 1
55 145 2281 1
55 145 2286 2
55 145 2583 1
55 147 1951 1
55 147 1967 1
55 147 2291 1
55 150 1571 1
55 150 1573 1
55 150 1583 1
55 150 1834 2
55 150 2315 1
55 150 2430 2
55 150 2623 2
55 150 2630 1
55 152 1660 1
55 153 2633 1
55 159 2626 3
55 166 1568 1
55 166 1572 1
55 166 1943 1
55 166 2052 1
55 166 2430 2
55 166 2660 1
55 168 1979 2
55 168 2210 1
55 168 2212 3
55 168 2239 1
55 168 2246 1
55 168 2271 1
55 168 2274 1
55 168 2277 1
55 168 2284 1
55 168 2286 1
55 168 2294 1
55 168 2300 1
55 168 2302 1
55 175 1945 1
55 175 2272 1
55 175 2288 1
55 185 1968 1
55 185 2258 2
55 185 2265 1
55 185 2275 1
55 190 2625 1
55 190 2633 1
55 199 1636 1
55 199 1648 1
55 203 1952 1
55 207 2611 1
55 209 2604 2
55 211 2616 1
55 228 2619 1
55 246 1589 1
55 254 2287 1
55 254 2295 1
55 254 2304 2
55 255 1583 1
55 255 1639 1
55 255 1641 2
55 255 1655 1
55 255 1831 2
55 255 2112 2
55 255 2582 1
55 255 2608 1
55 255 2610 1
55 255 2612 2
55 255 2615 2
55 255 2618 3
55 255 2624 1
55 256 1973 1
55 256 2226 1
55 256 2244 1
55 256 2270 1
55 256 2300 1
55 256 2304 1
55 257 2301 1
55 257 2303 1
55 261 2612 1
55 268 1973 1
55 269 1651 1
55 270 2602 1
55 273 1622 1
55 273 1633 1
55 275 1570 2
55 275 1916 1
55 275 1991 1
55 275 2004 1
55 275 2059 1
55 275 2062 1
55 275 2203 4
55 275 2210 1
55 275 2319 1
55 275 2328 4
55 275 2334 1
55 275 2441 3
55 275 2445 1
55 275 2449 1
55 275 2454 2
55 275 2465 7
55 275 2494 2
55 275 2499 1
55 275 2516 1
55 275 2523 2
55 275 2544 2
55 275 2557 2
55 275 2561 1
55 275 2579 2
55 275 2613 1
55 276 1574 1
55 276 1643 1
55 276 1656 1
55 276 1831 1
55 276 1842 1
55 276 1866 1
55 276 1935 3
55 276 1984 4
55 276 1989 1
55 276 1991 1
55 276 1995 1
55 276 2058 1
55 276 2087 1
55 276 2103 4
55 276 2308 2
55 276 2320 1
55 276 2323 1
55 276 2442 1
55 276 2444 2
55 276 2617 1
55 280 1710 1
55 280 1782 1
55 280 1824 1
55 280 2615 1
55 282 1947 1
55 282 2230 3
55 282 2259 1
55 282 2261 1
55 282 2272 2
55 282 2275 1
55 282 2277 1
55 282 2282 2
55 282 2287 2
55 282 2293 1
55 282 2301 1
55 283 2321 1
55 285 2266 2
55 290 2609 1
55 296 1967 1
55 298 1572 1
55 298 1832 1
55 298 1837 1
55 298 1943 1
55 298 2025 3
55 298 2030 1
55 298 2032 1
55 298 2035 1
55 298 2037 3
55 298 2056 1
55 298 2433 1
55 298 2448 1
55 298 2450 1
55 299 1945 1
55 305 2209 3
55 305 2217 6
55 306 1583 1
55 307 1967 1
55 307 2291 1
55 307 2293 1
55 312 2239 1
55 319 1650 1
55 319 1839 1
55 319 1866 1
55 319 1878 1
55 319 1937 1
55 319 1942 2
55 319 1989 2
55 319 2000 2
55 319 2004 1
55 319 2050 2
55 319 2055 3
55 319 2063 1
55 319 2065 1
55 319 2153 4
55 319 2309 2
55 319 2313 1
55 319 2320 1
55 319 2322 1
55 319 2324 1
55 319 2326 1
55 319 2331 2
55 319 2343 1
55 319 2432 1
55 319 2449 1
55 319 2484 1
55 319 2546 1
55 319 2573 1
55 319 2582 1
55 323 1650 1
55 323 1895 2
55 323 1899 1
55 323 1950 1
55 323 1972 1
55 323 2246 1
55 323 2295 1
55 323 2298 1
55 323 2300 1
55 323 2304 1
55 326 2603 1
55 326 2608 1
55 327 2210 1
55 327 2213 1
55 330 1623 1
55 330 1627 2
55 330 1635 1
55 330 1638 1
55 330 1643 1
55 330 1646 1
55 331 2620 1
55 342 1945 1
55 342 2271 1
55 342 2278 1
55 342 2288 1
55 345 1583 1
55 345 1643 1
55 345 1650 2
55 345 1657 2
55 345 1830 1
55 345 1832 1
55 345 1835 2
55 345 2266 2
55 345 2347 1
55 345 2440 1
55 346 2306 1
55 346 2308 3
55 346 2431 3
55 346 2449 3
55 346 2453 1
55 346 2456 2
55 346 2464 1
55 346 2467 5
55 346 2476 1
55 346 2516 2
55 346 2521 2
55 346 2524 1
55 346 2530 1
55 346 2534 2
55 346 2541 6
55 346 2548 1
55 346 2550 7
55 346 2559 1
55 346 2564 2
55 346 2569 2
55 346 2578 2
55 346 2581 1
55 346 2609 1
55 346 2659 2
55 347 1660 1
55 350 2270 1
55 351 1587 1
55 351 1994 1
55 360 2209 1
55 365 2631 2
55 367 2612 1
55 367 2621 1
57 58 1568 1
57 58 1581 1
57 58 1586 1
57 58 1651 1
57 58 1653 1
57 58 1655 1
57 58 1726 1
57 58 1751 1
57 58 1754 1
57 58 1758 1
57 58 1780 1
57 58 1814 1
57 58 1829 1
57 58 1831 1
57 58 1833 3
57 58 1854 1
57 58 1864 1
57 58 1879 1
57 58 1888 1
57 58 1909 1
57 58 1914 2
57 58 1919 1
57 58 1922 1
57 58 1927 1
57 58 1929 1
57 58 1931 1
57 58 1936 1
57 58 2007 2
57 58 2016 2
57 58 2019 2
57 58 2028 4
57 58 2036 2
57 58 2050 1
57 58 2052 1
57 58 2055 1
57 58 2059 2
57 58 2063 1
57 58 2089 1
57 58 2188 2
57 58 2197 1
57 58 2206 1
57 58 2208 1
57 58 2211 1
57 58 2213 1
57 58 2215 1
57 58 2318 1
57 58 2321 1
57 58 2326 1
57 58 2345 1
57 58 2350 1
57 58 2417 2
57 58 2439 1
57 58 2444 1
57 58 2492 1
57 58 2495 1
57 58 2557 1
57 58 2562 3
57 58 2577 2
57 58 2581 1
57 58 2592 4
57 61 2655 4
57 66 2217 1
57 66 2292 1
57 69 2210 1
57 75 1589 1
57 75 1600 1
57 75 1602 1
57 75 1844 1
57 75 1853 1
57 75 1855 2
57 75 1867 1
57 75 1869 1
57 75 1876 1
57 75 1922 1
57 75 1986 1
57 75 1992 4
57 75 2206 1
57 75 2278 1
57 75 2310 1
57 75 2352 1
57 75 2418 1
57 75 2450 1
57 75 2464 2
57 75 2467 1
57 75 2520 1
57 75 2522 1
57 75 2524 1
57 75 2532 2
57 75 2547 1
57 75 2551 1
57 76 2607 1
57 78 1949 1
57 80 1827 1
57 82 1688 3
57 82 1692 2
57 82 1700 3
57 82 1752 1
57 82 1756 2
57 82 1761 1
57 82 1791 3
57 82 1800 5
57 82 1808 1
57 82 1815 2
57 82 1820 1
57 82 1823 2
57 82 1947 1
57 82 1968 1
57 82 1974 1
57 82 1976 2
57 82 2270 1
57 82 2348 1
57 85 1956 1
57 88 1987 1
57 90 2278 1
57 90 2280 1
57 90 2295 1
57 90 2297 2
57 96 1591 2
57 96 1653 1
57 96 1826 4
57 96 1836 1
57 96 1842 1
57 96 1990 2
57 96 2000 1
57 96 2085 1
57 96 2322 1
57 96 2324 4
57 96 2332 1
57 96 2335 1
57 96 2338 1
57 96 2344 1
57 96 2354 1
57 96 2356 1
57 96 2359 1
57 96 2367 1
57 96 2372 1
57 96 2394 1
57 96 2408 1
57 96 2464 1
57 96 2581 1
57 97 1834 1
57 100 2644 2
57 103 2292 1
57 106 2274 1
57 109 1985 1
57 113 1951 1
57 124 1792 1
57 126 2660 1
57 126 2662 1
57 127 1653 1
57 127 1864 1
57 127 1868 1
57 127 1876 1
57 127 2157 1
57 127 2204 1
57 127 2277 1
57 127 2279 3
57 127 2285 1
57 127 2306 1
57 127 2346 1
57 127 2351 1
57 127 2413 1
57 127 2434 1
57 127 2448 2
57 127 2461 1
57 127 2466 1
57 127 2578 7
57 127 2599 1
57 127 2604 1
57 127 2618 1
57 127 2622 1
57 127 2630 1
57 127 2641 1
57 127 2643 1
57 127 2647 1
57 127 2653 1
57 127 2665 1
57 128 2604 2
57 133 2253 1
57 134 1648 2
57 134 1651 1
57 134 1826 1
57 134 1831 1
57 134 1953 1
57 134 1974 3
57 134 1978 1
57 134 1982 3
57 134 1991 1
57 134 1999 1
57 134 2200 1
57 134 2207 2
57 134 2290 1
57 134 2318 1
57 134 2431 1
57 134 2433 2
57 134 2441 1
57 134 2451 1
57 134 2513 2
57 134 2556 2
57 134 2562 3
57 134 2567 2
57 134 2578 1
57 134 2586 1
57 135 1861 1
57 135 1865 1
57 138 1572 1
57 138 1582 1
57 138 1584 1
57 138 1649 1
57 138 1651 1
57 138 1847 2
57 138 1878 1
57 138 1880 3
57 138 1920 1
57 138 1934 2
57 138 2071 1
57 138 2095 1
57 138 2099 1
57 138 2108 2
57 138 2116 1
57 138 2139 1
57 138 2190 1
57 138 2277 2
57 138 2287 1
57 138 2315 1
57 138 2320 1
57 138 2443 1
57 138 2591 3
57 138 2680 1
57 145 1586 1
57 145 1588 1
57 145 1611 11
57 145 1627 4
57 145 1828 1
57 145 1846 1
57 145 1849 1
57 145 1856 2
57 145 1951 1
57 145 1986 1
57 145 1997 1
57 145 2100 1
57 145 2140 2
57 145 2157 2
57 145 2204 2
57 145 2207 3
57 145 2275 1
57 145 2278 2
57 145 2287 1
57 145 2316 1
57 145 2319 1
57 145 2373 1
57 145 2400 1
57 145 2405 1
57 145 2418 1
57 145 2579 1
57 145 2582 1
57 147 2292 1
57 149 2539 1
57 150 1958 1
57 150 2210 2
57 150 2262 2
57 150 2267 1
57 150 2297 2
57 152 1636 1
57 154 2226 1
57 154 2230 1
57 154 2240 1
57 160 2220 1
57 167 1987 1
57 168 1582 4
57 168 1592 2
57 168 1598 1
57 168 1600 4
57 168 1606 1
57 168 1829 1
57 168 2200 1
57 168 2204 1
57 168 2324 1
57 168 2443 1
57 168 2445 1
57 168 2469 1
57 168 2506 1
57 168 2516 1
57 168 2519 1
57 168 2526 1
57 168 2535 1
57 168 2537 1
57 168 2539 6
57 168 2546 1
57 168 2551 3
57 168 2558 5
57 168 2565 1
57 168 2573 1
57 168 2579 4
57 168 2598 1
57 168 2600 1
57 168 2610 1
57 168 2641 1
57 168 2643 1
57 171 1825 1
57 171 2621 1
57 175 2274 1
57 179 2634 1
57 179 2639 3
57 182 1650 1
57 182 1826 3
57 182 1840 1
57 182 1864 1
57 182 1940 1
57 182 1989 1
57 182 2022 1
57 182 2177 1
57 182 2205 1
57 182 2218 3
57 185 2236 1
57 188 1607 1
57 188 1628 1
57 189 2653 3
57 190 2605 1
57 192 2644 2
57 197 2286 2
57 198 2221 1
57 198 2223 10
57 198 2234 2
57 198 2237 1
57 198 2239 1
57 200 1941 1
57 201 2623 1
57 201 2631 1
57 202 2304 1
57 205 2642 1
57 207 2437 1
57 209 2626 1
57 209 2631 1
57 211 2232 1
57 211 2234 1
57 211 2647 1
57 213 2221 1
57 217 2241 1
57 220 2622 1
57 229 1606 1
57 229 1643 1
57 232 2634 1
57 232 2641 2
57 238 2239 1
57 238 2241 1
57 238 2634 1
57 244 2226 1
57 245 1862 1
57 254 2210 2
57 254 2315 1
57 254 2426 1
57 254 2441 1
57 254 2584 1
57 254 2600 1
57 254 2614 1
57 254 2652 1
57 254 2654 1
57 256 2239 1
57 256 2505 2
57 257 1581 1
57 257 1593 1
57 257 1623 1
57 257 1830 2
57 257 1836 2
57 257 1840 1
57 257 1846 1
57 257 1991 1
57 257 2278 4
57 257 2310 2
57 257 2465 3
57 257 2519 1
57 257 2547 3
57 257 2601 1
57 261 2637 1
57 272 2635 2
57 275 2236 2
57 275 2274 1
57 276 1664 1
57 276 1668 1
57 276 1672 1
57 276 1676 2
57 276 1682 3
57 276 1686 8
57 276 1701 1
57 276 1705 2
57 276 1709 1
57 276 1712 2
57 276 1718 1
57 276 1722 1
57 276 1724 5
57 276 1730 13
57 276 1748 4
57 276 1753 1
57 276 1758 1
57 276 1760 1
57 276 1764 1
57 276 1766 1
57 276 1768 1
57 276 1770 2
57 276 1776 1
57 276 1781 1
57 276 1784 5
57 276 1790 3
57 276 1794 18
57 276 1814 9
57 276 1825 2
57 276 2271 1
57 282 2227 1
57 282 2282 1
57 284 2620 1
57 285 1987 1
57 285 2286 1
57 290 2627 1
57 292 2647 1
57 293 1604 1
57 293 1606 2
57 298 1954 1
57 300 2624 1
57 300 2631 1
57 303 2244 1
57 303 2259 1
57 305 1586 1
57 305 1653 1
57 305 1853 2
57 305 2157 1
57 305 2204 1
57 305 2216 1
57 305 2225 1
57 305 2418 1
57 305 2436 1
57 305 2442 1
57 305 2599 1
57 305 2601 1
57 305 2603 2
57 305 2607 1
57 305 2609 1
57 305 2614 1
57 305 2616 2
57 305 2621 1
57 305 2623 3
57 305 2627 2
57 305 2633 1
57 305 2640 1
57 305 2648 1
57 305 2653 2
57 305 2657 1
57 306 1957 1
57 308 2619 1
57 311 1982 1
57 314 2617 1
57 315 1568 3
57 315 1572 1
57 315 1583 2
57 315 1586 2
57 315 1589 1
57 315 1591 5
57 315 1599 1
57 315 1647 5
57 315 1837 1
57 315 1878 4
57 315 1883 6
57 315 1891 14
57 315 1906 1
57 315 1908 3
57 315 1913 3
57 315 1920 2
57 315 1924 1
57 315 1926 10
57 315 1937 1
57 315 1939 1
57 315 2001 13
57 315 2015 2
57 315 2018 3
57 315 2022 2
57 315 2028 15
57 315 2044 4
57 315 2049 2
57 315 2054 3
57 315 2058 17
57 315 2077 1
57 315 2079 1
57 315 2083 1
57 315 2093 10
57 315 2110 1
57 315 2112 1
57 315 2114 3
57 315 2121 1
57 315 2123 1
57 315 2126 3
57 315 2131 1
57 315 2137 1
57 315 2141 4
57 315 2146 1
57 315 2148 1
57 315 2150 2
57 315 2154 2
57 315 2195 1
57 315 2310 4
57 315 2320 20
57 315 2342 3
57 315 2352 1
57 315 2443 1
57 315 2445 1
57 315 2589 1
57 315 2633 1
57 315 2636 2
57 315 2639 1
57 315 2641 1
57 315 2647 1
57 315 2661 3
57 315 2665 1
57 315 2679 4
57 319 1946 1
57 320 2222 2
57 320 2228 1
57 320 2235 1
57 323 2239 1
57 323 2291 1
57 323 2305 2
57 323 2499 4
57 323 2540 2
57 323 2544 1
57 323 2558 1
57 323 2665 1
57 326 2616 1
57 327 1638 1
57 327 1647 1
57 327 1649 1
57 327 1663 1
57 327 1826 1
57 327 1828 2
57 327 1847 1
57 327 1992 2
57 327 1995 1
57 327 2206 1
57 327 2444 1
57 327 2464 1
57 327 2578 1
57 327 2585 1
57 335 2230 1
57 338 1604 1
57 338 1624 1
57 340 2275 1
57 340 2297 2
57 340 2303 1
57 344 1940 1
57 345 2211 1
57 346 1674 3
57 346 1681 1
57 346 1685 7
57 346 1703 1
57 346 1727 2
57 346 1730 1
57 346 1732 5
57 346 1748 5
57 346 1755 5
57 346 1764 1
57 346 1770 1
57 346 1774 2
57 346 1779 2
57 346 1782 1
57 346 1795 2
57 346 1798 1
57 346 1801 1
57 346 1803 2
57 346 1806 9
57 346 1817 1
57 346 1820 2
57 346 1827 2
57 346 1830 1
57 346 2270 1
57 346 2296 1
57 347 1606 2
57 354 2227 2
57 361 1981 1
57 364 1604 1
57 364 1801 1
57 364 1807 2
57 364 1920 3
57 364 1939 1
57 364 2154 1
57 364 2203 1
57 364 2293 1
57 364 2298 1
57 364 2311 2
57 364 2414 1
57 364 2416 1
57 364 2445 1
57 364 2450 1
57 365 2600 3
57 365 2613 1
57 367 2639 3
58 61 2652 1
58 63 2607 2
58 66 2281 1
58 66 2289 1
58 69 2636 2
58 75 1579 2
58 75 1590 1
58 75 1607 1
58 75 1611 1
58 75 1617 1
58 75 1625 1
58 75 1629 1
58 75 1838 1
58 75 1850 1
58 75 1901 1
58 75 1903 1
58 75 1906 1
58 75 2182 1
58 75 2184 1
58 75 2206 1
58 75 2211 1
58 75 2254 1
58 75 2352 4
58 75 2360 1
58 75 2371 6
58 75 2385 1
58 75 2387 1
58 75 2418 2
58 75 2421 1
58 75 2424 1
58 75 2434 2
58 76 2603 1
58 78 1962 1
58 78 1964 1
58 78 1971 1
58 82 1653 1
58 82 1672 1
58 82 1677 1
58 82 1687 4
58 82 1692 1
58 82 1694 1
58 82 1697 3
58 82 1703 2
58 82 1706 2
58 82 1715 1
58 82 1717 2
58 82 1723 1
58 82 1727 2
58 82 1732 1
58 82 1736 4
58 82 1743 1
58 82 1746 1
58 82 1774 1
58 82 1782 4
58 82 1787 1
58 82 1789 1
58 82 1791 3
58 82 2289 1
58 83 2534 1
58 85 1945 1
58 87 2610 1
58 89 1940 1
58 89 2256 1
58 89 2290 1
58 90 1941 1
58 90 1944 1
58 90 1982 1
58 90 2292 1
58 90 2300 1
58 90 2305 1
58 93 1785 1
58 94 1797 1
58 94 1801 1
58 96 1582 1
58 96 1584 2
58 96 1601 1
58 96 1656 1
58 96 1828 3
58 96 1842 1
58 96 1861 1
58 96 1872 1
58 96 1875 2
58 96 1888 1
58 96 1915 1
58 96 1919 1
58 96 1923 1
58 96 1932 2
58 96 1996 2
58 96 1999 1
58 96 2052 1
58 96 2072 1
58 96 2111 1
58 96 2197 1
58 96 2318 1
58 96 2321 1
58 96 2325 4
58 96 2334 1
58 96 2351 1
58 96 2417 1
58 96 2440 1
58 96 2582 1
58 100 2638 4
58 103 1959 1
58 103 1970 1
58 103 2255 1
58 103 2288 1
58 106 2259 1
58 106 2265 1
58 106 2267 1
58 113 1939 1
58 113 2252 1
58 124 2311 1
58 125 2608 2
58 126 2654 2
58 127 1571 1
58 127 1573 1
58 127 1579 3
58 127 1585 2
58 127 1590 2
58 127 1595 1
58 127 1597 2
58 127 1839 1
58 127 1842 4
58 127 1847 1
58 127 1853 1
58 127 1864 2
58 127 1870 1
58 127 1888 1
58 127 1899 1
58 127 1902 1
58 127 1909 1
58 127 1917 1
58 127 1921 5
58 127 1930 2
58 127 1933 2
58 127 1936 2
58 127 2018 1
58 127 2053 2
58 127 2056 3
58 127 2067 1
58 127 2077 1
58 127 2080 1
58 127 2085 1
58 127 2088 1
58 127 2096 2
58 127 2110 1
58 127 2117 8
58 127 2126 2
58 127 2129 2
58 127 2134 3
58 127 2150 1
58 127 2196 1
58 127 2202 1
58 127 2321 1
58 127 2333 2
58 127 2339 1
58 127 2418 1
58 127 2425 1
58 127 2433 1
58 127 2578 3
58 127 2588 1
58 127 2629 1
58 127 2679 1
58 128 2601 2
58 130 2617 1
58 130 2626 1
58 132 2286 1
58 133 2283 1
58 134 1567 1
58 134 1651 1
58 134 1926 1
58 134 2056 1
58 134 2077 1
58 134 2090 1
58 134 2126 1
58 134 2148 1
58 134 2155 6
58 134 2164 1
58 134 2172 1
58 134 2174 2
58 134 2185 1
58 134 2191 1
58 134 2193 1
58 134 2204 2
58 134 2210 2
58 134 2283 1
58 134 2317 2
58 134 2351 1
58 134 2413 1
58 134 2436 2
58 134 2440 1
58 134 2455 9
58 134 2467 16
58 134 2484 94
58 134 2596 1
58 134 2600 1
58 134 2604 1
58 134 2607 1
58 134 2612 1
58 134 2617 1
58 134 2619 1
58 134 2622 2
58 134 2626 1
58 134 2629 1
58 134 2631 1
58 134 2633 2
58 134 2636 1
58 134 2638 1
58 134 2642 1
58 134 2650 2
58 137 1959 1
58 137 1962 1
58 137 1964 1
58 137 1972 1
58 137 2489 1
58 137 2491 1
58 138 1579 2
58 138 1592 1
58 138 1836 1
58 138 1867 1
58 138 1878 1
58 138 1880 1
58 138 2025 1
58 138 2101 1
58 138 2186 3
58 138 2279 1
58 138 2420 2
58 138 2646 1
58 138 2652 1
58 139 1944 1
58 139 2253 1
58 144 2271 1
58 144 2290 1
58 145 1571 5
58 145 1581 1
58 145 1583 1
58 145 1591 1
58 145 1593 2
58 145 1596 1
58 145 1646 2
58 145 1651 1
58 145 1827 1
58 145 1830 1
58 145 1841 1
58 145 1847 4
58 145 1852 2
58 145 1857 5
58 145 1865 1
58 145 1867 3
58 145 1871 1
58 145 1873 2
58 145 1876 2
58 145 1879 9
58 145 1895 1
58 145 1898 1
58 145 1902 1
58 145 1925 2
58 145 1930 3
58 145 1991 2
58 145 1996 1
58 145 1999 1
58 145 2002 10
58 145 2027 1
58 145 2030 1
58 145 2033 3
58 145 2038 1
58 145 2040 2
58 145 2046 2
58 145 2049 2
58 145 2056 1
58 145 2058 29
58 145 2089 17
58 145 2107 2
58 145 2110 3
58 145 2115 2
58 145 2118 1
58 145 2121 11
58 145 2134 9
58 145 2145 6
58 145 2156 1
58 145 2182 2
58 145 2185 1
58 145 2196 2
58 145 2212 1
58 145 2246 1
58 145 2262 1
58 145 2264 1
58 145 2267 1
58 145 2316 1
58 145 2320 2
58 145 2326 1
58 145 2331 1
58 145 2336 1
58 145 2340 1
58 145 2344 1
58 145 2353 2
58 145 2420 1
58 145 2431 1
58 145 2435 1
58 145 2578 2
58 145 2681 1
58 147 1941 1
58 147 1943 1
58 147 1969 1
58 147 2258 1
58 147 2311 1
58 149 1827 1
58 150 2294 1
58 154 1668 1
58 160 2219 1
58 160 2256 1
58 161 2438 1
58 166 2243 1
58 168 1567 1
58 168 1583 1
58 168 1605 2
58 168 1841 1
58 168 1989 1
58 168 1994 1
58 168 2169 1
58 168 2171 1
58 168 2181 1
58 168 2277 1
58 168 2434 2
58 168 2578 1
58 168 2580 1
58 168 2632 1
58 171 2617 1
58 173 2437 1
58 173 2625 2
58 175 2221 1
58 175 2263 2
58 179 2631 3
58 182 1568 1
58 182 1571 2
58 182 1583 1
58 182 1646 5
58 182 1751 1
58 182 1830 1
58 182 1840 1
58 182 1860 1
58 182 1935 1
58 182 2155 1
58 182 2158 1
58 182 2190 1
58 182 2204 1
58 182 2213 1
58 182 2272 1
58 182 2295 1
58 182 2299 3
58 182 2316 1
58 182 2422 3
58 182 2596 6
58 182 2603 2
58 182 2606 1
58 182 2610 2
58 182 2613 1
58 182 2616 1
58 182 2618 2
58 182 2621 1
58 182 2626 1
58 182 2628 4
58 182 2633 2
58 182 2636 3
58 182 2643 2
58 182 2648 1
58 182 2650 1
58 182 2660 3
58 182 2682 1
58 185 1959 1
58 185 1969 1
58 185 2264 1
58 187 1989 1
58 188 1606 1
58 189 1938 1
58 189 2304 1
58 189 2311 1
58 189 2652 1
58 190 2599 3
58 192 2637 1
58 193 1607 1
58 193 1614 1
58 193 1616 1
58 193 1647 1
58 197 1977 1
58 197 2287 2
58 197 2654 2
58 200 1990 1
58 201 2620 2
58 202 1947 1
58 202 1949 1
58 202 1959 1
58 202 1975 1
58 202 1979 1
58 202 2285 1
58 204 2623 1
58 204 2625 2
58 205 2635 1
58 205 2637 1
58 207 2436 1
58 207 2629 1
58 208 1674 1
58 208 1756 1
58 208 1816 1
58 211 2642 1
58 214 2649 1
58 215 2627 1
58 221 1806 1
58 221 2633 1
58 223 2649 1
58 228 2645 1
58 229 1606 4
58 229 1616 6
58 229 1623 2
58 229 1626 5
58 229 1633 1
58 229 1635 6
58 229 1643 1
58 229 1646 1
58 232 2635 2
58 238 2244 1
58 248 2620 1
58 254 1989 1
58 254 2191 1
58 254 2208 1
58 254 2210 1
58 254 2414 3
58 254 2434 1
58 254 2436 1
58 254 2599 1
58 254 2605 1
58 254 2613 1
58 254 2633 2
58 254 2638 1
58 256 1938 1
58 256 2311 1
58 257 1592 1
58 257 1598 5
58 257 1829 1
58 257 1841 2
58 257 1846 1
58 257 1851 1
58 257 1921 1
58 257 1936 1
58 257 1996 1
58 257 2098 1
58 257 2195 1
58 257 2199 1
58 257 2202 1
58 257 2337 1
58 257 2342 1
58 257 2423 1
58 257 2426 1
58 257 2430 1
58 257 2442 1
58 257 2464 1
58 257 2468 1
58 257 2513 1
58 257 2579 1
58 257 2582 3
58 257 2588 1
58 257 2613 1
58 257 2631 1
58 257 2652 1
58 257 2679 1
58 257 2681 1
58 257 2683 2
58 259 1952 1
58 265 2269 1
58 265 2289 1
58 265 2294 1
58 268 2659 1
58 272 2648 1
58 275 1652 1
58 275 1828 1
58 275 2274 1
58 275 2289 1
58 275 2291 1
58 276 1677 1
58 276 1715 1
58 276 1717 1
58 276 1733 2
58 276 1738 3
58 276 1752 1
58 276 1795 1
58 276 1798 1
58 276 1817 2
58 276 1820 1
58 276 1826 1
58 276 1828 3
58 276 1959 1
58 276 1974 1
58 276 2272 1
58 276 2279 1
58 276 2285 1
58 280 2641 1
58 282 1789 1
58 282 1989 1
58 282 2270 1
58 282 2277 1
58 282 2295 1
58 282 2312 1
58 283 2459 1
58 284 2617 1
58 284 2623 1
58 285 1979 1
58 285 2229 1
58 285 2231 1
58 285 2234 2
58 285 2237 2
58 285 2305 1
58 285 2307 2
58 289 1965 1
58 290 2613 2
58 292 2642 1
58 296 2267 1
58 296 2281 1
58 298 1826 1
58 302 1602 1
58 302 2533 1
58 305 1567 1
58 305 1574 1
58 305 1577 5
58 305 1584 2
58 305 1589 1
58 305 1592 1
58 305 1594 1
58 305 1837 1
58 305 1843 1
58 305 1868 1
58 305 1914 1
58 305 1918 1
58 305 1920 1
58 305 1922 3
58 305 1938 1
58 305 1988 1
58 305 1992 3
58 305 2020 1
58 305 2107 1
58 305 2111 1
58 305 2114 1
58 305 2131 1
58 305 2133 1
58 305 2138 2
58 305 2150 1
58 305 2153 1
58 305 2182 1
58 305 2184 2
58 305 2190 1
58 305 2327 1
58 305 2330 3
58 305 2334 4
58 305 2340 2
58 305 2352 1
58 305 2354 1
58 305 2356 1
58 305 2359 1
58 305 2372 2
58 305 2376 2
58 305 2380 1
58 305 2384 9
58 305 2398 1
58 305 2413 1
58 305 2418 4
58 305 2425 1
58 305 2432 1
58 305 2442 1
58 305 2588 1
58 305 2684 1
58 306 1990 1
58 307 1969 1
58 307 1979 3
58 307 2271 1
58 307 2307 1
58 308 2617 1
58 311 2262 1
58 313 2606 1
58 314 2613 2
58 315 1583 1
58 315 1585 1
58 315 1872 1
58 315 1874 2
58 315 1878 3
58 315 1927 2
58 315 1931 1
58 315 1935 1
58 315 1997 3
58 315 2011 1
58 315 2061 2
58 315 2064 1
58 315 2067 1
58 315 2077 2
58 315 2092 1
58 315 2095 1
58 315 2099 2
58 315 2115 1
58 315 2121 2
58 315 2130 1
58 315 2137 1
58 315 2146 1
58 315 2150 1
58 315 2154 1
58 315 2158 1
58 315 2163 2
58 315 2169 1
58 315 2171 1
58 315 2179 2
58 315 2319 1
58 315 2354 1
58 315 2356 1
58 315 2358 3
58 315 2363 2
58 315 2366 3
58 315 2370 18
58 315 2392 2
58 315 2434 1
58 315 2582 1
58 315 2625 2
58 315 2638 1
58 315 2680 1
58 319 1652 1
58 319 1663 1
58 320 2631 2
58 322 2534 1
58 323 2271 1
58 323 2563 1
58 323 2658 4
58 324 2657 3
58 327 1592 1
58 327 1632 1
58 327 1639 1
58 327 1642 2
58 327 1650 2
58 327 1725 1
58 327 1729 1
58 327 1751 1
58 327 1771 1
58 327 1806 1
58 327 1827 3
58 327 1923 1
58 327 1995 1
58 327 2058 3
58 327 2066 2
58 327 2069 1
58 327 2073 1
58 327 2075 1
58 327 2081 1
58 327 2094 1
58 327 2145 1
58 327 2184 1
58 327 2341 1
58 327 2344 1
58 327 2421 3
58 327 2579 1
58 327 2596 5
58 327 2603 1
58 327 2605 2
58 327 2611 1
58 327 2614 1
58 327 2632 1
58 327 2635 1
58 327 2642 1
58 327 2651 2
58 327 2654 1
58 327 2660 1
58 328 2533 1
58 331 2623 1
58 332 2256 1
58 332 2285 1
58 338 1603 2
58 340 1962 3
58 340 1969 2
58 340 1974 1
58 340 1981 1
58 340 2258 1
58 340 2271 1
58 340 2293 1
58 340 2307 1
58 342 1990 1
58 342 2278 1
58 345 1654 1
58 345 1973 1
58 345 2207 1
58 345 2210 1
58 345 2290 1
58 346 1674 1
58 346 1676 1
58 346 1688 1
58 346 1738 1
58 346 1747 2
58 346 1752 1
58 346 1757 1
58 346 1828 3
58 346 2219 1
58 346 2222 23
58 346 2295 1
58 350 2266 1
58 352 2627 1
58 352 2630 1
58 354 2282 1
58 364 1583 1
58 364 1593 1
58 364 1606 1
58 364 1653 1
58 364 1789 1
58 364 1836 1
58 364 1883 1
58 364 1924 1
58 364 1927 2
58 364 1944 1
58 364 1961 1
58 364 1967 1
58 364 1974 2
58 364 1980 2
58 364 1991 2
58 364 2056 1
58 364 2059 2
58 364 2080 1
58 364 2086 2
58 364 2090 1
58 364 2092 1
58 364 2103 1
58 364 2124 1
58 364 2128 3
58 364 2133 2
58 364 2144 1
58 364 2153 1
58 364 2155 13
58 364 2169 4
58 364 2174 1
58 364 2176 6
58 364 2190 1
58 364 2193 1
58 364 2203 1
58 364 2257 2
58 364 2263 2
58 364 2268 1
58 364 2289 1
58 364 2294 1
58 364 2305 1
58 364 2307 2
58 364 2318 2
58 364 2345 1
58 364 2434 1
58 364 2443 1
58 364 2446 1
58 364 2480 1
58 364 2491 1
58 364 2493 1
58 364 2525 1
58 364 2536 2
58 364 2539 1
58 364 2541 1
58 364 2566 1
58 364 2571 1
58 364 2628 1
58 367 2633 2
59 141 1925 1
59 141 2424 1
59 141 2551 1
59 173 1989 1
59 173 2021 1
59 173 2099 1
59 173 2111 2
59 178 1627 1
59 178 1660 1
59 178 1867 1
59 178 1869 2
59 178 1888 1
59 178 1895 1
59 178 1898 1
59 178 1923 1
59 178 1929 1
59 178 1931 1
59 178 1990 1
59 178 2028 1
59 178 2082 1
59 178 2421 1
59 178 2423 2
59 178 2578 1
59 204 1582 3
59 204 1586 1
59 204 1592 1
59 204 1594 1
59 204 1603 8
59 204 1612 1
59 204 1632 2
59 204 1636 1
59 204 1649 1
59 204 1831 1
59 204 1846 1
59 204 1850 1
59 204 1854 1
59 204 1876 1
59 204 1883 1
59 204 1886 1
59 204 1896 1
59 204 1903 2
59 204 1916 1
59 204 1919 3
59 204 2016 1
59 204 2060 1
59 204 2084 1
59 204 2111 1
59 204 2120 2
59 204 2123 1
59 204 2126 1
59 204 2128 4
59 204 2133 5
59 204 2265 1
59 204 2273 2
59 204 2409 1
59 204 2414 7
59 204 2425 1
59 204 2532 1
59 204 2534 2
59 204 2540 1
59 204 2557 2
59 204 2560 2
59 204 2563 3
59 204 2569 1
59 204 2574 1
59 204 2576 1
59 204 2582 1
59 207 1572 1
59 207 1831 1
59 207 1850 1
59 207 2020 1
59 207 2273 1
59 207 2412 2
59 207 2423 1
59 207 2536 2
59 207 2545 1
59 207 2548 2
59 215 1591 1
59 215 1627 1
59 215 1650 1
59 215 1661 1
59 215 1840 1
59 215 1898 1
59 215 1930 1
59 215 1939 1
59 215 1991 1
59 215 1993 1
59 215 2001 1
59 215 2009 1
59 215 2025 1
59 215 2028 1
59 215 2051 2
59 215 2062 1
59 215 2066 1
59 215 2139 1
59 215 2426 1
59 215 2537 1
59 215 2544 1
59 215 2547 2
59 215 2550 2
59 215 2553 2
59 215 2559 1
59 270 1612 1
59 270 1626 1
59 270 1629 1
59 270 1646 1
59 270 1655 1
59 270 1880 1
59 270 1886 1
59 270 1985 2
59 270 2005 1
59 270 2007 1
59 270 2088 1
59 270 2527 2
59 270 2534 1
59 270 2547 1
59 270 2671 1
59 331 1830 1
59 331 1989 2
59 331 2004 1
59 331 2047 1
59 331 2272 1
59 331 2304 1
59 331 2307 1
59 331 2408 1
59 331 2421 1
59 331 2427 1
59 331 2506 1
59 352 1577 1
59 352 1584 3
59 352 1867 1
59 352 1875 1
59 352 1878 1
59 352 1903 1
59 352 1912 1
59 352 1916 1
59 352 1919 1
59 352 1932 1
59 352 2005 1
59 352 2014 2
59 352 2027 2
59 352 2053 1
59 352 2055 1
59 352 2058 1
59 352 2068 1
59 352 2083 2
59 352 2119 2
59 352 2409 1
59 352 2420 1
59 352 2562 1
60 67 2187 1
60 91 1721 2
60 91 1733 1
60 91 1747 2
60 91 1751 2
60 91 1760 3
60 91 1766 1
60 91 1768 1
60 91 1770 2
60 91 1784 1
60 91 1790 2
60 91 1793 1
60 91 1795 1
60 91 1798 2
60 91 1803 2
60 91 1807 1
60 91 1809 2
60 91 1812 1
60 91 1814 1
60 91 1817 1
60 91 1935 1
60 91 1992 3
60 91 2104 1
60 91 2167 1
60 91 2270 1
60 91 2426 1
60 91 2430 1
60 91 2446 1
60 91 2449 4
60 91 2457 1
60 91 2464 1
60 91 2466 3
60 91 2470 4
60 91 2477 2
60 91 2480 1
60 91 2482 2
60 91 2485 8
60 91 2496 1
60 91 2507 2
60 91 2511 1
60 91 2513 2
60 92 2198 1
60 100 2659 1
60 113 2527 1
60 119 1568 1
60 119 1570 1
60 119 1575 3
60 119 1579 2
60 119 1585 1
60 119 1591 2
60 119 1594 2
60 119 1599 2
60 119 1615 2
60 119 1619 2
60 119 1628 1
60 119 1653 1
60 119 1657 1
60 119 1663 1
60 119 1835 1
60 119 1837 1
60 119 1843 1
60 119 1845 2
60 119 1848 1
60 119 1850 5
60 119 1888 2
60 119 1891 1
60 119 1896 1
60 119 1898 2
60 119 1902 1
60 119 1904 3
60 119 1908 3
60 119 1912 10
60 119 1923 3
60 119 1929 5
60 119 1935 1
60 119 1995 1
60 119 2020 1
60 119 2022 2
60 119 2030 1
60 119 2039 3
60 119 2043 8
60 119 2052 6
60 119 2059 4
60 119 2064 1
60 119 2067 1
60 119 2069 1
60 119 2071 2
60 119 2083 4
60 119 2088 2
60 119 2091 1
60 119 2096 4
60 119 2110 1
60 119 2112 2
60 119 2119 1
60 119 2122 3
60 119 2129 1
60 119 2140 1
60 119 2143 2
60 119 2148 1
60 119 2156 1
60 119 2265 1
60 119 2267 2
60 119 2275 2
60 119 2279 1
60 119 2281 2
60 119 2284 7
60 119 2292 3
60 119 2298 2
60 119 2383 1
60 119 2410 1
60 119 2424 1
60 119 2498 1
60 119 2524 2
60 119 2548 3
60 119 2561 1
60 119 2585 1
60 119 2610 1
60 119 2612 1
60 119 2650 1
60 119 2654 1
60 119 2663 3
60 119 2673 1
60 128 2647 1
60 128 2650 1
60 133 1677 1
60 133 1679 1
60 133 1681 5
60 133 1692 2
60 133 1695 1
60 133 1699 1
60 133 1701 1
60 133 1752 1
60 133 1766 1
60 133 1769 1
60 133 1773 1
60 133 1811 1
60 133 1826 2
60 136 2158 1
60 139 2602 2
60 144 2187 1
60 146 2224 1
60 146 2228 1
60 146 2622 1
60 153 2647 1
60 155 1666 1
60 155 1668 2
60 155 1829 1
60 155 1911 1
60 155 1918 1
60 155 1938 1
60 155 1990 1
60 155 1995 1
60 155 2001 1
60 155 2007 2
60 155 2016 2
60 155 2073 1
60 155 2267 1
60 155 2269 1
60 155 2316 2
60 155 2320 1
60 155 2418 1
60 155 2446 3
60 155 2525 1
60 155 2554 1
60 155 2666 1
60 159 2651 1
60 161 1693 2
60 161 1696 6
60 161 1710 1
60 161 1712 4
60 161 1717 3
60 161 1745 1
60 161 1751 1
60 161 1755 1
60 161 1761 1
60 161 1782 1
60 161 1809 1
60 161 1826 2
60 163 2527 1
60 169 2184 1
60 169 2187 1
60 175 2608 1
60 190 2646 2
60 195 2608 2
60 196 1828 1
60 196 1928 1
60 196 2074 2
60 196 2173 1
60 196 2178 1
60 196 2181 1
60 196 2324 4
60 196 2353 3
60 196 2384 2
60 196 2388 1
60 196 2391 3
60 196 2395 3
60 196 2407 1
60 196 2432 1
60 196 2439 1
60 196 2449 7
60 196 2458 32
60 196 2491 7
60 196 2500 6
60 196 2507 1
60 196 2509 2
60 196 2514 3
60 196 2519 7
60 196 2594 1
60 196 2599 2
60 196 2604 1
60 196 2606 1
60 196 2608 4
60 196 2614 1
60 196 2616 4
60 196 2621 3
60 196 2646 8
60 196 2655 3
60 196 2659 1
60 196 2661 4
60 196 2668 1
60 196 2671 2
60 206 1580 2
60 206 1585 1
60 206 1664 1
60 206 1671 1
60 206 1831 1
60 206 1855 1
60 206 2106 1
60 206 2156 2
60 206 2317 1
60 206 2320 1
60 206 2443 2
60 206 2446 1
60 206 2448 1
60 206 2525 1
60 206 2532 1
60 206 2534 1
60 206 2537 1
60 206 2547 1
60 206 2552 1
60 206 2556 2
60 206 2562 1
60 206 2570 2
60 206 2573 1
60 206 2575 1
60 206 2580 1
60 209 2669 1
60 211 2658 1
60 214 2391 1
60 216 2206 1
60 217 1753 1
60 217 1827 1
60 222 2607 1
60 223 1977 2
60 223 2206 1
60 223 2222 1
60 223 2227 1
60 223 2243 1
60 224 1568 2
60 224 1571 2
60 224 1585 1
60 224 1616 1
60 224 1648 2
60 224 1657 1
60 224 1662 1
60 224 1664 1
60 224 1828 1
60 224 1832 2
60 224 1999 1
60 224 2174 1
60 224 2424 1
60 224 2431 1
60 224 2439 5
60 224 2445 1
60 224 2569 1
60 224 2592 1
60 225 1664 1
60 225 1671 1
60 225 1832 1
60 225 1834 1
60 225 1841 1
60 225 1999 1
60 225 2041 1
60 225 2160 1
60 225 2164 1
60 225 2264 1
60 225 2266 2
60 225 2269 1
60 225 2323 1
60 225 2430 2
60 225 2443 1
60 225 2452 1
60 225 2461 1
60 225 2463 1
60 225 2465 1
60 225 2591 1
60 225 2594 1
60 225 2605 2
60 225 2610 1
60 225 2612 2
60 225 2616 1
60 225 2620 1
60 225 2645 8
60 225 2655 1
60 225 2658 1
60 225 2661 3
60 225 2666 1
60 225 2668 2
60 225 2672 2
60 226 1721 1
60 226 1753 1
60 226 1792 1
60 226 1795 1
60 226 2594 1
60 235 2259 1
60 237 1614 1
60 237 1854 2
60 237 1924 1
60 237 1937 1
60 237 2115 1
60 237 2266 1
60 237 2271 2
60 237 2275 1
60 237 2418 3
60 237 2423 1
60 237 2443 1
60 237 2452 1
60 237 2455 1
60 237 2477 1
60 237 2479 1
60 237 2494 1
60 237 2507 1
60 237 2537 1
60 237 2546 1
60 237 2554 1
60 237 2559 1
60 237 2562 1
60 237 2564 1
60 237 2568 1
60 237 2579 1
60 237 2581 1
60 237 2592 1
60 237 2607 1
60 237 2611 1
60 237 2616 1
60 237 2620 1
60 237 2653 1
60 237 2669 1
60 238 2655 1
60 244 2187 1
60 245 2605 3
60 249 1592 1
60 249 1620 1
60 249 1938 1
60 249 1975 1
60 249 1989 1
60 249 1993 2
60 249 2000 3
60 249 2006 1
60 249 2008 1
60 249 2010 2
60 249 2013 1
60 249 2016 2
60 249 2159 1
60 249 2162 3
60 249 2166 1
60 249 2264 1
60 249 2267 2
60 249 2319 2
60 249 2412 3
60 249 2424 1
60 249 2429 1
60 249 2444 1
60 249 2446 2
60 249 2449 1
60 249 2451 1
60 249 2453 2
60 249 2462 1
60 249 2465 2
60 249 2468 1
60 249 2470 1
60 249 2472 2
60 249 2475 1
60 249 2478 8
60 249 2488 20
60 249 2511 1
60 249 2525 1
60 249 2527 1
60 249 2538 1
60 249 2547 1
60 249 2552 1
60 249 2565 1
60 249 2670 1
60 260 2168 1
60 270 1984 1
60 272 2654 1
60 279 2550 1
60 279 2619 1
60 282 2608 1
60 287 2604 1
60 294 2656 1
60 297 1651 1
60 297 1937 1
60 297 1942 1
60 297 1985 1
60 297 2265 1
60 297 2271 1
60 297 2423 1
60 297 2531 1
60 297 2592 6
60 297 2599 2
60 297 2602 1
60 297 2605 1
60 297 2607 3
60 297 2611 6
60 297 2618 4
60 297 2623 2
60 297 2653 3
60 297 2664 4
60 297 2671 1
60 297 2674 2
60 300 2671 1
60 305 2597 1
60 311 2165 3
60 323 2619 2
60 324 2619 1
60 326 2671 1
60 330 2207 1
60 331 1965 1
60 331 2242 2
60 337 1582 1
60 337 1608 1
60 337 1756 2
60 337 1783 1
60 337 1951 2
60 337 1957 1
60 337 1975 1
60 337 1978 1
60 337 1985 2
60 337 2021 1
60 337 2195 1
60 337 2197 2
60 337 2203 2
60 337 2223 3
60 337 2233 1
60 337 2262 1
60 337 2623 1
60 343 1956 1
60 343 1962 1
60 343 1979 2
60 343 2074 1
60 343 2272 3
60 343 2318 3
60 343 2528 1
60 349 1579 1
60 349 1847 1
60 349 1928 1
60 349 1939 1
60 349 1987 1
60 349 2145 1
60 349 2272 1
60 349 2316 1
60 349 2342 6
60 349 2352 3
60 349 2365 1
60 349 2367 1
60 349 2370 1
60 349 2375 1
60 349 2379 1
60 349 2381 1
60 349 2387 2
60 349 2390 1
60 349 2392 2
60 349 2418 2
60 349 2430 2
60 349 2443 1
60 349 2465 2
60 349 2468 2
60 349 2471 2
60 349 2478 1
60 349 2485 2
60 349 2489 1
60 349 2491 1
60 349 2495 3
60 349 2504 2
60 349 2510 1
60 349 2531 1
60 349 2537 1
60 349 2591 1
60 349 2594 1
60 349 2611 2
60 349 2619 1
60 349 2649 1
60 349 2657 1
60 349 2661 4
60 349 2666 1
60 349 2669 1
60 349 2671 1
60 350 2622 1
60 352 1945 1
60 352 2216 1
60 353 1999 1
60 353 2408 1
60 353 2427 1
60 353 2458 1
60 353 2462 2
60 353 2465 2
60 353 2470 4
60 353 2475 16
60 353 2492 4
60 353 2497 13
60 353 2511 1
60 353 2645 1
60 353 2661 1
60 353 2666 1
60 365 2645 1
60 367 2655 1
60 369 2177 1
60 369 2180 2
60 369 2183 4
61 63 2338 1
61 75 2666 1
61 80 2535 2
61 83 2534 2
61 88 2324 2
61 90 2096 1
61 90 2535 1
61 93 1673 1
61 94 2371 2
61 97 1634 1
61 97 1915 1
61 97 1933 2
61 97 1949 1
61 97 1991 1
61 97 2384 1
61 98 1577 1
61 98 1636 1
61 98 1882 1
61 98 1895 1
61 98 2137 1
61 98 2140 3
61 98 2146 1
61 98 2158 1
61 98 2160 1
61 98 2170 1
61 98 2189 1
61 98 2193 2
61 98 2204 1
61 98 2207 3
61 98 2215 1
61 98 2350 1
61 102 1931 1
61 102 1937 1
61 102 2367 1
61 103 1680 1
61 103 1749 1
61 103 2373 1
61 103 2597 2
61 107 1956 18
61 107 1975 2
61 107 2266 6
61 107 2274 2
61 107 2279 1
61 107 2281 1
61 107 2286 4
61 107 2292 1
61 107 2294 1
61 107 2296 1
61 107 2304 1
61 107 2306 6
61 107 2313 1
61 107 2317 2
61 107 2324 1
61 107 2327 1
61 117 1664 2
61 117 1668 1
61 117 1671 2
61 117 1790 1
61 117 1792 1
61 117 1803 1
61 117 1824 1
61 117 1895 1
61 117 1914 1
61 117 1932 1
61 117 1993 1
61 117 2332 1
61 117 2335 3
61 117 2367 1
61 117 2596 1
61 121 2230 1
61 121 2232 1
61 121 2321 1
61 121 2324 2
61 121 2372 1
61 127 2655 1
61 127 2657 1
61 135 1943 1
61 135 1956 5
61 135 1962 3
61 135 1966 10
61 135 1981 1
61 138 2653 1
61 139 2324 1
61 139 2371 1
61 143 2538 1
61 147 1568 1
61 147 1570 6
61 147 1577 1
61 147 1581 1
61 147 1583 1
61 147 1585 3
61 147 1593 2
61 147 1596 1
61 147 1598 1
61 147 1601 7
61 147 1610 3
61 147 1614 5
61 147 1622 10
61 147 1633 3
61 147 1639 1
61 147 1644 7
61 147 1652 11
61 147 1838 1
61 147 1842 10
61 147 1859 1
61 147 1861 7
61 147 1869 1
61 147 1894 1
61 147 1907 1
61 147 1918 1
61 147 1994 1
61 147 2216 1
61 147 2218 1
61 147 2341 1
61 149 2536 1
61 150 2667 1
61 155 2611 1
61 167 2420 1
61 168 2654 2
61 169 2244 1
61 175 1836 1
61 175 1988 1
61 185 2114 1
61 186 2535 2
61 187 2119 1
61 187 2144 1
61 189 1834 1
61 189 1936 2
61 189 1939 3
61 189 1947 3
61 189 1954 17
61 189 1972 5
61 189 1982 2
61 189 1985 1
61 189 2228 4
61 189 2236 3
61 189 2240 5
61 189 2248 3
61 189 2256 3
61 189 2260 1
61 189 2262 1
61 189 2264 7
61 189 2272 2
61 189 2275 2
61 189 2278 1
61 189 2287 4
61 189 2292 1
61 189 2305 3
61 189 2309 2
61 189 2313 1
61 189 2317 2
61 189 2326 5
61 189 2338 3
61 189 2392 2
61 189 2466 1
61 189 2651 1
61 189 2653 1
61 191 2534 1
61 191 2537 1
61 195 2231 2
61 196 2613 1
61 197 1987 2
61 197 2329 2
61 197 2339 2
61 197 2376 1
61 197 2647 1
61 198 2225 1
61 200 1943 3
61 200 2113 1
61 202 2124 1
61 202 2327 1
61 202 2391 1
61 204 2649 1
61 206 2612 1
61 222 1670 1
61 222 2350 1
61 225 2613 1
61 227 2114 1
61 227 2339 1
61 227 2370 1
61 227 2392 1
61 227 2589 1
61 230 2420 1
61 236 2352 1
61 236 2355 1
61 237 2612 1
61 238 2263 1
61 244 2423 1
61 245 2363 1
61 249 2611 1
61 251 1585 2
61 251 1593 2
61 251 1599 1
61 251 1602 1
61 251 1605 4
61 251 1612 1
61 251 1615 2
61 251 1619 4
61 251 1626 3
61 251 1631 5
61 251 1664 2
61 251 1667 1
61 251 1670 1
61 251 1830 1
61 251 1847 1
61 251 1863 1
61 251 1900 1
61 251 1930 1
61 251 1981 1
61 251 2090 1
61 251 2111 1
61 251 2113 1
61 251 2121 3
61 251 2153 1
61 251 2217 1
61 251 2333 1
61 251 2346 2
61 251 2349 1
61 251 2352 1
61 252 2125 1
61 252 2320 1
61 252 2373 1
61 252 2381 1
61 253 1997 1
61 254 2653 2
61 255 2226 1
61 256 1998 1
61 256 2371 1
61 257 2654 1
61 259 1674 2
61 259 1677 1
61 259 1679 4
61 259 1717 1
61 259 1748 1
61 259 1751 1
61 259 1757 1
61 259 1761 3
61 259 1766 2
61 259 1769 1
61 259 1776 1
61 259 1780 1
61 259 1788 1
61 259 1791 4
61 259 1797 1
61 259 1805 1
61 259 1807 5
61 259 1814 4
61 259 1822 3
61 265 2420 1
61 266 2536 1
61 268 1987 1
61 268 2378 1
61 269 1827 1
61 269 1934 1
61 269 2219 1
61 276 2666 1
61 282 2382 1
61 283 2244 6
61 283 2312 2
61 284 2337 1
61 285 1573 1
61 285 1575 1
61 285 1607 1
61 285 1626 1
61 285 1631 3
61 285 1635 1
61 285 1640 2
61 285 1663 1
61 285 1829 1
61 285 1849 2
61 285 1852 2
61 285 1861 1
61 285 1863 1
61 285 1894 2
61 285 1931 1
61 285 1933 1
61 285 1994 2
61 285 2002 1
61 285 2005 15
61 285 2022 5
61 285 2036 1
61 285 2041 1
61 285 2043 3
61 285 2047 1
61 285 2049 3
61 285 2054 4
61 285 2062 2
61 285 2065 2
61 285 2071 1
61 285 2076 2
61 285 2080 1
61 285 2097 1
61 285 2103 2
61 285 2109 5
61 285 2324 2
61 285 2334 1
61 287 2326 1
61 287 2345 1
61 287 2382 1
61 288 2535 1
61 290 2352 1
61 295 1932 1
61 295 1997 1
61 295 2322 2
61 295 2339 1
61 296 1573 1
61 296 1576 1
61 296 1578 1
61 296 1600 1
61 296 1606 1
61 296 1642 1
61 296 1853 1
61 296 1860 1
61 296 1873 1
61 296 1881 1
61 296 1894 2
61 296 1900 1
61 296 1907 1
61 296 1910 1
61 296 1932 2
61 296 1935 1
61 296 2216 1
61 296 2325 1
61 296 2358 4
61 296 2366 1
61 297 2612 2
61 304 1898 1
61 304 1909 1
61 304 1931 2
61 304 1994 1
61 304 2119 1
61 304 2332 2
61 304 2339 1
61 304 2355 1
61 305 2656 4
61 306 2381 1
61 307 2404 1
61 310 1829 1
61 310 1870 1
61 310 2203 1
61 310 2336 1
61 310 2369 2
61 312 1940 1
61 312 1998 1
61 312 2339 1
61 314 2353 1
61 323 1772 1
61 323 1799 5
61 323 1806 1
61 323 1808 1
61 323 1811 1
61 323 1816 1
61 323 1826 1
61 323 2404 2
61 323 2594 1
61 324 2340 1
61 324 2393 1
61 327 2653 1
61 328 2534 2
61 328 2538 1
61 335 2239 1
61 342 2370 1
61 343 2610 1
61 344 1663 1
61 344 1671 1
61 344 1830 1
61 344 1849 1
61 344 1862 1
61 344 1868 1
61 344 1901 2
61 344 1919 2
61 344 1992 8
61 344 2120 1
61 344 2122 1
61 344 2124 1
61 344 2380 1
61 345 2669 1
61 349 2612 2
61 350 1827 1
61 350 1829 1
61 350 1998 1
61 350 2327 1
61 350 2329 2
61 350 2339 1
61 350 2362 1
61 350 2654 1
61 352 1834 1
61 357 2534 1
61 360 2337 1
61 362 1831 2
61 362 1835 1
61 362 1837 1
61 362 1865 2
61 362 1869 1
61 362 1884 2
61 362 1934 1
61 362 1936 1
61 362 2224 1
61 362 2252 3
61 362 2321 6
61 362 2341 1
61 362 2343 1
61 362 2345 4
61 362 2353 7
61 362 2363 2
63 66 2370 3
63 66 2374 2
63 66 2377 1
63 67 2496 2
63 70 1652 1
63 70 1944 1
63 70 1946 1
63 70 2338 1
63 70 2345 1
63 70 2408 1
63 70 2556 1
63 70 2560 1
63 70 2579 1
63 70 2614 1
63 72 2490 1
63 76 1671 1
63 76 1891 1
63 76 1927 1
63 76 1930 3
63 76 2020 1
63 76 2252 1
63 76 2336 2
63 76 2342 2
63 76 2345 2
63 76 2352 1
63 76 2354 1
63 76 2362 2
63 76 2556 1
63 76 2608 1
63 76 2614 1
63 78 2488 4
63 79 1649 2
63 79 1936 1
63 79 1947 1
63 79 1980 1
63 79 2019 2
63 79 2125 1
63 79 2129 1
63 79 2131 6
63 79 2184 1
63 79 2226 2
63 79 2229 1
63 79 2242 1
63 79 2331 1
63 79 2351 1
63 79 2411 3
63 79 2416 1
63 79 2421 2
63 79 2482 1
63 79 2516 1
63 79 2518 1
63 87 1841 3
63 87 1895 1
63 87 1905 1
63 87 1918 1
63 87 1922 1
63 87 1930 1
63 87 1933 1
63 87 1936 1
63 87 1988 1
63 87 2343 1
63 87 2589 1
63 89 2473 2
63 92 2557 2
63 100 2001 1
63 105 2450 1
63 109 2227 1
63 109 2474 1
63 114 2494 2
63 124 2630 1
63 125 1616 1
63 125 1633 5
63 125 1668 1
63 125 1670 1
63 125 1674 1
63 125 1678 1
63 125 1680 1
63 125 1768 2
63 125 1771 1
63 125 1820 6
63 125 1830 2
63 125 1835 1
63 125 1882 2
63 125 1896 1
63 125 1905 3
63 125 1933 3
63 125 1939 5
63 125 1951 2
63 125 1954 1
63 125 1962 2
63 125 1984 1
63 125 1987 1
63 125 1990 2
63 125 1994 1
63 125 1997 1
63 125 1999 1
63 125 2002 1
63 125 2007 4
63 125 2017 1
63 125 2026 5
63 125 2034 1
63 125 2047 4
63 125 2054 2
63 125 2063 1
63 125 2072 1
63 125 2087 1
63 125 2111 1
63 125 2114 2
63 125 2118 4
63 125 2123 2
63 125 2126 2
63 125 2135 2
63 125 2179 1
63 125 2181 3
63 125 2185 1
63 125 2188 1
63 125 2190 1
63 125 2192 1
63 125 2194 1
63 125 2196 1
63 125 2198 1
63 125 2200 1
63 125 2205 1
63 125 2208 1
63 125 2210 2
63 125 2214 1
63 125 2225 4
63 125 2230 2
63 125 2236 1
63 125 2244 1
63 125 2246 9
63 125 2256 5
63 125 2262 3
63 125 2303 1
63 125 2310 1
63 125 2332 1
63 125 2334 4
63 125 2339 2
63 125 2342 1
63 125 2347 1
63 125 2355 1
63 125 2358 2
63 125 2415 1
63 125 2417 1
63 125 2426 2
63 125 2435 1
63 125 2453 1
63 125 2459 1
63 125 2467 1
63 125 2482 1
63 125 2484 1
63 125 2521 1
63 125 2527 1
63 125 2529 1
63 125 2536 1
63 125 2538 1
63 125 2550 1
63 125 2554 4
63 125 2561 1
63 125 2564 1
63 125 2594 1
63 125 2608 1
63 125 2612 1
63 125 2617 2
63 125 2620 1
63 125 2624 2
63 125 2634 2
63 127 2612 1
63 128 1600 2
63 128 1603 1
63 128 1653 1
63 128 1678 1
63 128 1704 1
63 128 1711 1
63 128 1736 1
63 128 1740 1
63 128 1742 1
63 128 1754 1
63 128 1761 1
63 128 1767 5
63 128 1778 1
63 128 1782 9
63 128 1793 2
63 128 1797 1
63 128 1820 3
63 128 1891 1
63 128 1905 1
63 128 1920 1
63 128 1924 1
63 128 1941 1
63 128 1944 1
63 128 1973 1
63 128 2016 1
63 128 2200 1
63 128 2204 1
63 128 2296 2
63 128 2299 1
63 130 2005 1
63 130 2210 1
63 137 2454 2
63 143 2528 1
63 144 2502 1
63 153 1601 1
63 153 1826 1
63 153 2129 1
63 153 2132 1
63 153 2296 1
63 153 2343 2
63 153 2545 1
63 157 2452 3
63 159 1639 1
63 159 1827 1
63 159 1841 1
63 159 1891 1
63 159 1907 1
63 159 1910 1
63 159 1974 2
63 159 1995 1
63 159 2054 1
63 159 2132 5
63 159 2197 1
63 159 2239 1
63 159 2246 4
63 159 2251 3
63 159 2261 1
63 159 2263 1
63 159 2296 1
63 159 2301 1
63 159 2342 5
63 159 2354 2
63 159 2361 1
63 159 2404 1
63 159 2421 4
63 159 2550 2
63 159 2566 2
63 166 2634 1
63 167 2451 1
63 169 2491 2
63 171 1999 1
63 173 2594 3
63 178 2177 1
63 178 2596 1
63 179 1617 1
63 179 1833 1
63 179 1839 1
63 179 1841 1
63 179 1929 1
63 179 1933 1
63 179 1941 2
63 179 2027 1
63 179 2054 2
63 179 2298 2
63 180 2559 1
63 184 1714 1
63 184 1726 1
63 184 1728 1
63 184 1730 1
63 184 1810 1
63 184 1816 4
63 189 2374 2
63 189 2377 1
63 189 2381 1
63 190 1603 1
63 190 1618 1
63 190 1620 1
63 190 1633 1
63 190 1655 1
63 190 1658 1
63 190 1930 2
63 190 1933 1
63 190 1935 1
63 190 2029 1
63 190 2055 2
63 190 2062 1
63 190 2364 1
63 190 2527 1
63 190 2540 1
63 190 2571 1
63 190 2623 1
63 190 2641 1
63 191 2529 1
63 192 1996 1
63 195 2340 1
63 204 2599 2
63 205 1994 1
63 206 2180 1
63 211 2355 1
63 215 2595 2
63 217 2180 1
63 217 2477 1
63 221 2131 1
63 221 2134 1
63 228 1991 1
63 228 2198 1
63 237 2174 1
63 238 2353 1
63 238 2355 1
63 246 2559 1
63 251 2339 1
63 257 2611 1
63 260 1616 1
63 260 1676 2
63 260 1688 1
63 260 1691 2
63 260 1694 1
63 260 1696 2
63 260 1704 3
63 260 1710 1
63 260 1714 2
63 260 1718 15
63 260 1734 4
63 260 1749 1
63 260 1752 1
63 260 1754 1
63 260 1769 2
63 260 1772 4
63 260 1778 2
63 260 1790 1
63 260 1796 24
63 260 2262 1
63 260 2279 2
63 260 2341 1
63 260 2343 1
63 261 2131 3
63 261 2199 1
63 265 2458 1
63 270 2174 1
63 272 2255 1
63 276 2622 1
63 284 2133 2
63 284 2195 1
63 284 2198 1
63 287 2339 1
63 294 2131 1
63 294 2193 1
63 294 2200 1
63 299 2219 3
63 299 2491 2
63 299 2498 1
63 308 1835 1
63 309 2555 1
63 311 2456 1
63 313 1614 1
63 313 1645 1
63 313 1678 1
63 313 1778 4
63 313 1788 3
63 313 1792 2
63 313 1795 2
63 313 1805 1
63 313 1895 1
63 313 1958 1
63 313 1964 1
63 313 1978 3
63 313 2111 1
63 313 2124 1
63 313 2241 2
63 313 2279 7
63 313 2287 9
63 313 2316 2
63 313 2319 2
63 313 2323 1
63 313 2331 1
63 313 2334 1
63 313 2423 1
63 313 2448 1
63 313 2454 1
63 313 2473 1
63 313 2475 1
63 313 2484 2
63 313 2487 2
63 313 2490 2
63 313 2518 2
63 313 2521 4
63 313 2529 1
63 313 2550 1
63 313 2556 1
63 313 2559 1
63 313 2578 1
63 313 2580 3
63 313 2594 1
63 313 2620 1
63 313 2630 1
63 318 2341 2
63 318 2346 1
63 322 2531 1
63 326 2133 1
63 330 2554 1
63 331 2598 3
63 332 2477 1
63 334 2530 1
63 340 2338 1
63 346 2632 1
63 352 2597 1
63 357 2132 1
63 357 2528 2
63 362 2339 1
63 365 1568 11
63 365 1580 3
63 365 1590 1
63 365 1624 1
63 365 1631 1
63 365 1636 1
63 365 1656 1
63 365 1660 1
63 365 1663 1
63 365 1836 1
63 365 1888 1
63 365 1928 1
63 365 1936 1
63 365 1945 2
63 365 1961 2
63 365 1964 1
63 365 2255 1
63 365 2356 1
63 367 1999 1
63 367 2130 3
63 367 2199 1
63 367 2204 1
63 367 2207 1
64 65 2268 1
64 71 2468 1
64 88 2328 1
64 88 2339 1
64 88 2345 7
64 88 2353 10
64 88 2365 5
64 88 2371 1
64 88 2377 3
64 88 2433 1
64 88 2441 1
64 88 2449 1
64 88 2486 1
64 88 2505 1
64 88 2517 1
64 88 2663 1
64 89 1961 1
64 91 2605 1
64 94 1665 1
64 94 1677 2
64 94 1695 1
64 94 1701 1
64 94 1707 1
64 94 1711 2
64 94 1715 1
64 94 1721 3
64 94 1725 4
64 94 1733 1
64 94 1740 1
64 94 1743 1
64 94 1755 2
64 94 1758 1
64 94 1773 1
64 94 1785 1
64 94 1793 1
64 94 1802 4
64 94 1909 1
64 94 1919 2
64 94 1929 1
64 94 1936 1
64 94 2429 1
64 94 2438 1
64 94 2558 1
64 105 2415 1
64 106 2415 1
64 107 2324 1
64 110 2275 1
64 112 2128 2
64 112 2139 1
64 112 2153 1
64 112 2168 5
64 112 2178 1
64 112 2662 1
64 121 1722 1
64 121 1724 1
64 121 1733 1
64 121 1736 2
64 121 1761 1
64 121 1782 1
64 121 1827 1
64 121 1901 1
64 121 1910 1
64 121 1929 1
64 121 2121 1
64 121 2322 1
64 121 2326 1
64 121 2374 1
64 121 2436 1
64 121 2440 1
64 121 2447 1
64 121 2462 1
64 121 2517 2
64 121 2565 2
64 121 2640 1
64 124 2660 1
64 133 2429 1
64 135 1917 1
64 135 2651 1
64 136 2638 1
64 136 2641 1
64 139 1662 1
64 139 1664 2
64 139 1668 1
64 139 1681 11
64 139 1694 15
64 139 1710 11
64 139 1722 1
64 139 1725 9
64 139 1735 14
64 139 1752 6
64 139 1759 23
64 139 1783 3
64 139 1787 26
64 139 1815 10
64 139 1828 2
64 139 1885 1
64 139 1929 1
64 139 2118 2
64 139 2199 1
64 139 2201 1
64 139 2208 2
64 139 2211 1
64 139 2321 1
64 139 2324 1
64 139 2332 1
64 141 2655 1
64 143 2548 1
64 155 2606 1
64 175 1914 1
64 175 1920 1
64 175 2402 1
64 175 2454 1
64 175 2482 1
64 175 2565 1
64 178 2655 1
64 183 2441 1
64 183 2447 1
64 185 1907 1
64 185 1912 2
64 185 1916 1
64 185 2402 1
64 185 2442 1
64 185 2465 1
64 185 2495 1
64 185 2528 1
64 185 2532 1
64 185 2614 1
64 185 2653 1
64 195 1921 2
64 195 1925 1
64 195 2150 2
64 195 2177 1
64 195 2344 1
64 195 2497 1
64 195 2506 1
64 195 2532 1
64 197 1995 1
64 200 2357 1
64 203 2415 1
64 207 2653 1
64 213 2416 1
64 214 2641 1
64 214 2643 2
64 217 2429 1
64 222 1617 1
64 222 1623 2
64 222 1633 1
64 222 1636 1
64 222 1639 1
64 222 1846 1
64 222 1918 1
64 222 1920 1
64 222 1997 1
64 222 2578 1
64 222 2608 2
64 223 2646 1
64 230 2417 1
64 244 2264 1
64 245 1674 1
64 245 1683 1
64 245 1725 1
64 245 1758 1
64 245 1827 1
64 245 1934 1
64 245 2464 1
64 249 2605 2
64 252 2121 1
64 252 2201 2
64 252 2205 2
64 252 2213 1
64 252 2217 1
64 253 2620 2
64 255 2661 1
64 270 2654 1
64 282 1582 1
64 282 1605 1
64 282 1829 1
64 282 1911 1
64 282 1916 1
64 282 1919 1
64 282 1928 2
64 282 1935 4
64 282 2153 1
64 282 2176 2
64 282 2219 1
64 282 2341 1
64 282 2344 1
64 282 2393 2
64 282 2404 2
64 282 2416 1
64 282 2422 1
64 282 2429 1
64 282 2437 1
64 282 2440 1
64 282 2446 1
64 282 2451 1
64 282 2454 1
64 282 2457 1
64 282 2459 1
64 282 2468 1
64 282 2477 2
64 282 2485 2
64 282 2503 2
64 282 2507 1
64 282 2510 1
64 282 2519 1
64 282 2521 1
64 282 2527 3
64 282 2532 1
64 282 2535 6
64 282 2554 1
64 282 2560 1
64 282 2562 1
64 282 2581 5
64 282 2589 1
64 282 2595 1
64 282 2600 4
64 282 2605 1
64 282 2607 1
64 282 2609 5
64 282 2615 2
64 282 2624 1
64 282 2626 1
64 282 2628 3
64 282 2642 2
64 282 2652 1
64 282 2656 1
64 282 2658 1
64 282 2660 5
64 282 2666 1
64 283 2660 2
64 286 2341 1
64 287 1828 2
64 287 2119 2
64 287 2217 1
64 287 2436 1
64 287 2438 1
64 295 1968 1
64 295 1977 1
64 295 2279 1
64 295 2302 1
64 295 2311 2
64 295 2318 1
64 298 2220 1
64 304 2378 1
64 306 1925 1
64 306 2388 1
64 306 2494 1
64 306 2585 1
64 306 2632 1
64 323 2327 1
64 331 2658 1
64 332 2428 2
64 342 1916 1
64 342 1924 1
64 342 2381 1
64 342 2438 1
64 342 2454 1
64 343 2605 1
64 344 2296 1
64 352 2653 1
64 354 2426 3
64 362 2324 1
64 366 2266 1
65 66 1854 1
65 66 1936 2
65 66 1995 1
65 66 2006 1
65 66 2014 3
65 66 2037 1
65 66 2045 1
65 66 2047 1
65 66 2073 1
65 66 2077 1
65 66 2082 1
65 66 2086 3
65 66 2099 1
65 66 2139 1
65 66 2170 1
65 66 2298 1
65 66 2304 1
65 66 2311 1
65 79 2476 1
65 88 2224 1
65 89 1635 1
65 89 2081 1
65 89 2098 1
65 89 2408 1
65 89 2410 1
65 89 2427 2
65 89 2434 1
65 100 2464 1
65 105 2482 1
65 109 1601 1
65 109 1605 1
65 109 1629 1
65 109 1635 1
65 109 1841 2
65 109 1852 1
65 109 2080 1
65 109 2093 1
65 109 2297 2
65 109 2428 1
65 109 2519 1
65 109 2532 1
65 109 2560 1
65 109 2571 1
65 109 2573 1
65 109 2592 1
65 109 2599 1
65 109 2603 1
65 109 2632 1
65 109 2637 1
65 109 2667 1
65 110 1666 1
65 110 2177 2
65 110 2264 2
65 110 2307 1
65 110 2605 1
65 110 2631 1
65 110 2694 1
65 114 1826 1
65 125 2478 1
65 130 2486 1
65 132 1828 1
65 132 1943 1
65 132 2215 1
65 132 2309 1
65 133 1939 1
65 133 2075 4
65 133 2080 1
65 133 2090 2
65 133 2095 1
65 133 2109 1
65 133 2140 1
65 133 2167 1
65 133 2184 4
65 133 2194 1
65 133 2196 3
65 133 2201 2
65 133 2204 1
65 133 2210 1
65 133 2213 1
65 133 2215 2
65 133 2308 2
65 133 2463 1
65 133 2480 1
65 133 2664 1
65 133 2678 1
65 133 2680 3
65 133 2684 1
65 137 2482 1
65 154 1940 2
65 158 2448 1
65 160 2078 1
65 160 2090 3
65 160 2095 2
65 160 2139 1
65 160 2177 2
65 160 2299 1
65 160 2419 1
65 160 2432 2
65 160 2435 1
65 160 2437 1
65 160 2519 2
65 160 2523 6
65 160 2608 1
65 160 2613 1
65 160 2618 1
65 160 2631 2
65 163 2298 1
65 169 1751 1
65 189 2221 1
65 190 2473 1
65 205 2467 1
65 208 2467 1
65 209 2484 1
65 213 1944 1
65 217 1580 5
65 217 1595 1
65 217 1608 1
65 217 1629 1
65 217 1632 1
65 217 1637 1
65 217 1710 1
65 217 1759 2
65 217 1826 2
65 217 1832 1
65 217 1858 1
65 217 1897 1
65 217 1900 1
65 217 1913 1
65 217 1916 1
65 217 2008 1
65 217 2021 1
65 217 2053 1
65 217 2056 1
65 217 2059 2
65 217 2070 1
65 217 2072 2
65 217 2098 2
65 217 2111 2
65 217 2115 3
65 217 2121 2
65 217 2128 3
65 217 2137 1
65 217 2142 1
65 217 2144 1
65 217 2147 1
65 217 2150 2
65 217 2155 1
65 217 2161 1
65 217 2169 1
65 217 2343 2
65 217 2397 1
65 217 2455 1
65 217 2466 1
65 217 2479 1
65 217 2481 1
65 217 2483 1
65 217 2488 1
65 217 2490 1
65 217 2609 4
65 217 2622 1
65 221 2467 1
65 227 2419 1
65 230 2298 1
65 236 2487 1
65 244 2261 1
65 244 2263 3
65 262 2455 1
65 265 2481 1
65 268 2215 1
65 272 2456 1
65 278 1572 1
65 278 1631 1
65 278 1637 1
65 278 1642 1
65 278 1659 1
65 278 1826 2
65 278 1832 1
65 278 1845 1
65 278 1856 1
65 278 1894 1
65 278 1896 1
65 278 1900 1
65 278 1905 4
65 278 1920 1
65 278 1923 1
65 278 2009 3
65 278 2059 1
65 278 2090 1
65 278 2135 1
65 278 2152 1
65 278 2155 2
65 278 2161 2
65 278 2182 1
65 278 2311 1
65 278 2431 3
65 278 2455 1
65 278 2457 1
65 278 2469 2
65 278 2474 1
65 278 2477 1
65 278 2480 1
65 278 2496 3
65 278 2526 1
65 278 2528 2
65 278 2532 1
65 278 2609 2
65 278 2613 1
65 278 2621 3
65 278 2643 1
65 278 2646 1
65 314 2488 1
65 319 1957 1
65 324 2213 1
65 332 1582 1
65 332 1598 1
65 332 1600 1
65 332 1657 1
65 332 1839 3
65 332 1854 1
65 332 1894 1
65 332 2009 1
65 332 2014 1
65 332 2027 2
65 332 2030 2
65 332 2033 1
65 332 2049 3
65 332 2057 5
65 332 2063 1
65 332 2065 1
65 332 2084 1
65 332 2099 1
65 332 2130 1
65 332 2141 1
65 332 2297 1
65 332 2300 1
65 332 2459 1
65 332 2479 1
65 332 2481 1
65 332 2484 1
65 332 2487 1
65 332 2528 1
65 332 2621 1
65 332 2637 1
65 332 2652 1
65 354 1662 1
65 354 1987 1
65 354 2069 1
65 354 2077 1
65 354 2079 1
65 354 2088 2
65 354 2092 1
65 354 2109 1
65 354 2130 1
65 354 2139 1
65 354 2167 4
65 354 2172 1
65 354 2298 2
65 354 2301 1
65 354 2437 1
65 354 2590 1
65 354 2669 1
65 365 2471 2
65 366 1638 1
65 366 1662 1
65 366 1938 1
65 366 1959 4
65 366 1967 1
65 366 1969 6
65 366 1978 1
65 366 1980 2
65 366 1985 1
65 366 1990 1
65 366 2073 3
65 366 2088 1
65 366 2095 1
65 366 2097 2
65 366 2173 1
65 366 2175 2
65 366 2179 1
65 366 2182 5
65 366 2188 1
65 366 2196 2
65 366 2220 1
65 366 2222 2
65 366 2227 4
65 366 2232 2
65 366 2235 1
65 366 2237 2
65 366 2240 1
65 366 2242 1
65 366 2250 5
65 366 2256 2
65 366 2263 1
65 366 2265 1
65 366 2272 1
65 366 2278 1
65 366 2280 7
65 366 2288 2
65 366 2291 1
65 366 2293 2
65 366 2300 3
65 366 2308 1
65 366 2310 1
65 366 2316 1
65 366 2318 1
65 366 2334 1
65 366 2400 1
65 366 2479 1
65 366 2490 1
65 366 2519 2
65 366 2586 1
65 366 2630 1
65 366 2669 5
65 366 2675 1
65 366 2677 1
65 366 2679 4
65 366 2685 12
65 367 2469 1
65 368 1666 1
65 368 1681 1
65 368 1691 1
65 368 1699 1
65 368 1701 1
65 368 1710 1
65 368 1713 1
65 368 1720 1
65 368 1724 3
65 368 1729 3
65 368 1733 1
65 368 1738 2
65 368 1742 1
65 368 1744 2
65 368 1748 1
65 368 1750 1
65 368 1756 2
65 368 1761 2
65 368 1766 1
65 368 1770 10
65 368 1781 5
65 368 1800 5
65 368 1807 3
65 368 1817 1
65 368 1821 4
65 368 1827 1
65 368 1990 1
65 368 2074 3
65 368 2082 1
65 368 2085 1
65 368 2088 2
65 368 2166 1
65 368 2170 1
65 368 2177 1
65 368 2182 1
65 368 2185 3
65 368 2207 2
65 368 2210 1
65 368 2214 2
65 368 2219 2
65 368 2428 3
65 368 2432 1
65 368 2434 1
65 368 2437 1
65 368 2527 1
65 368 2532 1
65 368 2589 2
65 368 2594 3
65 368 2599 3
65 368 2603 1
65 368 2605 1
65 368 2611 3
66 67 2271 1
66 75 2291 1
66 78 2312 1
66 82 2287 1
66 89 1853 1
66 89 1864 1
66 89 1990 2
66 89 2002 1
66 89 2077 1
66 89 2079 3
66 89 2083 1
66 89 2088 1
66 89 2090 1
66 89 2098 1
66 89 2153 1
66 89 2171 4
66 89 2293 1
66 89 2295 1
66 93 2208 1
66 105 2214 1
66 109 2010 1
66 109 2074 1
66 109 2079 2
66 109 2127 4
66 109 2174 2
66 109 2305 1
66 110 1638 2
66 110 1652 1
66 110 2081 1
66 110 2090 2
66 110 2236 1
66 110 2239 1
66 132 2220 1
66 133 1622 3
66 133 1627 1
66 133 1637 2
66 133 1640 1
66 133 1643 1
66 133 1646 2
66 133 1649 1
66 133 1652 2
66 133 1656 4
66 133 1831 1
66 133 1852 1
66 133 1864 2
66 133 1867 1
66 133 1871 1
66 133 1888 1
66 133 1892 1
66 133 1896 1
66 133 1912 1
66 133 1922 1
66 133 1927 1
66 133 1932 1
66 133 1943 1
66 133 1945 9
66 133 1956 3
66 133 1960 2
66 133 1963 1
66 133 1965 1
66 133 1970 1
66 133 2073 2
66 133 2078 3
66 133 2094 2
66 133 2171 1
66 133 2173 1
66 133 2175 1
66 133 2177 1
66 133 2265 1
66 133 2287 1
66 133 2297 1
66 144 2281 1
66 145 2265 1
66 160 1635 1
66 160 1640 1
66 160 1642 1
66 160 1654 1
66 160 1661 1
66 160 1855 1
66 160 1859 1
66 160 1867 1
66 160 1876 1
66 160 1902 1
66 160 1932 1
66 160 1962 1
66 160 2045 1
66 160 2073 2
66 160 2084 1
66 160 2095 3
66 160 2099 1
66 160 2287 1
66 160 2296 2
66 160 2301 1
66 160 2310 1
66 168 2218 1
66 183 2312 1
66 189 2374 1
66 189 2381 1
66 189 2384 1
66 189 2387 3
66 192 2316 1
66 197 2217 1
66 198 2215 1
66 202 2343 2
66 214 2203 1
66 217 1663 1
66 217 1842 1
66 217 1857 1
66 217 1865 1
66 217 1925 1
66 217 1947 1
66 217 2073 1
66 217 2084 1
66 217 2089 3
66 217 2094 1
66 217 2295 3
66 217 2300 1
66 231 2183 2
66 239 2295 1
66 254 2284 1
66 256 2280 1
66 276 2289 1
66 278 2079 2
66 278 2097 1
66 278 2099 1
66 278 2240 1
66 299 2184 3
66 299 2190 2
66 299 2195 2
66 299 2200 1
66 299 2202 1
66 307 2288 1
66 307 2344 1
66 320 2217 1
66 323 2291 1
66 332 1661 1
66 332 1832 1
66 332 1875 1
66 332 1935 1
66 332 1999 1
66 332 2003 1
66 332 2007 2
66 332 2012 5
66 332 2022 2
66 332 2026 1
66 332 2029 1
66 332 2034 1
66 332 2036 6
66 332 2044 2
66 332 2047 5
66 332 2058 1
66 332 2060 1
66 332 2075 2
66 332 2081 1
66 332 2084 1
66 332 2137 1
66 332 2147 1
66 332 2174 1
66 332 2295 1
66 332 2302 1
66 340 2265 1
66 354 1620 1
66 354 1630 5
66 354 1638 1
66 354 1640 2
66 354 1646 2
66 354 1833 2
66 354 1836 2
66 354 1849 1
66 354 1857 1
66 354 1870 2
66 354 1874 3
66 354 1882 6
66 354 1889 1
66 354 1891 1
66 354 1894 2
66 354 1897 3
66 354 1901 4
66 354 1906 1
66 354 1908 9
66 354 1918 4
66 354 1923 4
66 354 1930 8
66 354 1939 1
66 354 1942 2
66 354 1991 6
66 354 2008 1
66 354 2037 1
66 354 2039 2
66 354 2045 1
66 354 2047 1
66 354 2050 5
66 354 2057 1
66 354 2062 8
66 354 2076 1
66 354 2080 1
66 354 2082 3
66 354 2086 1
66 354 2090 1
66 354 2094 1
66 354 2097 2
66 354 2101 1
66 354 2106 8
66 354 2115 2
66 354 2118 10
66 354 2129 29
66 354 2159 12
66 354 2173 1
66 354 2175 4
66 354 2240 1
66 354 2297 1
66 354 2301 1
66 366 1624 1
66 366 1637 1
66 366 1639 3
66 366 1643 20
66 366 1832 3
66 366 1855 6
66 366 1862 3
66 366 1870 5
66 366 1879 5
66 366 1886 4
66 366 1891 10
66 366 1912 1
66 366 1914 3
66 366 1922 2
66 366 1926 1
66 366 1929 1
66 366 1931 12
66 366 1944 1
66 366 1947 1
66 366 1953 1
66 366 1996 2
66 366 2007 1
66 366 2009 1
66 366 2070 1
66 366 2073 1
66 366 2075 1
66 366 2077 1
66 366 2083 1
66 366 2088 1
66 366 2093 1
66 366 2103 1
66 366 2106 1
66 366 2111 2
66 366 2130 1
66 366 2132 1
66 366 2139 1
66 366 2144 2
66 366 2154 1
66 366 2157 1
66 366 2160 4
66 366 2166 2
66 366 2296 1
66 366 2300 3
66 368 1832 1
66 368 1961 1
66 368 1984 5
66 368 2074 1
66 368 2081 1
66 368 2083 1
66 368 2085 1
66 368 2090 1
66 368 2092 1
66 368 2097 1
66 368 2111 1
66 368 2113 1
66 368 2155 1
66 368 2181 1
66 368 2299 1
66 368 2306 1
66 368 2308 1
67 72 1585 1
67 72 2450 1
67 72 2452 1
67 72 2464 1
67 72 2468 1
67 72 2497 1
67 72 2584 1
67 72 2590 1
67 72 2593 2
67 72 2596 1
67 72 2615 4
67 72 2630 2
67 78 1592 1
67 78 1660 1
67 78 1828 2
67 78 1870 1
67 78 1872 1
67 78 1985 3
67 78 1989 1
67 78 2018 2
67 78 2037 1
67 78 2086 1
67 78 2089 1
67 78 2095 1
67 78 2147 1
67 78 2169 1
67 78 2299 1
67 78 2313 1
67 78 2400 1
67 78 2410 3
67 78 2470 3
67 78 2474 1
67 78 2482 2
67 78 2494 2
67 78 2518 1
67 78 2551 1
67 78 2599 1
67 85 2224 1
67 85 2264 1
67 85 2267 1
67 85 2278 5
67 85 2284 2
67 85 2287 1
67 89 1946 1
67 90 1697 1
67 90 1725 1
67 90 1780 1
67 93 1742 1
67 93 1744 3
67 93 1748 1
67 93 1751 1
67 93 1753 2
67 93 1760 3
67 93 1770 3
67 93 1795 1
67 93 1826 1
67 93 1829 1
67 93 2239 1
67 94 2446 1
67 105 2007 1
67 106 2222 1
67 109 1939 2
67 113 1575 1
67 113 1596 1
67 113 1649 1
67 113 1845 2
67 113 1870 1
67 113 1876 1
67 113 1879 7
67 113 1887 1
67 113 1889 6
67 113 1896 2
67 113 1899 3
67 113 1904 1
67 113 1906 1
67 113 1908 1
67 113 1910 5
67 113 1916 12
67 113 1929 1
67 113 1985 2
67 113 1989 2
67 113 1992 1
67 113 1994 3
67 113 1998 11
67 113 2011 3
67 113 2015 9
67 113 2102 1
67 113 2167 1
67 113 2396 1
67 113 2436 1
67 113 2447 1
67 113 2488 2
67 113 2632 3
67 113 2636 1
67 114 1595 2
67 114 1600 1
67 114 2147 1
67 114 2149 5
67 114 2301 1
67 114 2303 1
67 114 2400 1
67 114 2410 1
67 114 2463 1
67 114 2488 1
67 114 2530 1
67 114 2532 2
67 114 2536 1
67 114 2542 1
67 114 2544 1
67 114 2547 1
67 114 2551 1
67 114 2636 1
67 132 1568 1
67 132 1570 2
67 132 1577 2
67 132 1583 3
67 132 1589 1
67 132 1592 7
67 132 1600 3
67 132 1607 1
67 132 1609 1
67 132 1614 2
67 132 1619 1
67 132 1621 1
67 132 1631 1
67 132 1633 2
67 132 1636 1
67 132 1640 2
67 132 1649 1
67 132 1654 4
67 132 1665 1
67 132 1668 3
67 132 1675 3
67 132 1680 1
67 132 1687 1
67 132 1689 3
67 132 1696 2
67 132 1763 1
67 132 1833 1
67 132 1837 1
67 132 1840 2
67 132 1856 1
67 132 1937 1
67 132 1953 1
67 132 1957 1
67 132 1959 1
67 132 2009 1
67 132 2026 1
67 132 2032 4
67 132 2106 2
67 132 2109 2
67 132 2112 6
67 132 2120 1
67 132 2124 3
67 132 2128 1
67 132 2130 1
67 132 2132 2
67 132 2137 4
67 132 2142 1
67 132 2144 3
67 132 2155 2
67 132 2158 1
67 132 2160 3
67 132 2306 1
67 132 2401 1
67 132 2403 4
67 132 2410 1
67 132 2425 1
67 132 2493 2
67 132 2509 2
67 132 2513 5
67 132 2530 4
67 132 2535 1
67 132 2548 2
67 132 2634 1
67 132 2638 1
67 132 2644 1
67 132 2646 6
67 132 2655 1
67 132 2657 4
67 132 2662 3
67 139 2447 1
67 144 1572 1
67 144 1830 1
67 144 1989 1
67 144 2296 1
67 144 2301 1
67 144 2303 1
67 144 2305 1
67 144 2317 1
67 144 2323 1
67 144 2326 3
67 144 2370 1
67 144 2375 1
67 144 2377 1
67 144 2387 2
67 144 2393 2
67 144 2450 2
67 144 2454 1
67 144 2463 1
67 144 2470 2
67 144 2474 2
67 144 2481 1
67 144 2490 1
67 144 2499 1
67 144 2521 5
67 144 2527 1
67 144 2529 1
67 144 2634 1
67 149 2169 1
67 153 2497 1
67 157 1704 1
67 157 1724 10
67 157 1735 2
67 157 1738 11
67 157 1753 23
67 157 1786 6
67 157 1794 1
67 157 1796 1
67 157 1798 1
67 157 1800 7
67 157 1809 4
67 157 1815 3
67 157 1820 1
67 157 1822 1
67 157 1826 3
67 163 1583 2
67 163 1588 1
67 163 1660 1
67 163 1882 1
67 163 2101 1
67 163 2400 1
67 163 2453 1
67 163 2469 1
67 163 2488 1
67 163 2502 1
67 163 2505 1
67 163 2529 1
67 163 2532 1
67 163 2540 1
67 163 2633 2
67 163 2647 1
67 167 1826 1
67 169 1585 1
67 169 1587 1
67 169 1908 1
67 169 1932 2
67 169 2088 1
67 169 2147 2
67 169 2166 1
67 169 2471 2
67 169 2481 1
67 169 2487 1
67 169 2505 1
67 183 1918 1
67 183 1925 1
67 183 1927 1
67 183 1938 1
67 183 1986 1
67 183 2037 1
67 183 2100 2
67 183 2147 1
67 183 2165 1
67 183 2296 1
67 183 2298 2
67 183 2402 1
67 183 2453 1
67 183 2468 1
67 183 2472 1
67 183 2478 1
67 183 2553 6
67 183 2560 3
67 183 2564 2
67 183 2571 1
67 183 2599 1
67 183 2601 1
67 183 2613 1
67 190 2497 1
67 195 2446 1
67 198 1582 1
67 198 1659 1
67 198 1935 1
67 198 2163 1
67 198 2309 1
67 198 2400 1
67 198 2422 1
67 198 2453 2
67 198 2463 1
67 198 2470 1
67 198 2472 1
67 198 2475 3
67 198 2486 1
67 198 2489 2
67 198 2495 1
67 198 2507 1
67 198 2593 1
67 198 2600 1
67 198 2618 1
67 198 2624 2
67 198 2627 1
67 198 2630 1
67 198 2644 3
67 198 2648 5
67 198 2659 3
67 198 2663 1
67 203 2224 1
67 203 2277 2
67 203 2399 1
67 211 2482 1
67 225 1829 1
67 228 2171 1
67 234 1876 1
67 234 1881 1
67 234 1889 2
67 234 1906 1
67 234 1908 1
67 234 1913 1
67 234 1918 1
67 234 1986 2
67 234 2023 1
67 234 2294 1
67 234 2296 1
67 234 2298 2
67 234 2301 1
67 234 2399 1
67 234 2401 1
67 234 2446 1
67 234 2451 1
67 234 2478 1
67 234 2528 2
67 234 2573 1
67 234 2583 1
67 234 2593 1
67 234 2595 2
67 238 2476 1
67 239 1594 1
67 239 1827 2
67 239 1985 3
67 239 2297 1
67 239 2302 2
67 239 2309 1
67 244 2301 1
67 252 2446 1
67 265 2508 1
67 272 2476 1
67 272 2491 1
67 274 1586 1
67 274 1870 1
67 274 2163 1
67 274 2166 1
67 274 2171 1
67 274 2173 1
67 274 2178 5
67 274 2193 1
67 274 2196 1
67 274 2199 3
67 274 2206 1
67 274 2210 1
67 274 2215 1
67 274 2217 2
67 274 2224 1
67 274 2233 1
67 274 2235 2
67 274 2239 1
67 274 2242 4
67 274 2266 1
67 274 2268 1
67 274 2277 1
67 274 2297 3
67 274 2301 1
67 274 2303 1
67 274 2309 2
67 274 2317 1
67 274 2398 1
67 274 2411 2
67 274 2422 4
67 274 2437 1
67 274 2448 6
67 274 2462 1
67 274 2467 1
67 274 2472 2
67 274 2475 3
67 274 2479 1
67 274 2481 1
67 274 2483 1
67 274 2486 1
67 274 2489 2
67 274 2498 4
67 274 2503 1
67 274 2505 1
67 274 2508 1
67 274 2519 3
67 274 2523 8
67 274 2536 5
67 274 2546 1
67 274 2552 1
67 274 2554 6
67 274 2561 1
67 274 2573 1
67 274 2587 1
67 274 2600 3
67 274 2633 1
67 277 2169 1
67 278 2469 1
67 287 2446 1
67 289 1939 1
67 289 2024 1
67 289 2035 2
67 289 2149 4
67 289 2303 1
67 289 2455 1
67 289 2469 1
67 289 2488 1
67 289 2529 1
67 289 2634 1
67 289 2636 1
67 290 2466 1
67 295 2419 2
67 296 2422 1
67 298 1982 1
67 299 1661 1
67 299 1663 1
67 299 1665 1
67 299 1668 1
67 299 1673 1
67 299 1679 4
67 299 1690 1
67 299 1707 1
67 299 1712 2
67 299 1745 1
67 299 1755 1
67 299 1762 1
67 299 1770 1
67 299 1782 1
67 299 1792 1
67 299 1799 5
67 299 1808 3
67 299 1813 3
67 299 1817 1
67 299 1819 1
67 299 1821 1
67 299 1826 1
67 299 1828 2
67 299 1935 1
67 299 1937 1
67 299 2012 1
67 299 2061 1
67 299 2088 1
67 299 2165 1
67 299 2299 1
67 299 2398 2
67 299 2409 1
67 299 2470 1
67 299 2473 1
67 299 2477 1
67 299 2480 1
67 299 2483 3
67 299 2494 1
67 299 2505 1
67 299 2528 1
67 299 2530 2
67 299 2533 1
67 299 2546 5
67 303 1607 1
67 303 1778 1
67 303 1871 1
67 303 1873 1
67 303 1875 1
67 303 1879 1
67 303 1888 1
67 303 1939 2
67 303 1996 1
67 303 2036 1
67 303 2293 2
67 303 2296 1
67 303 2299 2
67 303 2302 1
67 303 2305 1
67 303 2470 1
67 303 2473 2
67 303 2522 2
67 303 2628 2
67 303 2661 2
67 306 2451 1
67 311 2400 1
67 314 2465 1
67 318 2480 1
67 326 2170 1
67 332 1938 2
67 332 1942 1
67 349 1829 1
67 354 1989 1
67 360 2485 1
67 361 1569 1
67 361 1582 4
67 361 1587 1
67 361 1617 1
67 361 1627 2
67 361 1656 1
67 361 1660 1
67 361 1856 3
67 361 1861 1
67 361 1866 2
67 361 1869 1
67 361 1875 2
67 361 1991 1
67 361 2001 1
67 361 2024 1
67 361 2030 1
67 361 2032 5
67 361 2146 1
67 361 2155 1
67 361 2157 1
67 361 2159 2
67 361 2308 1
67 361 2425 1
67 361 2447 1
67 361 2493 1
67 361 2509 1
67 361 2531 2
67 361 2534 6
67 361 2542 1
67 361 2545 1
67 361 2551 1
67 361 2648 2
67 361 2651 3
67 361 2664 1
67 365 2489 2
67 365 2492 1
67 369 2178 1
69 70 1748 1
69 70 1752 1
69 75 2648 2
69 79 2344 1
69 85 2472 1
69 87 2018 1
69 92 2565 1
69 94 2268 1
69 96 2209 1
69 96 2649 1
69 100 1591 1
69 100 1598 1
69 100 1600 1
69 100 1604 1
69 100 1611 7
69 100 1625 1
69 100 1628 2
69 100 1632 17
69 100 1650 7
69 100 1710 1
69 100 1728 1
69 100 1733 1
69 100 1735 1
69 100 1746 2
69 100 1749 6
69 100 1840 1
69 100 1845 1
69 100 1847 2
69 100 1852 11
69 100 1864 8
69 100 1892 2
69 100 1916 24
69 100 1942 4
69 100 1947 6
69 100 1958 1
69 100 2019 1
69 100 2674 1
69 102 2351 1
69 125 2016 2
69 127 2640 1
69 128 2004 1
69 130 1827 1
69 130 1991 1
69 132 2484 1
69 133 2463 2
69 134 2635 1
69 135 2208 1
69 136 2671 1
69 137 2473 1
69 138 2638 3
69 143 2164 1
69 145 2647 1
69 150 2615 2
69 154 2474 1
69 155 2659 1
69 157 2469 1
69 157 2471 1
69 162 2671 1
69 163 2486 1
69 168 2210 1
69 168 2640 3
69 171 1826 1
69 178 2604 1
69 179 2439 1
69 180 2566 1
69 182 2637 1
69 183 2479 1
69 191 2524 2
69 192 1974 1
69 192 1986 1
69 192 2020 1
69 192 2024 1
69 192 2028 1
69 192 2327 1
69 192 2342 1
69 192 2344 1
69 192 2491 2
69 192 2587 1
69 198 2482 1
69 201 2116 2
69 203 2468 1
69 205 1601 1
69 205 1661 1
69 205 1701 1
69 205 1834 2
69 205 1863 2
69 205 1883 3
69 205 1888 2
69 205 1891 1
69 205 1896 4
69 205 1901 12
69 205 1914 4
69 205 1919 3
69 205 1923 3
69 205 1927 3
69 205 1936 4
69 205 1948 2
69 205 1967 1
69 205 1971 1
69 205 1975 1
69 205 1979 1
69 205 1984 2
69 205 2091 3
69 205 2327 2
69 205 2334 3
69 205 2365 1
69 205 2371 3
69 205 2416 4
69 205 2424 3
69 205 2441 1
69 205 2443 1
69 205 2533 1
69 205 2579 1
69 205 2589 1
69 205 2591 1
69 205 2604 1
69 205 2606 1
69 205 2625 3
69 205 2637 1
69 208 1726 1
69 208 1735 1
69 208 1753 1
69 208 1756 1
69 208 1772 7
69 208 1785 2
69 208 1800 1
69 208 1806 1
69 208 1812 11
69 208 2331 2
69 208 2433 4
69 208 2438 2
69 208 2592 1
69 208 2598 2
69 211 1658 1
69 211 1660 1
69 211 1826 1
69 211 1829 3
69 211 2001 1
69 211 2355 1
69 216 2566 2
69 221 1811 1
69 221 1832 1
69 221 1994 1
69 221 2350 1
69 221 2431 4
69 221 2600 1
69 222 2268 1
69 231 2564 1
69 232 1661 3
69 232 1666 3
69 232 1709 1
69 232 1736 1
69 232 1790 1
69 232 1826 1
69 232 1835 1
69 232 1974 1
69 232 1982 1
69 232 2025 1
69 232 2028 1
69 232 2038 1
69 232 2040 1
69 232 2043 1
69 232 2046 1
69 232 2048 2
69 232 2088 1
69 232 2332 1
69 232 2343 1
69 232 2580 1
69 232 2583 1
69 232 2585 1
69 232 2595 6
69 236 2007 1
69 238 1841 1
69 238 1976 1
69 238 2317 1
69 254 2640 1
69 257 2640 1
69 261 1990 1
69 261 2321 1
69 266 2125 1
69 272 1661 1
69 272 2146 1
69 272 2433 1
69 272 2436 1
69 272 2438 1
69 272 2441 1
69 275 2614 1
69 284 1826 2
69 284 1991 1
69 286 1959 1
69 286 1994 1
69 286 2022 1
69 286 2090 1
69 289 2480 1
69 290 1680 2
69 292 2690 1
69 294 1665 1
69 294 2019 2
69 294 2314 2
69 300 1826 1
69 305 2644 1
69 311 2467 1
69 315 2643 1
69 316 2162 1
69 316 2526 1
69 317 2191 1
69 318 2023 1
69 318 2141 1
69 318 2490 1
69 320 1661 1
69 320 1666 1
69 320 1668 2
69 320 1808 1
69 320 1812 1
69 320 1827 2
69 326 1991 1
69 327 2209 1
69 327 2637 2
69 332 2465 2
69 334 2526 1
69 335 2191 1
69 337 2672 1
69 343 2657 2
69 352 2605 1
69 353 2208 1
69 354 2463 1
69 355 1644 1
69 355 1648 1
69 355 1839 1
69 360 1619 7
69 360 1627 1
69 360 1829 1
69 360 1993 1
69 360 2021 2
69 360 2024 1
69 360 2088 1
69 360 2090 1
69 360 2133 4
69 360 2198 1
69 360 2303 2
69 360 2312 1
69 360 2427 1
69 360 2654 1
69 360 2685 1
69 364 2648 1
69 365 2001 2
69 365 2342 1
69 365 2346 1
69 365 2350 1
69 366 2465 2
69 367 1608 1
69 367 1953 1
69 367 1956 1
69 367 1976 1
69 367 1979 2
69 367 1991 1
69 367 2025 1
69 367 2593 1
69 367 2632 1
69 367 2686 1
69 368 2462 1
70 71 2440 1
70 73 2555 2
70 76 1686 7
70 76 1838 1
70 76 1842 1
70 76 1933 1
70 76 1940 1
70 76 1943 1
70 76 1959 5
70 76 1965 1
70 76 1969 1
70 76 1973 1
70 76 2053 2
70 76 2069 1
70 76 2133 1
70 76 2137 15
70 76 2167 1
70 76 2169 1
70 76 2184 1
70 76 2186 1
70 76 2188 4
70 76 2193 1
70 76 2196 2
70 76 2207 1
70 76 2224 1
70 76 2243 2
70 76 2246 2
70 76 2252 1
70 76 2255 6
70 76 2267 1
70 76 2270 1
70 76 2273 1
70 76 2275 1
70 76 2318 1
70 76 2335 1
70 76 2343 2
70 76 2365 1
70 76 2368 1
70 76 2394 1
70 76 2398 1
70 76 2414 1
70 76 2416 2
70 76 2461 1
70 76 2465 2
70 76 2470 1
70 76 2474 1
70 76 2477 4
70 76 2504 1
70 76 2516 3
70 76 2520 1
70 76 2523 1
70 76 2529 1
70 76 2531 5
70 76 2537 1
70 76 2539 1
70 76 2542 2
70 76 2550 1
70 76 2555 1
70 76 2558 27
70 76 2586 7
70 76 2594 1
70 76 2596 9
70 76 2606 29
70 76 2636 4
70 76 2641 6
70 76 2648 10
70 79 2024 1
70 79 2035 1
70 83 2531 1
70 87 1686 1
70 87 1691 1
70 87 1838 1
70 87 1841 1
70 87 1843 1
70 87 1845 1
70 87 2401 1
70 100 1745 10
70 100 1760 2
70 100 1785 1
70 100 1793 1
70 100 1826 1
70 102 2356 1
70 110 2471 1
70 114 2492 1
70 124 2628 2
70 125 1583 3
70 125 1589 1
70 125 1591 1
70 125 1613 2
70 125 1623 1
70 125 1630 4
70 125 1652 1
70 125 1838 2
70 125 1841 2
70 125 1887 1
70 125 1891 1
70 125 1900 1
70 125 1906 1
70 125 1944 1
70 125 2023 1
70 125 2054 1
70 125 2059 1
70 125 2402 2
70 125 2420 1
70 125 2582 1
70 128 1567 3
70 128 1573 3
70 128 1581 3
70 128 1609 2
70 128 1613 2
70 128 1621 1
70 128 1626 1
70 128 1657 1
70 128 1665 4
70 128 1832 1
70 128 1841 1
70 128 1847 5
70 128 1853 1
70 128 1855 1
70 128 1859 1
70 128 1877 5
70 128 1883 1
70 128 1892 3
70 128 1904 1
70 128 1907 3
70 128 1911 5
70 128 1917 1
70 128 1932 1
70 128 1939 2
70 128 1944 1
70 128 1950 2
70 128 2025 2
70 128 2059 1
70 128 2070 1
70 128 2075 6
70 128 2082 2
70 128 2086 2
70 128 2089 6
70 128 2096 1
70 128 2098 6
70 128 2110 1
70 128 2113 1
70 128 2117 4
70 128 2124 1
70 128 2131 2
70 128 2177 1
70 128 2248 6
70 128 2345 1
70 128 2386 1
70 128 2421 2
70 128 2479 1
70 128 2501 1
70 128 2553 1
70 128 2563 1
70 128 2566 1
70 132 2490 2
70 133 2474 1
70 144 2499 1
70 147 1802 1
70 149 2532 1
70 153 2053 1
70 153 2063 1
70 153 2065 2
70 153 2068 3
70 153 2072 3
70 153 2077 1
70 153 2083 1
70 153 2088 1
70 153 2090 3
70 153 2096 2
70 153 2100 1
70 153 2103 3
70 153 2108 2
70 153 2111 1
70 153 2113 3
70 153 2119 1
70 153 2124 1
70 153 2144 3
70 153 2156 3
70 153 2160 1
70 153 2254 1
70 153 2279 1
70 153 2347 1
70 153 2355 1
70 153 2358 1
70 153 2379 1
70 153 2381 1
70 153 2383 1
70 153 2385 2
70 153 2413 1
70 153 2417 1
70 153 2464 1
70 154 2453 1
70 157 2449 1
70 159 1913 1
70 159 1957 1
70 159 2055 1
70 159 2126 1
70 159 2178 2
70 159 2182 1
70 159 2253 1
70 159 2259 1
70 159 2339 3
70 159 2344 1
70 159 2360 1
70 159 2403 1
70 159 2405 1
70 159 2409 2
70 159 2620 1
70 167 2450 1
70 167 2457 1
70 173 2591 1
70 179 1653 1
70 179 1774 2
70 179 1779 1
70 179 1803 1
70 179 1811 2
70 179 1859 1
70 179 1921 1
70 179 2056 1
70 184 1711 1
70 190 1619 1
70 190 1622 1
70 190 1838 1
70 190 1843 1
70 190 1847 8
70 190 1860 1
70 190 1883 1
70 190 1887 1
70 190 1892 1
70 190 1918 1
70 190 1920 1
70 190 1945 1
70 190 1948 1
70 190 2029 1
70 190 2056 1
70 190 2058 1
70 190 2124 1
70 190 2246 8
70 190 2266 2
70 190 2369 1
70 190 2501 1
70 190 2567 1
70 190 2598 1
70 204 2598 1
70 208 1675 1
70 208 1748 1
70 208 1751 1
70 208 1753 1
70 208 1755 1
70 208 1757 1
70 208 1783 1
70 208 1785 2
70 208 1793 1
70 209 2248 1
70 211 2000 1
70 211 2351 1
70 215 2591 1
70 220 2005 1
70 228 1690 2
70 228 1694 1
70 228 1697 5
70 228 1827 1
70 228 2013 1
70 228 2015 1
70 228 2180 1
70 232 1755 4
70 236 2230 1
70 237 2648 1
70 238 2359 1
70 248 2005 2
70 248 2010 2
70 248 2179 1
70 248 2181 1
70 260 1945 3
70 260 1970 1
70 260 2011 2
70 260 2049 1
70 260 2062 2
70 260 2098 2
70 260 2103 1
70 260 2109 2
70 260 2120 2
70 261 2004 1
70 261 2220 1
70 265 2449 1
70 266 2532 1
70 271 2555 2
70 272 2208 1
70 273 2557 1
70 280 1694 1
70 280 1699 1
70 280 1706 2
70 280 1997 1
70 280 2169 1
70 290 2168 2
70 290 2177 3
70 290 2216 1
70 290 2229 1
70 299 2493 2
70 308 1690 3
70 308 1694 1
70 308 1697 3
70 308 1701 1
70 308 1706 1
70 313 1945 2
70 313 2051 2
70 313 2126 1
70 313 2260 1
70 314 2002 1
70 314 2014 1
70 314 2171 1
70 317 1806 1
70 317 1823 1
70 318 2016 5
70 318 2133 1
70 318 2147 1
70 318 2151 3
70 318 2157 1
70 318 2169 1
70 318 2175 1
70 318 2184 1
70 318 2206 1
70 318 2212 1
70 318 2227 1
70 318 2247 1
70 318 2339 1
70 318 2341 6
70 318 2352 1
70 318 2354 1
70 318 2359 3
70 320 2345 1
70 352 2594 2
70 355 2020 1
70 360 2006 1
70 361 2490 1
70 365 1616 3
70 365 1620 1
70 365 1626 1
70 365 1635 3
70 365 1639 14
70 365 1919 1
70 365 1928 1
70 365 1946 1
70 365 2021 1
70 365 2057 2
70 365 2225 1
70 365 2247 6
70 365 2369 1
70 365 2401 1
70 366 2474 1
70 368 2473 1
70 369 2159 1
71 88 2469 1
71 100 2447 1
71 101 2252 1
71 101 2274 3
71 101 2278 2
71 101 2284 1
71 101 2288 1
71 101 2417 1
71 101 2474 1
71 101 2493 1
71 101 2513 1
71 101 2518 1
71 101 2565 1
71 101 2572 1
71 101 2577 1
71 101 2579 2
71 101 2584 1
71 101 2593 1
71 101 2597 5
71 101 2609 1
71 101 2611 3
71 101 2623 1
71 101 2665 1
71 101 2676 1
71 101 2678 3
71 101 2684 1
71 115 2596 1
71 118 2246 2
71 118 2283 1
71 118 2286 1
71 118 2342 1
71 118 2355 2
71 118 2359 1
71 118 2361 1
71 118 2427 2
71 118 2664 8
71 125 2442 1
71 131 2352 1
71 131 2404 3
71 131 2517 1
71 131 2544 1
71 131 2639 1
71 131 2648 4
71 139 2466 2
71 139 2471 1
71 167 2279 2
71 167 2282 1
71 167 2284 1
71 167 2287 1
71 169 2276 1
71 169 2278 2
71 169 2282 1
71 174 2563 1
71 202 2460 2
71 232 2447 1
71 233 2265 1
71 233 2271 1
71 233 2278 2
71 233 2283 1
71 233 2303 1
71 233 2320 1
71 233 2325 1
71 233 2345 1
71 233 2392 1
71 233 2425 1
71 233 2500 1
71 233 2504 2
71 233 2516 1
71 233 2538 1
71 233 2540 1
71 233 2544 1
71 233 2625 1
71 233 2644 2
71 233 2647 1
71 250 2565 1
71 262 2244 1
71 262 2248 2
71 262 2251 2
71 262 2261 1
71 262 2266 2
71 262 2269 1
71 262 2271 1
71 262 2273 1
71 262 2283 3
71 262 2300 1
71 262 2310 1
71 262 2312 1
71 262 2326 1
71 262 2361 1
71 262 2426 1
71 262 2448 1
71 262 2544 1
71 262 2606 1
71 262 2616 1
71 262 2630 8
71 262 2639 2
71 262 2643 1
71 262 2646 1
71 262 2649 4
71 262 2654 5
71 287 2467 1
71 290 2449 1
71 294 2445 1
71 295 2474 1
71 314 2450 1
71 336 2589 1
71 339 2604 1
71 342 2470 1
71 360 2446 1
72 76 1592 1
72 76 1594 1
72 78 1572 1
72 78 1654 1
72 78 1832 1
72 78 2180 1
72 78 2188 1
72 78 2230 1
72 78 2309 1
72 78 2405 1
72 78 2455 1
72 78 2463 1
72 78 2480 2
72 78 2490 3
72 78 2502 1
72 78 2657 3
72 78 2661 1
72 78 2667 2
72 78 2670 1
72 89 2520 1
72 93 1943 4
72 93 1949 1
72 93 1951 1
72 93 1958 2
72 93 1965 2
72 93 1969 1
72 93 1973 2
72 93 1983 1
72 93 1987 1
72 93 1989 2
72 93 1992 1
72 93 2181 1
72 93 2195 1
72 93 2199 1
72 93 2201 2
72 93 2204 12
72 93 2222 1
72 93 2231 1
72 93 2235 1
72 93 2245 1
72 93 2277 1
72 93 2295 1
72 100 2226 1
72 105 2508 1
72 112 1971 2
72 113 1653 1
72 113 2486 1
72 113 2490 1
72 113 2496 1
72 113 2594 1
72 113 2607 1
72 113 2610 1
72 113 2620 1
72 113 2626 1
72 114 1653 2
72 114 1656 1
72 114 1659 1
72 114 1833 2
72 114 2401 1
72 114 2406 1
72 114 2455 1
72 114 2467 1
72 114 2469 1
72 114 2498 1
72 114 2502 1
72 114 2632 1
72 114 2635 1
72 114 2637 2
72 114 2647 2
72 114 2650 1
72 114 2655 2
72 114 2666 1
72 114 2669 1
72 125 2178 1
72 125 2489 1
72 128 2497 1
72 132 1575 2
72 132 1582 2
72 132 1585 1
72 132 1828 1
72 132 2180 1
72 132 2454 4
72 132 2469 4
72 132 2474 1
72 132 2477 1
72 132 2479 2
72 132 2484 1
72 132 2488 2
72 132 2508 1
72 132 2523 1
72 132 2525 1
72 132 2635 1
72 133 1828 1
72 133 1992 1
72 144 1623 1
72 144 1642 1
72 144 1648 1
72 144 1845 3
72 144 1853 2
72 144 1863 1
72 144 1870 3
72 144 1875 2
72 144 1878 1
72 144 1928 1
72 144 1930 2
72 144 1933 1
72 144 2000 2
72 144 2009 1
72 144 2028 1
72 144 2031 1
72 144 2047 1
72 144 2066 2
72 144 2116 1
72 144 2121 1
72 144 2221 1
72 144 2450 1
72 144 2463 1
72 144 2495 2
72 144 2632 1
72 144 2634 1
72 144 2645 1
72 144 2661 1
72 144 2666 1
72 147 1954 1
72 153 2230 1
72 153 2494 1
72 153 2497 1
72 154 2208 1
72 156 1649 1
72 156 2066 1
72 161 2209 1
72 163 2309 1
72 163 2400 2
72 163 2435 1
72 163 2470 1
72 163 2477 1
72 163 2651 1
72 163 2655 1
72 163 2660 1
72 167 1828 1
72 169 1572 1
72 169 1659 1
72 169 1666 1
72 169 1669 2
72 169 1672 1
72 169 1676 3
72 169 1682 2
72 169 1686 4
72 169 1693 3
72 169 1699 1
72 169 1702 1
72 169 1704 1
72 169 1711 1
72 169 1720 1
72 169 1723 3
72 169 1735 5
72 169 1741 1
72 169 1747 1
72 169 1758 1
72 169 1765 3
72 169 1769 1
72 169 1771 1
72 169 1780 1
72 169 1783 4
72 169 1789 1
72 169 1793 2
72 169 1801 1
72 169 1812 6
72 169 1828 1
72 169 2309 1
72 169 2313 1
72 169 2315 1
72 169 2354 1
72 169 2359 1
72 169 2363 1
72 169 2374 1
72 169 2376 1
72 169 2379 2
72 169 2446 1
72 169 2448 2
72 169 2462 1
72 169 2490 3
72 169 2495 1
72 169 2510 1
72 169 2520 2
72 169 2523 1
72 169 2525 1
72 169 2527 3
72 173 2181 1
72 173 2184 3
72 173 2188 1
72 173 2190 9
72 175 1954 1
72 178 2026 1
72 183 1826 2
72 183 2305 1
72 183 2403 1
72 183 2462 1
72 183 2466 1
72 183 2468 2
72 183 2480 1
72 183 2482 1
72 183 2495 1
72 183 2651 8
72 189 2208 1
72 195 2454 1
72 197 1840 1
72 198 1567 1
72 198 1569 1
72 198 1828 1
72 198 2494 1
72 198 2594 1
72 198 2618 1
72 201 2461 1
72 201 2467 1
72 203 1941 1
72 205 2484 2
72 208 2165 1
72 208 2167 1
72 213 1826 1
72 213 1828 1
72 213 1941 1
72 213 1992 1
72 215 2180 1
72 215 2185 2
72 215 2189 1
72 215 2191 1
72 215 2193 1
72 215 2201 2
72 215 2204 4
72 217 2188 1
72 221 2217 1
72 221 2229 1
72 228 2223 1
72 231 2181 1
72 232 2484 2
72 234 2450 1
72 234 2480 1
72 234 2492 1
72 234 2494 1
72 234 2594 1
72 234 2598 2
72 234 2602 1
72 234 2607 1
72 234 2609 1
72 234 2618 1
72 234 2628 1
72 236 2464 1
72 239 1660 1
72 239 2309 2
72 239 2314 1
72 239 2398 1
72 239 2410 4
72 239 2453 2
72 239 2459 2
72 239 2463 1
72 239 2466 1
72 239 2477 1
72 239 2505 1
72 239 2508 1
72 253 1997 1
72 254 1587 1
72 254 1881 1
72 254 1910 1
72 254 1918 1
72 254 2019 1
72 254 2127 2
72 254 2150 1
72 254 2152 1
72 254 2155 1
72 254 2247 1
72 261 2476 1
72 265 1974 1
72 265 2312 1
72 274 1827 1
72 278 2305 1
72 280 2478 1
72 289 2219 1
72 289 2222 1
72 289 2310 1
72 289 2410 3
72 289 2453 3
72 289 2459 1
72 289 2465 1
72 289 2468 7
72 289 2477 2
72 289 2487 1
72 289 2502 2
72 289 2505 1
72 289 2507 2
72 290 2466 3
72 299 1567 2
72 299 1583 1
72 299 2210 3
72 299 2313 1
72 299 2398 1
72 299 2542 1
72 299 2632 1
72 299 2634 1
72 303 2209 1
72 303 2313 2
72 303 2446 1
72 303 2465 1
72 303 2479 2
72 303 2530 1
72 303 2588 2
72 303 2592 1
72 303 2631 1
72 306 2446 1
72 306 2455 1
72 311 1992 1
72 313 2490 1
72 320 1901 1
72 320 2209 1
72 323 2437 1
72 324 2435 2
72 326 2187 1
72 332 1974 1
72 337 2180 1
72 342 2452 1
72 354 2200 1
72 361 2400 1
72 361 2455 1
72 361 2457 1
72 361 2479 5
72 361 2519 1
72 361 2522 1
72 361 2633 1
72 361 2635 1
72 366 2188 1
72 368 1669 1
72 368 1678 1
72 368 1680 2
72 368 1690 2
72 368 1694 1
72 368 1700 2
72 368 1704 1
72 368 1708 1
72 368 1710 1
72 368 1716 1
72 368 1738 1
72 368 1740 1
72 368 1742 1
72 368 1754 1
72 368 1774 1
72 368 1778 3
73 76 2128 1
73 77 1652 1
73 77 1664 3
73 77 1668 1
73 77 1672 2
73 77 1678 2
73 77 1685 1
73 77 1690 1
73 77 1721 1
73 77 1726 1
73 77 1742 1
73 77 1758 1
73 77 1760 1
73 77 1763 2
73 77 1773 2
73 77 1776 1
73 77 1780 1
73 77 1782 5
73 77 1788 2
73 77 1791 5
73 77 1806 1
73 77 1810 1
73 77 1815 1
73 77 2104 1
73 77 2107 1
73 77 2117 2
73 77 2244 1
73 77 2256 1
73 77 2259 2
73 77 2291 1
73 77 2302 2
73 77 2305 5
73 77 2315 1
73 77 2317 2
73 77 2323 4
73 77 2332 1
73 77 2334 2
73 77 2434 1
73 77 2438 1
73 83 2160 1
73 83 2594 1
73 92 1569 1
73 92 1586 1
73 92 1644 2
73 92 1752 1
73 92 1830 1
73 92 1833 1
73 92 1897 1
73 92 1919 1
73 92 1926 1
73 92 1928 2
73 92 1932 1
73 92 1935 1
73 92 1941 2
73 92 2085 1
73 92 2106 1
73 92 2132 5
73 92 2140 4
73 92 2152 3
73 92 2156 1
73 92 2165 1
73 92 2170 1
73 92 2172 1
73 92 2179 1
73 92 2182 1
73 92 2188 1
73 92 2191 1
73 92 2204 1
73 92 2206 1
73 92 2211 1
73 92 2213 1
73 92 2216 1
73 92 2223 3
73 92 2241 4
73 92 2338 3
73 92 2342 1
73 92 2356 1
73 92 2535 1
73 92 2560 1
73 95 1664 1
73 113 1665 1
73 116 1571 3
73 116 1576 1
73 116 1579 1
73 116 1582 1
73 116 1584 2
73 116 1590 2
73 116 1641 4
73 116 1648 2
73 116 1827 1
73 116 1829 3
73 116 1834 6
73 116 1850 2
73 116 1853 6
73 116 1860 5
73 116 1867 1
73 116 1875 5
73 116 2011 1
73 116 2030 4
73 116 2035 36
73 116 2072 9
73 116 2083 2
73 116 2105 1
73 116 2108 5
73 116 2123 1
73 116 2234 1
73 116 2238 1
73 116 2240 1
73 116 2246 4
73 116 2339 1
73 116 2345 3
73 116 2351 4
73 116 2356 8
73 116 2365 4
73 116 2437 1
73 116 2495 1
73 116 2508 1
73 116 2583 1
73 129 1583 3
73 129 1627 1
73 129 1866 1
73 129 1868 2
73 129 1872 1
73 129 1876 1
73 129 1878 3
73 129 1885 1
73 129 1888 1
73 129 1941 3
73 129 1997 1
73 129 2033 1
73 129 2045 1
73 129 2071 2
73 129 2104 3
73 129 2108 5
73 129 2115 1
73 129 2132 2
73 129 2136 8
73 129 2146 1
73 129 2201 1
73 129 2244 1
73 129 2248 2
73 129 2340 1
73 129 2360 1
73 129 2370 1
73 129 2391 5
73 129 2409 3
73 129 2415 2
73 129 2419 1
73 129 2423 1
73 129 2426 4
73 129 2433 3
73 129 2442 1
73 129 2445 2
73 129 2448 5
73 129 2454 3
73 129 2459 2
73 129 2462 2
73 129 2465 2
73 129 2471 7
73 129 2480 2
73 129 2483 3
73 129 2487 1
73 129 2491 2
73 129 2497 6
73 129 2505 1
73 129 2517 1
73 129 2520 1
73 129 2525 1
73 129 2527 3
73 129 2536 2
73 129 2582 1
73 129 2584 1
73 129 2588 1
73 129 2599 2
73 129 2605 1
73 129 2607 1
73 129 2609 2
73 129 2617 1
73 129 2619 1
73 129 2623 1
73 129 2626 2
73 129 2629 2
73 143 2128 1
73 149 2125 6
73 180 1579 1
73 180 1582 1
73 180 1603 1
73 180 1605 3
73 180 1613 1
73 180 1641 1
73 180 1646 1
73 180 1648 1
73 180 1666 3
73 180 1692 1
73 180 1713 4
73 180 1718 1
73 180 1724 1
73 180 1729 1
73 180 1733 8
73 180 1759 2
73 180 1763 4
73 180 1770 2
73 180 1774 1
73 180 1784 1
73 180 1793 1
73 180 1806 1
73 180 1877 1
73 180 1879 2
73 180 1882 2
73 180 1885 1
73 180 1918 1
73 180 1921 1
73 180 1949 1
73 180 1999 1
73 180 2009 3
73 180 2014 2
73 180 2020 3
73 180 2108 1
73 180 2140 1
73 180 2146 1
73 180 2172 1
73 180 2204 1
73 180 2209 2
73 180 2221 1
73 180 2230 2
73 180 2233 2
73 180 2370 3
73 180 2375 15
73 180 2478 1
73 180 2584 2
73 180 2588 1
73 180 2590 1
73 180 2597 1
73 180 2599 9
73 180 2609 3
73 180 2613 3
73 180 2618 2
73 180 2624 3
73 186 2126 1
73 188 1721 1
73 190 2148 1
73 190 2554 1
73 191 2125 1
73 191 2130 1
73 191 2160 1
73 191 2670 1
73 194 1601 1
73 194 1630 1
73 194 1632 1
73 194 1634 1
73 194 1646 1
73 194 1872 1
73 194 1892 1
73 194 2107 1
73 194 2111 1
73 194 2113 1
73 194 2117 1
73 194 2188 1
73 194 2390 1
73 194 2392 5
73 194 2407 7
73 194 2415 16
73 194 2432 5
73 194 2438 1
73 194 2449 1
73 194 2453 1
73 194 2455 1
73 194 2458 1
73 194 2460 1
73 194 2470 2
73 194 2473 1
73 194 2480 1
73 194 2482 1
73 194 2484 1
73 194 2493 1
73 194 2496 1
73 194 2502 1
73 194 2505 1
73 194 2515 2
73 194 2518 3
73 194 2527 4
73 199 1649 1
73 205 2564 1
73 215 1666 1
73 216 1657 1
73 216 1666 1
73 216 1669 1
73 216 1721 1
73 216 1753 1
73 216 1755 2
73 216 1813 1
73 216 1828 1
73 216 1877 1
73 216 1919 1
73 216 1933 1
73 216 1944 1
73 216 1955 1
73 216 2111 1
73 216 2171 2
73 216 2175 1
73 216 2178 1
73 216 2183 1
73 216 2189 1
73 216 2209 1
73 216 2211 1
73 216 2215 2
73 216 2225 1
73 216 2228 1
73 216 2236 1
73 216 2530 1
73 216 2534 1
73 231 1582 1
73 231 1584 1
73 231 1586 1
73 231 1649 1
73 231 1841 1
73 231 1844 2
73 231 1847 1
73 231 1851 4
73 231 1861 1
73 231 1863 2
73 231 1868 2
73 231 1875 1
73 231 1880 1
73 231 1886 1
73 231 1941 2
73 231 2035 1
73 231 2046 2
73 231 2049 1
73 231 2059 1
73 231 2064 1
73 231 2067 2
73 231 2202 1
73 231 2242 1
73 231 2244 1
73 231 2248 2
73 231 2342 2
73 231 2345 1
73 231 2359 2
73 231 2363 1
73 231 2367 1
73 231 2522 1
73 231 2541 3
73 231 2548 1
73 231 2556 1
73 231 2561 2
73 231 2564 3
73 231 2583 2
73 231 2586 1
73 231 2590 2
73 231 2593 1
73 231 2621 1
73 232 2564 1
73 246 1588 1
73 246 1602 1
73 246 1830 1
73 246 1837 1
73 246 1867 1
73 246 1890 1
73 246 1898 1
73 246 1920 1
73 246 1926 1
73 246 2017 1
73 246 2021 1
73 246 2105 2
73 246 2113 2
73 246 2132 2
73 246 2135 3
73 246 2139 1
73 246 2141 2
73 246 2144 1
73 246 2146 1
73 246 2172 1
73 246 2178 1
73 246 2188 1
73 246 2210 1
73 246 2230 1
73 246 2241 4
73 246 2370 1
73 246 2536 1
73 246 2565 1
73 246 2583 1
73 246 2635 1
73 246 2637 1
73 246 2653 2
73 255 1646 1
73 260 2556 1
73 261 2561 1
73 271 1567 1
73 271 1569 9
73 271 1580 1
73 271 1587 1
73 271 1593 3
73 271 1598 1
73 271 1600 2
73 271 1604 3
73 271 1608 1
73 271 1614 2
73 271 1617 4
73 271 1622 1
73 271 1624 1
73 271 1626 1
73 271 1630 2
73 271 1633 2
73 271 1636 1
73 271 1638 1
73 271 1645 5
73 271 1653 1
73 271 1656 1
73 271 1823 1
73 271 1829 1
73 271 1832 1
73 271 1834 3
73 271 1844 1
73 271 1846 1
73 271 1852 1
73 271 1855 4
73 271 1860 5
73 271 1868 1
73 271 1870 1
73 271 1876 1
73 271 1878 1
73 271 1943 1
73 271 2031 2
73 271 2035 1
73 271 2037 1
73 271 2040 11
73 271 2052 1
73 271 2054 2
73 271 2057 1
73 271 2059 3
73 271 2063 3
73 271 2067 1
73 271 2074 1
73 271 2077 7
73 271 2108 6
73 271 2222 1
73 271 2229 3
73 271 2233 3
73 271 2241 4
73 271 2248 1
73 271 2345 1
73 271 2347 1
73 271 2349 2
73 271 2352 1
73 271 2354 2
73 271 2357 1
73 271 2359 1
73 271 2365 1
73 271 2368 1
73 271 2507 1
73 271 2510 1
73 271 2513 1
73 271 2536 1
73 271 2541 2
73 271 2546 1
73 271 2548 2
73 271 2551 3
73 271 2555 2
73 271 2558 3
73 271 2568 1
73 271 2588 1
73 271 2596 30
73 271 2667 1
73 271 2669 1
73 272 2147 1
73 272 2560 1
73 273 1580 1
73 273 1663 1
73 273 1828 1
73 273 1831 2
73 273 1844 1
73 273 1867 1
73 273 1891 1
73 273 1898 1
73 273 1940 1
73 273 2023 3
73 273 2028 1
73 273 2106 1
73 273 2118 1
73 273 2128 1
73 273 2134 4
73 273 2142 1
73 273 2144 2
73 273 2236 1
73 273 2241 1
73 273 2243 1
73 273 2367 1
73 273 2388 2
73 273 2438 1
73 273 2478 1
73 273 2539 1
73 273 2634 1
73 273 2636 4
73 273 2642 3
73 273 2650 1
73 273 2657 1
73 273 2660 2
73 275 1659 1
73 277 2125 2
73 277 2594 1
73 280 2129 1
73 288 1936 1
73 290 2549 1
73 290 2552 1
73 294 2561 1
73 302 2126 1
73 302 2129 1
73 308 2551 1
73 309 1657 3
73 309 1663 1
73 309 1666 2
73 309 1669 1
73 309 1671 2
73 309 1678 1
73 309 1684 1
73 309 1695 1
73 309 1697 1
73 309 1701 2
73 309 1721 1
73 309 1725 2
73 309 1729 2
73 309 1739 1
73 309 1742 1
73 309 1751 1
73 309 1755 2
73 309 1758 3
73 309 1766 3
73 309 1770 2
73 309 1777 1
73 309 1782 5
73 309 1790 2
73 309 1796 1
73 309 1798 1
73 309 1806 1
73 309 1816 2
73 309 1824 1
73 309 1833 1
73 309 1877 2
73 309 1880 1
73 309 1937 1
73 309 2086 1
73 309 2114 1
73 309 2244 1
73 309 2341 1
73 309 2437 1
73 309 2515 1
73 309 2536 1
73 309 2584 1
73 309 2600 4
73 309 2605 3
73 309 2610 1
73 309 2633 19
73 309 2653 3
73 309 2657 1
73 309 2662 1
73 309 2664 1
73 309 2666 3
73 316 2124 1
73 316 2127 2
73 318 2562 1
73 320 2566 1
73 322 2127 3
73 322 2182 1
73 327 1795 1
73 330 1602 1
73 330 1640 1
73 330 1642 1
73 330 1656 1
73 330 1837 1
73 330 1883 1
73 330 1906 1
73 330 1919 3
73 330 1931 1
73 330 1942 1
73 330 2015 1
73 330 2089 1
73 330 2099 3
73 330 2104 1
73 330 2110 1
73 330 2113 1
73 330 2117 1
73 330 2183 1
73 330 2228 1
73 330 2234 1
73 330 2242 2
73 330 2339 1
73 330 2567 1
73 330 2596 1
73 334 2132 1
73 341 1583 1
73 341 1652 1
73 341 1827 1
73 341 1830 1
73 341 1870 1
73 341 1887 1
73 341 1891 1
73 341 1939 1
73 341 1942 1
73 341 2085 1
73 341 2105 1
73 341 2361 1
73 345 1593 1
73 345 1605 4
73 345 1610 2
73 345 1613 3
73 345 1617 1
73 345 1619 2
73 345 1628 1
73 345 1632 1
73 345 1642 1
73 348 1664 1
73 352 2163 1
73 357 2124 1
73 365 2559 1
73 367 2565 1
73 369 2198 1
74 80 2403 1
74 83 1827 2
74 83 2595 1
74 83 2597 1
74 83 2607 4
74 83 2615 1
74 83 2621 1
74 83 2625 1
74 111 1827 1
74 111 1910 40
74 111 1952 41
74 111 1995 4
74 111 2000 609
74 116 1783 1
74 134 1607 11
74 134 1620 10
74 134 1633 2
74 134 1636 1
74 134 1641 1
74 143 2672 1
74 145 1623 1
74 145 1633 1
74 149 1827 2
74 152 1604 1
74 152 1623 1
74 182 1623 1
74 186 1825 1
74 186 2595 1
74 188 1833 2
74 188 1910 1
74 191 1828 1
74 191 1830 1
74 191 2670 1
74 193 1567 1
74 193 1575 1
74 193 1657 3
74 193 1664 1
74 193 1723 1
74 193 1778 1
74 193 1801 1
74 193 1830 1
74 193 1832 1
74 193 1836 2
74 193 1839 2
74 193 1879 1
74 193 1905 1
74 193 1911 2
74 193 1914 37
74 193 1952 2
74 193 1959 1
74 193 1961 5
74 193 1968 2
74 193 1971 4
74 193 1976 19
74 193 1996 2
74 193 1999 629
74 229 1568 1
74 229 1768 1
74 229 1775 1
74 229 1802 1
74 229 1827 1
74 229 1834 1
74 247 1575 1
74 247 1832 2
74 247 1835 1
74 247 1902 1
74 247 1910 1
74 247 1912 2
74 247 1953 39
74 247 1999 610
74 255 1661 1
74 257 1646 1
74 271 1826 1
74 277 1593 2
74 277 1827 1
74 288 1827 2
74 293 1568 1
74 293 1671 1
74 293 1673 2
74 293 1678 3
74 293 1701 1
74 293 1704 1
74 293 1707 3
74 293 1713 1
74 293 1715 3
74 293 1722 2
74 293 1728 1
74 293 1731 1
74 293 1733 1
74 293 1735 1
74 293 1740 1
74 293 1743 1
74 293 1745 1
74 293 1760 1
74 293 1772 4
74 293 1780 1
74 293 1784 2
74 293 1795 2
74 293 1800 4
74 293 1822 1
74 293 1826 2
74 293 1833 1
74 293 1844 1
74 293 1911 7
74 293 1919 2
74 293 1926 1
74 293 1930 1
74 293 1933 1
74 293 1938 1
74 293 1940 1
74 293 1944 1
74 293 1947 47
74 293 1999 402
74 293 2408 201
74 298 1664 1
74 301 1569 1
74 301 1571 3
74 301 1576 5
74 301 1584 2
74 301 1587 4
74 301 1592 9
74 301 1602 2
74 301 1647 1
74 301 1649 6
74 301 1845 1
74 301 1850 6
74 301 1857 2
74 301 1865 1
74 301 1867 1
74 301 1869 1
74 301 1876 1
74 301 1878 3
74 301 1886 2
74 301 1889 1
74 301 1894 1
74 301 1898 2
74 301 1902 3
74 301 1906 1
74 301 1908 2
74 302 1816 1
74 302 1826 1
74 305 1608 4
74 305 1614 2
74 316 1828 1
74 322 1827 1
74 333 1909 1
74 334 1796 1
74 334 1821 1
74 334 1826 1
74 338 1571 1
74 338 1584 1
74 338 1623 1
74 338 1657 6
74 338 1843 1
74 347 1568 1
74 347 1576 1
74 347 1581 1
74 347 1583 1
74 347 1586 1
74 347 1590 4
74 347 1598 1
74 347 1603 1
74 347 1623 1
74 347 1646 1
74 347 1831 1
74 347 1833 2
74 347 1849 1
74 347 1855 2
74 347 1860 2
74 347 1863 1
74 347 1865 2
74 347 1868 1
74 347 1876 7
74 347 1887 1
74 347 1902 1
74 347 1908 1
74 357 2670 1
75 82 1942 2
75 82 2215 5
75 82 2225 3
75 82 2229 1
75 82 2233 3
75 82 2239 1
75 82 2243 1
75 82 2248 1
75 82 2259 2
75 82 2273 1
75 82 2276 1
75 82 2281 3
75 82 2285 1
75 82 2288 1
75 82 2293 2
75 82 2296 2
75 96 1580 1
75 96 1589 1
75 96 1650 1
75 96 1652 3
75 96 1656 1
75 96 1986 2
75 96 2310 1
75 96 2315 2
75 96 2383 2
75 96 2395 1
75 96 2431 1
75 96 2433 4
[truncated: 749,262 more chars]
