# Supplementary material for: The role of heterogeneity in contact timing and duration in network models of influenza spread in schools
Source: J R Soc Interface. 2015 Jul 6;12(108):20150279. doi: 10.1098/rsif.2015.0279 (PMC4528592; doi:10.1098/rsif.2015.0279)
Supplement: Dataset D7 [file rsif20150279supp8.txt]

2 9 1836 1
2 14 2042 1
2 32 1592 2
2 32 1598 1
2 32 1603 1
2 32 1647 1
2 32 1702 5
2 32 1708 1
2 35 1722 1
2 36 1728 1
2 46 1579 1
2 46 2223 1
2 52 2234 1
2 53 2503 1
2 54 1580 1
2 54 1583 2
2 54 1632 1
2 56 2771 2
2 63 2703 2
2 65 1711 1
2 84 1722 1
2 85 2268 1
2 94 1899 1
2 94 1905 1
2 94 1994 1
2 94 2002 1
2 94 2040 1
2 94 2105 1
2 94 2203 1
2 94 2205 1
2 94 2214 1
2 100 2397 1
2 100 2457 1
2 102 1880 1
2 114 1812 1
2 114 1814 1
2 114 1817 1
2 131 2685 1
2 136 1883 1
2 154 2649 1
2 159 2478 1
2 163 2222 1
2 167 2693 1
2 167 2698 1
2 167 2711 1
2 167 2726 1
2 167 2732 1
2 167 2734 1
2 167 2772 2
2 168 2505 2
2 168 2568 1
2 170 2629 3
2 171 2312 1
2 181 2705 1
2 181 2733 1
2 207 2263 1
2 237 2636 1
2 249 2317 1
2 249 2325 1
2 249 2406 1
2 249 2411 3
2 249 2435 1
2 249 2442 1
2 249 2445 1
2 249 2459 1
2 249 2473 3
2 279 2769 1
2 282 2506 2
2 282 2509 1
2 282 2512 2
2 282 2582 1
2 282 2597 1
2 282 2599 2
2 282 2602 2
2 282 2614 1
2 282 2621 1
2 288 1536 1
2 288 1702 2
2 288 1737 1
2 289 1744 1
2 289 1787 1
2 289 1873 2
2 289 2241 3
2 289 2245 2
2 289 2248 1
2 289 2251 3
2 289 2255 1
2 289 2258 1
2 289 2260 3
2 289 2265 1
2 289 2284 3
2 289 2288 1
2 289 2302 1
2 289 2495 1
2 289 2505 6
2 289 2513 1
2 289 2519 2
2 289 2522 1
2 289 2530 2
2 289 2572 2
2 289 2579 2
2 289 2582 1
2 289 2585 1
2 289 2587 1
2 289 2591 1
2 289 2593 1
2 289 2599 3
2 289 2603 1
2 289 2609 1
2 289 2611 1
2 289 2616 1
2 289 2635 1
2 289 2638 1
2 289 2640 2
2 315 2303 1
2 315 2305 1
2 321 1548 1
2 324 1581 1
2 328 2736 2
2 346 2489 1
2 354 2110 1
2 357 1580 1
2 357 1583 1
2 365 2484 1
2 366 2669 1
2 372 2352 1
2 373 1805 1
2 373 2105 1
2 373 2322 1
2 373 2413 3
2 373 2431 1
2 373 2438 3
2 373 2467 1
2 379 2202 1
2 379 2213 3
2 380 1793 1
2 380 1801 1
2 380 1840 1
2 380 1855 1
2 380 1857 1
2 383 2613 1
2 385 1718 1
2 385 1720 3
2 385 1728 1
2 385 1737 2
2 385 1740 1
2 385 1742 1
2 385 1805 3
2 385 1819 1
2 385 1829 1
2 385 1834 3
2 385 1850 2
2 385 1855 1
2 385 2653 2
2 393 1801 1
2 393 1821 1
2 400 2660 1
2 407 1918 1
2 407 1968 1
2 407 1970 1
2 407 2036 1
2 416 1873 2
2 424 2116 1
2 429 2769 1
2 431 2580 1
2 442 2221 1
2 442 2657 1
2 442 2781 1
2 452 2734 1
2 452 2768 1
2 453 1891 1
2 465 2651 1
2 465 2734 1
2 465 2771 2
2 465 2775 1
2 466 2313 1
2 466 2539 1
2 466 2550 2
2 474 2706 1
2 474 2774 1
2 475 2484 2
2 480 2047 1
2 493 2300 1
2 497 2746 22
2 497 2772 4
2 504 2479 1
2 520 2211 1
2 521 2214 2
2 523 1721 1
2 523 2312 1
2 523 2769 1
2 524 1719 1
2 524 2764 2
2 536 2694 1
2 536 2720 1
2 540 2050 2
2 543 2681 3
2 543 2691 1
2 543 2694 1
2 543 2700 1
2 543 2702 2
2 543 2705 1
2 543 2710 1
2 547 2313 1
2 556 2213 1
2 557 2282 1
2 565 2284 1
2 565 2510 1
2 565 2516 1
2 565 2529 4
2 566 2533 1
2 579 1814 1
2 579 1820 2
2 579 1834 1
2 579 1854 1
2 579 1871 1
2 579 1873 1
2 601 1889 1
2 601 1891 1
2 601 1911 1
2 601 1920 1
2 601 1956 1
2 601 1960 2
2 601 1970 1
2 601 1978 1
2 601 2043 1
2 601 2047 1
2 601 2063 1
2 601 2067 1
2 601 2071 1
2 601 2073 2
2 601 2078 1
2 601 2086 4
2 601 2097 1
2 601 2105 2
2 601 2111 1
2 601 2115 2
2 601 2142 1
2 601 2149 1
2 601 2151 2
2 601 2160 1
2 601 2200 1
2 601 2209 1
2 601 2211 1
2 610 2212 2
3 5 2308 1
3 7 2648 1
3 16 1630 1
3 16 1679 1
3 16 1800 2
3 16 1803 1
3 19 2312 1
3 23 2103 1
3 27 1882 1
3 29 2315 1
3 38 1715 1
3 38 2309 1
3 38 2688 1
3 41 2593 1
3 45 2070 1
3 45 2250 1
3 53 1640 1
3 53 1644 1
3 53 1663 1
3 53 1794 3
3 58 2268 7
3 58 2276 1
3 58 2279 1
3 58 2281 1
3 58 2283 2
3 58 2286 3
3 58 2292 2
3 58 2649 1
3 64 2248 2
3 64 2255 1
3 64 2258 1
3 69 2144 1
3 70 1888 1
3 74 2506 1
3 77 2540 1
3 77 2542 2
3 77 2611 13
3 77 2625 21
3 81 1884 1
3 85 2072 1
3 97 2252 1
3 98 2562 1
3 98 2564 2
3 98 2567 1
3 109 1713 1
3 121 1876 3
3 123 1977 4
3 123 1982 2
3 123 2003 1
3 123 2009 15
3 123 2026 1
3 130 2435 1
3 130 2448 1
3 130 2450 2
3 130 2453 5
3 130 2459 2
3 134 1893 1
3 134 1895 1
3 134 1898 1
3 134 1903 1
3 134 1969 1
3 138 2105 1
3 138 2119 1
3 141 2070 1
3 141 2095 1
3 141 2110 1
3 141 2214 1
3 141 2220 1
3 141 2222 3
3 141 2228 2
3 141 2233 1
3 141 2236 3
3 141 2241 2
3 141 2244 1
3 141 2249 4
3 141 2254 2
3 141 2259 1
3 141 2261 1
3 141 2264 1
3 141 2488 2
3 143 2484 1
3 146 2222 1
3 157 1717 1
3 160 2506 1
3 163 2051 1
3 170 1715 1
3 170 1876 1
3 170 1911 1
3 170 2651 1
3 176 2111 1
3 176 2124 1
3 176 2149 1
3 176 2159 1
3 181 1668 2
3 187 1645 1
3 187 1709 1
3 187 2595 1
3 191 2596 1
3 192 2310 1
3 196 1669 1
3 196 2048 1
3 196 2606 1
3 198 2289 2
3 198 2649 1
3 201 1650 2
3 201 1653 1
3 201 1659 1
3 201 1687 2
3 201 1727 1
3 201 1747 1
3 201 1749 1
3 201 1758 2
3 203 1882 1
3 215 2055 1
3 222 2648 1
3 223 2048 1
3 229 2690 1
3 237 2052 1
3 237 2056 2
3 238 2483 1
3 249 1880 1
3 268 2598 1
3 268 2608 38
3 270 2107 1
3 270 2147 1
3 270 2666 1
3 270 2677 1
3 273 2690 1
3 276 2050 1
3 278 2484 1
3 285 2654 1
3 302 1891 1
3 302 1895 2
3 302 1902 1
3 302 1908 3
3 302 1912 1
3 302 2011 1
3 302 2028 1
3 302 2035 1
3 302 2040 1
3 302 2046 1
3 307 1655 1
3 307 1710 1
3 307 1789 1
3 307 1796 2
3 307 2060 2
3 307 2063 1
3 307 2065 1
3 319 2048 1
3 329 1872 1
3 341 2222 1
3 342 2219 1
3 343 2101 1
3 343 2154 1
3 362 2479 1
3 362 2481 1
3 364 2289 1
3 368 2096 1
3 368 2098 1
3 368 2207 1
3 368 2217 1
3 368 2264 1
3 368 2483 2
3 368 2649 2
3 411 1885 1
3 412 2320 1
3 417 2100 1
3 420 2227 1
3 421 2161 1
3 421 2186 6
3 421 2196 2
3 421 2203 1
3 432 2302 1
3 446 2110 1
3 446 2314 1
3 450 2482 1
3 455 2114 10
3 455 2127 3
3 455 2135 1
3 455 2152 2
3 455 2177 3
3 455 2181 23
3 455 2206 1
3 455 2209 1
3 455 2213 2
3 457 1885 1
3 457 2062 1
3 457 2065 4
3 457 2071 1
3 457 2090 5
3 457 2207 1
3 457 2479 1
3 464 2592 1
3 464 2604 1
3 464 2606 6
3 472 2320 1
3 481 2603 1
3 485 2222 1
3 489 2584 1
3 496 2103 1
3 496 2148 1
3 499 2050 1
3 505 2213 1
3 505 2266 2
3 529 2057 1
3 535 2659 29
3 535 2691 64
3 535 2756 1
3 540 2316 1
3 544 2233 1
3 553 2222 1
3 578 2479 1
3 591 2055 1
3 595 2310 1
4 13 2312 1
4 19 2652 1
4 23 2246 2
4 25 2275 1
4 25 2278 1
4 26 2365 1
4 39 2356 1
4 43 1619 1
4 43 1655 1
4 43 1663 1
4 43 1668 1
4 43 1670 1
4 43 1692 1
4 43 2667 1
4 43 2677 4
4 43 2682 2
4 43 2690 2
4 43 2722 1
4 43 2725 1
4 43 2743 1
4 43 2759 1
4 43 2763 1
4 43 2765 4
4 43 2770 4
4 43 2780 1
4 46 2316 1
4 52 2221 1
4 52 2231 2
4 64 1876 1
4 70 1686 1
4 70 1701 1
4 78 2487 1
4 89 2260 2
4 90 2270 1
4 90 2286 1
4 90 2288 1
4 90 2303 1
4 98 2397 1
4 98 2699 1
4 98 2701 1
4 98 2720 2
4 98 2777 1
4 99 1794 1
4 109 2221 1
4 111 2064 2
4 111 2099 1
4 111 2160 1
4 115 1614 1
4 123 1647 1
4 128 2658 1
4 128 2688 1
4 128 2691 2
4 128 2694 2
4 128 2701 1
4 128 2708 1
4 128 2711 1
4 128 2718 2
4 128 2724 1
4 128 2741 1
4 128 2756 1
4 128 2764 1
4 128 2768 1
4 128 2770 1
4 128 2773 3
4 128 2780 1
4 143 2258 1
4 146 2056 1
4 146 2158 3
4 146 2208 1
4 146 2210 1
4 156 2316 1
4 158 2312 1
4 159 2049 1
4 160 2071 1
4 163 2219 1
4 167 1887 1
4 167 2037 1
4 169 2262 1
4 177 2316 1
4 188 2245 1
4 196 2116 1
4 196 2155 1
4 196 2187 1
4 198 2048 1
4 198 2111 1
4 198 2155 1
4 198 2192 1
4 198 2214 1
4 213 2402 1
4 223 2260 1
4 229 2239 1
4 229 2244 1
4 238 2359 4
4 238 2367 1
4 238 2369 1
4 238 2411 1
4 238 2426 1
4 250 2378 1
4 251 1887 1
4 260 2709 1
4 261 2308 1
4 261 2315 1
4 262 2277 1
4 272 2487 1
4 273 2233 1
4 273 2237 2
4 273 2241 1
4 273 2243 1
4 273 2245 2
4 273 2253 1
4 282 1880 1
4 286 1604 1
4 286 1695 1
4 302 1664 1
4 303 2188 1
4 309 2403 1
4 314 2223 1
4 325 1600 1
4 325 1653 1
4 325 1657 1
4 325 1659 1
4 325 1663 2
4 325 1674 1
4 333 1710 1
4 336 1707 1
4 337 2390 1
4 337 2402 3
4 337 2406 2
4 342 1657 1
4 342 1667 1
4 342 1675 1
4 342 1679 1
4 342 1684 1
4 342 1704 4
4 342 2261 1
4 342 2265 1
4 342 2484 1
4 343 2221 4
4 343 2226 1
4 343 2229 4
4 343 2261 1
4 349 1600 1
4 360 2745 1
4 360 2777 1
4 360 2782 1
4 367 2651 1
4 385 2270 1
4 387 2185 1
4 391 2263 1
4 392 2314 1
4 402 2315 1
4 411 2224 1
4 415 2287 1
4 418 2316 1
4 424 2231 1
4 428 2221 2
4 428 2224 1
4 428 2226 1
4 436 2228 1
4 441 2311 1
4 442 2310 1
4 453 2058 1
4 460 2316 1
4 461 1610 1
4 461 1655 1
4 461 1687 1
4 461 2306 1
4 468 2218 1
4 475 2312 1
4 478 2651 1
4 521 2264 1
4 521 2287 1
4 523 2306 1
4 537 1714 1
4 539 1888 1
4 539 2304 1
4 548 2212 1
4 564 2137 1
4 566 2219 1
4 569 2381 1
4 569 2389 1
4 569 2396 3
4 569 2402 1
4 570 2321 2
4 570 2324 1
4 570 2334 9
4 570 2349 1
4 570 2356 1
4 570 2359 4
4 570 2366 1
4 570 2368 12
4 580 1714 1
4 586 2258 1
4 594 2484 1
5 30 1702 1
5 30 1706 1
5 32 2776 1
5 32 2779 1
5 37 2588 1
5 46 1892 1
5 46 1894 1
5 52 2232 1
5 104 1945 1
5 104 1987 1
5 104 2041 1
5 104 2047 1
5 118 1718 1
5 119 2191 1
5 119 2586 1
5 119 2636 1
5 124 1883 1
5 125 2657 1
5 143 2652 1
5 164 2235 1
5 169 2638 1
5 242 1884 2
5 251 2588 1
5 258 2085 12
5 258 2098 1
5 258 2104 9
5 258 2114 3
5 258 2125 3
5 258 2140 1
5 258 2198 1
5 258 2214 1
5 284 1888 1
5 301 1879 1
5 315 2315 1
5 355 1952 1
5 355 2247 1
5 355 2250 1
5 355 2259 1
5 355 2267 1
5 355 2657 1
5 355 2667 1
5 355 2689 1
5 355 2696 1
5 377 2651 1
5 388 2062 1
5 388 2092 1
5 388 2101 1
5 388 2140 1
5 388 2214 1
5 424 2230 3
5 424 2237 1
5 424 2244 1
5 424 2277 2
5 424 2305 2
5 424 2310 1
5 438 2317 1
5 443 2657 1
5 445 1890 6
5 445 1913 1
5 445 1943 4
5 445 1949 9
5 445 1961 1
5 445 1963 1
5 445 1969 1
5 445 1975 1
5 445 1981 1
5 445 2014 1
5 451 1889 1
5 451 2008 2
5 468 1879 2
5 468 2225 1
5 468 2230 1
5 468 2238 1
5 468 2275 1
5 468 2284 2
5 468 2288 1
5 468 2296 3
5 468 2310 1
5 468 2312 3
5 468 2479 5
5 468 2547 1
5 468 2551 1
5 468 2653 1
5 473 2547 1
5 477 2237 1
5 477 2242 1
5 483 1884 1
5 486 1975 1
5 489 2310 2
5 515 2238 1
5 543 1988 1
5 566 2053 1
5 580 2657 2
5 580 2683 1
5 580 2685 1
5 580 2687 2
5 580 2701 2
5 580 2724 1
5 580 2729 1
5 580 2731 1
5 580 2737 1
5 580 2754 2
5 580 2757 2
5 580 2760 1
5 580 2763 1
5 580 2767 2
5 580 2771 4
5 584 2552 1
5 607 2588 1
5 611 2547 1
5 611 2549 1
5 611 2551 1
6 43 1727 1
6 43 1745 1
6 43 1750 1
6 58 1655 1
6 58 1682 1
6 69 2155 1
6 69 2159 1
6 69 2189 3
6 69 2194 3
6 76 1734 1
6 76 1749 1
6 76 1752 2
6 76 1764 1
6 80 2271 1
6 85 2064 1
6 85 2068 1
6 85 2220 1
6 92 1716 1
6 111 2480 1
6 117 2652 1
6 121 2271 1
6 133 2649 1
6 138 2290 5
6 138 2299 1
6 138 2302 1
6 138 2305 1
6 141 2098 1
6 141 2159 2
6 141 2162 1
6 141 2168 1
6 141 2171 1
6 141 2173 1
6 141 2175 6
6 141 2182 1
6 141 2184 3
6 141 2188 2
6 141 2191 1
6 141 2194 1
6 141 2197 1
6 141 2199 1
6 141 2201 1
6 141 2205 1
6 141 2207 1
6 141 2209 1
6 142 2482 1
6 143 2273 1
6 143 2289 1
6 152 2222 1
6 154 2056 1
6 169 2308 1
6 178 2308 1
6 179 2299 1
6 179 2306 1
6 188 2274 1
6 188 2281 2
6 188 2284 3
6 219 2316 1
6 237 2326 1
6 248 1715 1
6 251 1656 1
6 251 1662 1
6 251 1667 1
6 251 1672 1
6 259 1880 1
6 259 1883 1
6 261 1714 1
6 266 2268 1
6 270 2098 1
6 278 2297 2
6 278 2309 1
6 278 2482 1
6 285 2544 1
6 325 2270 1
6 345 2097 1
6 345 2099 1
6 345 2160 1
6 345 2172 2
6 345 2179 2
6 345 2183 2
6 345 2202 1
6 345 2204 5
6 345 2216 1
6 345 2219 3
6 345 2243 2
6 345 2249 11
6 345 2289 2
6 345 2297 3
6 345 2302 1
6 345 2304 1
6 345 2310 2
6 345 2316 2
6 345 2478 1
6 345 2481 1
6 365 2057 1
6 370 2320 1
6 370 2324 1
6 370 2329 2
6 370 2336 1
6 370 2339 1
6 370 2346 2
6 370 2351 1
6 370 2353 3
6 370 2363 6
6 370 2370 2
6 370 2374 1
6 370 2383 8
6 370 2415 1
6 370 2417 3
6 370 2457 1
6 392 1711 1
6 394 2481 1
6 399 2292 1
6 400 2483 1
6 402 1885 1
6 428 2647 1
6 432 1714 1
6 446 2058 1
6 455 2095 1
6 464 1654 1
6 464 1669 1
6 464 1672 1
6 464 1679 1
6 464 1880 1
6 464 2290 2
6 464 2293 2
6 464 2783 1
6 492 1716 1
6 516 2309 1
6 532 2482 1
6 544 1658 1
6 544 1887 1
6 544 1890 1
6 544 2272 1
6 544 2277 3
6 544 2282 3
6 544 2286 3
6 544 2290 1
6 544 2294 1
6 544 2297 3
6 544 2302 2
6 566 1714 1
6 570 1699 1
6 578 2221 1
6 582 2221 1
6 589 2278 1
6 589 2286 1
7 24 2323 1
7 24 2331 1
7 24 2368 1
7 32 1572 1
7 32 1583 4
7 35 1576 2
7 36 2085 1
7 46 1576 5
7 52 1717 1
7 52 2334 1
7 54 1575 16
7 56 2065 1
7 67 2108 1
7 70 2482 1
7 85 2657 1
7 105 1573 1
7 107 2649 1
7 108 1575 4
7 125 1575 7
7 125 1583 1
7 126 2073 4
7 126 2080 1
7 126 2702 2
7 126 2707 2
7 126 2727 3
7 136 1880 1
7 136 2050 1
7 144 2075 1
7 147 2560 1
7 151 2084 1
7 157 2479 1
7 167 1552 2
7 175 1576 2
7 175 1712 1
7 175 1886 2
7 175 2063 7
7 175 2071 4
7 175 2077 5
7 175 2083 1
7 175 2085 1
7 175 2088 2
7 175 2092 2
7 175 2099 4
7 175 2105 1
7 175 2107 1
7 175 2114 1
7 175 2116 2
7 175 2120 6
7 175 2127 4
7 175 2141 1
7 184 1881 1
7 194 2480 1
7 197 1882 1
7 205 2482 1
7 211 2482 1
7 212 2319 1
7 212 2333 5
7 212 2339 1
7 212 2344 1
7 212 2347 1
7 212 2349 1
7 212 2353 1
7 212 2356 2
7 212 2359 1
7 212 2371 4
7 212 2377 1
7 212 2390 1
7 212 2392 3
7 212 2400 4
7 212 2411 1
7 212 2419 3
7 212 2423 3
7 212 2427 1
7 212 2429 4
7 212 2434 15
7 212 2464 1
7 212 2472 2
7 215 2657 1
7 217 2315 1
7 218 1882 1
7 223 2657 1
7 235 2473 2
7 235 2558 1
7 247 2067 1
7 248 2314 1
7 250 2063 1
7 260 2648 1
7 263 2311 1
7 263 2480 1
7 267 2451 1
7 276 1575 5
7 284 1886 1
7 288 1537 1
7 289 2472 1
7 291 2648 1
7 316 2142 1
7 317 2334 1
7 317 2455 1
7 321 1662 1
7 321 1701 1
7 324 1576 8
7 324 2213 1
7 324 2219 1
7 331 1583 3
7 331 1590 1
7 331 2152 2
7 331 2155 7
7 331 2163 1
7 331 2165 22
7 331 2189 4
7 331 2194 12
7 331 2210 2
7 331 2214 1
7 331 2216 2
7 331 2219 1
7 331 2223 2
7 331 2226 1
7 331 2228 2
7 331 2231 16
7 331 2248 7
7 331 2256 11
7 331 2273 1
7 331 2280 3
7 331 2284 1
7 331 2287 1
7 331 2289 1
7 331 2291 1
7 331 2295 1
7 331 2301 1
7 331 2305 2
7 331 2308 1
7 331 2314 1
7 331 2332 1
7 331 2403 2
7 331 2421 1
7 331 2424 1
7 331 2426 1
7 331 2463 1
7 331 2466 1
7 331 2498 3
7 331 2502 3
7 331 2506 4
7 331 2511 12
7 331 2524 6
7 331 2535 1
7 331 2542 1
7 331 2546 1
7 331 2558 1
7 331 2564 1
7 331 2566 1
7 331 2591 1
7 331 2606 1
7 331 2611 1
7 331 2614 2
7 331 2617 2
7 331 2627 1
7 331 2640 3
7 331 2644 3
7 331 2650 1
7 332 2654 1
7 337 2140 1
7 343 2656 1
7 344 1576 5
7 354 1576 11
7 355 2472 1
7 355 2476 1
7 357 1576 10
7 357 2387 1
7 357 2423 4
7 366 2063 1
7 366 2066 1
7 366 2071 1
7 366 2085 1
7 366 2089 1
7 366 2095 2
7 366 2100 2
7 366 2103 2
7 366 2107 1
7 366 2116 1
7 366 2120 5
7 366 2127 2
7 366 2134 1
7 367 2478 1
7 377 2068 1
7 377 2076 1
7 377 2080 2
7 408 2067 1
7 409 2162 1
7 409 2215 1
7 409 2265 1
7 424 2783 1
7 425 2388 1
7 430 2479 1
7 448 2316 1
7 455 2656 1
7 460 2635 1
7 465 2311 1
7 468 1712 1
7 469 2092 1
7 470 1882 1
7 471 1712 1
7 491 2312 1
7 504 2649 1
7 510 2463 2
7 510 2468 1
7 521 2050 1
7 521 2358 1
7 521 2489 1
7 521 2493 1
7 521 2499 1
7 521 2506 3
7 521 2511 2
7 521 2516 1
7 521 2518 1
7 521 2521 1
7 521 2524 4
7 521 2529 6
7 521 2536 1
7 521 2539 9
7 521 2550 1
7 521 2553 2
7 521 2556 1
7 521 2558 1
7 521 2561 1
7 521 2566 3
7 521 2570 9
7 521 2580 2
7 521 2586 1
7 521 2588 1
7 521 2590 1
7 521 2592 8
7 521 2601 4
7 521 2607 4
7 521 2612 4
7 521 2617 4
7 521 2623 6
7 528 2063 3
7 528 2067 1
7 528 2076 1
7 533 2422 1
7 533 2450 1
7 536 2479 1
7 538 2314 1
7 543 2165 1
7 543 2179 1
7 543 2182 1
7 543 2184 1
7 543 2213 1
7 543 2218 1
7 543 2262 1
7 543 2267 1
7 543 2285 4
7 543 2294 1
7 543 2299 3
7 550 2650 1
7 557 2657 1
7 564 1882 1
7 565 2056 1
7 577 1883 1
7 590 2108 1
7 607 2072 2
7 607 2080 1
7 607 2333 1
7 607 2357 1
7 607 2359 1
7 607 2366 1
7 607 2377 2
7 607 2414 2
7 607 2417 2
7 607 2423 1
7 607 2425 2
7 607 2430 1
7 607 2436 2
7 607 2444 1
7 608 2312 1
7 611 2165 1
9 26 2050 1
9 26 2052 17
9 26 2071 1
9 26 2073 1
9 26 2075 1
9 26 2093 1
9 26 2102 1
9 26 2110 3
9 26 2114 6
9 26 2140 1
9 26 2419 7
9 26 2428 1
9 26 2438 2
9 26 2443 3
9 26 2450 1
9 26 2454 1
9 26 2474 1
9 26 2478 5
9 26 2485 1
9 26 2489 1
9 26 2648 8
9 31 2662 1
9 31 2668 1
9 31 2709 2
9 31 2732 1
9 31 2774 2
9 31 2777 1
9 35 1811 1
9 39 1799 1
9 39 1806 1
9 39 1812 1
9 39 1814 1
9 39 1816 1
9 39 1819 1
9 39 1824 1
9 39 1841 1
9 39 1856 3
9 39 1860 1
9 39 2067 1
9 39 2780 1
9 46 2653 1
9 49 2220 2
9 50 2049 1
9 65 1734 1
9 65 1869 6
9 77 2066 1
9 86 1743 1
9 98 2417 2
9 111 1740 1
9 128 2490 1
9 130 1742 1
9 130 1794 1
9 130 1889 2
9 132 2050 1
9 137 1834 1
9 144 1638 1
9 144 1710 2
9 144 1713 1
9 144 2065 2
9 144 2069 1
9 144 2073 2
9 144 2303 1
9 144 2312 5
9 148 2490 2
9 148 2493 1
9 148 2495 11
9 148 2507 4
9 148 2527 1
9 148 2530 2
9 148 2533 3
9 148 2540 1
9 148 2543 4
9 148 2549 2
9 148 2568 1
9 148 2579 1
9 148 2589 1
9 148 2591 1
9 148 2598 1
9 148 2610 1
9 148 2613 3
9 148 2617 1
9 148 2619 2
9 148 2631 2
9 148 2634 1
9 148 2641 6
9 148 2653 1
9 166 2050 1
9 170 2049 1
9 189 1825 1
9 189 1835 1
9 189 1893 1
9 189 1902 3
9 189 1906 13
9 189 1922 23
9 189 1948 13
9 189 1962 2
9 189 1965 17
9 189 1994 4
9 189 2000 2
9 189 2015 2
9 189 2021 3
9 189 2028 5
9 189 2034 1
9 189 2045 2
9 198 1890 1
9 215 1847 1
9 219 2782 1
9 226 1899 1
9 230 2490 1
9 239 1890 1
9 241 1736 1
9 241 1871 4
9 277 1710 1
9 278 2487 2
9 278 2621 1
9 292 2658 2
9 292 2662 1
9 292 2665 1
9 292 2667 1
9 292 2669 1
9 324 2049 1
9 333 2651 1
9 346 2144 2
9 346 2319 1
9 346 2779 1
9 346 2781 2
9 347 2139 1
9 370 2504 1
9 370 2520 1
9 370 2598 1
9 370 2605 1
9 370 2617 1
9 385 1798 1
9 401 2311 1
9 411 2484 1
9 446 2310 1
9 446 2490 1
9 446 2647 3
9 446 2653 2
9 466 1867 1
9 472 2114 3
9 472 2142 1
9 486 2062 2
9 486 2065 2
9 486 2068 2
9 502 2067 3
9 507 2067 1
9 522 2299 1
9 532 2485 1
9 543 2481 1
9 569 2479 1
9 594 2171 1
9 594 2180 1
9 594 2296 1
9 608 1806 1
9 608 1834 1
9 608 1852 1
9 609 1866 1
9 618 2312 1
11 17 2056 1
11 17 2061 1
11 21 2063 1
11 30 2266 1
11 33 2069 1
11 33 2072 1
11 33 2093 1
11 33 2099 1
11 33 2125 2
11 33 2129 3
11 33 2138 2
11 33 2142 1
11 33 2173 1
11 47 2483 2
11 54 2312 2
11 77 2062 1
11 93 2304 1
11 118 2268 2
11 118 2660 1
11 118 2675 1
11 119 1981 1
11 125 2209 3
11 125 2214 2
11 129 1711 1
11 154 2682 1
11 154 2732 1
11 154 2751 1
11 154 2754 1
11 154 2778 1
11 156 2064 1
11 174 2104 1
11 174 2106 1
11 174 2116 1
11 174 2176 1
11 174 2178 2
11 174 2189 2
11 174 2195 2
11 174 2217 17
11 174 2238 2
11 174 2242 1
11 174 2244 2
11 174 2255 3
11 174 2271 1
11 174 2289 6
11 207 1888 1
11 207 1890 1
11 207 1951 3
11 207 1955 1
11 207 1960 1
11 207 1971 2
11 207 1975 2
11 207 1983 1
11 207 2002 1
11 207 2017 14
11 207 2032 7
11 215 2203 1
11 215 2261 1
11 215 2264 1
11 215 2278 1
11 221 2108 1
11 221 2116 1
11 231 2772 1
11 235 1683 1
11 235 2690 1
11 235 2730 1
11 239 1711 2
11 242 2487 1
11 242 2542 3
11 242 2598 1
11 243 2679 1
11 243 2684 1
11 243 2687 1
11 243 2693 11
11 243 2707 14
11 243 2725 2
11 243 2746 1
11 243 2767 3
11 256 1713 1
11 263 1719 54
11 263 1774 3
11 263 1778 4
11 263 1784 82
11 263 1870 2
11 263 1874 2
11 263 2063 1
11 274 1718 1
11 274 1865 1
11 277 2063 1
11 289 1922 1
11 289 1939 1
11 292 2057 1
11 296 2653 1
11 309 2057 1
11 309 2061 1
11 316 2059 2
11 330 2214 1
11 344 2129 1
11 344 2156 1
11 350 1883 1
11 353 2696 1
11 353 2732 1
11 353 2777 1
11 356 2054 1
11 356 2064 1
11 356 2172 1
11 358 1931 1
11 358 2048 1
11 358 2692 1
11 358 2694 1
11 358 2705 3
11 358 2709 10
11 379 1713 1
11 393 1917 1
11 393 1923 1
11 393 1949 1
11 402 2008 1
11 408 2113 1
11 409 2484 1
11 414 1934 1
11 414 2649 1
11 422 2213 1
11 429 2311 1
11 433 2271 3
11 438 1718 1
11 469 1710 1
11 469 2053 1
11 469 2782 1
11 483 2646 1
11 491 2662 1
11 491 2668 1
11 491 2685 3
11 491 2689 2
11 491 2698 8
11 491 2707 8
11 491 2717 5
11 491 2723 1
11 491 2726 3
11 491 2730 1
11 491 2767 1
11 491 2779 1
11 495 1841 1
11 495 2147 1
11 495 2212 1
11 495 2214 1
11 503 1722 2
11 503 1725 1
11 503 1748 1
11 503 1757 1
11 503 1763 3
11 503 1768 3
11 503 1804 1
11 503 1806 1
11 503 1808 1
11 503 1813 1
11 503 1823 1
11 503 1844 1
11 503 1847 1
11 503 1849 3
11 503 1861 1
11 503 1867 1
11 503 1869 3
11 507 1598 16
11 507 1619 7
11 507 1630 6
11 507 1637 2
11 507 1641 5
11 507 1647 1
11 507 1649 21
11 507 1671 1
11 507 1673 8
11 507 1682 24
11 507 1708 2
11 507 2130 2
11 538 2302 1
11 540 2152 4
11 540 2161 1
11 540 2261 1
11 540 2273 1
11 540 2275 1
11 540 2278 1
11 540 2280 1
11 543 2649 1
11 546 2234 1
11 546 2237 1
11 550 2106 2
11 550 2110 2
11 565 1875 4
11 565 1949 1
11 580 2144 1
11 580 2210 1
11 580 2279 2
11 614 2260 2
11 614 2264 9
12 19 1719 1
12 46 1895 1
12 46 1898 1
12 46 1914 1
12 46 1917 1
12 46 1925 1
12 46 1931 1
12 46 1948 1
12 46 1953 2
12 46 1959 4
12 46 1964 7
12 46 1973 1
12 46 1981 2
12 46 1998 1
12 46 2028 2
12 46 2031 1
12 46 2667 1
12 46 2670 2
12 46 2676 1
12 46 2680 1
12 46 2687 2
12 46 2746 2
12 46 2761 1
12 46 2765 1
12 46 2770 1
12 66 1753 1
12 66 1876 1
12 67 2316 1
12 73 1706 1
12 73 1877 3
12 84 1715 3
12 84 1719 1
12 100 2641 1
12 100 2648 1
12 101 2314 1
12 102 2654 1
12 102 2660 2
12 102 2688 1
12 102 2704 1
12 102 2709 1
12 102 2719 1
12 104 1928 1
12 104 1948 1
12 104 1963 1
12 106 1815 1
12 107 2311 1
12 118 2103 1
12 119 2462 1
12 126 2087 1
12 126 2090 1
12 126 2092 2
12 126 2095 1
12 126 2098 4
12 126 2104 2
12 126 2109 2
12 126 2112 3
12 126 2116 2
12 126 2120 5
12 126 2127 1
12 126 2132 2
12 126 2136 1
12 126 2614 1
12 126 2635 1
12 126 2652 1
12 132 1875 1
12 132 1877 2
12 154 2506 1
12 156 2064 2
12 156 2070 1
12 157 2588 1
12 157 2606 1
12 157 2608 1
12 157 2614 1
12 181 1614 2
12 181 1617 3
12 181 1621 2
12 181 1625 16
12 181 1642 1
12 181 1644 5
12 181 1658 1
12 181 1661 4
12 181 1670 20
12 181 1691 13
12 181 1705 5
12 181 1721 60
12 181 1782 6
12 181 1789 11
12 181 1802 3
12 181 2155 2
12 181 2163 1
12 181 2166 2
12 181 2169 1
12 181 2171 2
12 181 2178 1
12 181 2210 2
12 181 2218 10
12 181 2229 29
12 181 2259 12
12 181 2280 7
12 181 2292 5
12 181 2299 1
12 181 2302 1
12 181 2305 7
12 181 2313 1
12 181 2316 1
12 184 1631 1
12 184 1728 3
12 184 1735 1
12 184 1743 1
12 184 1756 1
12 184 1769 2
12 184 1775 1
12 184 1778 2
12 188 2575 1
12 208 2507 1
12 259 2314 1
12 284 2599 1
12 301 2177 1
12 301 2310 1
12 321 2512 1
12 321 2523 1
12 321 2525 2
12 321 2534 3
12 321 2539 3
12 321 2543 1
12 321 2554 1
12 321 2556 7
12 321 2567 4
12 321 2577 2
12 321 2580 1
12 356 2063 1
12 362 1881 1
12 375 2138 1
12 382 1876 2
12 401 1880 1
12 404 2549 1
12 404 2620 1
12 404 2626 2
12 404 2640 1
12 404 2642 1
12 422 2138 1
12 443 2510 1
12 456 2515 1
12 456 2522 1
12 456 2655 1
12 456 2661 2
12 456 2664 6
12 456 2691 3
12 456 2696 1
12 456 2698 4
12 456 2703 2
12 456 2706 2
12 456 2709 1
12 456 2714 1
12 456 2719 8
12 456 2737 1
12 456 2751 1
12 456 2758 1
12 456 2763 2
12 460 1717 1
12 486 1985 1
12 503 1719 1
12 534 2318 1
12 534 2321 69
12 534 2394 1
12 534 2407 4
12 534 2467 1
12 537 2481 1
12 543 2378 4
12 543 2385 3
12 543 2393 1
12 543 2403 4
12 543 2423 1
12 543 2425 1
12 543 2448 1
12 545 2070 1
12 545 2491 1
12 545 2508 6
12 545 2515 1
12 545 2517 4
12 545 2522 18
12 545 2541 1
12 545 2544 1
12 545 2549 5
12 545 2562 15
12 545 2578 8
12 545 2587 8
12 545 2603 2
12 545 2608 4
12 545 2614 2
12 545 2619 1
12 545 2622 1
12 545 2625 1
12 545 2633 3
12 552 2310 1
12 557 2479 1
12 562 1880 1
12 565 2708 2
12 574 2049 1
12 578 1650 3
12 595 2480 1
13 19 1586 3
13 19 1594 1
13 19 1603 1
13 19 1610 11
13 19 1622 4
13 19 1627 9
13 19 1639 1
13 19 1712 3
13 19 1879 2
13 19 2150 2
13 19 2156 24
13 19 2309 1
13 32 2094 1
13 32 2755 1
13 42 2486 4
13 46 2315 2
13 56 2060 1
13 87 2774 2
13 87 2782 1
13 88 1720 1
13 92 1720 1
13 92 2065 1
13 92 2067 1
13 105 2174 1
13 105 2187 1
13 108 2339 1
13 118 2093 1
13 148 1636 1
13 148 1876 1
13 148 2315 2
13 156 2316 1
13 163 1940 2
13 163 1944 1
13 163 1948 1
13 163 1951 1
13 163 1957 2
13 163 1961 2
13 163 1968 3
13 163 1973 1
13 163 1975 1
13 163 1980 2
13 163 1984 1
13 163 1993 1
13 163 1996 2
13 163 1999 1
13 163 2002 1
13 163 2005 1
13 163 2007 4
13 163 2012 1
13 163 2017 2
13 163 2021 3
13 163 2026 2
13 163 2029 1
13 163 2031 1
13 163 2033 1
13 163 2044 1
13 163 2046 2
13 174 2065 2
13 177 2153 1
13 177 2174 3
13 178 2314 1
13 178 2316 1
13 179 2313 1
13 184 2496 2
13 184 2499 1
13 184 2512 1
13 184 2518 2
13 184 2552 2
13 184 2569 4
13 184 2577 4
13 184 2582 1
13 184 2634 2
13 189 2316 1
13 196 2480 1
13 196 2483 1
13 205 2313 1
13 210 2035 2
13 211 2313 1
13 218 2084 1
13 249 2151 1
13 249 2196 2
13 249 2216 2
13 249 2254 3
13 249 2259 2
13 249 2264 1
13 249 2300 2
13 249 2307 2
13 258 2065 1
13 262 2312 1
13 276 2093 1
13 277 1589 1
13 277 1597 1
13 277 2097 23
13 277 2121 4
13 277 2126 6
13 277 2133 8
13 286 2312 1
13 288 1941 1
13 314 2476 1
13 340 1595 1
13 340 1603 7
13 340 1617 1
13 340 1630 1
13 340 1633 1
13 340 1878 3
13 355 1718 1
13 364 2179 2
13 366 2491 1
13 373 2658 1
13 375 2312 1
13 382 1941 1
13 382 1947 1
13 382 1988 1
13 382 1990 1
13 382 1994 1
13 382 2045 1
13 388 2384 1
13 396 2323 1
13 396 2332 10
13 408 1711 1
13 408 2105 1
13 408 2122 1
13 408 2124 1
13 408 2133 1
13 408 2137 1
13 408 2139 3
13 408 2145 1
13 427 2478 1
13 447 1714 2
13 447 1717 2
13 460 2313 2
13 466 2755 1
13 479 2458 1
13 486 2095 1
13 487 2314 1
13 491 2083 1
13 506 2474 1
13 520 2313 1
13 520 2627 1
13 521 2652 1
13 521 2654 2
13 527 2040 1
13 527 2043 1
13 533 2315 1
13 537 2740 1
13 543 1884 4
13 543 2095 1
13 543 2119 1
13 547 1713 2
13 565 2343 15
13 565 2359 2
13 565 2368 2
13 565 2460 6
13 565 2468 3
13 565 2477 1
13 593 2657 1
13 601 2364 1
13 601 2382 1
13 602 2037 1
13 602 2043 1
13 602 2311 1
13 603 2065 2
13 603 2092 1
13 612 2486 1
14 26 1868 1
14 31 1735 1
14 31 1749 1
14 31 1838 1
14 31 1869 1
14 41 2318 1
14 41 2466 1
14 61 2473 1
14 66 2227 1
14 66 2230 1
14 66 2240 1
14 66 2281 1
14 66 2313 1
14 66 2316 1
14 66 2318 1
14 66 2320 1
14 66 2322 3
14 66 2327 1
14 66 2329 1
14 66 2332 1
14 66 2464 1
14 66 2466 9
14 66 2476 3
14 74 2225 1
14 85 2473 1
14 94 1995 1
14 98 1885 2
14 152 2316 7
14 152 2469 1
14 162 2052 1
14 185 2220 1
14 192 2405 1
14 205 2319 4
14 205 2324 1
14 205 2466 1
14 205 2472 3
14 227 1817 1
14 227 1824 1
14 227 1873 1
14 227 1875 1
14 227 1881 3
14 260 2474 1
14 280 1733 3
14 280 1741 2
14 280 1779 1
14 280 1827 2
14 280 1869 2
14 280 2225 1
14 294 1871 1
14 310 2733 1
14 310 2736 1
14 313 2313 1
14 315 1883 1
14 341 2478 1
14 352 2330 1
14 352 2393 1
14 352 2437 1
14 362 1582 6
14 372 2230 1
14 372 2234 1
14 373 1890 7
14 373 1898 27
14 373 1927 1
14 373 1976 21
14 373 1998 21
14 373 2047 1
14 373 2061 6
14 373 2069 34
14 373 2110 18
14 373 2129 56
14 373 2188 1
14 373 2191 13
14 373 2205 8
14 379 2041 1
14 385 2312 1
14 435 2240 3
14 435 2244 1
14 435 2247 1
14 446 2330 1
14 448 1881 1
14 473 1997 1
14 478 2472 1
14 484 2213 1
14 485 2052 1
14 504 2325 1
14 504 2383 1
14 504 2391 1
14 504 2421 1
14 504 2424 3
14 505 2225 1
14 546 2477 1
14 581 2051 1
14 610 1997 1
14 610 2004 1
14 610 2007 1
14 610 2009 2
14 610 2017 1
14 610 2019 4
14 610 2054 1
15 17 1993 1
15 17 2012 2
15 20 2052 1
15 22 1716 1
15 26 1949 2
15 26 1955 3
15 26 2033 1
15 40 2309 1
15 41 2255 2
15 41 2258 8
15 41 2309 1
15 70 2653 1
15 92 2109 1
15 124 2135 1
15 124 2315 1
15 124 2360 1
15 124 2368 2
15 124 2377 1
15 124 2380 1
15 124 2383 2
15 124 2388 2
15 124 2391 6
15 124 2398 1
15 124 2409 2
15 124 2415 5
15 124 2421 3
15 124 2426 1
15 124 2429 1
15 124 2433 2
15 124 2436 1
15 124 2440 1
15 124 2456 1
15 124 2458 1
15 127 1982 1
15 127 1996 1
15 127 2648 1
15 128 1889 1
15 128 1912 2
15 128 1915 1
15 128 1948 1
15 128 2327 1
15 128 2339 1
15 128 2350 2
15 128 2359 2
15 128 2416 6
15 128 2423 4
15 128 2428 9
15 128 2438 8
15 128 2447 2
15 128 2478 1
15 135 2035 1
15 200 2724 1
15 200 2726 1
15 200 2740 1
15 204 1934 1
15 204 2023 1
15 204 2027 3
15 204 2043 4
15 205 2078 1
15 205 2081 2
15 205 2088 1
15 205 2090 1
15 237 2114 1
15 237 2133 2
15 241 2151 1
15 255 2664 2
15 255 2667 1
15 255 2704 1
15 255 2707 1
15 255 2712 1
15 255 2729 1
15 255 2741 2
15 255 2764 2
15 259 1932 2
15 259 1941 2
15 259 1948 3
15 259 2014 1
15 259 2019 1
15 270 1576 1
15 275 2141 1
15 278 1941 1
15 278 1951 2
15 300 2622 1
15 307 2121 1
15 307 2126 1
15 307 2130 1
15 307 2135 1
15 307 2137 1
15 323 2527 1
15 333 1958 1
15 333 2009 1
15 333 2013 1
15 333 2137 1
15 342 1721 2
15 342 1887 1
15 342 1946 1
15 362 2128 1
15 362 2135 1
15 413 2051 1
15 421 2125 1
15 421 2128 1
15 421 2131 3
15 421 2139 1
15 422 2141 1
15 439 2480 1
15 448 2762 1
15 455 2319 1
15 455 2321 1
15 455 2326 3
15 455 2336 1
15 455 2358 1
15 455 2362 1
15 455 2382 1
15 455 2399 1
15 455 2401 2
15 455 2413 2
15 455 2443 1
15 455 2445 1
15 455 2448 1
15 455 2452 1
15 455 2454 4
15 455 2460 1
15 455 2471 2
15 456 1883 1
15 456 1965 6
15 456 1978 2
15 456 1982 1
15 456 1994 1
15 456 2014 1
15 456 2021 2
15 456 2034 1
15 456 2036 1
15 456 2039 1
15 456 2048 3
15 456 2312 1
15 475 1943 1
15 475 1971 1
15 475 1978 2
15 475 1999 1
15 475 2015 1
15 475 2022 1
15 475 2046 1
15 476 2309 1
15 481 2153 1
15 490 1881 1
15 490 2459 1
15 490 2661 1
15 490 2663 15
15 490 2682 2
15 490 2685 3
15 490 2696 2
15 490 2699 4
15 490 2704 3
15 490 2708 1
15 490 2710 3
15 490 2747 3
15 490 2751 3
15 490 2755 7
15 490 2763 1
15 490 2765 2
15 490 2769 1
15 490 2771 1
15 490 2773 1
15 490 2775 7
15 496 1742 1
15 496 1745 1
15 496 1809 2
15 496 1813 3
15 496 1817 5
15 496 1853 1
15 498 2778 1
15 504 1691 1
15 505 2652 1
15 529 1779 1
15 529 1785 2
15 529 1827 1
15 529 1839 1
15 529 1847 7
15 529 1866 1
15 529 1879 1
15 532 1592 1
15 569 2062 2
15 569 2070 1
15 569 2075 1
15 569 2081 1
15 569 2085 1
15 569 2103 3
15 569 2107 2
15 569 2110 1
15 569 2112 1
15 593 2056 1
15 594 2657 1
15 594 2728 1
15 594 2732 1
15 594 2739 2
15 594 2782 1
15 595 2102 1
15 595 2651 1
16 25 2534 1
16 25 2613 1
16 25 2621 1
16 37 1795 1
16 44 2632 1
16 61 2594 2
16 61 2603 1
16 63 2036 1
16 80 2318 1
16 80 2362 2
16 80 2370 1
16 92 2595 1
16 92 2601 1
16 92 2603 1
16 92 2605 5
16 92 2611 3
16 92 2615 1
16 92 2617 2
16 92 2620 3
16 92 2624 1
16 92 2628 2
16 92 2632 2
16 92 2641 1
16 106 2166 2
16 106 2187 1
16 106 2189 2
16 106 2192 3
16 106 2203 1
16 106 2206 1
16 106 2209 1
16 106 2211 2
16 106 2214 2
16 106 2219 1
16 106 2225 5
16 106 2231 1
16 106 2265 1
16 106 2299 1
16 106 2313 1
16 106 2480 1
16 106 2649 1
16 132 2329 1
16 147 2133 4
16 172 1762 1
16 172 1876 1
16 172 2044 1
16 172 2060 4
16 172 2066 1
16 172 2129 1
16 172 2133 3
16 172 2138 2
16 181 1876 2
16 197 1892 1
16 197 1897 6
16 197 1904 1
16 201 1806 2
16 201 2128 1
16 201 2311 1
16 228 2511 1
16 228 2519 1
16 228 2521 1
16 228 2530 2
16 228 2534 1
16 228 2543 1
16 228 2560 2
16 228 2568 4
16 228 2575 1
16 228 2579 1
16 228 2581 2
16 228 2589 4
16 228 2594 1
16 228 2596 5
16 228 2605 5
16 228 2611 1
16 228 2616 3
16 228 2620 1
16 228 2622 2
16 228 2625 1
16 228 2628 2
16 228 2631 1
16 228 2641 2
16 228 2645 1
16 231 2174 1
16 248 2379 1
16 307 1630 2
16 307 1633 1
16 307 1641 1
16 307 1650 2
16 307 1656 1
16 307 1658 1
16 307 1662 3
16 307 1666 4
16 307 1671 1
16 307 1689 1
16 307 1694 1
16 307 1739 1
16 307 1743 1
16 307 1763 1
16 307 1769 1
16 307 1784 2
16 307 1792 2
16 307 1795 1
16 307 1799 1
16 321 1712 1
16 326 2590 1
16 326 2595 1
16 326 2599 1
16 326 2601 1
16 326 2607 2
16 326 2610 1
16 326 2612 1
16 326 2617 1
16 326 2621 1
16 326 2626 1
16 326 2635 1
16 351 2650 1
16 364 2172 1
16 365 1711 1
16 371 1964 1
16 371 1973 1
16 372 1894 5
16 372 1900 1
16 372 1902 1
16 372 2046 1
16 390 2763 1
16 403 2096 2
16 436 2654 1
16 436 2660 1
16 436 2669 1
16 436 2677 2
16 436 2680 3
16 436 2714 1
16 436 2720 4
16 436 2725 2
16 436 2728 2
16 436 2732 2
16 436 2735 2
16 436 2739 2
16 436 2742 13
16 436 2756 1
16 436 2758 3
16 436 2762 2
16 436 2775 1
16 436 2779 4
16 441 2653 1
16 441 2657 2
16 441 2682 1
16 441 2689 2
16 441 2695 3
16 441 2722 3
16 441 2729 1
16 441 2735 4
16 441 2756 1
16 441 2760 1
16 441 2764 1
16 441 2768 1
16 441 2770 1
16 441 2774 3
16 441 2782 1
16 444 1996 1
16 444 2031 2
16 460 1973 1
16 460 1977 2
16 460 1986 1
16 460 2633 1
16 470 2657 1
16 470 2670 1
16 470 2697 1
16 470 2699 4
16 470 2704 1
16 470 2713 1
16 470 2715 5
16 470 2721 1
16 470 2725 1
16 470 2731 1
16 470 2736 3
16 470 2740 1
16 470 2742 1
16 470 2749 1
16 470 2751 1
16 470 2755 5
16 470 2762 1
16 470 2767 1
16 482 2764 2
16 483 1888 1
16 483 1892 1
16 483 1894 1
16 483 1897 1
16 487 2076 1
16 493 1894 5
16 493 1908 1
16 493 1911 1
16 493 1978 1
16 493 1982 1
16 493 2003 2
16 493 2698 1
16 497 2615 1
16 500 2134 1
16 500 2138 1
16 500 2147 5
16 500 2154 1
16 500 2156 2
16 500 2163 1
16 500 2177 3
16 500 2181 3
16 500 2186 1
16 500 2188 1
16 500 2190 4
16 500 2205 4
16 500 2213 2
16 500 2219 1
16 500 2221 1
16 500 2227 3
16 500 2231 3
16 500 2235 1
16 500 2237 1
16 500 2244 2
16 500 2258 11
16 500 2270 5
16 500 2282 1
16 500 2291 1
16 500 2309 2
16 506 1892 1
16 506 1894 1
16 506 1896 6
16 506 1905 2
16 506 2042 1
16 506 2048 1
16 506 2054 2
16 506 2139 1
16 506 2174 1
16 540 2482 1
16 574 1907 1
16 602 2308 1
16 604 1971 1
16 604 1982 1
16 604 1986 1
16 604 2000 1
16 604 2006 2
16 604 2344 1
16 604 2354 2
16 604 2362 1
16 604 2477 1
17 19 1806 1
17 26 1905 2
17 26 1932 1
17 26 1935 2
17 26 1940 1
17 26 2581 1
17 36 2257 1
17 51 1638 1
17 51 1713 1
17 77 2202 2
17 77 2211 1
17 77 2213 1
17 77 2218 2
17 77 2222 3
17 77 2235 1
17 77 2240 1
17 77 2244 5
17 77 2250 2
17 77 2253 3
17 77 2258 1
17 77 2260 1
17 77 2270 4
17 77 2279 30
17 127 1960 1
17 127 1964 2
17 127 1967 1
17 127 1970 3
17 127 1976 1
17 127 1993 1
17 142 1718 1
17 148 1879 1
17 149 2488 2
17 184 2048 1
17 204 1907 5
17 204 1927 1
17 206 1712 1
17 212 2311 1
17 217 2481 1
17 238 1984 1
17 238 2580 1
17 259 1979 1
17 272 2312 2
17 272 2317 1
17 277 1599 1
17 277 1636 1
17 277 1638 1
17 277 1711 1
17 277 1806 1
17 277 1856 1
17 278 1945 1
17 292 2061 1
17 298 1711 1
17 309 2056 1
17 309 2058 1
17 316 2056 1
17 333 1979 1
17 333 1983 3
17 333 1991 2
17 333 2014 1
17 333 2023 1
17 340 2053 1
17 346 2076 1
17 408 1598 2
17 408 1639 1
17 408 1711 1
17 408 1713 1
17 408 2142 1
17 408 2144 1
17 446 1638 1
17 456 1930 1
17 475 1983 1
17 494 1854 1
17 494 2105 1
17 494 2477 1
17 544 2659 1
17 544 2662 1
17 544 2674 2
17 544 2678 4
17 544 2683 1
17 544 2686 5
17 544 2693 1
17 544 2697 8
17 544 2706 10
17 544 2721 1
17 544 2723 1
17 544 2725 5
17 544 2735 7
17 544 2744 15
17 544 2760 1
17 544 2767 4
17 544 2772 3
17 544 2778 1
17 544 2780 3
17 558 2311 1
17 572 2486 1
17 617 1718 1
18 21 2342 2
18 24 1552 12
18 24 1565 5
18 24 1571 6
18 24 1578 28
18 24 1610 5
18 24 1616 5
18 24 1622 6
18 24 1647 1
18 24 1649 1
18 24 1651 8
18 24 1660 6
18 24 1667 2
18 24 1671 3
18 24 1675 21
18 24 1713 1
18 24 1715 1
18 24 1883 1
18 24 1984 1
18 24 2048 1
18 24 2486 1
18 46 2223 1
18 50 1713 1
18 50 2233 1
18 50 2237 1
18 50 2241 1
18 50 2246 8
18 50 2255 2
18 50 2262 4
18 50 2268 1
18 50 2271 2
18 50 2276 5
18 50 2294 1
18 72 2332 1
18 72 2343 1
18 89 2327 1
18 105 2310 1
18 105 2325 1
18 105 2331 2
18 105 2335 1
18 105 2474 1
18 125 2330 1
18 125 2388 1
18 125 2394 1
18 125 2397 1
18 125 2399 2
18 125 2422 1
18 125 2424 1
18 125 2426 2
18 125 2432 1
18 125 2457 1
18 159 2311 1
18 179 2052 1
18 179 2136 1
18 179 2142 1
18 183 1608 1
18 183 1637 1
18 183 2057 1
18 183 2062 2
18 183 2072 2
18 183 2077 1
18 183 2085 3
18 183 2095 1
18 183 2100 1
18 183 2137 1
18 183 2139 1
18 203 2227 1
18 208 2226 1
18 219 2219 1
18 234 2052 2
18 234 2150 1
18 244 1714 2
18 244 2145 1
18 244 2286 1
18 244 2288 1
18 249 1984 1
18 262 2651 1
18 304 1984 1
18 304 2054 1
18 314 2259 1
18 318 1558 1
18 318 1630 1
18 318 1664 2
18 318 1963 1
18 318 2044 1
18 318 2338 1
18 334 2160 1
18 334 2170 1
18 334 2174 2
18 334 2184 1
18 341 2221 1
18 351 2644 1
18 363 1889 1
18 363 1902 7
18 363 1913 1
18 363 1917 2
18 363 1930 3
18 363 1934 1
18 363 1936 2
18 363 1939 3
18 363 1944 5
18 363 1976 3
18 363 1980 3
18 363 1988 3
18 363 1993 1
18 363 1996 4
18 363 2011 1
18 363 2014 2
18 363 2017 9
18 363 2033 1
18 363 2041 1
18 363 2047 1
18 367 2227 34
18 390 2225 1
18 391 2340 1
18 391 2574 1
18 405 1986 1
18 425 1613 1
18 425 2218 1
18 436 1631 2
18 436 2056 1
18 436 2284 1
18 436 2300 3
18 436 2306 1
18 441 2108 2
18 441 2111 14
18 441 2126 1
18 441 2140 3
18 441 2644 1
18 442 2251 1
18 443 2223 2
18 443 2249 5
18 443 2326 2
18 443 2384 3
18 443 2389 1
18 443 2393 1
18 443 2452 1
18 443 2459 1
18 462 2231 1
18 462 2284 1
18 462 2291 1
18 462 2295 1
18 462 2298 2
18 477 2288 1
18 477 2293 1
18 477 2297 2
18 477 2306 1
18 477 2469 4
18 479 1634 1
18 479 2270 1
18 482 2221 1
18 493 1555 6
18 493 1562 2
18 493 1565 3
18 493 1580 1
18 493 1587 4
18 493 1593 6
18 493 1603 5
18 493 1609 6
18 493 1616 9
18 493 1635 1
18 493 1637 1
18 493 1640 1
18 493 1647 1
18 493 1651 1
18 493 1667 4
18 493 1677 1
18 493 2490 1
18 493 2492 1
18 493 2504 3
18 493 2508 4
18 493 2514 1
18 493 2519 1
18 493 2558 2
18 493 2562 2
18 493 2566 2
18 493 2651 1
18 525 1984 1
18 525 2208 1
18 525 2279 2
18 525 2292 1
18 525 2723 1
18 526 2676 1
18 555 2312 1
18 555 2314 2
18 555 2336 1
18 555 2469 3
18 556 2478 1
18 558 2053 1
18 561 2448 1
18 561 2451 1
18 561 2457 1
18 561 2459 1
18 577 2651 1
18 583 2645 1
18 584 2286 1
18 584 2289 1
18 584 2298 2
18 584 2346 1
18 597 2337 1
18 597 2655 1
18 615 2234 1
18 615 2275 1
19 23 2651 1
19 35 2190 4
19 35 2196 1
19 35 2219 21
19 35 2243 1
19 35 2250 9
19 35 2260 5
19 35 2271 1
19 35 2282 1
19 35 2285 1
19 35 2287 18
19 35 2306 3
19 40 2065 1
19 42 1716 1
19 77 2062 1
19 82 2066 1
19 84 2318 1
19 105 2174 2
19 105 2257 5
19 108 2055 1
19 108 2246 1
19 108 2252 1
19 108 2258 1
19 108 2265 1
19 108 2277 1
19 109 2403 7
19 109 2411 2
19 113 2126 1
19 132 2316 1
19 136 1717 1
19 137 2058 1
19 139 2498 1
19 139 2500 3
19 139 2505 1
19 139 2509 9
19 139 2519 3
19 139 2530 1
19 139 2534 2
19 139 2539 1
19 139 2543 2
19 139 2547 4
19 139 2554 4
19 139 2560 4
19 139 2565 2
19 139 2569 2
19 139 2572 9
19 139 2586 1
19 139 2594 1
19 139 2596 11
19 139 2613 2
19 139 2616 2
19 139 2620 1
19 139 2622 1
19 139 2639 2
19 139 2643 1
19 144 2075 1
19 177 2060 1
19 177 2145 1
19 177 2175 4
19 181 2077 1
19 184 1886 1
19 190 2058 1
19 192 1855 1
19 192 2070 1
19 192 2076 1
19 194 2132 1
19 194 2136 1
19 197 2648 1
19 205 1884 1
19 206 2186 3
19 206 2190 7
19 206 2198 5
19 206 2216 1
19 206 2247 1
19 206 2253 1
19 206 2255 2
19 206 2258 1
19 206 2277 1
19 206 2281 2
19 206 2289 1
19 206 2291 1
19 206 2308 1
19 210 2318 1
19 217 2074 1
19 221 2487 1
19 235 1900 1
19 235 1902 1
19 235 2002 1
19 235 2031 1
19 235 2054 2
19 235 2070 3
19 235 2077 2
19 235 2082 5
19 235 2090 2
19 235 2093 2
19 235 2096 3
19 243 2049 1
19 247 2059 1
19 249 2152 1
19 257 2144 1
19 277 1597 1
19 284 2076 1
19 309 2102 1
19 309 2105 3
19 309 2109 1
19 324 2316 1
19 326 2311 1
19 330 2068 5
19 330 2075 1
19 330 2077 4
19 330 2082 2
19 330 2086 1
19 330 2089 11
19 330 2112 1
19 330 2114 2
19 330 2118 1
19 330 2121 1
19 330 2126 1
19 330 2128 2
19 330 2133 2
19 330 2137 3
19 330 2141 2
19 330 2663 5
19 330 2674 1
19 330 2677 2
19 340 1585 2
19 340 1588 1
19 340 1592 1
19 340 1594 1
19 340 1599 1
19 340 1601 2
19 340 1856 1
19 340 1874 1
19 340 1876 3
19 340 2313 1
19 344 2055 1
19 346 2077 1
19 350 2118 1
19 353 2143 1
19 353 2153 1
19 355 2560 1
19 355 2569 1
19 355 2605 1
19 355 2647 1
19 357 2149 1
19 365 1881 1
19 377 2064 1
19 383 2465 1
19 383 2472 1
19 390 1885 1
19 435 1886 1
19 446 1768 1
19 456 1711 1
19 472 2075 1
19 472 2653 1
19 483 2055 1
19 483 2486 2
19 483 2648 1
19 486 2149 1
19 491 2102 2
19 492 2125 1
19 499 2075 1
19 502 2071 2
19 533 1891 2
19 533 1894 3
19 533 1904 2
19 533 1935 3
19 533 1939 7
19 533 1947 4
19 533 1952 3
19 533 1956 2
19 533 1959 1
19 533 1964 1
19 533 1966 1
19 533 1985 1
19 533 1999 2
19 538 2137 1
19 540 2062 1
19 543 2060 1
19 546 1887 1
19 547 1713 6
19 547 1884 3
19 547 2314 2
19 547 2482 6
19 547 2649 1
19 547 2652 6
19 579 2310 1
19 588 2123 1
19 593 2177 2
19 593 2483 1
20 21 1881 1
20 41 2316 1
20 46 2055 1
20 47 2580 1
20 47 2585 13
20 47 2608 2
20 59 2156 1
20 66 2319 1
20 72 2418 1
20 79 2288 1
20 83 1553 3
20 83 1557 2
20 83 1560 1
20 83 1562 1
20 83 1578 1
20 83 1584 2
20 83 1603 1
20 83 1606 14
20 83 1625 2
20 83 1629 3
20 83 1634 2
20 83 1638 1
20 83 1640 5
20 83 1646 15
20 83 1662 2
20 83 1666 1
20 83 1668 1
20 83 1671 6
20 83 1686 1
20 83 1690 1
20 83 1692 5
20 83 1708 1
20 101 2480 1
20 104 2049 2
20 107 2225 1
20 115 2481 1
20 127 2234 1
20 143 2055 1
20 143 2087 1
20 143 2114 2
20 143 2139 1
20 152 2465 1
20 152 2467 1
20 152 2469 2
20 157 1556 3
20 157 1560 1
20 157 1562 2
20 157 1567 2
20 157 1570 2
20 157 1573 15
20 157 1589 4
20 157 1594 3
20 157 1600 2
20 157 1605 5
20 157 1611 4
20 157 1627 2
20 157 1630 12
20 157 1646 2
20 157 1649 2
20 157 1652 4
20 157 1660 5
20 157 1666 3
20 157 1671 6
20 157 1680 1
20 157 1683 1
20 157 1685 3
20 157 1691 16
20 157 1708 2
20 175 2053 1
20 180 2310 1
20 192 2478 1
20 193 2050 1
20 198 2309 1
20 205 2655 1
20 231 2325 2
20 231 2329 3
20 231 2334 3
20 231 2338 2
20 231 2341 1
20 231 2343 3
20 231 2384 6
20 231 2391 1
20 231 2394 2
20 231 2399 2
20 231 2408 1
20 231 2419 1
20 231 2437 1
20 231 2444 3
20 231 2477 1
20 232 1881 1
20 235 2050 1
20 243 2051 1
20 246 2310 1
20 256 2068 1
20 256 2088 1
20 256 2116 1
20 258 1741 1
20 258 1748 1
20 258 1750 1
20 261 2606 1
20 266 2217 1
20 267 2485 1
20 267 2489 7
20 267 2505 2
20 267 2517 2
20 267 2523 5
20 267 2530 4
20 267 2540 5
20 267 2546 6
20 267 2555 1
20 267 2557 1
20 267 2559 1
20 267 2566 18
20 267 2585 3
20 267 2593 5
20 267 2600 7
20 267 2608 2
20 267 2612 1
20 267 2619 2
20 267 2623 1
20 267 2626 5
20 267 2632 7
20 267 2642 6
20 284 1723 2
20 284 1727 2
20 284 1846 1
20 284 1879 1
20 313 1860 1
20 313 2312 1
20 317 1560 1
20 317 1562 2
20 317 1565 6
20 317 1574 1
20 317 1603 1
20 317 1612 2
20 317 1634 3
20 321 1796 2
20 321 1803 2
20 324 1556 1
20 353 1784 1
20 353 1879 2
20 357 2049 1
20 364 2243 1
20 395 1893 12
20 395 1908 2
20 395 1913 8
20 395 1928 2
20 395 1936 1
20 395 1939 7
20 395 1948 1
20 395 1951 6
20 395 1958 9
20 395 1973 17
20 395 1992 20
20 395 2013 27
20 395 2042 2
20 407 2310 1
20 424 2650 1
20 435 2235 1
20 469 2052 1
20 474 2049 1
20 494 2477 1
20 504 2332 1
20 508 2310 1
20 515 1740 1
20 543 2602 1
20 546 1896 1
20 546 1902 2
20 546 1908 3
20 546 1915 1
20 546 1919 1
20 546 1948 3
20 546 1975 1
20 546 1980 6
20 546 1989 1
20 546 1997 14
20 546 2038 1
20 546 2046 2
20 546 2431 1
20 550 2565 2
20 558 2049 1
20 588 2414 1
20 588 2422 1
20 588 2433 2
20 588 2450 1
21 46 2325 1
21 46 2466 1
21 48 1750 1
21 72 2339 3
21 72 2343 2
21 102 2072 1
21 104 1715 1
21 104 1748 1
21 105 2069 1
21 105 2317 1
21 105 2390 1
21 105 2447 1
21 105 2466 4
21 120 2096 1
21 156 2118 1
21 159 2327 1
21 159 2329 1
21 192 2105 1
21 193 2071 1
21 206 2323 1
21 206 2343 1
21 231 2478 1
21 241 1712 1
21 245 2060 1
21 245 2130 1
21 247 2218 1
21 257 1851 1
21 263 2062 2
21 263 2066 1
21 263 2070 1
21 263 2072 1
21 263 2076 1
21 263 2078 1
21 263 2080 1
21 263 2087 1
21 263 2089 1
21 263 2095 1
21 263 2097 7
21 263 2105 4
21 263 2110 1
21 263 2113 4
21 263 2118 1
21 263 2121 3
21 263 2125 2
21 263 2130 7
21 263 2139 1
21 263 2141 3
21 263 2171 1
21 263 2185 1
21 263 2233 1
21 263 2255 1
21 284 2122 2
21 284 2130 1
21 296 2343 1
21 318 2322 1
21 326 2340 1
21 326 2342 2
21 333 1711 1
21 334 2413 1
21 334 2436 1
21 334 2444 1
21 334 2451 1
21 346 2109 1
21 363 1760 1
21 363 1821 1
21 398 1759 1
21 398 1761 1
21 404 2110 1
21 404 2113 1
21 404 2115 1
21 404 2121 2
21 404 2129 1
21 405 1719 1
21 405 1748 1
21 436 2406 1
21 436 2413 1
21 436 2426 1
21 436 2428 1
21 436 2447 1
21 436 2453 1
21 436 2457 1
21 441 2479 1
21 484 1775 1
21 491 2123 1
21 508 1840 1
21 519 2103 1
21 525 1828 1
21 525 1844 1
21 537 2060 3
21 537 2066 1
21 537 2068 1
21 537 2070 1
21 548 1752 1
21 557 1867 2
21 559 2101 1
21 561 2254 1
21 561 2315 1
21 561 2317 1
21 561 2320 1
21 561 2466 1
21 576 1788 1
21 576 1794 2
21 577 1753 1
21 580 2076 1
21 580 2082 1
21 580 2088 1
21 580 2121 1
21 580 2126 1
21 580 2129 1
21 587 1815 1
21 587 1824 1
21 587 1860 1
21 587 1862 1
21 587 1872 1
21 588 1540 1
21 588 1548 1
21 588 1560 1
21 602 2322 1
21 602 2353 1
21 605 2387 1
21 605 2389 1
21 605 2399 1
21 605 2448 1
21 605 2451 1
21 605 2457 1
21 605 2460 2
21 606 2080 1
21 606 2126 1
21 606 2131 1
21 606 2326 1
21 610 1871 1
21 611 2149 1
22 43 1710 1
22 43 2287 1
22 45 1712 1
22 45 1887 1
22 45 1890 1
22 45 1893 1
22 45 1908 1
22 45 1993 1
22 45 2035 2
22 45 2039 5
22 45 2233 1
22 45 2248 1
22 45 2268 1
22 45 2283 2
22 45 2302 1
22 45 2304 1
22 65 2223 1
22 70 2084 2
22 70 2095 16
22 70 2122 2
22 70 2128 1
22 70 2131 1
22 70 2134 1
22 70 2150 2
22 70 2158 1
22 70 2173 1
22 70 2180 1
22 70 2183 1
22 70 2193 4
22 70 2227 11
22 70 2239 1
22 70 2248 1
22 70 2254 1
22 70 2269 1
22 70 2280 2
22 70 2283 1
22 70 2304 1
22 70 2462 1
22 74 1707 1
22 77 2311 2
22 79 2431 1
22 97 1706 3
22 97 2137 1
22 97 2179 1
22 97 2227 12
22 97 2240 1
22 97 2243 5
22 97 2463 1
22 116 2230 1
22 116 2486 1
22 116 2495 1
22 116 2509 1
22 116 2513 1
22 116 2526 1
22 116 2628 1
22 116 2640 2
22 117 1687 1
22 117 1708 1
22 117 2668 1
22 131 2038 3
22 141 2290 1
22 145 2303 1
22 154 1899 1
22 154 1903 1
22 154 2038 1
22 154 2042 1
22 154 2270 1
22 156 1892 3
22 156 2038 1
22 159 1911 1
22 159 1914 1
22 164 2642 4
22 223 1755 1
22 223 2306 1
22 225 2432 1
22 272 2223 1
22 273 2226 1
22 276 2313 1
22 280 2061 1
22 280 2063 3
22 285 1902 1
22 285 1912 1
22 285 1914 1
22 285 1927 2
22 285 1952 1
22 285 1955 1
22 285 1958 2
22 285 1962 2
22 285 1973 1
22 285 1978 2
22 285 1988 1
22 285 1991 1
22 285 2647 1
22 285 2649 1
22 286 2059 1
22 286 2463 1
22 286 2649 1
22 286 2651 1
22 286 2667 1
22 293 1881 1
22 293 2460 1
22 293 2782 1
22 302 1719 1
22 302 1721 1
22 302 1723 1
22 302 1737 1
22 302 1741 2
22 310 1686 1
22 325 2226 8
22 325 2241 1
22 325 2247 2
22 342 2308 1
22 342 2463 1
22 343 1690 1
22 360 1628 1
22 360 1636 1
22 360 1651 1
22 360 1656 1
22 360 1665 1
22 360 1686 1
22 360 1901 1
22 360 1916 1
22 360 1919 1
22 360 1924 2
22 360 1933 1
22 360 1947 1
22 360 1951 1
22 360 2479 2
22 360 2516 1
22 360 2518 1
22 364 1897 1
22 364 1900 1
22 364 2042 2
22 365 2646 1
22 383 2646 1
22 399 2187 1
22 413 2413 1
22 416 2283 1
22 416 2285 1
22 416 2288 1
22 416 2292 1
22 430 2221 2
22 431 2646 1
22 435 2322 1
22 435 2334 1
22 456 2488 1
22 461 2261 2
22 461 2279 1
22 475 2507 1
22 497 2219 2
22 516 2064 1
22 516 2085 1
22 516 2104 5
22 516 2110 1
22 516 2122 1
22 516 2143 1
22 516 2180 1
22 516 2188 3
22 516 2315 3
22 516 2323 3
22 516 2328 4
22 516 2345 7
22 516 2356 1
22 516 2359 1
22 516 2382 3
22 516 2386 1
22 516 2388 1
22 516 2392 1
22 516 2413 3
22 516 2451 1
22 516 2456 3
22 516 2461 1
22 516 2465 3
22 516 2477 1
22 517 2672 7
22 517 2682 1
22 517 2684 7
22 517 2693 1
22 517 2696 1
22 517 2699 1
22 517 2701 1
22 517 2704 1
22 517 2707 3
22 517 2711 1
22 517 2713 4
22 517 2720 3
22 517 2726 43
22 517 2770 1
22 517 2773 1
22 517 2775 7
22 532 1763 1
22 532 1907 1
22 539 1747 1
22 539 1831 1
22 539 2655 1
22 542 2057 2
22 560 2339 1
22 560 2341 5
22 560 2350 1
22 560 2354 2
22 560 2374 2
22 560 2382 1
22 560 2387 1
22 560 2389 1
22 560 2391 1
22 560 2428 1
22 560 2466 2
22 564 2258 1
22 564 2288 1
22 571 1887 1
22 571 2018 1
22 571 2043 1
23 33 2313 1
23 38 2228 2
23 38 2243 1
23 38 2255 2
23 41 1731 17
23 41 1750 1
23 41 1754 3
23 41 1759 22
23 41 1782 27
23 41 1813 4
23 41 1819 2
23 41 1822 3
23 41 1828 3
23 41 1836 1
23 41 1843 1
23 41 1847 3
23 41 1853 1
23 41 1855 8
23 41 1870 4
23 41 1875 4
23 45 2065 2
23 45 2068 10
23 45 2104 1
23 49 1880 1
23 49 1969 1
23 53 1883 1
23 69 1632 1
23 85 2217 1
23 93 2651 1
23 95 2479 1
23 122 2651 1
23 128 2054 1
23 130 2304 1
23 135 1750 1
23 135 2651 3
23 138 2106 1
23 138 2108 1
23 139 2656 1
23 141 1586 1
23 141 1590 1
23 141 1599 5
23 141 1701 1
23 152 2055 2
23 152 2163 1
23 152 2213 1
23 152 2312 1
23 162 1712 1
23 166 2605 1
23 176 2108 1
23 176 2110 1
23 176 2172 1
23 176 2174 1
23 176 2177 3
23 176 2182 2
23 176 2185 8
23 180 2735 48
23 185 2263 2
23 185 2266 3
23 185 2284 5
23 187 1945 1
23 187 1949 1
23 187 1953 1
23 187 1964 1
23 187 2035 4
23 187 2048 1
23 196 2655 2
23 196 2658 2
23 196 2661 3
23 203 1827 1
23 223 2222 1
23 229 2231 1
23 229 2233 2
23 229 2240 4
23 229 2249 3
23 229 2255 1
23 229 2258 2
23 229 2267 1
23 229 2270 1
23 229 2275 4
23 229 2281 1
23 229 2293 2
23 229 2310 1
23 238 1713 1
23 250 2235 4
23 250 2241 1
23 255 2227 1
23 270 2172 1
23 270 2208 1
23 273 1718 1
23 273 2311 1
23 288 2379 3
23 288 2445 1
23 288 2458 1
23 288 2499 6
23 288 2506 6
23 288 2514 5
23 288 2520 1
23 288 2523 7
23 288 2531 12
23 288 2546 1
23 288 2550 1
23 288 2552 13
23 288 2566 10
23 288 2580 2
23 288 2583 1
23 288 2585 1
23 288 2587 2
23 294 2381 1
23 294 2485 1
23 294 2665 1
23 301 2480 2
23 301 2640 2
23 303 2241 1
23 303 2243 1
23 303 2246 3
23 303 2255 12
23 303 2272 2
23 303 2291 1
23 303 2294 1
23 329 2050 2
23 329 2321 1
23 329 2485 1
23 329 2492 1
23 329 2642 5
23 343 2102 1
23 343 2104 1
23 343 2184 1
23 347 2325 1
23 347 2365 1
23 347 2410 1
23 347 2412 5
23 347 2440 1
23 347 2445 1
23 347 2485 1
23 357 2312 1
23 368 2156 1
23 368 2158 1
23 368 2200 1
23 368 2208 1
23 376 2480 1
23 376 2482 2
23 406 2051 1
23 417 2057 1
23 417 2109 1
23 417 2111 1
23 417 2489 1
23 417 2495 1
23 417 2605 1
23 417 2623 2
23 417 2627 4
23 417 2650 1
23 421 2060 1
23 421 2066 1
23 421 2206 1
23 421 2212 1
23 421 2229 1
23 421 2232 4
23 421 2239 1
23 421 2241 1
23 421 2245 1
23 421 2256 3
23 421 2263 1
23 421 2289 1
23 428 1825 1
23 431 2222 1
23 444 2480 1
23 446 2108 1
23 446 2111 1
23 446 2218 1
23 461 1755 1
23 461 2605 1
23 464 2783 1
23 496 1718 1
23 496 2102 3
23 496 2146 1
23 498 2119 1
23 498 2122 1
23 498 2125 2
23 498 2257 1
23 505 2057 1
23 544 1724 1
23 544 1824 1
23 553 2309 1
23 554 2494 1
23 554 2634 1
23 578 1883 2
23 578 2052 1
23 578 2150 1
23 578 2153 1
23 578 2155 2
23 578 2158 2
23 578 2164 2
23 578 2167 6
23 578 2174 2
23 578 2178 2
23 578 2184 1
23 578 2186 4
23 578 2192 6
23 578 2305 1
23 587 2491 1
23 591 2323 1
23 591 2326 7
23 591 2336 3
23 591 2341 1
24 25 2285 1
24 28 1885 1
24 28 2002 1
24 50 2652 1
24 100 2680 3
24 100 2685 2
24 100 2688 1
24 100 2737 1
24 100 2765 1
24 122 1742 1
24 179 1893 5
24 179 1900 1
24 179 1902 15
24 179 1924 3
24 179 1928 16
24 179 1945 7
24 179 1960 1
24 179 1963 2
24 179 1971 3
24 179 1976 4
24 179 1981 2
24 179 1987 4
24 179 1992 6
24 179 2045 2
24 183 2144 1
24 184 2340 1
24 184 2370 1
24 184 2374 1
24 184 2397 1
24 184 2441 1
24 184 2443 2
24 184 2447 4
24 184 2452 1
24 184 2457 1
24 184 2459 1
24 231 1885 1
24 234 2338 3
24 234 2342 1
24 234 2344 2
24 234 2374 8
24 234 2386 1
24 234 2408 1
24 234 2425 1
24 234 2429 1
24 234 2445 4
24 234 2450 4
24 234 2455 1
24 244 1713 1
24 244 2166 1
24 244 2192 1
24 244 2217 3
24 244 2274 1
24 249 1984 1
24 262 2025 6
24 262 2281 1
24 262 2284 4
24 262 2293 1
24 289 1720 1
24 289 2332 1
24 304 1984 1
24 304 2481 1
24 318 1585 3
24 318 1590 2
24 318 1593 1
24 318 1604 3
24 318 1617 1
24 318 1619 2
24 318 1624 2
24 318 1630 1
24 318 1636 1
24 318 1706 3
24 318 1984 1
24 328 2048 1
24 331 2338 1
24 351 2652 1
24 355 2362 1
24 367 2477 1
24 373 1718 1
24 373 1743 1
24 373 1867 6
24 376 2312 1
24 389 1885 1
24 389 2147 1
24 389 2242 1
24 391 1886 1
24 391 2027 1
24 391 2056 1
24 391 2066 1
24 391 2069 1
24 391 2085 1
24 391 2282 1
24 391 2285 1
24 425 2345 2
24 425 2348 1
24 425 2350 4
24 425 2355 2
24 425 2439 1
24 436 1625 1
24 442 1722 5
24 442 1869 4
24 442 1874 1
24 462 1721 1
24 462 1733 1
24 462 1811 1
24 462 1822 1
24 462 1874 1
24 462 1878 1
24 467 1962 1
24 467 1969 1
24 467 2019 4
24 467 2025 2
24 467 2033 1
24 467 2038 1
24 467 2652 1
24 467 2754 1
24 470 2651 1
24 479 1582 3
24 479 1592 2
24 479 1598 8
24 479 1607 1
24 479 1622 1
24 491 1875 1
24 493 1607 1
24 493 1610 2
24 493 1616 1
24 493 1618 2
24 493 1622 1
24 493 1626 2
24 493 1648 1
24 495 1886 1
24 495 1979 1
24 503 1886 1
24 503 1967 2
24 510 2415 1
24 510 2430 1
24 521 2306 1
24 525 1983 2
24 525 2022 5
24 525 2279 1
24 525 2485 1
24 525 2647 1
24 526 2485 1
24 526 2652 1
24 533 2373 2
24 583 1796 1
24 583 1828 1
24 583 2647 1
24 583 2650 1
24 602 2651 1
24 615 2224 1
24 615 2227 1
24 615 2280 1
24 615 2292 2
24 615 2295 1
24 615 2297 1
24 615 2307 1
25 50 2267 1
25 56 1689 1
25 61 2517 1
25 87 1650 2
25 87 1658 3
25 87 1673 4
25 87 1680 1
25 87 1682 5
25 87 1688 1
25 87 1704 1
25 90 2051 1
25 92 2603 1
25 92 2628 1
25 94 2240 1
25 94 2244 1
25 104 1698 1
25 122 2058 1
25 122 2115 3
25 122 2185 1
25 122 2187 1
25 122 2190 1
25 122 2193 2
25 126 1878 1
25 147 2574 1
25 148 2195 1
25 148 2217 1
25 158 2237 20
25 158 2264 2
25 158 2268 1
25 158 2286 1
25 158 2288 1
25 158 2291 3
25 158 2297 1
25 158 2299 1
25 158 2301 4
25 158 2306 1
25 170 2059 2
25 170 2072 1
25 170 2077 1
25 170 2079 2
25 170 2140 1
25 170 2146 1
25 170 2152 1
25 170 2155 1
25 170 2159 1
25 170 2169 1
25 188 2314 1
25 191 1711 1
25 198 2190 1
25 205 2312 1
25 206 2311 1
25 208 2138 1
25 215 2332 1
25 215 2341 8
25 215 2381 2
25 215 2385 2
25 215 2392 7
25 215 2403 5
25 215 2424 2
25 215 2428 11
25 215 2460 1
25 228 2537 1
25 228 2625 2
25 228 2628 1
25 228 2653 1
25 234 2291 1
25 286 2312 1
25 296 1650 1
25 296 1652 1
25 296 1657 4
25 296 1663 4
25 296 1668 3
25 296 1672 18
25 296 1707 1
25 301 1650 3
25 301 1656 8
25 301 1669 4
25 301 1676 1
25 315 2312 1
25 331 2498 1
25 331 2581 2
25 341 1718 2
25 341 1726 1
25 341 1830 1
25 341 1935 2
25 341 1940 1
25 341 1947 1
25 341 1949 1
25 341 1959 1
25 341 1963 2
25 341 1969 2
25 341 1977 1
25 341 1986 4
25 341 2019 1
25 351 2287 1
25 351 2297 1
25 351 2301 2
25 353 2477 1
25 355 2681 1
25 355 2695 1
25 355 2697 18
25 355 2716 10
25 355 2728 2
25 355 2731 1
25 355 2734 1
25 355 2738 1
25 355 2762 2
25 355 2778 2
25 373 2613 3
25 390 2257 1
25 391 2223 1
25 391 2225 2
25 391 2233 2
25 391 2237 1
25 391 2240 2
25 391 2249 4
25 391 2258 2
25 391 2270 10
25 391 2284 1
25 391 2288 2
25 391 2294 1
25 391 2302 3
25 427 2483 2
25 432 2605 1
25 441 2230 11
25 441 2242 1
25 441 2244 8
25 441 2253 2
25 441 2287 2
25 441 2291 2
25 441 2294 3
25 441 2301 1
25 441 2304 1
25 460 2492 1
25 460 2582 1
25 462 2296 1
25 471 2501 2
25 471 2540 1
25 471 2545 1
25 471 2569 2
25 471 2581 2
25 471 2611 1
25 471 2633 1
25 497 2487 1
25 497 2611 3
25 504 2054 1
25 510 2088 1
25 510 2097 1
25 510 2127 2
25 520 2053 1
25 520 2055 1
25 520 2218 3
25 521 2307 1
25 525 2295 1
25 525 2297 1
25 525 2299 1
25 533 2106 1
25 533 2113 1
25 533 2199 1
25 537 2659 2
25 537 2680 3
25 537 2684 1
25 537 2693 1
25 537 2697 1
25 537 2704 1
25 554 2229 1
25 554 2652 1
25 556 2226 1
25 556 2230 1
25 556 2261 2
25 556 2286 3
25 556 2291 1
25 556 2297 1
25 573 2015 1
25 604 2101 1
25 604 2105 1
25 604 2108 2
25 604 2116 1
25 604 2120 3
25 604 2196 1
25 604 2203 1
25 604 2216 1
25 604 2288 1
25 604 2294 4
25 604 2300 1
25 604 2303 1
25 611 2035 1
26 31 1868 1
26 39 2063 1
26 49 2313 1
26 53 2059 1
26 68 1916 1
26 68 1921 1
26 68 1923 1
26 76 2487 1
26 79 1674 1
26 79 1676 4
26 98 2182 1
26 98 2184 1
26 135 1825 1
26 144 2055 1
26 144 2064 2
26 144 2069 1
26 144 2124 3
26 148 2652 1
26 155 2490 1
26 160 2781 1
26 166 2047 1
26 169 2778 1
26 171 2313 1
26 203 1737 3
26 203 1742 1
26 203 1750 1
26 203 1784 3
26 203 1806 1
26 204 1890 1
26 204 1899 20
26 204 1929 1
26 205 2144 1
26 213 2478 1
26 218 2057 1
26 231 2108 1
26 238 2047 1
26 238 2569 1
26 252 2657 2
26 252 2778 1
26 259 1935 2
26 259 1941 1
26 259 1985 1
26 259 2019 3
26 259 2038 1
26 259 2040 1
26 259 2044 2
26 259 2142 1
26 259 2155 1
26 259 2164 2
26 259 2167 2
26 259 2170 8
26 259 2179 3
26 259 2187 1
26 259 2189 1
26 259 2191 19
26 259 2214 3
26 259 2222 29
26 259 2258 11
26 259 2270 17
26 259 2288 7
26 259 2303 3
26 259 2309 1
26 278 1885 4
26 278 1932 1
26 278 1972 1
26 278 1996 2
26 278 2001 3
26 278 2008 7
26 278 2016 4
26 278 2022 11
26 278 2034 1
26 278 2044 4
26 278 2489 2
26 291 2314 1
26 292 2487 1
26 295 2114 4
26 297 2145 1
26 319 2482 1
26 319 2658 1
26 327 1955 1
26 333 1935 1
26 342 1933 1
26 347 2482 1
26 359 1877 1
26 368 1672 1
26 369 2314 1
26 369 2484 1
26 377 2074 1
26 408 2150 2
26 411 2484 1
26 412 1825 1
26 416 2486 1
26 446 2490 1
26 446 2537 1
26 446 2574 1
26 446 2615 1
26 446 2630 1
26 446 2649 2
26 446 2652 3
26 447 2056 1
26 456 1944 1
26 472 2066 1
26 476 2652 1
26 486 2061 1
26 486 2063 4
26 486 2068 2
26 492 2648 1
26 492 2651 1
26 502 2063 1
26 502 2067 2
26 535 2141 1
26 540 2073 1
26 564 2315 1
26 572 2659 1
26 597 2651 1
26 603 2074 1
26 612 2317 1
26 612 2779 2
26 617 1931 1
27 30 2312 1
27 40 1719 1
27 46 1883 1
27 67 1938 1
27 83 2106 1
27 87 1712 1
27 88 2061 4
27 97 2050 1
27 102 1709 1
27 148 1883 1
27 148 1887 1
27 157 2057 1
27 157 2417 1
27 157 2467 1
27 164 1882 1
27 166 2097 1
27 213 2149 2
27 213 2152 1
27 213 2308 1
27 228 1972 1
27 228 2048 1
27 228 2322 1
27 228 2333 3
27 228 2338 1
27 228 2344 2
27 228 2417 1
27 228 2419 6
27 228 2426 1
27 228 2428 5
27 228 2434 8
27 228 2455 8
27 228 2469 1
27 228 2475 2
27 242 1694 16
27 265 1714 1
27 277 2158 1
27 294 2050 1
27 300 2074 1
27 318 2511 1
27 324 1792 1
27 324 1931 1
27 332 2058 1
27 332 2061 1
27 357 2308 1
27 381 2418 2
27 381 2421 1
27 381 2423 1
27 381 2426 14
27 381 2462 1
27 404 2341 1
27 404 2353 1
27 408 1887 1
27 437 1936 1
27 474 2053 1
27 474 2106 1
27 486 2561 1
27 486 2577 1
27 486 2589 1
27 507 2047 1
27 510 2516 1
27 538 2054 1
27 568 2054 1
27 573 1735 1
27 573 1751 1
27 573 1759 1
27 573 1770 1
27 573 1778 1
27 573 1781 1
27 573 1784 3
27 573 1807 1
27 573 1991 1
27 585 2315 1
27 606 2499 2
27 606 2620 2
27 606 2623 1
27 615 2648 1
28 31 2525 1
28 42 2524 1
28 79 2783 1
28 85 1816 1
28 135 2478 1
28 137 2051 1
28 177 2481 1
28 179 1916 1
28 179 1940 7
28 179 1960 1
28 179 1963 1
28 179 1988 3
28 179 1992 1
28 179 1994 4
28 185 1879 1
28 198 1709 1
28 225 2657 2
28 225 2666 1
28 225 2782 1
28 231 1984 1
28 234 1881 1
28 254 1796 1
28 286 2436 1
28 299 2458 1
28 325 2672 1
28 325 2682 5
28 325 2688 1
28 325 2695 5
28 325 2701 2
28 325 2705 2
28 325 2709 1
28 325 2780 1
28 342 2782 1
28 392 1788 8
28 392 1844 19
28 392 1867 5
28 392 2650 6
28 399 2666 1
28 406 2438 12
28 406 2452 1
28 406 2457 1
28 406 2464 1
28 406 2471 1
28 406 2657 1
28 413 2411 1
28 413 2421 1
28 425 2038 1
28 456 2658 1
28 504 1796 1
28 539 2421 1
28 560 2669 1
29 31 2653 1
29 51 2647 2
29 99 2159 11
29 99 2171 3
29 99 2180 2
29 99 2185 1
29 99 2187 1
29 99 2189 12
29 107 2115 1
29 113 2033 1
29 113 2047 1
29 113 2051 1
29 138 2055 2
29 149 2783 1
29 155 2313 1
29 168 2573 1
29 168 2624 1
29 168 2626 1
29 168 2636 1
29 219 2583 1
29 227 2657 1
29 235 2118 1
29 237 2581 3
29 237 2611 1
29 246 2319 1
29 248 2148 1
29 248 2488 3
29 248 2645 1
29 250 2650 1
29 259 2493 1
29 259 2495 2
29 259 2637 1
29 259 2639 5
29 289 2508 1
29 289 2633 1
29 295 2056 1
29 295 2312 1
29 315 2485 2
29 315 2589 1
29 315 2593 2
29 315 2644 2
29 346 2305 3
29 368 2651 1
29 406 1918 1
29 406 1950 1
29 412 2065 1
29 416 2480 1
29 429 2650 1
29 448 2300 1
29 464 2312 1
29 464 2314 1
29 519 1615 1
29 544 2478 1
29 557 2594 2
29 557 2602 1
29 557 2604 1
29 557 2619 1
30 33 2145 1
30 35 1868 1
30 37 1715 1
30 39 1877 2
30 50 2050 1
30 72 2059 1
30 72 2061 1
30 73 2103 1
30 84 1877 1
30 88 2113 1
30 93 2175 1
30 101 2484 1
30 118 2165 1
30 118 2168 1
30 118 2170 2
30 118 2230 1
30 118 2236 2
30 118 2239 1
30 118 2293 7
30 144 2083 1
30 147 1888 1
30 173 2312 1
30 174 2092 2
30 188 2317 1
30 188 2459 1
30 194 2050 1
30 195 2053 1
30 201 1879 1
30 206 2692 1
30 207 2669 1
30 208 1889 1
30 208 1954 1
30 208 1964 1
30 208 1968 1
30 208 1971 1
30 210 2644 1
30 210 2662 1
30 210 2678 1
30 212 1715 1
30 215 2230 1
30 215 2668 1
30 235 2044 1
30 235 2659 1
30 248 2282 1
30 248 2284 1
30 255 1881 1
30 257 2045 1
30 257 2427 1
30 257 2461 1
30 260 2116 5
30 260 2125 1
30 263 1711 1
30 267 2085 1
30 275 2048 1
30 275 2052 1
30 275 2054 1
30 275 2058 1
30 275 2064 1
30 275 2067 3
30 275 2071 1
30 275 2073 9
30 275 2083 1
30 275 2086 3
30 275 2093 1
30 275 2095 2
30 275 2098 2
30 275 2101 4
30 275 2113 1
30 275 2140 2
30 289 2671 1
30 311 2247 1
30 313 2494 1
30 313 2497 2
30 313 2529 1
30 313 2533 3
30 313 2551 7
30 313 2578 3
30 313 2608 2
30 313 2613 9
30 313 2626 2
30 313 2642 5
30 313 2667 1
30 322 2044 3
30 330 2299 1
30 331 2657 1
30 346 2123 1
30 346 2132 1
30 353 2653 1
30 353 2662 1
30 353 2675 1
30 353 2709 1
30 353 2727 2
30 361 2108 2
30 364 2674 1
30 364 2710 1
30 364 2715 1
30 364 2733 1
30 364 2739 1
30 364 2749 1
30 364 2756 1
30 364 2772 1
30 383 1896 33
30 383 1932 13
30 383 1946 1
30 383 1953 2
30 383 1956 1
30 383 1958 29
30 383 1988 37
30 383 2027 1
30 383 2031 14
30 383 2481 1
30 408 2062 1
30 409 2665 1
30 409 2683 1
30 409 2709 1
30 409 2744 2
30 416 1723 1
30 416 2055 1
30 422 2058 1
30 422 2284 1
30 422 2292 1
30 445 2084 1
30 460 2482 1
30 465 2564 1
30 469 2488 1
30 469 2670 1
30 472 2083 1
30 487 1989 1
30 487 1995 1
30 487 2005 2
30 487 2008 1
30 487 2022 3
30 487 2033 2
30 487 2043 1
30 491 1986 2
30 491 1989 1
30 491 1991 1
30 491 1993 1
30 491 2029 2
30 491 2035 1
30 491 2044 1
30 491 2046 1
30 495 2313 1
30 515 1880 1
30 524 1725 143
30 538 2306 1
30 540 2162 1
30 546 2284 1
30 550 2092 1
30 552 1872 1
30 559 2665 1
30 562 2130 1
30 566 2041 1
30 579 1721 1
30 580 2248 1
30 599 2054 1
30 606 2087 1
30 608 1719 1
30 615 2311 1
31 38 2289 1
31 41 2630 1
31 42 2524 1
31 42 2595 1
31 43 2064 1
31 43 2066 1
31 43 2068 1
31 43 2071 3
31 43 2075 2
31 43 2078 1
31 43 2081 1
31 43 2086 1
31 43 2090 1
31 43 2093 1
31 43 2095 3
31 43 2100 2
31 43 2105 1
31 43 2107 1
31 43 2114 1
31 43 2116 1
31 43 2125 1
31 43 2127 1
31 43 2133 3
31 43 2138 1
31 43 2141 2
31 43 2146 1
31 43 2148 2
31 43 2154 1
31 43 2157 2
31 43 2165 2
31 43 2168 1
31 43 2170 13
31 43 2184 1
31 43 2188 2
31 43 2196 1
31 43 2198 1
31 43 2200 2
31 43 2208 1
31 43 2210 3
31 51 2352 1
31 51 2461 1
31 62 1884 1
31 76 1883 1
31 85 2266 1
31 85 2269 5
31 85 2280 3
31 85 2288 1
31 85 2294 1
31 85 2300 1
31 108 1711 1
31 117 2128 1
31 133 2222 1
31 138 2225 6
31 138 2235 3
31 138 2239 7
31 138 2247 3
31 138 2251 1
31 138 2253 5
31 138 2260 3
31 138 2265 2
31 138 2781 1
31 146 1589 1
31 146 1610 2
31 146 1621 1
31 155 1684 1
31 155 2244 1
31 168 2288 1
31 171 1890 2
31 171 1893 1
31 171 1909 1
31 171 1926 1
31 171 1951 4
31 171 1966 1
31 171 1968 3
31 171 2006 1
31 171 2008 3
31 171 2018 1
31 171 2033 1
31 171 2489 2
31 171 2497 3
31 171 2522 1
31 171 2542 1
31 171 2544 3
31 171 2551 2
31 171 2554 4
31 171 2560 3
31 171 2565 1
31 171 2584 1
31 171 2614 5
31 171 2621 5
31 171 2627 3
31 171 2631 1
31 171 2633 13
31 191 1837 1
31 196 2220 1
31 201 2422 1
31 203 1870 1
31 205 1884 1
31 207 2273 1
31 211 2309 1
31 211 2453 1
31 211 2461 1
31 218 2005 1
31 223 2056 1
31 227 1589 1
31 227 2085 1
31 250 1698 1
31 250 1706 1
31 251 2320 4
31 251 2325 2
31 251 2328 1
31 251 2467 1
31 251 2469 2
31 260 2474 1
31 266 2067 3
31 266 2080 1
31 266 2097 1
31 266 2112 1
31 266 2125 1
31 266 2130 1
31 266 2144 1
31 266 2154 1
31 266 2156 1
31 266 2158 2
31 266 2164 3
31 266 2173 7
31 266 2183 2
31 266 2187 1
31 266 2189 2
31 266 2193 2
31 266 2196 1
31 266 2201 1
31 266 2210 3
31 268 2050 2
31 268 2523 1
31 268 2529 1
31 276 1712 1
31 280 1778 1
31 280 1783 1
31 285 2310 1
31 292 2655 1
31 292 2773 1
31 294 1778 1
31 294 1784 2
31 318 2056 1
31 337 1885 1
31 378 2424 1
31 379 2428 1
31 379 2431 1
31 383 2288 1
31 391 2328 1
31 391 2477 1
31 401 2265 1
31 401 2321 1
31 401 2323 1
31 409 2438 1
31 412 1871 1
31 417 2223 1
31 426 1884 1
31 437 2318 2
31 437 2476 1
31 464 2258 1
31 464 2487 1
31 478 2323 2
31 489 1994 1
31 489 2049 3
31 489 2053 1
31 489 2310 4
31 489 2525 2
31 489 2586 1
31 489 2593 2
31 489 2605 1
31 489 2648 1
31 493 2323 1
31 493 2381 2
31 493 2477 2
31 504 2057 1
31 519 1673 1
31 520 2414 1
31 520 2437 1
31 520 2443 1
31 530 2290 1
31 530 2321 4
31 530 2391 1
31 530 2449 1
31 530 2469 1
31 532 2310 1
31 542 1870 1
31 544 2234 9
31 544 2246 11
31 544 2260 7
31 578 2223 1
31 582 2269 2
31 582 2272 3
31 582 2286 1
31 582 2316 1
32 35 1572 1
32 43 1712 1
32 46 1572 1
32 46 1575 1
32 46 1579 1
32 54 1571 1
32 54 1579 2
32 54 1582 2
32 63 2031 1
32 70 2010 1
32 72 1572 1
32 76 2051 1
32 105 1571 2
32 108 1571 2
32 108 1574 1
32 110 1887 1
32 110 1898 1
32 110 2037 1
32 110 2042 7
32 122 1883 1
32 125 1571 2
32 125 1574 1
32 126 2142 1
32 139 1884 3
32 139 2043 3
32 143 1882 1
32 156 2068 1
32 174 2552 3
32 174 2641 1
32 176 2649 1
32 177 1900 1
32 177 1902 1
32 177 1904 1
32 177 1951 1
32 177 1959 1
32 177 1961 2
32 177 1989 1
32 177 2117 1
32 275 2471 1
32 275 2473 1
32 276 1571 2
32 276 2385 1
32 276 2392 2
32 276 2398 1
32 276 2473 1
32 288 1576 1
32 288 1579 1
32 288 1584 5
32 288 1590 1
32 288 1607 1
32 288 1611 1
32 288 1620 2
32 288 1638 3
32 288 1642 1
32 288 1676 2
32 288 1680 2
32 288 1698 1
32 315 1886 1
32 315 1970 1
32 315 2011 2
32 315 2031 1
32 315 2038 1
32 315 2042 4
32 315 2047 1
32 324 1572 1
32 324 1579 1
32 324 1581 3
32 344 1572 1
32 344 1575 1
32 344 1578 1
32 353 1960 1
32 353 2012 1
32 354 1572 1
32 354 1579 1
32 354 1582 1
32 354 1584 2
32 355 2780 1
32 357 1572 1
32 392 2590 1
32 400 1881 1
32 427 2589 2
32 427 2621 9
32 432 2491 1
32 433 2631 1
32 440 2282 1
32 440 2307 1
32 440 2311 1
32 440 2313 1
32 440 2315 2
32 445 1738 1
32 445 1743 2
32 445 1746 1
32 445 1761 1
32 445 1771 4
32 445 1784 1
32 445 1795 2
32 445 1807 1
32 445 1860 1
32 445 1863 1
32 466 2755 1
32 471 2056 1
32 473 1878 1
32 486 2320 1
32 497 2490 1
32 500 1883 1
32 527 2467 1
32 543 2082 1
32 543 2095 1
32 543 2108 1
32 543 2115 1
32 543 2118 1
32 559 1982 1
32 559 2011 1
32 580 2770 1
32 603 2144 1
33 67 2038 2
33 78 2051 1
33 118 2242 5
33 118 2248 4
33 136 2538 1
33 136 2543 2
33 136 2641 1
33 188 1710 1
33 193 2504 2
33 193 2543 1
33 215 2115 1
33 221 2105 1
33 248 2235 1
33 317 2505 1
33 317 2634 1
33 317 2642 2
33 341 1758 1
33 344 2126 3
33 344 2133 2
33 344 2136 1
33 357 1902 1
33 364 2080 1
33 388 1630 1
33 388 1632 1
33 398 2087 1
33 404 2003 1
33 404 2009 1
33 422 2292 2
33 470 1883 2
33 470 2649 1
33 507 1710 1
33 507 1757 34
33 507 1817 1
33 507 1850 1
33 507 1853 1
33 507 1855 12
33 507 1892 29
33 507 1925 30
33 507 1960 1
33 507 1962 1
33 507 1965 1
33 507 1970 16
33 507 1988 21
33 507 2028 1
33 507 2041 2
33 507 2091 2
33 507 2121 4
33 507 2132 1
33 507 2134 1
33 507 2174 1
33 507 2177 1
33 507 2185 2
33 507 2188 1
33 507 2193 1
33 507 2195 1
33 507 2201 1
33 507 2231 1
33 507 2236 1
33 507 2264 1
33 507 2286 1
33 507 2288 3
33 507 2294 1
33 507 2304 1
33 507 2313 1
33 507 2315 1
33 507 2480 1
33 534 2375 1
33 534 2407 1
33 543 2448 1
33 543 2451 1
33 543 2457 1
33 550 2109 1
33 550 2111 4
33 550 2139 1
33 573 1818 1
33 606 1758 1
33 606 1760 2
33 606 2647 1
33 610 1883 1
33 611 1887 1
33 614 2506 1
33 618 2049 1
35 46 1577 1
35 46 1583 4
35 46 1588 10
35 46 1599 16
35 46 1617 1
35 46 1620 2
35 54 1576 1
35 54 1886 2
35 54 1894 5
35 54 1901 3
35 54 1905 6
35 54 1913 2
35 54 1918 2
35 54 1951 1
35 54 1953 6
35 54 1960 5
35 54 1967 1
35 54 1970 1
35 54 1972 2
35 54 1975 2
35 54 1978 7
35 54 1993 1
35 54 1995 1
35 54 2003 1
35 54 2005 10
35 54 2016 1
35 54 2018 2
35 54 2040 3
35 54 2045 1
35 54 2047 1
35 56 2337 1
35 56 2393 1
35 56 2396 1
35 56 2414 1
35 56 2420 1
35 56 2422 1
35 56 2429 1
35 56 2432 2
35 56 2436 1
35 56 2440 3
35 93 2477 1
35 101 2057 1
35 105 1573 1
35 105 2150 1
35 105 2224 3
35 105 2230 1
35 105 2253 4
35 105 2258 2
35 105 2272 1
35 106 1880 1
35 108 2160 1
35 109 1867 1
35 109 1875 1
35 110 2476 2
35 114 1930 1
35 114 1937 1
35 118 1925 1
35 118 1927 1
35 119 1916 1
35 123 2648 1
35 125 1576 1
35 143 2523 1
35 153 1712 1
35 167 1578 1
35 167 1580 1
35 167 1622 72
35 167 1699 10
35 184 2139 1
35 184 2141 1
35 189 1733 1
35 189 1878 1
35 206 2151 3
35 206 2162 2
35 206 2167 2
35 206 2181 4
35 206 2195 1
35 207 1753 1
35 207 1757 1
35 207 1759 1
35 207 1787 5
35 207 1794 1
35 207 1860 1
35 207 1953 1
35 207 2734 1
35 211 1908 1
35 211 1911 1
35 211 1913 1
35 211 1918 2
35 215 1925 1
35 226 1868 1
35 242 2494 1
35 242 2496 1
35 242 2595 1
35 245 2311 1
35 261 1949 1
35 274 2050 1
35 276 1576 1
35 283 1738 1
35 289 1828 1
35 289 1838 1
35 289 1841 1
35 289 1866 1
35 289 2651 1
35 296 2707 2
35 296 2744 1
35 296 2774 1
35 313 2753 1
35 313 2756 1
35 313 2759 2
35 313 2764 1
35 313 2774 1
35 324 1577 1
35 328 1716 1
35 328 1724 1
35 331 2656 1
35 353 2290 1
35 354 1577 1
35 357 2072 1
35 357 2097 1
35 357 2104 1
35 357 2110 1
35 357 2121 1
35 357 2132 1
35 357 2140 1
35 358 1900 7
35 358 1913 1
35 358 1952 1
35 358 1957 10
35 358 1968 1
35 358 1970 1
35 358 2011 1
35 364 2141 1
35 375 2317 1
35 375 2477 1
35 378 1796 2
35 385 1722 1
35 404 2150 1
35 438 1939 3
35 456 2481 1
35 459 1881 2
35 469 2169 1
35 469 2653 1
35 469 2656 1
35 469 2717 1
35 469 2746 2
35 469 2749 2
35 469 2757 1
35 469 2770 1
35 469 2772 1
35 471 2674 1
35 471 2676 1
35 471 2680 1
35 471 2707 1
35 471 2724 1
35 471 2733 2
35 471 2741 1
35 471 2750 1
35 471 2760 4
35 471 2765 3
35 471 2770 7
35 474 1885 1
35 474 1925 2
35 483 2493 1
35 483 2526 1
35 483 2560 1
35 483 2565 1
35 483 2567 1
35 483 2589 2
35 483 2608 1
35 483 2623 4
35 483 2628 2
35 483 2631 2
35 486 2113 1
35 486 2120 1
35 486 2147 1
35 491 2511 1
35 491 2651 1
35 499 2082 1
35 506 2291 1
35 523 1741 1
35 550 2317 1
35 562 1867 1
35 566 2362 4
35 566 2376 2
35 566 2379 2
35 566 2392 1
35 579 1817 1
35 590 1881 1
35 603 1904 1
35 603 1957 4
35 603 1962 1
35 603 1970 1
35 603 1982 1
35 603 2023 1
35 608 1716 1
35 614 1714 1
36 51 2174 1
36 77 2150 7
36 77 2257 1
36 84 1874 1
36 95 2300 1
36 126 1714 1
36 155 1634 1
36 155 2633 1
36 155 2636 1
36 159 1615 1
36 162 2660 1
36 162 2732 1
36 166 2764 1
36 187 1716 2
36 187 2058 1
36 187 2061 1
36 187 2064 2
36 187 2075 2
36 187 2083 2
36 187 2089 3
36 187 2098 1
36 187 2100 2
36 187 2109 1
36 187 2132 1
36 187 2146 1
36 187 2204 1
36 187 2206 1
36 187 2208 1
36 187 2210 2
36 187 2225 2
36 187 2236 1
36 187 2246 1
36 187 2260 3
36 187 2268 1
36 187 2273 1
36 187 2285 1
36 187 2309 1
36 187 2652 1
36 187 2654 1
36 198 2651 1
36 202 2657 1
36 240 1610 1
36 240 1619 1
36 240 1628 1
36 240 1631 1
36 246 2079 1
36 295 2759 1
36 309 2478 1
36 316 2287 1
36 370 2487 1
36 370 2617 1
36 370 2629 1
36 370 2632 1
36 374 2285 3
36 385 1729 1
36 502 1950 1
36 502 2004 1
36 502 2008 1
36 502 2010 1
37 61 1713 1
37 66 1639 1
37 66 1657 1
37 66 1661 2
37 66 1671 2
37 66 1721 1
37 66 1730 1
37 66 1790 1
37 66 1797 2
37 66 1801 1
37 66 1805 4
37 66 1814 1
37 66 1817 2
37 73 1654 1
37 73 1718 1
37 73 1878 1
37 82 1714 1
37 119 2055 1
37 119 2488 2
37 119 2549 1
37 119 2588 1
37 123 2142 1
37 124 2310 1
37 131 1870 2
37 131 1873 1
37 131 1878 1
37 132 1877 1
37 170 1644 1
37 181 2205 1
37 181 2303 2
37 184 1825 2
37 184 1828 6
37 184 1835 8
37 184 1846 2
37 184 1849 4
37 184 1856 10
37 184 1868 2
37 184 1871 4
37 184 2080 1
37 184 2082 3
37 184 2087 1
37 184 2271 1
37 184 2308 1
37 187 1878 1
37 201 2306 1
37 206 1926 1
37 206 1969 1
37 206 2092 1
37 206 2095 1
37 206 2105 2
37 206 2108 6
37 208 1654 1
37 208 1877 2
37 208 1880 1
37 208 1885 1
37 222 1627 1
37 222 1709 1
37 222 1746 2
37 222 1775 1
37 222 1805 2
37 235 1879 1
37 249 1711 1
37 249 1714 1
37 249 1877 2
37 249 2657 1
37 249 2673 1
37 249 2691 1
37 251 2587 1
37 256 2481 1
37 256 2533 3
37 256 2550 1
37 256 2562 1
37 256 2580 1
37 256 2585 1
37 256 2589 1
37 256 2645 1
37 357 2108 1
37 364 2068 1
37 364 2086 2
37 364 2090 1
37 364 2093 1
37 364 2109 1
37 364 2489 1
37 382 2308 1
37 386 1890 1
37 386 2001 1
37 386 2170 1
37 395 2085 1
37 416 2656 3
37 416 2660 1
37 416 2663 2
37 416 2666 2
37 416 2669 2
37 416 2675 2
37 416 2679 1
37 416 2681 2
37 416 2688 9
37 416 2711 1
37 416 2720 1
37 416 2731 3
37 416 2735 7
37 416 2751 21
37 416 2773 2
37 424 2652 1
37 432 2324 8
37 432 2335 2
37 432 2414 3
37 432 2426 1
37 432 2428 4
37 432 2433 1
37 432 2465 2
37 432 2471 3
37 473 2531 1
37 473 2555 1
37 473 2650 1
37 482 2474 1
37 487 1714 1
37 489 2051 1
37 491 2475 2
37 498 2586 1
37 541 2077 1
37 541 2084 1
37 541 2091 1
37 561 1888 1
37 580 2547 1
37 580 2563 1
37 580 2593 3
37 580 2637 1
37 582 2656 1
37 582 2721 1
37 582 2724 2
37 582 2735 1
37 582 2777 1
37 582 2782 1
37 584 2553 1
37 586 2783 1
37 587 2076 1
37 602 2077 2
37 602 2082 1
37 602 2107 1
37 602 2115 1
37 602 2128 1
37 602 2134 1
37 607 2587 1
38 49 1686 1
38 53 2489 2
38 53 2572 1
38 53 2597 1
38 53 2599 1
38 53 2621 1
38 53 2626 1
38 53 2628 1
38 53 2640 1
38 53 2645 1
38 60 2650 1
38 83 1713 1
38 95 1838 1
38 95 1841 1
38 118 2477 1
38 142 1707 1
38 142 2654 1
38 168 2288 1
38 168 2300 1
38 170 1713 2
38 170 2052 3
38 170 2223 2
38 170 2234 1
38 170 2237 1
38 170 2241 1
38 170 2246 1
38 170 2256 3
38 170 2260 2
38 170 2263 2
38 170 2266 1
38 170 2286 2
38 170 2295 1
38 170 2498 2
38 170 2576 1
38 170 2583 1
38 170 2588 2
38 170 2596 3
38 170 2602 2
38 180 2205 1
38 185 1884 3
38 185 2047 12
38 185 2211 4
38 185 2217 3
38 187 1880 1
38 196 2052 1
38 203 1708 1
38 204 1689 1
38 218 1713 1
38 229 1883 2
38 229 2222 1
38 229 2224 2
38 229 2229 3
38 229 2234 3
38 229 2238 8
38 229 2251 1
38 229 2253 2
38 229 2258 1
38 237 2503 4
38 237 2634 1
38 248 2497 1
38 248 2634 1
38 251 1886 1
38 255 1896 2
38 255 1903 1
38 255 1972 11
38 255 1984 3
38 255 2009 7
38 255 2017 6
38 255 2031 2
38 255 2160 1
38 273 2655 1
38 273 2662 19
38 273 2682 2
38 273 2689 1
38 273 2693 34
38 273 2730 2
38 273 2734 4
38 273 2744 1
38 273 2747 1
38 273 2750 2
38 273 2754 5
38 273 2764 2
38 273 2775 4
38 273 2780 3
38 289 2575 1
38 328 2000 1
38 328 2103 1
38 328 2109 4
38 328 2137 1
38 328 2139 1
38 328 2143 2
38 328 2151 1
38 328 2173 1
38 328 2181 2
38 328 2189 1
38 329 1629 1
38 329 1707 2
38 354 2611 3
38 354 2623 1
38 354 2626 2
38 354 2629 3
38 383 2287 1
38 383 2289 1
38 388 2316 5
38 388 2337 2
38 388 2375 1
38 388 2377 5
38 388 2383 1
38 388 2429 1
38 388 2434 1
38 388 2461 1
38 388 2474 2
38 400 2203 1
38 413 1695 1
38 421 2228 5
38 421 2234 20
38 421 2256 2
38 421 2654 1
38 424 1887 1
38 460 1715 1
38 463 1744 3
38 463 1749 1
38 463 1752 5
38 468 2003 4
38 480 2479 1
38 485 2213 1
38 487 2269 1
38 489 2481 1
38 520 1899 3
38 520 1904 1
38 520 1908 3
38 520 1913 7
38 520 1924 3
38 520 1939 2
38 520 2064 1
38 520 2066 1
38 520 2068 1
38 520 2081 2
38 520 2086 2
38 520 2091 1
38 520 2111 1
38 520 2129 1
38 520 2135 1
38 520 2137 2
38 520 2145 1
38 521 1897 1
38 521 1902 3
38 521 1918 3
38 521 1934 1
38 521 1943 2
38 521 1967 1
38 521 1972 1
38 521 1978 1
38 521 1989 2
38 521 1993 2
38 521 2010 1
38 521 2014 2
38 521 2017 1
38 521 2028 1
38 521 2030 1
38 521 2034 1
38 521 2037 2
38 521 2040 3
38 521 2045 2
38 521 2069 1
38 521 2075 4
38 521 2082 1
38 521 2084 2
38 521 2087 2
38 521 2091 3
38 521 2095 2
38 521 2103 3
38 521 2107 2
38 521 2116 2
38 521 2119 1
38 521 2121 1
38 521 2123 2
38 521 2131 6
38 521 2139 2
38 521 2142 5
38 521 2160 2
38 521 2163 1
38 521 2168 3
38 521 2174 14
38 521 2193 5
38 521 2200 1
38 539 1709 1
38 553 1883 1
38 557 2047 3
38 557 2053 5
38 557 2261 1
38 565 2342 1
38 601 2375 2
38 601 2378 2
38 601 2381 5
38 601 2392 3
38 601 2415 1
38 601 2468 1
38 612 2312 1
39 41 1881 1
39 60 1562 1
39 60 1565 2
39 61 2318 1
39 76 2742 1
39 77 2061 2
39 77 2065 1
39 77 2067 1
39 77 2106 1
39 77 2108 1
39 77 2122 2
39 77 2127 3
39 77 2131 1
39 77 2133 1
39 77 2135 4
39 82 2107 1
39 84 1874 3
39 84 1879 1
39 86 1737 1
39 96 1793 1
39 96 2481 1
39 103 1722 3
39 103 1867 1
39 106 2065 1
39 115 2402 1
39 120 1741 1
39 122 1719 1
39 122 1721 1
39 160 2336 2
39 160 2342 1
39 160 2346 10
39 160 2362 1
39 160 2472 6
39 189 1827 1
39 204 2310 1
39 213 1711 1
39 215 1848 1
39 215 1851 1
39 238 2372 1
39 260 2541 1
39 260 2547 1
39 260 2557 3
39 260 2569 18
39 260 2594 1
39 260 2601 2
39 260 2612 1
39 260 2624 1
39 260 2626 1
39 260 2628 2
39 260 2631 1
39 260 2645 3
39 297 2056 1
39 306 1880 1
39 323 2482 1
39 337 2478 1
39 351 2482 1
39 359 1965 1
39 359 2051 1
39 378 1722 1
39 378 1725 1
39 378 1868 1
39 383 1722 3
39 383 1867 1
39 424 2482 1
39 451 2069 1
39 476 2060 1
39 476 2127 1
39 476 2129 1
39 476 2144 1
39 502 2067 1
39 507 2062 3
39 507 2067 2
39 561 2055 1
39 566 1713 1
39 599 2316 1
39 599 2319 1
39 599 2322 1
39 606 2143 1
39 608 1802 1
39 608 1805 1
39 608 1847 1
40 45 2702 2
40 45 2746 1
40 61 1746 1
40 61 1750 2
40 61 1804 1
40 61 1806 8
40 61 1839 1
40 61 1843 2
40 61 1847 1
40 61 1849 2
40 61 1858 5
40 61 1866 1
40 64 1718 1
40 76 1892 1
40 76 1894 1
40 76 1901 1
40 76 1904 1
40 76 1906 1
40 76 1911 1
40 76 1915 1
40 76 1951 2
40 76 1963 1
40 76 1984 1
40 76 1995 2
40 76 1998 1
40 76 2001 1
40 76 2007 2
40 76 2012 1
40 76 2036 1
40 76 2040 3
40 90 2050 1
40 93 2483 1
40 115 2489 1
40 116 2660 1
40 116 2682 5
40 116 2743 2
40 116 2768 2
40 116 2771 1
40 116 2773 3
40 116 2778 1
40 121 1886 3
40 121 2054 1
40 121 2056 1
40 121 2655 1
40 127 2668 3
40 127 2699 1
40 127 2745 3
40 127 2756 3
40 127 2765 1
40 128 2117 1
40 137 2649 1
40 140 1893 1
40 140 2039 2
40 149 1727 1
40 149 1735 16
40 149 1752 3
40 149 1756 3
40 149 1760 9
40 149 1770 1
40 149 1773 3
40 149 1781 1
40 149 1783 3
40 149 1789 3
40 149 1806 18
40 149 1825 1
40 149 1827 1
40 149 1829 1
40 149 1835 1
40 149 1838 11
40 149 1865 1
40 149 1875 1
40 149 1878 1
40 150 2402 2
40 150 2412 1
40 150 2470 1
40 159 2041 1
40 162 1613 2
40 162 1618 4
40 162 1646 1
40 162 1657 1
40 162 1665 1
40 162 1710 4
40 167 2649 1
40 173 1711 1
40 176 2312 1
40 190 1903 1
40 192 2069 1
40 192 2072 2
40 194 2101 3
40 194 2106 1
40 194 2110 2
40 194 2116 7
40 194 2124 1
40 194 2129 1
40 194 2131 1
40 198 1721 1
40 200 1893 1
40 200 2040 1
40 200 2042 1
40 200 2764 1
40 201 2649 1
40 213 2061 1
40 215 1881 1
40 218 2144 1
40 226 1886 1
40 226 2054 2
40 226 2648 7
40 233 2059 1
40 235 2065 1
40 241 2065 1
40 251 1722 3
40 251 1727 2
40 251 1731 1
40 251 1745 1
40 251 1753 2
40 251 1758 4
40 251 1771 1
40 251 1778 1
40 251 1781 1
40 251 1789 1
40 251 1796 4
40 251 1806 8
40 251 1829 1
40 251 1840 4
40 251 1847 6
40 251 1855 2
40 251 1858 8
40 251 1868 1
40 251 1874 2
40 252 1612 2
40 252 1615 2
40 252 1648 1
40 252 1665 1
40 252 1678 1
40 252 2018 8
40 254 1952 1
40 254 1957 1
40 255 2312 1
40 260 1879 1
40 266 2558 2
40 266 2584 1
40 266 2763 1
40 272 2646 1
40 272 2654 1
40 275 2062 1
40 281 1901 1
40 284 2056 2
40 292 2156 1
40 292 2315 2
40 295 2503 1
40 300 2141 1
40 316 2080 2
40 316 2083 1
40 316 2086 4
40 316 2092 1
40 316 2095 1
40 319 2415 4
40 319 2465 1
40 332 1719 1
40 368 1887 1
40 373 2056 1
40 387 2485 1
40 401 2318 1
40 416 1715 1
40 416 2649 1
40 420 2480 1
40 448 2143 1
40 448 2782 1
40 452 2336 2
40 452 2339 1
40 452 2344 2
40 452 2358 1
40 452 2427 2
40 452 2431 1
40 452 2439 1
40 452 2442 1
40 452 2446 2
40 452 2462 3
40 469 1627 1
40 469 1630 1
40 469 1637 1
40 469 1640 1
40 469 1642 4
40 469 1705 1
40 472 1722 1
40 490 2485 1
40 490 2764 1
40 498 2763 1
40 532 2649 1
40 532 2741 1
40 538 2142 1
40 542 2762 1
40 574 1972 1
40 590 1627 1
40 590 1667 1
40 590 1677 1
40 594 2763 1
40 615 1714 1
41 66 2317 3
41 66 2331 1
41 66 2466 5
41 66 2476 1
41 66 2478 1
41 73 2312 1
41 76 2650 1
41 98 2502 1
41 98 2604 1
41 105 2463 1
41 135 1862 1
41 141 2540 1
41 141 2585 2
41 144 2331 1
41 148 2331 1
41 152 2316 6
41 152 2327 1
41 152 2329 1
41 152 2335 2
41 152 2339 1
41 152 2342 3
41 152 2383 1
41 152 2388 4
41 152 2394 2
41 152 2398 1
41 152 2403 1
41 152 2405 1
41 152 2417 1
41 152 2431 1
41 152 2436 1
41 152 2445 1
41 152 2449 1
41 152 2451 1
41 152 2453 1
41 152 2455 3
41 152 2465 1
41 152 2468 1
41 187 2313 1
41 187 2646 1
41 204 2308 1
41 205 2069 1
41 205 2317 2
41 205 2337 1
41 205 2339 1
41 205 2342 1
41 205 2344 1
41 205 2383 1
41 205 2392 1
41 205 2395 2
41 205 2399 1
41 205 2403 1
41 205 2443 1
41 205 2456 1
41 205 2465 1
41 205 2468 1
41 240 1884 2
41 240 1891 1
41 240 1895 4
41 268 2620 1
41 280 2311 1
41 283 2311 1
41 285 1615 1
41 285 1620 1
41 285 1675 1
41 316 2314 1
41 319 1613 1
41 319 1632 2
41 391 2338 1
41 391 2342 2
41 391 2390 2
41 391 2397 1
41 391 2400 1
41 391 2406 2
41 391 2436 1
41 391 2451 1
41 391 2454 1
41 412 1724 2
41 413 1711 1
41 476 1890 1
41 476 1898 1
41 480 2316 1
41 481 2059 1
41 481 2391 1
41 481 2402 1
41 481 2419 1
41 495 2143 1
41 496 1716 1
41 546 2341 2
41 546 2383 1
41 546 2385 2
41 546 2388 1
41 546 2391 1
41 546 2396 3
41 546 2400 1
41 546 2451 1
41 546 2456 2
42 46 1713 2
42 46 2278 1
42 46 2288 2
42 46 2293 1
42 46 2297 1
42 46 2299 1
42 53 2438 2
42 60 2527 1
42 64 1913 1
42 64 1917 1
42 64 1923 4
42 64 1931 7
42 64 1957 2
42 64 1994 1
42 64 1996 1
42 79 1879 1
42 88 2653 3
42 95 1893 1
42 95 1897 1
42 111 2227 1
42 127 1622 1
42 127 1707 1
42 142 1714 1
42 148 1710 6
42 148 2233 1
42 148 2240 3
42 148 2277 1
42 148 2293 1
42 148 2297 1
42 155 1609 2
42 155 1928 1
42 155 2481 1
42 159 1599 2
42 159 1607 2
42 159 1616 1
42 159 1627 1
42 159 1629 5
42 159 1636 2
42 159 1648 6
42 159 1655 2
42 159 1660 1
42 159 1672 2
42 159 1678 1
42 159 1683 1
42 159 1691 1
42 159 1697 1
42 159 1701 1
42 160 2592 1
42 160 2596 1
42 171 2058 1
42 173 2055 1
42 186 2324 2
42 191 2490 1
42 191 2493 7
42 191 2522 2
42 192 2055 1
42 196 2588 1
42 196 2591 2
42 196 2594 1
42 196 2598 1
42 213 1750 1
42 213 1851 1
42 215 1712 1
42 219 2225 4
42 219 2230 1
42 219 2234 1
42 229 2219 2
42 232 1883 1
42 248 2313 1
42 252 2060 4
42 252 2065 1
42 252 2067 1
42 262 2230 1
42 266 2073 1
42 266 2216 1
42 295 1614 1
42 295 1617 1
42 324 2481 1
42 346 1713 1
42 355 1717 1
42 377 1714 1
42 388 2221 1
42 411 2479 1
42 425 2268 1
42 446 1712 1
42 476 1753 1
42 476 1777 1
42 476 1783 1
42 476 1822 1
42 489 2489 1
42 489 2533 2
42 489 2554 1
42 489 2607 1
42 489 2613 1
42 489 2615 1
42 489 2617 1
42 489 2619 2
42 489 2632 3
42 489 2637 9
42 504 2215 1
42 586 2221 1
42 609 1959 1
43 50 2322 1
43 50 2360 1
43 50 2401 1
43 62 2247 1
43 64 1720 1
43 64 2027 1
43 65 2321 1
43 65 2343 1
43 65 2369 1
43 65 2382 2
43 65 2460 1
43 70 2290 1
43 76 1821 1
43 76 2647 1
43 91 2225 1
43 98 1698 1
43 98 1700 1
43 98 1702 1
43 128 2652 2
43 128 2661 2
43 128 2764 1
43 136 2310 1
43 141 2222 1
43 141 2287 1
43 145 2279 1
43 145 2287 1
43 145 2322 1
43 145 2326 2
43 145 2331 1
43 145 2337 1
43 145 2340 2
43 145 2349 1
43 145 2360 2
43 145 2367 1
43 145 2370 1
43 145 2372 1
43 145 2375 4
43 145 2381 2
43 145 2385 1
43 145 2391 1
43 145 2395 1
43 145 2445 1
43 145 2457 1
43 145 2459 1
43 145 2467 3
43 145 2476 1
43 154 2323 1
43 154 2338 1
43 154 2342 1
43 154 2359 2
43 154 2364 2
43 154 2441 6
43 154 2451 1
43 154 2454 1
43 154 2460 1
43 155 2016 1
43 155 2027 1
43 155 2050 1
43 162 2482 1
43 169 2252 1
43 169 2255 1
43 208 2231 2
43 208 2242 1
43 208 2246 2
43 208 2260 1
43 208 2270 1
43 208 2282 1
43 208 2290 1
43 208 2298 1
43 212 2230 2
43 212 2234 9
43 212 2245 2
43 212 2481 1
43 217 2457 1
43 217 2470 1
43 244 2476 1
43 252 2128 1
43 266 2071 1
43 266 2075 4
43 266 2084 7
43 266 2106 1
43 266 2108 2
43 266 2111 1
43 266 2114 1
43 266 2116 1
43 266 2118 1
43 266 2120 3
43 266 2133 1
43 266 2138 1
43 266 2141 4
43 266 2146 2
43 266 2150 4
43 266 2170 5
43 266 2184 1
43 266 2191 3
43 266 2195 1
43 266 2197 4
43 266 2205 1
43 266 2207 1
43 267 1713 1
43 272 2079 1
43 278 2653 1
43 300 1918 1
43 300 1929 1
43 302 1651 1
43 302 1654 1
43 325 1653 1
43 325 1655 1
43 325 1662 1
43 325 1667 2
43 325 1679 1
43 325 1686 1
43 336 1700 1
43 336 1702 1
43 337 1698 4
43 337 1706 2
43 342 1668 1
43 342 1672 3
43 342 1682 1
43 342 2482 1
43 343 2323 1
43 343 2344 1
43 343 2375 1
43 347 1700 1
43 347 1704 3
43 348 1715 1
43 349 1697 1
43 349 1702 1
43 349 1704 1
43 349 1707 1
43 351 2462 1
43 353 2484 1
43 360 2657 1
43 360 2667 2
43 360 2671 1
43 360 2781 1
43 361 2321 1
43 361 2402 1
43 361 2439 1
43 370 2651 2
43 370 2655 1
43 387 1713 1
43 416 2284 1
43 422 2365 1
43 422 2478 1
43 424 2481 1
43 446 1932 1
43 446 1938 1
43 446 2001 1
43 446 2003 2
43 446 2655 1
43 461 1665 1
43 461 1676 1
43 461 1684 1
43 464 1770 1
43 464 1830 1
43 464 1857 4
43 464 1863 1
43 464 1871 1
43 464 1876 1
43 464 1878 1
43 465 1712 1
43 466 2650 1
43 471 1712 1
43 485 2056 1
43 502 2429 1
43 504 2501 1
43 516 1709 1
43 537 2323 1
43 537 2356 1
43 537 2366 1
43 537 2471 1
43 557 1712 1
43 564 2259 1
43 564 2308 1
43 570 1710 1
43 575 1701 1
43 589 2321 1
43 596 2257 1
44 71 1622 1
44 101 1894 1
44 101 1897 1
44 108 2096 1
44 109 2687 1
44 147 2605 1
44 147 2630 1
44 147 2635 1
44 156 2012 1
44 169 1894 1
44 177 1950 1
44 177 2067 1
44 178 1716 1
44 193 1883 1
44 193 1885 2
44 193 1889 2
44 193 2063 1
44 193 2128 1
44 193 2131 1
44 213 1910 1
44 213 1914 1
44 215 2658 1
44 223 2655 1
44 228 2612 1
44 232 2651 1
44 247 1900 1
44 247 1915 1
44 247 2012 1
44 247 2014 1
44 251 2313 1
44 252 1894 4
44 263 2734 1
44 263 2740 1
44 263 2782 1
44 277 2158 1
44 281 1912 1
44 289 2782 1
44 322 2056 2
44 331 2581 1
44 353 1716 1
44 379 2570 1
44 393 2074 1
44 393 2077 3
44 393 2082 3
44 393 2086 4
44 393 2091 1
44 393 2094 1
44 393 2111 1
44 422 2093 1
44 447 2035 1
44 451 2724 1
44 451 2733 1
44 451 2736 1
44 451 2740 2
44 451 2781 1
44 483 1951 1
44 521 2605 1
44 540 2127 1
44 545 2104 1
44 591 2159 1
44 593 2654 1
44 611 2108 1
44 611 2127 1
45 64 2232 1
45 64 2236 1
45 64 2238 1
45 64 2241 4
45 64 2249 1
45 64 2251 1
45 70 1992 1
45 70 2263 1
45 70 2265 1
45 70 2267 1
45 70 2272 1
45 70 2279 2
45 70 2282 1
45 70 2286 1
45 70 2289 1
45 81 1595 1
45 81 1623 1
45 81 1634 2
45 81 1678 1
45 89 2306 1
45 97 2245 1
45 97 2247 1
45 97 2250 1
45 97 2252 1
45 97 2311 1
45 107 2323 3
45 107 2353 1
45 116 1715 1
45 116 2253 1
45 131 2039 2
45 141 2291 1
45 154 1896 1
45 154 2038 1
45 154 2310 1
45 156 1892 1
45 159 1911 1
45 200 2367 2
45 200 2376 1
45 200 2379 5
45 200 2386 2
45 200 2391 1
45 200 2395 1
45 247 1896 1
45 273 1955 2
45 285 1888 1
45 285 1963 2
45 285 1972 1
45 285 1992 2
45 285 2033 1
45 285 2650 1
45 293 1720 2
45 293 1723 1
45 293 1725 2
45 293 1739 4
45 293 1747 1
45 293 1754 1
45 293 1758 5
45 293 1764 5
45 293 1771 3
45 293 1775 3
45 293 1781 2
45 293 1790 1
45 293 1793 1
45 293 1795 2
45 293 1799 1
45 293 1802 20
45 293 1823 8
45 293 1832 2
45 293 1836 2
45 293 1839 26
45 293 1869 2
45 293 1873 1
45 293 2253 1
45 319 1822 1
45 319 1825 1
45 319 1827 1
45 325 1880 1
45 325 2224 2
45 325 2228 6
45 325 2237 1
45 325 2240 2
45 325 2245 1
45 325 2248 1
45 325 2290 1
45 325 2313 1
45 333 2644 1
45 343 2096 1
45 343 2137 2
45 360 1956 1
45 364 1890 2
45 364 2041 1
45 385 2646 1
45 411 2326 1
45 411 2353 1
45 411 2643 1
45 415 2659 1
45 415 2763 1
45 416 2290 1
45 416 2307 1
45 448 2411 1
45 457 2067 1
45 461 2262 1
45 490 2653 1
45 490 2655 1
45 490 2722 1
45 490 2730 1
45 491 2056 1
45 496 2104 1
45 496 2165 1
45 496 2172 1
45 496 2193 1
45 496 2203 1
45 498 1913 1
45 498 1915 1
45 498 1918 8
45 498 2204 1
45 498 2659 1
45 498 2736 2
45 498 2764 1
45 505 2139 1
45 505 2648 1
45 516 1715 1
45 542 2661 2
45 542 2664 1
45 542 2668 5
45 542 2674 2
45 542 2677 1
45 542 2696 1
45 542 2702 3
45 542 2707 3
45 542 2711 4
45 542 2716 1
45 542 2718 1
45 542 2720 1
45 542 2724 1
45 542 2728 7
45 542 2741 2
45 542 2744 6
45 542 2751 9
45 542 2761 2
45 542 2766 2
45 542 2769 1
45 542 2772 10
45 571 1887 1
45 571 1889 1
45 571 2045 1
45 571 2378 1
45 571 2416 1
45 571 2423 1
45 571 2544 1
45 571 2548 1
45 571 2551 1
45 571 2553 6
45 571 2602 1
45 571 2638 1
45 571 2649 1
45 581 2757 1
45 586 2379 1
45 594 2371 1
45 594 2374 1
45 594 2378 1
45 594 2382 1
45 594 2385 1
45 594 2396 1
45 594 2645 1
45 594 2649 1
45 594 2674 1
45 594 2774 1
45 595 2763 1
45 612 2212 2
45 613 2316 1
45 615 2319 1
45 615 2321 1
45 615 2338 1
46 54 1579 2
46 61 1713 1
46 62 2231 4
46 62 2236 8
46 62 2247 3
46 70 1717 1
46 70 1719 1
46 71 2753 1
46 75 2383 1
46 76 2242 1
46 83 1712 3
46 83 1880 1
46 83 1959 1
46 87 2390 1
46 87 2487 1
46 89 2473 1
46 90 2223 2
46 93 2648 1
46 100 2224 1
46 102 1854 1
46 102 1892 1
46 102 1898 2
46 102 1902 3
46 102 1919 2
46 102 1922 1
46 102 1925 2
46 102 1969 1
46 102 1980 1
46 102 1985 2
46 102 1988 1
46 102 1992 1
46 102 2001 1
46 102 2014 1
46 102 2016 1
46 102 2022 1
46 102 2027 2
46 102 2039 1
46 102 2042 4
46 102 2047 1
46 104 1888 1
46 104 1892 1
46 104 1895 1
46 104 1906 1
46 104 1925 1
46 104 1930 3
46 104 1936 1
46 104 1946 1
46 104 1948 1
46 104 1950 1
46 104 1955 1
46 104 1966 1
46 104 1973 1
46 104 1983 1
46 104 1988 1
46 104 2013 1
46 104 2046 1
46 105 1573 2
46 105 1735 1
46 108 1578 1
46 108 1647 1
46 108 1666 2
46 108 1680 1
46 108 1709 2
46 109 2243 1
46 110 2649 1
46 111 2057 1
46 121 2341 1
46 121 2345 1
46 121 2409 2
46 121 2414 1
46 121 2434 2
46 121 2455 1
46 121 2457 1
46 125 1579 1
46 125 2336 1
46 125 2475 1
46 136 1716 1
46 143 2085 1
46 143 2136 1
46 143 2152 1
46 143 2185 1
46 143 2508 1
46 144 2338 7
46 145 1715 1
46 148 1718 1
46 148 1881 1
46 148 1883 5
46 148 2257 1
46 148 2261 1
46 148 2263 2
46 148 2267 1
46 148 2269 2
46 148 2274 2
46 148 2284 1
46 148 2287 1
46 148 2301 2
46 148 2304 2
46 148 2314 1
46 148 2340 1
46 148 2342 4
46 148 2444 1
46 148 2464 1
46 148 2651 1
46 159 2247 1
46 159 2338 8
46 159 2476 1
46 163 2221 4
46 164 2056 1
46 167 1603 2
46 167 1608 1
46 167 1638 1
46 167 1660 3
46 167 1664 1
46 167 1681 1
46 167 1683 2
46 167 1702 1
46 167 1706 1
46 167 1712 1
46 167 2257 1
46 174 1715 1
46 175 1577 2
46 197 2226 1
46 206 1881 1
46 206 2333 1
46 206 2345 1
46 219 2052 2
46 219 2057 2
46 228 2279 1
46 228 2479 1
46 235 1722 1
46 235 1801 1
46 235 1806 31
46 235 1846 5
46 235 1856 1
46 235 1869 1
46 244 2243 1
46 258 1738 2
46 258 1744 1
46 258 1746 1
46 258 1748 1
46 258 1751 5
46 258 1757 1
46 258 1766 1
46 258 1856 1
46 258 1877 2
46 258 1890 1
46 258 2647 2
46 260 2340 2
46 260 2343 1
46 260 2655 1
46 261 1882 1
46 267 2052 1
46 272 1881 1
46 272 2057 1
46 272 2224 1
46 274 2070 1
46 276 1576 3
46 284 1778 1
46 284 1878 1
46 296 1750 1
46 296 1785 3
46 314 1714 1
46 315 1715 1
46 324 1580 2
46 326 2094 1
46 326 2437 1
46 341 1715 1
46 341 2340 1
46 341 2387 1
46 344 1580 1
46 344 1712 1
46 346 1714 1
46 346 2056 2
46 346 2316 1
46 349 2384 3
46 349 2388 2
46 349 2404 1
46 349 2420 1
46 349 2435 1
46 349 2439 1
46 349 2650 1
46 353 2650 1
46 354 1580 2
46 355 1977 1
46 355 2031 1
46 355 2238 3
46 355 2242 4
46 357 1578 2
46 357 1581 1
46 357 2481 1
46 357 2655 2
46 359 2219 1
46 377 2782 1
46 378 2650 1
46 383 2057 3
46 383 2226 1
46 383 2697 1
46 395 1729 1
46 395 1731 4
46 395 1792 4
46 402 2225 1
46 408 1887 1
46 409 1715 1
46 409 2648 1
46 410 1718 1
46 414 2508 1
46 419 2221 1
46 430 2227 1
46 436 2247 1
46 442 2223 1
46 445 1957 1
46 445 1977 1
46 451 1969 2
46 451 2029 1
46 451 2494 1
46 453 2241 1
46 456 2740 2
46 456 2747 2
46 456 2751 9
46 456 2761 6
46 456 2768 5
46 456 2774 1
46 456 2776 1
46 459 2216 1
46 470 2406 1
46 470 2421 1
46 486 1932 2
46 486 1943 1
46 486 1945 1
46 486 1973 1
46 486 1983 1
46 486 1988 2
46 486 2012 2
46 489 2485 1
46 491 2613 1
46 491 2648 1
46 494 2652 1
46 499 1740 1
46 499 1854 1
46 507 1715 1
46 508 2329 1
46 510 1719 1
46 515 1747 1
46 515 1752 1
46 515 1769 1
46 515 1778 1
46 515 1879 1
46 543 1988 1
46 545 1812 1
46 545 1867 1
46 545 1876 2
46 548 2648 1
46 561 2477 1
46 566 1785 1
46 566 2085 1
46 577 2250 1
46 589 2661 1
46 597 2338 1
46 597 2390 1
46 605 2414 1
46 609 2222 1
47 59 1879 2
47 59 2049 2
47 59 2052 1
47 59 2219 4
47 59 2280 2
47 59 2295 10
47 59 2306 3
47 68 2650 1
47 105 1742 1
47 105 1774 1
47 130 2650 1
47 143 2120 1
47 143 2198 1
47 143 2213 1
47 143 2232 1
47 143 2244 2
47 154 1724 4
47 168 2073 1
47 175 1907 1
47 175 1909 1
47 175 1938 3
47 175 1950 3
47 175 1956 1
47 175 1963 1
47 175 1966 1
47 175 1970 1
47 175 2037 1
47 180 2287 1
47 188 2308 1
47 196 2386 1
47 206 1859 6
47 206 1866 1
47 206 1871 1
47 258 1774 17
47 258 1868 1
47 267 1948 1
47 267 2028 4
47 267 2044 2
47 267 2629 5
47 284 1874 3
47 284 2776 1
47 296 1755 1
47 296 1786 1
47 296 1796 1
47 318 2222 1
47 326 2059 1
47 326 2081 1
47 340 2480 1
47 343 2307 1
47 346 2324 1
47 351 2244 1
47 360 2489 1
47 363 2049 1
47 373 2658 1
47 391 1992 1
47 391 2218 2
47 395 1758 1
47 414 2558 3
47 414 2581 3
47 414 2593 9
47 434 2247 1
47 440 2710 1
47 440 2740 1
47 440 2782 1
47 456 2244 1
47 467 1889 1
47 467 1995 1
47 467 1998 1
47 467 2036 1
47 467 2049 2
47 494 2782 1
47 543 2586 1
47 543 2588 4
47 543 2595 4
47 543 2602 1
47 543 2614 1
47 543 2635 1
47 543 2638 1
47 548 2656 2
47 548 2782 1
47 550 2483 1
47 553 2272 1
47 559 1858 2
47 559 2320 3
47 559 2478 1
47 559 2480 1
47 566 1782 1
47 576 2228 2
47 576 2234 12
47 576 2251 1
47 576 2253 1
47 576 2256 5
47 576 2262 2
47 576 2265 2
47 576 2269 10
47 585 2285 1
47 585 2287 3
47 585 2291 1
47 585 2293 1
47 618 2122 1
47 618 2217 3
47 618 2229 1
47 618 2529 9
47 618 2544 1
47 618 2606 9
47 618 2616 1
47 618 2620 1
47 618 2648 3
48 318 1841 4
48 318 1846 1
48 398 1892 1
48 409 1858 3
48 409 1862 1
48 411 1849 1
48 467 1780 1
48 508 1850 1
48 508 1853 1
48 514 1739 1
48 548 1826 2
49 53 2238 1
49 78 2195 1
49 78 2198 1
49 95 2118 1
49 95 2494 1
49 95 2643 1
49 95 2645 2
49 95 2650 1
49 97 1667 19
49 97 1689 11
49 97 1701 2
49 107 2656 1
49 107 2688 1
49 107 2728 1
49 107 2730 1
49 107 2740 1
49 107 2743 1
49 133 1760 1
49 134 1938 1
49 134 2005 1
49 134 2012 1
49 134 2027 1
49 137 2267 1
49 142 1687 1
49 142 1708 1
49 145 2311 1
49 171 2312 1
49 171 2315 1
49 192 2137 1
49 192 2139 2
49 192 2142 3
49 192 2189 1
49 192 2242 1
49 194 2234 1
49 196 2028 1
49 221 2381 1
49 280 1721 1
49 280 1769 3
49 280 1774 1
49 280 1874 1
49 285 2245 1
49 291 2090 1
49 294 1720 2
49 294 1767 8
49 294 1878 1
49 294 2638 9
49 294 2648 1
49 301 2432 1
49 320 2053 1
49 329 2639 1
49 343 1686 1
49 343 1710 1
49 343 1927 3
49 343 1936 2
49 343 2014 1
49 343 2025 1
49 347 2607 2
49 347 2642 1
49 347 2645 1
49 352 1627 2
49 352 1630 1
49 352 1632 1
49 352 1636 5
49 352 1642 2
49 352 1646 1
49 352 1650 3
49 352 1657 4
49 352 1707 1
49 360 1631 1
49 376 2427 1
49 376 2447 1
49 376 2459 1
49 376 2479 1
49 376 2481 1
49 376 2636 1
49 398 2122 1
49 398 2127 1
49 398 2129 1
49 398 2131 3
49 412 1769 1
49 433 2055 1
49 461 1883 1
49 461 2448 1
49 461 2476 2
49 492 2140 1
49 523 1880 1
49 532 2165 1
49 532 2171 1
49 535 2254 1
49 538 2379 1
49 547 2312 1
49 557 2313 1
49 570 2062 1
49 570 2078 1
49 570 2080 3
49 578 2758 2
49 580 2484 1
49 591 1889 1
49 591 2048 2
49 591 2132 4
49 591 2139 2
49 591 2638 3
49 591 2642 4
49 591 2647 1
49 595 2238 1
49 595 2243 1
49 599 2433 1
49 599 2478 1
49 599 2637 1
50 66 2049 1
50 79 2260 2
50 101 2048 1
50 124 2048 1
50 139 2364 1
50 139 2444 1
50 140 2258 1
50 145 2288 1
50 145 2322 1
50 145 2403 1
50 146 2222 1
50 153 2223 1
50 154 2402 1
50 158 1606 1
50 158 1648 1
50 158 1722 1
50 158 1734 1
50 158 1746 1
50 158 1751 1
50 158 1753 1
50 158 1812 2
50 158 1841 1
50 158 1843 1
50 158 1858 1
50 158 1866 2
50 162 2283 1
50 167 2218 1
50 179 1755 2
50 179 1766 2
50 179 2217 1
50 183 1556 2
50 183 1682 2
50 183 1712 1
50 188 2313 1
50 217 2383 1
50 217 2386 1
50 217 2425 1
50 217 2437 1
50 217 2439 1
50 217 2454 1
50 217 2464 1
50 229 2220 1
50 229 2469 1
50 234 1555 1
50 234 1557 1
50 234 1568 1
50 234 1581 1
50 234 1591 1
50 234 1597 1
50 234 1606 1
50 234 1650 1
50 234 1652 1
50 234 1670 3
50 234 1674 2
50 234 1703 1
50 234 1705 3
50 234 2052 1
50 234 2305 1
50 244 2292 2
50 244 2314 1
50 244 2316 1
50 244 2364 1
50 244 2375 1
50 244 2377 1
50 244 2462 1
50 255 2331 1
50 256 2246 1
50 262 1581 1
50 275 2050 1
50 304 2060 2
50 304 2063 7
50 304 2071 21
50 304 2094 16
50 304 2113 18
50 304 2133 10
50 304 2215 1
50 304 2260 1
50 309 1713 1
50 334 1677 1
50 340 2443 1
50 341 2222 1
50 343 2473 1
50 351 1622 1
50 351 1624 1
50 351 1639 2
50 351 2441 2
50 351 2487 2
50 351 2491 13
50 351 2505 8
50 351 2514 1
50 351 2516 20
50 351 2539 1
50 351 2541 6
50 351 2548 6
50 351 2555 44
50 351 2601 3
50 351 2609 1
50 351 2611 2
50 351 2614 1
50 351 2623 2
50 358 1880 1
50 361 2322 1
50 361 2430 1
50 367 2225 4
50 367 2231 1
50 367 2250 3
50 371 2767 1
50 389 1727 1
50 389 1730 1
50 389 1733 1
50 389 1735 3
50 389 1747 1
50 389 1757 7
50 389 1770 1
50 389 1775 6
50 389 1812 2
50 389 1819 1
50 389 1821 3
50 389 1832 1
50 389 1843 4
50 389 1849 2
50 389 1852 3
50 389 1856 5
50 389 1863 5
50 389 1874 4
50 390 1562 1
50 391 1647 1
50 391 1865 1
50 391 2136 2
50 392 2309 1
50 422 2323 1
50 422 2438 1
50 422 2442 1
50 424 2483 1
50 426 2308 1
50 436 2304 1
50 441 1879 1
50 441 2500 2
50 441 2505 1
50 441 2533 1
50 441 2535 1
50 441 2546 3
50 441 2550 2
50 441 2575 1
50 441 2593 1
50 441 2606 2
50 441 2644 1
50 443 2242 1
50 462 2281 1
50 462 2294 1
50 462 2299 4
50 462 2307 1
50 465 1887 1
50 465 1901 1
50 465 1910 2
50 465 1924 1
50 465 1929 2
50 465 1932 2
50 465 1962 1
50 465 1979 1
50 465 1989 1
50 465 1992 1
50 465 1996 2
50 465 2002 9
50 465 2014 1
50 465 2021 7
50 465 2029 2
50 465 2032 1
50 465 2036 1
50 465 2038 1
50 467 1706 1
50 467 1712 1
50 467 2149 1
50 467 2217 1
50 470 2133 1
50 470 2151 3
50 470 2187 1
50 470 2198 1
50 470 2201 1
50 477 2286 1
50 477 2299 1
50 479 2310 1
50 479 2480 1
50 482 1611 1
50 482 1623 1
50 482 1646 1
50 482 2147 1
50 485 1729 1
50 485 1746 5
50 485 1780 8
50 485 1791 1
50 485 1793 1
50 485 1797 1
50 485 1817 1
50 485 1840 7
50 485 1865 1
50 485 1870 3
50 485 1874 1
50 485 2217 1
50 492 2650 1
50 493 2259 1
50 493 2713 1
50 493 2758 1
50 493 2773 1
50 493 2780 2
50 521 1754 1
50 521 1770 1
50 521 1880 1
50 525 2221 2
50 525 2279 3
50 525 2492 1
50 525 2501 1
50 525 2545 1
50 525 2595 2
50 525 2609 1
50 526 1553 1
50 526 1581 1
50 526 2259 1
50 526 2491 1
50 526 2675 1
50 537 2438 1
50 548 1905 1
50 548 2229 1
50 558 2147 1
50 563 2334 1
50 581 2483 1
50 583 2169 2
50 583 2175 1
50 583 2652 36
50 583 2690 9
50 583 2701 21
50 583 2723 38
50 583 2764 1
50 583 2766 4
50 583 2771 13
50 584 2294 1
50 585 2309 1
50 589 2323 1
50 589 2469 1
50 597 2705 1
50 604 2048 2
50 604 2051 1
50 604 2266 1
50 615 2273 2
50 615 2305 1
51 61 2055 1
51 61 2099 2
51 61 2107 1
51 61 2112 1
51 61 2126 1
51 61 2129 2
51 61 2135 1
51 61 2480 1
51 82 2651 1
51 85 2405 1
51 85 2419 1
51 85 2462 1
51 85 2464 2
51 85 2469 1
51 85 2477 1
51 88 2295 1
51 92 2128 1
51 92 2413 1
51 92 2420 1
51 92 2429 1
51 92 2434 1
51 92 2461 1
51 92 2465 1
51 95 2783 1
51 98 2055 1
51 129 1931 1
51 129 1954 3
51 129 1958 1
51 129 1968 1
51 129 1970 1
51 129 1973 1
51 129 1986 1
51 129 1989 1
51 129 1991 1
51 129 2013 5
51 129 2020 1
51 129 2031 1
51 129 2036 1
51 144 1709 1
51 144 1800 2
51 144 1855 1
51 144 2319 2
51 144 2472 3
51 148 1609 1
51 148 1857 1
51 148 1880 1
51 148 2319 1
51 148 2324 2
51 148 2475 1
51 148 2482 1
51 150 2311 1
51 163 2652 1
51 168 2483 1
51 178 1722 1
51 183 2319 1
51 186 2499 1
51 186 2632 1
51 196 2254 1
51 201 2468 1
51 206 1712 1
51 211 2461 1
51 211 2480 1
51 219 2482 2
51 235 2111 1
51 247 1613 1
51 247 1800 1
51 247 1805 1
51 247 1875 1
51 249 2056 1
51 251 2443 1
51 259 2499 1
51 277 1638 1
51 277 1711 1
51 277 1806 1
51 277 2065 3
51 277 2509 1
51 277 2545 2
51 277 2600 1
51 294 2148 1
51 300 2235 1
51 314 2053 1
51 315 2640 1
51 316 2267 2
51 346 1852 1
51 346 1881 1
51 347 2664 1
51 354 2645 4
51 356 1854 1
51 370 2191 1
51 370 2197 1
51 370 2200 1
51 375 2658 1
51 375 2762 1
51 378 2352 1
51 378 2416 2
51 378 2444 1
51 386 2424 1
51 401 2326 1
51 401 2401 1
51 401 2415 1
51 407 2394 1
51 407 2413 1
51 407 2416 6
51 407 2463 1
51 407 2465 1
51 407 2469 1
51 407 2489 1
51 408 1713 6
51 408 1856 1
51 408 2056 1
51 408 2068 1
51 408 2080 3
51 408 2084 1
51 408 2086 1
51 408 2090 1
51 408 2094 1
51 408 2096 1
51 409 2478 1
51 431 2643 2
51 446 1638 1
51 446 2317 1
51 446 2319 2
51 446 2472 4
51 448 2239 1
51 449 2402 1
51 449 2432 2
51 461 2227 1
51 471 2483 1
51 472 2508 2
51 472 2545 1
51 472 2547 1
51 472 2598 1
51 472 2606 1
51 472 2614 1
51 472 2629 1
51 478 2427 1
51 481 2481 1
51 493 2394 1
51 493 2424 1
51 493 2427 2
51 493 2461 1
51 519 2126 1
51 519 2328 1
51 519 2336 1
51 519 2502 1
51 519 2507 1
51 519 2545 1
51 519 2572 1
51 519 2598 2
51 519 2613 1
51 519 2636 3
51 519 2646 2
51 519 2652 2
51 520 2464 2
51 520 2467 1
51 520 2469 1
51 530 2441 1
51 531 2421 1
51 531 2468 1
51 533 2654 1
51 557 2482 1
51 566 2638 1
51 582 2428 1
51 603 2113 1
52 87 2297 1
52 104 2155 1
52 104 2203 4
52 126 2658 1
52 145 2578 1
52 167 1717 2
52 167 1758 1
52 167 1761 3
52 167 1766 3
52 167 1770 6
52 167 1785 6
52 167 1792 1
52 167 1794 5
52 167 1801 1
52 167 1804 1
52 167 1807 1
52 167 1816 1
52 167 1819 1
52 167 1822 1
52 167 1829 1
52 167 1840 1
52 167 1851 2
52 167 1857 1
52 167 1859 1
52 167 1865 1
52 167 1872 2
52 167 1876 1
52 167 1879 2
52 167 1901 3
52 167 1905 3
52 167 1909 1
52 167 1912 3
52 167 1922 2
52 167 1925 4
52 167 1934 1
52 167 1936 1
52 167 1945 3
52 167 1968 4
52 167 1978 3
52 167 1982 3
52 167 1987 2
52 167 1995 1
52 167 1998 3
52 167 2003 2
52 167 2009 1
52 167 2012 1
52 167 2014 3
52 167 2018 7
52 167 2030 1
52 217 1889 1
52 235 2373 1
52 243 2508 1
52 261 2728 1
52 267 2338 1
52 274 2242 1
52 274 2248 1
52 277 1716 1
52 279 1598 1
52 279 1601 1
52 279 1605 1
52 279 1610 2
52 279 1637 1
52 279 1645 5
52 279 1653 1
52 279 1660 4
52 279 1671 2
52 279 1676 2
52 279 1707 1
52 279 1710 1
52 314 1758 2
52 314 1785 8
52 314 1795 6
52 314 1829 1
52 314 1863 1
52 314 1884 1
52 314 1895 1
52 314 1900 2
52 314 1906 2
52 314 1918 4
52 314 1925 4
52 314 1930 4
52 314 1945 1
52 314 1975 3
52 314 1992 2
52 314 1995 2
52 314 2000 1
52 314 2005 2
52 314 2013 1
52 314 2037 2
52 314 2043 1
52 314 2056 1
52 314 2066 5
52 314 2085 1
52 314 2088 1
52 314 2090 2
52 314 2093 2
52 314 2098 1
52 314 2124 2
52 314 2127 1
52 314 2129 1
52 314 2131 4
52 314 2136 1
52 314 2176 3
52 314 2185 10
52 314 2196 1
52 314 2199 4
52 314 2206 3
52 314 2226 1
52 314 2232 1
52 343 2230 1
52 367 2477 1
52 410 1884 1
52 410 1889 3
52 410 2140 1
52 410 2142 5
52 410 2150 1
52 410 2181 4
52 410 2192 7
52 410 2202 1
52 410 2205 3
52 410 2212 2
52 425 2404 1
52 428 2232 1
52 430 2699 2
52 430 2747 1
52 430 2778 1
52 437 2667 1
52 463 2232 1
52 466 1657 1
52 497 1719 1
52 510 1965 1
52 510 1967 1
52 529 2052 1
52 540 1625 1
52 540 1630 2
52 540 1648 2
52 540 1665 1
52 540 1670 1
52 540 1686 1
52 557 2779 1
52 573 2775 1
52 596 2215 1
52 614 1659 4
52 614 1664 2
52 614 1668 1
52 614 1671 1
52 614 1673 5
52 614 1702 1
52 614 1705 1
53 64 2141 1
53 66 1712 3
53 66 1899 1
53 70 2481 1
53 73 1876 1
53 88 2481 1
53 90 1888 1
53 104 2049 1
53 107 2104 1
53 107 2119 1
53 123 1890 1
53 124 2144 1
53 124 2147 1
53 132 1878 1
53 137 2236 1
53 137 2240 1
53 139 2049 1
53 147 1875 1
53 147 1878 1
53 170 1868 1
53 170 1884 4
53 170 1889 1
53 170 1969 1
53 170 2574 1
53 170 2576 2
53 170 2608 1
53 170 2634 1
53 184 1876 1
53 186 2471 1
53 187 1815 1
53 187 1819 5
53 187 1825 2
53 187 1831 13
53 187 1853 3
53 187 1857 4
53 187 1862 1
53 187 1864 2
53 187 1867 4
53 222 1799 1
53 222 1877 1
53 235 2122 2
53 235 2133 1
53 237 2069 1
53 237 2075 1
53 237 2082 4
53 237 2090 4
53 237 2489 1
53 237 2596 1
53 238 2061 4
53 238 2068 1
53 238 2096 1
53 238 2142 1
53 240 2147 1
53 242 2058 1
53 248 2580 1
53 249 1877 1
53 270 1881 4
53 282 2134 1
53 307 1937 1
53 317 2104 1
53 317 2113 1
53 329 1877 3
53 329 1881 4
53 347 2148 1
53 347 2285 1
53 347 2290 2
53 347 2296 1
53 354 2584 1
53 354 2613 1
53 354 2617 1
53 354 2625 1
53 354 2630 1
53 354 2632 1
53 362 2059 1
53 362 2062 1
53 362 2065 1
53 362 2083 1
53 362 2089 1
53 365 2237 1
53 365 2283 1
53 398 2481 1
53 429 2481 1
53 457 2479 1
53 466 2484 1
53 472 2335 1
53 472 2350 5
53 472 2357 4
53 472 2362 11
53 472 2379 1
53 472 2382 1
53 472 2384 30
53 472 2415 2
53 472 2420 3
53 472 2427 2
53 472 2430 4
53 532 2302 1
53 535 2142 3
53 535 2310 1
53 558 2052 1
53 565 2532 1
53 566 2532 1
53 569 2205 3
53 569 2209 1
53 569 2211 3
53 569 2216 7
53 569 2224 1
53 569 2226 2
53 569 2229 1
53 569 2233 1
53 569 2285 3
53 569 2290 1
53 569 2293 1
53 578 1811 33
53 578 1853 5
53 578 1861 2
53 578 1864 6
53 578 1884 1
53 578 1886 5
53 578 2648 4
53 617 2653 1
54 60 1711 1
54 105 1573 1
54 107 2151 1
54 108 1577 1
54 125 1581 2
54 126 2578 1
54 154 2506 1
54 154 2622 1
54 167 1549 1
54 167 1552 1
54 172 2514 1
54 175 1576 2
54 188 2520 1
54 188 2674 1
54 188 2732 1
54 188 2757 1
54 188 2778 1
54 207 2650 1
54 208 2602 1
54 210 2117 1
54 211 1927 1
54 211 1934 2
54 237 1881 1
54 267 2139 1
54 267 2145 1
54 267 2153 3
54 267 2298 3
54 276 1575 4
54 288 1536 1
54 291 2143 1
54 291 2146 1
54 291 2148 1
54 291 2152 5
54 291 2158 2
54 291 2300 4
54 291 2305 1
54 311 2059 1
54 311 2061 1
54 311 2101 1
54 311 2105 1
54 321 2491 2
54 322 2151 1
54 322 2159 1
54 322 2296 1
54 322 2298 1
54 322 2301 1
54 324 1581 3
54 331 1589 1
54 331 1604 1
54 344 1578 1
54 344 2071 2
54 344 2108 1
54 344 2321 4
54 344 2326 9
54 344 2352 1
54 344 2356 2
54 344 2359 1
54 344 2364 5
54 344 2370 6
54 344 2378 20
54 344 2399 1
54 344 2401 28
54 344 2430 11
54 344 2443 10
54 344 2454 10
54 344 2465 5
54 344 2471 4
54 344 2476 1
54 354 1579 7
54 357 1577 8
54 358 1904 2
54 358 1952 1
54 371 2148 1
54 371 2152 1
54 371 2154 3
54 377 1713 1
54 381 1784 1
54 381 1786 4
54 403 2120 1
54 404 2507 1
54 418 2077 1
54 422 1884 1
54 429 2314 1
54 430 2481 1
54 440 2513 2
54 440 2517 1
54 443 2507 1
54 460 1753 1
54 477 1721 2
54 477 1728 1
54 477 1744 1
54 477 1748 1
54 477 1757 2
54 477 1789 1
54 477 1809 1
54 477 1812 1
54 477 1857 1
54 477 1872 3
54 477 1876 2
54 483 1746 2
54 483 1753 1
54 483 1755 3
54 483 1790 1
54 483 2116 2
54 489 2063 2
54 489 2080 5
54 489 2086 1
54 489 2089 1
54 489 2093 3
54 489 2097 1
54 489 2099 2
54 489 2102 1
54 489 2105 3
54 492 2084 1
54 533 1880 1
54 543 1732 1
54 543 1734 1
54 543 1737 1
54 554 2110 1
54 554 2124 1
54 558 2317 1
54 561 1727 1
54 561 1758 1
54 561 1785 1
54 561 1789 1
54 561 1791 1
54 561 1794 1
54 561 1807 1
54 561 1810 2
54 570 2138 1
54 570 2148 1
54 570 2150 1
54 570 2296 1
54 570 2307 1
54 585 2317 1
54 585 2319 2
54 585 2324 1
54 598 2650 1
54 602 1725 1
54 603 1908 1
54 603 1951 1
54 603 1960 4
54 603 1967 1
54 603 1969 1
54 603 1972 3
54 603 1976 3
54 603 1980 5
54 603 1991 1
54 603 1997 3
54 603 2009 5
54 603 2019 1
54 603 2023 3
54 603 2027 2
54 603 2030 1
54 603 2032 3
54 603 2038 1
54 603 2043 3
54 603 2137 1
54 603 2142 1
54 603 2153 1
55 201 2468 1
55 207 2460 1
55 449 2354 1
55 493 2327 1
55 493 2421 1
55 493 2424 1
55 520 2471 1
56 63 2706 1
56 67 2312 1
56 67 2723 1
56 119 2712 1
56 119 2767 1
56 122 1715 1
56 131 2708 1
56 131 2721 1
56 131 2723 1
56 131 2727 1
56 136 1945 1
56 147 2145 1
56 147 2720 1
56 157 1728 1
56 157 1744 1
56 157 1779 1
56 157 1782 1
56 157 1795 1
56 157 1827 1
56 157 1859 3
56 157 1863 6
56 157 1872 1
56 157 1874 1
56 157 1956 3
56 157 1961 1
56 157 2026 1
56 157 2028 1
56 162 2476 1
56 167 2701 1
56 167 2714 1
56 167 2735 1
56 167 2772 1
56 192 1713 1
56 197 1883 1
56 217 1899 1
56 217 2482 1
56 231 2066 1
56 231 2068 1
56 231 2072 1
56 231 2074 2
56 247 2103 7
56 247 2113 1
56 247 2115 2
56 247 2121 8
56 247 2137 1
56 247 2139 2
56 247 2143 1
56 250 2064 1
56 250 2071 1
56 250 2074 1
56 250 2076 1
56 250 2078 1
56 296 1714 1
56 301 2712 1
56 358 2319 1
56 358 2476 1
56 366 1719 1
56 366 2487 1
56 366 2773 1
56 375 2339 1
56 384 2474 1
56 400 2659 1
56 408 2067 1
56 427 2756 1
56 452 2735 1
56 453 2650 1
56 465 2725 1
56 465 2768 1
56 465 2771 1
56 465 2780 1
56 477 2662 1
56 477 2667 1
56 477 2766 1
56 486 1715 1
56 497 2713 1
56 497 2728 8
56 497 2739 1
56 497 2741 1
56 497 2744 3
56 497 2772 1
56 497 2778 1
56 507 2314 1
56 512 2051 1
56 524 2671 1
56 524 2673 1
56 524 2697 2
56 528 2069 1
56 528 2076 3
56 541 1886 1
56 543 2763 1
56 550 2340 1
56 590 2766 1
56 593 2077 1
56 598 2710 1
58 69 2512 2
58 87 2295 1
58 89 1948 1
58 89 1951 1
58 89 1983 1
58 95 2050 1
58 116 1985 2
58 116 2007 2
58 116 2077 1
58 116 2210 1
58 116 2307 1
58 116 2492 1
58 117 2649 1
58 121 2480 1
58 123 2227 1
58 127 2318 1
58 141 2229 1
58 141 2261 1
58 141 2305 2
58 141 2514 1
58 143 2302 1
58 144 2483 1
58 191 1944 1
58 191 2252 1
58 196 1886 1
58 198 2227 1
58 198 2292 1
58 198 2295 1
58 198 2301 3
58 203 1934 1
58 211 2054 2
58 229 2061 2
58 235 2293 1
58 237 2631 1
58 238 2654 2
58 251 1598 6
58 251 1605 1
58 251 1609 1
58 251 1623 32
58 251 1679 6
58 251 1697 10
58 251 1708 5
58 252 2650 1
58 261 2315 2
58 268 2221 1
58 270 1720 1
58 275 2650 2
58 305 2049 1
58 307 1883 1
58 307 2657 1
58 362 1720 2
58 368 1717 1
58 368 1720 1
58 368 1774 1
58 368 1880 2
58 368 1884 1
58 368 2256 1
58 368 2264 1
58 368 2305 1
58 368 2307 1
58 368 2489 1
58 368 2503 1
58 368 2513 2
58 368 2537 1
58 368 2539 3
58 368 2543 2
58 368 2546 6
58 368 2554 1
58 368 2603 1
58 368 2646 1
58 368 2651 5
58 369 2309 2
58 384 2729 4
58 384 2738 2
58 392 1902 2
58 392 1909 1
58 392 1944 1
58 395 2651 1
58 417 2481 6
58 417 2507 1
58 417 2522 2
58 417 2526 2
58 417 2548 3
58 418 2380 1
58 418 2411 5
58 418 2426 2
58 418 2430 1
58 418 2432 11
58 418 2447 1
58 425 2302 1
58 427 2650 1
58 446 2315 1
58 457 1853 1
58 457 1880 1
58 457 2676 1
58 457 2725 2
58 460 2315 2
58 460 2650 2
58 462 2060 1
58 464 1610 2
58 464 1672 1
58 478 2315 1
58 486 1883 1
58 490 1908 1
58 490 1954 1
58 490 1956 3
58 501 2051 2
58 501 2056 1
58 501 2243 1
58 509 1745 1
58 544 1667 1
58 553 1890 1
58 553 1900 1
58 553 1949 1
58 553 1956 1
58 553 2058 1
58 555 2305 1
58 574 2054 1
58 574 2056 1
58 577 2300 2
58 582 2063 1
58 589 2301 1
58 591 1722 5
58 591 1728 10
58 591 1739 5
58 591 1746 8
58 591 1756 6
58 591 1764 1
58 591 1798 1
58 591 1826 1
58 591 1838 4
59 67 2668 1
59 180 2283 1
59 181 2768 1
59 184 2519 2
59 184 2612 1
59 184 2615 1
59 184 2628 1
59 201 2723 2
59 209 2285 1
59 209 2289 3
59 209 2293 1
59 234 2259 1
59 246 1881 1
59 265 2726 1
59 265 2782 1
59 284 1809 1
59 284 1813 1
59 284 1818 2
59 326 2216 1
59 328 2284 1
59 328 2289 1
59 363 1983 1
59 391 2218 1
59 400 2479 1
59 400 2482 1
59 469 2044 1
59 474 2685 1
59 477 2672 1
59 499 1880 1
59 523 2676 1
59 523 2686 1
59 523 2688 4
59 536 2720 3
59 536 2735 1
59 536 2778 1
59 543 2775 1
59 576 2311 1
59 576 2316 1
59 576 2376 1
59 576 2426 5
59 576 2445 2
59 598 2734 1
59 598 2756 2
59 598 2762 3
59 609 2268 1
59 618 2051 1
59 618 2145 2
59 618 2210 5
59 618 2221 1
59 618 2223 1
59 618 2244 6
60 78 1722 1
60 78 1730 3
60 78 1739 3
60 78 1745 1
60 78 1753 1
60 78 1755 1
60 78 1758 2
60 78 1765 1
60 78 1776 1
60 78 1798 1
60 78 1845 1
60 78 1861 2
60 78 1868 1
60 78 1871 1
60 81 2481 1
60 90 1669 1
60 170 2262 1
60 170 2264 1
60 190 2077 1
60 190 2093 1
60 190 2095 2
60 190 2105 1
60 198 1717 1
60 198 1719 1
60 205 1763 1
60 211 2296 2
60 237 1717 1
60 237 1881 5
60 237 2062 1
60 237 2065 1
60 251 2109 2
60 251 2117 1
60 251 2126 1
60 267 2237 1
60 267 2287 1
60 268 2605 1
60 291 2240 2
60 291 2276 1
60 291 2289 1
60 307 2779 1
60 320 1710 1
60 333 2144 1
60 371 2239 2
60 371 2243 1
60 379 1882 1
60 403 1712 1
60 403 2285 1
60 420 2302 1
60 440 2081 1
60 440 2083 1
60 440 2094 1
60 481 2598 1
60 486 2484 1
60 487 2247 1
60 487 2252 1
60 554 2125 1
60 560 2315 1
60 592 2116 1
60 603 2242 1
61 66 2322 1
61 77 2065 1
61 78 1715 1
61 78 1769 1
61 94 2648 1
61 101 2276 1
61 107 1993 1
61 113 1907 3
61 113 1911 1
61 115 2776 1
61 115 2778 1
61 135 2313 1
61 142 2150 1
61 147 2634 1
61 167 1710 1
61 169 2781 1
61 174 2072 1
61 178 2116 1
61 199 2058 1
61 201 2482 1
61 210 2051 1
61 211 2480 1
61 215 2623 1
61 217 1885 1
61 219 1712 1
61 219 1715 1
61 228 2536 2
61 228 2591 1
61 228 2611 1
61 236 1714 1
61 237 1980 1
61 246 2654 1
61 249 1712 1
61 251 1738 1
61 251 1740 1
61 251 1744 1
61 251 1747 2
61 251 1787 2
61 251 1878 1
61 251 2320 1
61 260 1631 1
61 260 1710 2
61 260 1821 2
61 260 1825 1
61 260 1837 1
61 260 1841 2
61 260 1844 3
61 260 1856 2
61 260 1860 2
61 265 1887 1
61 266 1930 1
61 266 1967 1
61 266 1974 1
61 266 1980 1
61 277 2071 1
61 279 1883 1
61 291 2124 1
61 295 2028 2
61 299 1993 1
61 309 2063 2
61 324 2055 1
61 331 1710 1
61 344 2647 1
61 346 2066 1
61 359 2008 1
61 359 2028 1
61 373 2494 1
61 373 2496 1
61 373 2530 1
61 373 2532 1
61 373 2573 2
61 373 2580 3
61 373 2612 1
61 373 2614 1
61 373 2616 1
61 379 2560 1
61 379 2568 1
61 379 2627 1
61 408 2072 1
61 431 2482 1
61 465 2061 1
61 465 2063 1
61 472 1712 1
61 497 2605 1
61 502 1696 1
61 504 1953 1
61 504 2674 9
61 504 2727 2
61 519 1889 1
61 519 1998 1
61 519 2000 2
61 519 2004 1
61 519 2315 1
61 519 2485 1
61 566 2482 1
61 568 2029 1
61 570 2124 1
61 593 2066 1
61 599 2318 1
61 616 2730 2
62 71 2083 1
62 84 2026 1
62 84 2060 1
62 84 2081 1
62 84 2106 1
62 84 2127 1
62 84 2181 1
62 105 1790 1
62 105 1794 3
62 105 1798 3
62 105 1803 5
62 105 1809 1
62 105 1822 1
62 105 1827 3
62 105 1846 1
62 105 1848 2
62 105 1851 3
62 105 1856 1
62 105 1865 1
62 154 1704 1
62 154 1713 1
62 154 2054 1
62 159 2479 1
62 164 1885 1
62 192 2479 1
62 206 1714 1
62 212 1743 2
62 212 1755 1
62 212 1765 1
62 212 1774 1
62 212 2094 1
62 212 2110 1
62 212 2133 1
62 212 2655 1
62 235 1719 1
62 243 1656 2
62 243 1662 4
62 243 1670 1
62 258 1881 1
62 264 2092 1
62 264 2100 1
62 264 2109 2
62 264 2227 4
62 284 1780 1
62 284 1805 1
62 284 1818 1
62 284 1839 1
62 284 1842 4
62 284 1860 1
62 296 1792 1
62 297 2503 1
62 313 1773 4
62 313 1778 4
62 313 1784 1
62 317 1714 1
62 332 2493 4
62 332 2500 1
62 332 2578 1
62 332 2580 4
62 332 2621 3
62 353 1620 1
62 353 1874 1
62 355 2238 5
62 355 2244 1
62 364 1617 2
62 364 1623 2
62 364 1636 1
62 364 1676 3
62 364 2054 1
62 395 1718 1
62 402 2339 1
62 402 2341 1
62 402 2343 3
62 402 2347 2
62 402 2351 13
62 402 2365 3
62 402 2369 6
62 402 2380 1
62 402 2382 1
62 402 2390 1
62 402 2402 1
62 402 2412 1
62 402 2414 34
62 402 2452 11
62 402 2465 1
62 402 2469 1
62 402 2472 1
62 420 2108 1
62 453 2234 1
62 497 1714 1
62 515 1719 1
62 515 1805 1
62 515 1822 2
62 515 1825 2
62 547 1895 1
62 547 2048 2
62 547 2066 1
62 547 2081 1
62 547 2179 3
62 547 2183 1
62 547 2185 2
62 547 2652 1
62 559 2652 1
62 606 2778 1
62 618 1747 1
62 618 1787 1
62 618 1814 1
62 618 1851 1
63 66 1681 1
63 66 1825 1
63 67 2770 1
63 71 2507 5
63 71 2542 1
63 71 2646 1
63 73 2151 1
63 73 2184 1
63 73 2273 2
63 73 2287 1
63 82 2647 1
63 95 2649 1
63 119 2481 1
63 131 2657 1
63 131 2677 1
63 146 2033 1
63 146 2045 1
63 147 2672 1
63 167 2704 1
63 167 2758 1
63 168 2430 1
63 168 2447 1
63 168 2476 1
63 170 1650 1
63 170 1658 2
63 170 1667 1
63 170 1670 2
63 170 1677 1
63 170 1693 4
63 170 1703 1
63 170 1738 1
63 170 1741 1
63 170 1743 1
63 170 1754 2
63 170 1758 1
63 170 1760 1
63 170 1792 1
63 170 1795 1
63 175 2216 1
63 175 2247 1
63 178 2502 1
63 181 2417 1
63 181 2453 2
63 201 1877 1
63 201 2054 1
63 201 2057 1
63 201 2087 1
63 201 2120 1
63 201 2127 1
63 201 2137 1
63 201 2307 1
63 201 2656 4
63 201 2703 1
63 201 2706 1
63 201 2708 1
63 201 2729 1
63 201 2733 1
63 201 2737 1
63 201 2758 1
63 206 1882 1
63 213 2651 1
63 217 2061 1
63 217 2091 2
63 217 2131 1
63 233 2647 1
63 247 2323 1
63 247 2363 2
63 265 2673 1
63 265 2767 1
63 301 2772 1
63 315 1978 1
63 315 1987 1
63 315 2005 1
63 315 2007 1
63 315 2016 1
63 315 2026 1
63 315 2028 2
63 328 2722 1
63 345 1715 1
63 347 2648 1
63 353 1887 1
63 353 1892 1
63 353 1894 2
63 353 1904 1
63 353 1906 1
63 353 1909 1
63 353 1912 3
63 353 2012 1
63 353 2039 2
63 353 2043 1
63 353 2046 1
63 353 2063 1
63 353 2067 1
63 353 2069 2
63 353 2072 2
63 353 2075 2
63 353 2078 1
63 353 2082 2
63 353 2087 2
63 353 2095 1
63 353 2105 1
63 353 2110 5
63 353 2130 2
63 353 2133 1
63 361 2502 1
63 361 2507 1
63 361 2522 10
63 361 2533 17
63 361 2551 9
63 361 2585 6
63 361 2592 15
63 361 2635 1
63 366 2744 1
63 375 2647 1
63 385 2660 4
63 385 2683 1
63 442 2659 1
63 442 2729 1
63 452 2678 1
63 462 2655 1
63 462 2681 1
63 465 2746 1
63 465 2758 1
63 465 2764 1
63 473 2428 8
63 473 2438 2
63 473 2441 13
63 473 2455 3
63 473 2462 2
63 473 2467 2
63 473 2470 2
63 473 2475 2
63 477 2677 1
63 477 2775 1
63 483 1897 1
63 492 2077 2
63 493 1897 1
63 497 2672 5
63 497 2690 1
63 497 2740 2
63 500 2117 1
63 500 2129 1
63 504 2653 1
63 523 2758 1
63 523 2765 1
63 523 2773 1
63 524 2317 1
63 524 2697 1
63 536 2717 1
63 543 2658 1
63 543 2707 1
63 543 2709 1
63 543 2775 1
63 547 2648 1
63 559 1984 1
63 578 1685 1
63 578 1760 1
63 590 2698 1
63 590 2746 1
63 598 2746 2
63 599 2648 1
63 610 2320 1
63 610 2322 2
63 610 2326 1
63 610 2338 1
63 610 2355 1
63 610 2357 1
63 610 2359 1
63 610 2365 1
63 610 2385 7
63 610 2393 7
63 610 2401 1
63 610 2403 1
63 610 2405 4
63 610 2413 5
63 610 2429 1
63 610 2453 1
63 610 2459 6
63 610 2467 1
63 610 2470 2
63 610 2474 1
64 70 1887 1
64 70 2315 2
64 70 2483 1
64 97 2057 1
64 97 2317 1
64 97 2478 3
64 97 2482 3
64 97 2505 1
64 97 2512 1
64 98 2136 1
64 101 1650 1
64 101 1664 1
64 101 1674 5
64 101 1680 4
64 101 1689 1
64 101 1692 3
64 101 1697 4
64 101 1707 1
64 101 1765 2
64 101 1768 16
64 108 2310 1
64 111 2420 1
64 111 2422 3
64 111 2442 1
64 111 2458 3
64 126 2314 1
64 141 2487 1
64 141 2650 2
64 141 2653 1
64 151 2439 2
64 155 1686 1
64 159 1689 1
64 199 2310 1
64 205 1666 1
64 205 1674 1
64 205 2765 1
64 237 2112 1
64 237 2133 1
64 237 2141 1
64 237 2179 1
64 239 2641 1
64 259 2322 6
64 259 2329 1
64 259 2332 1
64 259 2335 7
64 259 2343 1
64 259 2346 81
64 259 2428 11
64 259 2440 3
64 259 2445 8
64 259 2458 1
64 259 2466 1
64 259 2471 1
64 259 2473 1
64 285 1711 1
64 285 1713 1
64 285 1718 1
64 285 1883 2
64 285 1886 1
64 285 2058 2
64 285 2316 1
64 285 2653 1
64 285 2754 11
64 285 2767 1
64 285 2779 1
64 286 2258 1
64 307 1711 1
64 346 2487 1
64 346 2646 1
64 361 2050 1
64 361 2052 1
64 365 2056 1
64 365 2060 1
64 564 2633 1
64 570 2317 1
64 572 2320 1
64 587 1886 1
64 594 2653 1
64 602 2670 8
64 602 2684 4
64 602 2690 5
64 602 2708 1
64 602 2765 1
65 86 1601 1
65 139 2346 1
65 139 2397 1
65 145 2380 1
65 145 2382 1
65 154 2356 1
65 164 2188 1
65 166 1881 1
65 167 2245 1
65 173 1892 10
65 173 1903 4
65 189 2058 1
65 204 1711 1
65 213 2649 1
65 217 2324 1
65 217 2326 1
65 217 2337 3
65 217 2343 2
65 217 2346 6
65 217 2357 1
65 217 2361 1
65 217 2366 1
65 217 2376 2
65 217 2391 2
65 217 2395 2
65 217 2398 5
65 217 2404 1
65 217 2406 3
65 217 2411 1
65 217 2413 1
65 217 2419 1
65 217 2423 3
65 217 2440 1
65 217 2449 1
65 217 2451 4
65 217 2459 1
65 217 2467 1
65 217 2470 1
65 217 2477 1
65 222 2294 1
65 226 2687 1
65 227 2221 1
65 229 2217 1
65 241 1717 3
65 241 1721 1
65 241 1723 3
65 241 1871 1
65 242 2308 1
65 244 2389 1
65 255 2454 1
65 255 2465 1
65 279 2259 1
65 297 1602 1
65 298 2238 1
65 305 2280 1
65 329 1711 1
65 343 2416 1
65 348 2242 1
65 348 2244 2
65 355 2278 1
65 361 1600 1
65 361 1889 1
65 361 1972 1
65 361 2323 2
65 361 2416 1
65 375 1575 1
65 375 1589 2
65 422 2342 3
65 422 2460 1
65 504 2217 1
65 562 1961 1
65 562 1992 2
65 562 1995 6
65 576 2300 1
65 589 2329 1
65 589 2331 7
65 589 2346 1
65 589 2357 1
65 589 2407 1
65 589 2428 1
65 609 2189 1
66 75 1884 1
66 87 2052 1
66 106 1877 1
66 109 2050 1
66 120 1887 2
66 121 1626 1
66 121 1799 1
66 121 1898 1
66 123 1898 1
66 148 2502 1
66 148 2526 2
66 149 2486 1
66 152 2316 2
66 152 2320 1
66 152 2322 1
66 152 2465 1
66 152 2470 1
66 153 2052 1
66 155 2260 1
66 155 2272 1
66 169 2479 1
66 172 1877 1
66 180 2544 1
66 180 2565 2
66 184 1793 1
66 186 2695 2
66 186 2748 3
66 186 2754 1
66 186 2765 1
66 186 2767 1
66 186 2770 10
66 188 2192 1
66 192 2385 1
66 192 2416 1
66 192 2421 1
66 192 2486 1
66 192 2488 3
66 192 2492 3
66 192 2498 4
66 192 2503 9
66 192 2513 5
66 192 2519 4
66 192 2526 3
66 192 2530 4
66 192 2535 63
66 192 2599 4
66 192 2606 5
66 192 2612 1
66 192 2614 22
66 192 2637 10
66 205 2320 3
66 205 2465 1
66 205 2468 11
66 223 1903 1
66 227 2226 1
66 227 2249 1
66 227 2259 2
66 233 2695 1
66 249 1671 1
66 255 2263 1
66 257 2309 1
66 260 2309 1
66 261 1882 1
66 296 2153 1
66 302 1901 1
66 329 1819 1
66 352 2238 1
66 352 2266 1
66 355 2192 1
66 361 2675 3
66 361 2689 1
66 361 2691 4
66 361 2718 2
66 363 2306 1
66 367 2308 1
66 372 2230 2
66 372 2233 1
66 372 2249 1
66 372 2254 1
66 372 2260 1
66 372 2262 1
66 372 2265 1
66 372 2276 1
66 372 2286 1
66 380 2051 1
66 382 1820 3
66 382 1826 3
66 382 1830 6
66 382 1852 8
66 382 1869 1
66 382 1871 4
66 435 2240 2
66 435 2244 1
66 435 2246 2
66 435 2250 1
66 435 2252 1
66 435 2254 10
66 435 2265 1
66 435 2267 3
66 435 2271 1
66 435 2277 1
66 435 2282 1
66 435 2286 1
66 435 2684 1
66 435 2687 1
66 435 2780 3
66 471 2655 1
66 480 2311 1
66 504 2323 2
66 504 2439 2
66 511 2050 1
66 534 2306 1
66 570 2484 1
66 572 2486 1
66 578 1675 1
66 578 1695 1
66 578 1732 2
66 578 1743 1
66 578 1750 1
66 578 1753 1
66 578 1768 1
66 578 1781 2
66 601 2306 1
66 603 2310 1
66 604 2049 1
66 609 2219 1
66 609 2222 1
67 75 2312 1
67 82 2302 4
67 82 2312 1
67 128 2483 1
67 131 2724 1
67 147 2747 1
67 159 2480 1
67 173 2484 1
67 175 2052 1
67 178 2484 1
67 246 2058 1
67 247 2247 1
67 251 2491 12
67 251 2504 10
67 251 2517 1
67 251 2520 6
67 251 2530 3
67 251 2535 1
67 251 2540 1
67 251 2562 2
67 251 2565 1
67 251 2572 2
67 251 2579 1
67 251 2588 1
67 251 2610 1
67 251 2612 1
67 251 2618 1
67 251 2620 2
67 251 2640 1
67 251 2645 6
67 256 2586 1
67 256 2593 1
67 256 2635 2
67 256 2646 1
67 285 2482 1
67 292 2089 1
67 341 1812 3
67 341 1820 1
67 341 1826 1
67 344 2127 1
67 357 1906 1
67 357 1942 2
67 361 2058 1
67 366 2247 1
67 375 2056 1
67 377 2651 1
67 381 2646 1
67 381 2651 1
67 385 2665 1
67 385 2718 2
67 385 2723 1
67 385 2730 2
67 385 2733 1
67 393 2070 1
67 393 2093 2
67 393 2101 2
67 398 2248 1
67 400 2669 1
67 404 1769 2
67 412 2108 1
67 416 2483 1
67 422 2064 4
67 429 2726 1
67 438 2647 1
67 442 2730 1
67 465 2248 2
67 465 2251 1
67 465 2314 1
67 473 2560 2
67 473 2564 1
67 473 2590 1
67 473 2641 1
67 474 2740 1
67 477 2729 1
67 477 2776 1
67 477 2778 1
67 494 2055 1
67 494 2079 1
67 507 1847 3
67 507 1851 1
67 507 1853 1
67 507 1866 1
67 507 2128 1
67 508 2314 1
67 523 2674 2
67 536 2718 1
67 543 2676 1
67 543 2775 6
67 561 2143 2
67 561 2147 1
67 561 2151 1
67 561 2162 1
67 561 2209 1
67 561 2222 2
67 561 2227 2
67 561 2264 22
67 561 2287 3
67 561 2292 1
67 561 2297 1
67 561 2300 1
67 561 2308 1
67 572 2315 1
67 580 1982 1
67 584 2488 1
67 590 2727 1
67 593 2588 1
67 607 1981 1
67 611 2303 2
67 611 2307 2
68 76 1731 1
68 116 2454 1
68 120 2069 3
68 120 2079 1
68 120 2081 2
68 120 2084 2
68 124 2369 1
68 124 2401 1
68 124 2450 1
68 124 2452 1
68 130 1619 1
68 130 1672 1
68 130 1709 3
68 135 1711 1
68 135 1883 1
68 135 1886 1
68 135 1889 2
68 135 1892 6
68 135 1998 3
68 135 2048 1
68 135 2059 1
68 135 2110 1
68 135 2483 1
68 135 2645 1
68 171 1711 1
68 204 1925 3
68 214 1780 1
68 214 1818 1
68 214 1821 5
68 214 1859 1
68 214 1873 1
68 225 1627 1
68 225 1672 1
68 225 1702 1
68 259 1711 1
68 259 1782 1
68 259 1786 1
68 259 1825 2
68 259 1830 1
68 278 1886 1
68 278 2037 1
68 282 1938 1
68 305 1573 1
68 399 1593 1
68 399 1603 1
68 399 1615 1
68 399 1643 1
68 570 2679 4
68 570 2685 1
68 570 2687 4
68 570 2708 1
68 570 2741 1
68 570 2744 1
68 570 2753 1
68 570 2763 3
68 570 2767 4
69 76 2240 1
69 134 2135 1
69 135 2049 1
69 138 2133 1
69 138 2211 3
69 176 2077 2
69 176 2081 3
69 176 2087 2
69 176 2201 1
69 178 2319 1
69 178 2399 1
69 178 2404 1
69 189 2415 1
69 219 2227 1
69 226 2409 1
69 297 1716 1
69 297 2320 1
69 343 2149 1
69 348 2240 1
69 432 1896 1
69 482 2239 1
69 618 2233 1
70 73 2648 1
70 79 2428 2
70 97 1915 2
70 97 2134 1
70 97 2186 1
70 97 2189 3
70 97 2212 5
70 97 2241 1
70 97 2245 1
70 97 2320 1
70 97 2323 1
70 97 2337 1
70 97 2345 2
70 97 2405 4
70 97 2430 2
70 97 2454 1
70 97 2483 2
70 98 1703 1
70 104 1886 1
70 110 2022 1
70 116 2256 1
70 116 2310 3
70 116 2315 1
70 123 1602 1
70 123 1610 2
70 123 1656 1
70 123 1663 4
70 123 1668 1
70 123 1670 1
70 123 1673 1
70 123 1691 1
70 154 1954 1
70 160 2479 1
70 162 2529 1
70 162 2608 1
70 169 2261 1
70 184 1882 2
70 184 1885 1
70 200 1753 1
70 213 1993 1
70 223 2261 1
70 225 2320 1
70 225 2333 4
70 225 2339 9
70 225 2349 1
70 225 2417 1
70 225 2420 1
70 225 2429 1
70 225 2435 1
70 230 2481 1
70 251 1882 1
70 255 1614 1
70 255 1711 1
70 266 1723 2
70 266 1730 1
70 266 1747 3
70 266 1751 1
70 266 1799 1
70 266 1811 2
70 266 1824 1
70 266 1830 4
70 280 2426 1
70 280 2773 1
70 282 1715 1
70 283 2380 1
70 286 1610 1
70 286 1695 1
70 293 1607 1
70 293 1697 1
70 293 2250 3
70 300 1879 1
70 302 1685 1
70 305 1720 1
70 307 2485 1
70 325 1607 1
70 325 1609 1
70 325 1611 1
70 325 1613 1
70 325 1652 1
70 325 2224 2
70 325 2306 1
70 325 2310 1
70 325 2321 5
70 325 2327 1
70 325 2329 1
70 325 2331 1
70 325 2353 2
70 325 2356 1
70 325 2401 1
70 325 2403 6
70 325 2410 3
70 325 2464 1
70 325 2545 3
70 325 2552 1
70 325 2555 1
70 325 2558 1
70 325 2565 2
70 342 2056 1
70 342 2308 1
70 342 2436 2
70 342 2477 1
70 342 2546 1
70 342 2604 3
70 348 1973 1
70 362 1711 1
70 365 2317 1
70 372 2022 1
70 399 2068 1
70 399 2074 1
70 399 2079 1
70 399 2082 1
70 399 2087 2
70 399 2091 1
70 399 2093 1
70 399 2101 4
70 399 2106 1
70 399 2114 2
70 399 2120 3
70 399 2130 1
70 399 2194 1
70 399 2318 1
70 399 2372 1
70 399 2767 1
70 405 2782 1
70 406 2419 1
70 406 2454 1
70 406 2463 2
70 406 2475 2
70 406 2571 1
70 406 2660 1
70 415 1993 1
70 416 2307 1
70 424 1714 1
70 428 1611 1
70 435 1887 1
70 450 2648 1
70 456 2530 1
70 457 1711 1
70 460 2026 1
70 461 2232 1
70 461 2270 2
70 463 1700 4
70 464 1652 2
70 493 1715 1
70 496 2402 1
70 496 2464 2
70 496 2493 1
70 496 2554 1
70 496 2607 1
70 496 2651 1
70 512 1718 1
70 516 2086 4
70 516 2091 2
70 516 2095 1
70 516 2112 1
70 516 2128 2
70 539 2054 1
70 539 2669 1
70 544 1653 1
70 560 2435 1
70 560 2781 1
70 566 1713 1
70 571 1789 1
70 571 1811 1
70 575 2781 1
70 576 1714 1
70 576 2309 1
70 594 2654 1
70 596 2272 1
70 612 1745 1
70 612 1751 1
70 612 1797 4
70 612 1802 1
70 612 1804 1
70 612 1815 1
70 612 1824 2
70 612 1858 1
71 76 2282 1
71 80 2332 1
71 80 2335 1
71 80 2477 1
71 84 2216 2
71 102 2652 1
71 132 2269 1
71 132 2278 1
71 132 2281 2
71 132 2295 1
71 132 2297 1
71 132 2311 1
71 212 1617 1
71 212 1619 1
71 212 1631 1
71 222 2358 1
71 243 1889 1
71 252 2283 1
71 264 2268 3
71 264 2278 1
71 264 2280 2
71 264 2294 2
71 264 2298 2
71 298 2139 1
71 322 1710 1
71 361 2530 1
71 361 2532 4
71 361 2537 1
71 384 1880 1
71 387 2242 1
71 387 2262 1
71 387 2265 3
71 387 2273 1
71 387 2284 2
71 387 2287 2
71 420 2050 1
71 420 2129 1
71 420 2212 1
71 429 2280 1
71 432 1744 35
71 432 1780 1
71 432 1785 1
71 432 1787 1
71 432 1789 3
71 432 1793 2
71 432 1796 1
71 432 1799 1
71 432 1803 1
71 432 1808 2
71 432 1812 2
71 432 1815 9
71 432 1826 2
71 432 1832 3
71 432 1837 1
71 432 1845 1
71 432 1848 6
71 432 1856 3
71 432 1860 2
71 432 1867 3
71 442 2313 1
71 547 1710 1
71 565 2659 1
71 565 2664 3
71 565 2669 1
71 592 2035 1
72 87 2334 1
72 89 2312 1
72 89 2318 1
72 89 2465 1
72 90 2457 1
72 93 2091 1
72 96 2653 2
72 103 2587 1
72 105 1573 2
72 114 2064 1
72 114 2067 2
72 114 2070 2
72 114 2075 1
72 114 2077 1
72 114 2080 4
72 114 2085 2
72 114 2088 2
72 114 2094 1
72 114 2106 1
72 114 2123 1
72 114 2128 6
72 114 2135 1
72 114 2140 1
72 114 2142 1
72 118 2551 1
72 118 2557 1
72 118 2559 1
72 121 2331 1
72 121 2336 1
72 124 2054 1
72 125 1575 1
72 127 2482 1
72 167 1552 1
72 167 1889 3
72 188 1947 1
72 193 2107 2
72 206 2326 1
72 217 2052 1
72 231 2312 1
72 231 2405 1
72 231 2436 1
72 236 1719 1
72 274 2326 1
72 274 2329 1
72 275 2056 3
72 275 2060 3
72 275 2657 2
72 275 2783 1
72 276 1582 1
72 276 2652 1
72 284 2069 2
72 284 2082 1
72 284 2085 1
72 284 2090 1
72 296 2324 1
72 307 2482 1
72 311 1882 1
72 311 1954 1
72 311 2657 2
72 317 1880 1
72 317 1891 1
72 321 1710 1
72 321 1713 2
72 321 2128 7
72 326 2325 1
72 326 2330 1
72 326 2339 2
72 344 1583 2
72 344 1589 15
72 344 1607 10
72 344 1618 19
72 344 1638 7
72 344 1646 30
72 344 1692 4
72 344 1702 1
72 344 1704 3
72 344 1708 2
72 357 1607 4
72 357 1627 2
72 364 2155 2
72 377 2490 1
72 377 2493 1
72 377 2624 1
72 381 2653 2
72 393 2109 2
72 410 2050 1
72 422 2058 1
72 443 2675 1
72 443 2681 4
72 443 2686 2
72 443 2711 3
72 443 2715 2
72 462 2309 1
72 469 2146 1
72 477 2504 4
72 477 2576 2
72 497 1891 1
72 500 2145 1
72 510 1882 1
72 510 1891 1
72 574 2309 1
72 584 2588 1
72 588 2404 1
72 597 2337 1
72 606 2470 1
72 606 2473 1
72 606 2476 1
72 611 2109 1
73 76 2387 1
73 80 2491 4
73 80 2496 1
73 80 2502 3
73 80 2506 3
73 80 2510 1
73 80 2512 1
73 80 2515 1
73 80 2520 1
73 80 2525 1
73 80 2539 1
73 80 2550 1
73 80 2574 1
73 80 2579 1
73 86 1882 1
73 88 2120 1
73 88 2316 2
73 92 2720 1
73 92 2755 1
73 105 1879 1
73 114 2679 1
73 114 2712 1
73 129 2316 1
73 131 1877 1
73 132 1625 2
73 132 1635 1
73 132 1640 2
73 132 1649 1
73 132 1757 1
73 132 1787 3
73 132 1793 1
73 132 1797 1
73 132 1799 2
73 132 1804 1
73 148 2314 1
73 157 2315 1
73 169 1895 1
73 170 1712 1
73 172 2664 2
73 172 2672 5
73 172 2679 1
73 172 2686 3
73 172 2695 1
73 172 2702 3
73 172 2720 1
73 172 2731 4
73 172 2738 3
73 172 2747 1
73 172 2749 3
73 172 2757 1
73 172 2759 1
73 172 2780 2
73 196 2345 1
73 201 1730 1
73 201 2159 1
73 201 2161 7
73 201 2169 1
73 201 2175 1
73 201 2184 2
73 201 2192 7
73 201 2210 1
73 201 2212 1
73 201 2217 5
73 201 2225 1
73 201 2227 3
73 201 2231 3
73 201 2236 2
73 201 2239 1
73 201 2242 1
73 201 2250 1
73 201 2255 1
73 201 2257 4
73 201 2269 1
73 201 2274 4
73 201 2279 5
73 201 2302 1
73 218 2094 1
73 221 2658 1
73 221 2660 1
73 235 1879 1
73 237 1882 1
73 241 2064 1
73 243 2475 2
73 243 2478 3
73 247 2143 1
73 260 2112 1
73 261 1715 1
73 272 1887 1
73 275 2104 1
73 275 2113 1
73 275 2122 1
73 288 2086 3
73 288 2090 1
73 288 2092 1
73 288 2181 3
73 302 2076 1
73 321 1892 1
73 332 2481 1
73 346 2123 1
73 346 2322 1
73 346 2439 1
73 356 2490 1
73 360 2048 1
73 365 2071 1
73 377 2083 1
73 398 2481 1
73 411 1716 1
73 418 1881 1
73 445 2091 1
73 445 2737 1
73 445 2767 1
73 445 2781 1
73 446 1882 1
73 452 1881 1
73 465 1713 1
73 492 2072 1
73 493 1717 1
73 494 2501 1
73 494 2703 1
73 494 2755 1
73 494 2778 1
73 495 2647 1
73 500 2077 1
73 500 2736 1
73 540 2732 1
73 543 2143 1
73 552 2316 1
73 570 1883 1
73 586 2312 1
73 603 2055 1
74 84 1885 1
74 89 2320 1
74 89 2439 1
74 89 2447 1
74 90 2347 1
74 90 2392 2
74 90 2417 1
74 90 2419 1
74 90 2426 1
74 90 2440 1
74 90 2459 1
74 97 1713 1
74 97 1717 16
74 97 1738 2
74 97 1743 6
74 97 1758 2
74 97 1762 1
74 97 1784 2
74 97 1788 1
74 97 1794 2
74 97 1801 1
74 97 1810 3
74 97 1865 1
74 97 1867 1
74 97 1879 1
74 117 1706 1
74 117 2653 1
74 141 1890 1
74 150 1757 1
74 164 2038 6
74 164 2045 1
74 167 2244 1
74 170 2654 1
74 171 2538 1
74 171 2603 2
74 171 2649 2
74 183 2338 1
74 187 2495 1
74 187 2592 1
74 187 2646 1
74 189 1891 1
74 191 1645 1
74 191 1648 1
74 191 1651 2
74 191 1655 3
74 191 1659 1
74 191 1661 1
74 191 1710 1
74 191 2231 1
74 191 2236 2
74 191 2601 1
74 191 2603 3
74 191 2641 1
74 191 2646 1
74 194 1890 2
74 194 2681 1
74 198 1901 1
74 198 2248 1
74 198 2252 1
74 198 2254 5
74 198 2260 7
74 198 2279 2
74 203 1686 1
74 203 2240 1
74 203 2242 1
74 203 2244 1
74 205 2338 1
74 211 1886 1
74 218 2693 1
74 223 1685 2
74 223 2394 1
74 227 2056 1
74 231 2383 1
74 231 2386 3
74 234 2246 1
74 239 1890 1
74 252 2216 1
74 255 2231 1
74 255 2233 2
74 263 2488 1
74 268 2057 1
74 268 2218 1
74 272 2058 1
74 272 2062 1
74 272 2065 4
74 272 2070 9
74 272 2089 4
74 272 2095 1
74 272 2099 10
74 272 2111 1
74 272 2118 1
74 272 2120 2
74 272 2123 2
74 272 2131 1
74 272 2134 5
74 272 2142 6
74 272 2149 3
74 272 2160 2
74 272 2164 3
74 272 2168 1
74 272 2189 1
74 272 2192 3
74 272 2196 3
74 272 2201 8
74 283 2299 1
74 298 2240 1
74 328 1885 1
74 329 1670 1
74 329 1672 2
74 329 1675 3
74 329 1694 1
74 329 1696 2
74 329 1699 6
74 332 2460 1
74 334 2315 1
74 349 2480 1
74 359 1881 1
74 359 2699 2
74 359 2710 2
74 359 2721 5
74 359 2730 1
74 368 1890 1
74 368 2032 1
74 368 2035 1
74 410 2477 1
74 421 1917 1
74 436 2316 1
74 443 2310 2
74 443 2469 1
74 455 2231 1
74 456 2226 1
74 456 2237 1
74 464 2506 1
74 469 2485 1
74 490 1716 1
74 497 2240 1
74 503 2467 1
74 504 2345 1
74 505 2222 1
74 505 2228 3
74 505 2234 1
74 505 2247 1
74 505 2257 1
74 516 1883 2
74 516 2234 2
74 516 2266 1
74 516 2276 1
74 516 2300 1
74 542 2243 1
74 570 2035 1
74 584 2468 1
74 605 2313 2
74 605 2475 1
75 177 1885 1
75 230 1714 1
75 231 2423 1
75 302 1884 1
75 332 2189 2
75 332 2247 2
75 332 2265 2
75 332 2294 1
75 332 2309 2
75 405 1740 1
75 471 2341 1
75 586 1765 1
75 588 2328 1
75 588 2330 1
75 588 2463 1
75 597 1739 1
75 597 1777 1
75 597 1798 1
75 606 2339 1
76 77 1721 1
76 88 2478 1
76 91 2276 1
76 99 1698 2
76 99 1704 3
76 99 1708 1
76 101 1952 1
76 109 2224 1
76 109 2226 2
76 109 2258 4
76 109 2264 1
76 109 2268 6
76 109 2276 2
76 109 2279 1
76 109 2307 1
76 113 1765 1
76 113 1782 2
76 113 1787 1
76 113 1790 4
76 113 1798 7
76 113 1815 1
76 113 1825 2
76 113 1836 13
76 113 1858 1
76 155 2219 2
76 155 2226 1
76 156 1901 1
76 159 2040 1
76 159 2219 2
76 176 2033 1
76 192 2057 1
76 196 2346 1
76 200 1900 1
76 200 2042 1
76 203 2263 1
76 213 1916 1
76 244 2240 1
76 258 1882 1
76 259 1829 1
76 264 2245 1
76 268 2063 2
76 268 2077 3
76 268 2083 1
76 268 2116 8
76 268 2126 1
76 268 2133 1
76 268 2135 1
76 268 2140 1
76 268 2144 1
76 268 2155 10
76 268 2166 3
76 268 2183 8
76 268 2193 3
76 268 2200 1
76 268 2205 1
76 268 2209 6
76 292 1713 2
76 292 1884 1
76 292 2056 1
76 292 2320 3
76 292 2332 2
76 292 2335 2
76 292 2341 1
76 292 2347 3
76 292 2351 1
76 292 2355 1
76 292 2361 2
76 292 2431 5
76 292 2437 1
76 292 2442 2
76 292 2447 1
76 292 2453 2
76 292 2479 3
76 292 2483 2
76 292 2487 2
76 309 2056 1
76 312 2484 1
76 340 2053 1
76 346 2660 1
76 347 2056 1
76 348 2229 1
76 348 2231 1
76 348 2240 1
76 355 2242 1
76 359 2247 1
76 360 1898 1
76 381 2223 1
76 381 2242 1
76 381 2267 1
76 393 2055 1
76 408 2493 2
76 422 2312 1
76 428 2064 1
76 432 2648 1
76 446 2260 1
76 468 2312 1
76 482 2227 1
76 482 2231 1
76 482 2240 1
76 505 2261 1
76 515 1895 1
76 526 2238 1
76 552 2324 1
76 552 2331 8
76 552 2340 6
76 552 2347 1
76 552 2349 5
76 552 2365 1
76 552 2367 1
76 552 2370 1
76 552 2372 2
76 552 2376 2
76 552 2379 3
76 552 2385 1
76 552 2387 2
76 552 2390 2
76 552 2452 4
76 552 2458 1
76 552 2460 2
76 552 2468 2
76 552 2473 1
76 579 2244 12
76 579 2262 13
76 592 1883 1
76 595 1898 1
76 595 2042 1
76 615 2243 1
76 615 2255 1
77 78 2477 1
77 98 1716 1
77 98 2484 1
77 101 1826 1
77 101 1864 2
77 101 1876 1
77 101 1879 1
77 122 1594 2
77 122 1597 1
77 122 1599 1
77 122 1606 1
77 122 1608 1
77 122 1612 1
77 122 1641 3
77 126 2070 1
77 137 1642 2
77 141 2585 1
77 144 2068 1
77 149 2327 1
77 149 2334 2
77 149 2337 4
77 149 2435 1
77 149 2454 1
77 149 2456 1
77 150 2146 1
77 171 2321 1
77 178 1882 1
77 192 2070 1
77 202 1612 1
77 202 1640 1
77 213 2055 1
77 229 2054 1
77 249 2064 1
77 266 2316 1
77 266 2324 2
77 266 2354 1
77 266 2357 6
77 266 2365 12
77 266 2409 5
77 266 2415 3
77 266 2420 2
77 266 2432 1
77 266 2442 6
77 266 2457 5
77 266 2468 3
77 266 2472 1
77 275 2647 1
77 282 1718 1
77 285 1719 1
77 292 1610 2
77 292 1640 1
77 292 1643 2
77 292 1647 1
77 292 1654 4
77 309 2116 1
77 316 1598 1
77 316 1644 1
77 316 1647 1
77 316 1649 2
77 316 1660 1
77 346 2146 1
77 346 2160 2
77 346 2163 1
77 346 2165 1
77 346 2170 1
77 346 2172 2
77 346 2201 1
77 361 1721 1
77 375 2310 1
77 379 2647 2
77 416 2055 1
77 422 2138 1
77 430 2310 1
77 435 1613 1
77 435 1625 1
77 435 1627 2
77 464 2589 1
77 476 2067 2
77 476 2121 3
77 476 2125 1
77 476 2128 1
77 476 2135 1
77 476 2138 1
77 481 2585 1
77 483 2072 3
77 486 2067 1
77 502 2065 2
77 507 2063 1
77 507 2067 1
77 522 2478 1
77 561 2647 1
77 593 2078 1
77 599 2659 1
77 599 2662 15
77 599 2679 1
77 599 2681 1
77 599 2691 18
77 599 2710 3
77 599 2717 1
77 599 2721 2
77 599 2725 3
77 599 2734 12
77 599 2747 28
77 599 2776 2
77 599 2779 2
77 599 2782 1
78 86 2534 1
78 86 2537 1
78 95 1668 1
78 95 1677 2
78 98 2095 1
78 98 2098 3
78 101 2095 1
78 101 2099 3
78 101 2104 1
78 101 2112 8
78 110 1881 1
78 110 2308 1
78 113 2092 2
78 113 2318 1
78 135 2478 1
78 137 2063 25
78 137 2119 1
78 137 2121 13
78 137 2135 5
78 150 2093 1
78 151 2114 5
78 151 2122 1
78 151 2124 1
78 151 2126 3
78 151 2131 3
78 151 2135 1
78 151 2137 2
78 151 2146 2
78 151 2315 2
78 151 2482 1
78 151 2484 1
78 171 2308 1
78 188 2483 1
78 192 2196 1
78 195 2478 1
78 198 2513 1
78 198 2516 2
78 201 2051 1
78 204 2093 1
78 205 1919 1
78 205 1922 1
78 205 2175 2
78 205 2180 2
78 214 2478 1
78 218 2151 1
78 219 1726 1
78 219 1729 1
78 219 1735 1
78 219 1756 1
78 219 1759 1
78 219 1776 2
78 219 1780 1
78 219 1783 3
78 219 1795 1
78 219 1856 4
78 219 1862 1
78 226 2546 1
78 226 2549 1
78 226 2552 2
78 226 2555 1
78 255 1593 2
78 255 1596 3
78 255 1622 1
78 255 1698 1
78 268 2002 1
78 268 2004 1
78 284 2090 1
78 285 2248 1
78 285 2548 1
78 286 1589 1
78 295 2092 2
78 337 2099 1
78 337 2104 1
78 346 2059 1
78 347 1675 2
78 347 1684 1
78 347 2066 1
78 373 2314 2
78 376 2667 1
78 376 2716 4
78 376 2730 1
78 403 2651 1
78 407 1882 1
78 412 1673 1
78 412 1677 1
78 412 1688 1
78 421 2648 1
78 426 1582 2
78 426 1589 1
78 428 2541 1
78 428 2543 1
78 428 2557 1
78 428 2607 4
78 428 2612 1
78 432 2050 1
78 448 2116 4
78 448 2131 4
78 448 2138 1
78 455 1884 1
78 466 2142 1
78 479 2310 1
78 489 2249 1
78 489 2300 1
78 491 2058 1
78 491 2088 3
78 492 2314 1
78 492 2466 2
78 492 2469 1
78 492 2471 1
78 495 2142 1
78 522 2156 1
78 522 2166 1
78 522 2168 6
78 522 2179 1
78 522 2184 3
78 522 2190 2
78 522 2198 1
78 522 2212 2
78 522 2215 2
78 522 2218 4
78 522 2223 3
78 522 2227 5
78 522 2238 7
78 522 2247 1
78 522 2252 3
78 522 2265 2
78 522 2268 1
78 522 2271 1
78 522 2273 1
78 522 2276 2
78 522 2280 5
78 522 2286 1
78 522 2292 2
78 522 2296 3
78 522 2304 2
78 529 2303 1
78 532 2193 1
78 532 2196 1
78 535 2180 2
78 535 2300 1
78 564 1725 1
78 564 1727 1
78 564 1730 1
78 564 1732 2
78 564 1743 5
78 564 1750 5
78 564 1756 4
78 564 1781 1
78 564 1784 1
78 564 1786 1
78 564 1796 4
78 564 1801 2
78 564 1806 6
78 564 1813 1
78 564 1817 2
78 564 1823 2
78 564 1843 3
78 564 1847 1
78 564 1849 7
78 564 1864 4
78 564 1869 2
78 564 1875 1
78 564 1877 1
78 575 1697 1
78 595 2194 1
78 612 1886 1
78 612 1891 8
78 612 1900 10
78 612 1914 12
78 612 1927 5
78 612 1934 7
78 612 1944 7
78 612 1952 16
78 612 1970 32
78 612 2006 7
78 612 2018 3
78 612 2024 17
78 612 2043 1
78 612 2046 3
78 612 2316 1
79 89 1958 1
79 89 1964 3
79 89 1968 2
79 89 1979 1
79 96 1958 1
79 96 1963 1
79 110 2650 1
79 116 1913 1
79 138 1676 2
79 138 1679 1
79 140 2664 2
79 151 2314 1
79 155 2240 1
79 163 2312 1
79 181 1882 1
79 188 2271 1
79 191 2226 1
79 204 2675 2
79 204 2681 1
79 204 2683 1
79 204 2719 3
79 204 2723 1
79 204 2727 2
79 204 2734 4
79 204 2739 4
79 204 2745 3
79 204 2749 7
79 204 2764 1
79 204 2773 3
79 204 2778 1
79 213 1833 2
79 213 1837 1
79 225 2273 2
79 225 2278 1
79 225 2282 1
79 225 2295 1
79 225 2298 2
79 225 2429 1
79 225 2434 3
79 225 2439 1
79 225 2494 1
79 225 2552 2
79 225 2555 1
79 225 2557 1
79 225 2561 1
79 225 2647 1
79 225 2667 1
79 225 2677 1
79 242 2265 1
79 273 2221 2
79 280 2319 11
79 280 2331 1
79 280 2341 1
79 280 2343 1
79 280 2345 1
79 280 2354 1
79 280 2382 1
79 280 2385 1
79 280 2387 2
79 280 2390 1
79 280 2393 1
79 280 2404 6
79 280 2416 2
79 280 2426 1
79 280 2429 1
79 280 2565 2
79 280 2654 2
79 283 2337 1
79 283 2346 2
79 283 2351 2
79 283 2406 1
79 283 2408 1
79 283 2412 1
79 285 2309 1
79 285 2311 1
79 285 2313 1
79 286 2329 1
79 286 2383 2
79 286 2404 1
79 286 2417 1
79 286 2424 2
79 286 2546 1
79 286 2658 2
79 293 2493 1
79 293 2653 1
79 294 2050 1
79 299 1716 1
79 299 1718 2
79 299 2054 3
79 299 2296 3
79 299 2300 1
79 299 2480 1
79 299 2492 1
79 299 2647 1
79 299 2667 1
79 324 2049 1
79 325 2402 1
79 342 2124 1
79 342 2126 1
79 342 2133 1
79 346 1882 1
79 346 2482 1
79 367 1961 1
79 368 1594 5
79 368 1600 82
79 368 1683 1
79 368 1685 1
79 368 1687 22
79 385 2223 1
79 390 2285 1
79 398 2313 1
79 399 1677 1
79 399 2430 1
79 399 2432 1
79 401 2313 1
79 406 2055 2
79 406 2286 2
79 406 2289 4
79 406 2296 1
79 406 2301 2
79 406 2669 7
79 406 2677 42
79 406 2722 12
79 406 2735 20
79 406 2757 24
79 413 1884 8
79 413 1893 64
79 413 1958 2
79 413 1962 52
79 413 2140 1
79 413 2188 2
79 435 2480 2
79 438 2480 1
79 446 1718 1
79 484 2263 1
79 484 2265 1
79 484 2268 1
79 516 2464 1
79 516 2544 1
79 516 2561 2
79 516 2564 5
79 517 2243 1
79 517 2254 1
79 517 2440 1
79 517 2442 1
79 517 2451 1
79 517 2467 5
79 517 2475 1
79 517 2782 1
79 526 2241 1
79 539 2425 1
79 577 2272 1
79 577 2480 1
79 589 1957 1
79 589 2273 1
79 615 2049 1
80 100 1892 2
80 100 1895 2
80 100 1898 1
80 100 1900 1
80 100 1903 3
80 100 1912 2
80 100 1915 1
80 100 1920 2
80 100 1923 1
80 100 1930 2
80 100 1936 2
80 100 1945 3
80 100 1955 3
80 100 1962 4
80 100 1967 1
80 100 1969 6
80 100 1976 6
80 100 1983 4
80 100 1988 2
80 100 1996 1
80 100 2001 2
80 100 2018 1
80 100 2022 1
80 100 2044 1
80 100 2058 1
80 100 2185 3
80 100 2203 12
80 100 2253 1
80 105 2488 1
80 131 2374 1
80 131 2387 2
80 131 2394 5
80 131 2400 6
80 131 2422 1
80 131 2435 2
80 131 2479 1
80 132 2337 1
80 132 2357 1
80 162 2098 1
80 185 2173 1
80 186 2062 2
80 208 2314 1
80 248 2360 2
80 252 2271 1
80 255 2253 1
80 256 1725 1
80 256 1729 5
80 256 1743 2
80 256 1751 1
80 256 1753 1
80 256 1757 2
80 256 1761 1
80 256 1769 2
80 256 1776 3
80 256 1797 1
80 256 1800 1
80 256 1813 1
80 256 1825 1
80 256 1834 1
80 256 1863 1
80 256 1867 1
80 296 2240 1
80 306 2240 1
80 307 2220 1
80 314 2655 3
80 328 2097 1
80 328 2376 1
80 328 2462 1
80 330 2726 1
80 342 2306 1
80 356 2507 1
80 356 2511 1
80 356 2543 1
80 356 2546 1
80 356 2557 5
80 356 2563 1
80 356 2570 1
80 356 2578 1
80 356 2602 1
80 356 2666 1
80 356 2716 1
80 387 2643 1
80 438 1780 3
80 438 2247 1
80 438 2658 1
80 465 2491 1
80 465 2506 1
80 465 2518 3
80 465 2532 1
80 468 2209 1
80 484 1897 1
80 484 1903 1
80 484 1926 1
80 484 1947 1
80 484 1958 1
80 484 1972 1
80 484 1992 1
80 484 1994 1
80 484 1996 2
80 484 2000 2
80 484 2049 1
80 484 2093 1
80 484 2100 1
80 484 2110 1
80 484 2116 1
80 484 2130 1
80 484 2132 10
80 484 2143 1
80 484 2181 2
80 484 2184 1
80 484 2192 9
80 484 2211 1
80 488 1890 1
80 494 2488 1
80 494 2509 1
80 494 2514 2
80 494 2637 1
80 520 2008 1
80 520 2013 3
80 520 2017 1
80 520 2021 3
80 539 2306 1
80 541 2654 1
80 541 2719 1
80 550 2480 1
80 557 2331 1
80 557 2336 2
80 557 2354 1
80 601 2099 1
80 608 2314 3
80 610 2173 1
81 95 1908 1
81 107 2375 1
81 107 2384 1
81 124 2114 1
81 135 2129 1
81 141 1885 1
81 142 1915 1
81 156 2484 1
81 176 2320 36
81 176 2358 1
81 176 2360 6
81 176 2367 3
81 181 1885 1
81 190 2097 1
81 202 1734 1
81 202 1738 1
81 202 1741 2
81 202 1761 1
81 202 1766 1
81 202 1843 1
81 205 2153 1
81 229 1710 1
81 229 1844 1
81 229 1847 1
81 238 2081 1
81 251 2111 1
81 270 1711 9
81 270 2316 1
81 270 2323 1
81 270 2325 3
81 270 2332 1
81 270 2339 1
81 270 2481 1
81 273 1577 4
81 273 1582 5
81 273 1588 6
81 273 1595 2
81 273 1598 1
81 273 1600 1
81 273 1602 14
81 273 1624 1
81 273 1626 1
81 273 1630 1
81 273 1632 8
81 273 1642 5
81 273 1649 4
81 273 1658 1
81 273 1660 13
81 273 1674 6
81 273 1683 2
81 273 1686 9
81 273 1699 6
81 273 1707 4
81 307 1882 2
81 307 2079 1
81 333 2134 3
81 350 2094 1
81 350 2096 2
81 357 2075 1
81 362 2112 1
81 362 2263 2
81 368 1716 1
81 368 1774 1
81 368 1880 1
81 368 2318 2
81 409 2087 1
81 409 2089 1
81 426 1789 1
81 457 1985 1
81 457 2394 1
81 457 2479 1
81 505 2521 1
81 557 2313 1
81 574 2432 1
81 574 2434 1
81 574 2437 1
81 574 2642 1
81 578 2666 1
81 578 2690 1
81 594 2489 1
81 615 2644 1
81 615 2646 1
82 84 2646 1
82 84 2649 1
82 84 2743 1
82 84 2776 1
82 90 2648 1
82 113 2479 1
82 150 2051 1
82 157 2387 1
82 157 2394 1
82 157 2400 1
82 157 2404 1
82 157 2444 2
82 157 2456 1
82 192 1716 1
82 206 1711 1
82 212 2712 1
82 212 2772 1
82 215 1628 1
82 215 1634 1
82 215 1638 5
82 215 1645 1
82 215 1649 1
82 215 1654 1
82 215 1658 1
82 215 1661 1
82 215 1694 1
82 215 1696 12
82 222 2313 1
82 247 2076 1
82 259 2649 1
82 285 1715 1
82 287 2656 3
82 287 2661 1
82 287 2664 1
82 287 2667 1
82 287 2670 1
82 287 2677 1
82 287 2681 1
82 287 2703 2
82 287 2706 1
82 287 2708 1
82 287 2710 2
82 287 2731 1
82 287 2733 1
82 287 2768 6
82 332 1878 1
82 332 2047 1
82 364 1713 1
82 376 2077 1
82 381 2343 2
82 381 2346 3
82 381 2356 5
82 381 2362 8
82 381 2391 5
82 381 2420 1
82 381 2422 1
82 381 2428 1
82 381 2430 1
82 381 2433 5
82 381 2445 2
82 381 2452 1
82 381 2459 15
82 410 1716 1
82 450 1890 1
82 450 2045 1
82 465 2242 2
82 465 2245 2
82 469 2137 1
82 502 2076 1
82 502 2083 4
82 512 2077 2
82 512 2089 1
82 512 2091 2
82 512 2133 1
82 516 2649 1
82 543 2312 1
82 547 2658 2
82 547 2690 1
82 547 2782 1
82 561 2166 1
82 561 2205 2
82 561 2298 1
83 84 1882 1
83 102 1790 1
83 102 2211 1
83 102 2260 1
83 102 2303 1
83 102 2320 1
83 102 2323 1
83 102 2338 1
83 102 2343 2
83 102 2349 1
83 102 2353 3
83 102 2363 6
83 102 2385 2
83 102 2423 4
83 102 2442 1
83 103 2479 2
83 118 1716 1
83 136 1714 1
83 136 1882 1
83 144 1713 1
83 157 1556 2
83 157 1704 1
83 157 2507 1
83 157 2511 3
83 157 2516 1
83 157 2520 2
83 157 2528 1
83 157 2531 1
83 157 2586 1
83 167 1549 1
83 170 1713 1
83 175 1594 1
83 175 1597 1
83 175 1605 2
83 175 1609 2
83 188 2640 3
83 188 2648 1
83 193 2164 1
83 193 2166 1
83 193 2174 1
83 193 2180 1
83 193 2188 1
83 193 2192 1
83 193 2194 1
83 193 2198 4
83 193 2209 2
83 193 2212 1
83 193 2214 1
83 193 2216 2
83 193 2236 3
83 193 2241 11
83 193 2256 2
83 193 2280 1
83 193 2282 1
83 193 2320 3
83 193 2334 4
83 193 2339 6
83 193 2346 17
83 193 2373 2
83 193 2376 1
83 193 2384 17
83 193 2403 3
83 193 2407 5
83 193 2414 1
83 193 2416 2
83 193 2419 4
83 193 2424 1
83 193 2430 1
83 193 2432 1
83 193 2448 4
83 193 2453 10
83 193 2468 1
83 193 2471 1
83 193 2474 1
83 208 2648 1
83 210 2078 1
83 213 2053 1
83 231 1713 1
83 261 1716 1
83 275 2308 1
83 288 1536 1
83 317 1712 1
83 321 2608 1
83 324 2650 6
83 331 2079 3
83 331 2084 1
83 346 1881 1
83 350 2162 1
83 350 2529 1
83 355 1948 1
83 355 2274 1
83 357 1709 1
83 357 1716 1
83 357 2050 1
83 382 2648 1
83 383 2648 8
83 395 1715 1
83 395 2145 1
83 396 2640 1
83 410 2643 1
83 440 2478 1
83 440 2520 1
83 442 1716 1
83 443 2514 1
83 443 2524 2
83 453 2274 1
83 474 2050 3
83 474 2075 1
83 474 2088 2
83 474 2092 1
83 474 2094 1
83 474 2100 2
83 474 2104 1
83 474 2106 1
83 474 2111 1
83 474 2145 1
83 474 2151 1
83 474 2158 1
83 474 2163 1
83 474 2309 1
83 474 2311 6
83 474 2319 1
83 474 2479 2
83 477 2655 1
83 499 1788 1
83 523 1716 1
83 559 2657 1
83 563 2513 1
83 590 1918 2
83 590 1961 1
83 592 2048 1
84 96 1725 1
84 96 1869 3
84 109 1871 1
84 140 2649 1
84 143 2317 1
84 156 2483 1
84 163 2228 3
84 163 2257 2
84 163 2270 1
84 178 2628 1
84 181 2487 1
84 190 2318 1
84 204 1885 1
84 205 1883 1
84 212 1605 1
84 212 1611 1
84 212 2105 1
84 212 2206 3
84 212 2494 1
84 212 2517 1
84 212 2528 1
84 212 2660 1
84 212 2662 5
84 212 2668 2
84 212 2673 1
84 212 2676 2
84 212 2679 1
84 212 2766 1
84 212 2772 1
84 222 2289 1
84 222 2291 1
84 222 2305 1
84 260 1883 1
84 264 2313 1
84 287 2307 1
84 287 2652 1
84 287 2670 1
84 287 2697 3
84 287 2702 1
84 287 2706 2
84 287 2728 2
84 289 1880 1
84 297 2487 1
84 298 2317 1
84 309 2483 1
84 328 1868 1
84 332 2486 1
84 332 2493 1
84 332 2498 2
84 332 2504 1
84 332 2551 1
84 332 2553 1
84 332 2555 1
84 332 2558 6
84 332 2565 3
84 332 2569 2
84 332 2676 6
84 362 2482 1
84 375 2486 2
84 375 2492 1
84 375 2495 1
84 375 2501 1
84 375 2508 18
84 375 2527 1
84 375 2534 37
84 375 2572 10
84 375 2593 17
84 375 2623 4
84 375 2628 1
84 375 2632 14
84 377 2316 1
84 377 2429 1
84 377 2455 1
84 377 2461 2
84 377 2464 2
84 416 2651 1
84 420 2684 1
84 427 2652 1
84 451 2313 1
84 451 2473 1
84 460 2481 1
84 495 2317 1
84 495 2321 1
84 497 2481 1
84 545 2698 2
84 547 2058 2
84 547 2061 2
84 547 2065 2
84 547 2068 1
84 547 2070 1
84 547 2076 1
84 547 2078 7
84 547 2092 1
84 547 2094 4
84 547 2099 1
84 547 2105 4
84 547 2110 2
84 547 2113 2
84 547 2204 1
84 547 2210 1
84 547 2253 1
84 547 2258 1
84 547 2727 1
84 552 1724 1
85 92 2466 2
85 109 2652 1
85 113 2053 2
85 128 1717 1
85 132 2311 1
85 135 1713 1
85 135 2050 1
85 138 2230 1
85 138 2232 2
85 141 2102 1
85 146 1746 1
85 146 1851 1
85 146 1854 1
85 146 1856 1
85 146 1858 5
85 149 1593 1
85 149 1596 1
85 149 1598 1
85 149 1605 1
85 149 1611 1
85 149 1631 2
85 149 1636 4
85 149 1672 1
85 149 1680 1
85 149 1687 3
85 149 1691 1
85 149 1695 1
85 149 1704 2
85 149 1709 1
85 150 1888 1
85 152 2064 1
85 152 2069 2
85 152 2076 1
85 152 2083 1
85 152 2089 1
85 155 2243 1
85 155 2245 1
85 196 1885 5
85 201 2404 1
85 207 2286 1
85 211 2401 1
85 215 2657 1
85 229 1867 1
85 229 1877 1
85 238 2052 1
85 251 2406 1
85 258 2654 1
85 259 1711 1
85 259 2480 1
85 270 2098 1
85 285 2048 1
85 286 2222 1
85 289 2278 1
85 321 2654 1
85 329 1891 2
85 329 1894 29
85 329 1927 26
85 329 1954 16
85 329 1971 1
85 329 1974 1
85 329 1976 1
85 329 1980 4
85 329 1985 2
85 329 1993 4
85 329 2017 7
85 329 2028 1
85 329 2040 8
85 343 1890 1
85 345 2051 1
85 345 2101 1
85 345 2220 1
85 368 2100 1
85 371 2272 1
85 372 2658 1
85 378 2289 1
85 378 2465 3
85 378 2477 1
85 379 2390 1
85 379 2421 1
85 383 2293 1
85 405 2708 1
85 405 2758 1
85 407 2417 2
85 407 2464 1
85 409 2433 1
85 409 2447 1
85 409 2460 1
85 409 2654 1
85 412 2685 1
85 412 2689 1
85 426 1772 1
85 426 1844 5
85 426 1853 1
85 426 1855 1
85 446 2100 1
85 446 2138 2
85 446 2141 1
85 446 2144 2
85 446 2147 3
85 446 2151 1
85 446 2153 2
85 446 2158 1
85 446 2162 1
85 446 2164 1
85 446 2183 3
85 446 2198 1
85 449 2432 1
85 455 2064 1
85 455 2223 2
85 455 2648 1
85 461 2224 1
85 464 2243 1
85 478 2415 1
85 478 2472 1
85 496 2219 1
85 498 2147 1
85 504 1721 4
85 504 1749 1
85 504 1760 5
85 504 1771 1
85 504 1797 7
85 504 1810 4
85 504 1817 20
85 504 1838 1
85 504 1840 4
85 504 1864 1
85 504 1866 1
85 504 1868 2
85 504 1875 1
85 505 2066 1
85 505 2068 2
85 505 2077 1
85 505 2082 8
85 505 2093 2
85 519 2328 1
85 519 2464 1
85 520 2281 1
85 520 2390 1
85 520 2392 1
85 520 2430 1
85 520 2461 1
85 520 2463 5
85 530 2287 1
85 530 2294 1
85 530 2299 1
85 530 2382 1
85 531 2471 1
85 566 2292 1
85 576 2224 1
85 582 2270 2
85 582 2298 1
85 582 2430 1
85 582 2432 1
85 582 2435 2
85 582 2438 1
85 582 2441 1
85 582 2444 1
85 608 2499 1
85 608 2572 1
85 612 2222 1
85 618 2286 1
86 91 2253 1
86 96 1800 1
86 96 1806 1
86 96 1809 2
86 96 1819 2
86 96 1822 1
86 103 1793 1
86 109 1808 1
86 109 1810 1
86 109 1819 1
86 109 1822 1
86 120 1729 1
86 120 1801 1
86 120 1838 1
86 120 1845 1
86 120 1857 2
86 121 2055 2
86 121 2482 1
86 137 1740 1
86 141 2001 1
86 153 2256 1
86 153 2258 1
86 153 2260 1
86 153 2269 1
86 164 2199 1
86 189 1720 1
86 189 1741 1
86 198 1984 1
86 198 2044 2
86 198 2047 1
86 215 1800 1
86 215 1818 1
86 226 2055 1
86 226 2083 1
86 226 2102 1
86 226 2104 1
86 226 2111 2
86 226 2120 3
86 226 2143 1
86 226 2152 1
86 226 2165 1
86 226 2171 1
86 226 2193 2
86 226 2216 1
86 226 2220 1
86 226 2241 1
86 226 2249 1
86 226 2536 1
86 252 2483 1
86 262 1724 1
86 262 1873 1
86 266 2510 1
86 283 1793 1
86 283 1801 2
86 283 1843 2
86 283 1846 1
86 283 1851 1
86 283 1858 2
86 297 1588 1
86 306 2487 1
86 316 2483 1
86 352 2603 2
86 358 2285 2
86 358 2292 1
86 370 1748 1
86 373 1866 1
86 373 2220 1
86 373 2285 4
86 373 2291 2
86 375 1590 1
86 375 1592 1
86 375 1595 1
86 375 1601 1
86 375 1603 1
86 375 1618 1
86 380 1733 1
86 435 2671 1
86 448 1716 1
86 448 1723 2
86 448 1872 1
86 459 2649 1
86 500 1821 1
86 532 2648 1
86 542 2002 2
86 572 1720 1
86 572 1722 1
86 572 1840 1
86 573 2291 1
86 609 2284 3
86 610 2273 1
86 610 2277 1
86 610 2281 1
87 96 2303 1
87 100 2268 1
87 125 1725 1
87 148 2485 1
87 157 2675 1
87 162 2225 1
87 162 2227 2
87 162 2234 1
87 162 2261 6
87 183 2292 1
87 183 2390 1
87 188 2214 1
87 188 2220 1
87 192 1716 1
87 197 2109 1
87 228 1710 2
87 228 1713 1
87 228 1880 1
87 228 1883 2
87 228 2225 1
87 261 2309 1
87 263 2649 1
87 265 1728 1
87 274 2283 1
87 274 2315 1
87 274 2341 2
87 274 2388 1
87 274 2421 1
87 274 2462 1
87 274 2472 1
87 274 2477 1
87 274 2649 1
87 278 2287 1
87 279 2059 1
87 287 2113 1
87 287 2124 2
87 287 2140 1
87 289 1631 1
87 289 2053 1
87 296 1652 3
87 296 1663 2
87 296 1666 2
87 296 1669 3
87 296 1680 1
87 296 1699 1
87 296 2409 1
87 296 2414 1
87 298 1715 1
87 301 1641 2
87 301 1645 1
87 301 1648 1
87 301 1669 1
87 326 2415 1
87 326 2448 1
87 326 2451 1
87 326 2460 1
87 326 2467 1
87 326 2475 1
87 326 2478 1
87 326 2480 1
87 355 2780 1
87 379 2569 1
87 385 2310 1
87 398 2324 1
87 402 2224 1
87 402 2489 1
87 402 2495 1
87 402 2498 1
87 402 2501 1
87 402 2504 4
87 402 2510 1
87 402 2522 1
87 402 2527 28
87 402 2557 2
87 402 2561 2
87 402 2566 1
87 402 2573 2
87 402 2576 6
87 402 2583 9
87 402 2594 2
87 402 2597 1
87 402 2599 1
87 402 2602 1
87 402 2607 1
87 402 2611 1
87 402 2615 1
87 402 2619 2
87 402 2622 1
87 402 2624 1
87 402 2628 2
87 402 2631 2
87 402 2645 1
87 404 1884 6
87 404 2781 1
87 410 2656 1
87 425 2273 1
87 427 2633 1
87 437 1738 1
87 437 1762 1
87 437 1769 1
87 437 1871 1
87 437 1946 1
87 437 1958 1
87 437 1978 1
87 437 1982 1
87 437 1984 1
87 437 2337 1
87 446 2222 1
87 446 2436 1
87 463 2246 1
87 463 2274 1
87 466 2673 1
87 466 2695 1
87 466 2718 1
87 466 2731 2
87 466 2734 1
87 470 2380 1
87 497 2059 1
87 507 1728 1
87 523 2226 1
87 540 1720 1
87 540 1722 1
87 540 1725 2
87 573 1729 2
87 573 1732 1
87 573 1738 4
87 573 1879 2
87 573 1884 1
87 593 1889 1
87 593 1925 1
87 601 2286 3
87 605 2310 1
87 606 2419 1
87 606 2458 1
87 606 2460 1
87 606 2463 1
87 613 2224 1
88 95 2254 1
88 99 2200 1
88 111 2650 2
88 116 2507 1
88 129 2315 3
88 139 2054 2
88 144 1886 2
88 144 2648 2
88 150 2287 2
88 156 1591 1
88 156 1882 1
88 156 2481 1
88 157 1886 1
88 166 2200 1
88 166 2228 1
88 166 2256 1
88 166 2258 1
88 166 2260 2
88 166 2266 2
88 166 2272 1
88 166 2279 1
88 166 2294 1
88 166 2296 2
88 166 2307 1
88 187 2265 1
88 196 2315 1
88 196 2456 1
88 196 2464 1
88 205 2647 1
88 206 1610 1
88 211 1888 1
88 212 2481 1
88 213 2113 1
88 213 2129 2
88 213 2135 1
88 214 2130 1
88 230 1718 1
88 230 1870 1
88 230 1872 1
88 230 1875 4
88 246 2258 1
88 247 1882 1
88 260 2101 1
88 261 2310 1
88 275 2117 1
88 275 2121 1
88 275 2123 1
88 277 1829 1
88 277 1950 1
88 277 1966 1
88 277 1970 1
88 277 1998 1
88 277 2007 1
88 277 2039 1
88 277 2042 5
88 282 2485 1
88 289 2641 1
88 300 1884 1
88 300 2133 1
88 300 2252 2
88 309 2144 1
88 309 2703 1
88 309 2705 3
88 309 2729 2
88 309 2733 1
88 309 2736 1
88 313 2083 2
88 332 2061 1
88 346 1637 1
88 346 1640 1
88 346 2065 1
88 346 2085 14
88 346 2102 3
88 346 2111 1
88 346 2113 2
88 346 2252 3
88 346 2324 1
88 346 2337 4
88 346 2355 1
88 346 2362 2
88 346 2380 11
88 346 2396 2
88 346 2418 1
88 346 2423 2
88 346 2437 1
88 346 2440 3
88 346 2447 1
88 346 2450 4
88 346 2455 1
88 346 2457 3
88 346 2461 9
88 346 2471 6
88 346 2642 1
88 349 1882 2
88 349 2049 2
88 349 2108 1
88 349 2693 2
88 356 1714 3
88 356 2079 2
88 367 2309 1
88 370 2200 1
88 370 2266 1
88 370 2269 2
88 370 2298 1
88 408 1595 1
88 408 1840 1
88 408 1842 1
88 417 2482 1
88 422 1715 3
88 450 2143 1
88 469 2140 1
88 472 2649 1
88 472 2651 1
88 475 2500 1
88 494 1836 1
88 547 2310 1
88 552 2315 1
88 552 2398 1
88 562 2098 1
88 562 2468 1
88 566 1886 1
88 566 2646 1
88 588 2054 1
88 588 2056 2
88 588 2059 1
88 616 2113 1
89 90 2307 1
89 90 2463 2
89 96 1887 5
89 96 1893 4
89 96 1902 1
89 96 1904 8
89 96 1914 1
89 96 1916 1
89 96 1918 1
89 96 1921 4
89 96 1927 1
89 96 1930 7
89 96 1938 6
89 96 1947 1
89 96 1952 2
89 96 1956 3
89 96 1962 2
89 100 2280 1
89 100 2305 1
89 116 1602 1
89 121 2492 1
89 121 2516 2
89 127 1719 1
89 145 2650 1
89 153 2494 1
89 155 1799 1
89 155 1878 1
89 169 2262 1
89 191 2220 6
89 203 2209 1
89 203 2233 1
89 206 2496 1
89 206 2499 5
89 209 2021 1
89 223 2241 1
89 223 2246 1
89 223 2270 1
89 223 2310 1
89 223 2339 2
89 223 2396 2
89 223 2410 1
89 223 2414 1
89 223 2419 1
89 223 2442 1
89 223 2451 1
89 223 2456 1
89 223 2462 1
89 223 2473 1
89 231 2312 1
89 231 2467 1
89 232 1728 1
89 232 2425 1
89 232 2446 2
89 243 1759 1
89 243 1877 1
89 266 2713 1
89 286 1720 3
89 286 1875 1
89 298 2490 1
89 298 2492 1
89 298 2496 1
89 298 2530 1
89 298 2612 1
89 298 2616 1
89 304 1882 1
89 310 2260 1
89 310 2270 1
89 310 2290 1
89 320 1718 6
89 320 1754 6
89 320 1761 22
89 320 1784 1
89 320 1787 2
89 320 1826 4
89 320 1841 35
89 325 2308 1
89 332 2384 1
89 332 2386 1
89 332 2432 1
89 367 1758 1
89 413 1958 1
89 413 1979 1
89 415 2487 1
89 415 2655 1
89 426 1882 1
89 426 1885 1
89 426 1999 1
89 426 2012 1
89 426 2017 1
89 426 2063 1
89 426 2079 14
89 426 2094 6
89 426 2102 2
89 426 2119 2
89 426 2123 3
89 426 2140 1
89 426 2143 7
89 426 2152 1
89 426 2157 1
89 426 2161 35
89 426 2204 2
89 426 2213 3
89 426 2220 4
89 426 2225 1
89 429 1936 1
89 432 2233 1
89 442 2226 1
89 443 2232 1
89 448 2652 3
89 448 2656 1
89 455 2278 1
89 461 2259 1
89 490 1957 1
89 490 1961 1
89 490 2783 1
89 492 1722 2
89 498 2699 1
89 498 2702 1
89 498 2771 1
89 498 2779 1
89 504 2648 1
89 523 2208 1
89 530 1970 1
89 532 2652 2
89 539 2265 1
89 539 2275 1
89 539 2279 1
89 553 2651 1
89 556 1884 1
89 558 2698 1
89 560 2261 1
89 560 2275 1
89 561 1884 1
89 561 2494 2
89 561 2521 2
89 561 2546 1
89 561 2549 1
89 561 2552 1
89 561 2597 1
89 561 2647 1
89 581 2651 1
89 581 2656 1
89 606 2318 1
90 100 2234 2
90 100 2237 1
90 100 2239 1
90 100 2249 1
90 120 2659 1
90 123 2778 1
90 124 2779 1
90 164 2319 1
90 167 2058 3
90 167 2124 1
90 167 2182 1
90 167 2184 4
90 167 2207 1
90 167 2209 2
90 167 2212 1
90 169 2263 1
90 170 1888 1
90 170 1890 1
90 170 1895 3
90 170 1899 2
90 170 1902 1
90 170 1905 2
90 170 1911 3
90 170 1915 1
90 170 2028 1
90 194 1717 6
90 194 1724 1
90 194 1729 1
90 194 1736 1
90 194 1739 2
90 194 1746 3
90 194 1754 2
90 194 1774 1
90 194 1779 2
90 194 1783 1
90 194 1792 1
90 194 1806 2
90 194 1841 1
90 194 1869 1
90 194 1884 1
90 195 2225 1
90 213 1570 1
90 213 1581 1
90 213 1626 1
90 213 1630 2
90 223 1886 1
90 223 2190 1
90 223 2208 1
90 223 2272 1
90 223 2285 1
90 223 2395 2
90 223 2403 1
90 223 2443 2
90 223 2448 1
90 231 2406 1
90 231 2446 1
90 231 2449 1
90 231 2468 1
90 232 2391 1
90 232 2433 1
90 232 2437 1
90 232 2450 1
90 245 1884 1
90 272 2224 5
90 303 2193 1
90 303 2216 1
90 318 2218 1
90 320 1710 1
90 323 1559 1
90 323 1562 7
90 323 1572 7
90 323 1581 4
90 323 1587 8
90 323 1607 3
90 323 1612 1
90 323 1618 3
90 323 1632 3
90 323 1637 9
90 323 1647 1
90 323 1652 2
90 323 1657 1
90 323 1660 1
90 323 1662 20
90 323 1683 1
90 323 1685 8
90 323 1694 1
90 323 1697 6
90 325 1820 1
90 325 1851 1
90 342 2304 1
90 343 1737 2
90 343 1854 1
90 343 1875 1
90 343 1879 1
90 343 2256 1
90 343 2270 1
90 343 2286 1
90 343 2289 1
90 348 2183 1
90 348 2213 1
90 355 2229 1
90 355 2649 1
90 377 2653 1
90 387 2047 1
90 405 2655 1
90 406 2249 1
90 412 2652 1
90 415 2288 1
90 442 2224 1
90 447 1581 3
90 447 1652 1
90 447 1658 1
90 447 1670 1
90 447 1676 1
90 447 1692 5
90 447 1698 1
90 447 1700 2
90 447 1706 3
90 451 2048 1
90 455 2230 2
90 455 2235 1
90 455 2237 4
90 456 1880 1
90 461 1930 1
90 461 2280 1
90 461 2291 1
90 477 2653 1
90 490 1719 2
90 490 1724 1
90 506 2658 1
90 510 2225 1
90 522 1714 1
90 522 1908 1
90 539 2256 1
90 546 2655 1
90 552 2519 1
90 552 2535 1
90 552 2659 1
90 552 2695 2
90 552 2759 1
90 575 1878 1
90 578 1889 2
90 594 1723 1
90 594 1731 1
90 594 1763 1
90 594 1783 1
90 594 1808 1
90 594 1863 1
90 599 2186 1
90 599 2225 1
90 608 2779 1
91 95 1709 1
91 98 2613 1
91 98 2641 1
91 159 2283 2
91 160 2300 1
91 187 2494 1
91 189 2232 6
91 191 2294 1
91 191 2296 2
91 191 2304 1
91 196 2597 2
91 196 2603 1
91 196 2605 1
91 196 2650 1
91 203 1915 2
91 203 1923 2
91 203 1937 2
91 229 1887 1
91 252 1818 1
91 252 1881 1
91 307 2584 1
91 309 2598 1
91 367 1948 1
91 376 1703 1
91 378 1895 1
91 378 1897 1
91 378 1907 3
91 378 1911 1
91 378 1928 3
91 378 1932 1
91 378 1935 4
91 378 1945 1
91 378 1956 1
91 378 1962 1
91 421 2404 1
91 426 1613 1
91 426 1717 1
91 426 1888 1
91 426 1898 1
91 426 1912 2
91 426 1915 2
91 426 1921 2
91 426 1924 9
91 426 1934 6
91 426 2246 2
91 426 2249 3
91 426 2255 1
91 457 1722 7
91 457 1732 12
91 457 1804 7
91 457 1813 3
91 457 1817 3
91 457 1822 12
91 457 1835 7
91 457 1844 1
91 478 2210 1
91 523 2207 1
91 524 1897 1
91 524 1925 1
91 524 1935 1
91 524 1937 1
91 524 1986 1
91 524 2028 3
91 524 2073 3
91 524 2087 1
91 524 2123 1
91 524 2147 1
91 524 2190 1
91 562 1696 1
91 582 1888 1
91 582 1892 1
91 599 2227 1
91 601 2221 1
91 609 2661 1
91 609 2665 1
91 609 2680 2
91 609 2689 1
91 609 2707 3
91 609 2711 3
91 609 2725 3
91 609 2754 3
91 609 2761 1
91 609 2763 3
91 610 2278 3
92 93 1731 1
92 93 1760 1
92 115 1886 1
92 126 2213 1
92 126 2282 1
92 126 2296 4
92 152 1716 1
92 152 2328 1
92 174 1725 5
92 174 1732 4
92 174 1739 1
92 174 1743 6
92 174 1753 2
92 174 1758 3
92 174 1765 6
92 174 1772 1
92 174 1777 4
92 174 1783 1
92 174 1796 4
92 174 1802 2
92 174 1805 1
92 174 1807 4
92 174 1813 1
92 174 1817 8
92 174 1844 2
92 174 1857 1
92 174 1859 3
92 174 1863 1
92 174 1894 5
92 174 1905 1
92 174 2041 1
92 174 2048 4
92 174 2054 2
92 174 2494 1
92 181 2319 1
92 201 2407 1
92 210 2108 1
92 211 2322 1
92 211 2434 1
92 211 2477 1
92 228 2597 1
92 228 2599 3
92 228 2603 4
92 228 2608 1
92 228 2612 1
92 228 2614 5
92 228 2620 1
92 228 2622 4
92 228 2627 3
92 228 2639 1
92 231 1710 1
92 252 2631 1
92 257 2134 1
92 258 1885 1
92 258 1893 1
92 258 1895 3
92 258 1899 1
92 258 1902 3
92 258 1907 1
92 258 2044 1
92 258 2046 4
92 258 2051 1
92 258 2065 2
92 258 2313 4
92 260 2073 1
92 263 2647 1
92 268 2648 1
92 324 2320 1
92 326 2595 1
92 326 2597 1
92 326 2602 2
92 346 2072 3
92 350 2314 1
92 358 1691 1
92 371 1901 1
92 373 2500 14
92 373 2516 2
92 373 2521 7
92 373 2533 3
92 373 2553 6
92 373 2560 3
92 373 2565 1
92 373 2571 1
92 373 2574 3
92 373 2611 1
92 373 2619 1
92 373 2637 1
92 373 2648 1
92 373 2719 1
92 377 2069 1
92 378 2390 1
92 378 2459 2
92 382 2068 1
92 401 2432 1
92 409 2040 2
92 409 2140 1
92 409 2381 1
92 409 2475 2
92 440 2655 1
92 440 2734 1
92 460 1727 1
92 460 2633 1
92 477 1881 1
92 478 2432 1
92 479 1882 1
92 480 1883 1
92 491 2224 1
92 493 2332 1
92 493 2459 2
92 494 2299 1
92 497 2615 2
92 514 1901 1
92 519 2325 1
92 520 2466 2
92 530 2439 1
92 531 2443 1
92 540 2695 1
92 540 2698 1
92 548 2739 2
92 548 2742 1
92 582 2407 1
92 582 2446 1
92 593 2656 1
92 594 2482 1
92 603 1714 5
92 603 1720 2
92 603 1746 3
92 603 1750 3
92 603 1755 1
92 603 1758 2
92 603 1879 1
92 603 1881 3
92 603 1886 2
92 603 2068 1
92 603 2070 1
92 603 2072 2
92 603 2077 1
92 603 2079 1
92 603 2085 1
92 603 2087 1
92 603 2091 1
92 603 2096 3
92 603 2110 1
92 603 2485 1
93 110 2342 1
93 110 2415 1
93 118 1902 1
93 118 1904 3
93 118 1921 1
93 118 1925 1
93 118 1930 1
93 118 1938 1
93 118 1943 1
93 118 2308 1
93 125 2209 1
93 154 2478 1
93 156 2481 1
93 157 2051 1
93 168 1907 1
93 177 1622 1
93 177 1662 1
93 186 2482 1
93 190 1702 1
93 190 2147 4
93 190 2177 1
93 190 2179 2
93 190 2182 1
93 190 2188 1
93 190 2190 3
93 190 2196 2
93 190 2201 1
93 190 2204 1
93 190 2206 3
93 190 2211 1
93 190 2213 1
93 190 2229 5
93 190 2238 2
93 190 2242 1
93 190 2244 2
93 190 2254 2
93 190 2266 2
93 190 2269 2
93 190 2278 1
93 190 2282 3
93 190 2297 1
93 190 2300 1
93 190 2306 1
93 190 2312 2
93 190 2654 1
93 190 2767 1
93 194 1712 1
93 194 2485 1
93 197 1642 1
93 197 1646 3
93 197 1662 2
93 197 1668 8
93 197 1709 1
93 197 2319 1
93 210 2056 2
93 210 2059 1
93 210 2083 4
93 210 2095 1
93 210 2100 1
93 211 1721 1
93 211 2049 1
93 256 1949 1
93 257 1702 1
93 257 1711 2
93 257 2056 2
93 257 2093 2
93 257 2097 7
93 257 2487 1
93 257 2496 1
93 257 2500 1
93 257 2502 8
93 257 2511 4
93 257 2516 9
93 257 2526 1
93 257 2528 18
93 257 2547 18
93 257 2569 3
93 257 2574 4
93 257 2579 1
93 257 2581 1
93 257 2585 7
93 257 2594 1
93 257 2596 1
93 257 2600 7
93 257 2608 10
93 257 2619 2
93 257 2622 24
93 258 2496 1
93 274 1926 1
93 274 1942 1
93 274 1959 1
93 274 2006 1
93 277 1884 1
93 284 2135 1
93 296 2489 1
93 296 2646 1
93 303 2315 2
93 313 2058 2
93 313 2062 1
93 313 2072 1
93 313 2080 1
93 313 2083 1
93 313 2085 11
93 313 2097 3
93 347 1713 1
93 356 2267 1
93 358 1907 1
93 358 2318 1
93 365 2050 1
93 375 2476 1
93 396 1720 1
93 409 2648 1
93 410 2051 1
93 414 1880 1
93 414 1882 2
93 414 1885 1
93 414 2319 2
93 414 2479 1
93 422 2178 1
93 433 1881 1
93 438 1887 1
93 438 1889 1
93 440 1615 1
93 440 1691 1
93 440 1698 1
93 440 2102 1
93 440 2111 1
93 440 2113 1
93 440 2118 1
93 440 2140 2
93 440 2783 1
93 445 2061 1
93 448 2112 1
93 465 2320 1
93 465 2335 1
93 476 1880 1
93 491 1642 1
93 491 1653 2
93 491 1666 1
93 493 2313 1
93 495 2184 1
93 495 2187 1
93 495 2189 1
93 495 2196 1
93 495 2201 5
93 495 2209 3
93 495 2267 1
93 495 2293 1
93 521 2667 1
93 521 2670 1
93 521 2674 1
93 521 2713 1
93 521 2750 2
93 521 2767 1
93 534 1703 1
93 537 1883 1
93 540 2272 1
93 546 2264 1
93 548 1714 1
93 548 2652 1
93 550 1761 4
93 550 1769 3
93 550 1788 2
93 550 1800 1
93 550 1860 2
93 550 2475 1
93 557 1717 1
93 559 2141 1
93 576 2650 1
93 580 2175 1
93 580 2178 1
93 580 2300 1
93 585 2311 1
93 587 2649 1
93 603 1744 1
93 603 1751 1
93 606 2152 3
93 606 2164 2
93 606 2308 1
94 100 2002 1
94 126 2314 1
94 152 2261 1
94 152 2267 1
94 152 2272 4
94 152 2278 1
94 152 2281 1
94 152 2283 4
94 158 2258 1
94 185 2204 1
94 248 2324 1
94 248 2341 1
94 248 2347 1
94 248 2350 2
94 248 2372 1
94 248 2378 1
94 248 2382 2
94 248 2387 3
94 248 2397 2
94 248 2414 2
94 248 2424 1
94 248 2426 2
94 248 2429 5
94 248 2435 3
94 248 2460 5
94 266 2289 1
94 268 2262 1
94 278 2648 1
94 301 2049 1
94 324 2317 1
94 328 2212 1
94 341 2660 3
94 341 2664 1
94 341 2695 2
94 341 2705 1
94 341 2709 2
94 341 2722 12
94 341 2738 3
94 341 2742 4
94 341 2747 3
94 341 2751 2
94 341 2754 2
94 341 2757 4
94 341 2766 1
94 341 2768 1
94 341 2771 1
94 341 2773 2
94 341 2777 3
94 354 2324 3
94 354 2329 1
94 354 2331 1
94 354 2352 1
94 367 2505 1
94 367 2538 1
94 367 2541 1
94 367 2545 1
94 367 2585 2
94 367 2601 1
94 367 2613 1
94 367 2647 1
94 373 1995 2
94 379 1890 1
94 379 2211 1
94 390 2287 1
94 390 2302 1
94 390 2305 1
94 400 2538 1
94 400 2543 1
94 420 1805 1
94 420 1808 2
94 420 1815 1
94 420 1818 1
94 420 1824 4
94 427 2257 1
94 427 2307 1
94 441 2234 4
94 441 2244 1
94 441 2255 1
94 441 2260 1
94 449 2770 1
94 511 1812 1
94 520 1878 1
94 553 2219 3
94 553 2228 2
94 553 2264 1
94 553 2268 1
94 553 2270 1
94 553 2276 1
94 553 2281 1
94 553 2287 3
94 553 2291 2
94 553 2294 1
94 553 2296 1
94 554 1768 1
94 554 1773 1
94 554 1785 1
94 554 1803 1
94 554 1847 1
94 556 1892 1
94 556 2214 3
94 556 2242 1
94 556 2244 1
94 556 2256 1
94 569 2050 2
94 582 2504 3
94 582 2542 1
94 582 2544 1
94 582 2549 1
94 582 2555 1
94 582 2638 1
94 601 2205 1
94 610 2057 1
94 610 2204 1
94 610 2212 1
95 120 2240 1
95 120 2251 1
95 121 2658 1
95 124 1790 2
95 124 1801 1
95 124 1827 1
95 124 1879 1
95 124 2647 1
95 127 2096 1
95 150 2151 1
95 150 2178 1
95 150 2181 1
95 150 2183 1
95 150 2192 1
95 150 2195 3
95 150 2201 5
95 150 2208 5
95 150 2214 3
95 150 2230 1
95 150 2234 2
95 150 2237 1
95 150 2241 1
95 150 2247 1
95 150 2254 1
95 150 2260 1
95 150 2273 1
95 150 2275 2
95 150 2280 1
95 150 2282 4
95 150 2302 1
95 162 1779 1
95 164 1875 2
95 164 1878 1
95 166 1769 1
95 166 1777 1
95 166 1784 5
95 166 1790 1
95 166 1808 3
95 166 1864 1
95 166 1871 2
95 166 2415 1
95 166 2457 1
95 166 2474 1
95 187 2058 1
95 191 1711 1
95 192 2137 1
95 196 2654 1
95 205 2100 1
95 221 2322 1
95 221 2507 1
95 221 2511 2
95 246 2074 1
95 255 1602 1
95 255 1718 3
95 294 2643 1
95 294 2645 2
95 294 2656 1
95 294 2672 1
95 300 2157 1
95 300 2167 1
95 300 2169 9
95 300 2181 5
95 300 2192 1
95 300 2196 1
95 300 2220 1
95 302 1604 1
95 337 1609 1
95 356 2075 1
95 375 2653 3
95 376 1710 1
95 376 1714 1
95 376 2641 1
95 409 2079 2
95 412 1678 1
95 416 1715 1
95 418 2064 1
95 418 2069 1
95 418 2071 1
95 418 2081 6
95 418 2088 2
95 418 2093 3
95 418 2115 1
95 418 2122 1
95 418 2125 1
95 418 2217 1
95 418 2299 1
95 418 2302 1
95 421 2113 1
95 426 1607 1
95 426 1609 3
95 440 2080 1
95 444 2345 2
95 444 2348 1
95 444 2436 2
95 444 2442 1
95 444 2446 1
95 444 2478 1
95 445 2062 1
95 457 1711 1
95 463 1697 1
95 476 2668 1
95 476 2681 1
95 476 2699 1
95 476 2704 1
95 476 2715 1
95 476 2721 2
95 476 2728 1
95 476 2730 2
95 476 2733 5
95 476 2744 6
95 476 2762 1
95 476 2764 6
95 476 2771 1
95 476 2773 7
95 476 2781 1
95 489 2061 1
95 489 2114 2
95 489 2126 1
95 489 2128 2
95 489 2138 1
95 492 2065 3
95 492 2071 6
95 492 2089 3
95 492 2099 3
95 492 2104 1
95 492 2111 1
95 492 2121 1
95 492 2129 2
95 492 2133 1
95 492 2144 1
95 516 1700 1
95 538 2411 1
95 538 2419 1
95 539 1699 2
95 548 2479 1
95 560 1699 2
95 560 1702 1
95 562 1653 1
95 562 1662 1
95 562 1677 1
95 568 2283 1
95 572 2078 2
95 572 2106 1
95 572 2131 1
95 577 2317 1
95 587 2492 1
95 591 1653 1
95 591 2056 1
95 591 2385 1
95 591 2648 1
95 592 2479 1
95 599 1714 1
95 599 2638 1
95 599 2643 1
95 599 2645 1
95 612 2049 1
96 109 1721 2
96 109 1728 1
96 109 1740 1
96 109 1807 5
96 109 1818 1
96 109 1831 1
96 109 1846 1
96 109 1848 1
96 109 1850 2
96 109 1870 2
96 109 1873 1
96 120 1805 1
96 120 1861 1
96 122 1741 1
96 123 2655 1
96 127 2479 1
96 130 2650 1
96 135 2650 1
96 136 1885 1
96 143 2654 1
96 166 1712 1
96 169 2479 1
96 185 2479 1
96 187 1713 1
96 203 2160 1
96 209 1943 1
96 226 1731 1
96 226 1863 1
96 230 2479 1
96 258 2261 1
96 276 2771 1
96 283 1778 1
96 283 1783 3
96 283 1794 6
96 283 1801 1
96 283 1809 3
96 283 1813 1
96 283 1817 2
96 283 1838 7
96 289 1864 2
96 289 2313 1
96 328 1867 3
96 358 2254 1
96 358 2256 5
96 367 2649 1
96 369 1591 1
96 369 1610 3
96 369 1615 1
96 369 1637 2
96 369 1641 16
96 369 1659 4
96 369 1664 1
96 369 1666 1
96 369 1680 5
96 369 1693 4
96 369 1698 3
96 369 1703 6
96 369 1710 1
96 369 2729 1
96 373 1738 2
96 373 2268 2
96 384 1881 1
96 384 1951 1
96 401 1680 3
96 401 1710 1
96 416 1666 3
96 424 2452 1
96 429 1922 1
96 429 1929 2
96 429 1932 2
96 429 1937 2
96 429 1942 2
96 444 2728 1
96 447 2650 1
96 449 2484 1
96 452 2290 2
96 452 2294 1
96 462 2651 1
96 510 2268 1
96 510 2288 1
96 510 2481 1
96 523 2489 2
96 523 2492 4
96 523 2499 5
96 533 2297 1
96 552 1726 2
96 552 1729 1
96 553 1951 2
96 553 2492 1
96 553 2549 3
96 553 2553 2
96 553 2556 3
96 553 2569 1
96 553 2580 1
96 553 2596 2
96 553 2641 1
96 553 2643 2
96 555 2660 2
96 555 2678 3
96 555 2683 5
96 555 2712 1
96 555 2717 1
96 555 2719 2
96 555 2722 1
96 555 2726 1
96 555 2750 1
96 555 2762 1
96 555 2771 1
96 563 2218 1
96 563 2707 1
96 563 2770 2
96 572 1801 1
96 572 1804 2
96 572 1809 1
96 572 1819 1
96 572 1851 1
96 573 2219 3
96 573 2225 1
96 573 2231 2
96 573 2234 3
96 573 2239 7
96 573 2247 31
96 573 2279 1
96 573 2293 1
96 573 2295 1
96 573 2298 1
96 573 2302 2
96 573 2305 3
96 573 2478 1
96 576 1959 1
96 580 2652 1
96 582 2484 1
96 583 2351 2
96 583 2460 2
96 608 1865 1
96 609 1864 1
97 116 2221 3
97 116 2274 1
97 116 2277 1
97 116 2279 1
97 116 2312 1
97 123 1795 1
97 123 1805 1
97 123 1823 1
97 123 1834 1
97 123 1863 1
97 123 1874 1
97 123 2255 1
97 123 2280 15
97 123 2296 4
97 123 2301 3
97 123 2306 3
97 124 1710 1
97 134 1760 1
97 134 1836 1
97 134 1844 1
97 134 1850 3
97 134 1854 1
97 134 1859 1
97 140 2135 1
97 141 2301 2
97 150 1717 1
97 150 1757 1
97 191 1708 1
97 223 1710 1
97 225 2358 1
97 225 2362 1
97 225 2367 3
97 225 2371 1
97 225 2374 1
97 225 2400 2
97 225 2421 1
97 280 2439 2
97 280 2442 1
97 280 2444 8
97 280 2453 22
97 283 1709 1
97 285 2054 1
97 285 2317 1
97 293 2250 1
97 293 2254 3
97 293 2319 1
97 293 2385 1
97 293 2388 1
97 295 2055 1
97 318 2269 1
97 318 2296 1
97 319 1782 1
97 319 1794 1
97 325 2222 1
97 325 2227 1
97 325 2232 2
97 325 2257 1
97 325 2281 3
97 325 2359 2
97 325 2362 2
97 325 2365 1
97 325 2368 4
97 325 2421 1
97 333 1687 2
97 342 1834 1
97 342 2463 1
97 343 1803 1
97 343 1854 1
97 359 2479 1
97 360 1613 15
97 360 1630 11
97 360 1642 2
97 360 1646 4
97 360 1651 2
97 360 1655 2
97 360 1661 5
97 360 1709 2
97 360 1712 1
97 399 2350 1
97 399 2354 1
97 399 2357 1
97 399 2371 1
97 399 2373 2
97 399 2382 3
97 399 2386 1
97 399 2389 1
97 399 2394 4
97 399 2399 1
97 399 2404 3
97 399 2409 1
97 399 2412 1
97 399 2414 1
97 399 2417 1
97 399 2420 5
97 399 2428 1
97 406 2419 1
97 406 2468 1
97 406 2471 1
97 416 2275 1
97 416 2277 2
97 442 2309 1
97 461 1710 1
97 461 2232 1
97 461 2308 1
97 475 2488 1
97 496 2268 4
97 502 2488 1
97 516 2183 1
97 516 2476 1
97 539 1973 1
97 560 2432 1
97 560 2435 1
97 581 2493 1
97 594 2486 1
97 599 1712 1
98 101 2085 5
98 101 2091 1
98 101 2093 5
98 101 2099 1
98 101 2124 3
98 106 2060 1
98 113 2090 1
98 113 2105 2
98 113 2110 1
98 113 2113 5
98 113 2649 1
98 114 2315 1
98 115 1882 1
98 115 2651 1
98 122 2675 1
98 122 2677 2
98 122 2686 1
98 122 2693 1
98 122 2703 1
98 122 2718 1
98 122 2720 1
98 122 2722 1
98 122 2771 2
98 123 1635 2
98 123 1638 8
98 123 1647 1
98 133 2648 1
98 139 2056 1
98 141 2493 1
98 141 2500 1
98 151 2062 12
98 151 2075 4
98 151 2080 1
98 151 2082 1
98 151 2090 1
98 151 2651 1
98 178 2063 7
98 178 2071 2
98 178 2077 1
98 178 2083 1
98 178 2090 1
98 187 2487 1
98 204 2090 1
98 214 2162 2
98 214 2165 2
98 214 2189 2
98 214 2283 1
98 227 1886 1
98 227 1890 1
98 227 1952 1
98 227 1981 2
98 227 1990 1
98 227 1997 2
98 227 2018 1
98 227 2022 2
98 227 2025 1
98 227 2036 1
98 230 1989 1
98 230 2015 1
98 230 2145 2
98 237 2136 1
98 238 2119 1
98 239 2271 4
98 247 2056 1
98 250 2388 1
98 250 2390 1
98 252 2648 1
98 255 1609 1
98 259 2122 2
98 260 2084 1
98 264 1713 1
98 268 1613 1
98 268 2657 1
98 275 2648 1
98 277 2058 1
98 280 1947 3
98 280 1951 2
98 280 1955 1
98 280 1962 1
98 280 1993 1
98 280 2051 1
98 286 1611 2
98 286 1708 1
98 286 1976 1
98 286 2005 1
98 292 2026 1
98 292 2035 1
98 293 1611 1
98 293 1652 1
98 293 1678 1
98 293 1680 1
98 293 1684 1
98 293 1976 2
98 293 1979 3
98 293 2005 1
98 293 2037 1
98 295 2106 1
98 295 2124 1
98 296 1888 3
98 307 2130 1
98 330 2314 1
98 333 2130 1
98 337 2088 2
98 337 2095 1
98 337 2097 1
98 337 2101 1
98 337 2652 1
98 342 1609 1
98 342 1707 1
98 360 2654 1
98 363 2314 1
98 368 2398 1
98 392 1613 1
98 408 2058 2
98 408 2149 1
98 408 2152 1
98 418 2480 2
98 421 2131 2
98 422 2087 1
98 491 2104 1
98 569 2396 1
98 570 1613 2
98 570 2390 1
98 570 2392 2
98 570 2479 1
98 571 1882 1
98 571 2314 1
98 575 1671 1
98 575 1681 1
98 588 2055 1
98 588 2057 1
98 591 1655 1
98 599 1613 1
98 599 1712 1
98 604 2314 1
98 608 1924 1
98 608 1969 1
98 608 1979 3
98 608 2039 1
98 608 2051 3
98 618 1713 1
99 101 1713 1
99 115 1992 1
99 115 2007 3
99 115 2033 1
99 115 2044 2
99 115 2080 1
99 115 2151 1
99 115 2313 1
99 115 2317 2
99 115 2410 1
99 115 2482 1
99 121 1884 1
99 155 1711 3
99 160 2369 2
99 160 2405 1
99 177 2067 1
99 199 2479 4
99 221 2077 1
99 226 1884 1
99 240 1611 1
99 250 2404 1
99 277 2481 1
99 280 1963 1
99 282 1723 24
99 282 1748 1
99 282 1751 1
99 282 1756 1
99 282 1759 1
99 282 1766 2
99 282 1769 82
99 282 1868 2
99 282 1871 4
99 282 1876 1
99 285 1880 1
99 292 1996 1
99 292 1998 4
99 294 2147 1
99 295 1702 1
99 295 1707 1
99 296 1949 1
99 306 2721 1
99 309 2142 1
99 312 2272 1
99 312 2277 1
99 336 1994 1
99 342 2051 1
99 346 2496 1
99 347 2480 1
99 376 2083 4
99 376 2091 1
99 376 2093 2
99 376 2099 1
99 376 2102 1
99 376 2123 1
99 376 2132 2
99 376 2138 2
99 376 2145 2
99 407 2314 1
99 407 2656 1
99 424 1712 1
99 477 2047 1
99 505 2484 1
99 537 2102 1
99 537 2123 1
99 537 2127 1
99 543 2056 1
99 569 2368 1
99 589 2310 1
99 606 2060 1
100 106 2362 2
100 106 2365 1
100 106 2369 2
100 106 2380 2
100 106 2469 1
100 109 2267 1
100 114 2625 1
100 114 2635 1
100 114 2637 1
100 126 2502 1
100 126 2517 2
100 126 2591 1
100 126 2597 8
100 126 2627 1
100 126 2629 3
100 126 2645 1
100 127 1722 1
100 131 2348 1
100 154 2507 1
100 154 2521 1
100 154 2607 1
100 155 1721 1
100 155 1880 1
100 157 2507 1
100 157 2595 1
100 162 2297 1
100 162 2301 1
100 172 2486 1
100 180 1896 1
100 180 1912 1
100 180 1914 1
100 180 1917 1
100 180 1926 1
100 180 1928 1
100 180 1935 1
100 180 1940 1
100 180 1943 1
100 180 1950 1
100 188 2549 1
100 204 1757 2
100 208 2521 1
100 208 2523 3
100 208 2570 1
100 211 2527 1
100 211 2643 1
100 222 2475 1
100 223 2274 1
100 234 2271 1
100 234 2657 5
100 234 2664 5
100 234 2670 20
100 234 2700 1
100 234 2703 1
100 234 2705 5
100 234 2711 1
100 234 2717 6
100 234 2725 2
100 234 2728 56
100 243 1759 1
100 243 1877 1
100 262 2668 2
100 262 2688 1
100 262 2700 2
100 262 2724 2
100 262 2755 1
100 262 2757 2
100 262 2760 3
100 262 2766 2
100 262 2780 1
100 272 2225 1
100 272 2227 1
100 284 2491 1
100 284 2525 1
100 284 2568 1
100 284 2596 1
100 286 1722 1
100 286 1763 4
100 286 1768 1
100 286 1771 1
100 286 1778 3
100 286 1782 1
100 286 1792 1
100 286 1806 7
100 286 1815 14
100 286 1833 2
100 286 1836 4
100 286 1842 2
100 286 1851 6
100 286 1868 8
100 320 1755 2
100 343 2274 1
100 350 2607 1
100 354 1898 1
100 354 1974 1
100 354 2201 1
100 367 1761 1
100 367 1763 1
100 367 1789 1
100 367 1801 1
100 368 1881 1
100 372 1761 1
100 372 2317 1
100 372 2404 1
100 373 2309 1
100 393 2527 1
100 393 2640 1
100 396 2506 1
100 400 1875 1
100 400 1878 1
100 400 2048 1
100 404 2508 1
100 404 2643 2
100 405 2312 1
100 407 2048 1
100 407 2226 1
100 410 2522 1
100 410 2569 1
100 410 2575 1
100 416 2652 1
100 426 1881 1
100 430 2637 1
100 434 1899 1
100 434 1940 2
100 434 1944 1
100 434 1961 1
100 434 1976 1
100 434 1986 1
100 440 2492 1
100 440 2521 1
100 440 2565 1
100 442 2225 1
100 453 1770 1
100 455 2233 1
100 455 2235 1
100 455 2239 1
100 455 2249 1
100 465 2483 1
100 467 2723 1
100 467 2756 1
100 467 2780 1
100 468 2209 1
100 479 2271 1
100 479 2684 1
100 482 2766 1
100 484 1903 1
100 484 1994 1
100 484 1998 1
100 484 2177 1
100 485 1952 1
100 485 2209 1
100 493 1721 2
100 505 2241 1
100 505 2243 3
100 505 2248 1
100 505 2250 1
100 505 2652 1
100 511 2219 1
100 525 2669 1
100 525 2700 1
100 525 2720 1
100 525 2755 2
100 526 2225 2
100 539 2287 1
100 563 2484 1
100 563 2607 1
100 564 2052 1
100 573 2525 1
100 573 2529 1
100 573 2596 1
100 601 2204 1
100 603 1884 1
100 609 2056 1
100 615 1788 1
100 615 1790 7
100 615 1800 7
100 615 1812 1
100 615 1815 1
100 615 1835 3
100 615 1839 2
100 615 1850 1
100 615 1852 1
100 615 1860 1
100 615 1866 1
100 615 2271 1
101 102 2052 1
101 113 1880 1
101 113 2139 1
101 113 2315 1
101 113 2481 1
101 113 2648 2
101 118 2052 2
101 135 2151 1
101 135 2312 2
101 140 1952 1
101 140 1976 1
101 140 2010 7
101 143 2729 1
101 149 1908 1
101 151 2108 1
101 151 2113 1
101 154 1885 1
101 155 1614 3
101 155 1628 1
101 155 1710 1
101 155 1712 1
101 159 1952 1
101 169 1894 1
101 169 1951 1
101 175 2653 1
101 187 1712 1
101 195 2508 1
101 195 2512 2
101 195 2516 1
101 205 1640 1
101 205 1664 1
101 205 1669 5
101 213 1906 1
101 213 1952 1
101 213 2051 1
101 218 2111 1
101 245 2483 1
101 250 1610 2
101 250 1613 1
101 250 1685 1
101 252 1887 1
101 252 1894 2
101 252 1901 1
101 254 1931 4
101 254 1979 1
101 254 1981 1
101 255 2507 7
101 255 2515 1
101 255 2518 8
101 255 2532 1
101 255 2534 1
101 255 2541 1
101 255 2597 2
101 255 2619 3
101 259 1716 1
101 259 2313 1
101 259 2319 1
101 261 2696 2
101 261 2712 1
101 261 2753 1
101 261 2778 1
101 263 2483 1
101 276 1888 1
101 285 1889 1
101 285 1895 6
101 285 2036 2
101 285 2044 1
101 285 2484 2
101 293 2318 1
101 295 1616 1
101 295 2122 1
101 295 2125 1
101 319 2119 1
101 321 1898 1
101 323 2085 1
101 337 2088 2
101 345 1908 1
101 348 1952 1
101 348 1991 1
101 348 2026 1
101 359 2507 1
101 359 2513 1
101 359 2597 1
101 363 2315 1
101 364 1883 1
101 364 1885 1
101 377 2121 1
101 395 2481 1
101 415 1952 1
101 435 1952 1
101 435 2001 1
101 435 2045 2
101 447 2106 6
101 447 2631 3
101 447 2637 1
101 447 2641 1
101 447 2645 1
101 478 1884 1
101 486 2730 1
101 495 2104 1
101 498 1895 4
101 498 2037 1
101 500 1712 1
101 515 1887 1
101 532 2047 1
101 536 2049 1
101 560 2316 1
101 560 2481 1
101 572 2327 1
101 572 2340 1
101 574 1884 1
101 587 2729 1
101 612 2353 1
101 612 2437 1
102 104 1961 1
102 104 1984 1
102 104 2010 1
102 104 2032 1
102 104 2036 1
102 105 1878 1
102 136 2699 2
102 136 2702 3
102 136 2714 1
102 136 2732 1
102 136 2735 1
102 154 1867 1
102 156 2489 1
102 156 2491 9
102 156 2508 2
102 156 2517 3
102 156 2532 3
102 156 2539 1
102 156 2541 7
102 156 2551 1
102 156 2560 1
102 156 2562 1
102 156 2564 21
102 156 2592 1
102 156 2597 1
102 156 2600 1
102 156 2642 1
102 176 2317 1
102 193 2067 1
102 193 2427 1
102 193 2430 1
102 193 2437 2
102 193 2440 1
102 193 2445 1
102 193 2450 1
102 193 2455 1
102 193 2476 1
102 206 1853 1
102 206 1877 1
102 221 2483 1
102 258 1858 1
102 263 2049 1
102 263 2055 1
102 263 2068 1
102 263 2070 3
102 263 2142 3
102 263 2312 1
102 272 1880 1
102 275 2313 2
102 276 2140 1
102 284 1757 1
102 284 1790 1
102 284 1882 1
102 284 1884 1
102 284 2280 1
102 284 2302 1
102 296 1824 1
102 298 1882 1
102 313 1853 1
102 321 1867 1
102 321 2315 2
102 322 1878 1
102 350 2162 1
102 353 1868 1
102 355 2031 1
102 360 2069 1
102 363 2494 1
102 363 2504 1
102 363 2520 1
102 363 2527 1
102 363 2539 1
102 363 2546 1
102 376 2108 2
102 376 2134 1
102 376 2140 1
102 383 2709 1
102 383 2718 1
102 383 2720 8
102 383 2729 6
102 383 2736 10
102 395 1797 1
102 419 2647 1
102 445 2042 2
102 451 1934 2
102 451 1938 1
102 451 1942 1
102 451 1945 2
102 451 1948 3
102 451 1952 1
102 451 1957 1
102 451 1962 2
102 451 1967 9
102 451 1996 1
102 451 1998 1
102 451 2003 4
102 474 2394 3
102 474 2399 1
102 474 2416 2
102 474 2425 2
102 474 2438 1
102 474 2444 19
102 474 2464 2
102 474 2468 6
102 474 2490 7
102 474 2498 14
102 474 2533 8
102 486 1965 1
102 486 2017 1
102 494 2141 1
102 499 1749 1
102 499 1853 2
102 515 1880 1
102 527 2416 1
102 527 2421 1
102 527 2436 1
102 537 2055 3
102 537 2063 2
102 537 2066 1
102 537 2076 4
102 537 2122 2
102 543 1987 1
102 543 2078 1
102 544 1710 1
102 545 1854 1
102 559 2050 1
102 565 2652 1
102 566 1718 1
102 566 1803 1
102 566 1862 1
102 580 2055 1
102 580 2070 3
102 580 2078 1
102 590 2480 1
103 122 1733 1
103 122 1738 1
103 122 1742 1
103 122 1816 1
103 122 1872 5
103 122 1878 1
103 222 2311 1
103 249 2056 1
103 277 2055 1
103 277 2057 1
103 277 2059 1
103 284 2467 1
103 302 2483 1
103 324 2056 2
103 324 2059 2
103 324 2062 1
103 324 2120 1
103 324 2122 1
103 324 2129 1
103 324 2135 2
103 324 2138 3
103 324 2314 2
103 343 1885 1
103 372 2311 1
103 378 1720 2
103 378 1735 1
103 378 1868 1
103 378 1871 1
103 378 1878 1
103 383 1717 3
103 383 1722 1
103 383 1724 1
103 383 1728 2
103 383 1732 1
103 383 1735 1
103 383 1867 1
103 383 1870 1
103 383 1872 5
103 383 1881 3
103 383 1886 1
103 408 2055 4
103 432 2049 1
103 440 2466 1
103 459 1908 1
103 459 1911 1
103 459 1936 1
103 461 2052 1
103 466 1727 1
103 466 1879 1
103 466 1882 2
103 466 1886 1
103 466 2114 1
103 466 2117 2
103 466 2123 1
103 466 2125 1
103 466 2131 1
103 466 2160 1
103 466 2312 1
103 466 2466 1
103 468 2587 1
103 471 1937 1
103 471 1943 1
103 471 1945 2
103 474 1910 1
103 499 2307 1
103 545 2060 1
103 608 2310 1
104 106 2345 2
104 106 2357 1
104 131 2365 1
104 136 1888 1
104 136 2309 1
104 143 1753 1
104 175 1827 1
104 214 1713 1
104 227 2219 1
104 257 1716 1
104 257 1878 1
104 272 1888 1
104 276 1877 1
104 277 1887 1
104 289 1654 3
104 289 1662 1
104 289 1686 1
104 289 1709 1
104 298 2277 1
104 302 2481 1
104 305 2051 1
104 310 2309 1
104 314 2214 1
104 314 2235 1
104 314 2237 2
104 314 2241 1
104 314 2255 1
104 326 2006 2
104 326 2013 1
104 342 2309 1
104 346 1887 1
104 363 1768 1
104 363 1772 2
104 363 1775 5
104 363 1781 4
104 363 1786 5
104 363 1792 22
104 363 1822 2
104 363 1825 1
104 363 1827 1
104 368 1885 1
104 370 1715 1
104 372 2483 1
104 383 2314 1
104 385 2242 1
104 398 1740 1
104 405 1716 1
104 405 1739 1
104 405 1741 3
104 405 1745 1
104 405 1747 2
104 405 1750 2
104 405 1754 1
104 405 1840 1
104 405 1842 3
104 405 2059 1
104 405 2069 2
104 405 2081 1
104 405 2093 1
104 405 2118 1
104 405 2127 1
104 405 2129 3
104 405 2141 1
104 405 2151 2
104 405 2154 1
104 405 2163 4
104 405 2168 4
104 405 2193 3
104 405 2197 3
104 405 2201 1
104 405 2254 2
104 405 2264 2
104 405 2275 1
104 405 2652 1
104 406 2221 1
104 409 1752 1
104 411 2052 1
104 412 2591 1
104 414 2216 1
104 443 2214 1
104 443 2308 1
104 445 2011 1
104 448 2479 1
104 451 2486 1
104 486 1904 2
104 486 1911 1
104 486 1933 1
104 486 1949 1
104 486 1952 1
104 486 1963 1
104 486 1979 1
104 486 2014 1
104 486 2033 2
104 486 2040 1
104 503 2767 1
104 503 2769 1
104 506 2543 1
104 506 2545 2
104 506 2552 2
104 506 2557 1
104 506 2722 2
104 506 2769 1
104 508 2177 1
104 525 1749 1
104 525 1803 1
104 525 1830 1
104 543 2048 1
104 548 1747 2
104 557 1749 2
104 557 1767 1
104 563 2052 1
104 577 1827 1
104 586 1856 1
104 586 1860 1
104 586 1866 1
104 586 1871 2
104 602 1886 1
104 613 1848 1
105 108 1572 1
105 108 2091 1
105 108 2095 1
105 108 2103 1
105 108 2308 1
105 118 1713 1
105 118 2095 1
105 118 2130 1
105 118 2132 2
105 118 2136 2
105 118 2140 2
105 118 2654 2
105 118 2657 1
105 118 2676 1
105 118 2690 1
105 118 2748 1
105 125 1572 2
105 147 2051 1
105 157 1605 1
105 157 1607 1
105 157 1610 2
105 157 1630 1
105 157 1648 1
105 157 1672 1
105 157 1698 1
105 157 1701 1
105 157 1705 1
105 158 2048 1
105 175 1573 1
105 175 1584 1
105 175 1591 1
105 175 1596 1
105 175 1598 1
105 175 1600 1
105 175 1612 1
105 175 1616 3
105 175 1620 3
105 175 1627 2
105 175 1630 1
105 175 1634 2
105 175 1638 4
105 175 1645 1
105 175 1671 1
105 175 1695 1
105 175 1697 1
105 175 1706 1
105 175 2052 1
105 177 2174 3
105 181 2099 1
105 199 2139 1
105 205 2140 1
105 206 2339 1
105 217 2055 1
105 217 2140 1
105 231 2782 1
105 234 1949 1
105 234 1951 6
105 234 1961 1
105 234 1963 1
105 234 1965 3
105 234 1969 1
105 234 1985 1
105 235 1720 1
105 235 1761 1
105 235 1788 1
105 235 1859 1
105 235 1861 1
105 235 1866 1
105 235 1871 1
105 235 1873 1
105 235 1875 1
105 235 1878 1
105 246 2057 2
105 247 2060 1
105 249 1949 1
105 249 1954 2
105 249 1957 3
105 249 1961 2
105 249 1964 5
105 250 2139 1
105 258 1879 1
105 267 1886 1
105 267 1894 1
105 267 1899 1
105 267 1910 1
105 267 1996 1
105 267 1999 1
105 267 2003 1
105 267 2034 1
105 276 1572 1
105 276 2139 1
105 289 2648 1
105 296 1721 1
105 296 1764 1
105 296 2468 1
105 301 2037 1
105 318 1983 1
105 324 1573 2
105 334 2473 1
105 354 1573 1
105 356 2053 1
105 357 1573 1
105 358 2652 1
105 360 2069 1
105 387 2493 1
105 387 2501 6
105 387 2508 2
105 387 2622 7
105 387 2691 2
105 395 1719 1
105 395 1788 1
105 404 2055 1
105 404 2081 1
105 404 2143 1
105 404 2149 1
105 413 2783 1
105 422 2062 2
105 436 2389 1
105 436 2398 1
105 436 2413 1
105 436 2422 1
105 436 2425 1
105 450 2576 1
105 465 2481 1
105 465 2487 1
105 469 2054 1
105 469 2143 1
105 469 2308 1
105 482 1983 1
105 483 2309 1
105 491 2747 1
105 491 2782 1
105 494 2083 1
105 494 2085 1
105 494 2087 1
105 494 2089 1
105 494 2091 1
105 494 2482 1
105 494 2487 2
105 494 2502 1
105 495 2049 1
105 499 1742 1
105 499 2099 1
105 515 1748 1
105 515 1750 2
105 515 1755 1
105 515 1760 3
105 515 1778 1
105 536 2147 1
105 537 2064 1
105 540 2139 1
105 545 1757 1
105 545 1772 1
105 545 1878 1
105 555 2322 1
105 555 2391 1
105 555 2477 1
105 555 2537 1
105 555 2575 1
105 559 1774 1
105 559 1776 1
105 561 2469 1
105 580 2069 1
105 597 2036 1
105 618 1793 2
105 618 1811 1
105 618 1815 3
105 618 1839 2
105 618 1842 7
106 121 1875 1
106 131 1956 1
106 131 2313 1
106 143 1889 1
106 143 1909 1
106 143 1959 1
106 143 1962 1
106 143 2012 1
106 143 2021 1
106 143 2023 1
106 147 1615 2
106 147 1620 36
106 147 1662 6
106 147 1669 14
106 147 1685 20
106 147 1706 6
106 147 1717 3
106 147 1721 2
106 147 1724 3
106 147 1728 5
106 147 1736 1
106 147 1745 3
106 147 1750 13
106 147 1764 6
106 147 1771 5
106 147 1777 1
106 147 1779 3
106 147 1783 2
106 147 1786 9
106 147 1796 1
106 147 1798 1
106 147 1800 1
106 147 1802 4
106 149 1897 1
106 149 2045 5
106 168 1879 1
106 172 1726 2
106 172 1951 1
106 172 1968 1
106 172 1985 1
106 181 1876 1
106 181 1899 1
106 181 2039 2
106 197 1909 2
106 197 1951 3
106 197 1955 1
106 201 1799 1
106 206 2067 1
106 215 1879 1
106 248 1787 1
106 248 1805 1
106 248 1876 1
106 248 2373 1
106 249 1823 4
106 249 1828 1
106 249 2064 1
106 276 1951 1
106 278 2488 1
106 281 2020 1
106 284 2097 1
106 312 2059 1
106 317 2651 1
106 317 2662 1
106 317 2673 1
106 317 2717 5
106 317 2724 1
106 317 2776 1
106 317 2780 1
106 319 2314 1
106 328 2479 1
106 353 2173 1
106 372 2365 1
106 385 2311 1
106 405 2375 1
106 405 2384 1
106 405 2387 1
106 409 1908 1
106 409 1914 1
106 409 1951 1
106 409 2312 1
106 460 1893 2
106 460 1896 1
106 460 2043 1
106 500 2172 1
106 500 2174 1
106 500 2226 1
106 514 1957 1
106 534 2047 1
106 550 1907 1
106 559 1888 1
106 559 1893 1
106 559 1896 2
106 559 1900 1
106 559 2039 1
106 559 2041 1
106 574 2043 1
106 582 2486 1
106 604 2315 1
107 161 1998 1
107 161 2000 1
107 161 2002 2
107 161 2050 1
107 169 2307 1
107 176 1790 1
107 176 1792 1
107 176 1880 1
107 176 2309 1
107 176 2377 5
107 176 2383 1
107 176 2644 3
107 176 2648 3
107 176 2652 1
107 176 2783 1
107 185 1752 1
107 185 1760 1
107 185 1762 2
107 185 1766 1
107 185 1775 2
107 185 1779 1
107 185 1797 1
107 185 1807 2
107 185 1823 1
107 185 1825 6
107 185 1836 2
107 185 1845 1
107 185 1865 3
107 185 1871 1
107 185 1873 3
107 198 2307 2
107 202 1795 1
107 210 2161 1
107 229 1788 1
107 229 1815 1
107 229 1852 1
107 229 1871 1
107 235 2148 1
107 266 1890 1
107 266 1897 3
107 266 1910 1
107 266 1920 1
107 266 1924 4
107 266 1931 1
107 266 1961 1
107 266 1963 2
107 267 2145 1
107 267 2147 2
107 267 2151 1
107 267 2156 1
107 267 2296 2
107 267 2299 1
107 291 1715 1
107 291 2156 1
107 291 2160 1
107 299 1963 1
107 299 2050 1
107 317 2104 1
107 317 2298 1
107 322 2152 1
107 331 2649 1
107 362 1815 1
107 371 2152 2
107 371 2156 1
107 371 2298 1
107 403 2145 1
107 409 2115 1
107 409 2117 2
107 418 2651 1
107 419 2643 1
107 426 1852 1
107 428 2308 1
107 481 2066 1
107 481 2082 1
107 481 2089 1
107 483 2147 1
107 492 1904 1
107 504 1712 1
107 504 1952 1
107 504 1997 1
107 520 2651 1
107 529 1585 1
107 532 2368 2
107 570 1795 1
107 570 2301 1
107 570 2650 1
107 571 1572 1
107 574 2642 2
107 595 2646 1
107 595 2648 1
107 598 2514 1
107 598 2626 1
107 603 2148 1
107 603 2152 1
107 603 2154 1
107 603 2159 1
107 603 2296 3
107 603 2301 1
107 615 2318 2
108 118 2107 1
108 125 1577 1
108 136 2342 1
108 136 2344 1
108 136 2347 3
108 136 2351 2
108 136 2360 1
108 136 2362 2
108 136 2379 1
108 136 2386 1
108 136 2391 1
108 136 2394 1
108 136 2416 4
108 136 2436 1
108 136 2455 1
108 136 2458 2
108 136 2538 1
108 136 2655 1
108 136 2688 1
108 136 2707 3
108 136 2711 2
108 136 2716 11
108 136 2735 18
108 136 2754 15
108 136 2772 10
108 140 1712 2
108 143 1596 2
108 143 1599 5
108 143 1605 10
108 143 1616 2
108 143 1619 1
108 143 1628 1
108 143 1630 4
108 143 1652 2
108 143 1680 1
108 143 1682 1
108 143 1684 3
108 143 2310 1
108 156 2138 1
108 167 1549 1
108 175 1576 1
108 188 1946 1
108 206 2156 1
108 206 2165 1
108 206 2174 1
108 206 2186 1
108 206 2189 1
108 206 2195 1
108 206 2197 1
108 206 2226 1
108 206 2228 20
108 206 2257 4
108 206 2262 6
108 206 2274 1
108 206 2277 1
108 206 2281 11
108 206 2294 2
108 217 1946 1
108 217 1953 2
108 217 1957 3
108 217 2016 1
108 217 2035 1
108 217 2044 1
108 217 2047 2
108 217 2144 1
108 222 2691 1
108 265 2475 1
108 276 1575 1
108 276 1577 1
108 276 2084 1
108 276 2093 1
108 279 2038 1
108 279 2041 1
108 314 2480 1
108 317 2506 1
108 317 2517 1
108 317 2620 2
108 317 2635 1
108 317 2637 1
108 317 2642 2
108 324 1578 1
108 330 2049 1
108 344 1578 1
108 344 1588 1
108 344 1706 3
108 354 1578 1
108 357 1577 2
108 378 2652 1
108 383 2691 1
108 383 2704 2
108 410 1724 1
108 410 1728 1
108 410 1757 1
108 410 1767 1
108 410 1769 1
108 410 1773 3
108 410 1778 1
108 410 1782 3
108 410 1787 6
108 410 1794 7
108 410 1892 2
108 410 1985 1
108 410 2010 1
108 410 2036 1
108 410 2043 1
108 459 2387 2
108 459 2390 1
108 459 2425 1
108 459 2434 1
108 459 2437 1
108 459 2453 1
108 465 2066 1
108 465 2138 1
108 494 2091 1
108 494 2095 1
108 510 2485 1
108 553 2319 1
108 553 2321 1
108 553 2359 1
108 565 2754 1
108 593 1885 1
108 593 2150 27
108 593 2178 7
108 593 2186 1
108 593 2188 1
108 593 2190 14
108 593 2206 1
108 593 2208 6
108 593 2217 2
108 593 2220 4
108 593 2227 82
108 607 2690 1
108 607 2762 2
108 618 2050 1
109 120 1807 1
109 120 1811 1
109 120 1822 1
109 120 1834 1
109 120 1838 2
109 120 1849 3
109 120 1863 1
109 123 2222 1
109 129 2223 1
109 137 1785 1
109 143 2481 1
109 164 2485 1
109 171 2300 1
109 206 1589 1
109 206 1596 1
109 206 1598 1
109 206 1600 21
109 206 1629 12
109 206 1642 3
109 206 1646 2
109 206 1649 19
109 206 1669 3
109 206 1673 8
109 206 1682 5
109 206 1690 20
109 210 2395 3
109 226 1726 1
109 230 1711 1
109 244 2230 1
109 251 2587 1
109 256 2545 1
109 256 2592 2
109 263 2661 1
109 263 2664 1
109 263 2677 1
109 263 2680 6
109 263 2687 1
109 263 2697 1
109 263 2705 1
109 263 2783 1
109 274 2228 1
109 274 2230 1
109 275 1718 1
109 283 1800 1
109 283 1818 1
109 283 1841 1
109 283 1844 1
109 283 1853 1
109 283 1856 1
109 283 1871 1
109 283 1874 1
109 287 2339 4
109 287 2351 1
109 296 2664 1
109 298 1649 1
109 298 1689 1
109 298 1711 2
109 298 2481 1
109 299 2292 1
109 314 2221 1
109 328 1719 1
109 328 1874 1
109 331 1881 1
109 373 1739 1
109 377 2424 1
109 387 2255 1
109 387 2309 1
109 387 2312 2
109 395 1886 1
109 400 2235 1
109 402 2058 2
109 402 2080 2
109 402 2126 1
109 402 2130 1
109 402 2132 1
109 402 2137 2
109 402 2140 3
109 407 2274 2
109 416 2484 1
109 419 2300 1
109 442 1731 2
109 442 2080 1
109 442 2086 1
109 442 2208 3
109 442 2216 1
109 444 2651 1
109 446 2259 2
109 464 1714 1
109 473 2529 1
109 477 2587 1
109 493 2486 1
109 494 1597 1
109 495 2482 1
109 498 2586 1
109 500 1825 1
109 505 2261 1
109 509 2312 1
109 515 2234 1
109 519 1712 1
109 533 2299 1
109 538 1890 1
109 538 1907 1
109 538 1963 1
109 538 2023 2
109 538 2036 1
109 572 1836 1
109 579 2254 1
109 579 2273 1
109 584 2488 1
109 599 2275 1
109 604 1714 1
109 608 2059 1
109 608 2092 2
109 608 2178 1
109 608 2207 1
109 608 2216 1
109 609 1845 1
109 610 2278 2
109 610 2295 1
109 614 1715 1
110 117 2319 2
110 117 2339 1
110 117 2477 1
110 119 2214 1
110 124 2035 1
110 139 2041 1
110 139 2046 2
110 146 1911 1
110 163 2285 1
110 191 2225 1
110 197 2227 2
110 242 1892 7
110 242 1900 3
110 242 1993 1
110 242 2020 1
110 242 2036 1
110 242 2042 2
110 242 2242 5
110 242 2248 3
110 242 2253 1
110 242 2256 1
110 242 2263 1
110 242 2270 1
110 242 2280 1
110 242 2299 2
110 242 2302 2
110 242 2314 1
110 252 2222 1
110 258 1880 1
110 258 1908 1
110 259 2650 1
110 265 2486 2
110 265 2528 1
110 265 2545 5
110 265 2551 3
110 272 1881 1
110 276 2525 1
110 276 2548 2
110 276 2554 2
110 315 1890 3
110 315 1894 1
110 315 1899 1
110 315 1901 1
110 315 2039 10
110 341 2507 5
110 341 2514 1
110 341 2521 10
110 341 2532 1
110 341 2535 3
110 341 2540 2
110 341 2554 2
110 341 2557 4
110 341 2564 1
110 341 2573 3
110 341 2598 1
110 341 2604 1
110 362 2035 1
110 363 2216 1
110 363 2228 1
110 372 1951 1
110 372 2008 1
110 378 2482 1
110 387 2222 1
110 388 2142 1
110 402 2225 1
110 409 1915 1
110 414 2476 1
110 429 1880 1
110 432 2292 1
110 438 2102 1
110 438 2129 1
110 438 2131 1
110 438 2164 1
110 438 2166 5
110 438 2173 1
110 438 2206 2
110 438 2211 2
110 464 2269 1
110 470 2235 1
110 483 1990 1
110 483 1993 1
110 483 2017 1
110 484 2226 1
110 484 2228 1
110 484 2240 1
110 484 2295 2
110 484 2337 1
110 493 1950 1
110 499 2052 1
110 506 1951 1
110 506 2020 2
110 506 2024 1
110 516 2265 1
110 516 2274 5
110 522 2308 1
110 526 2229 1
110 526 2242 3
110 526 2253 1
110 526 2255 1
110 526 2257 1
110 528 2308 1
110 534 2063 5
110 534 2069 3
110 534 2073 6
110 534 2081 1
110 534 2087 1
110 534 2089 2
110 534 2122 2
110 534 2126 1
110 534 2129 1
110 534 2132 7
110 534 2141 8
110 534 2152 47
110 534 2200 12
110 534 2483 1
110 550 1971 1
110 553 2711 1
110 553 2713 1
110 553 2716 2
110 553 2730 1
110 559 2010 1
110 565 2065 1
110 565 2086 1
110 565 2142 1
110 565 2147 2
110 565 2179 2
110 565 2183 1
110 565 2194 1
110 565 2199 1
110 565 2201 1
110 565 2206 1
110 565 2208 1
110 566 2309 1
110 566 2311 1
110 583 2250 4
110 592 2681 2
110 597 1884 1
110 614 2323 2
110 614 2327 2
110 614 2330 2
110 614 2336 3
110 614 2342 3
110 614 2348 8
110 614 2358 1
110 614 2360 1
110 614 2364 20
110 614 2385 3
110 614 2390 2
110 614 2398 5
110 614 2404 1
110 614 2407 1
110 614 2409 1
110 614 2412 7
110 614 2421 2
110 614 2424 3
110 614 2428 17
110 614 2446 3
110 614 2451 12
110 614 2464 4
110 614 2469 2
111 120 1743 1
111 122 1876 1
111 129 2684 1
111 129 2698 1
111 129 2712 1
111 129 2720 1
111 129 2723 1
111 129 2725 2
111 129 2758 5
111 129 2764 2
111 129 2768 1
111 130 2139 1
111 137 1745 1
111 137 1755 2
111 144 1887 1
111 144 2649 2
111 146 2061 3
111 146 2069 1
111 146 2071 4
111 146 2083 5
111 146 2099 1
111 146 2102 4
111 146 2111 1
111 146 2140 11
111 146 2153 1
111 146 2155 4
111 146 2160 1
111 146 2172 2
111 146 2176 2
111 146 2179 1
111 146 2182 1
111 146 2186 1
111 146 2190 1
111 146 2327 1
111 148 2052 1
111 148 2054 1
111 148 2056 3
111 148 2228 1
111 148 2230 1
111 155 2309 1
111 158 2235 1
111 164 2055 1
111 196 2066 1
111 196 2086 2
111 196 2103 2
111 196 2111 1
111 196 2141 2
111 219 2058 1
111 219 2224 1
111 219 2229 3
111 219 2234 1
111 219 2237 2
111 219 2240 2
111 219 2245 1
111 219 2251 2
111 219 2258 21
111 226 1744 1
111 226 1809 1
111 226 1855 1
111 226 1860 1
111 226 2311 1
111 258 1884 1
111 259 2322 4
111 259 2331 1
111 259 2423 2
111 259 2427 3
111 259 2431 3
111 259 2447 5
111 259 2474 1
111 259 2477 1
111 266 2224 1
111 303 1644 4
111 303 1674 2
111 303 1680 1
111 346 2055 1
111 349 2049 1
111 376 1903 1
111 376 1958 1
111 376 1967 1
111 376 2001 1
111 376 2003 2
111 376 2035 3
111 376 2046 1
111 378 1730 1
111 383 1714 1
111 408 1881 1
111 446 1885 1
111 504 2687 1
111 504 2701 1
111 504 2731 1
111 504 2757 1
111 504 2768 5
111 562 1843 1
111 562 1854 1
111 599 2220 1
111 599 2222 1
111 609 1714 1
111 609 1802 1
111 609 1805 1
111 609 1840 1
111 609 1842 2
111 609 1847 1
113 115 1880 1
113 128 1623 1
113 128 1625 4
113 128 1640 1
113 135 2312 2
113 137 2615 1
113 139 2147 1
113 161 1954 1
113 162 2737 1
113 162 2770 1
113 166 2771 1
113 171 2449 1
113 172 2140 1
113 187 2656 1
113 191 2683 1
113 195 2315 1
113 195 2317 1
113 202 2653 1
113 202 2719 1
113 203 2682 1
113 204 2068 1
113 204 2078 1
113 214 2146 1
113 218 2057 1
113 226 1712 1
113 230 1714 1
113 236 2664 1
113 237 1955 1
113 239 1880 1
113 240 1716 2
113 240 1721 7
113 240 1730 27
113 240 1758 7
113 240 1766 1
113 240 1768 24
113 240 1794 29
113 240 1824 3
113 240 1830 2
113 240 1833 2
113 240 1836 2
113 240 1839 11
113 240 1851 28
113 240 2482 1
113 240 2494 2
113 240 2501 1
113 240 2508 1
113 240 2510 7
113 240 2524 2
113 240 2572 1
113 240 2581 1
113 240 2583 1
113 240 2593 22
113 240 2616 13
113 240 2636 2
113 240 2641 1
113 240 2643 4
113 258 1882 1
113 263 2483 1
113 263 2651 1
113 266 2043 1
113 266 2046 1
113 278 2477 1
113 282 2314 1
113 285 1628 1
113 285 1880 1
113 288 2078 1
113 295 1890 1
113 295 1933 1
113 295 1956 1
113 295 1964 17
113 295 1982 1
113 295 1984 2
113 295 1989 19
113 295 2011 1
113 295 2029 1
113 295 2061 1
113 295 2064 1
113 295 2085 1
113 295 2089 2
113 295 2101 1
113 295 2103 1
113 295 2119 3
113 295 2129 3
113 295 2133 1
113 295 2135 4
113 295 2655 1
113 295 2681 2
113 295 2690 1
113 295 2694 1
113 295 2721 2
113 295 2732 1
113 295 2752 1
113 295 2761 1
113 307 1712 1
113 307 2052 1
113 319 1611 1
113 319 2211 2
113 319 2221 1
113 319 2229 1
113 319 2233 1
113 319 2237 1
113 319 2255 1
113 319 2300 1
113 324 2147 1
113 359 1892 5
113 360 2088 1
113 374 2416 1
113 377 2110 1
113 382 2077 1
113 406 2024 1
113 418 2719 1
113 447 2057 1
113 466 2481 1
113 481 1605 5
113 481 1713 1
113 492 1984 1
113 492 2009 2
113 492 2016 1
113 492 2023 1
113 492 2025 1
113 499 2316 1
113 509 1605 1
113 509 1645 1
113 509 2144 1
113 519 2049 1
113 519 2143 1
113 538 2062 1
113 554 2069 1
113 554 2096 1
113 568 1887 1
113 572 1900 1
113 581 2209 1
113 603 2107 1
113 616 2480 1
114 118 1953 1
114 126 2586 1
114 131 1883 2
114 157 2490 1
114 172 2656 1
114 172 2673 1
114 172 2679 1
114 188 2640 1
114 189 1720 2
114 190 1712 1
114 193 1623 2
114 193 1629 1
114 193 1632 1
114 193 1639 1
114 193 1641 1
114 193 1644 2
114 193 1650 1
114 193 1652 1
114 193 1654 2
114 193 1666 1
114 193 1668 1
114 193 1670 4
114 193 1675 3
114 193 1679 1
114 193 1689 3
114 193 1693 1
114 193 1697 1
114 193 1699 3
114 193 1703 1
114 193 2107 2
114 211 2045 1
114 231 2057 1
114 261 1937 1
114 262 1718 4
114 275 1731 1
114 283 1869 1
114 284 2064 1
114 284 2066 1
114 284 2084 1
114 288 1861 1
114 289 1723 2
114 289 1726 1
114 289 1728 1
114 289 1737 1
114 289 1740 1
114 289 1743 1
114 289 1921 1
114 289 1925 1
114 289 1929 1
114 289 1932 1
114 289 1937 1
114 289 1939 1
114 306 1885 1
114 321 2108 1
114 321 2129 7
114 321 2145 1
114 321 2310 2
114 321 2485 1
114 321 2648 1
114 358 1891 1
114 358 1901 1
114 358 1909 1
114 358 1932 1
114 358 2493 2
114 380 1812 1
114 380 1849 1
114 380 1854 1
114 385 1809 1
114 387 1719 1
114 387 1721 3
114 393 1717 1
114 393 1719 1
114 393 1721 2
114 393 1738 3
114 393 1793 2
114 393 1801 1
114 393 1804 5
114 393 1819 1
114 393 1845 1
114 393 1855 1
114 393 1857 1
114 393 1878 3
114 393 1882 1
114 393 1884 2
114 393 1888 1
114 393 1920 2
114 393 1925 1
114 393 1930 1
114 393 1934 1
114 393 1937 1
114 393 1946 1
114 393 1948 1
114 393 2160 1
114 393 2312 1
114 393 2316 1
114 393 2482 2
114 393 2505 4
114 393 2520 2
114 393 2527 2
114 393 2530 1
114 393 2533 2
114 393 2538 2
114 393 2550 3
114 393 2572 1
114 393 2584 4
114 393 2592 2
114 393 2601 3
114 393 2606 2
114 393 2610 5
114 393 2616 3
114 393 2621 1
114 393 2623 3
114 393 2627 4
114 393 2632 1
114 393 2637 3
114 393 2647 4
114 404 2052 1
114 410 1619 1
114 410 1621 1
114 410 1623 1
114 410 1656 1
114 410 1667 1
114 410 1675 2
114 410 1678 2
114 410 1681 1
114 410 2515 1
114 414 1911 1
114 414 1920 1
114 422 2106 3
114 430 2630 1
114 430 2637 1
114 440 2524 1
114 443 2051 1
114 445 2086 1
114 445 2769 1
114 456 2507 1
114 456 2562 1
114 462 1720 1
114 486 2212 1
114 486 2214 1
114 486 2216 1
114 486 2222 1
114 486 2234 1
114 486 2237 1
114 486 2241 3
114 486 2245 2
114 486 2249 1
114 486 2252 4
114 486 2259 1
114 486 2343 1
114 486 2346 1
114 486 2349 1
114 486 2355 1
114 486 2397 2
114 486 2402 1
114 486 2405 2
114 486 2408 1
114 486 2413 5
114 494 2095 1
114 545 2171 1
114 545 2214 1
114 545 2239 2
114 545 2257 1
114 545 2262 1
114 545 2315 1
114 545 2454 2
114 545 2457 1
114 545 2461 1
114 545 2467 1
114 548 2717 2
114 548 2722 1
114 548 2783 1
114 565 1907 1
114 565 2015 1
114 579 1849 1
114 579 1859 1
114 589 2652 1
114 590 2465 1
114 609 1713 1
115 199 2481 2
115 212 1884 1
115 244 2484 1
115 252 2658 1
115 266 2314 2
115 272 2489 1
115 272 2550 6
115 272 2557 2
115 272 2565 1
115 272 2569 1
115 272 2582 1
115 272 2636 2
115 284 2482 1
115 286 1705 1
115 288 2652 1
115 292 2137 1
115 293 1703 2
115 301 2316 1
115 309 2094 2
115 309 2098 1
115 309 2100 1
115 309 2102 3
115 309 2106 1
115 309 2110 3
115 309 2114 1
115 309 2138 1
115 309 2373 1
115 312 2146 1
115 319 2658 1
115 322 2056 1
115 325 1701 2
115 336 1621 2
115 336 1674 1
115 336 2032 1
115 337 1620 3
115 337 1652 1
115 337 1654 2
115 337 1687 1
115 337 2400 1
115 337 2656 1
115 341 1714 1
115 347 2481 1
115 376 2146 1
115 404 1714 1
115 426 1657 1
115 494 1955 1
115 569 2400 1
115 608 2033 1
115 616 2688 5
115 616 2772 1
116 123 2240 1
116 123 2279 2
116 141 2290 1
116 141 2300 1
116 141 2484 2
116 141 2651 2
116 141 2655 1
116 180 2053 1
116 194 1880 1
116 229 1578 1
116 229 1580 4
116 229 1591 2
116 229 1637 1
116 229 1644 1
116 229 1651 5
116 229 1686 4
116 229 1694 1
116 237 2763 1
116 255 2783 1
116 285 2653 1
116 286 2259 1
116 291 1573 1
116 293 2250 1
116 307 2300 2
116 307 2303 1
116 307 2651 2
116 325 2253 1
116 325 2305 1
116 343 1855 1
116 346 2055 1
116 360 2521 1
116 360 2526 1
116 365 2632 1
116 365 2645 1
116 368 1713 1
116 368 2284 4
116 368 2300 2
116 368 2303 2
116 368 2306 1
116 401 1926 1
116 401 2201 1
116 401 2204 1
116 416 2277 1
116 416 2282 1
116 416 2290 2
116 416 2299 1
116 416 2306 1
116 416 2652 2
116 475 2498 3
116 475 2502 1
116 479 2051 1
116 490 1715 1
116 490 2201 1
116 493 2260 1
116 498 2731 2
116 505 2652 1
116 516 1863 2
116 523 2204 1
116 532 2738 1
116 539 1885 1
116 572 1642 1
116 572 1651 5
116 581 2391 1
116 581 2393 2
116 581 2439 1
116 582 2187 1
116 594 1710 3
116 594 1719 2
116 594 1725 2
116 594 1728 1
116 594 2650 1
116 594 2653 1
117 120 2477 2
117 133 2051 1
117 144 1879 1
117 159 1713 1
117 189 1961 1
117 189 1983 1
117 189 1985 2
117 189 1990 2
117 189 1998 4
117 189 2004 4
117 189 2009 1
117 189 2012 3
117 189 2016 5
117 189 2025 6
117 189 2033 1
117 191 1707 1
117 226 1944 1
117 226 1946 1
117 226 2033 1
117 229 2782 1
117 234 2218 2
117 236 1882 1
117 270 2682 16
117 270 2700 22
117 270 2723 8
117 270 2732 11
117 270 2745 17
117 272 2217 1
117 286 2667 1
117 303 2647 1
117 316 1748 1
117 316 1768 1
117 316 1775 1
117 316 1785 1
117 316 1790 2
117 316 1796 2
117 331 2649 1
117 333 2782 1
117 343 1692 1
117 352 1615 1
117 352 1627 1
117 352 1639 1
117 352 1646 1
117 360 1687 1
117 362 2757 1
117 362 2760 3
117 368 2649 1
117 408 1880 1
117 413 1688 1
117 421 1911 2
117 421 2764 3
117 421 2771 1
117 421 2777 1
117 428 2051 1
117 464 2035 3
117 464 2040 1
117 464 2042 3
117 502 1715 1
117 502 1824 1
117 535 2761 2
117 614 2336 1
118 119 1955 1
118 125 2255 1
118 125 2262 2
118 136 2463 1
118 136 2471 1
118 136 2473 3
118 136 2477 1
118 172 2144 1
118 190 2180 1
118 205 2140 1
118 207 1949 2
118 207 1957 5
118 207 2000 1
118 209 2340 1
118 210 1880 1
118 215 2209 1
118 215 2306 2
118 225 2310 1
118 231 1657 1
118 235 2692 1
118 235 2735 1
118 240 2483 1
118 243 1585 1
118 243 2658 1
118 243 2692 1
118 243 2779 1
118 245 2479 1
118 267 2310 1
118 274 1923 1
118 274 1928 4
118 274 1933 1
118 274 1936 6
118 274 1943 1
118 274 2485 1
118 276 2062 1
118 276 2064 4
118 276 2070 24
118 276 2121 1
118 276 2127 1
118 276 2133 1
118 289 2678 2
118 292 2082 1
118 298 1615 1
118 298 1617 1
118 298 1622 1
118 298 1633 2
118 298 1645 1
118 298 1647 1
118 298 1649 3
118 298 1655 5
118 298 1662 2
118 298 1668 1
118 298 1673 2
118 298 1680 1
118 298 1687 1
118 298 1698 2
118 298 1707 1
118 298 1709 1
118 301 1748 1
118 301 1815 3
118 301 1836 1
118 311 2260 1
118 311 2264 1
118 311 2287 1
118 326 2485 1
118 330 2177 1
118 330 2214 1
118 330 2299 1
118 356 2149 1
118 356 2188 1
118 356 2268 1
118 356 2286 1
118 358 2661 1
118 358 2665 1
118 358 2670 1
118 358 2673 1
118 358 2682 2
118 358 2693 2
118 358 2699 3
118 358 2705 1
118 358 2709 10
118 358 2721 1
118 358 2727 2
118 358 2734 2
118 358 2748 1
118 364 2548 1
118 394 2540 2
118 394 2543 1
118 394 2554 4
118 394 2585 2
118 394 2636 1
118 396 2342 1
118 396 2438 2
118 396 2446 4
118 396 2454 1
118 396 2462 1
118 422 2179 2
118 422 2215 2
118 422 2241 1
118 422 2291 1
118 438 1910 1
118 459 1885 1
118 459 1887 1
118 459 1906 1
118 491 2660 2
118 491 2663 2
118 491 2675 1
118 491 2691 1
118 491 2707 1
118 491 2739 2
118 491 2747 1
118 491 2753 2
118 495 2216 1
118 495 2301 1
118 528 2086 1
118 535 2539 1
118 535 2542 1
118 535 2571 2
118 535 2578 1
118 535 2591 2
118 535 2595 1
118 535 2602 1
118 538 1774 1
118 540 2162 1
118 546 2240 1
118 580 2143 2
118 580 2172 1
118 580 2180 1
118 580 2189 4
118 580 2194 2
118 580 2263 4
118 584 2588 1
118 585 2311 1
118 593 2572 1
118 593 2574 3
118 593 2599 1
118 603 1953 1
118 604 1881 1
118 611 2593 1
119 143 2087 1
119 145 2306 1
119 145 2313 1
119 147 2771 1
119 154 2281 1
119 159 2262 1
119 167 2738 1
119 167 2769 1
119 168 1943 1
119 169 1879 1
119 180 2287 1
119 181 2774 1
119 209 2297 1
119 256 2590 1
119 258 2097 1
119 258 2108 1
119 258 2128 1
119 258 2133 1
119 258 2177 1
119 258 2190 4
119 258 2210 1
119 258 2212 1
119 261 1950 2
119 279 2680 1
119 279 2721 1
119 289 1918 1
119 301 2664 95
119 301 2764 1
119 301 2769 1
119 301 2779 2
119 306 2057 1
119 315 2223 2
119 328 1725 1
119 328 2270 3
119 328 2275 1
119 328 2663 1
119 328 2667 1
119 328 2684 1
119 328 2757 1
119 345 2308 1
119 364 2317 1
119 364 2550 1
119 364 2587 1
119 373 1882 1
119 373 2223 2
119 375 2479 1
119 378 2311 1
119 385 2680 1
119 402 1891 1
119 402 1949 1
119 402 2017 1
119 402 2029 1
119 411 2234 1
119 414 1927 2
119 432 2309 1
119 441 1712 1
119 452 2718 1
119 456 2220 1
119 459 2091 1
119 462 2765 1
119 466 1705 1
119 474 2671 1
119 478 2311 1
119 497 2720 2
119 498 1879 1
119 499 2635 1
119 521 2226 1
119 534 2321 1
119 534 2478 1
119 535 2651 1
119 537 2654 1
119 580 2650 1
119 584 2549 1
119 585 2266 1
119 585 2281 1
119 585 2288 1
119 589 2298 1
119 590 2730 1
119 598 2680 2
119 609 2223 1
120 140 2782 1
120 143 2051 1
120 150 2237 1
120 187 1959 1
120 187 1964 1
120 187 1976 3
120 187 1988 1
120 187 2017 7
120 187 2026 1
120 187 2028 2
120 187 2033 2
120 187 2166 1
120 246 2207 1
120 246 2220 1
120 246 2243 1
120 246 2258 1
120 263 2096 1
120 268 1711 1
120 283 1794 1
120 283 1805 1
120 283 1811 1
120 283 1814 1
120 283 1832 1
120 283 1839 1
120 283 1862 1
120 343 2050 1
120 346 2147 6
120 351 2312 1
120 372 1881 1
120 373 1740 1
120 375 2152 1
120 414 2319 1
120 418 2237 1
120 456 2333 1
120 466 1714 2
120 466 1722 1
120 466 1867 1
120 491 2094 2
120 494 2098 1
120 517 1875 1
120 546 2695 2
120 552 2489 1
120 552 2498 2
120 552 2503 1
120 559 2096 1
120 572 1822 1
120 572 1834 1
120 604 2586 1
120 609 1871 1
121 131 1633 8
121 131 1645 3
121 131 1655 1
121 131 1658 2
121 131 1664 3
121 131 1675 2
121 131 1721 1
121 131 1752 1
121 131 1764 2
121 131 1776 1
121 131 1797 1
121 131 1803 1
121 144 1714 1
121 144 2344 2
121 145 2309 1
121 148 2341 1
121 148 2345 1
121 151 2668 1
121 159 2341 1
121 159 2344 1
121 175 2390 1
121 178 2316 1
121 191 2259 1
121 192 1880 1
121 196 1870 2
121 198 1717 1
121 198 2103 1
121 198 2114 2
121 201 1645 9
121 201 1656 8
121 201 1665 1
121 201 1667 3
121 201 1671 2
121 201 1674 3
121 201 1690 1
121 201 1693 2
121 201 1708 1
121 201 1725 1
121 201 1733 3
121 201 1737 2
121 201 1741 2
121 201 1747 1
121 201 1750 1
121 201 1754 2
121 201 1760 2
121 201 1763 2
121 201 1768 1
121 201 1770 2
121 201 1773 4
121 201 1779 3
121 201 1784 3
121 201 1791 1
121 205 2651 1
121 206 2557 1
121 226 1712 2
121 226 1717 1
121 226 1879 1
121 226 1881 2
121 226 1885 1
121 226 2054 4
121 226 2219 2
121 226 2236 1
121 226 2253 3
121 226 2257 5
121 226 2265 1
121 226 2269 3
121 226 2275 1
121 226 2277 2
121 226 2284 6
121 226 2294 1
121 226 2306 3
121 226 2310 4
121 226 2315 3
121 226 2480 3
121 226 2484 3
121 231 2477 1
121 252 2242 1
121 252 2244 4
121 252 2249 1
121 252 2251 1
121 252 2257 1
121 252 2259 1
121 252 2262 1
121 252 2267 1
121 252 2271 5
121 252 2277 2
121 252 2281 2
121 252 2285 2
121 252 2311 7
121 252 2479 2
121 252 2482 3
121 260 2341 1
121 274 2485 1
121 294 2053 1
121 298 2241 1
121 298 2493 4
121 298 2498 17
121 298 2516 4
121 298 2522 6
121 298 2529 6
121 298 2536 17
121 298 2555 23
121 298 2579 6
121 298 2590 2
121 298 2593 6
121 298 2600 1
121 298 2602 1
121 298 2604 1
121 298 2609 5
121 298 2615 13
121 298 2629 3
121 298 2633 1
121 298 2635 6
121 298 2642 1
121 304 1884 1
121 310 1890 1
121 316 2482 1
121 316 2488 2
121 316 2648 1
121 326 2255 1
121 347 2680 2
121 349 2417 1
121 349 2451 1
121 358 2304 1
121 368 1887 1
121 369 2270 1
121 373 2647 1
121 373 2651 3
121 373 2655 1
121 387 2063 6
121 387 2070 5
121 387 2076 2
121 387 2079 4
121 387 2095 1
121 387 2118 1
121 398 2440 1
121 420 1712 1
121 437 2221 2
121 446 2315 1
121 470 2406 1
121 471 2437 1
121 476 2750 3
121 477 2222 1
121 480 2339 1
121 489 2315 1
121 561 2645 1
121 562 2666 1
121 562 2676 3
121 562 2681 5
121 562 2688 1
121 562 2690 1
121 562 2692 1
121 562 2720 8
121 562 2757 4
121 562 2762 7
121 562 2770 2
121 562 2777 2
121 564 2111 4
121 564 2116 3
121 585 2309 1
121 609 2648 1
122 128 1613 1
122 128 1615 1
122 128 1660 1
122 128 1668 1
122 128 1678 1
122 128 2696 1
122 128 2698 1
122 137 1628 1
122 137 1632 1
122 137 1642 1
122 137 1645 4
122 137 1651 9
122 149 2648 1
122 155 2477 1
122 160 2183 1
122 160 2217 1
122 162 2312 1
122 173 2653 1
122 192 2487 1
122 202 1628 1
122 218 2476 1
122 219 2217 1
122 223 2056 1
122 223 2217 1
122 228 2479 1
122 230 2328 1
122 230 2453 1
122 241 2052 1
122 248 2480 1
122 259 2653 1
122 272 2318 1
122 272 2477 1
122 282 1701 1
122 285 1680 1
122 292 1621 1
122 292 1634 1
122 292 1637 3
122 292 1643 1
122 292 1659 1
122 312 1900 1
122 312 1933 1
122 312 1942 1
122 312 1945 1
122 312 1948 16
122 312 1981 1
122 312 1983 1
122 312 1997 1
122 312 2005 2
122 312 2048 1
122 312 2314 1
122 316 1682 1
122 319 1714 1
122 323 2324 2
122 323 2329 1
122 323 2331 1
122 323 2333 2
122 323 2343 1
122 323 2347 1
122 323 2358 1
122 323 2363 1
122 323 2372 1
122 323 2380 1
122 323 2382 2
122 323 2389 1
122 323 2393 1
122 323 2405 1
122 323 2407 1
122 323 2409 1
122 323 2418 1
122 323 2425 1
122 323 2428 1
122 323 2430 1
122 323 2438 2
122 323 2446 1
122 323 2448 2
122 323 2457 4
122 323 2463 5
122 323 2783 1
122 346 2480 1
122 378 1720 1
122 378 1729 1
122 378 1864 1
122 378 1866 1
122 378 1872 1
122 378 1874 1
122 378 1877 2
122 383 1718 2
122 383 1721 1
122 383 1723 2
122 383 1726 1
122 383 1729 3
122 383 1874 4
122 383 1881 2
122 383 2225 1
122 383 2231 1
122 383 2237 1
122 383 2246 2
122 383 2251 2
122 383 2254 2
122 383 2261 1
122 383 2263 6
122 383 2309 1
122 387 2217 1
122 432 2294 1
122 446 2271 1
122 446 2275 4
122 446 2283 2
122 446 2288 1
122 446 2290 1
122 446 2293 3
122 446 2300 5
122 446 2306 2
122 455 2224 1
122 466 1728 3
122 466 1732 1
122 466 1882 1
122 481 1627 1
122 489 2056 1
122 492 1617 1
122 492 2488 5
122 492 2494 7
122 492 2599 2
122 492 2605 1
122 492 2609 1
122 492 2613 1
122 492 2622 1
122 492 2630 2
122 492 2637 4
122 519 1715 1
122 520 2217 1
122 533 2117 1
122 533 2173 1
122 533 2190 3
122 533 2208 1
122 557 2480 1
122 582 2310 1
122 599 2186 1
122 604 2186 1
122 609 1722 1
122 612 2276 3
122 612 2281 1
122 612 2283 1
122 612 2286 1
122 612 2288 1
122 612 2290 1
122 612 2293 3
122 612 2301 1
122 612 2303 1
122 617 2479 1
123 124 2661 1
123 128 2134 1
123 130 2480 1
123 141 2301 1
123 169 2089 2
123 169 2141 1
123 187 2448 1
123 187 2477 1
123 197 2485 1
123 198 2477 1
123 235 2652 1
123 249 2099 1
123 249 2651 1
123 285 2100 3
123 285 2125 6
123 286 1597 2
123 286 1614 1
123 286 1702 1
123 286 2049 1
123 286 2220 1
123 293 1600 1
123 293 1611 1
123 293 1613 1
123 293 1701 1
123 293 2242 1
123 293 2270 1
123 302 1692 1
123 302 2487 1
123 307 1932 6
123 307 2301 1
123 318 2298 1
123 325 1609 1
123 325 1612 1
123 328 2275 1
123 328 2485 1
123 342 1813 1
123 342 1823 1
123 342 1859 2
123 357 2315 1
123 360 1886 1
123 368 2278 1
123 368 2300 1
123 370 2140 1
123 404 2652 1
123 410 2652 1
123 412 2536 1
123 412 2651 1
123 412 2760 1
123 415 2242 1
123 455 2505 2
123 455 2530 2
123 455 2533 2
123 455 2543 2
123 455 2568 1
123 455 2578 1
123 455 2616 2
123 455 2619 1
123 455 2628 1
123 455 2631 2
123 455 2635 1
123 455 2637 1
123 455 2696 1
123 455 2709 1
123 461 1888 1
123 461 1937 1
123 461 2095 1
123 461 2116 1
123 461 2160 2
123 461 2166 1
123 461 2486 2
123 490 1712 1
123 498 2261 1
123 503 2084 1
123 503 2105 1
123 503 2107 1
123 505 1744 1
123 505 1793 2
123 505 1796 1
123 505 1853 6
123 505 2277 1
123 529 1755 2
123 546 2665 1
123 563 2276 1
123 587 2487 1
123 594 1821 1
123 594 2088 1
124 127 2064 1
124 137 1881 1
124 142 2051 1
124 142 2059 3
124 142 2074 3
124 142 2078 1
124 142 2120 1
124 146 1888 1
124 146 2040 3
124 149 1966 1
124 149 2201 1
124 150 2499 1
124 152 2649 1
124 152 2783 1
124 166 1718 1
124 166 2649 1
124 175 2562 2
124 175 2706 5
124 175 2712 3
124 176 1884 1
124 176 1887 1
124 176 1891 1
124 176 2040 2
124 176 2043 1
124 177 2036 1
124 177 2045 1
124 184 2068 1
124 185 2651 1
124 194 1684 2
124 194 1692 4
124 194 1698 2
124 194 1701 1
124 194 1706 1
124 200 2308 1
124 205 2125 2
124 205 2299 2
124 223 1709 1
124 223 2607 5
124 225 1892 1
124 236 2142 1
124 237 2131 1
124 237 2135 1
124 238 2131 1
124 238 2136 1
124 240 2149 1
124 240 2167 2
124 240 2177 3
124 240 2182 1
124 240 2185 1
124 240 2287 2
124 240 2303 1
124 240 2307 1
124 242 1710 1
124 273 1894 2
124 273 1911 3
124 273 2040 1
124 295 2127 2
124 306 2479 1
124 307 2138 1
124 310 1685 1
124 315 1883 1
124 327 2059 3
124 327 2063 2
124 327 2066 1
124 327 2069 6
124 327 2084 1
124 327 2087 1
124 327 2091 1
124 327 2099 10
124 333 1617 2
124 333 1624 7
124 333 1632 2
124 333 1638 2
124 333 1642 4
124 333 1647 2
124 333 1653 2
124 333 1658 1
124 333 1660 1
124 333 1662 3
124 333 2113 3
124 362 1896 1
124 362 1900 1
124 362 1912 1
124 362 1986 1
124 362 2002 1
124 362 2035 1
124 362 2048 1
124 362 2132 1
124 372 2047 2
124 386 2649 1
124 405 2545 1
124 405 2778 1
124 405 2781 1
124 421 2128 1
124 421 2130 1
124 421 2132 2
124 455 1880 1
124 455 2325 1
124 455 2353 1
124 455 2360 2
124 455 2368 3
124 455 2376 1
124 455 2383 3
124 455 2388 2
124 455 2394 1
124 455 2398 1
124 455 2403 1
124 455 2409 2
124 455 2415 9
124 455 2459 2
124 455 2464 1
124 455 2620 2
124 457 1895 1
124 457 1907 1
124 457 1911 1
124 457 1913 1
124 457 1977 1
124 457 2028 1
124 481 2071 1
124 483 2112 1
124 485 1713 1
124 486 1883 1
124 489 2137 1
124 503 2506 1
124 503 2508 1
124 503 2517 3
124 503 2521 2
124 503 2524 1
124 503 2526 1
124 503 2533 2
124 503 2537 1
124 503 2558 5
124 503 2569 1
124 503 2571 2
124 503 2577 1
124 503 2591 2
124 503 2600 1
124 503 2603 3
124 503 2618 1
124 503 2623 1
124 503 2636 1
124 503 2644 1
124 503 2678 1
124 503 2686 1
124 503 2688 1
124 503 2700 4
124 503 2707 7
124 503 2718 2
124 503 2724 1
124 503 2728 1
124 503 2761 1
124 503 2778 1
124 514 1898 1
124 532 2298 1
124 535 2130 1
124 535 2135 2
124 535 2138 1
124 535 2147 1
124 535 2175 1
124 535 2301 1
124 546 2559 1
124 546 2606 1
124 546 2681 2
124 546 2689 2
124 546 2692 1
124 546 2694 3
124 546 2708 1
124 546 2716 1
124 546 2719 2
124 550 1901 1
124 570 2313 1
124 578 2311 1
124 604 1881 1
124 604 1892 1
124 604 1900 1
124 608 2511 2
124 608 2514 1
124 608 2525 1
124 608 2679 1
124 608 2682 1
124 608 2700 1
124 608 2703 1
124 608 2712 1
124 608 2714 1
124 608 2716 1
124 608 2719 1
124 608 2732 2
124 608 2740 1
124 617 2062 1
124 617 2091 1
125 141 1881 1
125 156 2057 3
125 156 2061 1
125 167 1549 1
125 167 1552 1
125 175 1576 1
125 184 2054 2
125 190 2205 6
125 215 2291 1
125 228 1721 2
125 230 1883 1
125 249 2089 1
125 249 2138 1
125 276 1575 4
125 288 1536 1
125 291 2062 1
125 317 1559 1
125 321 1538 1
125 324 1581 1
125 330 2189 1
125 330 2195 1
125 332 2339 1
125 336 2489 1
125 336 2492 1
125 344 1578 2
125 353 2644 1
125 354 1579 1
125 354 1583 1
125 355 2780 1
125 356 2060 1
125 356 2176 1
125 356 2189 1
125 356 2194 1
125 356 2235 2
125 356 2241 1
125 356 2281 2
125 357 1577 6
125 357 1729 1
125 357 1754 1
125 357 1765 1
125 357 1834 1
125 357 1842 1
125 357 1870 1
125 357 1909 1
125 357 1919 2
125 357 1925 3
125 357 1929 1
125 357 1933 1
125 357 1985 1
125 357 1988 2
125 357 2012 1
125 357 2017 3
125 389 2649 1
125 398 2074 2
125 404 1726 1
125 410 2316 1
125 410 2318 1
125 412 2067 1
125 422 2237 3
125 422 2264 1
125 422 2292 2
125 422 2299 1
125 422 2303 1
125 422 2306 1
125 443 2316 1
125 443 2318 3
125 443 2334 1
125 443 2337 3
125 443 2391 1
125 443 2464 1
125 443 2468 1
125 461 2050 1
125 469 2089 1
125 495 2216 1
125 503 2089 1
125 503 2127 1
125 515 2483 1
125 515 2518 1
125 522 2050 1
125 540 1717 1
125 541 1730 1
125 541 1748 9
125 541 1759 1
125 541 1764 1
125 541 1775 7
125 541 1783 1
125 541 1787 3
125 541 1793 3
125 541 1800 14
125 541 1827 1
125 541 1830 1
125 541 1835 4
125 541 1842 1
125 541 1868 1
125 541 1870 1
125 541 1894 3
125 541 1898 4
125 541 1912 7
125 541 1941 1
125 541 1963 3
125 541 1969 2
125 541 1974 3
125 541 1988 1
125 541 1990 2
125 541 2016 1
125 541 2019 2
125 541 2025 2
125 541 2028 1
125 541 2030 10
125 541 2043 1
125 559 2051 1
125 561 2321 1
125 561 2395 1
125 561 2414 1
125 561 2432 1
125 561 2442 1
125 580 1728 2
125 580 2151 1
125 580 2182 2
125 580 2197 7
125 580 2218 1
125 580 2227 2
125 580 2232 2
125 580 2247 1
125 580 2655 1
125 585 2518 1
125 602 2052 3
125 602 2069 1
125 602 2079 1
125 605 2471 1
125 607 1723 2
125 610 2483 1
126 143 2659 1
126 152 2655 1
126 154 2520 1
126 157 2480 1
126 157 2590 1
126 157 2613 1
126 157 2642 1
126 157 2649 1
126 175 2072 1
126 175 2074 1
126 177 2060 1
126 177 2062 1
126 188 2637 1
126 208 2501 1
126 208 2578 2
126 215 2146 2
126 215 2655 1
126 221 2067 1
126 222 2311 1
126 231 2075 2
126 247 2071 1
126 258 2768 1
126 263 2311 1
126 263 2474 2
126 265 1890 1
126 276 2766 1
126 284 2573 1
126 284 2643 5
126 299 2314 1
126 304 2478 1
126 311 2066 1
126 321 2696 1
126 321 2765 1
126 324 1718 1
126 341 1727 2
126 341 1739 1
126 341 1771 1
126 341 1794 4
126 341 1800 3
126 341 1804 2
126 341 1814 1
126 341 1818 5
126 341 1831 3
126 341 1835 3
126 341 1845 3
126 341 1849 1
126 341 1854 2
126 341 1858 2
126 341 1862 1
126 341 1870 2
126 341 1929 1
126 341 1941 1
126 341 1952 1
126 341 1974 1
126 341 1977 1
126 341 1979 1
126 341 2028 1
126 341 2047 1
126 344 2060 2
126 350 2063 2
126 350 2066 1
126 350 2491 1
126 350 2505 2
126 350 2657 1
126 357 1725 2
126 357 2021 1
126 358 2533 4
126 358 2613 1
126 358 2643 1
126 377 2077 2
126 377 2081 1
126 393 2489 1
126 393 2520 1
126 393 2532 1
126 396 2535 2
126 396 2538 1
126 396 2575 2
126 401 2316 1
126 404 1709 1
126 404 1936 3
126 404 1940 1
126 404 2479 1
126 404 2516 1
126 404 2521 1
126 405 2311 1
126 408 1885 1
126 410 2520 1
126 424 2728 1
126 430 2495 1
126 430 2502 1
126 433 1711 1
126 433 2147 1
126 433 2319 1
126 433 2325 1
126 433 2339 1
126 433 2343 1
126 433 2349 1
126 433 2361 2
126 433 2470 2
126 433 2473 3
126 437 1718 1
126 437 2657 2
126 440 2529 1
126 440 2533 2
126 443 2561 1
126 483 1712 1
126 483 2072 1
126 486 2057 3
126 491 2068 1
126 494 2144 1
126 494 2150 1
126 494 2157 1
126 494 2161 2
126 494 2174 1
126 494 2176 1
126 494 2220 2
126 494 2229 1
126 494 2247 1
126 494 2258 1
126 494 2262 1
126 494 2265 2
126 494 2269 1
126 494 2276 2
126 494 2283 1
126 494 2288 1
126 494 2291 1
126 494 2293 1
126 494 2303 4
126 494 2309 2
126 503 2065 1
126 507 1805 1
126 507 1817 1
126 510 1615 1
126 510 1625 1
126 510 1647 1
126 510 1658 1
126 510 1680 1
126 510 1686 2
126 510 1693 1
126 510 1709 2
126 557 2653 2
126 559 1712 1
126 563 2522 11
126 563 2540 1
126 563 2565 1
126 563 2568 2
126 563 2577 1
126 563 2581 4
126 563 2606 1
126 563 2610 1
126 573 2520 1
126 573 2647 2
126 580 2383 1
126 580 2385 1
126 580 2387 1
126 580 2396 1
126 580 2399 4
126 580 2404 1
126 580 2408 1
126 593 1857 1
126 593 1964 1
126 603 2073 1
126 606 1735 1
126 606 1739 2
126 606 1742 1
126 606 1749 2
126 606 1769 1
126 606 1775 1
126 606 1781 1
126 606 1785 2
126 606 1791 1
126 606 1795 6
126 606 1807 4
126 606 1812 2
126 606 1817 2
126 606 1829 2
126 606 1852 2
126 606 1856 1
126 606 1858 1
126 606 1862 2
126 606 1900 1
126 606 1905 1
126 606 1916 2
126 606 1920 1
126 607 1768 1
126 607 1833 1
126 607 2047 4
126 607 2053 1
126 607 2088 1
126 607 2479 1
127 142 2108 3
127 142 2138 1
127 146 1685 1
127 146 1691 1
127 146 1693 1
127 146 1697 10
127 155 1709 1
127 155 1720 1
127 159 1707 1
127 185 2479 1
127 194 2229 1
127 194 2286 1
127 204 2047 1
127 214 2645 1
127 217 2105 1
127 232 1878 1
127 237 2114 1
127 237 2144 1
127 237 2181 1
127 237 2219 1
127 237 2226 1
127 238 1933 1
127 238 2012 1
127 238 2043 1
127 238 2093 2
127 238 2105 1
127 250 1686 1
127 250 1691 1
127 250 1693 1
127 250 1708 1
127 250 2143 1
127 259 1935 1
127 259 1982 1
127 259 1985 1
127 259 1991 1
127 259 2009 1
127 259 2011 1
127 259 2048 1
127 266 2261 2
127 268 2262 1
127 278 1980 1
127 281 1711 1
127 300 2623 1
127 307 1710 1
127 307 2139 1
127 320 1719 1
127 333 1934 5
127 333 1993 1
127 333 1998 2
127 333 2004 1
127 333 2017 3
127 333 2022 1
127 333 2033 2
127 333 2039 2
127 333 2043 1
127 333 2048 1
127 333 2050 1
127 333 2053 2
127 333 2092 1
127 333 2108 3
127 342 2025 2
127 342 2029 3
127 362 2112 1
127 367 1720 1
127 372 1720 1
127 372 1722 1
127 375 1722 2
127 384 1755 1
127 384 1874 1
127 400 1718 1
127 421 2095 1
127 421 2312 1
127 426 2318 1
127 441 2262 2
127 453 1723 1
127 456 1882 1
127 456 1930 1
127 460 2110 1
127 464 2319 1
127 464 2341 1
127 464 2343 5
127 464 2351 7
127 464 2385 1
127 464 2395 2
127 464 2417 1
127 464 2424 3
127 464 2434 7
127 464 2442 1
127 475 1930 1
127 475 1952 1
127 475 1969 1
127 475 2342 1
127 498 2718 1
127 498 2727 1
127 505 1714 1
127 534 1719 3
127 534 1761 1
127 534 1866 1
127 534 1868 2
127 534 1871 1
127 534 1873 2
127 535 2090 1
127 543 2060 1
127 544 2486 1
127 544 2645 1
127 546 2099 1
127 581 2095 1
127 594 2752 1
127 595 2318 1
127 615 1718 2
127 617 1933 6
127 617 1942 2
127 617 1962 1
127 617 1979 1
127 617 2000 2
127 617 2022 1
127 617 2030 18
127 617 2054 2
127 617 2057 2
127 617 2104 1
127 617 2316 2
128 155 2488 1
128 159 2520 2
128 166 2109 1
128 169 2125 2
128 184 2485 1
128 194 2117 1
128 200 1713 1
128 200 2088 3
128 200 2108 1
128 200 2111 1
128 200 2115 1
128 200 2118 1
128 200 2123 4
128 202 1714 1
128 204 1981 3
128 223 1825 1
128 223 1844 1
128 223 1860 1
128 237 2094 1
128 238 1986 1
128 251 2249 1
128 251 2265 1
128 259 1947 1
128 282 1952 1
128 282 1964 1
128 282 1968 5
128 282 1974 3
128 282 1978 2
128 282 2047 1
128 285 1617 1
128 285 1628 1
128 285 1644 2
128 285 1647 1
128 285 1649 2
128 285 1680 1
128 285 1686 1
128 285 1689 1
128 285 1692 1
128 285 1695 1
128 285 1709 1
128 285 2129 2
128 292 2487 1
128 302 2481 1
128 319 1610 1
128 319 1622 1
128 319 1670 1
128 319 1675 1
128 319 1703 1
128 319 2490 1
128 324 2316 1
128 333 2313 1
128 342 2043 1
128 342 2045 2
128 360 2139 1
128 360 2174 10
128 360 2210 2
128 360 2246 4
128 360 2258 2
128 360 2264 1
128 360 2266 1
128 360 2273 1
128 360 2275 1
128 360 2277 1
128 360 2284 1
128 360 2292 1
128 360 2302 7
128 365 2140 1
128 366 2478 1
128 368 2317 1
128 370 2128 1
128 370 2140 1
128 406 1722 1
128 406 1766 2
128 406 1769 4
128 406 1787 2
128 406 1799 1
128 406 1823 2
128 406 1835 2
128 406 1870 1
128 406 1873 1
128 406 1879 1
128 416 1886 2
128 446 2489 1
128 446 2651 1
128 456 1988 2
128 456 1992 1
128 475 1942 1
128 475 1987 3
128 475 2039 1
128 475 2044 1
128 481 1600 2
128 490 2452 1
128 490 2469 1
128 521 2650 2
128 522 2074 1
128 522 2096 1
128 522 2108 1
128 522 2110 1
128 522 2112 2
128 522 2122 1
128 539 1722 2
128 539 1772 1
128 539 1782 1
128 539 1786 1
128 539 1810 1
128 539 1830 1
128 539 1836 1
128 539 1838 2
128 539 1844 4
128 539 1851 1
128 568 1887 1
128 569 1722 2
128 569 1738 1
128 569 1744 1
128 569 1750 1
128 569 1758 5
128 569 1775 11
128 569 1787 1
128 569 1794 2
128 569 1799 2
128 569 1803 1
128 569 1807 3
128 569 1811 1
128 569 1822 1
128 569 1824 3
128 569 1836 1
128 569 1840 1
128 569 1842 1
128 569 1846 8
128 569 1855 3
128 569 1860 2
128 569 1863 3
128 569 1867 3
128 569 1871 2
128 569 1875 2
128 569 1878 2
128 572 2527 4
128 572 2556 1
128 572 2568 1
128 587 2117 1
128 594 1886 1
128 594 2131 1
128 594 2133 1
128 595 2089 1
128 612 1712 1
129 144 2310 1
129 155 2233 3
129 155 2237 1
129 159 2288 1
129 159 2294 1
129 159 2296 3
129 159 2302 1
129 159 2304 1
129 159 2308 1
129 160 1608 1
129 160 2289 3
129 160 2293 1
129 160 2296 1
129 160 2298 3
129 160 2304 1
129 173 1920 1
129 173 1929 1
129 173 2059 1
129 173 2297 1
129 173 2299 2
129 173 2308 1
129 196 2219 1
129 196 2279 1
129 196 2291 1
129 196 2298 3
129 196 2303 1
129 196 2311 4
129 196 2317 1
129 196 2320 1
129 196 2323 1
129 196 2347 1
129 196 2361 1
129 196 2367 2
129 196 2371 1
129 196 2376 1
129 196 2450 1
129 196 2472 2
129 196 2476 1
129 238 1711 1
129 252 2216 1
129 268 2072 1
129 278 2652 1
129 289 2235 1
129 303 1738 1
129 352 2094 1
129 352 2159 1
129 352 2161 2
129 352 2165 1
129 352 2171 12
129 352 2186 1
129 352 2190 1
129 352 2197 2
129 352 2212 4
129 368 1711 1
129 400 2224 1
129 400 2226 1
129 590 1607 1
129 590 1671 1
129 590 1713 1
129 609 2276 1
129 609 2279 1
129 609 2281 2
130 135 1711 2
130 135 2645 6
130 141 1890 1
130 151 1901 1
130 151 1923 1
130 151 1925 2
130 151 1933 1
130 151 1949 1
130 151 1972 1
130 151 1975 4
130 151 1994 1
130 151 2023 1
130 151 2034 3
130 151 2038 1
130 151 2040 2
130 152 2231 4
130 152 2236 52
130 152 2291 4
130 170 2240 1
130 170 2317 4
130 171 1711 1
130 171 2219 1
130 185 1673 1
130 185 2230 5
130 185 2236 1
130 185 2238 3
130 185 2243 6
130 185 2251 1
130 185 2253 1
130 185 2255 4
130 185 2261 9
130 188 2241 1
130 188 2244 2
130 188 2247 6
130 188 2255 2
130 188 2258 2
130 188 2262 7
130 194 2782 1
130 196 2217 1
130 198 2098 1
130 198 2195 1
130 198 2198 1
130 199 2310 1
130 207 1836 1
130 219 2137 1
130 221 1837 1
130 225 1580 6
130 225 1589 1
130 225 1594 1
130 225 1602 1
130 225 1605 1
130 225 1609 1
130 225 1618 3
130 225 1623 2
130 225 1626 3
130 225 1630 1
130 225 1632 4
130 225 1640 1
130 225 1647 1
130 225 1654 3
130 225 1664 1
130 225 1672 2
130 225 1681 3
130 225 1700 1
130 225 1704 2
130 225 1709 1
130 229 2229 1
130 249 2049 1
130 249 2479 1
130 258 1887 1
130 259 1711 1
130 270 2480 1
130 273 2297 1
130 289 1836 1
130 300 2650 1
130 305 1596 1
130 305 1598 1
130 305 1603 1
130 305 1605 1
130 305 1651 4
130 305 1659 1
130 305 1685 1
130 305 1687 5
130 305 1694 1
130 305 1707 2
130 323 2494 3
130 323 2536 4
130 323 2541 38
130 323 2581 11
130 323 2593 1
130 323 2616 28
130 327 1714 2
130 348 2068 1
130 348 2070 3
130 348 2126 1
130 348 2137 1
130 348 2141 1
130 348 2181 1
130 348 2210 1
130 348 2216 1
130 365 1891 2
130 365 2020 1
130 365 2022 2
130 370 1922 3
130 370 1938 1
130 370 2008 1
130 370 2019 2
130 370 2040 1
130 375 2480 1
130 378 2650 1
130 383 2310 1
130 399 2225 6
130 413 2481 1
130 421 1919 1
130 421 2047 1
130 421 2235 2
130 421 2238 5
130 421 2245 1
130 421 2249 5
130 421 2262 1
130 464 1893 1
130 464 1976 1
130 466 1823 1
130 535 2478 6
130 548 2153 1
130 548 2161 1
130 548 2168 1
130 548 2180 2
130 548 2195 1
130 548 2204 1
130 548 2207 2
130 548 2214 1
130 552 1716 1
130 569 1888 1
130 570 1898 1
130 570 2008 1
130 603 1887 1
130 613 2309 1
131 132 1877 1
131 132 2359 5
131 136 2053 1
131 143 1972 1
131 147 2746 1
131 147 2779 1
131 156 2049 1
131 164 2278 1
131 164 2287 1
131 167 2302 1
131 167 2670 1
131 167 2676 2
131 167 2685 1
131 170 1750 1
131 172 1878 1
131 173 1880 1
131 174 1950 1
131 181 2695 2
131 184 1873 1
131 190 1950 1
131 196 1590 1
131 201 1616 1
131 201 1667 1
131 201 1708 1
131 201 1721 1
131 201 1727 1
131 201 1760 1
131 201 1776 1
131 201 1803 1
131 201 1806 1
131 201 2659 1
131 201 2665 1
131 201 2667 1
131 201 2720 1
131 201 2770 2
131 201 2773 1
131 204 1880 1
131 206 2492 1
131 208 1810 1
131 208 1863 1
131 208 1865 1
131 208 1869 1
131 208 1872 2
131 208 2373 1
131 213 1977 1
131 222 2377 1
131 232 2647 1
131 247 1951 1
131 247 1989 3
131 247 2047 1
131 247 2050 1
131 249 1821 1
131 249 1861 1
131 249 1863 4
131 249 1868 2
131 274 2646 1
131 279 2679 1
131 279 2701 2
131 296 2286 1
131 296 2290 1
131 298 2310 2
131 301 2680 1
131 301 2683 1
131 311 2482 1
131 328 2669 1
131 328 2700 1
131 328 2702 1
131 328 2704 1
131 328 2706 1
131 328 2776 1
131 353 2488 1
131 365 2051 1
131 366 2733 1
131 372 2323 1
131 372 2336 1
131 372 2385 2
131 372 2391 1
131 382 1590 1
131 382 1877 1
131 385 1880 2
131 385 2247 2
131 385 2251 1
131 385 2672 1
131 385 2698 1
131 385 2777 1
131 392 2235 1
131 393 1883 1
131 400 2718 1
131 400 2774 1
131 400 2779 2
131 405 2237 1
131 405 2251 1
131 405 2353 1
131 410 2249 1
131 415 2492 1
131 427 2700 2
131 427 2710 1
131 427 2779 1
131 429 2736 1
131 429 2770 1
131 435 2315 2
131 442 2734 1
131 452 2779 1
131 459 2250 1
131 459 2252 2
131 477 2755 1
131 497 2277 1
131 523 2675 2
131 524 2658 1
131 536 2770 1
131 543 2668 1
131 543 2670 1
131 543 2675 1
131 543 2682 1
131 543 2686 1
131 543 2689 1
131 543 2695 1
131 570 2647 1
131 573 2056 2
131 573 2060 1
131 573 2071 6
131 573 2085 1
131 573 2087 3
131 573 2109 1
131 573 2116 2
131 573 2122 1
131 573 2125 5
131 573 2132 7
131 573 2141 6
131 573 2151 1
131 573 2153 1
131 573 2155 4
131 573 2169 1
131 573 2179 2
131 573 2186 1
131 573 2191 1
131 573 2193 5
131 573 2199 10
131 573 2210 1
131 573 2214 2
131 573 2217 1
131 573 2313 1
131 596 2053 1
131 605 2221 1
131 605 2228 1
131 605 2231 2
131 605 2235 10
131 605 2249 3
131 610 2485 1
131 610 2490 1
131 610 2498 1
131 610 2500 5
131 610 2526 1
131 610 2528 1
131 610 2531 4
131 610 2551 1
131 610 2558 2
131 610 2562 1
131 610 2570 1
131 610 2572 1
131 610 2595 1
131 610 2602 1
131 610 2607 1
131 610 2616 1
131 610 2622 1
131 610 2625 1
131 615 2074 1
131 615 2093 1
131 615 2175 1
132 136 2108 1
132 140 1711 1
132 145 2215 1
132 154 2219 1
132 155 2312 1
132 187 1847 4
132 188 2650 1
132 204 1711 1
132 207 2310 1
132 209 1714 1
132 210 2312 1
132 215 2650 1
132 218 2652 1
132 222 1875 2
132 222 2425 2
132 226 1879 1
132 228 2180 1
132 230 2481 1
132 235 2050 1
132 249 1875 1
132 257 2313 1
132 264 2269 1
132 264 2294 3
132 265 2648 1
132 266 2051 1
132 272 2482 1
132 285 1884 1
132 313 2316 1
132 328 2357 2
132 328 2361 1
132 328 2365 2
132 328 2368 1
132 328 2370 1
132 328 2373 3
132 354 2430 1
132 354 2477 1
132 355 2058 1
132 357 2496 3
132 357 2505 1
132 357 2513 3
132 357 2526 5
132 357 2534 1
132 357 2609 2
132 357 2615 3
132 357 2624 1
132 358 2053 2
132 358 2056 1
132 358 2061 1
132 358 2063 3
132 358 2067 2
132 358 2070 1
132 358 2072 13
132 358 2091 4
132 358 2099 1
132 358 2109 3
132 358 2136 1
132 358 2138 2
132 358 2147 2
132 358 2164 1
132 358 2166 1
132 358 2169 4
132 358 2189 1
132 382 2651 1
132 385 1879 1
132 387 2269 1
132 387 2283 1
132 387 2306 1
132 413 2051 1
132 420 1881 1
132 432 1913 2
132 432 1963 1
132 442 2313 1
132 443 2108 1
132 452 2486 3
132 452 2492 3
132 452 2496 9
132 452 2508 1
132 452 2513 3
132 452 2522 1
132 452 2525 2
132 452 2528 3
132 452 2532 2
132 452 2536 4
132 452 2546 4
132 452 2553 1
132 452 2555 6
132 452 2565 5
132 452 2571 2
132 452 2576 11
132 452 2590 6
132 452 2598 1
132 452 2602 1
132 452 2605 4
132 452 2612 2
132 452 2618 2
132 452 2622 4
132 452 2627 6
132 452 2636 6
132 452 2644 2
132 465 2486 1
132 533 2222 1
132 545 2484 1
132 555 2482 1
132 555 2539 1
132 555 2582 1
132 555 2609 1
132 555 2645 1
132 579 2281 1
132 605 2483 1
132 605 2532 2
132 605 2584 2
133 135 1711 1
133 138 2317 1
133 141 2034 1
133 160 2499 1
133 160 2506 1
133 160 2509 1
133 160 2512 1
133 160 2548 1
133 160 2564 2
133 160 2567 1
133 160 2569 5
133 160 2580 1
133 160 2584 1
133 160 2589 1
133 160 2592 1
133 176 2227 4
133 176 2254 1
133 187 2318 2
133 192 1881 1
133 198 2478 1
133 198 2480 2
133 203 1717 1
133 227 2067 1
133 227 2071 1
133 227 2077 1
133 227 2079 6
133 227 2086 2
133 227 2095 1
133 227 2125 2
133 227 2143 3
133 227 2155 1
133 239 1885 1
133 268 2484 1
133 278 1608 1
133 352 1772 1
133 352 1774 1
133 352 2306 2
133 421 1917 1
133 428 1883 1
133 428 2236 1
133 428 2282 1
133 428 2300 2
133 428 2305 1
133 463 2068 1
133 463 2075 1
133 463 2100 1
133 463 2105 1
133 463 2107 1
133 463 2116 3
133 463 2120 2
133 481 2507 2
133 485 2223 1
133 542 1886 1
133 544 1717 1
133 544 1881 1
133 544 2319 1
134 150 1560 1
134 150 1562 2
134 150 1566 1
134 150 1571 4
134 150 1581 1
134 150 1669 1
134 150 1746 1
134 150 1763 2
134 150 1768 1
134 150 1776 2
134 150 1781 1
134 150 1792 1
134 150 1811 1
134 150 1814 1
134 150 1823 1
134 150 1827 1
134 150 1851 1
134 150 1857 1
134 150 1860 1
134 150 1862 1
134 150 1874 2
134 169 1572 1
134 169 1578 1
134 169 1580 2
134 219 1556 1
134 260 1553 2
134 260 1556 1
134 260 1569 1
134 268 2055 1
134 270 2187 1
134 270 2202 1
134 273 2064 2
134 302 1899 2
134 302 1912 1
134 302 1922 1
134 302 1924 1
134 302 1946 1
134 307 2155 1
134 307 2180 1
134 307 2184 1
134 307 2210 2
134 310 2074 1
134 310 2086 4
134 310 2091 3
134 323 1669 1
134 325 1780 1
134 325 1837 1
134 325 1839 2
134 325 1842 1
134 325 1846 1
134 325 1848 1
134 342 1859 1
134 343 1849 2
134 343 1852 1
134 343 1873 1
134 343 1876 1
134 343 1879 1
134 343 2076 1
134 343 2083 1
134 365 1556 1
134 365 1558 1
134 365 1561 1
134 365 1572 1
134 365 1575 1
134 365 1578 1
134 365 1580 3
134 365 1604 2
134 365 1678 1
134 365 1682 3
134 365 1686 1
134 365 1690 3
134 365 1694 3
134 365 1700 4
134 368 2168 1
134 368 2174 1
134 368 2179 1
134 368 2183 1
134 368 2185 3
134 368 2199 1
134 368 2208 1
134 368 2210 1
134 403 2050 1
134 421 2147 1
134 421 2205 1
134 421 2214 1
134 424 2054 1
134 446 2098 1
134 446 2102 2
134 455 2203 1
134 461 1889 1
134 490 1822 1
134 490 1824 1
134 490 1826 1
134 490 1867 1
134 505 2139 1
134 505 2202 2
134 575 1800 1
135 142 2146 1
135 144 2142 1
135 146 2317 1
135 163 2048 1
135 163 2314 1
135 171 1711 1
135 184 2050 1
135 185 1600 1
135 191 1733 2
135 191 1881 1
135 193 1884 1
135 196 2658 2
135 196 2661 3
135 205 2141 1
135 214 2202 1
135 214 2206 2
135 214 2212 1
135 214 2276 1
135 214 2301 1
135 214 2305 1
135 219 2322 1
135 219 2360 1
135 219 2363 1
135 219 2370 1
135 219 2390 1
135 219 2452 1
135 219 2454 1
135 219 2457 2
135 219 2463 1
135 231 2056 1
135 238 1934 1
135 259 1711 1
135 263 2104 1
135 266 1602 1
135 266 1613 46
135 266 1661 3
135 266 1665 2
135 266 1669 1
135 266 1671 2
135 266 1674 1
135 266 1677 1
135 266 1683 6
135 266 1690 20
135 278 2048 1
135 282 1933 1
135 285 2317 1
135 297 2270 1
135 297 2274 1
135 300 2623 1
135 300 2647 1
135 303 2657 2
135 303 2661 1
135 333 2047 1
135 342 1966 1
135 342 2036 1
135 342 2044 2
135 350 2103 1
135 360 2269 1
135 428 2654 1
135 464 2056 1
135 473 2314 1
135 481 2059 1
135 492 2477 1
135 509 2147 1
135 509 2236 1
135 564 2316 1
135 576 2650 1
136 142 1713 1
136 143 2222 1
136 145 2487 1
136 153 2094 1
136 153 2098 1
136 153 2103 1
136 153 2124 2
136 153 2128 1
136 153 2135 1
136 153 2168 1
136 153 2172 1
136 153 2174 1
136 153 2197 2
136 157 1720 1
136 157 2052 1
136 164 2221 1
136 164 2279 1
136 188 2197 1
136 193 2595 1
136 252 2222 1
136 257 1643 1
136 257 1656 2
136 257 1659 1
136 257 1702 1
136 258 1884 1
136 265 1709 1
136 265 2506 1
136 282 1716 1
136 289 2221 1
136 314 2279 1
136 324 2462 1
136 328 2051 1
136 328 2053 1
136 355 2058 1
136 356 2051 1
136 360 1882 1
136 363 2222 1
136 377 1811 2
136 377 1987 1
136 377 1989 1
136 381 1686 1
136 383 1703 1
136 383 1712 1
136 383 2657 1
136 383 2664 1
136 383 2666 1
136 383 2677 1
136 383 2680 1
136 383 2707 1
136 383 2717 2
136 383 2724 11
136 383 2742 2
136 383 2747 1
136 383 2754 3
136 383 2759 11
136 383 2773 1
136 383 2777 6
136 387 2224 1
136 388 2461 1
136 410 1721 1
136 410 1947 1
136 432 2057 1
136 443 2307 1
136 445 1712 1
136 446 1886 1
136 459 1644 2
136 459 1653 1
136 459 1658 1
136 459 1660 1
136 459 1664 1
136 459 1667 1
136 459 1669 2
136 459 1675 3
136 459 1679 2
136 459 1690 1
136 459 2437 1
136 474 2652 1
136 491 1710 1
136 510 1719 1
136 510 1891 1
136 525 2050 1
136 533 2500 3
136 533 2574 5
136 533 2581 2
136 533 2584 6
136 533 2613 1
136 553 2360 1
136 565 1638 2
136 565 1653 1
136 565 1675 1
136 565 1709 1
136 565 2051 1
136 596 1717 1
136 596 2054 2
136 596 2059 1
136 596 2068 1
136 596 2071 9
136 596 2084 1
136 596 2115 1
136 596 2119 2
136 596 2122 2
136 596 2125 1
136 596 2144 2
136 596 2150 2
136 596 2157 2
136 596 2168 1
136 596 2175 1
136 596 2180 1
136 596 2189 2
136 596 2196 2
136 596 2199 1
136 596 2203 3
136 596 2210 2
136 596 2221 5
136 596 2227 1
136 596 2229 2
136 596 2246 1
137 146 2619 1
137 146 2627 1
137 151 2128 1
137 151 2131 2
137 151 2136 1
137 169 2656 1
137 189 1738 1
137 189 1743 1
137 189 1817 1
137 189 1825 1
137 189 1839 1
137 189 1842 1
137 189 1851 1
137 191 2321 2
137 191 2325 7
137 191 2337 1
137 191 2342 4
137 191 2350 1
137 191 2352 2
137 191 2357 3
137 191 2361 2
137 191 2366 14
137 191 2392 1
137 191 2395 3
137 191 2400 2
137 191 2405 1
137 191 2408 1
137 191 2410 7
137 191 2420 10
137 191 2431 1
137 191 2433 1
137 191 2439 9
137 191 2450 7
137 191 2458 6
137 191 2468 2
137 191 2471 1
137 191 2473 3
137 191 2477 1
137 200 2304 1
137 203 2483 1
137 205 1896 1
137 213 2056 1
137 213 2058 1
137 213 2061 1
137 213 2063 1
137 213 2067 1
137 213 2069 1
137 213 2072 1
137 213 2074 1
137 213 2076 2
137 213 2083 1
137 213 2097 1
137 218 2088 2
137 226 1800 1
137 226 1868 2
137 240 2485 1
137 246 2654 2
137 252 2656 1
137 252 2686 1
137 255 2630 1
137 262 1716 1
137 263 2105 1
137 268 2339 1
137 268 2427 1
137 277 1908 3
137 277 1914 1
137 277 1916 1
137 277 1946 1
137 277 1976 2
137 277 1983 2
137 277 1994 1
137 277 2001 1
137 282 2656 1
137 282 2682 1
137 282 2700 1
137 282 2770 1
137 282 2776 1
137 283 1787 1
137 285 2156 1
137 285 2158 1
137 285 2227 1
137 285 2268 1
137 285 2274 1
137 285 2284 1
137 285 2295 2
137 285 2298 1
137 285 2301 1
137 285 2304 1
137 292 1620 2
137 292 1642 1
137 292 1659 2
137 292 1671 4
137 292 1681 1
137 292 1705 3
137 295 2110 1
137 305 2332 1
137 305 2362 1
137 309 1962 1
137 309 1976 1
137 309 1992 1
137 309 1996 2
137 309 2036 1
137 316 1613 1
137 316 2341 1
137 316 2411 1
137 316 2455 1
137 316 2462 1
137 316 2468 1
137 328 1717 1
137 347 2094 1
137 347 2098 1
137 347 2109 1
137 347 2112 2
137 347 2143 1
137 347 2147 1
137 352 2654 2
137 359 2487 1
137 359 2489 3
137 359 2500 1
137 359 2631 17
137 362 2249 2
137 362 2281 1
137 365 2052 1
137 365 2241 1
137 369 1880 2
137 373 1725 1
137 388 2650 1
137 408 2054 1
137 413 2052 1
137 414 2050 1
137 429 2484 1
137 443 2652 1
137 448 2089 4
137 448 2094 1
137 448 2103 1
137 448 2106 2
137 448 2110 1
137 448 2113 1
137 448 2116 1
137 448 2119 1
137 455 1913 1
137 455 1915 1
137 455 1917 1
137 455 1930 3
137 455 1966 2
137 455 1975 1
137 455 1977 1
137 455 2003 1
137 464 2481 1
137 491 1735 1
137 491 2110 1
137 492 1662 3
137 504 2497 2
137 528 2320 22
137 528 2344 1
137 528 2346 1
137 528 2348 11
137 528 2360 20
137 528 2381 1
137 528 2383 2
137 528 2386 1
137 528 2391 5
137 528 2404 1
137 528 2406 3
137 528 2410 3
137 528 2414 16
137 528 2439 2
137 528 2442 1
137 528 2445 2
137 528 2448 3
137 528 2452 3
137 528 2456 5
137 528 2462 4
137 528 2468 1
137 528 2470 7
137 528 2495 2
137 528 2498 1
137 528 2500 1
137 528 2502 23
137 528 2527 18
137 528 2546 13
137 528 2560 1
137 528 2565 14
137 528 2580 2
137 528 2584 4
137 528 2590 1
137 528 2604 2
137 528 2609 17
137 528 2627 1
137 532 2181 1
137 532 2183 1
137 569 2149 1
137 572 1747 1
137 572 1756 1
137 572 1758 1
137 572 1760 1
137 579 2650 1
137 594 2203 1
137 594 2211 4
137 617 2319 1
138 141 2035 1
138 155 2244 1
138 155 2481 1
138 159 2661 3
138 159 2671 1
138 159 2676 1
138 159 2707 1
138 159 2711 1
138 159 2746 1
138 159 2751 2
138 159 2763 2
138 159 2767 1
138 159 2773 1
138 159 2775 1
138 159 2777 1
138 164 2034 1
138 176 2133 1
138 176 2138 1
138 177 2309 1
138 179 2300 1
138 179 2304 1
138 179 2306 1
138 186 2329 4
138 186 2334 4
138 186 2344 2
138 186 2348 3
138 186 2352 1
138 186 2355 5
138 186 2361 2
138 186 2367 1
138 186 2382 2
138 186 2386 1
138 186 2388 1
138 186 2429 1
138 186 2474 1
138 186 2507 1
138 186 2509 1
138 186 2558 2
138 186 2569 1
138 186 2625 1
138 189 1920 1
138 189 1982 1
138 189 1998 1
138 189 2001 1
138 189 2020 1
138 189 2038 1
138 194 2048 1
138 205 1727 8
138 205 1736 5
138 205 1742 1
138 205 1750 8
138 205 1759 1
138 205 1764 1
138 205 1776 6
138 205 1784 4
138 205 1790 1
138 205 1792 2
138 205 1795 2
138 205 1800 4
138 205 1819 1
138 205 1847 1
138 226 1897 1
138 226 1899 32
138 226 1932 6
138 226 1939 3
138 226 1943 2
138 226 1947 1
138 226 1952 3
138 226 1956 1
138 226 1958 1
138 226 1961 15
138 226 1989 5
138 226 1998 7
138 226 2013 2
138 226 2020 1
138 226 2026 4
138 226 2031 2
138 226 2036 1
138 239 1888 1
138 246 2335 1
138 246 2462 1
138 251 1720 1
138 259 1675 1
138 259 1713 1
138 259 2501 1
138 259 2507 2
138 259 2567 1
138 259 2592 1
138 259 2613 1
138 273 2182 1
138 277 2492 5
138 277 2498 1
138 277 2633 7
138 278 1637 1
138 278 1641 4
138 278 1649 1
138 278 1677 1
138 278 2279 1
138 278 2286 2
138 278 2296 1
138 278 2299 3
138 278 2305 2
138 278 2657 1
138 278 2680 3
138 278 2688 1
138 278 2708 4
138 278 2715 4
138 278 2722 1
138 278 2735 2
138 278 2753 1
138 278 2755 4
138 278 2760 4
138 278 2769 3
138 278 2779 1
138 278 2783 1
138 282 2314 1
138 295 2319 1
138 310 2137 1
138 310 2178 1
138 325 1715 1
138 329 2182 1
138 343 2118 1
138 343 2166 1
138 343 2217 1
138 343 2308 1
138 345 2290 2
138 345 2300 1
138 345 2306 1
138 368 2099 1
138 368 2105 1
138 390 2049 1
138 399 2295 1
138 407 2486 1
138 415 2060 1
138 415 2096 1
138 415 2217 1
138 429 2286 1
138 439 2488 1
138 439 2491 7
138 439 2574 1
138 439 2635 5
138 446 2130 1
138 446 2138 1
138 446 2148 3
138 446 2152 1
138 446 2157 1
138 446 2160 1
138 446 2169 3
138 446 2187 3
138 446 2194 1
138 446 2196 1
138 446 2198 5
138 446 2206 1
138 446 2208 4
138 447 2782 1
138 455 2064 1
138 464 1887 1
138 464 1889 1
138 464 2234 1
138 464 2236 3
138 464 2240 1
138 464 2244 1
138 464 2248 1
138 464 2253 7
138 464 2261 1
138 464 2263 3
138 464 2290 2
138 464 2293 2
138 464 2296 2
138 464 2299 2
138 464 2302 5
138 464 2308 1
138 472 1720 1
138 472 1879 1
138 496 2101 1
138 502 1723 2
138 502 1726 2
138 502 1729 4
138 502 1734 1
138 502 1737 13
138 502 1751 9
138 502 1766 1
138 502 1768 2
138 502 1774 12
138 502 1795 1
138 502 1858 19
138 505 2215 1
138 524 2221 1
138 535 2338 3
138 535 2342 3
138 535 2346 2
138 535 2361 3
138 535 2367 3
138 535 2375 3
138 535 2446 1
138 535 2462 3
138 535 2466 1
138 535 2470 1
138 544 2237 2
138 544 2253 2
138 544 2261 1
138 544 2290 2
138 544 2294 1
138 544 2296 2
138 544 2299 5
138 544 2306 1
138 544 2317 2
138 552 2311 1
138 557 2484 1
138 564 1724 1
138 564 1760 1
138 570 1887 1
138 578 2575 1
138 613 2312 1
139 143 1897 1
139 144 1878 1
139 146 1911 2
139 146 1985 1
139 148 1853 1
139 176 2019 1
139 176 2022 1
139 176 2025 1
139 196 2667 1
139 196 2673 1
139 196 2676 1
139 196 2681 1
139 196 2683 1
139 196 2686 5
139 196 2698 1
139 196 2700 1
139 196 2704 2
139 196 2707 5
139 196 2714 3
139 196 2719 1
139 196 2723 1
139 196 2728 1
139 196 2733 1
139 196 2735 3
139 196 2739 1
139 196 2743 2
139 196 2750 1
139 196 2753 2
139 196 2757 2
139 196 2761 1
139 196 2776 4
139 196 2782 1
139 198 2313 1
139 202 2146 1
139 204 2050 1
139 217 2365 1
139 230 1853 1
139 242 1887 1
139 242 2045 1
139 247 2056 2
139 250 1904 1
139 250 1953 2
139 280 1883 1
139 315 1885 1
139 315 2039 1
139 315 2044 1
139 331 2053 1
139 340 2324 1
139 347 2653 1
139 360 1924 1
139 360 1926 4
139 492 2147 1
139 494 2096 1
139 500 1884 1
139 528 1986 1
139 536 2650 1
139 570 2096 1
139 578 2049 1
139 589 2323 1
139 593 2134 1
139 614 2136 1
140 159 1896 1
140 180 1723 1
140 180 1725 1
140 180 1727 1
140 180 1730 1
140 180 1734 1
140 180 1747 1
140 180 1753 1
140 180 1818 2
140 180 1821 3
140 180 1826 1
140 180 1834 11
140 180 1846 3
140 180 1863 2
140 180 1866 2
140 180 1873 2
140 186 2258 1
140 200 1889 2
140 200 2042 1
140 225 2648 1
140 238 1866 1
140 238 1879 1
140 247 2036 1
140 254 1886 1
140 254 1963 3
140 254 1967 2
140 254 1976 1
140 254 1989 1
140 258 2239 1
140 273 2035 1
140 283 2051 2
140 283 2086 2
140 283 2089 1
140 283 2091 1
140 283 2132 1
140 283 2144 1
140 283 2214 2
140 283 2261 2
140 283 2435 1
140 286 2658 2
140 286 2661 1
140 286 2769 1
140 309 2479 1
140 319 1893 1
140 373 2232 1
140 373 2236 1
140 373 2239 1
140 373 2245 2
140 373 2248 2
140 373 2253 1
140 373 2256 2
140 373 2259 1
140 373 2264 4
140 384 2220 1
140 406 2353 1
140 409 1913 1
140 413 1754 1
140 413 2268 1
140 421 2608 1
140 435 1987 1
140 435 2019 1
140 435 2024 1
140 437 2308 1
140 442 2228 2
140 442 2231 9
140 442 2241 1
140 442 2243 2
140 442 2247 2
140 442 2250 3
140 442 2254 1
140 442 2256 1
140 456 2439 16
140 456 2464 1
140 456 2471 3
140 456 2476 1
140 456 2485 24
140 456 2510 7
140 456 2519 11
140 456 2532 27
140 456 2560 25
140 456 2586 1
140 456 2588 1
140 456 2593 6
140 456 2600 3
140 456 2604 42
140 457 1930 1
140 493 2220 1
140 542 2217 1
140 560 2634 1
140 595 1890 2
140 595 2040 2
140 615 2248 1
141 151 1952 1
141 152 1675 1
141 161 2660 1
141 161 2662 1
141 161 2669 2
141 166 2051 1
141 169 1724 1
141 171 1577 1
141 171 1582 1
141 171 1585 1
141 171 1598 1
141 171 1602 2
141 171 1672 2
141 171 1677 1
141 171 1679 1
141 171 1693 1
141 171 2490 1
141 171 2659 1
141 171 2674 1
141 171 2676 1
141 171 2685 1
141 171 2698 1
141 171 2703 1
141 171 2709 2
141 171 2723 4
141 171 2730 1
141 171 2741 1
141 171 2757 1
141 171 2774 1
141 180 1585 1
141 180 1640 1
141 180 1678 1
141 180 1710 2
141 180 2289 1
141 180 2293 1
141 180 2304 1
141 180 2307 2
141 183 2310 1
141 186 1883 1
141 187 2322 1
141 187 2427 1
141 187 2467 2
141 189 2033 1
141 191 2585 1
141 194 1890 1
141 205 1879 1
141 205 2311 1
141 215 1882 1
141 219 1759 1
141 221 2051 1
141 238 2696 1
141 238 2710 2
141 238 2715 1
141 238 2721 2
141 241 2326 1
141 241 2466 1
141 250 2312 1
141 251 2487 1
141 259 2052 1
141 268 2561 1
141 270 2100 1
141 285 2651 3
141 289 2311 1
141 293 2483 1
141 295 2428 4
141 295 2464 3
141 295 2468 1
141 303 1891 1
141 303 1953 1
141 305 1673 1
141 305 2307 2
141 307 2054 1
141 307 2065 1
141 307 2153 1
141 307 2230 3
141 307 2235 1
141 307 2237 5
141 307 2243 2
141 307 2246 5
141 307 2252 1
141 307 2255 9
141 307 2289 4
141 307 2295 1
141 307 2298 2
141 307 2301 3
141 307 2313 1
141 307 2316 1
141 307 2318 1
141 307 2325 1
141 307 2378 5
141 307 2391 4
141 307 2396 1
141 307 2399 1
141 307 2409 1
141 307 2417 1
141 307 2420 1
141 307 2422 3
141 307 2427 1
141 307 2433 4
141 307 2440 3
141 307 2444 1
141 307 2446 1
141 307 2448 1
141 307 2451 1
141 307 2456 1
141 307 2467 3
141 307 2472 5
141 307 2485 2
141 307 2589 2
141 307 2592 1
141 307 2596 2
141 307 2599 1
141 307 2601 1
141 307 2603 1
141 307 2651 2
141 307 2654 1
141 309 2600 1
141 326 2221 1
141 329 2070 1
141 343 2217 1
141 345 2100 2
141 345 2160 4
141 345 2165 1
141 345 2169 1
141 345 2182 2
141 345 2185 1
141 345 2188 12
141 345 2209 2
141 362 1885 1
141 362 2647 2
141 364 2266 1
141 368 1711 1
141 368 1714 1
141 368 1886 1
141 368 1889 3
141 368 2050 2
141 368 2054 1
141 368 2056 2
141 368 2104 2
141 368 2114 3
141 368 2122 3
141 368 2135 1
141 368 2138 1
141 368 2150 2
141 368 2153 1
141 368 2259 1
141 368 2262 3
141 368 2268 2
141 368 2271 1
141 368 2273 17
141 368 2292 1
141 368 2294 2
141 368 2297 3
141 368 2301 2
141 368 2305 2
141 368 2514 1
141 368 2658 1
141 370 2660 2
141 370 2671 1
141 370 2677 2
141 370 2680 1
141 370 2686 1
141 370 2688 7
141 370 2699 6
141 370 2706 1
141 370 2709 5
141 370 2716 5
141 370 2722 3
141 370 2747 3
141 370 2758 4
141 370 2771 1
141 370 2777 5
141 398 2479 1
141 416 2290 2
141 416 2310 1
141 416 2652 1
141 421 2155 2
141 455 2214 1
141 455 2216 1
141 462 1884 1
141 464 1946 3
141 464 1953 1
141 464 1956 1
141 464 2034 2
141 481 2596 3
141 486 2319 1
141 496 2137 1
141 496 2141 3
141 498 2073 1
141 505 2294 1
141 505 2652 1
141 542 1999 3
141 544 2321 1
141 544 2328 1
141 578 2111 1
141 594 2650 2
141 595 2650 1
141 612 2106 1
141 612 2490 1
141 615 2653 1
142 144 2657 1
142 149 2477 1
142 187 2554 1
142 195 2313 1
142 196 2546 2
142 200 1719 1
142 210 1885 1
142 219 1724 1
142 246 1733 3
142 246 1762 1
142 246 1798 1
142 246 1801 1
142 246 1878 1
142 266 2437 1
142 266 2443 2
142 266 2456 1
142 266 2468 1
142 266 2478 1
142 300 2401 1
142 300 2407 1
142 300 2432 1
142 300 2437 1
142 300 2456 1
142 327 1656 1
142 327 1707 2
142 329 1705 1
142 343 1689 1
142 357 1714 1
142 360 1686 1
142 360 2313 1
142 362 2123 1
142 408 2313 1
142 417 1716 3
142 421 1716 1
142 535 1716 1
142 535 1718 1
142 535 2126 1
142 535 2783 1
142 536 2483 1
142 539 2478 1
142 578 2655 1
142 612 2539 3
142 612 2543 2
142 617 1716 1
142 617 1718 1
142 617 2126 1
142 617 2138 1
142 617 2654 2
143 146 1910 1
143 153 1711 1
143 154 1962 1
143 154 2013 1
143 156 2050 1
143 159 2014 2
143 163 2318 3
143 163 2330 4
143 163 2337 5
143 163 2347 3
143 163 2355 1
143 163 2362 1
143 163 2366 1
143 163 2368 1
143 163 2389 1
143 163 2393 1
143 163 2395 1
143 163 2404 5
143 163 2422 3
143 163 2426 1
143 163 2430 2
143 163 2433 1
143 163 2444 1
143 163 2453 3
143 163 2458 6
143 163 2467 4
143 163 2478 1
143 163 2480 1
143 167 1548 1
143 172 1899 1
143 172 1903 1
143 172 1907 1
143 172 1909 2
143 172 1912 3
143 172 1950 1
143 172 1958 1
143 172 2001 1
143 172 2027 1
143 172 2032 2
143 175 1832 1
143 177 2037 2
143 179 2296 1
143 179 2301 1
143 179 2305 1
143 180 2283 1
143 190 1898 2
143 190 2406 1
143 190 2449 1
143 190 2484 1
143 190 2488 1
143 190 2490 1
143 190 2569 4
143 197 1910 1
143 197 2486 1
143 198 2301 1
143 198 2303 1
143 199 2484 1
143 209 2258 1
143 229 2484 1
143 230 2730 1
143 241 2647 1
143 257 1745 1
143 257 1752 3
143 257 1766 1
143 257 1770 4
143 257 1782 3
143 257 1789 1
143 257 1796 1
143 257 1800 1
143 257 1802 1
143 257 1805 1
143 257 1811 1
143 258 2220 2
143 258 2647 1
143 258 2655 1
143 261 2275 1
143 264 2351 1
143 264 2369 1
143 264 2382 5
143 264 2388 5
143 264 2431 3
143 264 2436 3
143 264 2440 10
143 264 2453 7
143 264 2463 1
143 264 2470 3
143 264 2474 4
143 264 2479 1
143 270 2297 2
143 276 1738 1
143 276 2727 1
143 281 1970 1
143 281 1972 1
143 291 2309 1
143 314 2224 1
143 318 1761 1
143 350 2712 1
143 357 1701 1
143 363 1808 1
143 363 1871 1
143 363 2222 1
143 364 1962 1
143 364 1964 2
143 387 2314 1
143 400 2224 1
143 409 1716 2
143 409 1719 1
143 409 1722 1
143 409 1736 4
143 409 1745 1
143 409 1749 3
143 409 1756 1
143 409 1764 5
143 409 1772 1
143 409 1774 1
143 409 1782 2
143 409 1785 2
143 409 1790 1
143 409 1794 3
143 409 1802 1
143 409 1805 1
143 409 1811 1
143 409 1813 1
143 409 1820 2
143 409 1829 2
143 409 1833 1
143 409 1836 3
143 409 1849 1
143 409 1871 1
143 409 1903 1
143 409 1905 1
143 409 1908 4
143 409 1950 1
143 409 1968 1
143 409 1983 1
143 409 2029 1
143 409 2490 1
143 409 2574 1
143 409 2649 2
143 409 2655 1
143 411 2221 1
143 411 2226 1
143 414 2226 2
143 431 2301 4
143 433 1714 1
143 437 2701 1
143 437 2768 1
143 437 2770 1
143 444 1830 1
143 444 1834 1
143 444 1836 1
143 444 1844 1
143 444 1847 1
143 451 2486 2
143 457 2040 2
143 457 2305 1
143 467 2246 1
143 468 2224 1
143 468 2652 1
143 469 2426 2
143 479 2303 3
143 483 2314 1
143 486 1888 1
143 486 2657 1
143 493 1883 1
143 499 2051 1
143 514 1747 1
143 514 1886 1
143 514 1891 2
143 514 1894 1
143 514 2037 2
143 514 2047 1
143 515 2217 1
143 534 1899 1
143 534 1905 1
143 544 2274 1
143 544 2288 1
143 548 1720 2
143 550 2526 1
143 557 1777 2
143 557 1839 1
143 557 1855 2
143 557 2659 1
143 557 2661 7
143 557 2670 1
143 557 2672 4
143 557 2781 1
143 566 2088 1
143 577 1817 1
143 577 1824 2
143 577 2292 2
143 577 2770 1
143 585 2247 3
143 587 2659 1
143 587 2733 1
143 589 2288 1
143 589 2297 1
143 589 2301 1
143 610 1879 1
143 613 1877 1
143 613 2245 1
144 148 1715 2
144 148 1855 1
144 148 2322 1
144 148 2331 3
144 148 2336 1
144 148 2342 2
144 148 2393 2
144 148 2414 1
144 148 2421 1
144 148 2427 1
144 148 2433 2
144 148 2436 1
144 148 2443 1
144 148 2450 1
144 148 2462 1
144 148 2465 13
144 148 2480 1
144 148 2482 1
144 152 2331 1
144 156 1824 1
144 156 1860 1
144 159 2339 2
144 159 2342 3
144 170 2696 3
144 170 2706 2
144 170 2715 2
144 170 2718 1
144 170 2748 1
144 175 2074 1
144 180 1884 1
144 183 2466 8
144 205 1885 1
144 205 2256 1
144 229 1883 1
144 247 1800 2
144 260 2338 1
144 260 2342 2
144 260 2417 1
144 260 2420 1
144 260 2440 1
144 266 1880 1
144 275 2082 1
144 277 2049 1
144 285 2146 1
144 295 2111 1
144 309 1889 1
144 315 2479 1
144 316 2048 1
144 318 1714 1
144 319 1716 1
144 337 2111 1
144 337 2113 1
144 337 2115 7
144 337 2124 5
144 341 2467 1
144 341 2469 1
144 345 2485 1
144 345 2488 1
144 345 2491 1
144 345 2501 1
144 345 2532 1
144 345 2574 1
144 345 2581 1
144 345 2588 1
144 345 2599 1
144 345 2601 2
144 346 1888 1
144 347 2209 1
144 347 2215 2
144 347 2222 1
144 347 2225 2
144 347 2229 1
144 349 1886 1
144 353 2313 1
144 356 1630 2
144 356 1850 1
144 356 1858 6
144 377 2058 1
144 408 1639 1
144 408 1857 1
144 408 1894 4
144 408 1900 8
144 408 1921 2
144 408 1924 1
144 408 1939 1
144 408 1943 4
144 408 1948 4
144 408 1969 3
144 408 1973 4
144 408 1979 10
144 408 1990 1
144 408 1992 7
144 408 2005 1
144 408 2007 2
144 408 2010 3
144 408 2014 4
144 408 2030 1
144 408 2035 2
144 408 2041 2
144 408 2044 5
144 408 2064 1
144 432 2051 1
144 437 2444 1
144 446 1714 2
144 446 1855 1
144 446 1880 2
144 446 2310 1
144 446 2327 1
144 446 2333 1
144 446 2335 1
144 446 2403 2
144 446 2411 2
144 446 2414 2
144 446 2417 2
144 446 2420 1
144 446 2426 2
144 446 2437 1
144 446 2440 1
144 446 2451 1
144 446 2459 2
144 446 2466 3
144 446 2470 2
144 446 2475 5
144 446 2760 1
144 464 2660 1
144 464 2664 1
144 464 2667 5
144 464 2673 16
144 464 2691 1
144 464 2695 15
144 464 2712 2
144 464 2715 6
144 464 2722 24
144 464 2747 13
144 464 2761 1
144 464 2765 5
144 464 2772 1
144 464 2776 6
144 472 1712 5
144 472 1887 1
144 472 2051 1
144 472 2055 4
144 472 2060 1
144 472 2068 1
144 472 2070 1
144 472 2076 2
144 472 2079 1
144 472 2083 7
144 472 2092 1
144 472 2094 1
144 472 2096 8
144 472 2110 2
144 472 2113 1
144 472 2115 2
144 472 2131 2
144 472 2135 4
144 472 2647 2
144 472 2652 4
144 472 2782 2
144 483 2066 1
144 487 2142 1
144 489 2005 1
144 494 1636 1
144 502 1879 1
144 522 2149 1
144 528 2145 1
144 553 1883 1
144 557 1713 1
144 558 1713 1
144 585 2050 1
144 593 1880 1
144 593 2070 2
144 602 2443 1
144 618 2480 1
145 154 1708 1
145 154 2279 1
145 154 2448 1
145 154 2457 1
145 154 2475 1
145 188 2275 1
145 192 2650 1
145 207 1881 1
145 208 2262 1
145 208 2265 1
145 208 2268 1
145 208 2274 1
145 208 2285 1
145 208 2297 1
145 211 1758 1
145 211 1802 1
145 242 1792 1
145 261 2275 1
145 270 2279 1
145 299 2310 1
145 314 2535 1
145 315 1806 1
145 322 1654 1
145 342 2481 1
145 343 2334 1
145 343 2384 1
145 343 2408 1
145 343 2469 1
145 351 2468 1
145 361 2391 1
145 361 2420 1
145 361 2468 1
145 364 1674 1
145 365 2311 2
145 383 2310 1
145 414 1794 1
145 416 2285 1
145 422 2659 1
145 437 2647 1
145 460 1758 1
145 477 1731 1
145 479 2305 1
145 508 2216 1
145 510 2481 1
145 510 2508 4
145 510 2514 3
145 510 2526 2
145 510 2614 1
145 523 2276 1
145 537 2446 1
145 537 2471 1
145 537 2473 1
145 541 2669 1
145 550 1780 1
145 564 1881 1
145 564 2281 1
145 564 2284 1
145 564 2308 1
145 589 2475 1
145 596 2251 1
145 596 2482 1
145 596 2510 1
146 160 2115 3
146 160 2154 1
146 160 2184 1
146 170 1711 1
146 176 1884 1
146 176 1896 1
146 176 1900 2
146 176 1905 5
146 176 1951 1
146 176 1959 1
146 176 2005 1
146 176 2007 1
146 176 2009 1
146 176 2038 2
146 176 2275 2
146 176 2296 1
146 176 2314 2
146 196 2146 1
146 196 2155 1
146 196 2158 1
146 196 2162 1
146 196 2185 1
146 196 2205 2
146 197 1888 1
146 198 2137 1
146 198 2182 1
146 218 2506 3
146 218 2510 2
146 218 2513 1
146 218 2515 6
146 218 2522 7
146 218 2549 2
146 225 1890 1
146 225 1906 2
146 225 1958 1
146 225 1975 1
146 225 1977 1
146 225 1997 1
146 225 2004 1
146 225 2029 1
146 225 2031 1
146 227 1610 1
146 227 1621 1
146 229 1879 1
146 250 1906 2
146 250 1954 1
146 250 2001 1
146 250 2006 1
146 250 2047 2
146 250 2239 1
146 250 2241 2
146 250 2244 1
146 250 2649 1
146 273 1883 1
146 273 1885 1
146 273 1890 1
146 273 1892 1
146 273 1917 1
146 273 1919 1
146 273 1932 2
146 273 1944 7
146 291 1717 1
146 299 2315 2
146 303 2216 1
146 303 2228 1
146 303 2267 1
146 345 2037 1
146 365 2319 1
146 365 2477 1
146 371 1896 1
146 504 1719 1
146 509 1907 2
146 509 1910 1
146 525 2221 1
146 528 1896 2
146 528 1960 1
146 528 1962 2
146 528 2008 1
146 528 2023 1
146 528 2310 1
146 528 2491 1
146 528 2627 1
146 528 2630 1
146 528 2633 2
146 528 2637 2
146 528 2640 1
146 528 2642 2
146 528 2651 1
146 559 1887 1
146 572 2327 1
147 167 2651 1
147 167 2724 1
147 172 2081 2
147 172 2088 1
147 172 2090 3
147 172 2096 1
147 172 2106 1
147 172 2128 1
147 174 2647 1
147 181 1846 1
147 181 1850 1
147 181 2146 1
147 181 2701 1
147 181 2726 1
147 181 2744 1
147 181 2760 2
147 181 2763 1
147 181 2765 1
147 184 1875 1
147 209 2376 1
147 209 2383 1
147 209 2391 1
147 209 2395 3
147 209 2401 4
147 209 2410 2
147 209 2417 1
147 215 2481 1
147 221 2302 1
147 228 2612 2
147 230 1714 1
147 231 2079 1
147 231 2083 1
147 235 2604 1
147 252 2493 1
147 257 1887 2
147 257 1894 3
147 257 1899 1
147 257 1936 1
147 257 1939 1
147 257 1949 1
147 257 1967 1
147 257 1970 1
147 257 1986 3
147 257 2019 1
147 275 2611 2
147 279 2671 2
147 279 2725 1
147 279 2773 3
147 284 2141 2
147 288 2149 1
147 288 2285 1
147 288 2289 1
147 317 2073 1
147 328 2771 1
147 371 2095 2
147 377 2084 1
147 377 2086 2
147 377 2090 1
147 377 2092 2
147 377 2095 1
147 377 2098 1
147 377 2105 1
147 379 2649 1
147 400 2669 1
147 413 2649 1
147 416 2311 1
147 427 2776 1
147 427 2778 1
147 432 2611 1
147 433 2640 1
147 452 2746 1
147 452 2777 2
147 462 2669 1
147 467 2360 1
147 467 2459 1
147 472 1966 1
147 472 1970 1
147 474 2720 1
147 477 2708 1
147 489 2053 1
147 491 2108 1
147 497 2657 1
147 504 2649 1
147 512 2051 1
147 521 2634 1
147 523 2701 1
147 523 2710 1
147 523 2714 1
147 523 2775 1
147 553 2650 1
147 559 2122 1
147 580 1715 1
147 582 2651 1
147 611 2141 1
148 149 2738 1
148 149 2742 1
148 152 2331 1
148 155 2249 1
148 159 2340 1
148 159 2342 1
148 170 2075 1
148 170 2095 1
148 170 2099 1
148 170 2102 1
148 170 2112 1
148 170 2115 1
148 170 2124 2
148 170 2130 1
148 170 2133 3
148 170 2146 2
148 170 2164 1
148 170 2171 2
148 170 2196 1
148 170 2199 3
148 170 2203 2
148 170 2210 7
148 178 2315 2
148 183 2332 1
148 183 2467 1
148 183 2469 5
148 185 2218 1
148 192 1754 3
148 192 1853 1
148 192 2331 1
148 198 2137 1
148 208 2248 2
148 219 2056 4
148 219 2137 1
148 219 2223 1
148 219 2230 1
148 219 2482 1
148 219 2656 1
148 219 2658 2
148 219 2681 1
148 226 2250 1
148 230 1755 2
148 231 2340 1
148 237 2483 1
148 243 2220 1
148 247 1626 1
148 247 1857 3
148 260 2415 1
148 260 2419 1
148 260 2429 3
148 260 2435 1
148 260 2443 1
148 260 2464 1
148 262 2230 1
148 272 2057 1
148 272 2317 1
148 278 2489 1
148 278 2653 2
148 278 2667 1
148 278 2673 1
148 278 2680 1
148 278 2690 1
148 278 2701 1
148 278 2706 1
148 278 2708 1
148 278 2729 3
148 278 2743 1
148 278 2748 1
148 278 2759 1
148 278 2765 1
148 296 2459 1
148 316 2315 1
148 326 2406 1
148 340 1760 1
148 341 2323 1
148 341 2470 3
148 341 2474 1
148 342 2483 1
148 342 2650 1
148 346 1638 1
148 346 1711 1
148 346 1715 1
148 346 1720 1
148 346 2055 1
148 351 2226 1
148 357 1881 1
148 365 2483 1
148 381 2033 1
148 381 2038 1
148 408 1637 1
148 417 2486 1
148 424 2647 1
148 446 1595 1
148 446 1638 1
148 446 1698 2
148 446 1701 3
148 446 1705 1
148 446 1710 1
148 446 1712 1
148 446 1715 2
148 446 1751 4
148 446 1757 2
148 446 1760 2
148 446 1765 1
148 446 1789 1
148 446 1791 2
148 446 1797 1
148 446 1821 1
148 446 1832 1
148 446 1855 1
148 446 2225 1
148 446 2319 1
148 446 2400 1
148 446 2428 2
148 446 2441 1
148 446 2457 1
148 446 2459 1
148 446 2461 1
148 446 2468 5
148 446 2476 3
148 446 2490 1
148 446 2652 1
148 469 1882 1
148 470 2339 1
148 472 1716 1
148 481 2409 1
148 504 2435 1
148 523 2649 1
148 533 2137 1
148 556 1882 1
148 557 1714 1
148 599 2099 1
148 599 2116 2
148 599 2129 1
148 599 2136 1
148 599 2153 2
148 599 2181 1
148 599 2183 3
148 599 2194 1
148 599 2196 1
148 599 2198 1
148 599 2209 1
148 599 2211 2
148 599 2220 2
148 601 2056 1
148 605 1890 1
149 181 1894 1
149 181 1896 2
149 181 2042 1
149 181 2045 2
149 181 2048 1
149 190 1890 1
149 190 1895 1
149 190 2044 2
149 192 2143 1
149 192 2254 1
149 192 2258 1
149 192 2276 1
149 227 2656 2
149 227 2659 2
149 230 2502 1
149 240 2215 1
149 240 2217 1
149 251 1757 1
149 251 1788 1
149 251 1791 1
149 259 1713 1
149 259 2059 1
149 259 2076 2
149 259 2091 1
149 259 2108 1
149 259 2113 1
149 259 2118 1
149 260 1738 1
149 260 1764 1
149 260 1768 2
149 260 1787 2
149 260 1792 1
149 260 1795 1
149 260 1798 2
149 260 1810 9
149 260 1820 4
149 260 1825 1
149 260 1829 18
149 260 1861 1
149 260 1865 3
149 260 1869 1
149 260 1876 2
149 278 2434 1
149 300 2433 2
149 300 2437 1
149 345 1902 2
149 345 1910 1
149 345 1912 1
149 345 1970 1
149 345 1974 1
149 345 1979 1
149 345 1992 1
149 365 2148 1
149 370 2626 1
149 447 1950 1
149 457 1996 1
149 506 2036 1
149 528 1890 1
149 528 1951 1
149 528 2045 3
149 528 2049 1
149 532 2196 1
149 535 2243 1
149 550 1889 4
149 550 1894 2
149 550 2040 4
149 550 2046 2
149 559 1890 1
149 559 2041 2
150 166 2286 3
150 166 2649 1
150 169 1557 1
150 169 1559 1
150 169 1562 2
150 169 1568 1
150 192 2115 1
150 204 2056 1
150 204 2059 13
150 204 2075 8
150 204 2084 1
150 204 2092 1
150 204 2094 1
150 204 2096 1
150 204 2098 2
150 204 2103 1
150 204 2105 6
150 204 2112 1
150 204 2114 1
150 204 2120 1
150 204 2123 8
150 204 2133 1
150 204 2135 8
150 204 2649 1
150 215 2224 1
150 215 2234 2
150 215 2256 1
150 230 2655 1
150 254 2146 1
150 297 1882 1
150 300 2143 1
150 300 2147 1
150 300 2149 3
150 307 1885 1
150 319 2386 1
150 319 2447 1
150 319 2450 1
150 320 1712 1
150 343 1880 1
150 365 1578 1
150 365 1589 1
150 365 1593 1
150 365 1671 1
150 365 1709 1
150 382 2129 1
150 386 2559 1
150 386 2626 1
150 386 2647 1
150 386 2733 1
150 386 2740 1
150 386 2742 1
150 386 2744 1
150 386 2755 1
150 386 2771 1
150 394 2119 1
150 406 2480 1
150 418 2053 1
150 418 2144 1
150 418 2154 2
150 418 2158 2
150 418 2161 1
150 418 2165 1
150 418 2203 1
150 418 2206 1
150 418 2212 1
150 418 2215 1
150 418 2221 1
150 418 2224 1
150 418 2226 3
150 418 2232 5
150 418 2238 1
150 418 2247 2
150 418 2253 3
150 418 2263 2
150 418 2273 1
150 418 2275 2
150 418 2299 1
150 418 2304 5
150 428 2356 4
150 428 2468 1
150 433 2050 1
150 455 2482 2
150 476 2141 1
150 487 2647 1
150 490 1730 2
150 490 1826 1
150 490 1864 1
150 490 1867 1
150 490 1880 1
150 490 2460 1
150 490 2470 1
150 492 2117 1
150 525 2314 1
150 546 2062 1
150 560 1881 1
150 575 1879 1
150 591 1971 1
150 604 2502 1
150 604 2505 1
150 604 2508 1
150 604 2524 2
150 604 2539 1
150 604 2544 1
150 604 2549 1
150 604 2551 2
150 604 2554 1
150 604 2557 1
150 604 2582 1
150 604 2584 1
150 604 2608 1
150 604 2630 1
150 604 2640 1
150 604 2714 1
150 604 2716 2
150 604 2766 1
150 604 2778 1
150 604 2781 1
151 160 1637 1
151 160 1672 3
151 173 1607 1
151 173 1639 1
151 178 2056 1
151 178 2060 3
151 178 2064 2
151 178 2067 12
151 178 2081 3
151 178 2086 2
151 178 2091 1
151 178 2094 1
151 178 2097 1
151 178 2107 1
151 189 2651 1
151 218 2094 1
151 218 2098 1
151 218 2104 1
151 218 2107 1
151 219 2648 1
151 278 1721 1
151 278 1729 1
151 282 2158 2
151 282 2162 3
151 337 2651 2
151 348 1607 1
151 348 1609 1
151 348 1613 3
151 348 1618 2
151 348 1659 1
151 348 1663 1
151 348 1666 1
151 348 1669 3
151 348 1675 2
151 348 1689 1
151 348 1696 1
151 365 1901 1
151 365 1911 4
151 365 1917 1
151 365 1919 1
151 365 1927 1
151 365 1949 3
151 365 1954 1
151 365 1956 2
151 365 1962 1
151 365 1967 1
151 365 1973 1
151 365 2037 2
151 370 1896 1
151 370 1928 1
151 370 1931 1
151 370 1963 1
151 370 1973 1
151 428 2668 2
151 428 2671 2
151 428 2678 2
151 428 2681 1
151 428 2704 2
151 428 2708 2
151 428 2765 1
151 448 2117 1
151 448 2119 1
151 448 2131 1
151 542 2355 1
151 542 2361 2
151 542 2369 1
151 542 2371 1
151 542 2418 1
151 542 2424 1
151 542 2472 1
151 542 2474 2
152 166 1749 1
152 166 1880 1
152 175 2463 1
152 176 2096 1
152 176 2211 1
152 180 1678 1
152 185 2232 1
152 185 2251 1
152 185 2256 4
152 185 2267 1
152 185 2648 1
152 185 2650 2
152 185 2654 2
152 188 2241 1
152 188 2251 1
152 188 2257 1
152 195 1890 1
152 195 1897 1
152 195 1899 3
152 195 2019 1
152 195 2029 1
152 195 2048 1
152 205 2317 10
152 205 2330 2
152 205 2337 1
152 205 2339 1
152 205 2343 3
152 205 2383 1
152 205 2392 1
152 205 2395 1
152 205 2399 2
152 205 2410 2
152 205 2416 2
152 205 2419 1
152 205 2436 1
152 205 2449 1
152 205 2456 1
152 205 2459 1
152 205 2464 2
152 205 2467 1
152 223 2492 1
152 223 2517 3
152 223 2521 5
152 223 2532 1
152 223 2537 1
152 223 2539 1
152 223 2542 1
152 223 2548 1
152 223 2550 2
152 223 2560 1
152 223 2575 2
152 223 2590 1
152 223 2598 2
152 223 2603 2
152 223 2612 2
152 223 2619 1
152 223 2658 2
152 223 2712 2
152 223 2715 1
152 223 2762 2
152 223 2765 1
152 225 2783 1
152 226 2312 1
152 252 1713 2
152 255 1880 1
152 266 2259 1
152 273 2310 1
152 279 2464 1
152 286 2482 1
152 329 2055 1
152 343 2060 1
152 343 2481 1
152 345 2215 1
152 357 2312 1
152 368 2215 1
152 368 2217 1
152 386 2648 1
152 386 2650 1
152 391 2339 1
152 391 2341 2
152 391 2344 1
152 391 2390 2
152 391 2407 2
152 391 2411 1
152 391 2420 1
152 391 2444 4
152 391 2450 1
152 391 2452 1
152 406 2782 1
152 409 2314 1
152 417 2049 2
152 417 2213 1
152 432 1715 1
152 436 2480 1
152 441 2259 1
152 446 2221 1
152 455 1882 1
152 455 2064 1
152 481 2347 1
152 481 2384 1
152 481 2406 1
152 481 2438 1
152 481 2441 1
152 489 1899 1
152 496 2220 1
152 499 1715 2
152 504 2346 1
152 505 2057 1
152 505 2084 5
152 506 2783 1
152 508 2711 1
152 508 2716 1
152 523 2480 1
152 546 2342 1
152 546 2391 1
152 546 2407 2
152 546 2411 1
152 546 2416 1
152 546 2429 1
152 546 2441 1
152 546 2451 1
152 546 2455 1
152 546 2458 1
152 546 2489 1
152 546 2491 2
152 546 2497 1
152 546 2500 1
152 546 2502 2
152 546 2507 2
152 546 2510 21
152 546 2533 2
152 546 2539 1
152 546 2541 1
152 546 2546 3
152 546 2553 1
152 546 2558 1
152 546 2563 1
152 546 2574 3
152 546 2578 1
152 546 2580 2
152 546 2583 4
152 546 2589 4
152 546 2596 1
152 546 2603 3
152 546 2607 4
152 546 2614 5
152 546 2635 1
152 546 2638 9
152 546 2663 1
152 546 2665 1
152 546 2675 11
152 546 2687 1
152 546 2694 1
152 546 2696 4
152 546 2702 6
152 546 2720 1
152 546 2722 3
152 546 2728 1
152 546 2730 1
152 546 2750 1
152 546 2752 2
152 546 2755 1
152 546 2758 1
152 546 2760 1
152 546 2769 3
152 552 2646 1
152 578 2097 1
152 578 2103 1
152 600 2690 1
152 604 2647 2
152 604 2650 1
152 604 2654 2
152 608 2632 3
152 612 2051 1
152 613 2289 1
152 614 1715 2
153 163 2291 1
153 188 2312 1
153 197 1646 1
153 197 1680 2
153 210 2319 8
153 210 2329 1
153 210 2331 2
153 210 2352 1
153 210 2356 1
153 210 2358 1
153 210 2384 2
153 210 2388 2
153 210 2393 3
153 210 2406 1
153 210 2442 2
153 210 2451 4
153 252 2240 1
153 324 1730 3
153 324 1736 5
153 324 1767 3
153 324 1775 2
153 324 1797 1
153 324 1799 1
153 324 1857 8
153 324 1866 1
153 324 1868 6
153 324 1878 1
153 324 1893 11
153 324 1905 2
153 324 1916 3
153 324 1920 5
153 324 1926 1
153 324 1948 9
153 324 1958 1
153 324 2001 2
153 324 2007 5
153 324 2015 6
153 324 2022 3
153 324 2027 14
153 324 2043 1
153 324 2045 2
153 341 2223 1
153 364 2320 7
153 364 2351 4
153 364 2424 1
153 364 2426 1
153 364 2430 2
153 364 2433 1
153 364 2448 1
153 364 2456 1
153 364 2459 1
153 364 2479 1
153 410 1683 1
153 415 2487 1
153 426 2528 1
153 443 1640 4
153 443 1645 1
153 443 1647 1
153 443 1649 15
153 443 1665 1
153 443 1668 1
153 443 1670 1
153 443 1676 1
153 443 1680 1
153 443 1683 2
153 443 1686 5
153 443 1700 1
153 443 1706 1
153 510 2224 1
153 512 2660 1
153 512 2686 1
153 512 2698 1
153 533 2675 2
153 547 2291 1
153 561 2490 2
153 561 2494 1
153 561 2497 1
153 561 2499 11
153 561 2527 1
153 561 2597 1
153 561 2600 1
153 561 2623 1
153 561 2641 1
153 580 1889 1
153 585 2677 1
153 585 2721 1
153 585 2725 1
153 585 2731 1
153 585 2733 4
153 585 2738 15
153 585 2754 17
153 585 2772 10
153 610 2233 1
153 610 2240 1
153 610 2279 1
153 610 2282 1
153 610 2284 3
153 610 2288 15
153 610 2305 3
153 610 2518 1
154 156 1889 1
154 157 2625 3
154 157 2630 2
154 169 2000 1
154 188 2506 1
154 206 1735 31
154 206 1769 2
154 206 1777 2
154 206 1781 1
154 206 1786 1
154 206 1880 1
154 207 2650 1
154 207 2652 2
154 208 2491 1
154 211 2637 1
154 213 2028 1
154 214 1888 2
154 217 2336 1
154 217 2359 2
154 217 2454 1
154 243 1658 1
154 243 2783 1
154 247 1893 3
154 247 2045 1
154 261 2293 1
154 270 2284 1
154 270 2287 1
154 281 1719 1
154 281 2248 1
154 284 2506 1
154 296 1791 1
154 318 2253 1
154 318 2255 1
154 318 2259 1
154 322 1658 1
154 322 2639 1
154 322 2696 1
154 328 2250 2
154 328 2276 1
154 328 2279 6
154 343 2364 1
154 350 2644 1
154 353 2688 1
154 353 2714 1
154 353 2719 3
154 353 2724 1
154 353 2731 1
154 355 2238 7
154 355 2246 1
154 355 2262 1
154 361 2360 1
154 361 2385 1
154 364 1658 1
154 364 1894 1
154 364 1896 1
154 364 1902 1
154 364 1905 2
154 364 1911 1
154 364 1956 1
154 364 2041 1
154 364 2052 1
154 364 2054 1
154 364 2695 1
154 372 2783 1
154 381 2068 1
154 381 2070 1
154 381 2072 2
154 381 2076 1
154 381 2092 9
154 381 2105 1
154 381 2110 1
154 381 2120 1
154 381 2122 1
154 381 2132 3
154 381 2143 1
154 381 2149 4
154 381 2155 1
154 381 2171 4
154 381 2217 2
154 404 2506 1
154 404 2571 1
154 404 2573 5
154 404 2591 1
154 409 2721 1
154 410 2516 1
154 410 2616 1
154 410 2648 1
154 416 2053 2
154 416 2289 1
154 422 2458 1
154 430 2060 1
154 430 2062 6
154 430 2077 1
154 430 2081 2
154 430 2086 1
154 430 2089 1
154 431 2058 1
154 440 2511 1
154 442 2265 2
154 442 2269 4
154 442 2301 1
154 444 2212 1
154 444 2216 1
154 497 1714 1
154 499 1770 5
154 508 2276 1
154 514 1714 1
154 523 1718 1
154 523 2296 1
154 523 2298 1
154 524 2271 1
154 524 2293 1
154 532 1901 1
154 532 2043 1
154 537 2354 2
154 537 2359 1
154 537 2381 1
154 556 2621 1
154 559 1771 1
154 559 1950 1
154 563 2306 1
154 563 2641 2
154 571 1894 1
154 571 2046 1
154 598 2210 1
155 159 1697 2
155 159 1700 1
155 159 2218 1
155 159 2220 1
155 168 2226 1
155 170 1881 1
155 178 2783 1
155 188 2229 2
155 196 2309 1
155 226 2247 1
155 240 1653 1
155 240 1656 2
155 240 1660 1
155 243 1874 1
155 252 2131 1
155 255 2277 1
155 264 2249 1
155 272 2414 1
155 272 2419 1
155 278 2241 2
155 278 2647 1
155 278 2649 1
155 286 1720 1
155 286 1722 2
155 286 1727 1
155 286 1733 1
155 286 1756 1
155 286 1876 1
155 289 2234 2
155 289 2238 1
155 292 2630 1
155 295 1697 1
155 295 2313 1
155 300 1932 1
155 312 1693 1
155 320 1720 3
155 323 2666 1
155 323 2669 1
155 331 1722 1
155 355 2229 1
155 359 2126 1
155 359 2171 1
155 361 2777 1
155 363 2229 2
155 367 1720 1
155 367 1725 1
155 372 1879 1
155 372 2263 1
155 375 1720 1
155 400 1722 1
155 428 2224 1
155 435 2256 1
155 435 2258 6
155 435 2267 1
155 435 2273 1
155 435 2277 2
155 435 2285 1
155 435 2661 1
155 435 2777 1
155 446 1889 2
155 446 1898 3
155 446 1910 1
155 446 1915 1
155 446 1961 1
155 446 1965 1
155 446 1968 1
155 446 2008 1
155 446 2043 1
155 446 2045 1
155 446 2048 2
155 447 2318 1
155 448 2314 2
155 453 1719 1
155 464 2245 1
155 464 2313 1
155 492 1725 1
155 493 1721 1
155 493 1725 1
155 493 1759 1
155 519 1604 1
155 534 1724 1
155 534 1726 1
155 559 2311 1
155 572 2489 1
155 578 1712 1
155 579 2249 1
155 609 1933 1
155 609 1990 2
155 609 2040 1
156 167 2367 11
156 167 2398 1
156 167 2402 6
156 167 2437 1
156 167 2439 3
156 167 2460 1
156 167 2462 1
156 167 2465 2
156 187 2130 1
156 192 1636 1
156 230 2482 1
156 247 1596 1
156 247 1636 156
156 247 1794 1
156 247 1796 1
156 247 1806 2
156 247 1809 2
156 247 1826 26
156 247 1853 2
156 247 1880 2
156 247 1886 1
156 247 1889 1
156 247 1907 3
156 247 1912 3
156 247 1985 1
156 247 2032 1
156 247 2037 1
156 247 2047 1
156 247 2050 1
156 249 2575 1
156 249 2577 1
156 249 2646 1
156 263 2255 1
156 276 1983 1
156 276 2002 1
156 276 2008 1
156 276 2018 1
156 276 2020 1
156 277 1821 1
156 303 1881 1
156 321 2037 1
156 354 2314 1
156 356 1595 1
156 356 1692 1
156 356 1796 1
156 356 1799 3
156 356 1803 3
156 356 2058 4
156 356 2092 1
156 356 2094 1
156 357 2653 1
156 364 2041 1
156 366 2574 1
156 372 2313 1
156 393 1888 1
156 398 2123 1
156 399 2483 1
156 404 2119 1
156 424 2484 1
156 440 2652 1
156 465 2073 1
156 465 2075 1
156 465 2083 1
156 465 2113 5
156 465 2119 2
156 465 2126 7
156 469 2104 1
156 469 2107 1
156 481 2066 1
156 487 2319 1
156 491 2177 1
156 491 2179 1
156 491 2181 1
156 491 2210 6
156 491 2217 3
156 491 2224 1
156 491 2229 4
156 491 2251 1
156 491 2254 8
156 491 2263 3
156 491 2267 44
156 494 1592 3
156 494 2477 1
156 507 2117 1
156 515 1912 1
156 523 2474 2
156 541 2318 1
156 550 2311 1
156 559 2035 1
156 571 1894 1
156 571 2042 2
156 590 2069 1
156 590 2071 33
156 590 2105 10
156 597 1885 1
157 167 1544 1
157 188 1942 1
157 188 1962 1
157 188 2536 1
157 188 2581 1
157 188 2592 2
157 197 1883 1
157 204 2053 1
157 208 2505 1
157 208 2637 1
157 211 2509 1
157 217 1758 2
157 217 1777 1
157 217 1785 1
157 217 1962 2
157 217 1991 1
157 217 2010 1
157 217 2036 2
157 217 2039 1
157 226 1885 1
157 228 2681 1
157 242 2662 2
157 242 2671 1
157 242 2676 1
157 242 2686 1
157 242 2697 1
157 242 2705 1
157 242 2717 1
157 242 2729 1
157 242 2751 3
157 242 2766 1
157 242 2774 1
157 242 2778 1
157 249 2050 1
157 272 2317 1
157 279 2041 1
157 288 1537 1
157 322 2592 1
157 326 2782 1
157 332 2054 2
157 332 2057 3
157 332 2063 1
157 332 2066 1
157 332 2070 2
157 344 2661 1
157 344 2700 1
157 344 2702 2
157 350 2524 1
157 350 2615 1
157 355 2478 1
157 356 2051 1
157 357 2306 1
157 358 2607 1
157 381 2392 1
157 381 2408 1
157 381 2418 1
157 387 2310 1
157 404 2631 3
157 410 2051 1
157 410 2507 1
157 430 2488 1
157 440 2504 1
157 440 2520 1
157 440 2587 1
157 442 2653 1
157 443 2482 2
157 443 2506 1
157 443 2508 1
157 443 2528 2
157 443 2535 1
157 443 2729 2
157 462 2052 1
157 497 2050 1
157 509 2063 1
157 509 2072 1
157 509 2312 1
157 537 2151 6
157 537 2158 1
157 537 2280 1
157 546 2317 1
157 563 2512 1
157 596 1742 3
158 179 1567 3
158 179 1608 2
158 179 1614 2
158 179 1652 1
158 179 1710 1
158 179 2049 2
158 179 2055 2
158 179 2311 2
158 179 2475 5
158 183 1607 1
158 183 1642 2
158 186 2051 1
158 234 1606 2
158 234 1884 1
158 234 2062 1
158 234 2267 2
158 234 2271 4
158 234 2284 1
158 234 2296 1
158 234 2299 1
158 234 2649 1
158 234 2651 1
158 244 2144 1
158 244 2767 1
158 255 2050 1
158 262 2057 1
158 262 2235 1
158 262 2302 1
158 262 2509 1
158 262 2516 1
158 262 2621 1
158 262 2646 1
158 262 2648 4
158 289 2312 1
158 334 2055 1
158 351 2055 1
158 351 2143 1
158 351 2218 1
158 351 2221 3
158 351 2247 1
158 351 2272 1
158 351 2274 1
158 351 2295 1
158 351 2300 4
158 351 2650 1
158 351 2652 1
158 351 2654 1
158 351 2656 1
158 351 2663 1
158 351 2672 4
158 351 2680 2
158 351 2683 2
158 351 2690 2
158 351 2697 4
158 351 2702 8
158 351 2752 2
158 351 2763 1
158 351 2767 17
158 389 1934 1
158 389 1955 2
158 389 1961 5
158 389 1968 2
158 389 1986 1
158 389 2000 1
158 389 2029 1
158 389 2048 2
158 391 1631 1
158 391 1709 5
158 391 1754 1
158 391 1761 4
158 391 1770 12
158 391 1806 2
158 391 1810 2
158 391 1813 5
158 391 1829 2
158 391 1832 2
158 391 1840 7
158 391 1850 1
158 391 1879 3
158 391 1883 1
158 391 2239 5
158 391 2249 6
158 391 2269 1
158 391 2286 15
158 391 2302 4
158 391 2644 1
158 391 2646 1
158 407 2050 1
158 425 1834 1
158 431 2476 1
158 436 2520 1
158 436 2538 1
158 441 1622 1
158 441 1626 2
158 441 1632 3
158 441 2057 2
158 441 2146 1
158 441 2238 5
158 441 2244 11
158 441 2257 4
158 441 2265 1
158 441 2271 2
158 441 2296 3
158 441 2311 1
158 441 2475 2
158 441 2478 1
158 441 2485 1
158 453 1880 1
158 462 2226 1
158 467 2146 2
158 469 1966 1
158 469 2034 1
158 469 2036 1
158 470 1558 1
158 470 1616 1
158 470 1629 1
158 473 1882 1
158 477 2309 1
158 479 1950 1
158 479 1954 5
158 479 1962 1
158 479 1965 4
158 479 2033 1
158 479 2035 1
158 479 2056 1
158 479 2058 1
158 479 2148 1
158 479 2194 2
158 479 2272 3
158 482 2315 4
158 482 2327 1
158 482 2336 1
158 482 2341 7
158 482 2353 1
158 482 2361 2
158 482 2389 2
158 482 2395 1
158 482 2402 2
158 482 2405 1
158 482 2414 2
158 482 2418 2
158 482 2431 5
158 482 2437 4
158 482 2451 6
158 482 2458 1
158 482 2465 5
158 484 2050 1
158 485 1729 8
158 485 1738 11
158 485 1750 1
158 485 1837 7
158 487 2477 1
158 493 2651 1
158 520 2050 1
158 525 1551 2
158 525 2297 1
158 525 2299 3
158 525 2305 1
158 526 2066 13
158 526 2080 4
158 526 2086 6
158 526 2096 1
158 526 2101 4
158 526 2113 3
158 526 2117 13
158 526 2137 1
158 526 2657 2
158 556 2271 1
158 556 2288 1
158 556 2300 3
158 556 2459 1
158 558 2056 1
158 583 1983 1
158 583 2651 1
158 597 1983 1
158 597 2034 1
158 601 2651 1
158 604 2053 1
158 604 2260 3
158 604 2271 1
158 604 2278 6
158 604 2285 3
158 604 2294 3
158 604 2300 1
158 604 2302 2
158 604 2306 1
158 604 2308 1
158 604 2310 1
158 615 2293 1
159 160 2287 1
159 160 2293 1
159 160 2297 2
159 160 2302 1
159 160 2304 1
159 162 2310 1
159 164 2313 5
159 164 2319 1
159 169 1717 1
159 169 1904 1
159 169 1968 1
159 169 1970 1
159 169 1987 1
159 169 2264 1
159 170 2137 1
159 173 2289 1
159 173 2291 2
159 173 2294 6
159 173 2304 1
159 173 2306 3
159 179 1880 1
159 191 2298 1
159 191 2300 1
159 196 2286 2
159 196 2292 2
159 196 2297 4
159 196 2304 2
159 209 2248 1
159 213 1952 1
159 213 1962 1
159 213 1967 1
159 213 1991 1
159 213 1999 1
159 213 2001 1
159 213 2028 1
159 223 2325 1
159 223 2412 1
159 234 1711 1
159 238 2569 1
159 243 2247 1
159 245 1609 1
159 252 2266 1
159 254 1884 1
159 254 1888 1
159 254 1893 1
159 254 1901 1
159 254 1909 1
159 260 2312 1
159 260 2316 1
159 260 2340 1
159 260 2344 1
159 260 2358 1
159 261 2261 1
159 262 1882 1
159 278 2659 1
159 278 2661 2
159 278 2719 1
159 278 2742 1
159 278 2778 2
159 295 1610 1
159 295 1617 1
159 306 1883 1
159 318 2338 1
159 341 2338 1
159 349 2317 1
159 358 2224 1
159 374 1721 4
159 374 1727 1
159 374 1732 1
159 374 1737 3
159 374 1741 16
159 374 1762 1
159 374 1787 4
159 374 1793 2
159 374 1818 17
159 374 1837 1
159 374 1840 1
159 374 1842 1
159 374 1844 1
159 374 1856 2
159 374 1859 2
159 374 1869 9
159 411 2222 1
159 414 2226 5
159 415 1711 1
159 415 1892 1
159 415 1902 2
159 415 1905 1
159 415 1951 1
159 415 1967 1
159 415 1970 1
159 415 1981 1
159 415 2003 1
159 415 2012 1
159 415 2244 3
159 415 2248 2
159 415 2252 1
159 415 2254 1
159 418 1711 1
159 418 2646 1
159 435 1906 1
159 436 2224 1
159 437 2227 1
159 437 2403 1
159 446 2490 1
159 446 2601 1
159 447 1950 1
159 469 2049 1
159 480 2339 1
159 492 2483 1
159 498 1967 2
159 498 1999 1
159 504 2223 1
159 510 2107 1
159 510 2188 1
159 510 2209 1
159 510 2218 2
159 519 1622 1
159 528 1938 1
159 533 2217 1
159 561 2475 1
159 564 2217 1
159 572 2485 1
159 572 2488 3
159 572 2493 4
159 572 2507 1
159 572 2509 1
159 572 2523 1
159 572 2540 1
159 572 2544 1
159 572 2546 1
159 572 2554 1
159 572 2565 2
159 572 2612 3
159 572 2620 4
159 572 2633 1
159 572 2636 2
159 572 2639 2
159 599 2111 3
159 599 2115 1
159 599 2122 2
159 599 2145 2
159 599 2148 1
159 599 2191 1
159 599 2202 1
159 602 2338 1
159 602 2450 1
159 606 2323 1
160 173 1608 1
160 173 1611 1
160 173 1613 9
160 173 1632 1
160 173 1637 1
160 173 1640 2
160 173 1644 3
160 173 1648 2
160 173 1651 5
160 173 1657 2
160 173 1666 22
160 173 1689 1
160 173 1693 1
160 173 1695 1
160 173 1698 11
160 173 2053 2
160 173 2229 13
160 173 2243 4
160 173 2248 1
160 173 2255 1
160 173 2261 2
160 173 2264 2
160 173 2267 2
160 173 2272 4
160 173 2277 1
160 173 2279 2
160 173 2282 1
160 173 2288 1
160 173 2297 2
160 173 2301 4
160 178 2778 2
160 179 2218 1
160 186 2223 2
160 187 2592 1
160 191 2485 1
160 192 2055 1
160 192 2650 1
160 196 2221 1
160 196 2223 3
160 196 2227 1
160 196 2229 1
160 196 2232 6
160 196 2239 1
160 196 2242 1
160 196 2285 1
160 196 2287 4
160 196 2293 5
160 196 2299 1
160 196 2302 1
160 196 2487 2
160 196 2515 2
160 196 2593 5
160 198 2109 1
160 198 2117 1
160 198 2161 14
160 198 2184 2
160 215 2649 1
160 218 2312 1
160 238 2335 1
160 250 2403 1
160 252 2225 1
160 282 2782 1
160 300 1933 3
160 300 1938 1
160 300 1964 1
160 300 1979 1
160 303 2070 2
160 303 2098 1
160 303 2124 1
160 303 2132 1
160 303 2134 1
160 303 2136 1
160 303 2142 12
160 303 2156 3
160 303 2177 1
160 303 2180 3
160 326 2226 2
160 348 1610 1
160 348 1695 1
160 348 1699 1
160 348 1702 2
160 348 1705 1
160 349 2055 1
160 361 1749 1
160 361 1767 1
160 361 1772 1
160 361 1774 1
160 368 2335 1
160 370 2309 1
160 387 2226 1
160 407 2221 1
160 410 1711 1
160 429 2276 1
160 464 2276 1
160 481 2508 1
160 481 2510 2
160 526 2220 1
160 548 2185 1
160 564 2055 1
160 564 2190 1
160 590 1608 2
160 590 1617 1
160 596 2226 1
160 610 2224 1
161 194 1686 1
161 203 1686 1
161 204 1667 1
161 212 2127 1
161 223 1654 1
161 223 1659 2
161 223 1663 1
161 223 1678 1
161 223 1689 4
161 223 1695 2
161 223 1698 1
161 223 1700 1
161 237 1976 1
161 241 2153 1
161 241 2158 10
161 241 2177 18
161 241 2196 2
161 241 2199 3
161 241 2206 1
161 241 2214 15
161 241 2230 6
161 241 2237 4
161 241 2243 1
161 241 2245 11
161 241 2259 2
161 241 2264 3
161 241 2268 1
161 241 2275 3
161 241 2282 1
161 241 2284 5
161 241 2290 1
161 241 2294 4
161 241 2300 2
161 241 2303 2
161 241 2306 1
161 241 2308 1
161 241 2311 1
161 242 1710 1
161 266 1980 1
161 295 1895 1
161 299 2047 1
161 333 1686 1
161 333 1871 1
161 343 1685 2
161 360 2352 1
161 360 2356 1
161 374 2125 1
161 374 2652 1
161 375 2064 2
161 375 2067 1
161 375 2073 1
161 406 1955 1
161 429 2649 1
161 504 1978 1
161 504 1980 1
161 504 2000 1
161 546 2146 1
162 166 2698 1
162 166 2702 2
162 166 2705 5
162 166 2712 1
162 166 2730 3
162 166 2739 1
162 166 2741 1
162 166 2768 1
162 173 1685 1
162 173 1694 1
162 186 2053 1
162 186 2055 1
162 197 2458 1
162 197 2462 2
162 197 2474 2
162 202 2658 1
162 203 2651 1
162 228 2251 1
162 240 2658 1
162 252 1607 2
162 252 1638 1
162 252 1640 1
162 252 1681 1
162 255 2205 1
162 255 2218 1
162 261 2276 1
162 274 2237 4
162 286 2583 1
162 295 2651 1
162 295 2656 1
162 295 2767 1
162 328 2098 1
162 342 2488 1
162 342 2491 1
162 342 2511 1
162 342 2529 1
162 342 2534 1
162 342 2545 1
162 342 2556 1
162 342 2608 2
162 342 2611 2
162 342 2614 3
162 342 2637 1
162 347 1737 1
162 347 1822 1
162 347 1832 1
162 376 1738 2
162 376 1745 3
162 376 1777 1
162 376 1787 6
162 376 1795 1
162 376 1798 3
162 376 1809 1
162 419 2782 1
162 421 2648 1
162 431 2228 1
162 435 2484 1
162 435 2487 1
162 435 2489 1
162 435 2492 1
162 435 2494 6
162 435 2545 9
162 435 2556 13
162 435 2623 1
162 435 2625 1
162 435 2628 2
162 435 2636 1
162 435 2638 5
162 453 1894 1
162 455 1773 1
162 463 2235 3
162 463 2240 1
162 463 2242 7
162 463 2250 12
162 463 2265 5
162 473 2052 1
162 473 2055 1
162 484 2328 1
162 484 2333 1
162 484 2335 1
162 484 2402 1
162 484 2420 1
162 484 2472 1
162 492 2668 1
162 492 2680 1
162 523 2309 1
162 523 2311 1
162 539 2491 1
162 540 2340 1
162 557 1985 1
162 557 2059 3
162 557 2064 1
162 557 2102 1
162 557 2208 1
162 557 2214 1
162 590 1600 1
162 601 2049 1
162 610 2055 1
163 167 2648 1
163 168 2223 2
163 189 2128 1
163 195 2314 1
163 201 2647 6
163 226 2188 1
163 226 2205 2
163 245 2041 1
163 264 2430 1
163 264 2481 1
163 288 1887 1
163 298 2316 1
163 324 2653 1
163 326 2311 1
163 330 2485 1
163 366 2497 1
163 382 1891 1
163 382 1894 1
163 382 1897 2
163 382 1902 1
163 382 1962 1
163 382 1977 1
163 382 1980 1
163 382 2037 1
163 382 2046 1
163 383 2252 1
163 383 2393 1
163 395 2649 1
163 401 2312 1
163 402 2294 1
163 408 2053 1
163 441 1887 1
163 442 1913 1
163 442 1994 1
163 442 2222 2
163 460 2310 1
163 505 2651 1
163 522 1880 1
163 526 2035 1
163 534 2054 1
163 539 2309 1
163 547 2220 1
163 547 2226 5
163 547 2233 4
163 547 2239 2
163 547 2246 2
163 547 2249 1
163 547 2257 4
163 547 2264 1
163 547 2276 1
163 547 2282 1
163 547 2290 1
163 547 2294 2
163 547 2297 4
163 547 2303 7
163 560 1890 2
163 560 2013 1
163 560 2034 1
163 595 2311 1
163 599 2053 1
164 167 2303 1
164 178 1590 1
164 178 2458 6
164 178 2471 1
164 189 2049 1
164 189 2059 1
164 189 2085 5
164 189 2098 1
164 189 2100 1
164 189 2189 1
164 189 2328 1
164 189 2339 1
164 189 2347 1
164 189 2402 1
164 189 2468 1
164 189 2473 2
164 189 2476 1
164 192 2054 1
164 192 2650 1
164 194 1890 1
164 198 2034 1
164 199 1601 1
164 201 2051 1
164 208 2251 1
164 212 1883 1
164 212 2224 2
164 212 2229 1
164 212 2231 1
164 219 2055 1
164 226 1882 1
164 226 2102 1
164 226 2111 1
164 226 2113 2
164 226 2131 1
164 226 2137 1
164 226 2157 1
164 226 2332 1
164 243 2234 1
164 256 2309 1
164 260 2312 1
164 260 2481 3
164 260 2486 1
164 260 2648 2
164 260 2656 1
164 264 2218 1
164 292 2147 1
164 295 2486 1
164 296 2291 1
164 298 2291 1
164 298 2297 1
164 298 2300 1
164 306 1707 3
164 306 2137 1
164 306 2192 1
164 306 2201 1
164 306 2209 1
164 346 2051 1
164 346 2054 1
164 346 2056 1
164 349 2148 1
164 351 2054 1
164 357 1889 1
164 357 2655 1
164 361 2485 1
164 365 2639 1
164 368 1951 1
164 368 2023 2
164 368 2030 2
164 410 2279 1
164 410 2299 1
164 414 2273 1
164 414 2277 2
164 414 2293 1
164 428 1890 5
164 428 1897 6
164 428 1904 3
164 428 1909 1
164 428 1912 3
164 428 1916 10
164 428 1937 1
164 428 1941 7
164 428 2031 1
164 428 2036 11
164 432 2477 1
164 443 2301 1
164 445 2054 1
164 446 1887 1
164 455 1787 1
164 455 1795 1
164 455 1844 1
164 455 1856 1
164 455 1878 1
164 464 2034 1
164 471 2049 1
164 475 2492 1
164 475 2640 1
164 476 2147 1
164 490 2638 2
164 497 2265 2
164 497 2299 1
164 553 1883 1
164 563 2320 1
164 569 2638 1
164 584 2221 1
164 584 2255 1
164 609 1574 1
164 609 1585 2
164 609 2126 1
164 609 2183 2
164 609 2188 2
164 609 2194 3
164 609 2205 1
166 187 2659 1
166 191 2654 1
166 191 2662 3
166 191 2669 5
166 191 2677 4
166 193 1887 1
166 200 2112 1
166 200 2116 2
166 202 2737 1
166 210 1920 3
166 210 1929 1
166 210 1931 1
166 210 1947 1
166 210 1960 2
166 210 1987 1
166 210 1997 1
166 210 1999 1
166 210 2005 1
166 210 2010 2
166 210 2015 1
166 213 1555 1
166 213 1572 8
166 213 1581 3
166 213 1585 6
166 213 1594 1
166 213 1601 1
166 213 1610 1
166 213 1612 2
166 213 1624 1
166 213 1626 1
166 213 1628 4
166 213 1633 1
166 213 1635 1
166 213 1639 1
166 213 1645 2
166 213 1648 3
166 213 1655 1
166 213 1659 1
166 213 1661 1
166 213 1666 1
166 213 1693 2
166 213 1696 1
166 213 1698 1
166 213 1700 6
166 214 2049 1
166 243 2050 1
166 249 2074 2
166 249 2078 3
166 249 2082 1
166 259 2650 1
166 288 2316 1
166 294 2318 2
166 294 2363 1
166 294 2380 2
166 294 2388 3
166 300 1711 1
166 300 2303 1
166 310 2325 12
166 310 2347 1
166 310 2371 1
166 310 2378 2
166 310 2398 6
166 310 2405 1
166 310 2410 2
166 310 2413 4
166 310 2490 2
166 310 2523 1
166 320 1574 1
166 320 1581 1
166 320 1586 2
166 320 1590 2
166 320 1610 2
166 320 1618 2
166 320 1622 2
166 320 1670 1
166 320 1688 1
166 320 1691 1
166 320 1709 1
166 363 2052 1
166 370 2283 1
166 376 2505 1
166 403 2317 1
166 403 2488 1
166 413 2051 1
166 414 2726 2
166 418 2048 1
166 420 2512 1
166 442 1894 1
166 442 1906 1
166 442 1911 20
166 442 1932 2
166 442 1936 1
166 442 1938 2
166 442 1941 7
166 442 1949 7
166 442 1958 3
166 442 1963 6
166 442 1971 6
166 442 1978 10
166 442 1990 10
166 442 2006 1
166 442 2009 1
166 442 2012 1
166 442 2014 12
166 442 2027 3
166 442 2038 2
166 442 2043 1
166 444 2316 1
166 444 2478 1
166 448 2200 1
166 448 2277 1
166 455 2649 1
166 492 2761 2
166 500 1890 3
166 500 1895 1
166 500 1935 2
166 500 1987 1
166 500 2032 1
166 500 2037 1
166 503 2073 5
166 522 2138 2
166 522 2505 1
166 527 1712 1
166 554 1935 1
166 554 1938 1
166 554 2003 1
166 554 2027 1
166 554 2039 1
166 554 2497 1
166 554 2500 2
166 554 2503 1
166 554 2509 6
166 554 2524 1
166 554 2526 4
166 554 2534 2
166 554 2537 1
166 554 2540 2
166 554 2543 1
166 554 2545 1
166 554 2549 1
166 554 2567 1
166 554 2571 6
166 554 2579 12
166 554 2593 4
166 554 2598 4
166 554 2608 1
166 554 2616 4
166 554 2622 1
166 560 1936 1
166 560 1941 1
166 560 1951 1
166 560 1996 1
166 560 2038 1
166 560 2043 1
166 568 2655 1
166 568 2657 1
166 569 2134 1
166 579 1715 2
166 586 1888 1
166 586 1909 1
166 587 2318 1
166 587 2523 1
166 587 2548 1
166 587 2636 1
166 587 2638 1
166 587 2640 2
166 587 2643 4
166 593 2144 1
167 170 2188 1
167 175 1590 1
167 175 1628 1
167 175 1646 2
167 175 1654 2
167 175 1677 3
167 177 2502 1
167 177 2519 4
167 193 2607 1
167 201 2648 1
167 201 2758 1
167 203 2243 2
167 208 2055 1
167 219 1712 1
167 219 2216 1
167 223 2059 2
167 223 2062 1
167 223 2070 3
167 223 2139 1
167 223 2170 1
167 223 2189 1
167 223 2192 3
167 223 2196 5
167 223 2202 1
167 223 2210 2
167 226 2649 1
167 262 2310 1
167 265 2722 1
167 276 1549 1
167 276 1709 1
167 277 2648 1
167 279 2649 1
167 279 2715 1
167 279 2757 3
167 279 2761 1
167 281 2705 1
167 281 2769 1
167 288 1536 1
167 298 2227 1
167 298 2231 2
167 301 2738 1
167 314 1757 1
167 314 1769 1
167 314 1771 3
167 314 1855 1
167 314 1932 1
167 317 1883 3
167 317 1889 2
167 317 2049 1
167 318 2647 1
167 321 1538 1
167 328 2714 1
167 328 2724 1
167 334 2218 1
167 351 2310 2
167 354 1553 1
167 366 2660 5
167 366 2669 1
167 366 2772 1
167 366 2777 1
167 383 2241 2
167 383 2652 1
167 395 2649 1
167 400 2759 1
167 421 1713 1
167 429 2680 1
167 429 2716 1
167 431 2475 1
167 432 2281 1
167 432 2287 1
167 437 2287 1
167 437 2519 1
167 437 2530 1
167 438 2400 1
167 442 2702 1
167 443 2294 1
167 452 2711 1
167 452 2733 3
167 462 2706 1
167 465 2710 1
167 465 2769 4
167 465 2774 2
167 474 2688 1
167 474 2761 1
167 474 2765 1
167 487 2324 3
167 487 2369 2
167 487 2372 4
167 492 2086 1
167 497 1715 1
167 497 1718 2
167 497 1722 4
167 497 1881 1
167 497 1890 1
167 497 2272 1
167 497 2677 1
167 497 2745 1
167 497 2757 1
167 497 2772 2
167 507 2646 1
167 510 1889 1
167 510 1972 2
167 510 2021 1
167 523 2727 1
167 523 2729 1
167 533 2548 1
167 533 2553 1
167 533 2559 1
167 533 2624 1
167 533 2628 1
167 533 2634 3
167 536 2684 1
167 543 2670 2
167 543 2674 1
167 543 2676 1
167 543 2680 4
167 543 2685 3
167 543 2689 1
167 543 2691 1
167 543 2699 2
167 543 2703 1
167 543 2707 1
167 543 2709 1
167 543 2765 1
167 599 2185 1
167 603 2327 1
167 603 2329 4
167 603 2335 1
167 603 2364 1
167 603 2367 5
167 603 2374 1
167 603 2376 3
167 603 2395 1
167 603 2397 2
167 603 2401 1
167 603 2406 1
167 603 2465 1
168 170 2292 1
168 198 2719 6
168 198 2726 1
168 219 2579 1
168 219 2642 1
168 244 1718 8
168 244 1727 7
168 244 1736 1
168 244 1738 3
168 244 1742 11
168 244 1754 7
168 244 1764 4
168 244 1770 3
168 244 1774 1
168 244 1778 3
168 244 1784 10
168 244 1795 3
168 244 1799 5
168 244 1805 30
168 244 1839 18
168 244 1858 1
168 244 1866 5
168 244 1872 6
168 289 1924 1
168 289 2284 1
168 307 1880 1
168 315 2282 1
168 324 2660 1
168 324 2728 1
168 324 2730 1
168 324 2732 2
168 324 2735 2
168 324 2763 1
168 324 2780 1
168 354 2486 2
168 354 2648 2
168 358 2047 1
168 363 1592 1
168 375 2479 1
168 383 2295 3
168 383 2300 1
168 383 2304 4
168 383 2486 6
168 383 2599 1
168 383 2639 3
168 414 1925 4
168 431 2486 6
168 432 2229 1
168 442 2226 1
168 451 1600 1
168 451 1648 1
168 451 1679 1
168 451 1694 16
168 459 2127 1
168 466 2579 1
168 466 2584 1
168 466 2602 1
168 466 2611 2
168 466 2614 1
168 473 2324 1
168 473 2436 1
168 473 2454 1
168 519 2639 5
168 530 2288 1
168 530 2294 1
168 530 2666 1
168 530 2755 1
168 534 2080 1
168 534 2176 1
168 557 2577 1
168 565 1884 1
168 565 1964 1
168 565 1999 4
168 565 2009 2
168 565 2282 1
168 565 2284 1
168 565 2593 1
168 565 2603 1
168 565 2612 1
168 565 2619 1
168 565 2625 1
168 565 2633 2
168 566 2301 1
168 566 2488 1
168 566 2611 1
168 566 2637 1
168 582 2242 2
168 582 2245 1
168 582 2254 1
168 603 2273 1
169 185 2479 1
169 191 2309 1
169 191 2478 1
169 194 2105 1
169 203 2238 1
169 204 2327 1
169 206 2095 1
169 213 1652 1
169 213 1972 1
169 213 1992 1
169 213 2021 1
169 219 1669 1
169 223 2261 1
169 223 2281 1
169 223 2295 1
169 234 2284 2
169 234 2302 1
169 252 1886 1
169 252 1888 1
169 252 1894 1
169 260 1826 1
169 260 1845 2
169 276 1886 1
169 281 1894 1
169 285 1990 1
169 298 2218 1
169 300 1686 1
169 302 2113 1
169 306 2220 1
169 312 1717 1
169 342 2269 1
169 352 2654 1
169 360 2140 1
169 364 1907 1
169 364 2544 1
169 365 1547 2
169 365 1550 14
169 365 1565 1
169 365 1568 14
169 365 1584 15
169 365 1600 1
169 365 1602 7
169 365 1612 1
169 365 1616 2
169 365 1637 1
169 365 1649 1
169 365 1653 3
169 365 1663 1
169 365 1666 1
169 365 1668 1
169 365 1672 3
169 365 1678 1
169 365 1681 1
169 365 1709 1
169 365 2112 1
169 367 2217 2
169 367 2220 1
169 377 2544 1
169 415 1952 1
169 415 1985 1
169 415 2277 1
169 415 2293 1
169 415 2296 1
169 415 2303 1
169 421 2329 1
169 421 2331 2
169 421 2334 1
169 421 2338 5
169 421 2352 1
169 421 2366 1
169 421 2368 1
169 421 2374 3
169 421 2380 1
169 421 2389 1
169 421 2411 1
169 429 2218 1
169 429 2220 1
169 435 1893 2
169 435 1909 1
169 438 1715 1
169 452 2221 1
169 461 2165 2
169 461 2215 1
169 477 2608 1
169 477 2614 3
169 477 2618 1
169 477 2620 2
169 498 1880 1
169 498 1886 1
169 498 1889 1
169 498 1891 1
169 498 1959 1
169 498 1978 1
169 498 1980 1
169 498 1986 1
169 498 2003 1
169 498 2017 1
169 498 2030 1
169 498 2522 1
169 498 2564 1
169 498 2570 1
169 498 2578 1
169 498 2590 1
169 498 2630 1
169 498 2634 2
169 498 2637 2
169 498 2640 1
169 498 2642 2
169 498 2645 1
169 515 1886 1
169 515 1888 1
169 521 2259 1
169 521 2265 1
169 521 2281 1
169 522 2099 1
169 532 1911 1
169 539 2279 1
169 541 2146 1
169 543 2484 1
169 584 2255 1
169 594 2088 1
169 602 2096 1
169 607 2549 1
169 607 2563 1
169 607 2597 1
169 607 2636 1
170 176 2692 1
170 185 2053 2
170 185 2056 2
170 185 2233 1
170 185 2239 6
170 185 2256 1
170 196 2217 1
170 198 2431 1
170 198 2477 1
170 198 2652 1
170 219 2485 1
170 219 2488 1
170 219 2491 1
170 223 1922 1
170 223 1952 1
170 223 1957 1
170 223 1989 2
170 223 1992 2
170 223 1996 3
170 223 2000 9
170 223 2011 6
170 223 2028 1
170 223 2030 1
170 223 2032 2
170 223 2043 1
170 223 2192 1
170 235 2272 1
170 237 2583 1
170 237 2590 3
170 237 2596 1
170 237 2633 1
170 248 2643 1
170 266 2246 1
170 266 2249 2
170 266 2255 1
170 307 1877 1
170 307 2476 1
170 310 1899 1
170 315 2495 1
170 354 2611 1
170 383 2271 1
170 383 2287 1
170 421 2229 7
170 421 2237 2
170 421 2243 4
170 421 2258 1
170 431 2611 1
170 434 2218 1
170 464 2654 1
170 464 2657 1
170 464 2659 1
170 464 2662 1
170 464 2668 1
170 464 2692 1
170 464 2696 2
170 464 2699 1
170 464 2703 2
170 464 2706 1
170 464 2708 1
170 464 2710 1
170 464 2725 7
170 464 2740 1
170 464 2746 2
170 464 2754 2
170 464 2757 2
170 464 2762 3
170 464 2775 1
170 466 2485 1
170 466 2488 1
170 466 2640 1
170 466 2642 1
170 472 1711 1
170 472 2782 1
170 487 2263 1
170 548 2189 1
170 557 2054 1
170 557 2057 1
170 557 2268 2
170 557 2277 2
170 557 2492 1
170 557 2572 1
170 557 2609 2
170 557 2613 1
170 557 2644 4
170 566 2277 1
170 578 1802 1
170 578 1873 1
170 578 1890 1
170 578 2324 2
170 578 2327 2
170 578 2431 1
170 582 2286 1
170 591 2685 1
170 599 2208 1
171 176 2317 1
171 180 1678 1
171 187 2523 1
171 187 2527 2
171 187 2531 1
171 187 2533 1
171 187 2559 1
171 191 2602 1
171 196 2649 1
171 201 2053 1
171 205 2053 1
171 225 1716 1
171 252 2057 1
171 252 2062 2
171 252 2077 6
171 252 2095 2
171 252 2100 5
171 252 2106 1
171 252 2111 3
171 252 2119 1
171 252 2121 1
171 252 2127 1
171 252 2133 2
171 252 2137 2
171 252 2140 3
171 252 2144 1
171 252 2191 1
171 252 2195 4
171 252 2208 1
171 258 2314 1
171 268 2231 1
171 268 2523 1
171 278 1712 1
171 300 1750 7
171 300 1758 1
171 300 1767 2
171 300 1773 3
171 300 1779 1
171 300 1781 2
171 300 1785 3
171 300 1789 2
171 300 1800 1
171 300 1816 1
171 300 1827 1
171 300 1832 1
171 352 2234 1
171 360 1724 1
171 360 1737 1
171 360 1854 1
171 362 2052 2
171 370 2701 1
171 372 2286 1
171 374 2322 1
171 374 2426 1
171 374 2445 1
171 374 2456 1
171 435 2291 1
171 464 2628 3
171 464 2644 2
171 481 1927 1
171 481 2049 1
171 485 2056 1
171 489 2523 1
171 489 2530 1
171 504 2072 3
171 504 2076 3
171 504 2087 2
171 504 2090 5
171 504 2096 3
171 504 2139 1
171 504 2144 7
171 504 2152 1
171 504 2154 1
171 504 2156 1
171 504 2163 1
171 555 1885 1
171 598 1750 1
171 598 1783 1
171 598 1795 1
171 598 1803 2
171 598 1807 2
171 598 1832 1
171 609 2465 1
171 612 2304 1
171 612 2507 1
171 612 2551 1
171 612 2642 2
171 612 2645 1
172 181 1817 16
172 181 1838 6
172 181 1860 3
172 181 1871 1
172 188 2563 1
172 188 2621 1
172 190 1899 1
172 190 1912 1
172 197 1888 1
172 197 1890 1
172 197 1892 1
172 197 1974 1
172 197 1999 2
172 197 2045 1
172 197 2317 1
172 221 2160 2
172 221 2163 1
172 221 2165 1
172 221 2168 1
172 221 2170 4
172 221 2175 3
172 221 2179 28
172 221 2208 1
172 221 2212 12
172 221 2225 8
172 221 2234 2
172 221 2238 4
172 221 2243 11
172 221 2255 8
172 221 2264 5
172 221 2270 6
172 221 2282 22
172 221 2306 1
172 221 2308 1
172 248 2106 3
172 276 1982 1
172 281 1967 1
172 346 2143 1
172 348 1907 1
172 358 2344 1
172 358 2362 2
172 358 2421 1
172 358 2485 1
172 364 1970 1
172 371 2088 1
172 371 2104 1
172 371 2107 1
172 372 2041 1
172 375 2317 1
172 375 2339 1
172 384 2331 2
172 396 2648 1
172 409 1898 1
172 409 1902 1
172 409 1907 5
172 409 1964 2
172 409 1983 1
172 409 2027 2
172 430 2581 1
172 430 2583 1
172 430 2598 1
172 430 2605 3
172 430 2629 1
172 440 2746 1
172 440 2755 1
172 483 2041 5
172 486 2312 1
172 486 2316 1
172 506 1887 1
172 506 1890 1
172 506 2038 2
172 507 2126 1
172 534 1910 1
172 548 2666 1
172 548 2670 1
172 548 2743 1
172 548 2758 5
172 566 2474 1
172 576 2480 1
173 176 1719 8
173 176 1728 1
173 176 1733 3
173 176 1737 3
173 176 1745 2
173 176 1757 6
173 176 1765 6
173 176 1772 2
173 176 1780 1
173 176 1782 1
173 176 1787 2
173 176 1790 1
173 176 1793 3
173 176 1799 4
173 176 1804 2
173 176 1817 4
173 176 1822 18
173 176 1841 1
173 176 1843 7
173 176 1851 5
173 176 1857 1
173 176 1861 1
173 176 1864 1
173 176 1868 2
173 176 1872 1
173 176 1874 6
173 178 2483 2
173 195 2102 5
173 195 2110 1
173 195 2112 2
173 195 2135 2
173 195 2141 1
173 195 2164 1
173 195 2166 1
173 195 2176 1
173 195 2216 1
173 196 2264 1
173 196 2297 1
173 196 2299 4
173 196 2309 1
173 212 2650 1
173 219 2312 2
173 223 2058 1
173 252 1815 1
173 259 2057 1
173 259 2655 1
173 270 1842 1
173 291 1815 1
173 300 2314 1
173 347 2483 1
173 348 1606 1
173 348 1638 1
173 348 1647 4
173 348 1653 2
173 348 1670 3
173 348 1681 1
173 348 1684 1
173 348 1686 8
173 361 1889 2
173 361 1894 2
173 368 2561 1
173 375 1882 1
173 395 2650 1
173 400 2219 1
173 408 2453 2
173 408 2470 1
173 432 2650 1
173 442 2223 2
173 443 2225 3
173 504 1773 1
173 504 1795 1
173 574 2651 1
173 590 1606 1
173 590 1641 1
173 590 1679 1
173 591 1791 1
173 599 2311 1
173 609 2264 1
173 615 2651 1
173 616 1718 1
174 181 1901 2
174 181 1950 1
174 181 2024 1
174 181 2128 1
174 190 1721 1
174 205 2058 1
174 215 1714 1
174 215 2101 1
174 215 2112 1
174 215 2114 2
174 215 2117 3
174 215 2123 2
174 215 2129 1
174 215 2135 1
174 215 2141 1
174 215 2143 2
174 215 2146 2
174 215 2151 1
174 215 2271 1
174 215 2278 1
174 215 2281 1
174 215 2287 1
174 215 2303 2
174 243 1715 1
174 258 1893 6
174 258 1900 2
174 258 1904 1
174 258 2041 1
174 258 2044 2
174 258 2049 3
174 258 2061 3
174 258 2065 1
174 264 2487 1
174 275 2068 1
174 275 2494 1
174 276 2032 1
174 315 1720 1
174 325 2311 1
174 371 1894 3
174 371 2025 1
174 387 1622 1
174 409 1629 2
174 409 1633 3
174 409 1638 2
174 409 1641 9
174 409 1653 4
174 409 1658 1
174 409 1660 7
174 409 1668 3
174 409 1672 1
174 409 1674 3
174 409 1678 16
174 409 1696 8
174 409 1706 4
174 409 1890 1
174 409 2041 2
174 422 2234 1
174 427 2490 1
174 433 1714 6
174 433 2119 1
174 433 2124 1
174 433 2128 1
174 433 2136 1
174 433 2145 1
174 433 2276 7
174 433 2309 1
174 433 2488 2
174 444 1893 1
174 460 1950 1
174 497 2491 1
174 507 2234 1
174 514 2006 1
174 514 2013 1
174 514 2026 1
174 534 1990 1
174 534 1995 1
174 534 2001 1
174 534 2006 1
174 534 2013 1
174 534 2016 1
174 534 2026 1
174 534 2030 1
174 540 2201 2
174 546 2287 1
174 546 2306 1
174 574 2021 1
174 580 2283 4
174 587 1710 1
174 603 1788 1
174 603 1792 2
174 603 1879 1
174 603 2065 2
174 614 2271 1
175 184 2278 1
175 184 2288 2
175 184 2291 1
175 201 2483 1
175 223 2647 1
175 226 2312 1
175 231 2062 1
175 231 2075 1
175 247 2067 1
175 276 1576 2
175 279 2330 2
175 279 2333 1
175 279 2336 1
175 279 2338 4
175 279 2440 2
175 301 1964 1
175 301 1966 1
175 301 1988 6
175 301 1996 1
175 301 2005 1
175 301 2007 1
175 301 2011 7
175 301 2022 2
175 301 2025 1
175 301 2027 7
175 301 2035 1
175 318 1880 1
175 321 1547 1
175 324 1577 1
175 344 1577 1
175 349 2390 1
175 354 1577 2
175 357 1577 1
175 357 2312 1
175 363 1741 1
175 363 1743 1
175 363 1745 1
175 363 1749 2
175 363 1753 2
175 363 1759 1
175 363 1766 2
175 363 1770 1
175 363 1779 1
175 363 1829 5
175 363 1835 1
175 363 1841 1
175 363 1848 2
175 363 1856 2
175 363 1861 1
175 363 1868 3
175 363 1874 1
175 363 1877 1
175 363 1879 1
175 366 2057 1
175 366 2070 2
175 366 2107 1
175 366 2111 1
175 366 2120 1
175 366 2122 1
175 366 2131 1
175 366 2137 1
175 366 2149 1
175 372 2553 1
175 372 2555 3
175 372 2559 1
175 372 2562 1
175 372 2575 2
175 377 2064 1
175 383 2050 3
175 398 1751 2
175 398 2429 1
175 405 1720 1
175 406 2486 1
175 409 1740 1
175 409 1832 1
175 409 1843 1
175 411 2311 1
175 412 2117 1
175 437 2330 1
175 437 2336 1
175 437 2341 2
175 437 2383 1
175 437 2392 1
175 437 2404 1
175 437 2418 1
175 437 2424 1
175 437 2430 1
175 437 2436 1
175 437 2465 1
175 466 2063 1
175 469 2052 1
175 470 2344 2
175 470 2418 1
175 471 2344 3
175 471 2441 1
175 477 2345 1
175 483 2110 3
175 483 2648 1
175 483 2650 5
175 495 1929 1
175 497 2052 1
175 499 2310 1
175 503 1983 1
175 503 2494 1
175 503 2551 1
175 503 2555 1
175 503 2579 1
175 503 2659 1
175 503 2680 1
175 514 1770 1
175 514 1792 1
175 522 2311 1
175 525 1828 1
175 528 2062 1
175 528 2068 1
175 546 2333 1
175 548 1792 1
175 548 1801 1
175 557 1789 2
175 557 1799 1
175 566 2050 1
175 575 2652 1
175 576 1744 1
175 587 1781 1
175 587 1880 1
175 597 1843 1
175 597 2482 1
175 618 2050 1
176 181 2036 1
176 183 2267 5
176 225 1888 1
176 225 1890 3
176 225 1976 1
176 225 1978 1
176 225 2041 1
176 225 2043 2
176 225 2047 1
176 225 2049 1
176 229 1577 1
176 229 1653 1
176 250 1887 2
176 250 1894 1
176 250 1896 2
176 250 1900 1
176 250 1906 1
176 250 1909 2
176 250 1914 1
176 250 1967 1
176 250 1976 1
176 250 2023 1
176 250 2028 1
176 250 2030 1
176 250 2044 2
176 250 2047 1
176 250 2050 1
176 250 2053 1
176 252 1842 1
176 255 2309 1
176 266 2273 1
176 270 1723 1
176 270 1734 3
176 270 1738 1
176 270 1747 1
176 270 1760 2
176 270 1819 1
176 270 2114 3
176 270 2118 1
176 270 2120 1
176 270 2128 1
176 270 2132 1
176 270 2148 1
176 270 2163 1
176 270 2165 9
176 270 2175 1
176 270 2178 1
176 270 2181 4
176 270 2197 1
176 270 2338 1
176 270 2341 1
176 270 2388 1
176 270 2412 1
176 273 1815 1
176 273 1880 1
176 273 2048 1
176 291 1715 3
176 291 2383 1
176 299 2315 1
176 307 2171 1
176 310 2068 2
176 310 2106 1
176 310 2128 1
176 315 1966 1
176 329 2197 1
176 333 2419 1
176 333 2642 1
176 343 2184 3
176 345 2037 1
176 352 2228 1
176 352 2298 1
176 353 2035 1
176 362 1590 1
176 368 2101 3
176 368 2114 1
176 368 2119 1
176 368 2132 1
176 368 2151 3
176 368 2156 2
176 368 2161 1
176 368 2163 1
176 368 2165 4
176 368 2187 4
176 368 2215 1
176 368 2317 1
176 371 2562 1
176 411 2320 1
176 411 2332 1
176 411 2347 1
176 416 2450 1
176 417 2096 1
176 417 2105 5
176 417 2111 1
176 417 2207 3
176 417 2221 1
176 420 2287 1
176 420 2290 1
176 428 2234 3
176 428 2243 1
176 428 2253 1
176 428 2258 1
176 428 2263 1
176 435 2317 1
176 439 1597 1
176 439 1798 1
176 439 2227 10
176 439 2238 2
176 439 2242 4
176 439 2247 1
176 439 2249 4
176 439 2254 7
176 439 2263 4
176 439 2312 1
176 442 2320 1
176 448 1584 4
176 448 1589 3
176 448 1593 3
176 448 1597 1
176 455 2138 1
176 455 2140 1
176 455 2142 1
176 455 2144 5
176 457 1570 1
176 457 1783 1
176 457 1942 1
176 467 2308 1
176 496 2121 2
176 496 2132 1
176 504 1714 2
176 505 1592 1
176 509 1892 1
176 509 1975 1
176 509 2021 2
176 528 1972 1
176 528 2018 1
176 528 2033 1
176 532 2625 1
176 564 1598 1
176 564 1600 48
176 564 1649 61
176 571 1570 1
176 572 1600 1
176 572 1606 1
176 572 1630 4
176 572 1636 11
176 572 1648 1
176 572 1650 1
176 572 1680 1
176 572 1683 1
176 572 1696 1
176 578 2221 1
176 578 2223 1
176 578 2226 1
176 586 2428 1
176 586 2484 1
176 591 1713 1
176 591 1846 1
176 604 1885 1
176 604 1887 1
176 612 2122 1
176 612 2142 1
176 612 2145 1
176 612 2201 1
176 612 2203 1
176 612 2205 4
176 613 2456 1
177 181 1907 1
177 197 1662 1
177 197 1722 1
177 197 1725 1
177 197 1727 1
177 197 1729 8
177 197 1738 4
177 197 1744 1
177 197 1747 1
177 197 1750 1
177 197 1756 1
177 197 1759 5
177 197 1766 1
177 197 1770 2
177 197 1774 6
177 197 1781 1
177 197 1795 1
177 197 1812 1
177 197 1821 19
177 197 1844 1
177 197 1847 1
177 197 1849 3
177 197 1867 1
177 197 1869 1
177 197 1871 8
177 247 2055 2
177 265 1699 2
177 281 1690 1
177 309 2143 1
177 315 2016 1
177 321 2017 1
177 328 2319 1
177 353 2190 1
177 353 2198 1
177 353 2201 2
177 353 2204 8
177 353 2214 2
177 353 2217 3
177 353 2224 15
177 353 2241 4
177 353 2246 4
177 353 2251 3
177 353 2255 4
177 353 2260 3
177 353 2276 2
177 353 2280 1
177 353 2289 1
177 373 2479 1
177 383 1659 1
177 403 2068 1
177 403 2143 1
177 437 2314 1
177 437 2647 2
177 440 1705 1
177 445 1683 1
177 445 1685 1
177 445 1689 1
177 445 1695 1
177 445 1703 2
177 445 1709 1
177 450 2155 1
177 462 2649 1
177 478 1886 1
177 483 1880 1
177 491 1641 1
177 491 1650 1
177 533 1713 1
177 533 1716 1
177 533 1739 1
177 533 1848 1
177 542 1884 1
177 550 2131 1
177 559 1984 1
177 559 2021 1
177 574 1996 1
178 181 2489 1
178 181 2491 8
178 189 1599 1
178 189 2318 1
178 189 2472 1
178 190 2090 1
178 197 2485 1
178 198 2308 1
178 210 2108 1
178 210 2150 1
178 210 2154 4
178 210 2301 1
178 212 1880 1
178 218 2098 1
178 218 2105 3
178 218 2317 1
178 221 2480 1
178 226 1591 1
178 233 2647 1
178 235 2144 1
178 235 2303 1
178 245 2114 1
178 245 2118 1
178 257 2154 1
178 257 2156 2
178 257 2298 1
178 257 2301 2
178 260 2145 2
178 260 2150 1
178 260 2161 2
178 260 2267 1
178 267 2135 1
178 277 1768 1
178 297 2325 4
178 297 2475 1
178 317 2153 1
178 317 2299 1
178 317 2303 1
178 322 2236 1
178 331 1712 1
178 337 2068 2
178 337 2085 1
178 346 2313 2
178 346 2316 1
178 347 2483 1
178 361 2000 1
178 361 2024 1
178 361 2636 1
178 375 1565 2
178 375 2647 1
178 386 2054 1
178 395 2084 1
178 403 2115 1
178 403 2117 2
178 412 2316 1
178 432 2309 1
178 441 2227 1
178 447 2095 1
178 447 2316 1
178 451 2112 2
178 451 2157 1
178 451 2294 1
178 451 2485 2
178 483 2154 1
178 483 2157 1
178 483 2247 1
178 491 2315 1
178 519 2117 1
178 535 1885 4
178 535 1890 1
178 535 1892 9
178 535 2008 1
178 535 2044 6
178 544 2482 1
178 554 2153 1
178 566 2267 1
178 580 1879 1
178 592 2153 2
178 592 2300 1
178 592 2303 2
178 609 1592 2
178 609 1886 1
179 183 2056 1
179 184 1883 1
179 198 2302 1
179 231 2309 1
179 234 2052 1
179 234 2150 15
179 244 1710 1
179 244 2057 1
179 244 2485 1
179 249 1964 1
179 262 1900 1
179 262 1917 1
179 262 1952 1
179 262 2033 3
179 262 2037 1
179 262 2040 1
179 262 2047 2
179 262 2056 2
179 262 2312 1
179 262 2599 1
179 286 2313 1
179 289 2241 1
179 307 2286 1
179 314 2234 1
179 334 1612 4
179 334 1628 3
179 334 1632 1
179 334 1635 1
179 334 1639 3
179 334 2108 3
179 334 2116 1
179 334 2138 1
179 334 2141 1
179 354 2252 1
179 364 2309 1
179 375 2312 1
179 387 2220 1
179 389 2310 1
179 390 2057 1
179 391 1665 1
179 391 1673 1
179 391 1706 1
179 391 2248 1
179 392 2223 1
179 402 2316 2
179 421 2049 1
179 425 1717 1
179 425 2230 6
179 425 2239 7
179 425 2249 1
179 425 2254 3
179 425 2259 6
179 425 2266 1
179 425 2274 5
179 425 2285 1
179 425 2288 3
179 425 2293 2
179 425 2301 1
179 425 2304 2
179 425 2307 1
179 427 2226 2
179 427 2229 1
179 427 2232 1
179 427 2235 1
179 427 2247 1
179 427 2257 2
179 431 2262 1
179 431 2282 1
179 431 2293 1
179 431 2295 1
179 431 2299 3
179 431 2304 2
179 431 2308 1
179 431 2313 1
179 436 2056 1
179 436 2485 1
179 438 2321 1
179 438 2475 1
179 441 2091 4
179 441 2131 1
179 441 2217 1
179 441 2311 1
179 441 2475 2
179 441 2478 1
179 441 2480 1
179 449 2226 2
179 449 2230 1
179 449 2253 1
179 449 2255 2
179 460 2311 1
179 467 1887 1
179 470 1558 1
179 470 1567 2
179 470 1608 1
179 470 1611 2
179 470 1614 1
179 470 1616 1
179 470 1619 3
179 470 1624 1
179 470 1629 1
179 470 1652 1
179 470 1657 2
179 470 1676 1
179 479 2051 1
179 479 2282 4
179 479 2287 3
179 479 2293 1
179 479 2296 7
179 479 2304 1
179 482 1710 1
179 482 2063 1
179 482 2066 1
179 482 2073 21
179 482 2111 1
179 482 2114 2
179 482 2120 1
179 482 2123 1
179 482 2142 1
179 482 2148 1
179 482 2479 1
179 485 1719 1
179 485 1880 1
179 485 2230 1
179 491 2316 1
179 491 2402 1
179 491 2474 1
179 493 2064 1
179 503 1957 1
179 520 1880 1
179 523 2431 1
179 525 1564 3
179 525 1608 1
179 525 1611 1
179 525 1622 1
179 525 1624 2
179 525 1678 1
179 525 1681 1
179 525 1952 1
179 525 1956 1
179 526 2485 1
179 541 2395 3
179 541 2400 3
179 541 2406 1
179 541 2416 3
179 541 2439 1
179 541 2444 2
179 541 2471 1
179 544 2300 3
179 547 2310 1
179 558 2054 1
179 573 2222 1
179 577 2292 1
179 583 1613 2
179 583 1634 1
179 583 1640 1
179 585 2311 1
179 597 2055 1
179 613 2279 1
180 198 2262 1
180 203 2329 2
180 203 2368 2
180 206 2479 1
180 219 2058 1
180 237 1790 1
180 238 1760 1
180 238 1791 1
180 238 1873 1
180 238 2553 1
180 238 2584 1
180 238 2627 1
180 255 1892 2
180 255 1897 1
180 255 1900 3
180 255 1908 10
180 255 1925 7
180 255 1933 4
180 255 1940 1
180 255 1943 1
180 255 1945 1
180 255 1951 2
180 255 1955 2
180 255 1966 2
180 255 1991 1
180 255 1996 1
180 255 1998 2
180 255 2023 1
180 255 2063 1
180 255 2096 1
180 255 2147 1
180 255 2149 1
180 255 2154 1
180 255 2160 2
180 255 2163 4
180 255 2168 2
180 255 2172 1
180 255 2174 1
180 255 2183 7
180 255 2193 1
180 255 2196 1
180 255 2199 1
180 255 2201 2
180 270 2250 2
180 278 2584 1
180 278 2586 2
180 278 2601 1
180 278 2621 1
180 278 2628 1
180 292 1814 2
180 292 1856 1
180 292 1863 1
180 292 1866 1
180 305 1714 1
180 305 1717 1
180 305 1790 1
180 305 2226 2
180 305 2231 1
180 305 2264 1
180 305 2282 1
180 305 2285 1
180 305 2305 1
180 305 2307 1
180 305 2316 1
180 307 2268 1
180 307 2271 1
180 307 2275 1
180 307 2278 1
180 307 2281 1
180 307 2311 1
180 328 2293 1
180 364 2271 1
180 368 1711 1
180 368 2227 1
180 368 2229 8
180 368 2238 1
180 368 2240 1
180 368 2243 1
180 368 2248 2
180 368 2251 5
180 368 2259 1
180 368 2261 1
180 368 2291 3
180 368 2299 1
180 368 2304 1
180 379 2311 1
180 400 1967 1
180 400 1996 1
180 400 2040 1
180 400 2043 2
180 400 2070 1
180 400 2072 1
180 400 2103 1
180 400 2138 1
180 400 2149 1
180 400 2179 1
180 400 2181 2
180 400 2191 1
180 400 2200 1
180 400 2204 1
180 415 2321 1
180 415 2376 1
180 415 2381 1
180 415 2446 1
180 418 2395 7
180 418 2403 1
180 418 2405 3
180 418 2412 3
180 418 2446 1
180 418 2450 1
180 435 1879 1
180 457 2481 1
180 485 2049 1
180 485 2051 1
180 485 2057 1
180 485 2059 1
180 485 2086 7
180 492 2634 1
180 505 2301 1
180 520 2057 1
180 520 2059 1
180 521 2046 1
180 521 2212 1
180 533 2054 1
180 586 2293 1
180 595 2449 4
180 595 2457 4
180 595 2471 2
180 601 2213 1
180 610 2215 1
181 184 1798 1
181 184 1803 1
181 184 1806 1
181 186 1883 1
181 190 1889 1
181 190 1891 2
181 190 1895 1
181 192 2107 1
181 201 2667 1
181 201 2671 2
181 201 2747 1
181 215 2129 1
181 215 2321 1
181 215 2323 2
181 215 2328 2
181 215 2333 1
181 215 2335 1
181 215 2350 8
181 215 2359 2
181 215 2362 1
181 215 2365 4
181 215 2371 3
181 215 2383 4
181 215 2394 1
181 215 2396 1
181 215 2401 2
181 215 2419 1
181 215 2421 1
181 215 2423 1
181 215 2434 2
181 215 2437 1
181 215 2439 2
181 215 2442 2
181 215 2454 1
181 215 2456 1
181 215 2460 1
181 215 2462 1
181 215 2471 4
181 247 1953 2
181 247 2463 1
181 248 1847 1
181 248 1871 1
181 248 1873 1
181 248 1875 4
181 258 2330 1
181 258 2358 1
181 258 2375 2
181 258 2378 1
181 258 2465 1
181 258 2470 1
181 258 2472 2
181 258 2481 3
181 260 2074 1
181 260 2084 1
181 263 2106 1
181 276 2033 1
181 279 2673 1
181 279 2779 2
181 281 2672 1
181 284 2141 1
181 297 2487 1
181 297 2503 1
181 297 2594 1
181 297 2634 1
181 317 2070 1
181 328 2671 1
181 328 2684 3
181 328 2769 1
181 346 2077 1
181 356 2456 2
181 371 1887 2
181 371 2091 2
181 400 2696 2
181 427 2658 1
181 427 2669 1
181 427 2674 5
181 427 2685 3
181 427 2699 2
181 427 2708 2
181 427 2770 1
181 427 2775 1
181 427 2777 4
181 442 2679 1
181 442 2782 1
181 444 1888 1
181 451 2052 1
181 452 2779 1
181 462 2701 1
181 471 2059 2
181 471 2062 1
181 471 2104 1
181 500 2059 1
181 514 1950 1
181 514 1954 2
181 523 2668 1
181 523 2769 1
181 523 2783 1
181 534 1889 1
181 535 2481 1
181 536 2717 1
181 543 2688 1
181 543 2769 2
181 550 1889 1
181 550 1893 2
181 550 2038 7
181 550 2046 2
181 559 1892 1
181 559 2043 1
181 578 1875 1
181 578 1878 1
181 598 2724 1
181 598 2729 1
181 598 2740 2
181 598 2768 1
183 198 2296 1
183 234 1556 1
183 234 1558 3
183 234 1570 1
183 234 1676 1
183 234 1678 6
183 234 1685 1
183 234 1688 2
183 234 1693 1
183 234 1695 1
183 234 1700 1
183 234 1983 1
183 234 2050 1
183 234 2054 1
183 255 2217 1
183 262 1655 1
183 318 1640 2
183 318 1643 1
183 318 1645 3
183 334 1891 1
183 334 1921 5
183 334 1928 3
183 334 1932 3
183 334 1946 2
183 334 1971 1
183 334 1983 1
183 334 1988 2
183 334 1991 2
183 334 1994 1
183 334 1999 6
183 334 2022 2
183 334 2029 4
183 334 2043 1
183 334 2045 2
183 334 2347 2
183 341 2293 1
183 341 2296 1
183 341 2298 1
183 341 2302 3
183 341 2306 1
183 341 2315 1
183 341 2335 1
183 341 2338 2
183 341 2342 4
183 341 2392 1
183 341 2400 1
183 341 2412 1
183 341 2425 1
183 341 2448 1
183 341 2458 1
183 341 2467 6
183 341 2475 1
183 341 2480 2
183 351 1648 1
183 389 1711 1
183 411 2310 1
183 420 1720 1
183 420 1722 1
183 420 1724 4
183 420 1729 1
183 420 1736 12
183 420 1757 3
183 420 1783 1
183 420 1786 2
183 420 1797 2
183 420 2254 1
183 420 2283 1
183 425 1614 4
183 441 2139 1
183 446 2469 4
183 467 2056 1
183 467 2646 1
183 467 2653 1
183 467 2740 5
183 467 2749 1
183 467 2756 1
183 467 2783 1
183 471 1719 2
183 471 1722 1
183 471 1727 1
183 479 2054 1
183 479 2148 1
183 480 2391 1
183 480 2394 1
183 480 2406 1
183 480 2411 1
183 480 2442 1
183 493 1614 2
183 493 1626 1
183 493 1632 1
183 493 2143 1
183 493 2147 1
183 526 1552 8
183 526 1657 1
183 544 2309 1
183 554 1817 6
183 554 1824 5
183 554 1834 3
183 557 1880 1
183 557 1882 1
183 557 1884 2
183 557 2217 1
183 557 2220 3
183 557 2227 3
183 557 2233 11
183 557 2246 7
183 583 1895 1
183 583 1911 1
183 583 1928 1
183 583 2021 5
183 583 2029 3
183 583 2045 1
183 593 1714 1
183 597 1650 1
183 597 1948 1
183 597 2044 1
183 597 2054 2
183 597 2391 1
183 597 2410 1
183 597 2437 1
183 597 2439 1
183 597 2442 1
183 618 2315 1
183 618 2317 1
183 618 2475 1
184 188 2781 1
184 190 1880 1
184 200 2649 1
184 201 1678 1
184 206 2089 1
184 206 2093 1
184 208 1876 1
184 221 2221 1
184 221 2228 2
184 221 2258 1
184 221 2263 4
184 234 2339 3
184 234 2352 1
184 234 2364 1
184 234 2368 1
184 234 2393 1
184 234 2414 5
184 234 2446 2
184 234 2450 2
184 234 2453 2
184 234 2469 2
184 235 2317 4
184 235 2322 3
184 235 2327 3
184 235 2331 1
184 235 2410 1
184 235 2432 1
184 235 2434 1
184 235 2447 1
184 249 2494 1
184 250 2481 1
184 251 1882 1
184 267 2328 1
184 288 2185 1
184 288 2187 3
184 288 2199 1
184 288 2212 5
184 288 2233 1
184 288 2239 1
184 291 2066 1
184 292 2075 1
184 301 2071 1
184 304 2334 1
184 317 2370 1
184 351 1943 1
184 351 1947 1
184 351 1962 1
184 351 2037 1
184 351 2047 1
184 355 2396 1
184 355 2424 1
184 355 2428 1
184 357 2106 1
184 357 2140 2
184 364 2084 2
184 364 2087 1
184 364 2092 1
184 364 2094 1
184 367 2341 1
184 367 2345 1
184 367 2373 1
184 381 2478 1
184 382 2165 1
184 382 2167 8
184 382 2181 2
184 382 2188 7
184 382 2209 4
184 382 2222 10
184 382 2233 31
184 382 2265 3
184 382 2269 2
184 388 2050 1
184 399 1926 1
184 414 2657 2
184 414 2671 1
184 416 1936 1
184 425 2388 1
184 425 2424 1
184 425 2449 1
184 425 2457 1
184 436 2047 1
184 438 2482 1
184 441 1910 1
184 441 1950 1
184 441 1955 1
184 453 2357 2
184 453 2399 1
184 453 2497 1
184 459 2494 1
184 459 2542 1
184 459 2654 1
184 475 2050 1
184 478 1886 1
184 486 2140 1
184 486 2149 1
184 510 2354 1
184 510 2381 1
184 510 2401 1
184 510 2427 1
184 521 2354 1
184 521 2471 2
184 552 2086 1
184 552 2099 1
184 552 2117 1
184 578 1878 1
184 586 1889 2
184 586 1892 1
184 586 1895 5
184 586 1901 2
184 586 1914 1
184 586 1938 1
184 586 1942 1
184 586 1948 1
184 586 1951 1
184 586 1954 1
184 586 1956 2
184 586 1959 1
184 586 1963 14
184 586 1978 7
184 586 1986 8
184 586 1995 4
184 586 2000 2
184 586 2003 1
184 586 2007 5
184 586 2013 1
184 586 2018 1
184 586 2024 1
184 586 2032 1
184 586 2036 2
184 587 2088 1
184 587 2160 1
184 587 2172 1
184 587 2176 1
184 587 2178 1
184 587 2180 1
184 587 2199 1
184 587 2208 6
184 587 2215 1
184 587 2259 3
184 587 2267 1
184 587 2270 2
184 588 2076 1
184 593 1883 1
184 594 2049 1
184 602 2053 1
184 602 2085 1
184 602 2087 1
184 602 2089 2
184 602 2105 1
184 602 2135 1
185 197 1884 1
185 203 2478 1
185 208 2217 1
185 215 1883 1
185 219 2218 1
185 229 1846 1
185 229 1880 5
185 229 2222 1
185 229 2229 1
185 229 2243 1
185 238 1677 1
185 238 1712 1
185 255 2211 1
185 258 2701 1
185 258 2777 2
185 279 2223 1
185 296 1881 1
185 306 2651 1
185 350 2652 1
185 373 2065 1
185 381 1713 1
185 386 2648 2
185 386 2651 1
185 400 2058 1
185 405 2484 1
185 414 1884 1
185 417 2289 7
185 417 2308 1
185 417 2310 1
185 421 2251 1
185 421 2257 1
185 424 1887 1
185 426 2478 1
185 430 2727 1
185 437 2653 1
185 456 1714 1
185 464 2332 3
185 464 2341 1
185 464 2355 1
185 464 2377 3
185 464 2381 2
185 464 2389 1
185 464 2429 1
185 464 2438 3
185 464 2462 1
185 473 2173 1
185 473 2195 2
185 473 2198 2
185 473 2205 1
185 475 2319 1
185 475 2322 3
185 475 2337 1
185 475 2340 1
185 475 2343 4
185 475 2367 1
185 475 2393 1
185 475 2415 1
185 475 2421 1
185 520 2213 1
185 556 1890 1
185 556 2067 1
185 557 2048 7
185 557 2056 2
185 557 2216 1
185 557 2730 2
185 604 2218 1
185 604 2648 8
185 608 2653 1
185 610 1888 2
185 610 1891 3
185 610 1895 3
185 610 1899 1
185 610 1902 18
185 610 1921 1
185 610 1923 11
185 610 1935 4
185 610 1942 9
185 610 1955 1
185 610 1957 1
185 610 1962 1
185 610 1964 8
185 610 1987 1
185 610 2001 1
185 610 2011 6
185 610 2025 3
185 610 2030 2
185 610 2033 3
185 610 2037 10
185 610 2060 14
185 610 2078 5
185 610 2085 2
185 610 2088 7
185 610 2096 1
185 610 2101 3
185 610 2106 1
185 610 2108 5
185 610 2116 2
185 610 2124 3
185 610 2135 8
185 610 2152 1
185 610 2163 1
185 610 2166 4
185 610 2173 9
185 610 2183 1
185 610 2185 1
185 610 2188 13
185 610 2202 1
185 610 2204 5
186 189 2663 1
186 219 2488 1
186 226 2748 1
186 233 2749 1
186 250 2265 14
186 250 2282 5
186 250 2290 3
186 250 2304 1
186 250 2306 1
186 251 2654 1
186 259 2499 1
186 259 2546 1
186 259 2550 2
186 259 2553 1
186 259 2556 2
186 259 2563 2
186 259 2576 1
186 259 2579 1
186 259 2581 1
186 259 2584 1
186 259 2640 2
186 272 2054 1
186 277 2642 2
186 277 2645 1
186 309 1599 4
186 309 1631 1
186 309 1636 2
186 309 1639 1
186 326 2222 1
186 357 1884 1
186 361 2698 1
186 372 1713 1
186 379 2148 1
186 400 2055 1
186 407 1693 1
186 407 1697 2
186 407 1705 1
186 407 1709 2
186 407 2049 1
186 407 2213 1
186 424 1998 1
186 424 2210 1
186 424 2212 1
186 435 2779 1
186 435 2782 1
186 437 2230 1
186 439 2548 1
186 439 2614 1
186 439 2642 1
186 443 2221 1
186 446 2313 1
186 455 1749 3
186 455 1779 1
186 455 1782 1
186 455 1788 1
186 455 1802 1
186 455 1805 1
186 455 1814 1
186 455 1816 2
186 455 1820 1
186 455 1872 1
186 459 2225 3
186 466 1711 1
186 466 2485 1
186 472 2643 3
186 476 2319 1
186 480 1886 1
186 480 1890 2
186 480 1903 1
186 480 1906 2
186 480 1912 1
186 480 1916 1
186 480 1930 1
186 480 1932 2
186 480 1950 1
186 480 1968 1
186 480 1975 1
186 480 2060 2
186 480 2069 1
186 480 2072 2
186 480 2082 1
186 480 2111 1
186 480 2143 4
186 480 2148 1
186 480 2208 1
186 484 2050 1
186 484 2213 1
186 520 2319 2
186 535 2324 1
186 535 2356 2
186 535 2386 1
186 535 2390 1
186 535 2409 1
186 535 2432 1
186 535 2460 2
186 556 2136 2
186 556 2139 1
186 556 2142 1
186 557 2484 1
186 560 2648 1
186 578 2571 1
186 578 2577 1
186 601 2208 1
186 610 2055 2
186 610 2223 2
187 191 1881 1
187 191 2485 1
187 198 2651 1
187 222 1798 1
187 240 1882 1
187 240 2056 2
187 240 2060 1
187 240 2087 2
187 240 2102 6
187 240 2111 1
187 240 2116 1
187 240 2132 2
187 246 2319 1
187 254 2307 1
187 264 2052 1
187 268 2523 1
187 291 2088 1
187 295 2266 1
187 295 2320 1
187 295 2343 11
187 295 2355 1
187 295 2357 2
187 295 2361 7
187 295 2372 5
187 295 2378 7
187 295 2386 2
187 295 2389 1
187 295 2392 5
187 295 2398 13
187 295 2412 1
187 295 2414 3
187 295 2418 1
187 295 2420 6
187 295 2427 6
187 295 2436 7
187 295 2461 2
187 295 2464 1
187 295 2466 1
187 295 2468 1
187 295 2471 1
187 295 2474 2
187 307 1804 1
187 307 2473 1
187 307 2599 1
187 309 2603 2
187 309 2606 1
187 309 2635 1
187 316 2287 1
187 316 2649 1
187 353 2057 1
187 374 2285 1
187 374 2294 1
187 375 2150 1
187 375 2157 1
187 375 2168 1
187 398 2130 1
187 398 2133 1
187 424 1712 1
187 448 2212 1
187 481 2591 1
187 489 2526 1
187 527 2655 1
187 544 2319 1
187 578 1798 1
187 591 2131 1
187 612 2516 1
187 612 2551 2
188 194 2649 1
188 198 2661 1
188 208 2507 1
188 208 2640 1
188 209 2307 1
188 211 2490 1
188 232 2309 1
188 235 1592 1
188 235 1659 1
188 235 1664 1
188 249 1715 1
188 257 2318 1
188 266 2649 1
188 277 1717 1
188 279 2214 1
188 284 2506 1
188 287 2246 1
188 305 2292 3
188 305 2296 5
188 322 2507 1
188 322 2578 1
188 322 2644 1
188 328 2049 2
188 329 2266 1
188 340 2651 1
188 343 2307 1
188 345 2287 1
188 350 2647 2
188 351 2293 1
188 355 2232 4
188 358 2575 1
188 360 1715 1
188 363 1585 2
188 363 1588 2
188 363 1591 4
188 363 1596 1
188 363 1598 1
188 363 1602 3
188 363 1607 1
188 363 1612 18
188 363 1631 7
188 363 1639 3
188 363 1649 7
188 363 1664 1
188 363 1666 2
188 363 1673 4
188 363 1678 3
188 363 1684 1
188 363 1686 1
188 363 1690 3
188 363 1694 1
188 363 1696 4
188 363 1701 10
188 363 2227 5
188 363 2236 4
188 363 2242 1
188 363 2247 4
188 363 2257 1
188 364 2408 1
188 364 2417 1
188 377 1888 1
188 377 1944 1
188 377 1994 1
188 377 2002 5
188 377 2008 1
188 377 2033 2
188 379 2226 1
188 383 2227 4
188 383 2310 1
188 393 2520 1
188 396 2234 1
188 396 2565 1
188 396 2585 1
188 396 2588 1
188 396 2590 1
188 396 2592 1
188 396 2595 4
188 396 2600 1
188 396 2603 1
188 396 2610 1
188 396 2612 14
188 396 2628 1
188 396 2630 2
188 396 2633 2
188 396 2636 1
188 396 2640 1
188 399 2295 2
188 402 2226 1
188 404 2626 1
188 404 2644 2
188 410 1998 1
188 410 2222 1
188 410 2511 1
188 410 2516 2
188 410 2520 1
188 410 2524 1
188 410 2532 1
188 410 2536 1
188 410 2539 1
188 410 2571 3
188 410 2576 2
188 410 2579 1
188 410 2582 1
188 410 2585 2
188 410 2590 1
188 410 2593 1
188 410 2595 3
188 410 2610 1
188 410 2617 1
188 410 2621 1
188 410 2634 2
188 410 2638 1
188 414 2064 3
188 414 2070 1
188 414 2072 7
188 414 2080 2
188 414 2086 4
188 414 2091 1
188 414 2093 2
188 414 2096 1
188 414 2100 2
188 414 2105 1
188 414 2111 2
188 414 2116 6
188 414 2126 1
188 414 2190 1
188 430 2519 1
188 430 2523 1
188 430 2549 1
188 430 2582 1
188 430 2587 1
188 430 2604 1
188 431 2294 1
188 432 2180 3
188 432 2193 4
188 433 2674 1
188 433 2717 1
188 433 2719 9
188 433 2729 1
188 433 2733 2
188 433 2770 1
188 437 2066 7
188 437 2074 1
188 437 2076 4
188 437 2081 3
188 437 2086 4
188 437 2091 3
188 437 2095 1
188 437 2100 3
188 437 2123 1
188 437 2126 1
188 437 2132 2
188 437 2142 1
188 437 2148 2
188 437 2152 1
188 437 2163 1
188 437 2166 2
188 437 2191 1
188 437 2196 1
188 440 2600 2
188 440 2650 1
188 441 2255 1
188 443 1889 1
188 443 2489 1
188 464 2290 1
188 464 2308 1
188 479 2300 1
188 486 1714 1
188 497 2049 1
188 505 2274 1
188 508 2053 1
188 508 2088 3
188 527 2782 1
188 537 1876 1
188 537 1888 2
188 537 1901 1
188 537 1978 2
188 537 1984 2
188 537 1988 10
188 537 1999 2
188 537 2002 1
188 537 2047 1
188 537 2050 2
188 544 2275 1
188 544 2277 2
188 544 2281 7
188 544 2289 1
188 544 2650 1
188 545 2626 1
188 545 2647 1
188 563 2225 1
188 563 2274 1
188 563 2491 1
188 563 2501 1
188 563 2640 1
188 563 2644 2
188 564 2228 1
188 573 2577 1
188 574 2277 1
188 577 2278 1
188 577 2281 1
188 577 2283 1
188 589 2278 1
188 589 2283 1
188 589 2289 1
188 589 2291 1
188 596 2216 1
188 596 2308 2
188 604 2225 1
188 608 2222 2
188 612 2251 1
189 194 1891 1
189 199 1601 1
189 199 1709 1
189 202 2482 1
189 204 1711 1
189 218 2050 1
189 226 1590 1
189 226 1709 1
189 226 1920 1
189 226 1998 2
189 226 2001 9
189 226 2012 3
189 226 2018 3
189 226 2027 4
189 226 2032 1
189 226 2035 1
189 226 2188 1
189 226 2201 1
189 226 2317 1
189 226 2468 1
189 228 2281 1
189 228 2284 1
189 228 2293 1
189 228 2295 1
189 231 2654 1
189 233 1708 1
189 242 2231 1
189 264 2230 1
189 266 2489 1
189 272 2055 1
189 283 1740 1
189 289 1724 1
189 296 2219 1
189 296 2252 1
189 297 2473 1
189 306 1604 4
189 306 1611 8
189 306 1624 2
189 306 1627 9
189 306 1637 17
189 306 1655 27
189 306 1683 22
189 306 1706 1
189 306 2063 1
189 306 2065 1
189 306 2116 1
189 306 2193 2
189 306 2197 1
189 306 2199 1
189 306 2203 1
189 306 2206 1
189 306 2248 1
189 306 2250 1
189 306 2261 1
189 306 2278 1
189 311 1921 1
189 316 2051 1
189 322 2314 1
189 326 2267 2
189 326 2273 1
189 326 2276 1
189 326 2284 1
189 326 2294 1
189 326 2301 2
189 328 1732 2
189 328 1863 1
189 333 1711 1
189 337 2651 1
189 346 2052 1
189 349 2056 1
189 361 2750 1
189 361 2761 1
189 361 2764 1
189 365 2034 1
189 367 2218 1
189 368 1891 1
189 368 2036 1
189 373 1736 1
189 373 1742 1
189 373 2245 1
189 388 2650 1
189 393 1721 1
189 407 2055 1
189 412 1712 1
189 414 2254 1
189 429 2219 3
189 448 1715 1
189 448 1876 1
189 456 2255 1
189 464 1908 1
189 464 1924 5
189 464 1933 1
189 464 1940 1
189 464 1963 1
189 464 1965 9
189 464 2033 1
189 491 1735 2
189 491 1742 1
189 523 2484 1
189 526 2480 1
189 533 2053 1
189 572 1716 1
189 572 1718 1
189 572 1720 1
189 572 1793 1
189 572 1874 1
189 572 1876 1
189 577 2655 1
189 601 1884 1
189 609 1736 1
189 609 1853 1
189 609 2216 1
190 197 1721 1
190 215 2170 1
190 218 2061 1
190 242 1769 1
190 242 1771 1
190 242 2489 1
190 246 2055 1
190 257 2646 1
190 264 2322 1
190 264 2334 3
190 264 2418 2
190 264 2422 1
190 267 1879 1
190 275 2483 1
190 302 2486 1
190 309 2100 1
190 311 2301 4
190 311 2308 1
190 315 1755 1
190 315 1781 1
190 315 1789 1
190 315 1800 2
190 315 1815 3
190 315 1819 4
190 315 1836 1
190 328 1637 1
190 328 1658 2
190 328 1671 1
190 328 1686 1
190 328 1706 1
190 330 2196 1
190 350 2097 4
190 350 2106 1
190 350 2108 2
190 356 2214 4
190 382 2123 3
190 395 2098 1
190 409 1898 2
190 409 1902 1
190 409 2057 1
190 409 2059 1
190 409 2093 1
190 409 2488 1
190 409 2552 1
190 409 2646 1
190 410 1658 1
190 410 1689 1
190 420 2648 1
190 422 2254 1
190 424 2649 1
190 440 1683 1
190 440 2056 4
190 440 2063 2
190 440 2068 6
190 440 2094 1
190 445 1689 1
190 451 1883 1
190 460 1926 1
190 465 1791 1
190 469 2319 2
190 469 2325 10
190 469 2338 1
190 469 2340 2
190 469 2343 1
190 469 2348 1
190 469 2352 1
190 469 2354 1
190 469 2368 2
190 469 2371 1
190 469 2378 10
190 469 2389 1
190 469 2408 1
190 477 1787 1
190 483 1722 1
190 491 2100 1
190 493 2313 1
190 495 2214 1
190 514 1910 1
190 514 1919 2
190 514 1926 20
190 528 1889 2
190 528 2045 1
190 534 1705 1
190 534 1887 2
190 534 1894 1
190 534 1899 1
190 534 1908 1
190 546 2155 1
190 546 2158 11
190 546 2212 1
190 546 2259 1
190 550 1886 7
190 559 1887 1
190 560 1711 1
190 574 1896 1
190 580 2207 1
190 580 2213 1
190 585 2311 1
190 603 1769 1
190 603 1772 1
190 603 1777 1
190 603 1779 1
190 603 1819 1
190 603 1822 1
190 603 1825 2
190 618 2312 1
191 193 1880 1
191 196 2600 1
191 196 2603 1
191 202 2680 1
191 203 1686 1
191 203 1733 1
191 203 1742 1
191 203 1793 1
191 203 1809 1
191 203 1868 1
191 203 1916 6
191 203 1928 1
191 203 1940 1
191 203 1942 2
191 204 1710 1
191 226 2259 1
191 227 1831 1
191 227 1859 1
191 229 2157 1
191 232 2281 1
191 232 2305 1
191 236 2682 1
191 255 2228 1
191 255 2231 1
191 255 2237 1
191 255 2241 1
191 278 1819 1
191 280 1869 1
191 283 1686 1
191 295 2680 1
191 305 2317 1
191 305 2319 11
191 305 2334 6
191 305 2341 1
191 305 2343 5
191 305 2349 1
191 305 2351 10
191 305 2362 9
191 305 2372 2
191 305 2375 49
191 305 2425 10
191 305 2436 4
191 305 2441 6
191 305 2448 2
191 305 2452 1
191 305 2454 9
191 305 2473 5
191 307 2523 1
191 307 2599 1
191 309 2561 1
191 309 2586 1
191 316 2460 1
191 323 1746 1
191 323 1752 1
191 323 1785 1
191 323 1791 3
191 323 1826 2
191 323 1842 1
191 327 1718 1
191 327 1817 1
191 327 1830 1
191 327 1844 1
191 327 1851 2
191 352 1685 1
191 352 1878 1
191 360 1711 1
191 367 1964 19
191 367 1984 7
191 367 1993 24
191 367 2018 1
191 367 2021 6
191 367 2028 19
191 367 2055 3
191 367 2059 4
191 367 2074 1
191 367 2079 8
191 367 2089 1
191 367 2093 1
191 367 2099 10
191 367 2110 3
191 367 2114 4
191 367 2119 11
191 367 2131 1
191 367 2135 15
191 367 2153 2
191 367 2259 1
191 376 1712 1
191 383 1712 1
191 384 1885 1
191 412 1759 3
191 412 1824 1
191 420 2306 1
191 426 2219 1
191 426 2221 2
191 429 1966 1
191 429 1973 1
191 429 2006 8
191 429 2017 1
191 429 2019 4
191 429 2026 2
191 429 2043 1
191 429 2071 1
191 429 2075 2
191 429 2078 1
191 429 2090 2
191 429 2100 1
191 429 2105 1
191 429 2111 1
191 429 2115 1
191 429 2117 1
191 429 2121 1
191 429 2126 1
191 429 2128 3
191 429 2135 1
191 429 2143 3
191 429 2147 5
191 429 2153 3
191 429 2164 1
191 429 2181 3
191 429 2185 1
191 438 2220 1
191 438 2224 1
191 445 1712 1
191 455 2249 3
191 456 2237 1
191 464 2581 1
191 464 2588 1
191 464 2596 1
191 470 2306 1
191 481 1863 1
191 481 2585 1
191 481 2599 1
191 484 2258 1
191 492 2721 1
191 492 2724 4
191 492 2747 1
191 493 2259 1
191 505 2238 1
191 510 2285 2
191 516 2228 1
191 523 1887 1
191 523 1916 1
191 524 2216 1
191 526 2257 1
191 528 2362 1
191 528 2378 1
191 528 2388 1
191 528 2413 2
191 528 2416 1
191 528 2444 1
191 528 2448 2
191 528 2452 1
191 528 2455 1
191 528 2463 1
191 528 2465 1
191 528 2480 1
191 530 1889 2
191 530 1893 1
191 530 1895 5
191 530 1901 1
191 530 1904 1
191 530 1910 1
191 530 1912 2
191 530 1916 1
191 530 1918 3
191 530 1922 1
191 530 1927 2
191 530 1937 5
191 530 1944 1
191 530 1980 1
191 530 1989 1
191 530 1995 2
191 530 2003 1
191 530 2005 1
191 530 2007 1
191 530 2021 1
191 530 2070 2
191 530 2098 1
191 530 2102 1
191 530 2154 1
191 530 2167 1
191 530 2177 1
191 530 2182 1
191 530 2184 2
191 530 2187 4
191 530 2204 3
191 530 2209 1
191 544 1824 1
191 560 2231 1
191 568 2654 1
191 568 2723 1
191 568 2742 1
191 568 2762 1
191 579 2096 1
191 579 2117 2
191 579 2126 1
191 579 2138 1
191 579 2142 1
191 579 2164 1
191 579 2190 1
191 579 2192 1
191 579 2205 2
191 579 2208 1
191 579 2210 3
191 608 2268 2
191 608 2272 1
191 617 2411 1
191 617 2451 2
192 205 2056 1
192 205 2157 1
192 205 2295 3
192 211 2327 1
192 217 2073 1
192 223 1882 1
192 230 1642 1
192 230 1650 1
192 230 1654 1
192 230 1658 1
192 230 1662 1
192 230 1664 2
192 230 1667 3
192 230 1671 34
192 230 1708 2
192 230 1720 8
192 230 1730 4
192 230 1736 1
192 230 1741 8
192 230 1755 2
192 230 1770 2
192 230 1780 1
192 230 1793 1
192 230 1796 5
192 230 1810 1
192 230 1814 3
192 230 1818 3
192 230 1823 1
192 230 1825 2
192 230 1828 4
192 230 1834 3
192 230 1838 14
192 231 2070 1
192 231 2479 1
192 235 2050 1
192 235 2066 1
192 235 2074 1
192 238 2100 1
192 238 2664 1
192 238 2667 3
192 238 2675 6
192 238 2683 1
192 238 2695 1
192 238 2726 1
192 238 2729 4
192 238 2734 35
192 238 2776 2
192 238 2779 1
192 238 2781 2
192 239 2059 1
192 239 2093 1
192 239 2096 1
192 239 2098 1
192 239 2103 3
192 241 2064 2
192 247 1848 1
192 251 2056 1
192 277 1760 1
192 279 2438 1
192 283 1898 3
192 283 1959 1
192 283 1963 1
192 283 2043 1
192 291 1931 2
192 291 1941 1
192 291 1950 1
192 291 1993 1
192 291 1996 1
192 291 2010 2
192 291 2014 2
192 291 2026 1
192 297 1854 1
192 297 2064 1
192 326 2054 1
192 328 1712 2
192 330 2052 1
192 330 2076 1
192 346 2054 1
192 352 1884 20
192 352 1907 1
192 352 1909 2
192 352 1912 63
192 352 1976 3
192 352 1980 38
192 352 2019 4
192 352 2025 9
192 352 2035 4
192 352 2040 4
192 352 2045 1
192 352 2047 1
192 352 2049 5
192 352 2315 1
192 352 2318 2
192 352 2328 2
192 352 2331 1
192 352 2333 1
192 352 2338 1
192 352 2341 1
192 352 2343 3
192 352 2383 2
192 352 2386 2
192 352 2389 1
192 352 2391 1
192 352 2393 1
192 352 2398 1
192 352 2400 1
192 352 2403 3
192 352 2430 1
192 352 2432 4
192 352 2445 2
192 352 2449 2
192 352 2452 2
192 352 2461 1
192 352 2466 1
192 352 2473 5
192 355 1710 1
192 356 1601 6
192 356 1608 1
192 356 1610 22
192 356 1633 1
192 356 1858 1
192 356 1860 18
192 357 1716 1
192 359 2683 3
192 359 2782 1
192 361 2062 1
192 368 2311 1
192 388 2481 1
192 418 1899 1
192 427 2310 1
192 446 1717 1
192 446 1754 2
192 446 2321 2
192 448 1882 1
192 459 1713 1
192 468 2309 1
192 471 2141 1
192 481 2054 1
192 481 2317 1
192 481 2338 1
192 481 2474 1
192 481 2477 1
192 491 2054 1
192 496 2037 1
192 504 2312 2
192 504 2341 1
192 504 2343 2
192 504 2403 1
192 504 2458 1
192 515 1715 1
192 532 2089 1
192 532 2151 2
192 532 2155 2
192 532 2162 1
192 532 2167 1
192 532 2170 3
192 532 2174 2
192 532 2180 1
192 532 2189 1
192 532 2191 1
192 532 2193 1
192 532 2196 3
192 532 2201 1
192 532 2207 1
192 532 2213 2
192 532 2217 1
192 532 2219 3
192 532 2226 6
192 532 2234 1
192 532 2239 1
192 532 2243 1
192 532 2245 4
192 532 2250 8
192 532 2261 9
192 532 2271 8
192 532 2280 1
192 532 2286 3
192 532 2290 1
192 532 2293 3
192 532 2299 1
192 532 2301 3
192 543 1715 1
192 544 1881 1
192 570 2655 1
192 572 2486 1
192 573 2478 1
192 582 1880 1
192 591 2139 1
192 594 2479 1
193 206 2055 1
193 263 2071 1
193 265 1702 1
193 270 1953 1
193 275 2313 1
193 275 2316 1
193 276 2319 1
193 281 1703 1
193 284 2218 1
193 317 2505 1
193 321 2108 1
193 321 2480 1
193 328 1638 1
193 350 2143 1
193 355 2055 1
193 356 2097 1
193 356 2769 1
193 375 2138 1
193 381 2781 1
193 387 1999 2
193 387 2035 1
193 393 2127 1
193 393 2153 2
193 410 1639 1
193 410 1656 1
193 410 1667 1
193 410 1688 1
193 410 1705 1
193 419 2669 1
193 422 2101 4
193 422 2106 2
193 422 2109 3
193 422 2116 1
193 422 2127 2
193 422 2137 1
193 440 1702 1
193 440 2143 1
193 474 2162 1
193 474 2438 1
193 474 2447 1
193 474 2449 6
193 474 2457 4
193 474 2469 1
193 474 2476 1
193 486 2098 1
193 494 2090 1
193 527 2369 1
193 533 2557 1
193 533 2613 1
193 545 2310 1
193 545 2312 1
193 606 2049 1
193 611 2127 1
193 613 1891 1
193 613 1937 1
194 200 1886 1
194 200 2054 2
194 200 2072 1
194 200 2255 1
194 200 2257 2
194 200 2654 1
194 204 2488 1
194 236 1912 1
194 236 1936 1
194 236 1943 1
194 236 1951 4
194 236 1957 1
194 236 1960 2
194 236 1963 1
194 236 1966 1
194 236 1972 2
194 236 1980 1
194 236 1990 5
194 236 2000 7
194 236 2012 3
194 236 2021 2
194 236 2026 3
194 236 2034 1
194 237 2226 1
194 237 2456 2
194 285 2250 1
194 310 1626 1
194 310 1628 2
194 310 1633 1
194 310 1636 1
194 310 1665 1
194 342 2647 1
194 343 1687 5
194 343 1709 2
194 343 1716 1
194 343 1731 1
194 346 2491 1
194 365 2049 1
194 368 2049 1
194 370 2761 5
194 370 2783 1
194 374 2681 1
194 386 1712 1
194 451 1885 1
194 456 2647 1
194 461 2060 1
194 461 2063 1
194 461 2223 8
194 464 2047 1
194 475 1886 1
194 475 2055 1
194 475 2057 2
194 475 2488 1
194 475 2648 1
194 490 1749 1
194 490 1751 1
194 490 1874 1
194 490 1878 1
194 490 2637 1
194 490 2643 1
194 514 2051 1
194 516 1755 1
194 529 2258 2
194 532 2236 1
194 544 2656 1
194 569 2060 1
194 569 2647 1
194 575 1749 1
194 575 1756 1
194 575 2649 1
194 587 2102 46
194 594 1755 1
194 594 1798 1
194 594 1880 2
194 594 2090 1
194 594 2092 2
194 594 2260 1
194 594 2650 1
194 595 2234 1
194 595 2267 1
195 203 2492 1
195 227 2057 1
195 266 2051 1
195 266 2057 1
195 268 2056 1
195 272 2222 1
195 272 2225 1
195 272 2238 1
195 272 2293 1
195 306 2482 1
195 316 1898 1
195 408 2317 1
195 408 2481 2
195 455 2049 1
195 477 2480 1
195 489 1991 1
195 492 2341 1
195 571 1883 1
195 604 2314 1
195 616 1595 1
196 198 2061 3
196 198 2072 1
196 198 2085 2
196 198 2088 2
196 198 2145 1
196 198 2182 1
196 198 2213 1
196 201 1816 1
196 201 1820 1
196 208 1798 1
196 223 2053 1
196 225 1716 1
196 252 2220 1
196 265 2478 1
196 268 2646 1
196 292 2346 1
196 309 2600 1
196 309 2603 1
196 343 1965 1
196 343 1970 1
196 346 2421 1
196 357 1715 1
196 382 1639 1
196 382 1642 1
196 382 1644 3
196 382 1649 2
196 382 1653 3
196 382 1657 5
196 382 1667 1
196 382 1672 1
196 382 1678 2
196 382 1683 1
196 382 1688 4
196 382 1694 1
196 382 1696 4
196 382 1704 1
196 382 1706 2
196 382 1709 1
196 382 1722 1
196 382 1738 2
196 382 1742 2
196 382 1754 1
196 382 1760 3
196 382 1765 4
196 382 1771 2
196 382 1774 20
196 382 1795 4
196 382 1801 1
196 382 1803 6
196 387 2058 1
196 412 1890 1
196 412 1892 1
196 412 1895 1
196 412 1912 1
196 412 1915 1
196 412 1926 1
196 412 1930 1
196 412 1932 1
196 412 1941 6
196 412 1951 12
196 412 1964 2
196 412 1968 2
196 412 1972 1
196 412 1974 1
196 412 1980 2
196 412 1988 1
196 412 1990 1
196 412 1998 2
196 412 2007 2
196 412 2010 1
196 412 2013 1
196 412 2015 1
196 412 2017 1
196 412 2022 4
196 412 2027 1
196 412 2030 4
196 412 2035 2
196 412 2038 2
196 412 2041 2
196 412 2045 2
196 459 2224 1
196 461 2724 1
196 464 2498 1
196 552 2423 2
196 599 2228 6
196 599 2235 3
196 599 2239 1
196 599 2241 1
196 599 2243 4
196 599 2248 3
196 599 2262 3
196 599 2266 5
196 599 2272 1
196 599 2282 1
196 609 2275 1
196 610 2224 1
196 612 2540 1
196 612 2547 1
197 205 2312 1
197 217 2480 1
197 242 2475 1
197 250 2486 1
197 251 2783 1
197 256 1703 1
197 257 2485 1
197 261 1714 1
197 264 1687 1
197 264 1707 1
197 265 1702 1
197 265 1710 1
197 265 1713 2
197 265 2297 2
197 274 1661 1
197 281 2021 1
197 315 2312 1
197 355 2058 1
197 357 2660 1
197 372 1897 1
197 372 1902 1
197 378 2482 1
197 381 1712 1
197 383 1674 1
197 395 1705 1
197 396 1718 1
197 402 1757 1
197 402 1880 1
197 402 2223 1
197 402 2228 3
197 402 2235 1
197 402 2241 3
197 402 2251 1
197 402 2267 1
197 402 2282 1
197 409 2001 1
197 410 1671 1
197 410 1684 1
197 432 1714 1
197 432 2104 3
197 432 2111 1
197 432 2166 2
197 432 2186 1
197 440 1702 1
197 443 1697 1
197 443 1705 1
197 443 2662 1
197 445 1709 1
197 451 1715 1
197 451 2487 2
197 451 2649 1
197 459 1697 1
197 459 1703 1
197 483 1894 2
197 483 1897 1
197 491 1661 1
197 491 1663 2
197 491 1684 1
197 493 1897 6
197 493 2048 1
197 506 1890 1
197 506 1899 1
197 506 1901 2
197 506 2046 2
197 514 1914 1
197 517 1703 1
197 534 1663 1
197 534 1665 1
197 534 1667 1
197 540 2340 1
197 553 1884 1
197 561 1757 1
197 563 2312 1
197 573 1716 1
197 614 2312 1
197 614 2477 1
198 205 1719 1
198 205 1880 1
198 235 2293 1
198 241 2479 1
198 246 1725 2
198 246 1728 1
198 251 1720 1
198 251 1879 4
198 251 1884 4
198 251 2313 5
198 255 1711 1
198 265 2482 1
198 270 2229 1
198 270 2234 1
198 270 2240 1
198 270 2245 5
198 270 2251 1
198 270 2261 4
198 270 2266 2
198 270 2309 1
198 272 1708 1
198 272 2637 4
198 272 2645 1
198 293 2227 1
198 303 2110 1
198 305 2231 1
198 305 2268 10
198 318 2484 1
198 322 2306 1
198 333 2315 1
198 348 2138 1
198 352 2232 1
198 368 1890 1
198 368 2257 1
198 378 2482 1
198 387 2220 1
198 400 2484 1
198 403 2306 1
198 412 2308 1
198 417 1716 1
198 428 1889 1
198 445 1712 1
198 446 1881 1
198 456 2242 1
198 457 1711 1
198 470 2233 1
198 479 2302 1
198 507 2652 1
198 508 2318 1
198 516 2249 1
198 519 1719 1
198 530 2717 1
198 541 2719 1
198 544 2312 3
198 544 2321 2
198 544 2327 3
198 544 2335 1
198 544 2340 2
198 544 2393 1
198 544 2405 1
198 544 2407 2
198 544 2414 1
198 544 2420 1
198 544 2423 1
198 544 2426 1
198 544 2476 1
198 548 2138 1
198 560 2229 10
198 569 1889 1
198 574 2301 1
198 577 2301 1
198 577 2306 1
198 578 2448 1
198 589 2301 3
198 589 2306 1
198 592 2307 1
199 213 2159 1
199 214 2321 1
199 221 2067 1
199 221 2069 1
199 255 2504 7
199 255 2553 1
199 300 2052 1
199 300 2054 1
199 300 2061 2
199 300 2064 1
199 336 2102 1
199 344 2066 1
199 347 2480 2
199 347 2657 4
199 360 2062 1
199 360 2066 1
199 360 2068 1
199 376 2087 1
199 376 2138 1
199 445 1786 1
199 450 2071 2
199 450 2074 3
199 450 2078 1
199 450 2080 1
199 471 2310 1
199 537 2142 1
199 562 2657 1
199 562 2661 1
199 564 2477 1
199 590 2066 1
199 591 2159 1
199 607 2130 1
199 609 1598 2
199 609 1608 8
199 609 1617 5
199 609 1623 1
199 609 1627 3
199 609 1631 6
199 609 1638 1
199 609 1645 1
199 609 1648 2
199 609 1656 2
199 609 1659 4
199 609 1666 4
199 609 1675 6
199 609 1684 2
199 609 1690 1
199 609 1695 6
199 610 2649 1
200 205 2299 1
200 230 2053 1
200 237 1716 1
200 238 2092 2
200 250 1747 1
200 250 1750 1
200 270 1575 1
200 270 1577 1
200 270 1579 1
200 270 1583 4
200 270 1604 3
200 270 1608 1
200 270 1620 2
200 270 1643 6
200 270 1656 2
200 270 1685 5
200 270 1692 3
200 270 1696 1
200 270 1700 1
200 292 1753 5
200 292 1770 1
200 292 1779 2
200 292 1784 1
200 292 1794 4
200 292 1801 1
200 292 1804 1
200 292 1818 4
200 292 1824 1
200 292 1827 1
200 292 1829 3
200 292 1834 1
200 292 1858 1
200 302 2742 1
200 307 2092 1
200 318 2486 1
200 319 1888 1
200 319 1890 1
200 319 1897 148
200 360 1751 2
200 360 1754 2
200 360 1758 3
200 360 1762 7
200 360 1771 8
200 360 1784 2
200 360 1787 3
200 360 1791 1
200 360 1794 2
200 360 1803 1
200 360 1812 6
200 360 1831 2
200 360 1838 2
200 360 1862 1
200 360 1871 1
200 360 2046 1
200 360 2103 2
200 362 2308 1
200 362 2643 1
200 365 1721 8
200 365 1730 1
200 365 1738 1
200 365 1779 1
200 365 1783 1
200 365 1805 1
200 365 1820 5
200 365 1838 4
200 365 1843 2
200 365 1872 4
200 365 2239 1
200 371 2338 1
200 375 2480 1
200 391 1882 1
200 421 2092 1
200 442 2646 1
200 448 2338 1
200 448 2483 2
200 475 1717 2
200 475 1880 2
200 475 1883 1
200 475 1885 1
200 475 2058 1
200 475 2140 1
200 475 2735 2
200 498 2782 1
200 522 2133 1
200 522 2149 1
200 529 2312 1
200 532 2237 1
200 532 2242 1
200 532 2409 1
200 532 2480 1
200 532 2641 1
200 542 2783 1
200 546 2078 7
200 569 2062 2
200 569 2066 1
200 569 2072 1
200 569 2124 1
200 569 2133 1
200 569 2135 1
200 571 1711 1
200 571 2061 1
200 571 2306 1
200 584 1717 1
200 586 2416 2
200 586 2419 1
200 586 2433 8
200 586 2442 2
200 586 2451 2
200 586 2480 1
200 586 2489 1
200 586 2495 2
200 586 2499 1
200 586 2641 1
200 594 1573 2
200 594 1578 26
200 594 1606 20
200 594 1628 2
200 594 1634 5
200 594 1640 2
200 594 1643 2
200 594 1646 11
200 594 1658 3
200 594 1662 14
200 594 1677 4
200 594 1683 4
200 594 1688 4
200 594 1698 1
200 594 1700 1
200 594 1708 2
200 594 2143 1
200 594 2149 1
200 594 2300 1
200 594 2302 1
200 594 2309 1
200 594 2597 1
200 594 2714 27
200 595 1890 1
200 595 2042 1
200 595 2046 3
200 595 2074 1
200 595 2082 2
200 595 2098 1
200 595 2134 1
200 595 2163 1
200 595 2763 1
201 204 2112 1
201 211 2314 1
201 211 2400 1
201 211 2479 1
201 217 2102 2
201 217 2105 1
201 217 2109 2
201 217 2129 1
201 217 2133 1
201 235 2050 1
201 243 1881 1
201 243 1951 2
201 249 1609 1
201 249 1612 1
201 249 1614 2
201 249 1626 4
201 249 1631 2
201 249 1640 1
201 249 1648 1
201 249 1650 3
201 249 1656 1
201 249 1658 1
201 249 1660 5
201 249 1674 1
201 249 1709 1
201 249 1719 1
201 249 1738 1
201 249 1740 1
201 249 1743 1
201 249 1747 2
201 249 1750 1
201 249 1754 1
201 249 1756 3
201 249 1779 2
201 249 1784 1
201 249 1786 1
201 249 1793 2
201 249 1800 1
201 251 2052 1
201 251 2392 2
201 251 2420 1
201 265 2743 1
201 265 2745 2
201 279 2698 1
201 279 2704 1
201 279 2713 1
201 279 2757 1
201 281 2672 1
201 288 2150 1
201 288 2301 1
201 298 1980 2
201 298 1983 2
201 298 2042 1
201 301 2778 1
201 317 2065 1
201 317 2067 1
201 328 2702 1
201 328 2704 1
201 345 2484 1
201 353 2070 6
201 353 2078 9
201 353 2088 1
201 353 2090 2
201 353 2096 4
201 353 2101 1
201 353 2103 2
201 353 2106 2
201 353 2109 2
201 353 2130 1
201 353 2133 1
201 365 2483 1
201 375 2078 1
201 378 2313 1
201 379 2481 1
201 385 2717 1
201 385 2719 1
201 388 2511 1
201 388 2532 1
201 388 2550 1
201 388 2574 1
201 395 2602 1
201 395 2635 2
201 400 2743 1
201 400 2748 2
201 400 2751 6
201 401 2427 1
201 411 2311 1
201 427 2657 1
201 427 2765 1
201 427 2774 1
201 429 2714 1
201 429 2726 1
201 429 2728 1
201 429 2759 2
201 429 2775 4
201 431 2479 2
201 449 2382 1
201 449 2460 1
201 449 2468 2
201 452 2689 1
201 452 2692 2
201 452 2695 1
201 452 2741 1
201 453 2532 1
201 462 2760 1
201 465 1887 1
201 465 2757 1
201 471 2068 1
201 471 2126 1
201 474 2486 1
201 478 2400 1
201 493 2328 2
201 493 2386 3
201 497 2712 1
201 497 2722 1
201 500 2055 2
201 520 2399 1
201 523 2765 1
201 523 2768 1
201 524 2760 1
201 530 2326 1
201 531 2424 1
201 543 2770 1
201 553 2649 1
201 573 2052 1
201 582 2407 1
201 582 2458 1
201 587 2216 1
201 590 2673 1
201 593 2140 2
201 600 1881 1
201 603 1716 1
202 203 2680 1
202 209 1879 1
202 222 2514 1
202 230 1925 14
202 230 1940 7
202 230 1950 2
202 230 1954 1
202 230 1960 1
202 230 1975 1
202 230 2001 1
202 230 2033 1
202 230 2055 1
202 230 2057 1
202 230 2059 1
202 230 2072 2
202 230 2086 2
202 230 2095 1
202 230 2111 1
202 230 2123 1
202 230 2137 1
202 230 2148 1
202 230 2312 1
202 230 2315 1
202 236 2775 1
202 240 2778 1
202 273 2649 1
202 281 2515 1
202 292 1679 1
202 292 1681 1
202 292 1925 5
202 292 1938 1
202 292 1940 1
202 292 1951 2
202 292 1958 1
202 292 1970 2
202 292 1975 1
202 292 2047 1
202 292 2086 2
202 293 2053 1
202 306 2336 1
202 306 2376 2
202 306 2431 3
202 306 2435 1
202 306 2440 1
202 306 2445 1
202 306 2451 1
202 306 2460 1
202 312 2058 1
202 316 2644 1
202 321 2097 1
202 330 2781 1
202 331 2647 1
202 375 2105 2
202 418 2717 1
202 418 2721 1
202 418 2729 1
202 418 2734 1
202 418 2739 1
202 418 2741 1
202 418 2743 2
202 418 2748 1
202 418 2757 1
202 418 2761 1
202 418 2765 1
202 418 2768 1
202 418 2772 1
202 422 2090 1
202 426 2684 34
202 429 2649 1
202 435 1616 1
202 435 1664 1
202 435 1670 1
202 435 1680 2
202 435 1684 1
202 435 1708 2
202 450 2135 1
202 463 2649 1
202 477 1884 1
202 492 1659 1
202 492 1681 1
202 492 1700 1
202 492 2478 2
202 494 1887 1
202 494 1891 1
202 494 1930 1
202 494 1950 1
202 494 1959 1
202 494 1971 1
202 494 1975 1
202 494 1985 3
202 494 1997 3
202 494 2027 1
202 494 2040 1
202 494 2043 4
202 494 2114 1
202 568 2658 1
202 581 2014 2
202 581 2028 2
202 581 2031 1
202 581 2036 1
202 581 2148 1
202 616 1874 1
202 616 1876 3
203 204 1654 1
203 204 1656 1
203 212 2248 1
203 223 1685 2
203 226 2259 1
203 227 1842 1
203 232 2178 1
203 232 2198 1
203 244 2262 1
203 295 2680 1
203 305 1993 1
203 323 1763 1
203 323 1784 1
203 323 1822 1
203 352 1684 1
203 355 2312 1
203 359 1721 1
203 359 1724 1
203 359 1728 2
203 359 1743 8
203 359 1752 6
203 359 1761 1
203 359 1763 2
203 359 1774 1
203 359 1776 4
203 359 1783 2
203 359 1813 5
203 359 1820 4
203 359 1829 2
203 359 1837 10
203 359 1848 1
203 359 1878 1
203 359 2260 1
203 359 2276 1
203 359 2289 1
203 359 2302 1
203 359 2485 1
203 360 1686 1
203 373 2299 1
203 378 1892 5
203 378 1936 9
203 378 1974 1
203 378 2131 1
203 406 2231 1
203 413 1646 2
203 413 1652 6
203 413 1662 1
203 413 1708 1
203 418 2312 1
203 421 2649 1
203 426 1887 1
203 426 1889 1
203 426 1893 8
203 426 1902 2
203 426 1911 3
203 426 1917 2
203 426 1921 1
203 426 1926 6
203 426 1933 1
203 426 1936 11
203 426 2339 1
203 426 2341 1
203 426 2355 2
203 426 2662 1
203 426 2717 1
203 426 2728 3
203 426 2746 1
203 426 2750 1
203 426 2761 1
203 426 2764 1
203 426 2766 1
203 426 2780 1
203 428 1864 1
203 428 1878 1
203 432 2271 1
203 455 2262 1
203 461 1717 1
203 461 1878 1
203 475 2318 1
203 478 2313 1
203 491 2050 1
203 492 2729 1
203 492 2734 1
203 492 2779 1
203 497 2240 1
203 504 2482 1
203 504 2486 1
203 509 2635 3
203 509 2639 7
203 521 2221 1
203 530 1891 1
203 530 1915 1
203 530 1917 1
203 542 1718 1
203 542 1720 2
203 542 1724 1
203 542 1728 1
203 542 1743 2
203 542 1746 1
203 542 1748 1
203 542 1755 5
203 542 1761 20
203 542 1782 3
203 542 1812 1
203 542 1814 49
203 542 1865 3
203 542 1871 4
203 542 1878 2
203 542 1882 2
203 542 2220 9
203 542 2230 5
203 542 2238 2
203 542 2247 3
203 542 2251 24
203 542 2278 18
203 542 2299 3
203 542 2304 3
203 542 2487 1
203 542 2489 1
203 542 2493 1
203 542 2507 2
203 542 2511 3
203 542 2537 2
203 542 2554 2
203 542 2560 1
203 542 2563 1
203 542 2566 2
203 542 2571 1
203 542 2576 1
203 542 2583 2
203 542 2589 2
203 542 2598 2
203 542 2612 1
203 542 2614 1
203 542 2618 1
203 542 2622 1
203 542 2647 2
203 542 2650 1
203 564 2248 1
203 568 2680 1
203 568 2712 2
203 568 2715 2
203 568 2781 1
203 576 1986 1
203 579 1951 2
203 579 2022 2
203 579 2049 2
203 579 2052 1
203 579 2057 2
203 579 2250 1
203 579 2266 1
203 579 2299 1
203 579 2302 2
203 579 2308 1
203 582 2126 1
203 589 1989 1
203 589 2203 1
203 609 2647 1
204 215 2135 1
204 215 2139 1
204 241 2079 1
204 243 1718 1
204 252 2361 1
204 283 2658 1
204 284 1881 1
204 289 2643 1
204 293 2655 1
204 295 2093 1
204 318 2146 1
204 320 1716 1
204 323 2145 2
204 331 1712 1
204 331 1719 1
204 331 1722 1
204 333 2022 1
204 337 2093 1
204 342 2023 1
204 367 1716 1
204 367 1759 1
204 368 1713 1
204 372 1725 1
204 382 2054 1
204 399 2654 6
204 399 2661 5
204 400 1719 1
204 400 1733 1
204 400 1750 1
204 400 1759 1
204 406 2727 2
204 406 2741 1
204 415 2477 1
204 435 2647 1
204 453 1719 1
204 453 1750 2
204 453 1878 1
204 456 2014 1
204 456 2024 1
204 456 2028 1
204 457 2053 1
204 464 2477 1
204 475 1931 1
204 475 1938 1
204 475 1946 1
204 475 1983 1
204 475 2014 1
204 475 2027 3
204 475 2479 1
204 475 2491 1
204 476 2310 1
204 481 2144 1
204 489 2317 1
204 491 2114 1
204 498 2477 1
204 502 2546 1
204 502 2569 1
204 528 2478 1
204 558 1763 19
204 558 1783 1
204 558 1786 68
204 558 1855 6
204 558 1862 12
204 564 2502 1
204 617 2319 1
205 218 1880 1
205 219 1878 1
205 230 1712 1
205 232 2348 1
205 235 2049 1
205 235 2062 1
205 238 2088 1
205 240 2649 1
205 243 1712 1
205 250 2058 2
205 250 2544 1
205 250 2546 1
205 250 2548 2
205 250 2560 2
205 250 2564 5
205 250 2579 5
205 250 2627 2
205 250 2630 7
205 251 2054 1
205 251 2056 1
205 252 2315 1
205 259 1884 1
205 260 1717 1
205 262 2313 3
205 277 1891 1
205 277 1916 1
205 277 1922 1
205 277 1944 1
205 277 1946 1
205 277 1951 1
205 277 1988 1
205 277 2008 1
205 301 2052 2
205 303 1762 1
205 330 2312 1
205 334 2406 1
205 355 1884 1
205 358 2310 1
205 362 2052 1
205 373 2651 1
205 379 1883 1
205 391 2342 3
205 391 2391 1
205 391 2395 1
205 391 2407 1
205 391 2411 1
205 391 2436 1
205 396 2049 1
205 417 1888 1
205 446 2338 1
205 455 1910 1
205 455 1953 2
205 455 2003 1
205 455 2023 1
205 455 2034 1
205 469 2095 1
205 471 2384 1
205 476 2316 1
205 481 2406 1
205 481 2454 1
205 487 2057 1
205 502 1721 1
205 502 1724 39
205 502 1764 12
205 502 1777 17
205 502 1795 2
205 502 1855 8
205 502 1864 1
205 502 1869 10
205 528 2058 1
205 529 2090 1
205 532 2184 1
205 532 2227 1
205 532 2296 1
205 533 1882 1
205 535 2286 1
205 535 2288 4
205 535 2293 1
205 535 2295 1
205 546 2136 2
205 546 2343 2
205 546 2392 1
205 546 2394 1
205 546 2396 1
205 546 2401 1
205 546 2403 1
205 546 2407 1
205 546 2418 1
205 546 2441 1
205 546 2456 2
205 546 2481 1
205 564 1722 1
205 565 2481 1
205 571 2240 1
205 595 2252 1
205 595 2268 1
205 602 2744 6
205 603 1881 1
205 606 2339 1
205 615 2315 1
206 210 2675 1
206 210 2688 1
206 210 2721 1
206 210 2730 1
206 210 2756 1
206 210 2758 2
206 223 2476 1
206 231 2660 1
206 231 2676 6
206 231 2686 2
206 231 2704 1
206 231 2710 1
206 231 2739 1
206 231 2762 1
206 231 2770 1
206 235 2049 1
206 243 2672 1
206 245 2068 1
206 261 2478 1
206 274 2523 1
206 274 2644 1
206 274 2652 1
206 277 1712 1
206 281 1794 3
206 281 1798 2
206 284 1871 1
206 296 2684 1
206 296 2696 1
206 296 2743 1
206 301 2080 1
206 301 2085 1
206 305 2481 1
206 313 2674 1
206 313 2676 5
206 313 2692 2
206 313 2735 1
206 313 2737 1
206 318 2383 1
206 318 2398 1
206 318 2406 1
206 326 2314 3
206 326 2319 1
206 330 2063 1
206 340 2050 1
206 353 2166 1
206 358 1629 1
206 364 2089 1
206 364 2093 2
206 398 2316 2
206 398 2468 1
206 404 2061 1
206 404 2063 5
206 415 2310 1
206 415 2644 1
206 422 2087 1
206 443 2434 1
206 446 1716 1
206 451 2066 1
206 460 2178 1
206 477 2419 1
206 477 2443 1
206 477 2448 1
206 491 1885 1
206 491 2478 1
206 497 1714 1
206 499 1872 1
206 499 1878 1
206 537 2068 1
206 552 2089 1
206 561 1941 1
206 566 1723 2
206 566 1734 1
206 566 1873 1
206 584 2049 1
206 584 2451 1
206 590 1874 1
206 602 2387 1
206 602 2390 1
206 602 2436 1
206 602 2451 1
206 614 2060 1
206 614 2062 1
207 209 2253 1
207 211 1949 1
207 211 2095 1
207 211 2191 4
207 211 2462 1
207 211 2464 3
207 211 2469 1
207 215 1904 1
207 215 1912 2
207 215 1917 4
207 215 1933 8
207 215 1942 2
207 215 1945 1
207 242 2082 2
207 242 2085 1
207 242 2099 1
207 242 2104 1
207 242 2110 1
207 242 2122 6
207 242 2129 9
207 242 2139 2
207 242 2142 1
207 242 2150 7
207 242 2159 4
207 242 2189 5
207 242 2199 2
207 242 2203 1
207 242 2207 2
207 242 2210 1
207 242 2216 1
207 257 2680 2
207 261 1887 1
207 263 2765 1
207 263 2779 1
207 274 1887 1
207 275 1727 1
207 288 1816 1
207 288 1830 1
207 289 1820 1
207 289 1830 1
207 289 1834 1
207 289 1852 1
207 289 2309 1
207 318 2246 2
207 318 2251 3
207 328 1726 1
207 328 1735 1
207 328 1740 1
207 378 2280 1
207 378 2435 1
207 379 2438 4
207 379 2458 1
207 381 2055 1
207 381 2227 1
207 393 1950 1
207 402 1977 1
207 402 1984 1
207 402 1988 1
207 407 2406 1
207 409 2660 1
207 418 2311 1
207 430 2054 1
207 430 2078 1
207 430 2173 1
207 440 1795 1
207 442 1734 1
207 442 1740 1
207 459 1931 1
207 469 2658 1
207 469 2691 1
207 474 1903 1
207 474 1917 1
207 474 1924 2
207 474 2039 1
207 493 2461 7
207 508 2252 1
207 520 2281 2
207 520 2285 1
207 520 2287 1
207 520 2299 1
207 521 2241 1
207 521 2243 1
207 523 1866 1
207 530 2391 1
207 537 2528 1
207 582 2268 6
207 582 2395 1
207 582 2401 1
207 585 2057 1
207 585 2170 1
207 585 2180 3
207 585 2193 1
207 585 2202 2
207 585 2212 1
207 586 2251 1
207 608 1793 1
207 608 1795 1
207 613 2056 1
207 618 2295 1
208 212 2223 1
208 212 2227 1
208 212 2234 8
208 212 2243 1
208 212 2245 1
208 243 2235 1
208 249 1878 1
208 257 2047 1
208 275 1976 1
208 275 2023 1
208 275 2039 1
208 278 2308 1
208 291 2307 1
208 307 1804 1
208 328 2332 1
208 328 2360 2
208 340 1894 1
208 348 2197 1
208 348 2211 1
208 359 2309 1
208 366 2312 1
208 372 2422 1
208 387 2101 1
208 387 2108 1
208 387 2112 1
208 387 2120 1
208 396 2696 2
208 396 2699 3
208 396 2703 1
208 396 2706 2
208 410 2506 1
208 412 2307 1
208 429 2309 1
208 430 2519 1
208 436 2480 1
208 440 2642 1
208 456 2494 1
208 510 2093 1
208 533 2782 1
208 550 2782 1
208 563 2536 2
208 563 2539 1
208 563 2541 4
208 563 2546 4
208 563 2565 1
208 608 2332 1
208 608 2341 1
208 608 2345 2
208 608 2349 3
208 608 2354 5
208 608 2362 3
208 608 2368 2
208 608 2373 1
208 608 2377 1
208 608 2380 6
208 608 2388 1
208 608 2394 10
208 608 2408 3
208 608 2413 3
208 608 2419 1
208 608 2421 2
208 608 2429 1
208 608 2431 3
208 608 2445 1
208 608 2456 2
208 608 2465 1
208 608 2469 5
209 226 2649 1
209 232 1895 2
209 232 1919 1
209 261 2311 1
209 270 2285 1
209 270 2287 1
209 270 2299 1
209 281 2479 1
209 311 2317 1
209 311 2341 1
209 311 2474 1
209 322 2311 1
209 328 2283 3
209 328 2287 2
209 328 2290 1
209 328 2300 4
209 328 2524 1
209 328 2529 4
209 328 2538 2
209 328 2546 3
209 328 2586 1
209 328 2596 1
209 328 2635 4
209 353 2310 1
209 354 1718 5
209 354 1724 62
209 354 1787 6
209 354 1798 1
209 354 1804 3
209 354 1809 1
209 354 1811 2
209 354 1816 3
209 354 1821 1
209 354 1828 6
209 354 1835 4
209 354 1854 1
209 354 1865 1
209 354 1870 2
209 358 1726 1
209 358 1730 1
209 358 1788 1
209 367 1893 1
209 369 2270 1
209 369 2289 1
209 369 2294 1
209 369 2302 4
209 378 2101 1
209 378 2125 2
209 378 2130 1
209 378 2545 1
209 378 2592 1
209 396 2462 1
209 416 1636 1
209 416 1641 1
209 416 1643 1
209 416 1661 2
209 425 1794 1
209 426 1898 2
209 429 1601 1
209 429 1609 12
209 429 1632 3
209 429 1637 1
209 429 1663 1
209 429 1670 10
209 429 1681 11
209 429 1693 6
209 429 1705 7
209 445 1717 1
209 448 1880 1
209 449 1963 1
209 479 2307 1
209 508 2225 1
209 508 2227 1
209 508 2230 2
209 508 2234 1
209 508 2236 1
209 508 2250 1
209 508 2252 1
209 524 2302 1
209 536 2487 1
209 555 2256 1
209 563 2305 1
209 584 2277 1
209 586 2227 1
209 586 2234 1
209 586 2238 1
209 586 2242 1
209 589 1633 1
209 589 1659 1
209 596 2658 3
209 596 2662 6
209 596 2669 4
209 596 2674 1
209 596 2679 1
209 596 2681 7
209 596 2689 2
209 596 2692 1
209 596 2695 21
209 596 2717 1
209 596 2719 32
209 596 2752 12
209 596 2765 14
209 596 2780 2
210 211 2270 1
210 215 1883 1
210 231 1878 1
210 231 2674 1
210 231 2750 9
210 231 2763 3
210 231 2769 1
210 231 2779 1
210 235 2146 1
210 235 2233 1
210 235 2280 1
210 235 2779 1
210 245 2162 1
210 245 2169 1
210 245 2182 1
210 245 2302 1
210 257 2056 2
210 257 2078 1
210 257 2105 3
210 257 2139 1
210 257 2154 1
210 257 2156 1
210 257 2159 1
210 257 2161 1
210 257 2232 1
210 257 2235 1
210 257 2238 1
210 257 2244 2
210 257 2250 1
210 257 2260 3
210 257 2300 1
210 257 2308 1
210 257 2482 1
210 258 1879 1
210 260 2158 1
210 261 1881 1
210 267 2056 1
210 267 2121 1
210 267 2129 3
210 267 2241 1
210 267 2276 2
210 289 2780 1
210 313 1715 1
210 313 1885 1
210 313 1936 1
210 313 1939 1
210 313 2049 1
210 313 2051 2
210 313 2060 1
210 313 2062 2
210 313 2065 4
210 313 2080 1
210 313 2083 1
210 313 2088 1
210 313 2092 1
210 313 2094 3
210 313 2098 1
210 313 2100 5
210 313 2107 1
210 313 2110 1
210 313 2142 1
210 313 2302 1
210 313 2305 1
210 313 2314 2
210 313 2487 2
210 313 2492 2
210 313 2495 4
210 313 2502 1
210 313 2505 2
210 313 2513 1
210 313 2515 2
210 313 2518 3
210 313 2523 1
210 313 2526 2
210 313 2531 1
210 313 2539 1
210 313 2543 3
210 313 2548 1
210 313 2550 1
210 313 2552 3
210 313 2562 1
210 313 2564 1
210 313 2573 2
210 313 2579 2
210 313 2588 1
210 313 2592 1
210 313 2603 1
210 313 2612 1
210 313 2620 1
210 313 2627 1
210 313 2629 2
210 313 2647 2
210 313 2650 1
210 313 2652 4
210 313 2687 1
210 317 2125 1
210 317 2132 1
210 317 2157 1
210 317 2300 1
210 342 2055 1
210 353 2662 1
210 353 2671 1
210 353 2680 1
210 353 2726 1
210 358 2649 1
210 364 2320 1
210 364 2322 1
210 364 2328 1
210 364 2341 1
210 371 2237 1
210 383 2286 1
210 403 2120 1
210 409 2662 1
210 409 2680 1
210 409 2725 1
210 416 2042 1
210 442 1945 2
210 442 1971 1
210 451 2300 1
210 462 2654 1
210 477 2654 1
210 483 2156 1
210 483 2283 1
210 483 2301 1
210 487 2146 1
210 487 2284 1
210 492 2108 1
210 524 2601 1
210 554 1896 1
210 554 1899 8
210 554 1908 5
210 554 1914 2
210 554 1917 1
210 554 1923 1
210 554 1927 1
210 554 1931 3
210 554 1937 2
210 554 1941 66
210 554 2008 2
210 554 2011 4
210 554 2016 1
210 554 2018 11
210 554 2030 1
210 554 2034 1
210 554 2040 1
210 554 2042 2
210 554 2046 1
210 554 2125 1
210 554 2135 1
210 554 2264 1
210 554 2290 1
210 559 2676 1
210 559 2744 1
210 570 2149 1
210 570 2281 1
210 592 2141 1
210 602 2036 1
210 603 2138 1
210 603 2145 1
210 603 2147 2
210 603 2233 1
210 603 2235 1
210 603 2264 1
210 603 2280 1
210 603 2284 1
210 605 2649 1
211 218 1888 1
211 242 2171 1
211 251 2051 1
211 251 2390 1
211 251 2400 1
211 251 2428 1
211 260 2269 1
211 261 1889 1
211 261 1949 2
211 265 2103 5
211 265 2121 1
211 265 2133 2
211 265 2149 3
211 265 2159 2
211 267 2269 1
211 267 2278 1
211 279 2218 1
211 284 2524 1
211 289 2275 1
211 315 1758 1
211 315 2296 1
211 317 2273 1
211 321 2508 1
211 322 2645 1
211 350 1907 1
211 350 1912 1
211 350 1915 1
211 350 1920 1
211 350 2049 1
211 350 2490 1
211 358 1952 1
211 358 2484 1
211 358 2513 2
211 358 2516 5
211 358 2522 1
211 358 2536 6
211 358 2546 3
211 371 2267 1
211 371 2271 1
211 371 2287 1
211 378 2317 1
211 378 2405 2
211 378 2441 1
211 378 2461 1
211 378 2474 2
211 386 2429 2
211 393 2527 1
211 393 2652 1
211 396 2648 1
211 399 2312 1
211 401 2224 1
211 401 2227 1
211 401 2233 1
211 401 2399 1
211 401 2405 6
211 401 2432 1
211 401 2438 1
211 401 2444 3
211 401 2469 1
211 402 1723 1
211 404 2489 1
211 404 2491 1
211 404 2641 1
211 407 2399 1
211 409 2315 2
211 409 2320 2
211 409 2475 1
211 410 2616 1
211 411 2053 1
211 414 1747 1
211 416 2652 1
211 431 2479 1
211 443 2642 1
211 449 2237 1
211 449 2315 1
211 449 2317 4
211 449 2325 1
211 449 2328 1
211 449 2395 1
211 449 2400 1
211 449 2428 1
211 449 2439 1
211 449 2441 1
211 449 2443 1
211 449 2473 1
211 449 2680 1
211 449 2707 1
211 449 2709 1
211 449 2744 2
211 449 2748 5
211 449 2755 1
211 449 2757 3
211 449 2775 1
211 449 2783 1
211 452 2262 1
211 460 1721 2
211 460 1725 1
211 460 1729 2
211 460 1747 1
211 460 1756 4
211 460 1784 1
211 460 1881 5
211 477 1791 1
211 478 2236 3
211 478 2240 4
211 478 2245 5
211 478 2253 1
211 478 2256 7
211 478 2265 3
211 478 2309 2
211 478 2332 2
211 478 2386 2
211 478 2400 1
211 478 2413 1
211 478 2427 2
211 478 2443 1
211 478 2459 1
211 481 2472 1
211 483 1756 1
211 483 1791 1
211 483 2283 1
211 487 2267 1
211 487 2280 1
211 487 2283 6
211 487 2290 2
211 493 2333 1
211 493 2391 1
211 493 2461 3
211 493 2465 2
211 493 2468 1
211 501 2221 1
211 501 2223 1
211 508 2222 1
211 511 2052 1
211 511 2218 1
211 524 2262 1
211 530 2311 3
211 530 2381 1
211 530 2399 3
211 530 2405 1
211 530 2417 2
211 530 2420 2
211 530 2423 2
211 530 2431 1
211 530 2443 5
211 531 2401 3
211 531 2445 2
211 531 2451 3
211 531 2461 1
211 544 1884 1
211 557 2652 1
211 563 2529 1
211 565 1948 1
211 565 2481 1
211 570 2280 1
211 570 2283 1
211 573 2495 1
211 574 2052 5
211 574 2219 2
211 574 2229 2
211 574 2232 4
211 574 2238 7
211 574 2262 1
211 582 2278 1
211 582 2311 1
211 603 1758 1
211 603 1802 2
211 603 2048 1
211 603 2281 2
211 603 2284 1
211 603 2286 2
211 603 2289 1
211 615 2218 1
212 230 2482 1
212 234 2479 1
212 243 2243 1
212 256 2319 1
212 258 1860 1
212 263 1712 1
212 264 2059 1
212 264 2083 1
212 264 2086 1
212 264 2098 1
212 264 2209 1
212 287 2675 1
212 287 2681 1
212 296 1738 1
212 296 1810 3
212 296 1816 2
212 296 1819 1
212 296 1833 2
212 296 1866 1
212 298 2057 1
212 298 2209 1
212 306 2239 1
212 307 2048 1
212 331 2387 1
212 331 2470 1
212 332 1710 1
212 332 2501 1
212 332 2533 1
212 332 2635 1
212 332 2644 1
212 332 2676 2
212 332 2679 2
212 332 2696 1
212 332 2771 2
212 341 1714 1
212 353 1717 1
212 355 2473 1
212 355 2476 1
212 357 2388 1
212 357 2390 1
212 357 2394 1
212 357 2412 1
212 357 2424 2
212 357 2465 2
212 357 2470 1
212 357 2478 1
212 367 2318 1
212 367 2396 1
212 367 2399 1
212 388 1744 1
212 413 2238 3
212 413 2242 1
212 413 2244 1
212 413 2248 1
212 414 2308 1
212 420 2650 1
212 420 2733 1
212 425 2410 1
212 453 2442 1
212 486 2557 1
212 486 2649 1
212 497 2263 1
212 515 1730 1
212 515 1799 1
212 515 1813 2
212 515 1825 1
212 515 1832 1
212 515 1856 1
212 515 1858 1
212 515 1865 1
212 515 1868 3
212 515 1873 1
212 515 1875 1
212 521 2462 2
212 533 2437 1
212 533 2469 1
212 533 2481 2
212 545 1739 1
212 545 2659 1
212 545 2664 6
212 545 2686 2
212 545 2742 1
212 545 2752 1
212 547 1980 1
212 547 1990 1
212 547 2068 1
212 547 2101 3
212 547 2134 1
212 547 2209 1
212 547 2490 1
212 547 2494 3
212 582 2252 1
212 606 2696 1
212 607 2356 2
212 607 2361 1
212 607 2377 1
212 607 2394 1
212 607 2430 1
212 607 2436 2
212 607 2444 2
212 618 1838 1
212 618 1862 2
213 214 2038 2
213 225 1745 1
213 225 1771 2
213 225 1774 2
213 225 1777 1
213 225 1788 1
213 243 2049 1
213 250 1724 1
213 250 2552 5
213 250 2646 1
213 260 1545 1
213 260 2129 2
213 260 2136 1
213 260 2774 1
213 275 2117 1
213 276 1909 1
213 300 2111 1
213 300 2124 1
213 306 1887 1
213 309 1720 1
213 309 1725 8
213 309 1734 1
213 309 1745 3
213 309 1752 6
213 309 1759 28
213 309 1788 16
213 309 1813 4
213 309 1819 9
213 309 1829 6
213 309 1843 2
213 346 2114 2
213 346 2124 1
213 347 2108 1
213 348 2033 1
213 348 2040 1
213 357 2053 1
213 357 2157 1
213 360 2046 1
213 361 2055 1
213 375 2055 1
213 415 1994 1
213 435 1955 1
213 435 2033 1
213 447 1713 1
213 476 1832 1
213 498 1953 1
213 498 1968 1
213 498 1971 1
213 498 1978 1
213 498 2004 1
213 498 2010 1
213 498 2021 2
213 498 2024 1
213 498 2027 1
213 509 1913 1
213 509 2054 15
213 509 2655 1
213 509 2671 1
213 509 2676 1
213 509 2697 3
213 509 2703 1
213 509 2735 2
213 509 2738 1
213 509 2741 1
213 509 2753 1
213 509 2755 1
213 509 2761 1
213 509 2763 1
213 509 2765 2
213 509 2776 2
213 509 2780 2
213 514 1713 1
213 539 2310 1
213 562 2114 1
213 578 2310 1
213 581 2124 1
213 591 2109 1
213 613 2310 1
213 616 1892 1
213 616 1894 3
213 616 1898 7
213 616 2057 1
213 616 2099 5
214 259 1744 1
214 284 2096 1
214 302 2056 6
214 302 2063 1
214 302 2065 7
214 302 2073 1
214 302 2078 3
214 302 2084 1
214 319 2144 1
214 336 1718 1
214 348 2038 1
214 349 2114 2
214 360 2045 1
214 364 1889 1
214 370 1670 1
214 370 1677 1
214 370 1687 1
214 370 1689 2
214 370 1706 1
214 370 2088 1
214 407 1712 1
214 509 2224 1
214 509 2226 1
214 541 2662 1
214 581 2108 1
214 616 1642 1
214 616 1660 5
214 616 1668 1
214 616 1670 2
214 616 1674 2
214 616 1683 6
214 616 1699 2
214 616 1703 4
214 616 1710 1
214 616 1890 2
214 616 2040 1
215 217 2479 1
215 221 1724 1
215 221 1726 1
215 221 1729 1
215 221 1731 3
215 221 1736 2
215 221 1802 1
215 221 1816 1
215 221 1820 2
215 221 1826 1
215 221 1828 1
215 221 1856 2
215 221 1860 1
215 221 1867 3
215 221 1871 1
215 221 1875 2
215 221 2112 1
215 228 2599 1
215 228 2646 1
215 229 1883 1
215 230 2655 1
215 244 2479 1
215 256 2311 1
215 257 2665 3
215 257 2671 2
215 257 2675 18
215 257 2694 1
215 257 2707 2
215 257 2710 2
215 257 2713 2
215 257 2720 2
215 257 2758 1
215 257 2781 1
215 258 2477 1
215 263 1688 1
215 263 2779 1
215 274 1883 1
215 275 2089 1
215 275 2091 1
215 275 2093 1
215 275 2611 1
215 283 1741 1
215 283 1818 1
215 285 2651 1
215 287 1690 1
215 313 2317 1
215 313 2694 1
215 315 2312 1
215 322 2741 1
215 322 2751 1
215 351 1717 1
215 351 1742 2
215 351 1828 1
215 351 1865 1
215 351 2313 1
215 356 1909 1
215 356 1914 1
215 356 1919 1
215 356 1921 1
215 356 1929 2
215 356 1944 2
215 373 2492 1
215 373 2530 1
215 373 2544 1
215 373 2564 4
215 373 2596 5
215 373 2639 1
215 378 1741 1
215 378 1835 1
215 382 2133 1
215 383 1829 1
215 387 2690 1
215 387 2707 1
215 387 2709 2
215 387 2727 1
215 387 2753 7
215 387 2763 1
215 387 2776 1
215 395 2054 1
215 408 1711 1
215 409 2144 1
215 422 2175 1
215 422 2226 1
215 422 2296 1
215 432 2481 7
215 432 2598 4
215 432 2603 1
215 432 2611 1
215 432 2620 3
215 433 2055 1
215 433 2058 1
215 433 2060 1
215 433 2124 1
215 433 2130 1
215 433 2135 1
215 433 2137 1
215 433 2145 1
215 433 2150 1
215 433 2174 1
215 433 2234 1
215 433 2236 1
215 433 2271 1
215 433 2273 1
215 433 2276 1
215 433 2281 1
215 433 2290 1
215 433 2647 3
215 433 2651 1
215 438 1913 1
215 440 1906 1
215 451 2658 1
215 459 1886 1
215 459 1940 1
215 459 1949 1
215 465 2317 1
215 471 1931 1
215 471 1936 1
215 474 1916 1
215 474 2045 1
215 497 2490 1
215 497 2598 1
215 497 2600 1
215 497 2602 2
215 500 1725 2
215 500 1733 1
215 500 1824 2
215 500 1828 1
215 500 1833 1
215 500 1857 2
215 500 1868 1
215 523 1863 1
215 526 2479 1
215 540 2275 1
215 540 2277 1
215 540 2281 1
215 546 2060 1
215 546 2152 1
215 550 2067 1
215 550 2069 1
215 550 2071 1
215 550 2097 1
215 550 2118 1
215 565 1924 1
215 580 2279 1
215 580 2281 1
215 589 1730 1
215 592 2311 1
215 599 2311 1
215 603 1919 1
215 605 1711 1
215 606 2174 1
215 609 1866 2
215 614 2262 2
215 614 2266 3
215 614 2284 1
215 614 2286 1
215 614 2290 1
215 614 2293 3
217 235 2066 1
217 235 2070 1
217 235 2073 1
217 236 1717 1
217 242 2652 1
217 244 2385 1
217 244 2438 1
217 250 2139 1
217 261 2311 1
217 279 1711 5
217 279 1719 2
217 279 1722 1
217 279 1731 1
217 279 1734 1
217 279 1737 1
217 279 1741 1
217 279 1746 2
217 279 1749 7
217 279 1761 1
217 279 1792 10
217 279 1803 1
217 279 1805 3
217 279 1810 1
217 279 1817 3
217 279 1821 4
217 279 1826 4
217 279 1831 6
217 279 1838 5
217 279 1845 8
217 279 1857 4
217 279 1863 2
217 279 1869 1
217 279 1886 1
217 279 1888 1
217 279 1892 4
217 279 1897 1
217 279 1899 1
217 279 1901 5
217 279 1907 1
217 279 1923 1
217 279 1929 1
217 279 1935 4
217 279 1951 1
217 279 1957 2
217 279 1960 3
217 279 1964 4
217 279 1995 1
217 279 2016 2
217 279 2019 1
217 279 2022 1
217 279 2024 3
217 279 2028 7
217 279 2036 2
217 279 2051 1
217 286 2052 1
217 309 2053 1
217 314 1889 2
217 317 1716 1
217 317 1888 1
217 317 2049 1
217 340 2316 1
217 340 2369 1
217 340 2387 3
217 340 2392 1
217 340 2406 2
217 340 2409 1
217 343 2341 1
217 343 2460 1
217 353 2084 1
217 353 2089 1
217 353 2091 1
217 353 2095 2
217 353 2098 1
217 353 2114 5
217 353 2123 1
217 353 2126 1
217 353 2130 1
217 353 2140 1
217 353 2142 1
217 353 2144 1
217 353 2146 1
217 353 2148 1
217 353 2173 3
217 353 2311 1
217 356 2051 1
217 361 2435 1
217 377 1716 1
217 377 2173 1
217 385 2311 1
217 388 2482 1
217 391 1712 1
217 393 1635 1
217 395 2579 1
217 410 1723 1
217 410 1759 1
217 410 1768 1
217 410 1889 2
217 410 1899 1
217 410 1901 1
217 410 2040 1
217 422 2319 2
217 422 2336 1
217 447 2056 1
217 460 2160 3
217 460 2260 2
217 460 2266 5
217 460 2285 1
217 460 2308 1
217 470 1713 1
217 484 2479 1
217 494 2054 1
217 506 2147 1
217 506 2174 1
217 520 2485 1
217 531 2152 1
217 531 2160 1
217 531 2169 1
217 531 2171 1
217 531 2181 1
217 531 2205 1
217 531 2217 1
217 531 2220 1
217 531 2257 1
217 531 2260 2
217 531 2290 1
217 531 2299 7
217 531 2310 1
217 535 2121 1
217 536 1881 1
217 537 2359 1
217 537 2364 1
217 537 2376 1
217 537 2419 1
217 540 2071 1
217 540 2140 1
217 544 2050 1
217 552 2316 1
217 589 2354 1
217 589 2367 1
217 589 2395 2
217 589 2451 1
217 589 2453 3
217 589 2459 1
217 589 2477 1
217 593 1632 1
217 593 1651 1
217 611 2064 2
217 611 2067 4
217 611 2072 1
217 611 2074 1
218 219 2314 1
218 221 2075 1
218 225 1879 1
218 230 2481 1
218 237 2287 2
218 251 2025 1
218 251 2027 1
218 251 2036 1
218 255 2486 1
218 259 2484 1
218 268 1896 1
218 272 2321 7
218 272 2333 30
218 272 2365 2
218 272 2368 2
218 272 2373 1
218 272 2377 1
218 272 2384 4
218 272 2389 3
218 272 2395 1
218 272 2399 1
218 272 2402 3
218 272 2406 5
218 272 2412 3
218 272 2419 1
218 272 2422 14
218 272 2438 3
218 272 2442 3
218 272 2446 2
218 272 2449 6
218 272 2463 2
218 272 2466 1
218 272 2470 1
218 285 1662 1
218 285 1686 1
218 295 2141 2
218 300 1756 2
218 300 1761 9
218 300 1778 1
218 300 1780 2
218 300 1797 1
218 300 1885 1
218 319 1686 1
218 319 1710 1
218 319 1715 2
218 319 2101 1
218 331 2316 1
218 346 2317 1
218 349 1755 1
218 378 2480 1
218 413 1725 8
218 413 1742 1
218 413 1750 4
218 435 1822 1
218 440 2061 1
218 448 2084 1
218 448 2087 1
218 448 2132 1
218 448 2136 2
218 448 2144 1
218 455 2313 1
218 466 2058 1
218 476 2152 1
218 483 2060 1
218 491 2087 1
218 491 2090 1
218 523 1886 1
218 553 1885 1
218 589 2654 1
218 591 2058 1
218 591 2060 2
218 605 2050 1
219 223 2137 1
219 237 2581 3
219 243 2220 1
219 260 1552 2
219 260 1581 1
219 260 1596 1
219 260 1622 1
219 260 1624 1
219 260 1643 1
219 260 1650 1
219 260 1700 1
219 260 1709 1
219 262 2230 1
219 286 2037 1
219 292 2044 1
219 315 2484 1
219 315 2602 1
219 346 2056 1
219 348 2137 1
219 365 1643 2
219 368 2310 1
219 383 2574 1
219 383 2576 2
219 383 2579 1
219 383 2602 7
219 383 2610 2
219 383 2613 4
219 383 2627 2
219 383 2634 3
219 383 2645 1
219 387 2189 1
219 426 2227 1
219 463 2308 1
219 466 2485 1
219 466 2488 1
219 466 2490 2
219 466 2499 1
219 466 2573 1
219 466 2607 5
219 466 2623 1
219 466 2625 1
219 466 2629 2
219 466 2632 1
219 466 2639 3
219 466 2643 1
219 466 2651 1
219 471 2483 1
219 533 2650 1
219 548 2060 1
219 548 2205 1
219 557 2492 2
219 557 2596 1
219 570 1881 1
219 574 2310 1
219 581 2045 1
219 604 2311 1
221 248 2142 1
221 265 1713 1
221 288 2306 1
221 344 2063 1
221 344 2066 2
221 347 2493 1
221 348 1711 1
221 351 1719 1
221 351 1724 1
221 351 1739 1
221 351 1797 1
221 351 1828 1
221 351 1830 1
221 351 1847 1
221 351 1872 2
221 351 1875 1
221 351 1878 1
221 351 1880 1
221 351 1895 1
221 363 1711 2
221 376 2487 1
221 377 2060 1
221 388 1627 2
221 396 2311 1
221 401 2486 1
221 403 2491 1
221 411 2039 1
221 411 2312 1
221 441 1892 1
221 441 1894 1
221 447 2078 1
221 460 2484 1
221 461 2429 1
221 461 2448 1
221 461 2477 2
221 469 1710 1
221 494 2120 1
221 494 2655 1
221 494 2659 1
221 494 2663 2
221 494 2666 2
221 494 2669 2
221 494 2672 9
221 494 2682 6
221 494 2690 16
221 494 2707 17
221 494 2725 28
221 494 2754 1
221 494 2758 3
221 494 2762 1
221 494 2764 1
221 494 2767 15
221 500 1716 1
221 500 1720 4
221 500 1725 1
221 500 1727 6
221 500 1736 1
221 500 1740 2
221 500 1822 1
221 500 1825 1
221 500 1827 1
221 500 1833 1
221 500 1839 1
221 500 1843 1
221 500 1845 2
221 500 1849 1
221 500 1851 2
221 500 1871 1
221 500 1873 1
221 500 1875 9
221 500 2467 11
221 500 2774 1
221 507 2110 1
221 534 1881 1
221 534 1883 1
221 538 2322 1
221 538 2379 1
221 538 2381 1
221 538 2479 2
221 538 2482 3
221 538 2491 1
221 540 2673 1
221 548 2428 4
221 548 2492 1
221 548 2647 1
221 550 1883 1
221 550 2083 1
221 550 2094 1
221 550 2103 1
221 550 2126 4
221 550 2132 3
221 550 2136 2
221 550 2140 2
221 550 2144 1
221 550 2146 2
221 574 2484 1
221 577 2053 2
221 583 1739 1
221 589 1719 1
221 589 1866 1
221 589 2483 1
221 592 2429 1
221 592 2479 1
221 594 2048 1
221 602 1939 1
221 602 2038 1
221 609 1867 1
221 609 1870 1
221 618 2664 1
222 244 2481 1
222 246 2484 1
222 246 2486 1
222 246 2551 1
222 249 1801 1
222 264 2265 2
222 264 2275 2
222 264 2282 5
222 274 2515 1
222 316 2516 1
222 340 2312 1
222 353 2645 1
222 400 2240 1
222 429 2302 1
222 480 2517 1
222 480 2541 1
222 480 2626 1
222 501 2219 1
222 534 2224 1
222 557 2355 1
222 558 1983 1
222 558 2040 1
222 565 2752 2
222 565 2758 4
222 565 2764 3
222 576 2303 2
222 607 2694 1
222 608 2310 1
223 231 2464 1
223 231 2467 1
223 232 2394 1
223 232 2428 1
223 232 2458 1
223 283 1707 1
223 293 1882 1
223 296 2323 1
223 302 2306 1
223 310 1708 1
223 310 2260 1
223 310 2263 1
223 310 2308 1
223 310 2647 1
223 310 2649 1
223 322 2226 1
223 332 2460 1
223 332 2462 1
223 342 2260 1
223 342 2267 1
223 342 2284 2
223 342 2287 2
223 342 2653 1
223 343 2048 1
223 343 2264 1
223 343 2271 1
223 343 2273 1
223 343 2277 2
223 343 2281 1
223 343 2290 2
223 343 2295 1
223 343 2303 2
223 343 2650 1
223 349 2343 1
223 406 1845 1
223 413 1685 1
223 451 1712 1
223 451 2226 1
223 455 2649 1
223 456 2279 1
223 456 2304 1
223 461 1710 1
223 461 1922 1
223 461 2306 1
223 465 1886 1
223 496 2655 1
223 508 2501 1
223 508 2504 1
223 508 2539 1
223 508 2592 2
223 508 2713 1
223 510 2190 1
223 521 2288 1
223 526 1883 1
223 539 1751 3
223 539 1863 1
223 539 1878 1
223 539 1880 5
223 539 2226 1
223 539 2252 1
223 539 2276 1
223 539 2299 4
223 546 2499 1
223 546 2542 1
223 560 1880 1
223 560 2252 1
223 560 2297 1
223 560 2304 1
223 560 2783 1
223 569 1735 1
223 569 1739 1
223 569 1747 1
223 569 1749 1
223 569 1759 1
223 569 1761 6
223 569 1769 2
223 569 1772 2
223 569 1776 1
223 569 1779 1
223 569 1794 1
223 569 1801 1
223 569 1821 1
223 569 1823 1
223 569 1825 1
223 569 1836 1
223 569 1845 1
225 250 1885 1
225 250 1891 1
225 250 1893 1
225 250 1909 2
225 250 2047 3
225 266 2482 1
225 277 1881 1
225 280 2487 1
225 280 2649 1
225 280 2654 2
225 283 2667 1
225 286 2481 1
225 293 2051 1
225 293 2473 1
225 296 2225 1
225 299 1715 1
225 299 2487 1
225 299 2529 1
225 299 2532 1
225 299 2569 1
225 299 2652 1
225 299 2657 1
225 305 1655 1
225 305 1678 1
225 320 1712 1
225 325 2333 1
225 325 2345 1
225 325 2347 2
225 325 2352 2
225 325 2357 2
225 325 2360 2
225 325 2364 1
225 325 2367 3
225 325 2371 2
225 325 2385 2
225 325 2409 1
225 325 2411 2
225 325 2593 1
225 325 2635 1
225 341 2283 1
225 341 2285 1
225 342 2530 1
225 362 2045 1
225 396 2235 1
225 399 2320 1
225 399 2322 4
225 399 2331 3
225 399 2335 1
225 399 2360 3
225 399 2364 1
225 399 2371 3
225 399 2375 5
225 399 2384 3
225 399 2388 2
225 399 2392 3
225 399 2397 2
225 399 2400 1
225 399 2404 3
225 399 2410 1
225 399 2412 1
225 399 2414 3
225 399 2420 1
225 399 2425 1
225 399 2429 1
225 399 2431 1
225 406 2304 2
225 406 2307 1
225 406 2309 1
225 406 2635 2
225 406 2650 2
225 406 2658 1
225 406 2661 1
225 406 2664 2
225 406 2780 1
225 413 2666 1
225 420 2266 1
225 420 2276 1
225 429 2287 1
225 429 2289 1
225 440 1881 1
225 446 1718 1
225 456 2080 1
225 456 2090 1
225 456 2111 1
225 456 2121 1
225 456 2209 3
225 456 2213 2
225 496 2420 1
225 509 1893 1
225 516 2218 1
225 516 2432 1
225 516 2516 1
225 516 2639 4
225 516 2653 1
225 517 2301 1
225 517 2480 1
225 528 2020 1
225 539 2529 1
225 560 2052 1
225 560 2436 1
225 560 2439 1
225 560 2441 1
225 560 2452 3
225 560 2456 3
225 560 2472 1
225 560 2621 1
225 574 2273 1
225 577 2271 1
225 577 2273 1
225 589 2271 1
225 589 2273 1
225 604 1886 1
225 604 1888 5
225 604 2039 4
225 604 2044 1
225 617 2544 1
226 233 2207 1
226 233 2745 1
226 233 2749 1
226 252 2249 2
226 252 2260 2
226 252 2265 1
226 252 2276 3
226 252 2283 1
226 252 2286 1
226 252 2289 1
226 252 2301 1
226 252 2305 1
226 252 2310 3
226 252 2316 1
226 252 2477 1
226 252 2482 1
226 252 2485 1
226 272 1879 2
226 279 2649 1
226 285 2548 1
226 297 2429 1
226 306 1587 1
226 306 2185 1
226 306 2192 1
226 306 2216 2
226 313 1884 1
226 316 2314 1
226 316 2480 2
226 316 2487 1
226 348 1882 1
226 357 2312 1
226 358 2303 1
226 358 2308 1
226 365 1945 1
226 373 2221 1
226 373 2301 4
226 373 2309 1
226 375 1602 1
226 407 1884 1
226 421 1907 1
226 421 1951 1
226 428 2036 2
226 435 2659 1
226 437 2221 2
226 462 2269 1
226 471 2311 1
226 473 2216 1
226 477 2221 1
226 478 1886 1
226 491 1864 1
226 493 2239 1
226 493 2247 1
226 493 2314 1
226 500 1865 1
226 544 1882 2
226 562 1793 1
226 562 1806 1
226 562 1822 1
226 562 1840 1
226 562 1844 1
226 564 1714 1
226 579 2650 1
226 583 1732 1
226 584 2218 1
226 584 2220 1
226 585 2309 1
226 589 2242 1
226 609 1591 1
226 609 1598 2
226 609 1699 1
226 609 1802 1
226 609 1805 4
226 609 1829 1
226 609 1848 1
226 609 2213 1
226 609 2218 1
226 615 2315 1
227 230 2007 1
227 280 1824 1
227 280 1860 1
227 280 1862 2
227 280 1951 2
227 280 1968 1
227 280 1988 1
227 286 1961 1
227 286 1968 1
227 286 1974 1
227 286 1976 1
227 286 2004 1
227 286 2015 1
227 293 1977 2
227 293 1981 2
227 296 1891 1
227 372 2232 1
227 372 2251 1
227 412 1865 1
227 417 2652 1
227 428 1724 1
227 435 2259 1
227 463 2063 10
227 463 2092 2
227 463 2095 6
227 463 2102 2
227 463 2108 1
227 463 2152 5
227 463 2164 8
227 463 2176 1
227 463 2191 2
227 463 2195 2
227 477 1992 1
227 477 2010 1
227 516 2224 1
227 578 2310 1
227 608 1902 1
227 608 1905 3
227 608 1909 1
227 608 1911 2
227 608 1973 1
228 258 2309 1
228 265 1737 1
228 265 1767 1
228 265 1779 1
228 265 1788 1
228 265 1809 1
228 265 1812 1
228 265 1815 7
228 265 1826 1
228 265 1839 4
228 265 1846 2
228 265 1851 1
228 265 1854 1
228 265 1936 1
228 265 1972 1
228 265 2017 1
228 265 2019 1
228 265 2032 3
228 267 2768 1
228 274 2234 1
228 296 1712 1
228 306 2273 1
228 306 2281 1
228 326 2228 1
228 326 2231 4
228 326 2236 1
228 326 2238 1
228 326 2244 2
228 326 2252 2
228 326 2271 1
228 326 2281 1
228 326 2305 1
228 326 2595 1
228 326 2604 1
228 326 2608 1
228 326 2620 1
228 326 2623 1
228 326 2627 1
228 326 2632 1
228 326 2641 2
228 326 2652 3
228 337 1715 1
228 346 2052 1
228 357 1765 1
228 357 1854 1
228 357 1901 1
228 357 2004 1
228 357 2008 1
228 364 2249 1
228 373 2640 1
228 381 2325 1
228 381 2340 1
228 381 2405 1
228 381 2421 1
228 381 2434 4
228 381 2449 1
228 381 2451 4
228 404 1884 2
228 404 1890 1
228 404 2323 1
228 404 2690 1
228 404 2747 1
228 404 2779 1
228 431 2252 1
228 442 2312 1
228 497 2061 2
228 497 2065 1
228 497 2070 2
228 497 2075 2
228 497 2078 1
228 497 2081 2
228 497 2086 1
228 497 2088 1
228 497 2091 1
228 497 2094 1
228 497 2096 2
228 497 2100 1
228 497 2102 1
228 497 2106 3
228 497 2110 1
228 497 2112 1
228 497 2123 1
228 497 2126 1
228 497 2129 3
228 497 2134 1
228 497 2136 1
228 497 2144 2
228 497 2149 1
228 497 2151 1
228 497 2154 1
228 497 2156 2
228 497 2159 1
228 497 2165 2
228 497 2168 6
228 497 2176 1
228 497 2178 2
228 497 2181 2
228 497 2184 1
228 497 2190 2
228 497 2194 1
228 497 2196 4
228 497 2615 1
228 497 2619 1
228 506 2481 1
228 507 1717 1
228 540 1982 2
228 540 2015 1
228 540 2024 1
228 541 1878 1
228 541 1893 1
228 573 1880 1
228 573 1890 1
228 580 1888 1
228 580 1890 1
228 580 2314 1
228 607 2048 1
228 613 2052 1
229 232 2197 1
229 238 1716 1
229 244 2459 1
229 244 2464 1
229 244 2477 1
229 254 1787 1
229 254 1879 1
229 255 2469 1
229 261 1885 1
229 265 2479 1
229 266 2256 1
229 268 1715 1
229 273 1712 3
229 273 1878 1
229 273 2652 2
229 303 2246 3
229 303 2254 1
229 303 2257 1
229 303 2296 1
229 333 2658 4
229 333 2690 2
229 333 2693 1
229 333 2696 1
229 333 2709 2
229 333 2734 1
229 333 2744 1
229 340 2437 1
229 340 2454 1
229 343 2328 1
229 343 2388 1
229 343 2401 1
229 343 2403 1
229 343 2417 1
229 351 1716 1
229 351 2320 2
229 351 2327 1
229 351 2427 1
229 351 2440 1
229 351 2445 1
229 351 2483 1
229 362 1877 1
229 368 1879 1
229 369 2178 5
229 369 2196 1
229 378 2219 2
229 384 1891 1
229 399 1879 1
229 399 2558 2
229 399 2580 1
229 399 2582 2
229 399 2596 1
229 399 2611 3
229 408 2052 1
229 414 2478 1
229 421 2229 11
229 421 2241 1
229 421 2243 12
229 421 2257 2
229 421 2263 1
229 421 2265 1
229 421 2267 3
229 421 2285 1
229 421 2290 5
229 421 2296 1
229 421 2657 1
229 421 2660 1
229 421 2693 3
229 421 2744 1
229 421 2782 1
229 426 1857 1
229 426 1864 1
229 426 1868 1
229 426 1870 1
229 426 1876 1
229 426 2197 1
229 429 2216 1
229 470 2650 1
229 471 2651 1
229 475 2198 1
229 509 1745 1
229 523 2126 1
229 542 1883 1
229 547 2484 1
229 553 2055 2
229 553 2058 1
229 564 1608 1
229 564 1618 2
229 564 1624 3
229 564 1630 1
229 564 1649 14
229 564 1671 3
229 564 1676 3
229 564 1696 1
229 568 1818 1
229 570 1748 1
229 572 1652 1
229 572 1660 2
229 572 1665 2
229 572 1679 1
229 572 1693 1
229 572 1697 3
229 576 1892 1
229 576 1898 1
229 576 1916 2
229 576 1920 9
229 576 1932 12
229 589 2339 1
229 589 2449 1
229 591 2783 1
229 597 2564 9
229 597 2574 1
229 597 2577 2
229 597 2580 15
229 604 2220 1
230 246 1880 1
230 247 1878 1
230 247 2136 1
230 254 2125 1
230 276 2730 1
230 277 1751 1
230 280 2050 1
230 288 2652 1
230 292 1927 2
230 292 1935 1
230 292 1942 2
230 292 1948 1
230 292 1952 6
230 292 1959 1
230 292 1965 2
230 292 1968 1
230 292 2029 1
230 292 2035 1
230 292 2041 1
230 292 2055 1
230 292 2084 1
230 292 2086 2
230 292 2649 1
230 293 1891 2
230 296 2006 1
230 297 1855 1
230 319 2500 1
230 319 2523 1
230 321 2728 1
230 321 2730 3
230 346 1598 1
230 360 2145 1
230 369 2728 1
230 369 2730 1
230 375 2120 2
230 376 2656 1
230 376 2716 11
230 408 1858 1
230 421 2141 1
230 424 2481 1
230 437 2712 1
230 446 1754 2
230 446 1790 1
230 477 2006 2
230 486 2701 1
230 486 2728 1
230 494 1715 1
230 494 1717 1
230 494 1950 2
230 494 1959 1
230 494 1966 3
230 494 2019 1
230 494 2065 1
230 498 2655 1
230 516 2019 1
230 533 2481 1
230 533 2483 1
230 555 2655 1
230 557 2481 1
230 587 2728 1
230 608 2050 1
230 611 2137 1
231 243 2641 1
231 250 2062 3
231 250 2071 1
231 250 2074 1
231 258 1879 1
231 258 2655 1
231 260 2077 1
231 267 2054 1
231 287 1696 1
231 289 2665 1
231 298 1657 1
231 311 2058 1
231 311 2065 1
231 313 1631 1
231 313 1671 2
231 313 1675 1
231 313 1681 1
231 313 1697 4
231 313 1703 2
231 313 2677 1
231 313 2679 2
231 313 2712 1
231 318 2487 1
231 334 2328 1
231 334 2333 1
231 334 2336 1
231 377 2109 1
231 377 2148 1
231 391 2048 1
231 395 2077 1
231 405 2048 1
231 418 2109 1
231 425 1982 1
231 425 2037 1
231 468 1751 3
231 468 1762 1
231 468 1770 3
231 468 1885 1
231 483 2077 1
231 491 2657 1
231 491 2780 1
231 491 2782 1
231 495 2027 1
231 495 2037 1
231 500 2162 1
231 500 2166 2
231 500 2182 1
231 500 2212 1
231 500 2215 1
231 500 2268 1
231 500 2298 4
231 504 2332 1
231 528 2062 1
231 552 2478 1
231 552 2480 1
231 555 2319 1
231 558 1715 1
231 559 2671 1
231 559 2760 1
231 559 2779 3
231 561 2336 1
231 577 2655 1
231 588 2399 1
231 588 2402 1
231 588 2436 1
231 588 2439 1
231 588 2445 1
231 597 2333 1
231 606 2315 2
231 606 2325 1
231 606 2562 1
231 614 2598 1
232 255 2653 1
232 266 2714 1
232 331 1776 1
232 331 1877 1
232 332 2390 1
232 332 2411 2
232 332 2458 1
232 332 2469 1
232 349 2470 1
232 367 1940 1
232 367 1945 1
232 378 2130 1
232 381 2221 1
232 402 2226 1
232 426 1892 2
232 426 1911 1
232 448 2659 1
232 449 1993 1
232 449 1997 1
232 449 2005 2
232 449 2009 3
232 449 2016 1
232 449 2022 3
232 449 2030 1
232 449 2039 1
232 449 2041 1
232 449 2043 4
232 449 2048 1
232 449 2059 3
232 449 2063 2
232 449 2067 14
232 449 2082 7
232 449 2090 1
232 449 2092 2
232 449 2096 2
232 449 2101 3
232 449 2107 2
232 449 2110 2
232 449 2115 1
232 449 2118 8
232 449 2128 9
232 449 2138 1
232 449 2141 2
232 449 2147 7
232 449 2155 10
232 449 2166 10
232 449 2179 1
232 449 2181 2
232 449 2184 1
232 449 2186 1
232 449 2189 1
232 449 2191 5
232 449 2202 1
232 449 2213 2
232 453 1760 1
232 490 2217 1
232 492 1750 1
232 492 1759 2
232 492 1793 4
232 492 1798 1
232 492 1800 1
232 492 1840 1
232 492 1845 1
232 492 1878 1
232 496 1720 1
232 524 1887 1
232 532 2657 3
232 532 2661 5
232 532 2667 31
232 532 2699 15
232 532 2746 1
232 532 2748 4
232 532 2753 9
232 532 2770 4
232 532 2775 5
232 558 2741 1
232 588 1755 1
232 588 1760 1
232 594 2713 1
232 595 2656 1
232 608 2306 1
232 612 1595 1
233 361 2704 1
233 365 2057 1
234 235 2410 1
234 235 2432 1
234 244 2688 1
234 249 1896 1
234 249 1898 1
234 249 1952 1
234 249 1956 2
234 249 1960 1
234 249 1963 1
234 249 1968 1
234 249 1970 1
234 249 1997 2
234 249 2000 1
234 249 2002 2
234 249 2016 1
234 249 2047 2
234 256 2462 1
234 262 2048 1
234 262 2056 1
234 262 2614 1
234 262 2650 1
234 262 2680 1
234 262 2697 2
234 262 2702 1
234 262 2711 2
234 262 2724 1
234 262 2732 1
234 262 2750 1
234 262 2761 1
234 262 2766 1
234 262 2770 1
234 267 2336 1
234 267 2472 1
234 281 2224 1
234 289 2337 1
234 289 2462 2
234 304 2427 1
234 315 2228 5
234 315 2234 2
234 315 2242 1
234 315 2244 1
234 315 2249 1
234 315 2252 3
234 315 2256 3
234 317 2435 1
234 318 2016 1
234 318 2061 12
234 318 2074 6
234 318 2081 1
234 318 2085 1
234 318 2089 9
234 318 2102 2
234 318 2105 3
234 318 2109 4
234 318 2115 3
234 318 2125 13
234 318 2139 3
234 334 1608 2
234 334 1643 2
234 351 1711 2
234 351 2288 1
234 355 2398 1
234 355 2460 1
234 367 2340 1
234 367 2351 1
234 377 2483 1
234 389 2293 1
234 390 1607 1
234 391 1609 12
234 391 1623 2
234 391 1626 1
234 391 1630 1
234 391 1636 10
234 391 1881 1
234 391 1984 1
234 391 2049 2
234 391 2310 1
234 391 2644 1
234 405 1945 1
234 416 2483 1
234 425 1607 1
234 425 2075 1
234 425 2337 2
234 425 2345 5
234 425 2388 1
234 425 2406 1
234 425 2427 1
234 425 2434 1
234 425 2449 1
234 425 2455 1
234 425 2458 1
234 425 2482 1
234 425 2649 1
234 434 1858 1
234 436 2489 2
234 436 2492 3
234 436 2498 1
234 436 2502 1
234 436 2505 3
234 436 2509 3
234 436 2514 5
234 436 2520 1
234 436 2525 1
234 436 2527 1
234 436 2533 1
234 436 2535 5
234 436 2541 1
234 436 2543 2
234 436 2546 18
234 436 2567 1
234 436 2569 10
234 436 2580 21
234 436 2602 6
234 436 2609 3
234 436 2617 7
234 436 2626 2
234 436 2634 1
234 436 2636 1
234 436 2638 5
234 436 2646 1
234 436 2650 1
234 437 2648 1
234 441 1609 1
234 441 1613 5
234 441 1619 1
234 441 1623 1
234 441 1625 1
234 441 1628 5
234 441 1635 1
234 441 2223 3
234 441 2297 1
234 441 2304 1
234 453 2400 1
234 462 2296 1
234 467 2055 1
234 467 2723 1
234 468 2482 1
234 469 1889 2
234 469 1892 1
234 469 1894 1
234 469 1899 2
234 469 1902 3
234 469 1910 7
234 469 1920 1
234 469 1922 6
234 469 1945 1
234 469 1947 1
234 469 1956 1
234 469 1969 1
234 469 1973 2
234 469 1978 1
234 469 1984 1
234 469 1993 2
234 469 1997 1
234 469 2006 10
234 469 2043 1
234 469 2046 1
234 470 2144 1
234 470 2217 1
234 476 1713 1
234 479 1970 1
234 479 2024 1
234 479 2048 1
234 479 2053 1
234 479 2147 1
234 479 2277 2
234 482 1887 1
234 486 1866 1
234 486 1868 2
234 486 1880 1
234 493 2221 2
234 510 2428 1
234 511 2238 1
234 521 2306 1
234 525 2670 1
234 525 2688 1
234 525 2711 1
234 525 2719 1
234 525 2731 1
234 525 2733 1
234 525 2745 1
234 525 2754 1
234 526 1552 2
234 526 2064 2
234 526 2086 3
234 526 2094 1
234 526 2098 2
234 526 2105 1
234 526 2141 1
234 526 2650 1
234 527 2651 1
234 530 2649 1
234 558 2166 3
234 558 2172 6
234 558 2180 6
234 558 2187 19
234 558 2209 6
234 558 2216 1
234 577 2223 1
234 582 1725 5
234 582 1743 1
234 582 1753 1
234 582 1755 3
234 582 1759 4
234 582 1768 1
234 582 1774 4
234 582 1779 1
234 582 1835 1
234 582 1838 3
234 582 1843 6
234 582 1851 1
234 582 1856 3
234 583 1609 1
234 583 1611 1
234 583 1613 1
234 583 1615 2
234 583 1630 1
234 597 1902 1
234 597 2031 1
234 597 2198 1
234 597 2201 1
234 597 2204 2
234 601 1717 9
234 601 1727 3
234 601 1731 30
234 601 1762 3
234 601 1766 1
234 601 1768 18
234 601 1794 2
234 601 1797 2
234 601 1800 9
234 601 1810 6
234 601 1817 44
234 601 1862 2
234 601 1865 5
234 601 1872 4
234 601 1877 2
234 607 2462 1
234 616 1880 1
235 241 2065 1
235 246 2309 1
235 248 2102 1
235 250 2053 1
235 257 2139 1
235 257 2307 1
235 260 2149 1
235 260 2304 2
235 261 1879 1
235 267 2122 1
235 267 2132 1
235 267 2145 2
235 267 2303 1
235 267 2318 2
235 267 2321 1
235 267 2323 6
235 267 2330 1
235 267 2475 1
235 275 2611 1
235 291 2115 1
235 291 2172 1
235 291 2176 1
235 291 2183 3
235 291 2216 1
235 291 2266 1
235 296 1738 1
235 296 1771 4
235 304 2331 1
235 305 2484 1
235 313 1743 1
235 313 1759 3
235 313 1763 1
235 313 1787 2
235 313 2693 2
235 313 2696 1
235 313 2699 4
235 313 2704 1
235 313 2710 6
235 313 2718 1
235 315 2056 1
235 317 2120 1
235 317 2129 1
235 317 2145 1
235 317 2210 1
235 317 2269 1
235 317 2313 1
235 317 2352 1
235 317 2408 1
235 317 2415 1
235 317 2417 7
235 317 2425 2
235 317 2428 1
235 317 2469 1
235 322 2032 2
235 322 2035 1
235 322 2039 1
235 322 2144 1
235 322 2249 2
235 322 2252 2
235 322 2256 1
235 322 2302 1
235 322 2693 1
235 330 2056 6
235 330 2063 1
235 330 2069 1
235 330 2071 2
235 330 2077 2
235 330 2080 2
235 330 2083 6
235 330 2091 3
235 330 2096 7
235 330 2105 2
235 330 2109 1
235 331 2487 1
235 331 2567 1
235 355 2337 3
235 355 2341 2
235 355 2344 7
235 355 2374 1
235 355 2385 1
235 355 2473 1
235 358 2657 1
235 358 2667 1
235 358 2669 1
235 358 2673 1
235 358 2681 1
235 358 2690 2
235 358 2724 3
235 358 2729 2
235 358 2732 1
235 358 2748 1
235 358 2757 1
235 358 2773 1
235 360 2142 1
235 367 2333 1
235 367 2339 1
235 367 2348 1
235 367 2351 1
235 367 2462 1
235 371 2139 1
235 371 2234 1
235 371 2302 2
235 383 2272 1
235 386 2049 1
235 388 1738 1
235 388 1743 1
235 388 1748 1
235 388 1765 1
235 388 1770 1
235 388 1782 1
235 395 1719 1
235 395 1834 1
235 395 1836 1
235 403 2143 1
235 425 2432 1
235 427 2570 1
235 432 2646 1
235 437 2049 1
235 453 2380 1
235 453 2415 2
235 453 2418 1
235 453 2421 2
235 453 2424 5
235 453 2437 1
235 460 1714 1
235 460 2606 1
235 460 2624 1
235 460 2632 1
235 469 2687 1
235 469 2707 1
235 483 2055 1
235 483 2136 4
235 483 2277 1
235 483 2308 1
235 487 2144 1
235 487 2147 1
235 491 1935 1
235 491 2021 3
235 491 2071 1
235 491 2652 1
235 491 2657 1
235 491 2675 1
235 491 2730 1
235 491 2732 2
235 491 2757 1
235 495 1650 1
235 495 1665 1
235 495 1676 1
235 495 1688 2
235 495 1693 1
235 499 1885 2
235 499 1888 4
235 499 1893 8
235 499 1903 1
235 499 1907 4
235 499 1912 3
235 499 1917 4
235 499 1922 5
235 499 1929 7
235 499 1937 3
235 499 1941 8
235 499 1951 14
235 499 1968 12
235 499 1981 7
235 499 1989 1
235 499 1991 1
235 499 1993 8
235 499 2002 13
235 499 2018 3
235 499 2023 7
235 499 2031 2
235 499 2034 3
235 499 2038 10
235 506 1879 1
235 506 2052 1
235 510 2376 1
235 510 2378 1
235 515 1765 1
235 521 2485 1
235 521 2612 1
235 531 2116 1
235 531 2118 1
235 533 1927 1
235 533 1938 1
235 533 1954 3
235 533 2038 5
235 533 2044 3
235 540 2310 1
235 554 2136 1
235 554 2277 2
235 554 2287 1
235 554 2289 1
235 558 2050 1
235 559 1719 1
235 559 1873 1
235 570 2116 1
235 570 2147 1
235 570 2302 2
235 592 2301 1
235 603 2138 1
235 603 2140 1
235 603 2277 2
235 603 2280 2
235 603 2290 1
235 603 2292 1
235 603 2302 2
235 603 2307 1
235 607 2353 2
235 607 2371 2
235 611 2066 1
235 618 1878 1
236 277 1715 1
236 297 1847 1
236 303 2502 1
236 303 2561 2
236 303 2570 1
236 303 2584 1
236 303 2591 2
236 303 2596 1
236 303 2607 1
236 316 1799 1
236 316 1803 3
236 316 1814 1
236 316 1819 1
236 316 1823 2
236 316 1831 1
236 316 1854 3
236 316 1858 2
236 316 1862 1
236 316 1865 1
236 316 1867 1
236 316 1871 3
236 316 1876 2
236 316 2482 1
236 336 2320 4
236 359 2478 1
236 365 2273 1
236 374 2064 1
236 374 2067 1
236 374 2069 1
236 374 2083 2
236 374 2089 1
236 374 2094 4
236 374 2102 1
236 377 1717 1
236 410 1720 1
236 418 2680 1
236 418 2740 1
236 418 2747 1
236 418 2782 1
236 489 2140 1
236 502 1826 1
236 502 2109 8
236 502 2121 2
236 502 2125 8
236 502 2134 2
236 502 2137 1
236 553 2050 1
236 569 2234 2
236 594 2300 1
237 238 2069 1
237 238 2086 1
237 238 2115 1
237 238 2134 2
237 238 2261 1
237 238 2266 1
237 238 2278 1
237 238 2308 1
237 248 2498 1
237 248 2577 2
237 248 2607 1
237 248 2643 1
237 266 1751 1
237 266 1755 1
237 266 1784 3
237 266 1788 2
237 266 1833 1
237 266 1870 1
237 266 1968 1
237 266 1978 2
237 270 2051 1
237 270 2055 1
237 289 2636 1
237 292 1879 1
237 305 1722 2
237 305 1725 1
237 305 1732 19
237 305 1755 1
237 305 1770 1
237 305 1787 2
237 305 1790 1
237 305 1795 2
237 305 1802 1
237 305 1807 1
237 305 1809 1
237 305 1811 2
237 305 1819 1
237 305 1839 1
237 305 1848 1
237 305 2716 1
237 307 2051 1
237 307 2108 1
237 307 2115 1
237 307 2135 1
237 315 2644 1
237 315 2646 2
237 333 1886 2
237 333 2068 1
237 333 2071 1
237 333 2073 1
237 333 2078 1
237 333 2081 2
237 333 2084 2
237 333 2132 1
237 354 2498 2
237 359 2057 1
237 360 2477 1
237 365 2483 1
237 368 2576 1
237 399 2316 1
237 406 2050 1
237 415 2662 3
237 415 2666 1
237 415 2671 2
237 415 2702 1
237 415 2706 1
237 415 2708 1
237 415 2743 3
237 415 2753 4
237 421 2133 1
237 431 2573 1
237 431 2634 1
237 470 2483 1
237 492 1936 1
237 496 2049 1
237 498 2763 1
237 504 1963 2
237 504 1968 1
237 505 1991 2
237 505 1995 3
237 505 2009 1
237 505 2012 1
237 505 2024 1
237 505 2033 1
237 519 1964 3
237 519 1981 1
237 535 2108 4
237 535 2135 1
237 546 1886 1
237 557 1715 1
237 557 2495 1
237 557 2645 2
237 558 2657 1
237 572 1936 2
237 594 2657 1
237 595 2763 1
237 612 1787 3
238 251 1716 1
238 251 2079 1
238 251 2084 1
238 251 2089 2
238 251 2105 1
238 251 2143 1
238 270 2050 2
238 270 2053 2
238 277 1882 1
238 278 1930 1
238 278 1971 1
238 278 2317 1
238 278 2490 1
238 278 2492 28
238 278 2523 1
238 278 2526 1
238 278 2529 5
238 278 2535 5
238 278 2541 16
238 278 2558 2
238 278 2563 8
238 278 2572 17
238 278 2593 4
238 278 2598 5
238 278 2605 1
238 278 2609 7
238 278 2617 7
238 278 2629 1
238 278 2634 2
238 278 2639 2
238 278 2642 2
238 278 2646 1
238 282 1939 1
238 283 2049 1
238 292 1818 1
238 292 1834 2
238 292 1838 2
238 292 1852 3
238 292 1856 3
238 292 1861 2
238 292 1865 2
238 300 2653 1
238 305 1716 1
238 305 1880 2
238 307 2050 1
238 307 2082 1
238 307 2093 1
238 307 2095 1
238 307 2098 1
238 307 2109 1
238 307 2115 3
238 307 2119 1
238 307 2121 1
238 307 2124 1
238 307 2137 1
238 309 2351 1
238 333 1933 1
238 333 1984 1
238 333 2137 1
238 349 1759 1
238 349 1860 2
238 359 2682 1
238 359 2684 9
238 359 2694 2
238 359 2782 1
238 362 2071 1
238 368 1711 1
238 368 2334 1
238 368 2654 1
238 399 1886 1
238 399 2316 1
238 413 1721 1
238 413 1725 4
238 413 1735 1
238 413 1738 1
238 413 1741 1
238 413 1745 1
238 413 1748 2
238 413 1755 1
238 413 1761 1
238 413 1764 1
238 413 1777 3
238 413 1802 1
238 413 1809 1
238 413 1826 1
238 413 1828 1
238 413 1830 1
238 413 1839 1
238 413 1842 5
238 413 1848 2
238 413 1851 1
238 413 1854 2
238 413 1857 9
238 413 1867 4
238 413 1878 1
238 418 1881 1
238 418 2652 1
238 421 2082 1
238 421 2092 1
238 421 2095 1
238 421 2112 1
238 421 2119 2
238 421 2143 1
238 430 1882 1
238 456 2014 1
238 469 2111 1
238 486 2650 1
238 570 2340 1
238 570 2342 8
238 570 2352 11
238 570 2364 2
238 570 2368 1
238 570 2474 1
238 612 2317 1
239 285 1771 1
239 346 2645 1
239 408 2150 1
239 469 1714 1
239 492 2073 1
239 581 2640 1
239 609 1600 1
240 250 2365 1
240 250 2429 1
240 291 2087 1
240 347 2143 1
240 347 2309 1
240 374 2481 1
240 476 1892 1
240 476 1899 1
240 476 1904 1
240 476 1956 4
240 476 2011 2
240 476 2022 11
240 476 2038 1
240 476 2041 10
240 547 2313 1
240 569 2150 7
240 569 2158 3
240 569 2162 13
240 569 2176 19
240 569 2225 3
240 569 2235 2
240 569 2243 1
240 569 2248 1
240 569 2251 1
240 569 2264 1
240 569 2269 1
240 569 2275 1
240 569 2286 13
240 569 2304 1
240 569 2306 2
241 297 2060 4
241 297 2066 11
241 297 2080 21
241 297 2102 3
241 297 2648 2
241 349 2487 2
241 361 2146 3
241 375 2059 1
241 392 1712 1
241 395 2079 1
241 422 2141 1
241 466 1724 1
241 481 2149 1
241 490 1884 1
241 502 1888 1
241 502 1891 1
241 502 1893 1
241 502 1896 1
241 502 1898 1
241 502 1909 1
241 502 1953 2
241 522 2314 1
242 251 2783 1
242 262 2228 1
242 303 2326 1
242 315 1892 2
242 315 2042 6
242 315 2049 2
242 315 2054 1
242 315 2204 1
242 326 2657 1
242 344 2661 1
242 360 1710 1
242 372 1951 1
242 372 1972 1
242 372 2032 1
242 381 1790 1
242 387 2230 1
242 404 2782 1
242 409 2489 1
242 410 2658 1
242 410 2666 3
242 410 2672 1
242 410 2780 2
242 416 2480 1
242 430 2203 1
242 433 1798 1
242 451 1884 3
242 483 1880 1
242 483 1884 1
242 483 1887 1
242 483 1986 1
242 483 1993 1
242 483 2011 3
242 483 2052 1
242 483 2521 1
242 483 2577 1
242 483 2579 1
242 483 2583 2
242 483 2647 1
242 484 2283 2
242 484 2286 1
242 484 2291 1
242 506 1967 1
242 506 2022 1
242 550 1717 1
242 550 1719 1
242 550 1722 1
242 550 1731 2
242 550 1830 1
242 550 1852 1
242 550 1854 3
242 550 1859 3
242 550 1912 1
242 550 1991 1
242 550 2004 3
242 550 2019 1
242 550 2476 4
242 550 2481 3
242 550 2485 1
242 558 2652 1
242 566 2476 1
242 585 2156 3
242 585 2193 1
242 598 2230 1
242 601 2307 1
242 603 1727 1
242 603 1795 1
242 603 1797 1
242 603 1800 1
242 603 1804 1
242 603 1806 1
242 603 1809 1
242 603 1833 2
242 613 2066 1
242 613 2125 1
242 613 2129 1
242 613 2132 1
242 613 2137 1
242 613 2155 1
242 613 2157 1
242 613 2160 3
242 613 2164 1
242 613 2168 8
242 613 2203 1
242 613 2216 1
243 251 2052 1
243 258 2220 1
243 263 1713 1
243 277 1711 1
243 279 2538 1
243 282 2321 1
243 296 2683 1
243 305 2052 1
243 320 1759 1
243 320 1761 1
243 320 1878 1
243 331 1755 3
243 358 2781 1
243 361 2310 1
243 364 1617 4
243 364 1622 16
243 364 1640 18
243 364 1659 1
243 364 1671 1
243 364 1674 1
243 364 1676 2
243 364 1680 4
243 364 1686 1
243 364 1690 1
243 364 1692 1
243 364 1699 2
243 364 2653 1
243 367 1718 2
243 375 1754 1
243 375 1756 2
243 375 1799 1
243 381 1716 1
243 385 2217 1
243 412 2317 1
243 413 2481 1
243 413 2656 1
243 453 1725 1
243 453 1759 1
243 474 1719 1
243 491 2666 1
243 491 2672 1
243 491 2687 1
243 491 2689 2
243 491 2692 1
243 491 2698 6
243 491 2707 8
243 491 2716 4
243 491 2724 3
243 491 2749 4
243 491 2754 1
243 491 2757 1
243 491 2759 8
243 491 2768 2
243 491 2772 3
243 491 2776 1
243 491 2778 1
243 491 2780 1
243 508 1880 1
243 511 2217 1
243 548 2049 1
243 552 2320 2
243 586 1879 2
[truncated: 245,035 more chars]
