# Supplementary material for: The role of heterogeneity in contact timing and duration in network models of influenza spread in schools
Source: J R Soc Interface. 2015 Jul 6;12(108):20150279. doi: 10.1098/rsif.2015.0279 (PMC4528592; doi:10.1098/rsif.2015.0279)
Supplement: Dataset D8 [file rsif20150279supp9.txt]

2 20 1768 2
2 24 1810 1
2 24 1823 1
2 26 2507 1
2 32 1771 1
2 35 1941 1
2 36 1948 1
2 36 1951 1
2 38 2240 1
2 53 2598 1
2 54 1775 1
2 56 2732 1
2 63 2771 1
2 71 2284 1
2 71 2300 1
2 80 2202 1
2 80 2205 1
2 91 2355 1
2 94 2015 1
2 106 2361 1
2 106 2368 1
2 109 1834 1
2 114 1812 2
2 117 2265 1
2 130 1939 1
2 131 2698 1
2 147 2755 1
2 148 2275 1
2 167 2272 3
2 167 2682 1
2 168 2594 2
2 170 2611 1
2 186 1962 1
2 197 2265 1
2 197 2267 1
2 237 2627 1
2 248 2356 1
2 248 2609 1
2 249 2385 6
2 249 2392 1
2 249 2394 1
2 249 2454 1
2 255 2246 1
2 262 1915 1
2 265 2267 1
2 279 2688 1
2 281 2661 1
2 282 2516 2
2 282 2521 2
2 282 2526 1
2 282 2528 2
2 282 2558 1
2 282 2565 1
2 288 1881 1
2 288 1950 1
2 289 1806 2
2 289 1813 1
2 289 1816 1
2 289 1839 1
2 289 1934 1
2 289 1944 2
2 289 2314 4
2 289 2353 1
2 289 2511 3
2 289 2515 1
2 289 2521 1
2 289 2528 1
2 289 2540 1
2 289 2557 4
2 289 2563 1
2 289 2566 1
2 296 2271 2
2 302 2310 1
2 315 2314 1
2 315 2628 1
2 326 2274 1
2 328 2246 1
2 328 2251 1
2 328 2253 2
2 328 2258 1
2 354 2240 1
2 354 2556 1
2 359 2271 1
2 366 2760 1
2 372 2462 1
2 385 1819 1
2 385 1826 2
2 385 1833 1
2 385 1844 1
2 385 1877 1
2 387 1808 1
2 387 2299 1
2 400 2772 1
2 407 1962 1
2 407 1968 1
2 407 1970 1
2 407 1982 1
2 407 1992 5
2 407 2013 1
2 407 2021 2
2 407 2027 1
2 407 2038 1
2 407 2040 4
2 407 2046 3
2 407 2062 1
2 407 2071 1
2 407 2074 1
2 407 2218 1
2 407 2221 2
2 407 2224 2
2 407 2229 1
2 416 1941 1
2 448 1949 3
2 453 2106 1
2 453 2222 1
2 453 2232 2
2 453 2257 1
2 453 2259 1
2 462 2750 2
2 468 2077 1
2 468 2083 1
2 468 2087 3
2 468 2092 1
2 468 2096 2
2 468 2099 2
2 468 2102 2
2 468 2105 1
2 468 2158 1
2 468 2162 1
2 468 2165 2
2 468 2170 1
2 468 2193 4
2 468 2200 2
2 474 2754 1
2 491 1919 1
2 491 1936 1
2 497 2274 1
2 524 1806 1
2 524 1937 1
2 524 1941 1
2 524 1945 1
2 536 2734 1
2 536 2755 1
2 536 2781 1
2 538 2356 1
2 543 2717 2
2 543 2730 3
2 547 2356 1
2 557 2260 1
2 565 2314 1
2 579 1883 1
2 579 1898 1
2 579 1910 1
2 579 1921 1
2 579 1929 1
2 601 2028 1
2 601 2211 1
2 601 2214 1
2 601 2246 1
2 601 2256 1
2 603 2353 1
3 6 2168 1
3 6 2190 1
3 6 2236 1
3 12 1679 1
3 12 1912 1
3 12 1916 1
3 12 1930 1
3 31 2651 1
3 33 2505 1
3 37 1695 2
3 37 1706 1
3 42 2506 1
3 42 2596 2
3 42 2643 1
3 45 2188 4
3 46 2109 1
3 53 2057 1
3 53 2061 2
3 53 2069 3
3 53 2073 5
3 53 2079 1
3 58 2267 1
3 58 2269 1
3 58 2271 2
3 58 2328 1
3 58 2331 1
3 60 2655 1
3 64 2663 1
3 66 1800 1
3 66 1920 1
3 74 2267 3
3 77 2658 1
3 86 1804 1
3 98 2540 1
3 98 2601 1
3 98 2645 2
3 99 1801 1
3 106 1908 1
3 116 2512 2
3 117 2354 1
3 121 2087 1
3 123 1966 4
3 123 1971 11
3 123 2501 1
3 130 2498 1
3 130 2504 1
3 131 1780 1
3 133 2501 1
3 133 2656 1
3 133 2658 1
3 134 1985 1
3 134 2001 9
3 134 2011 1
3 134 2013 1
3 134 2015 2
3 134 2022 3
3 134 2026 1
3 134 2028 1
3 134 2030 1
3 134 2086 1
3 134 2088 2
3 134 2096 1
3 134 2098 2
3 134 2105 1
3 141 2234 1
3 141 2438 4
3 141 2444 1
3 141 2455 1
3 141 2465 2
3 141 2498 1
3 141 2544 2
3 141 2547 1
3 141 2550 9
3 141 2574 11
3 141 2589 7
3 141 2647 4
3 141 2656 1
3 141 2658 1
3 141 2660 1
3 152 2224 1
3 163 1802 1
3 170 1814 2
3 170 1886 1
3 170 1909 11
3 171 2651 1
3 176 2261 1
3 181 1718 1
3 181 1903 2
3 184 1688 2
3 184 1693 3
3 184 1749 1
3 184 1751 5
3 184 1776 1
3 184 1860 1
3 187 2635 1
3 198 2502 1
3 198 2507 1
3 199 2516 1
3 201 1632 1
3 201 1756 3
3 201 1760 7
3 201 1770 2
3 201 1774 1
3 201 1776 1
3 201 1781 1
3 201 1783 1
3 201 1786 2
3 201 1795 3
3 201 1812 1
3 201 1816 2
3 201 1820 11
3 201 1834 2
3 201 1837 1
3 201 1845 1
3 201 1847 15
3 201 1863 10
3 201 1874 2
3 201 1877 5
3 201 1883 2
3 201 1886 1
3 201 1891 1
3 201 1894 3
3 201 1905 1
3 203 1957 1
3 218 2112 1
3 250 2665 1
3 257 2354 1
3 261 2351 1
3 270 2126 27
3 273 2683 1
3 274 2666 1
3 286 1958 1
3 302 2079 2
3 305 2665 1
3 307 1964 1
3 307 2113 1
3 307 2226 2
3 307 2278 4
3 307 2283 7
3 307 2293 1
3 307 2303 1
3 307 2305 1
3 307 2307 1
3 307 2669 1
3 325 2512 1
3 330 2665 1
3 333 2743 4
3 333 2749 2
3 333 2755 15
3 343 2035 8
3 343 2253 1
3 343 2256 2
3 346 2668 1
3 354 2659 1
3 357 1806 1
3 368 2161 1
3 368 2511 1
3 382 1761 1
3 399 2320 1
3 399 2324 1
3 411 2666 1
3 412 2035 1
3 412 2039 1
3 421 2755 1
3 455 2122 1
3 455 2198 1
3 457 2165 1
3 457 2196 3
3 457 2201 2
3 457 2222 1
3 457 2255 1
3 472 2504 1
3 473 1799 1
3 478 2299 1
3 478 2664 1
3 492 2115 1
3 499 2108 1
3 505 2112 1
3 505 2257 1
3 544 2508 1
3 575 2513 1
3 578 2362 1
3 593 2509 1
3 603 2354 1
3 612 2223 1
3 612 2604 3
3 612 2612 1
3 612 2614 1
3 612 2619 6
3 612 2627 1
4 40 2518 1
4 43 1704 1
4 43 1706 1
4 43 2766 1
4 43 2771 1
4 64 1948 1
4 70 1784 1
4 74 2296 1
4 74 2346 1
4 76 1815 1
4 90 2322 1
4 90 2329 1
4 90 2332 1
4 90 2335 1
4 90 2338 1
4 90 2343 1
4 91 1610 1
4 98 1609 1
4 98 1954 1
4 98 2710 1
4 98 2712 1
4 100 2107 1
4 100 2264 1
4 101 1929 1
4 111 2128 1
4 115 2547 1
4 119 2289 1
4 122 2778 2
4 128 2676 1
4 128 2684 1
4 128 2720 1
4 128 2750 2
4 128 2767 1
4 128 2780 1
4 140 2333 1
4 160 1805 1
4 160 2120 1
4 160 2130 1
4 160 2196 1
4 160 2372 1
4 173 2109 1
4 173 2779 2
4 194 2664 1
4 223 2337 1
4 243 2263 1
4 250 2220 1
4 250 2222 1
4 250 2512 1
4 250 2517 1
4 251 2717 1
4 251 2768 1
4 259 2781 1
4 260 2776 1
4 268 2780 1
4 280 1664 1
4 283 2264 1
4 293 1600 1
4 293 1733 1
4 293 1739 1
4 303 2552 1
4 303 2567 1
4 303 2605 1
4 321 2510 1
4 329 2266 1
4 342 1606 2
4 342 1610 2
4 342 1685 1
4 342 1694 2
4 342 1705 1
4 342 1711 2
4 342 1788 2
4 343 2296 2
4 343 2326 1
4 355 2510 1
4 358 2266 1
4 360 2696 1
4 360 2714 1
4 360 2716 1
4 360 2721 2
4 360 2725 1
4 360 2762 1
4 360 2780 1
4 365 2514 1
4 368 2492 1
4 368 2494 1
4 368 2497 4
4 372 2263 1
4 406 2265 1
4 412 1599 1
4 432 2357 1
4 444 2263 1
4 461 1709 1
4 461 1716 1
4 461 1736 1
4 461 1739 3
4 461 1746 1
4 461 1758 1
4 464 1954 1
4 469 1957 1
4 496 2359 2
4 502 2778 1
4 508 1801 1
4 510 1962 1
4 510 2227 1
4 537 1987 1
4 537 2033 1
4 537 2039 1
4 537 2051 9
4 537 2088 1
4 537 2101 2
4 539 2310 1
4 560 2343 1
4 564 2260 2
4 564 2263 1
4 565 2108 1
4 575 2315 1
4 580 1965 1
4 586 2263 1
4 603 2358 1
5 9 1610 6
5 32 2762 2
5 32 2766 1
5 47 2134 1
5 47 2146 1
5 47 2235 1
5 47 2238 1
5 47 2242 3
5 59 1610 7
5 62 1609 8
5 66 1956 1
5 71 1609 4
5 71 1956 1
5 72 2512 1
5 104 1966 3
5 104 1970 1
5 104 2015 2
5 104 2018 1
5 104 2045 1
5 104 2052 1
5 104 2057 1
5 104 2071 1
5 104 2074 1
5 104 2078 1
5 104 2080 4
5 104 2096 1
5 119 2543 1
5 119 2614 1
5 125 2780 1
5 140 2263 1
5 154 1608 7
5 169 2514 1
5 215 1610 2
5 231 1607 2
5 231 1684 1
5 231 1766 1
5 231 1804 1
5 231 2354 1
5 258 2149 3
5 258 2153 4
5 258 2159 1
5 258 2161 13
5 258 2175 5
5 258 2182 1
5 258 2186 1
5 258 2189 4
5 258 2196 1
5 258 2199 1
5 258 2206 1
5 258 2208 7
5 258 2223 2
5 258 2228 1
5 258 2230 1
5 258 2238 1
5 258 2261 1
5 258 2323 3
5 258 2328 1
5 258 2337 1
5 261 1816 1
5 263 1729 1
5 263 1767 4
5 301 1952 1
5 346 2355 1
5 355 1961 1
5 358 1608 6
5 358 1786 1
5 364 1608 7
5 364 2546 1
5 377 2511 1
5 377 2513 1
5 381 2513 1
5 388 2142 1
5 388 2148 1
5 388 2171 7
5 388 2179 1
5 388 2186 1
5 388 2188 2
5 388 2192 2
5 388 2199 2
5 388 2208 1
5 424 1804 1
5 424 2279 1
5 424 2329 1
5 424 2341 3
5 424 2348 1
5 424 2350 2
5 437 2338 1
5 437 2356 1
5 445 1965 1
5 445 1968 1
5 445 2033 1
5 445 2049 2
5 451 1953 1
5 451 1957 2
5 451 1960 3
5 468 1953 4
5 468 2341 1
5 468 2343 1
5 468 2345 1
5 468 2348 1
5 468 2356 1
5 468 2663 4
5 486 1964 1
5 487 2361 2
5 487 2365 2
5 487 2369 3
5 487 2375 1
5 487 2378 2
5 487 2410 1
5 487 2421 1
5 487 2465 1
5 498 2516 1
5 499 2610 2
5 499 2614 1
5 538 1944 1
5 541 2387 1
5 541 2406 1
5 541 2420 1
5 541 2425 2
5 541 2429 10
5 541 2440 1
5 541 2443 2
5 541 2450 1
5 541 2455 30
5 541 2486 19
5 556 2110 1
5 579 2404 1
5 579 2452 1
5 580 2673 1
5 607 2514 1
6 9 2511 1
6 25 2345 1
6 30 2508 1
6 31 2290 1
6 39 2508 2
6 40 2515 1
6 43 2510 1
6 45 2190 3
6 45 2197 3
6 45 2205 1
6 45 2225 2
6 45 2232 1
6 45 2246 1
6 45 2248 1
6 58 1790 1
6 58 2739 1
6 58 2742 1
6 58 2753 1
6 69 2200 1
6 70 1795 1
6 76 1958 1
6 77 2506 1
6 78 1799 1
6 85 2116 1
6 85 2119 1
6 85 2121 1
6 85 2125 1
6 98 1954 2
6 101 1852 1
6 101 1858 1
6 101 1860 3
6 101 1876 3
6 101 1882 2
6 101 1890 1
6 101 1900 1
6 101 1907 2
6 101 1911 6
6 101 1921 1
6 101 1932 5
6 101 1938 1
6 101 2505 1
6 113 1817 1
6 113 1826 1
6 115 1955 1
6 123 2353 1
6 130 2327 1
6 138 1962 2
6 138 2213 2
6 138 2216 1
6 138 2290 1
6 138 2323 1
6 141 2148 2
6 141 2151 2
6 141 2218 1
6 141 2234 1
6 141 2236 1
6 141 2255 2
6 148 2511 1
6 151 1961 1
6 152 1954 1
6 153 2109 1
6 155 2340 1
6 161 2358 1
6 161 2434 1
6 163 2342 1
6 189 1963 1
6 225 2329 2
6 225 2332 1
6 225 2334 1
6 229 2292 1
6 236 2066 1
6 236 2518 2
6 236 2529 2
6 236 2532 3
6 236 2545 2
6 236 2548 3
6 236 2553 3
6 236 2562 2
6 236 2565 3
6 236 2573 5
6 236 2584 3
6 236 2588 1
6 236 2590 1
6 236 2592 1
6 236 2596 1
6 236 2608 1
6 236 2623 2
6 236 2631 1
6 236 2639 2
6 236 2643 1
6 236 2646 1
6 251 1789 1
6 263 2661 1
6 272 1962 1
6 286 2265 1
6 289 1955 1
6 299 1804 1
6 303 2576 2
6 303 2580 1
6 303 2582 2
6 307 2741 1
6 310 2234 1
6 325 1687 1
6 325 1795 1
6 328 2271 1
6 343 2260 1
6 345 1956 1
6 345 2157 2
6 345 2160 1
6 345 2166 2
6 345 2169 1
6 345 2171 3
6 345 2175 8
6 345 2184 3
6 345 2188 2
6 345 2193 2
6 345 2203 3
6 345 2207 2
6 345 2213 11
6 345 2225 1
6 345 2230 1
6 345 2240 1
6 345 2251 4
6 345 2261 1
6 345 2326 1
6 345 2342 1
6 345 2355 1
6 360 2504 1
6 364 2508 1
6 365 2505 1
6 368 2260 1
6 399 2300 1
6 421 2258 1
6 428 1963 1
6 439 2715 1
6 446 2223 1
6 446 2511 1
6 446 2763 1
6 450 1958 1
6 455 2153 1
6 455 2262 1
6 457 2155 1
6 457 2781 1
6 461 1651 1
6 464 1894 1
6 464 1926 2
6 464 1930 1
6 464 1934 1
6 464 1942 2
6 464 1954 1
6 464 2272 1
6 464 2741 1
6 464 2746 3
6 464 2756 1
6 464 2759 1
6 464 2762 2
6 471 1957 1
6 478 2110 1
6 496 2233 1
6 498 2169 7
6 498 2177 4
6 498 2185 4
6 498 2190 5
6 498 2204 2
6 498 2226 1
6 498 2228 1
6 498 2238 1
6 498 2247 1
6 498 2254 1
6 500 1801 1
6 504 1956 1
6 505 2122 1
6 505 2125 1
6 505 2127 16
6 505 2146 2
6 505 2151 1
6 506 1959 1
6 519 2511 2
6 530 2110 1
6 539 1799 1
6 544 1964 1
6 544 1967 1
6 544 1969 1
6 544 1991 3
6 544 1998 2
6 544 2050 1
6 544 2061 2
6 544 2071 2
6 548 1800 1
6 569 1981 1
6 569 1988 1
6 569 1993 1
6 569 2015 1
6 569 2061 1
6 569 2064 1
6 569 2071 4
6 569 2084 1
6 570 1786 2
6 572 2505 1
6 578 2259 1
6 601 1800 1
7 30 2126 1
7 37 2117 1
7 44 2650 1
7 46 2115 1
7 52 2426 1
7 72 2044 1
7 77 2135 3
7 85 2357 1
7 106 2142 1
7 107 2427 1
7 107 2431 1
7 126 2213 1
7 126 2218 6
7 126 2266 5
7 126 2739 1
7 126 2752 1
7 126 2757 1
7 126 2760 1
7 139 1809 1
7 163 2114 1
7 167 2109 1
7 175 1958 3
7 175 1963 1
7 178 1804 2
7 184 2415 1
7 184 2424 1
7 192 2145 1
7 218 2206 1
7 235 2360 1
7 235 2404 1
7 235 2426 2
7 235 2440 1
7 235 2577 1
7 256 2490 1
7 260 2118 2
7 260 2122 2
7 260 2128 1
7 275 2131 1
7 289 2456 1
7 289 2459 2
7 304 2381 1
7 312 2128 1
7 317 2381 1
7 326 2358 1
7 331 2208 1
7 331 2211 1
7 331 2213 1
7 331 2219 5
7 331 2438 1
7 332 2208 1
7 332 2221 3
7 355 2362 1
7 355 2437 1
7 355 2500 1
7 357 2417 1
7 357 2492 2
7 366 2153 1
7 366 2156 1
7 366 2158 1
7 366 2160 1
7 366 2166 1
7 366 2168 3
7 366 2173 1
7 366 2176 5
7 366 2185 1
7 366 2199 1
7 392 2525 1
7 393 2167 1
7 395 2139 1
7 395 2141 1
7 404 2189 1
7 425 2430 1
7 479 2110 1
7 498 2766 1
7 510 1832 2
7 510 2432 1
7 510 2469 1
7 510 2493 1
7 510 2504 1
7 521 2517 1
7 521 2524 1
7 533 2398 1
7 533 2401 2
7 562 2122 1
7 562 2125 1
7 562 2127 2
7 562 2131 3
7 562 2135 3
7 562 2139 1
7 562 2142 1
7 596 2109 1
7 607 2401 5
7 607 2429 3
7 607 2437 2
7 607 2443 1
7 607 2445 1
7 607 2454 1
7 607 2462 1
7 607 2472 1
7 607 2476 1
7 607 2478 2
9 17 2133 1
9 26 2123 4
9 26 2129 1
9 26 2133 1
9 26 2171 1
9 26 2181 1
9 26 2193 2
9 26 2196 1
9 26 2200 3
9 26 2204 1
9 26 2473 1
9 26 2498 2
9 26 2510 1
9 27 1802 1
9 33 2106 1
9 42 2510 1
9 51 2510 1
9 53 2211 1
9 59 1611 5
9 62 1610 7
9 62 1782 1
9 65 1940 3
9 65 1945 1
9 66 2561 1
9 71 1610 3
9 75 1960 1
9 81 2209 1
9 81 2333 1
9 88 2511 1
9 99 1801 1
9 103 2128 1
9 111 1840 1
9 111 1960 1
9 120 1819 1
9 130 1901 1
9 130 1930 1
9 137 2122 1
9 144 1799 1
9 144 1807 1
9 144 1959 2
9 144 2124 2
9 144 2131 6
9 144 2200 2
9 144 2209 2
9 144 2321 1
9 144 2323 1
9 144 2358 1
9 144 2362 1
9 148 2507 4
9 148 2658 1
9 154 1608 6
9 189 1882 1
9 215 1611 1
9 221 1907 1
9 231 1607 2
9 241 1940 2
9 241 1945 1
9 268 2356 1
9 268 2664 1
9 277 2123 1
9 277 2125 1
9 346 1801 2
9 346 1808 1
9 346 1960 1
9 347 2209 1
9 347 2213 1
9 351 1900 1
9 351 1908 1
9 351 1911 1
9 358 1608 6
9 362 2284 1
9 362 2287 1
9 362 2292 11
9 362 2318 1
9 362 2320 1
9 362 2342 1
9 364 1608 7
9 408 2123 2
9 408 2133 3
9 428 2094 1
9 446 1765 1
9 446 1768 3
9 446 2508 3
9 446 2514 1
9 446 2664 1
9 466 2110 1
9 472 1802 4
9 472 2124 3
9 472 2183 1
9 472 2187 1
9 472 2668 2
9 476 2110 1
9 529 2325 1
9 531 2107 1
9 547 2106 1
9 572 1937 1
9 599 2362 1
9 609 1836 1
9 609 1876 1
11 20 2631 1
11 22 2507 1
11 30 2223 1
11 30 2328 1
11 30 2765 1
11 33 1691 1
11 33 1703 5
11 33 1710 4
11 33 1715 2
11 33 1719 3
11 33 1736 2
11 33 1795 1
11 33 1801 1
11 33 2122 4
11 33 2127 1
11 33 2159 1
11 33 2166 1
11 33 2170 1
11 33 2174 1
11 33 2184 1
11 33 2203 1
11 33 2288 1
11 33 2298 1
11 33 2349 1
11 33 2352 1
11 54 2383 1
11 54 2436 1
11 54 2501 2
11 63 2159 1
11 83 2110 1
11 93 2275 1
11 107 2511 1
11 118 2286 1
11 118 2318 1
11 118 2783 1
11 125 2232 1
11 125 2244 1
11 125 2247 1
11 125 2250 2
11 125 2253 1
11 129 1717 1
11 139 2111 1
11 143 2514 1
11 154 2697 2
11 154 2700 1
11 154 2702 4
11 154 2707 2
11 154 2716 1
11 154 2718 17
11 154 2750 2
11 154 2759 1
11 154 2762 3
11 154 2771 1
11 154 2773 2
11 154 2777 4
11 160 1801 1
11 207 1959 2
11 207 1978 2
11 207 1982 3
11 207 2004 2
11 207 2009 4
11 207 2016 1
11 207 2019 5
11 207 2026 5
11 207 2044 4
11 207 2058 1
11 207 2080 1
11 207 2094 5
11 215 2161 1
11 228 2381 1
11 235 1596 1
11 235 1624 1
11 235 1685 1
11 235 1687 1
11 235 1767 1
11 235 1781 3
11 243 2675 5
11 243 2683 1
11 243 2686 1
11 243 2688 6
11 243 2695 2
11 243 2759 1
11 243 2772 3
11 243 2778 1
11 248 2263 1
11 248 2287 1
11 248 2337 1
11 256 2058 1
11 263 1820 1
11 263 1822 1
11 263 1830 1
11 263 1836 1
11 263 1849 1
11 263 1856 5
11 263 1867 3
11 263 1876 1
11 263 1879 1
11 263 1881 1
11 263 1888 1
11 263 1898 1
11 263 1907 1
11 263 1910 1
11 263 1929 1
11 274 1817 3
11 274 1830 1
11 274 1834 2
11 274 1896 3
11 274 1909 2
11 274 1953 1
11 274 2100 1
11 296 2632 1
11 330 2247 1
11 344 2173 1
11 344 2199 2
11 344 2353 1
11 344 2383 3
11 344 2433 1
11 344 2435 1
11 344 2438 27
11 344 2466 7
11 344 2485 3
11 344 2495 1
11 356 2291 1
11 356 2319 1
11 358 2677 1
11 358 2679 2
11 364 2712 1
11 364 2715 1
11 364 2719 1
11 364 2724 1
11 364 2730 1
11 364 2732 1
11 402 1963 1
11 409 2514 1
11 412 2113 1
11 412 2119 1
11 412 2124 1
11 433 2108 4
11 451 1729 1
11 451 1733 1
11 474 2127 1
11 491 2670 1
11 491 2677 1
11 491 2685 1
11 495 1941 1
11 495 1953 1
11 495 2218 1
11 495 2221 1
11 495 2223 1
11 495 2343 1
11 503 1934 1
11 503 2122 1
11 507 1589 97
11 507 1688 1
11 507 1690 3
11 507 1694 1
11 507 1698 1
11 507 1700 24
11 507 1736 27
11 507 1764 4
11 507 1769 17
11 507 1787 2
11 507 1790 5
11 507 1796 2
11 507 1799 1
11 507 2167 1
11 507 2208 1
11 507 2276 2
11 534 2347 1
11 538 2244 1
11 538 2247 1
11 538 2313 1
11 540 2211 1
11 543 2108 1
11 569 2182 1
11 580 2341 2
11 590 1725 1
11 614 2266 4
12 16 1724 4
12 46 1968 4
12 46 1973 2
12 46 1976 6
12 46 1985 1
12 46 1987 2
12 46 1990 1
12 46 1993 1
12 46 1995 7
12 46 2013 2
12 46 2016 1
12 46 2023 1
12 46 2027 1
12 46 2030 1
12 46 2067 1
12 46 2074 2
12 46 2081 3
12 46 2087 1
12 46 2098 1
12 46 2100 1
12 46 2102 1
12 63 1696 1
12 63 1715 1
12 63 1720 2
12 63 1726 1
12 66 1611 2
12 66 1615 1
12 66 1618 1
12 66 1621 1
12 66 1628 1
12 66 1633 3
12 66 1659 1
12 66 1664 1
12 66 1696 1
12 66 1732 1
12 66 1743 3
12 66 1751 1
12 66 1839 1
12 66 1842 1
12 66 1887 10
12 66 1903 1
12 66 1933 1
12 66 1947 3
12 66 1952 1
12 73 1640 1
12 73 1875 1
12 73 1883 2
12 73 1935 1
12 83 2532 2
12 83 2552 3
12 83 2587 4
12 83 2593 1
12 83 2605 2
12 84 1802 4
12 98 2111 1
12 98 2115 1
12 98 2118 1
12 100 2579 2
12 102 1807 1
12 105 2165 2
12 106 1598 1
12 106 1600 2
12 106 1603 1
12 106 1608 9
12 106 1618 2
12 106 1621 3
12 106 1625 1
12 106 1627 1
12 106 1631 1
12 106 1633 2
12 106 1637 1
12 106 1641 11
12 106 1653 10
12 106 1667 1
12 106 1669 6
12 106 1677 1
12 106 1680 1
12 106 1683 1
12 106 1685 2
12 106 1688 1
12 106 1691 4
12 106 1729 1
12 106 1732 2
12 106 1737 1
12 106 1745 2
12 106 1757 3
12 106 1762 9
12 106 1772 2
12 106 1776 1
12 106 1780 2
12 106 1786 2
12 106 1790 5
12 106 1815 1
12 106 1817 1
12 106 1819 2
12 106 1822 5
12 106 1830 7
12 106 1838 2
12 106 1848 1
12 106 1854 1
12 106 1857 1
12 106 1864 1
12 106 1873 1
12 106 1878 1
12 106 1900 2
12 106 1951 1
12 119 2400 5
12 119 2440 2
12 119 2448 1
12 125 2109 4
12 125 2119 2
12 126 2550 1
12 131 1712 1
12 131 1780 1
12 131 2107 1
12 147 1695 1
12 148 2508 1
12 156 2507 1
12 170 1633 1
12 170 1809 1
12 170 1886 1
12 170 1908 1
12 181 2207 2
12 181 2212 3
12 181 2216 4
12 181 2221 3
12 181 2233 3
12 181 2237 3
12 181 2295 23
12 181 2343 4
12 181 2350 2
12 181 2662 2
12 181 2665 1
12 184 1767 1
12 184 1769 1
12 184 1812 2
12 184 1816 1
12 184 1818 2
12 188 2565 1
12 188 2584 1
12 188 2615 1
12 190 2365 2
12 190 2370 2
12 190 2384 1
12 190 2387 1
12 190 2389 3
12 190 2399 1
12 190 2403 1
12 190 2417 2
12 190 2420 3
12 190 2425 1
12 190 2427 9
12 190 2438 1
12 190 2442 5
12 190 2451 1
12 190 2469 10
12 190 2492 7
12 190 2500 1
12 192 1806 1
12 201 1685 1
12 201 1696 4
12 201 1702 8
12 201 1713 6
12 201 1720 7
12 201 1907 2
12 201 1920 11
12 208 2658 1
12 246 2110 5
12 246 2117 1
12 260 2150 1
12 276 2110 1
12 276 2168 2
12 306 1805 1
12 307 1698 1
12 307 1700 1
12 307 1703 3
12 307 1711 1
12 307 1720 2
12 313 2360 1
12 321 2631 1
12 346 2113 1
12 346 2115 1
12 347 2119 1
12 356 1953 1
12 358 2644 2
12 358 2647 1
12 404 2116 1
12 404 2616 3
12 410 2619 1
12 416 2694 1
12 430 2621 1
12 434 2673 2
12 434 2676 3
12 434 2681 1
12 434 2683 2
12 434 2687 5
12 440 2150 1
12 440 2586 1
12 443 2631 1
12 446 2508 1
12 456 2561 1
12 456 2699 4
12 456 2704 4
12 456 2714 15
12 456 2734 8
12 456 2746 2
12 456 2750 8
12 456 2761 3
12 456 2765 9
12 456 2776 3
12 457 2354 1
12 483 2113 1
12 515 2423 1
12 515 2498 1
12 543 2011 1
12 543 2027 1
12 543 2032 4
12 543 2037 2
12 543 2042 8
12 543 2052 1
12 543 2057 3
12 543 2062 2
12 543 2065 2
12 543 2101 3
12 543 2369 1
12 543 2372 3
12 543 2378 14
12 543 2395 2
12 543 2399 6
12 543 2406 2
12 543 2409 2
12 543 2414 4
12 543 2420 3
12 543 2424 1
12 543 2431 1
12 543 2435 3
12 543 2442 1
12 543 2448 1
12 543 2473 14
12 543 2491 1
12 543 2494 3
12 543 2500 1
12 545 2124 1
12 545 2126 2
12 545 2139 1
12 545 2532 1
12 545 2539 2
12 545 2549 1
12 545 2557 1
12 545 2559 1
12 545 2574 1
12 545 2580 1
12 545 2590 1
12 545 2597 1
12 545 2600 2
12 545 2604 6
12 545 2612 1
12 545 2622 1
12 545 2629 1
12 545 2641 1
12 546 1800 1
12 563 2618 2
12 578 1944 1
12 597 2508 1
12 611 2145 1
12 611 2505 1
13 17 1698 1
13 17 1726 1
13 17 1949 1
13 17 1952 1
13 17 2203 5
13 19 1586 1
13 19 1588 7
13 19 1596 2
13 19 1603 21
13 19 1628 2
13 19 1632 1
13 19 1634 1
13 19 1641 3
13 19 1645 18
13 19 1665 3
13 19 1670 4
13 19 1683 4
13 19 1691 4
13 19 1724 1
13 19 1736 1
13 19 1793 1
13 19 1807 3
13 19 1813 1
13 19 1948 1
13 19 2112 6
13 19 2127 3
13 19 2131 1
13 30 2136 2
13 37 2357 1
13 39 2143 1
13 39 2515 1
13 51 1948 1
13 51 1955 1
13 59 2562 1
13 59 2566 1
13 59 2568 2
13 59 2574 1
13 59 2585 1
13 59 2613 1
13 59 2617 1
13 59 2623 1
13 59 2652 2
13 59 2656 3
13 87 2759 1
13 102 2555 1
13 103 2132 2
13 108 2233 1
13 108 2374 1
13 108 2414 1
13 108 2424 3
13 108 2428 3
13 108 2437 1
13 108 2490 1
13 125 2777 1
13 126 1956 1
13 144 1642 2
13 163 1964 2
13 163 1969 2
13 163 1976 6
13 163 1983 1
13 163 1985 5
13 163 1991 2
13 163 2006 1
13 163 2008 6
13 163 2018 2
13 163 2022 7
13 163 2033 1
13 163 2036 2
13 163 2039 12
13 163 2053 3
13 163 2062 1
13 163 2065 1
13 163 2073 2
13 163 2076 9
13 163 2090 1
13 163 2096 2
13 175 2132 1
13 175 2135 1
13 175 2137 2
13 178 1811 2
13 184 2563 1
13 184 2568 1
13 184 2574 1
13 184 2591 1
13 184 2593 1
13 184 2597 1
13 184 2610 3
13 184 2639 1
13 191 2512 1
13 192 1637 1
13 196 2508 1
13 196 2510 2
13 210 1981 1
13 218 2516 1
13 231 1799 1
13 231 2118 1
13 235 2126 5
13 249 2352 1
13 249 2648 1
13 262 2356 3
13 275 2133 1
13 275 2136 5
13 277 1826 1
13 277 1949 2
13 277 2668 1
13 291 2125 1
13 297 2142 1
13 306 1801 1
13 309 2205 1
13 322 1800 1
13 324 1802 2
13 324 1957 1
13 324 2132 1
13 330 2127 4
13 330 2142 1
13 340 1585 1
13 340 1686 8
13 340 1695 2
13 355 1704 1
13 355 1706 3
13 355 1713 2
13 355 1792 1
13 366 2132 1
13 366 2135 1
13 366 2138 2
13 373 2229 1
13 377 2131 1
13 382 1986 1
13 382 1989 1
13 382 1993 1
13 382 1998 2
13 382 2023 1
13 382 2026 9
13 382 2079 3
13 382 2118 1
13 388 2507 1
13 394 2237 1
13 394 2239 1
13 394 2242 1
13 394 2248 10
13 394 2270 1
13 394 2274 4
13 394 2323 1
13 395 2662 1
13 396 2482 12
13 396 2495 1
13 396 2500 5
13 408 1809 1
13 408 2148 5
13 408 2156 1
13 408 2158 3
13 408 2163 1
13 408 2169 1
13 408 2172 2
13 408 2178 3
13 408 2184 3
13 408 2196 1
13 417 2530 1
13 417 2537 1
13 427 2506 1
13 432 1956 1
13 432 2358 1
13 432 2519 2
13 442 1981 2
13 442 2085 1
13 446 1697 1
13 446 1773 5
13 446 1779 1
13 446 1782 2
13 446 1787 1
13 450 2234 1
13 466 2133 2
13 466 2673 1
13 467 2433 1
13 467 2461 1
13 469 2286 1
13 476 2143 1
13 491 2355 1
13 491 2357 4
13 494 1638 1
13 506 2384 1
13 521 2664 1
13 531 2145 1
13 537 2672 1
13 537 2675 1
13 537 2690 2
13 547 2112 6
13 554 2665 1
13 560 1985 6
13 560 2010 4
13 560 2020 1
13 560 2022 1
13 560 2025 4
13 560 2030 1
13 560 2032 12
13 560 2045 1
13 560 2049 2
13 565 2453 1
13 571 2111 1
13 593 2232 1
13 603 2514 1
14 20 2356 1
14 31 1830 1
14 31 1864 1
14 33 2111 1
14 38 2077 1
14 41 2496 1
14 41 2503 1
14 51 2529 1
14 54 2685 1
14 54 2742 1
14 54 2750 1
14 54 2781 1
14 66 2266 11
14 66 2301 2
14 66 2323 2
14 66 2328 1
14 66 2330 1
14 66 2332 1
14 66 2349 2
14 66 2354 1
14 66 2356 2
14 66 2359 3
14 66 2365 1
14 66 2368 1
14 66 2373 1
14 66 2378 1
14 66 2380 5
14 66 2451 1
14 66 2473 1
14 66 2492 1
14 66 2495 5
14 80 2231 1
14 91 2266 1
14 94 2085 1
14 94 2089 1
14 94 2101 3
14 94 2139 1
14 94 2146 1
14 94 2149 4
14 94 2155 1
14 94 2173 1
14 94 2177 2
14 94 2181 4
14 94 2187 2
14 94 2191 1
14 94 2193 2
14 94 2197 3
14 94 2207 1
14 94 2209 1
14 100 2213 2
14 110 2327 1
14 121 2352 1
14 133 1939 1
14 135 1831 1
14 138 2644 1
14 152 2357 3
14 152 2364 1
14 152 2476 1
14 152 2478 1
14 152 2481 1
14 152 2491 1
14 152 2493 1
14 152 2495 1
14 152 2504 2
14 159 2389 1
14 159 2486 1
14 162 2232 1
14 171 2299 2
14 171 2322 1
14 171 2331 1
14 183 1961 1
14 186 2110 2
14 186 2221 1
14 186 2230 1
14 186 2252 1
14 186 2650 1
14 188 2681 1
14 191 1899 1
14 191 1925 1
14 191 1939 1
14 191 1942 1
14 192 2420 1
14 192 2434 1
14 192 2441 1
14 192 2464 1
14 203 1813 1
14 205 2357 2
14 205 2364 1
14 205 2493 10
14 205 2504 3
14 205 2508 2
14 227 1811 3
14 227 1861 2
14 227 1884 6
14 227 1892 2
14 227 1897 3
14 227 1902 2
14 227 1905 1
14 227 1907 13
14 227 1925 1
14 227 1928 4
14 227 1933 1
14 227 1935 4
14 227 1943 1
14 227 1947 1
14 227 1956 2
14 227 2261 1
14 227 2264 1
14 227 2266 1
14 227 2349 1
14 255 2106 1
14 255 2109 1
14 255 2111 2
14 255 2116 1
14 255 2144 1
14 259 2514 1
14 259 2517 4
14 259 2524 1
14 259 2644 9
14 280 1825 2
14 280 1829 1
14 280 1868 1
14 280 1893 6
14 280 1906 1
14 280 1913 1
14 280 1918 3
14 280 1934 2
14 280 1937 2
14 280 1942 1
14 280 1953 1
14 280 1956 1
14 299 2319 1
14 323 1814 2
14 323 1837 1
14 323 1840 1
14 323 1949 1
14 324 2704 1
14 324 2706 1
14 324 2713 2
14 324 2725 1
14 324 2727 1
14 324 2734 1
14 324 2737 1
14 327 1890 1
14 328 2089 1
14 340 2693 1
14 343 1958 1
14 352 2425 1
14 359 1810 1
14 372 2275 1
14 372 2302 1
14 372 2330 1
14 372 2332 2
14 383 2513 1
14 400 2113 1
14 407 2106 1
14 407 2110 2
14 414 2740 1
14 418 2763 1
14 419 2747 1
14 419 2753 1
14 419 2764 1
14 422 2740 1
14 434 2083 1
14 434 2088 2
14 434 2091 2
14 434 2104 1
14 434 2125 1
14 434 2143 1
14 434 2201 3
14 434 2210 1
14 434 2215 2
14 434 2218 4
14 434 2225 1
14 434 2227 4
14 434 2233 1
14 434 2235 1
14 434 2242 2
14 434 2250 1
14 434 2253 1
14 435 2299 1
14 435 2322 2
14 439 2521 2
14 439 2525 3
14 439 2654 2
14 446 2391 1
14 468 1964 1
14 468 1993 4
14 473 2026 1
14 473 2050 2
14 473 2225 1
14 473 2227 2
14 477 2265 1
14 477 2370 1
14 480 2106 1
14 480 2119 1
14 480 2140 1
14 480 2378 1
14 484 2216 1
14 484 2224 2
14 484 2227 1
14 484 2229 1
14 484 2232 1
14 484 2236 1
14 490 1754 2
14 490 1757 1
14 490 1768 8
14 490 1790 1
14 504 2339 2
14 504 2346 1
14 504 2374 4
14 504 2379 6
14 504 2454 1
14 504 2465 1
14 505 1647 1
14 505 1652 1
14 505 1656 1
14 505 1669 1
14 505 1716 1
14 505 1719 1
14 505 1721 2
14 519 2529 1
14 531 2366 1
14 546 2507 1
14 546 2509 1
14 557 2247 1
14 568 1573 1
14 568 1600 1
14 568 1727 5
14 568 1734 3
14 568 1776 2
14 568 1779 1
14 568 1784 1
14 571 1732 1
14 571 1777 1
14 578 2523 2
14 578 2526 2
14 578 2529 1
14 595 1958 1
14 610 2225 1
14 610 2227 3
14 613 2687 1
14 613 2741 1
14 613 2783 1
15 39 2318 2
15 39 2348 4
15 40 2357 1
15 41 2122 1
15 41 2149 1
15 41 2151 1
15 41 2212 1
15 41 2215 2
15 41 2263 2
15 68 2213 1
15 68 2215 1
15 68 2295 1
15 68 2297 1
15 68 2458 1
15 124 2130 1
15 124 2172 1
15 124 2501 1
15 128 1956 1
15 128 2052 1
15 128 2058 1
15 128 2073 1
15 128 2458 3
15 128 2467 1
15 128 2499 1
15 128 2502 3
15 130 2550 1
15 135 2006 1
15 178 2112 1
15 200 2146 3
15 200 2153 1
15 200 2155 8
15 200 2197 1
15 200 2776 1
15 204 1956 1
15 204 1960 2
15 204 1970 3
15 204 2012 1
15 204 2057 1
15 204 2100 3
15 205 2141 2
15 205 2144 11
15 205 2162 1
15 205 2167 2
15 214 2543 1
15 223 1927 1
15 223 1931 1
15 227 2508 1
15 232 2665 1
15 237 1798 1
15 238 2004 1
15 251 2138 1
15 259 1960 1
15 259 1978 1
15 259 2059 1
15 259 2064 1
15 278 2007 1
15 282 2053 1
15 282 2134 2
15 292 2340 1
15 319 2171 1
15 319 2508 1
15 327 2007 1
15 327 2054 1
15 327 2509 1
15 342 1825 1
15 342 2019 1
15 362 2121 1
15 362 2123 1
15 362 2127 3
15 362 2131 2
15 362 2170 1
15 362 2173 1
15 421 2112 1
15 434 2448 1
15 434 2454 2
15 448 2662 1
15 455 2460 1
15 457 1681 1
15 471 2783 1
15 475 1996 1
15 475 2008 1
15 475 2012 1
15 475 2078 1
15 475 2087 1
15 475 2094 1
15 490 2679 1
15 490 2687 1
15 490 2699 1
15 490 2701 2
15 490 2704 3
15 490 2708 7
15 490 2716 8
15 490 2727 11
15 490 2739 2
15 490 2743 4
15 490 2748 1
15 490 2750 7
15 490 2760 3
15 490 2767 2
15 490 2770 1
15 496 1827 2
15 496 1901 3
15 496 1912 1
15 496 1918 1
15 496 1920 2
15 496 1923 1
15 496 1927 1
15 496 1929 1
15 496 1950 3
15 504 1727 12
15 504 1740 4
15 504 1754 1
15 504 1756 1
15 504 1777 1
15 504 1781 2
15 505 2674 1
15 505 2771 1
15 522 2166 2
15 529 1807 1
15 529 1932 2
15 529 1952 1
15 544 2657 1
15 568 1606 1
15 569 2174 1
15 572 1608 1
15 572 1715 5
15 572 1721 1
15 581 2778 1
15 588 2186 1
15 594 2668 1
15 594 2778 2
15 595 2777 3
15 596 2359 1
15 605 2661 1
15 608 2783 1
16 63 1725 1
16 66 1723 1
16 92 2512 1
16 92 2516 1
16 92 2518 1
16 92 2520 1
16 92 2529 5
16 92 2539 1
16 92 2616 1
16 92 2625 3
16 92 2650 1
16 93 1959 1
16 102 2357 1
16 106 1803 1
16 106 1805 2
16 106 1808 1
16 106 1954 1
16 106 2102 1
16 106 2207 1
16 106 2216 1
16 106 2238 1
16 106 2256 2
16 106 2284 1
16 106 2286 1
16 106 2296 1
16 106 2339 1
16 106 2343 1
16 106 2349 1
16 106 2357 1
16 106 2504 2
16 131 1801 1
16 143 1996 1
16 143 2000 1
16 172 1803 1
16 172 2114 1
16 174 1807 1
16 174 2040 2
16 174 2050 1
16 174 2077 1
16 181 1599 1
16 181 1605 4
16 181 1610 1
16 181 1614 2
16 181 1645 1
16 181 1651 4
16 181 1658 2
16 181 1665 1
16 181 1668 3
16 181 1684 1
16 181 1686 4
16 181 1730 1
16 181 1733 1
16 181 1744 2
16 181 1753 1
16 181 1880 1
16 181 1904 8
16 181 1914 1
16 181 1916 2
16 181 1919 1
16 181 1934 1
16 181 1936 14
16 181 1953 1
16 181 2080 1
16 183 2668 2
16 183 2671 8
16 183 2680 14
16 183 2713 1
16 183 2715 15
16 183 2731 1
16 183 2735 3
16 183 2741 1
16 183 2743 2
16 183 2747 1
16 183 2749 1
16 183 2758 4
16 189 2508 1
16 196 1762 1
16 196 1779 1
16 196 1789 4
16 196 1796 1
16 196 1798 3
16 201 1726 2
16 206 2353 1
16 215 2173 1
16 215 2650 1
16 228 2586 1
16 228 2602 2
16 228 2623 1
16 228 2626 1
16 228 2636 2
16 228 2651 2
16 228 2655 1
16 235 2113 1
16 242 1976 1
16 247 2189 1
16 249 1723 1
16 249 1757 1
16 249 1900 1
16 261 1956 1
16 326 2654 1
16 334 2665 1
16 354 2358 1
16 372 1969 1
16 372 1972 3
16 372 1976 1
16 372 1978 1
16 372 2093 1
16 372 2096 2
16 372 2101 1
16 377 2216 5
16 377 2283 1
16 377 2286 2
16 392 2648 1
16 396 1955 1
16 432 2513 1
16 435 1959 1
16 441 2772 2
16 444 2046 1
16 444 2082 1
16 456 1808 1
16 460 2020 1
16 460 2041 2
16 460 2045 1
16 460 2074 1
16 460 2145 1
16 460 2234 2
16 482 2769 1
16 483 1965 1
16 483 1970 2
16 487 2128 1
16 487 2133 4
16 487 2140 1
16 487 2143 1
16 493 1967 1
16 493 1969 7
16 493 1977 2
16 493 1982 1
16 493 1986 1
16 493 2019 1
16 493 2765 3
16 493 2769 1
16 493 2781 3
16 500 2157 1
16 500 2173 1
16 500 2195 1
16 500 2228 1
16 500 2257 1
16 500 2276 1
16 500 2285 2
16 500 2336 1
16 500 2353 1
16 506 1967 2
16 506 1973 1
16 506 1975 3
16 506 1979 2
16 506 2096 1
16 506 2100 2
16 506 2103 2
16 506 2106 1
16 506 2114 1
16 507 2355 1
16 523 1956 1
16 525 2768 1
16 531 2509 1
16 604 1955 5
16 604 1980 3
16 604 1987 1
16 604 1989 1
16 604 1992 1
16 604 1998 2
16 604 2025 1
16 604 2028 1
16 604 2032 1
16 604 2036 2
16 604 2054 1
16 604 2057 2
16 604 2061 1
16 604 2067 1
16 604 2354 1
17 19 1795 1
17 19 1852 1
17 19 1854 1
17 19 1859 1
17 19 1861 3
17 19 1868 4
17 42 1801 1
17 51 1802 1
17 51 2117 1
17 76 1961 1
17 77 2227 1
17 77 2229 1
17 77 2233 3
17 77 2293 1
17 77 2297 4
17 77 2332 2
17 77 2335 5
17 77 2341 1
17 77 2345 1
17 77 2347 1
17 88 1807 1
17 105 2120 1
17 106 2135 1
17 106 2137 1
17 122 2358 1
17 144 2133 1
17 149 2356 1
17 167 1805 1
17 181 2127 1
17 221 2136 1
17 230 1694 1
17 231 2355 1
17 238 2044 1
17 259 2049 1
17 272 1956 4
17 272 2359 2
17 277 1590 1
17 277 1800 1
17 277 1803 2
17 277 1809 1
17 277 2140 1
17 282 2051 1
17 324 2134 1
17 333 2061 1
17 355 1731 1
17 355 1761 1
17 355 1768 1
17 355 1813 1
17 357 2356 1
17 408 2174 1
17 441 2355 1
17 536 2122 1
17 607 2124 1
17 617 2048 1
18 20 2408 1
18 20 2410 2
18 24 1578 7
18 24 1586 11
18 24 1598 35
18 24 1635 27
18 24 1666 1
18 24 2286 1
18 24 2288 3
18 24 2517 1
18 24 2520 125
18 24 2646 3
18 24 2650 3
18 24 2654 1
18 24 2658 2
18 48 2487 1
18 50 2336 4
18 50 2341 1
18 50 2346 1
18 50 2349 1
18 52 2274 1
18 59 1993 1
18 72 2354 2
18 72 2357 1
18 72 2458 1
18 72 2482 1
18 87 2383 1
18 90 2369 1
18 105 2354 2
18 105 2357 2
18 125 2372 1
18 125 2374 3
18 125 2380 3
18 158 1670 1
18 158 2108 1
18 158 2260 1
18 159 2488 1
18 179 1957 1
18 179 2132 1
18 179 2142 1
18 179 2153 6
18 183 1674 1
18 183 1993 1
18 183 2121 1
18 183 2137 1
18 183 2140 1
18 183 2144 1
18 183 2244 2
18 183 2260 1
18 183 2666 1
18 206 2358 1
18 231 2428 1
18 231 2447 1
18 234 1673 1
18 234 2000 1
18 234 2023 1
18 234 2052 1
18 244 1797 5
18 244 1954 1
18 244 2295 1
18 244 2297 1
18 244 2300 2
18 244 2303 4
18 244 2335 1
18 244 2347 1
18 244 2662 1
18 244 2678 1
18 249 1976 1
18 249 1978 1
18 249 2032 1
18 249 2034 2
18 249 2044 1
18 249 2046 3
18 262 1675 1
18 262 1740 1
18 262 1750 1
18 262 1771 2
18 273 2352 1
18 279 2376 1
18 301 2052 1
18 304 1592 1
18 304 2332 1
18 304 2350 1
18 304 2662 1
18 318 1613 2
18 318 1616 6
18 318 1627 1
18 318 1629 1
18 318 1632 5
18 318 1638 7
18 318 1647 13
18 318 1662 1
18 318 1667 1
18 318 1795 1
18 318 1963 2
18 318 1969 3
18 318 1973 3
18 318 1995 1
18 318 1999 1
18 318 2054 3
18 326 2445 1
18 326 2447 1
18 334 2129 1
18 334 2344 2
18 334 2354 4
18 334 2382 1
18 334 2384 1
18 342 2351 1
18 351 1670 2
18 351 2120 1
18 363 1976 14
18 363 1992 1
18 363 2006 1
18 363 2015 1
18 363 2022 1
18 363 2028 7
18 363 2036 2
18 363 2039 11
18 363 2054 1
18 363 2057 1
18 363 2065 1
18 363 2072 11
18 363 2086 2
18 363 2097 11
18 367 2276 1
18 367 2292 2
18 367 2341 1
18 389 1672 1
18 389 1800 1
18 389 2315 1
18 391 2120 1
18 391 2591 1
18 391 2598 3
18 400 2346 1
18 405 2052 1
18 405 2092 2
18 410 2385 1
18 436 1796 1
18 436 2385 2
18 436 2408 1
18 436 2490 1
18 436 2513 1
18 441 2142 1
18 441 2153 6
18 441 2174 4
18 441 2209 3
18 441 2229 1
18 441 2232 2
18 441 2249 8
18 443 2356 1
18 459 1807 1
18 467 2061 1
18 470 1796 3
18 477 2357 4
18 477 2492 1
18 479 1580 1
18 479 1633 1
18 479 1795 1
18 482 1960 1
18 482 1964 2
18 482 1971 1
18 482 1978 1
18 482 1986 1
18 482 1994 1
18 482 2009 1
18 482 2033 2
18 482 2042 3
18 482 2048 1
18 482 2051 1
18 482 2054 1
18 482 2060 1
18 482 2069 1
18 482 2105 3
18 482 2202 1
18 482 2347 1
18 493 1567 1
18 493 1569 2
18 493 1572 2
18 493 1575 4
18 493 1583 4
18 493 1659 1
18 493 2611 1
18 493 2614 1
18 493 2664 1
18 503 2357 3
18 503 2382 1
18 503 2387 1
18 508 2384 1
18 525 1796 3
18 526 1669 1
18 526 2313 1
18 526 2329 1
18 526 2332 3
18 526 2338 1
18 526 2343 4
18 527 1955 1
18 546 2421 2
18 546 2441 1
18 546 2458 1
18 546 2467 1
18 546 2471 1
18 546 2489 1
18 555 2355 1
18 555 2494 3
18 583 1957 1
18 583 2329 2
18 583 2335 1
18 583 2337 1
18 583 2339 3
18 583 2343 1
18 583 2347 3
18 584 2354 4
18 584 2359 1
18 596 2263 1
18 597 2417 1
18 597 2429 1
18 597 2441 1
18 597 2448 1
18 597 2651 1
18 602 2447 1
18 605 2383 1
18 606 2377 1
18 606 2381 1
18 606 2403 1
18 606 2405 1
18 606 2413 1
18 615 2276 1
19 30 2121 1
19 43 2107 1
19 46 1801 1
19 55 1802 1
19 61 1804 1
19 63 1805 1
19 70 1959 1
19 77 2139 1
19 78 1956 1
19 88 1949 1
19 111 1956 1
19 139 1951 1
19 144 1642 1
19 192 2125 1
19 192 2144 2
19 218 2151 1
19 230 1948 1
19 235 2094 1
19 235 2122 14
19 235 2139 12
19 235 2152 2
19 235 2155 2
19 247 1948 1
19 247 2198 1
19 247 2200 1
19 247 2202 4
19 297 2125 1
19 297 2147 1
19 311 2125 1
19 316 1955 1
19 323 2108 1
19 330 2122 5
19 330 2128 1
19 330 2130 2
19 330 2133 9
19 330 2144 2
19 330 2148 1
19 330 2150 2
19 340 1952 1
19 346 1799 1
19 346 1811 1
19 346 1952 2
19 355 1698 6
19 355 1705 1
19 355 1707 6
19 355 1715 18
19 355 1734 1
19 355 1737 6
19 355 1744 1
19 355 1746 1
19 355 1748 4
19 355 1753 2
19 355 1757 23
19 355 1781 10
19 355 1794 4
19 355 1813 4
19 355 1820 2
19 355 1823 2
19 355 1826 22
19 355 1852 3
19 355 1856 1
19 355 1860 20
19 355 1882 2
19 355 1911 4
19 355 1917 9
19 355 1927 21
19 357 1801 1
19 377 2122 1
19 377 2126 1
19 377 2135 3
19 377 2139 1
19 377 2141 3
19 377 2147 4
19 379 1956 1
19 395 2142 1
19 418 1957 1
19 446 1698 1
19 446 1706 1
19 451 2119 2
19 483 2119 2
19 494 1612 1
19 494 1733 1
19 494 1747 1
19 494 1834 1
19 494 1836 1
19 494 1869 2
19 494 1898 2
19 494 1902 5
19 494 1909 1
19 494 1917 4
19 494 1936 2
19 494 1940 2
19 494 1943 1
19 547 1799 3
19 547 1958 3
19 547 2112 6
19 555 1960 1
19 572 2117 1
20 31 2291 1
20 32 1681 1
20 32 1687 1
20 32 1730 1
20 35 1800 1
20 35 2634 1
20 47 2603 1
20 47 2605 1
20 47 2633 3
20 47 2637 1
20 50 2052 1
20 50 2058 1
20 55 2508 1
20 59 2115 1
20 64 2745 1
20 66 2503 1
20 72 2476 1
20 72 2504 1
20 83 1761 1
20 83 1778 1
20 83 1781 1
20 83 1788 1
20 83 1798 1
20 91 2717 1
20 91 2719 5
20 91 2726 5
20 91 2733 1
20 91 2735 2
20 91 2738 2
20 91 2747 3
20 98 2662 1
20 102 1906 1
20 106 2753 1
20 107 2512 1
20 107 2517 8
20 107 2530 3
20 107 2534 5
20 107 2540 3
20 107 2544 3
20 107 2550 1
20 107 2555 1
20 107 2571 1
20 107 2588 2
20 107 2592 3
20 107 2596 1
20 107 2598 1
20 107 2603 1
20 107 2609 7
20 107 2630 1
20 107 2634 1
20 107 2637 2
20 107 2640 2
20 107 2643 2
20 107 2646 1
20 107 2651 1
20 107 2657 2
20 121 2504 1
20 124 1954 1
20 138 2339 1
20 152 2356 1
20 156 2680 2
20 156 2686 1
20 156 2695 1
20 156 2703 5
20 156 2709 1
20 156 2711 1
20 156 2714 1
20 156 2716 2
20 156 2727 1
20 156 2729 1
20 156 2736 1
20 156 2738 1
20 156 2741 1
20 156 2746 3
20 157 1613 1
20 157 1632 4
20 157 1638 3
20 157 1643 1
20 157 1645 1
20 157 1647 1
20 157 1649 17
20 157 1668 8
20 157 1683 3
20 157 1706 1
20 157 1711 1
20 157 1723 1
20 157 1727 1
20 157 1735 2
20 157 1738 11
20 157 1773 3
20 157 1792 4
20 157 1799 1
20 159 2323 1
20 173 1954 1
20 178 2660 1
20 183 2458 1
20 183 2469 1
20 192 2382 1
20 194 2509 1
20 205 2723 1
20 205 2731 1
20 205 2742 1
20 205 2745 1
20 205 2750 1
20 205 2753 5
20 205 2762 1
20 205 2783 1
20 225 2349 1
20 231 2370 7
20 231 2378 2
20 231 2381 3
20 231 2386 1
20 231 2402 5
20 231 2409 1
20 231 2411 3
20 231 2457 1
20 231 2498 1
20 231 2500 7
20 241 2747 1
20 242 2634 1
20 242 2636 1
20 257 2508 1
20 258 2296 1
20 258 2314 5
20 258 2320 1
20 261 2529 1
20 261 2633 1
20 261 2651 1
20 267 2111 1
20 279 2267 1
20 281 1912 1
20 284 1902 1
20 285 2745 1
20 288 1717 1
20 288 1767 1
20 289 2307 1
20 299 2309 1
20 299 2343 1
20 299 2345 2
20 299 2348 1
20 311 2662 1
20 312 2716 1
20 313 2508 1
20 317 1635 1
20 317 1638 1
20 317 1667 1
20 317 1725 1
20 317 1735 1
20 317 1738 1
20 317 1751 5
20 317 1789 1
20 317 2708 2
20 317 2714 1
20 321 1604 1
20 321 1607 1
20 321 1612 1
20 321 1624 1
20 321 1629 1
20 321 1632 1
20 321 1635 1
20 321 1687 3
20 321 1699 1
20 321 1704 1
20 321 1707 2
20 321 1710 1
20 321 1713 2
20 321 1716 1
20 321 1723 1
20 321 1725 7
20 321 1734 4
20 321 1782 3
20 321 1793 6
20 326 2483 1
20 334 2505 2
20 354 2275 1
20 355 2107 1
20 378 1801 1
20 391 2503 2
20 395 1965 2
20 395 1973 9
20 395 1983 1
20 395 1985 4
20 395 1990 1
20 395 1993 1
20 395 1995 1
20 395 2000 1
20 395 2004 1
20 395 2009 1
20 395 2013 4
20 395 2020 3
20 395 2024 2
20 395 2031 2
20 395 2042 1
20 395 2044 1
20 395 2047 1
20 395 2053 53
20 401 2503 1
20 414 2543 1
20 414 2631 1
20 414 2636 1
20 420 2053 1
20 420 2072 2
20 420 2075 1
20 420 2084 3
20 420 2089 2
20 429 1800 1
20 429 2337 1
20 434 2275 1
20 437 2504 1
20 453 1800 1
20 470 2351 1
20 477 2443 1
20 480 2355 2
20 480 2368 2
20 489 2670 1
20 489 2716 1
20 489 2719 7
20 489 2727 2
20 489 2730 4
20 489 2736 1
20 489 2738 1
20 489 2747 2
20 489 2751 1
20 489 2753 2
20 527 2508 1
20 530 2314 1
20 543 2555 1
20 543 2616 1
20 546 1963 1
20 546 1973 1
20 546 1992 1
20 546 2016 1
20 546 2021 2
20 546 2030 1
20 546 2043 2
20 546 2055 1
20 546 2106 1
20 550 2638 1
20 552 1957 1
20 561 2415 1
20 575 2294 1
20 576 2352 1
20 591 2662 1
20 593 2511 1
20 596 2509 1
20 597 2368 2
20 600 2351 1
20 602 2714 2
20 602 2717 3
20 602 2721 2
20 602 2725 1
20 602 2729 3
20 602 2733 1
20 602 2735 1
20 602 2737 6
20 602 2744 6
20 602 2770 1
21 36 2150 1
21 48 1833 1
21 48 1869 1
21 66 2504 1
21 75 1949 1
21 87 2360 1
21 88 2200 1
21 101 2146 2
21 102 2121 2
21 102 2126 4
21 102 2134 1
21 102 2140 1
21 102 2142 1
21 105 2364 1
21 113 2144 4
21 113 2149 1
21 113 2153 2
21 118 2149 6
21 121 1957 1
21 143 1902 1
21 232 2360 1
21 245 2187 1
21 245 2200 1
21 257 1953 1
21 263 2141 1
21 263 2145 3
21 263 2149 6
21 263 2158 1
21 263 2164 1
21 263 2169 3
21 263 2174 3
21 263 2180 1
21 263 2186 2
21 263 2189 1
21 263 2194 1
21 263 2197 1
21 263 2199 1
21 263 2201 3
21 263 2255 1
21 263 2270 1
21 263 2276 2
21 263 2341 1
21 263 2349 2
21 275 2193 1
21 276 1880 1
21 276 1882 1
21 276 1885 2
21 284 2173 2
21 284 2183 2
21 284 2187 1
21 322 2114 1
21 322 2117 2
21 326 2362 1
21 359 1801 1
21 395 2191 1
21 395 2195 1
21 398 1730 1
21 405 1807 1
21 405 1950 1
21 412 2196 1
21 436 1955 1
21 437 2504 1
21 444 1845 1
21 444 1861 1
21 444 1935 1
21 494 2153 1
21 508 1951 1
21 537 2174 3
21 537 2183 2
21 537 2193 1
21 541 2205 1
21 561 2492 2
21 580 2174 1
21 580 2188 1
21 580 2190 1
21 580 2193 1
21 580 2201 1
21 586 1888 1
21 586 1945 1
21 587 1890 2
21 587 1896 1
21 587 1910 6
21 587 1923 1
21 587 1927 2
21 587 1931 1
21 587 1935 1
21 605 2357 1
21 606 2188 1
21 610 1888 1
21 610 1937 1
22 45 2097 1
22 45 2099 3
22 53 2662 1
22 70 2109 1
22 70 2231 2
22 70 2305 1
22 70 2512 1
22 70 2669 1
22 85 2292 1
22 97 2159 3
22 97 2169 2
22 97 2274 1
22 97 2667 1
22 116 2267 1
22 116 2289 1
22 116 2521 1
22 116 2524 1
22 116 2526 1
22 116 2528 2
22 116 2532 1
22 116 2535 1
22 116 2542 1
22 116 2545 1
22 116 2548 1
22 116 2569 1
22 116 2571 3
22 116 2577 1
22 116 2607 1
22 116 2614 1
22 119 2109 1
22 122 1802 1
22 123 2507 1
22 123 2512 2
22 131 2094 1
22 131 2100 1
22 131 2285 1
22 140 2178 1
22 140 2237 1
22 154 1969 1
22 154 2100 1
22 161 1799 1
22 186 2593 1
22 194 1953 1
22 204 2604 1
22 204 2606 1
22 204 2612 2
22 204 2620 1
22 204 2635 1
22 218 2665 1
22 223 1583 2
22 223 1595 3
22 223 1599 7
22 223 1634 1
22 223 1696 3
22 223 1775 1
22 276 2103 1
22 285 1956 2
22 285 1959 1
22 285 2664 1
22 286 2514 1
22 286 2669 1
22 302 1830 1
22 302 1845 1
22 307 2511 1
22 323 1954 1
22 342 2782 1
22 360 1781 1
22 360 1802 2
22 360 1977 1
22 360 1979 1
22 360 2559 3
22 360 2563 1
22 364 1959 2
22 364 2100 1
22 370 1980 1
22 399 2216 2
22 399 2220 1
22 399 2223 2
22 399 2226 3
22 406 1908 1
22 411 2353 2
22 457 2341 1
22 479 2335 1
22 490 2359 1
22 496 1907 1
22 505 2664 2
22 516 2114 1
22 516 2230 1
22 516 2254 1
22 516 2361 1
22 516 2378 1
22 516 2383 4
22 516 2404 4
22 516 2409 2
22 516 2412 1
22 516 2418 2
22 516 2427 1
22 516 2442 1
22 516 2461 1
22 516 2467 5
22 516 2498 1
22 516 2671 1
22 516 2675 5
22 516 2693 1
22 529 1905 1
22 532 1830 1
22 532 1832 1
22 539 1824 1
22 539 1831 3
22 552 1803 1
22 560 2109 1
22 560 2369 1
22 560 2371 1
22 560 2376 1
22 560 2379 2
22 560 2382 3
22 560 2387 1
22 560 2390 3
22 560 2401 1
22 560 2403 1
22 560 2410 1
22 560 2472 4
22 560 2477 2
22 560 2503 1
22 569 2581 1
22 608 2783 1
23 25 2662 1
23 31 1933 1
23 31 1952 1
23 38 2279 1
23 38 2290 1
23 38 2292 1
23 41 1809 1
23 41 1812 1
23 41 1814 1
23 41 1825 1
23 41 1829 1
23 41 1832 4
23 41 1841 1
23 41 1843 1
23 41 1853 1
23 41 1948 1
23 41 1951 1
23 45 2247 1
23 49 1803 1
23 69 2156 1
23 73 2114 1
23 74 1808 1
23 85 2354 1
23 95 2668 1
23 120 2043 1
23 120 2059 1
23 120 2072 2
23 120 2083 2
23 120 2093 1
23 120 2101 1
23 120 2104 1
23 130 1703 1
23 130 1728 9
23 130 1738 5
23 130 1744 11
23 130 1756 1
23 130 1766 4
23 130 1779 1
23 130 2270 2
23 130 2276 1
23 130 2278 4
23 130 2283 3
23 130 2287 1
23 130 2292 1
23 130 2297 1
23 130 2316 1
23 130 2327 2
23 130 2335 2
23 130 2338 3
23 130 2343 1
23 130 2345 3
23 130 2351 1
23 134 1963 1
23 134 2215 3
23 134 2222 1
23 134 2225 1
23 134 2229 2
23 135 1848 1
23 135 1850 1
23 135 1854 1
23 135 1856 1
23 135 1858 3
23 135 1934 1
23 135 2686 1
23 135 2690 3
23 141 1662 4
23 141 1674 1
23 141 1679 2
23 141 1698 1
23 141 1700 1
23 141 1718 1
23 141 1755 1
23 141 1780 1
23 141 2124 2
23 141 2223 1
23 141 2355 1
23 151 1952 1
23 151 2360 1
23 152 1702 3
23 152 1733 2
23 152 1736 2
23 152 1773 1
23 152 1781 1
23 152 1783 2
23 152 1798 1
23 152 2156 1
23 152 2162 4
23 152 2167 1
23 152 2169 2
23 152 2173 2
23 152 2176 4
23 152 2188 1
23 152 2191 1
23 152 2197 1
23 152 2213 1
23 152 2217 2
23 152 2222 1
23 152 2245 3
23 152 2260 1
23 152 2263 1
23 152 2272 4
23 152 2277 5
23 152 2284 7
23 152 2292 1
23 152 2337 2
23 152 2340 1
23 152 2344 1
23 166 2499 1
23 170 1957 1
23 170 2274 1
23 170 2277 2
23 170 2280 3
23 170 2284 4
23 170 2290 1
23 171 1654 1
23 171 1665 2
23 171 1673 1
23 171 1676 1
23 171 1678 1
23 171 1680 1
23 171 1697 1
23 171 1699 1
23 171 1740 1
23 171 1752 4
23 171 1798 1
23 173 1803 1
23 180 1604 1
23 180 1635 1
23 180 1674 1
23 180 1744 1
23 185 1704 1
23 185 1729 1
23 185 1731 2
23 185 1734 3
23 185 1755 1
23 185 1785 1
23 185 1800 2
23 185 1803 5
23 185 2278 3
23 185 2283 1
23 185 2291 1
23 185 2339 1
23 185 2345 6
23 185 2352 1
23 185 2512 3
23 187 2097 2
23 187 2101 1
23 187 2103 2
23 191 1820 1
23 191 1828 1
23 199 2507 1
23 225 1739 4
23 225 1784 1
23 229 2276 5
23 229 2282 11
23 229 2294 1
23 229 2298 4
23 229 2304 3
23 229 2316 1
23 229 2335 7
23 229 2344 7
23 229 2664 1
23 266 1658 1
23 266 1756 2
23 270 1807 1
23 270 2664 1
23 273 2157 1
23 278 1933 1
23 288 2641 1
23 293 2354 1
23 294 2364 1
23 294 2505 1
23 305 1656 1
23 305 1660 2
23 305 1688 2
23 305 1781 1
23 307 2177 1
23 307 2205 2
23 307 2212 2
23 307 2222 2
23 307 2237 1
23 310 2251 1
23 329 1960 1
23 329 2107 4
23 329 2247 1
23 329 2249 2
23 329 2320 1
23 329 2325 1
23 329 2327 2
23 329 2330 1
23 329 2512 3
23 329 2516 1
23 329 2625 1
23 347 2403 1
23 347 2419 1
23 347 2423 3
23 347 2461 1
23 347 2597 1
23 347 2600 1
23 347 2602 3
23 347 2609 1
23 347 2612 2
23 347 2630 1
23 367 1954 1
23 368 2203 1
23 399 2329 1
23 399 2355 1
23 406 1807 1
23 417 2658 2
23 421 2176 1
23 421 2178 1
23 421 2184 2
23 421 2204 5
23 421 2210 5
23 421 2220 1
23 421 2223 2
23 421 2238 1
23 421 2317 2
23 421 2324 1
23 421 2326 1
23 446 2234 1
23 455 2245 1
23 455 2359 1
23 457 2154 1
23 457 2239 1
23 461 2361 1
23 461 2663 1
23 463 2354 1
23 498 2119 1
23 498 2259 1
23 505 2228 1
23 517 2109 1
23 534 2355 1
23 535 2513 1
23 578 2154 1
23 578 2332 1
23 590 1804 1
23 591 1962 2
23 591 2499 1
23 591 2504 1
23 591 2567 1
23 591 2579 2
23 591 2582 1
23 591 2586 1
23 591 2626 1
23 591 2632 1
23 611 2512 1
23 612 2155 1
23 612 2202 1
23 613 1808 1
23 615 2355 1
24 33 2108 1
24 50 1793 1
24 96 1835 1
24 114 1817 1
24 114 1948 1
24 123 2355 1
24 126 2508 1
24 179 1964 1
24 179 1974 1
24 179 1983 2
24 179 2004 1
24 179 2007 2
24 179 2010 6
24 179 2017 1
24 179 2035 1
24 179 2045 1
24 179 2068 1
24 179 2074 2
24 207 1878 1
24 234 2422 1
24 244 2673 3
24 244 2680 8
24 244 2690 5
24 244 2697 3
24 244 2701 2
24 244 2709 1
24 244 2711 23
24 244 2735 1
24 244 2738 1
24 244 2740 2
24 244 2744 1
24 244 2746 4
24 244 2751 2
24 244 2757 1
24 244 2761 2
24 262 1815 1
24 262 1858 1
24 262 1865 1
24 262 1868 6
24 262 1952 1
24 262 1954 2
24 262 1964 1
24 262 1974 1
24 262 2120 1
24 262 2190 1
24 262 2239 1
24 286 2329 1
24 288 1932 1
24 289 1810 1
24 289 1814 1
24 289 1817 1
24 289 1829 1
24 289 1929 1
24 289 1938 1
24 289 2444 1
24 289 2451 1
24 304 2113 1
24 304 2116 1
24 304 2118 1
24 304 2357 1
24 304 2405 1
24 304 2413 1
24 304 2503 1
24 304 2509 1
24 304 2511 2
24 304 2514 1
24 304 2518 1
24 304 2766 1
24 318 1612 3
24 318 1620 2
24 318 1657 4
24 318 1667 1
24 318 2347 1
24 325 2332 1
24 334 2051 1
24 367 2472 1
24 367 2495 1
24 373 1806 3
24 373 1811 1
24 373 1893 1
24 373 1918 1
24 373 1922 1
24 373 1949 1
24 378 1880 1
24 387 1806 1
24 389 2339 1
24 389 2764 1
24 391 2120 1
24 391 2158 1
24 391 2171 2
24 391 2182 1
24 391 2185 1
24 391 2200 1
24 391 2236 2
24 425 2394 1
24 425 2505 1
24 439 2512 1
24 440 1937 1
24 442 1809 1
24 442 1944 1
24 442 2350 1
24 462 1819 1
24 462 2285 1
24 462 2290 1
24 462 2294 2
24 462 2297 15
24 462 2337 2
24 462 2341 1
24 467 1963 1
24 467 1965 5
24 467 1973 2
24 467 1987 1
24 467 1991 1
24 467 2002 1
24 467 2004 1
24 467 2018 1
24 467 2021 1
24 467 2039 1
24 467 2043 1
24 467 2053 1
24 467 2056 2
24 467 2061 2
24 467 2065 1
24 467 2072 1
24 467 2074 1
24 467 2076 2
24 467 2083 1
24 467 2088 2
24 467 2093 2
24 467 2096 2
24 467 2099 4
24 467 2104 4
24 479 1594 1
24 479 1601 1
24 479 1610 1
24 479 1615 5
24 479 1625 1
24 479 1629 3
24 479 1655 2
24 479 1658 1
24 482 1797 1
24 482 2291 2
24 490 2331 3
24 491 1806 1
24 491 1944 1
24 493 1586 6
24 493 1593 6
24 493 1601 10
24 493 1647 1
24 493 1654 1
24 493 1697 2
24 493 1706 4
24 493 1711 1
24 493 1717 1
24 493 1719 1
24 493 1721 1
24 493 1753 3
24 493 1796 1
24 495 1983 1
24 510 2396 1
24 510 2432 2
24 510 2470 1
24 516 2337 1
24 521 2382 1
24 521 2415 1
24 524 1842 1
24 524 1874 1
24 524 1877 2
24 525 1964 2
24 525 2001 1
24 525 2763 2
24 525 2767 1
24 525 2769 1
24 579 1893 1
24 583 1800 1
24 583 1823 1
24 583 2659 1
24 607 2453 2
24 607 2456 1
24 607 2500 1
24 608 1835 1
24 615 2348 1
25 87 1661 1
25 87 2071 1
25 92 2511 1
25 110 1613 9
25 122 2189 1
25 122 2199 1
25 126 1826 1
25 158 1800 1
25 158 2301 1
25 158 2323 1
25 158 2326 1
25 158 2349 2
25 188 2327 2
25 215 2486 1
25 234 2347 1
25 235 2625 1
25 252 2659 1
25 262 2316 1
25 262 2320 1
25 262 2783 1
25 275 2517 1
25 305 2511 1
25 330 2356 1
25 331 2525 2
25 331 2531 4
25 331 2545 1
25 331 2561 1
25 331 2563 1
25 331 2569 1
25 331 2573 1
25 331 2576 4
25 331 2626 1
25 331 2630 2
25 331 2634 1
25 331 2639 1
25 341 1864 1
25 341 1867 1
25 341 1875 1
25 341 1886 1
25 341 1919 1
25 341 2092 1
25 343 2355 1
25 351 2307 2
25 351 2310 1
25 351 2337 1
25 351 2349 1
25 351 2664 1
25 354 2114 1
25 354 2263 1
25 390 2295 2
25 391 2317 1
25 391 2324 1
25 391 2337 1
25 392 2514 1
25 394 2486 1
25 425 2348 1
25 427 2509 1
25 427 2511 1
25 427 2513 2
25 427 2516 1
25 427 2617 1
25 427 2657 1
25 432 2589 1
25 441 2275 14
25 441 2301 1
25 441 2308 5
25 441 2315 2
25 441 2323 1
25 441 2325 1
25 441 2350 1
25 460 2592 1
25 462 2322 1
25 471 2521 3
25 471 2538 1
25 471 2597 1
25 471 2606 1
25 471 2653 2
25 472 1802 1
25 485 2262 3
25 485 2661 1
25 501 2533 4
25 501 2547 2
25 501 2550 3
25 501 2556 1
25 501 2558 1
25 501 2561 2
25 501 2564 1
25 501 2569 1
25 501 2571 2
25 501 2574 1
25 501 2579 4
25 501 2589 2
25 501 2599 1
25 501 2601 1
25 501 2618 1
25 501 2627 3
25 501 2631 2
25 501 2635 3
25 501 2639 1
25 501 2644 2
25 501 2648 2
25 501 2653 1
25 501 2658 1
25 520 2114 1
25 520 2260 1
25 520 2263 1
25 520 2269 1
25 520 2280 1
25 520 2283 2
25 521 2659 3
25 525 2323 1
25 525 2330 2
25 525 2335 1
25 525 2337 1
25 525 2339 1
25 554 2664 1
25 556 2261 1
25 556 2270 1
25 556 2337 2
25 556 2341 5
25 564 2356 1
25 577 2265 1
25 604 2302 3
25 604 2311 2
25 604 2323 1
25 604 2326 1
26 42 2510 1
26 83 2357 1
26 103 2137 1
26 111 2732 1
26 133 1923 1
26 141 1587 1
26 144 2124 2
26 144 2127 1
26 144 2129 1
26 144 2131 3
26 144 2506 1
26 147 2354 1
26 148 2510 1
26 152 1587 3
26 191 1922 1
26 230 2516 1
26 238 2099 1
26 259 1735 4
26 259 1740 1
26 259 1743 2
26 259 1746 2
26 259 1750 2
26 259 1760 2
26 259 2097 1
26 259 2214 1
26 259 2251 1
26 259 2299 1
26 259 2301 1
26 259 2317 1
26 266 1799 1
26 278 2023 1
26 346 2202 2
26 446 2114 2
26 446 2506 1
26 446 2660 2
26 472 2124 3
26 472 2183 1
26 484 2662 1
27 37 1801 1
27 46 1804 3
27 47 2776 1
27 56 1636 1
27 67 2121 1
27 72 1955 1
27 80 1673 1
27 81 1800 1
27 83 1956 1
27 84 1957 1
27 87 1952 1
27 104 1743 1
27 125 2069 1
27 126 2092 2
27 136 1956 1
27 137 2662 1
27 145 2660 1
27 148 1805 1
27 148 1807 1
27 148 2514 1
27 155 2354 1
27 157 2220 1
27 157 2373 1
27 157 2440 1
27 157 2450 1
27 157 2473 1
27 157 2476 1
27 199 2351 1
27 210 1956 1
27 213 2208 1
27 213 2350 2
27 213 2782 1
27 228 2380 1
27 228 2383 1
27 228 2423 1
27 228 2444 4
27 228 2451 4
27 228 2457 1
27 228 2474 1
27 228 2501 2
27 242 1626 1
27 242 1745 3
27 242 1750 1
27 242 1752 1
27 242 1754 1
27 242 1761 4
27 242 1771 1
27 242 1785 1
27 257 1959 1
27 258 2352 1
27 284 2116 1
27 284 2118 2
27 299 1958 1
27 300 2123 1
27 300 2125 2
27 300 2128 2
27 300 2134 2
27 313 1956 1
27 324 1812 3
27 324 1819 5
27 324 1864 1
27 324 1901 1
27 324 1962 1
27 324 1964 1
27 324 1990 1
27 324 2063 1
27 324 2088 4
27 332 2126 1
27 332 2128 5
27 332 2359 1
27 357 1823 1
27 357 1987 1
27 357 2061 1
27 357 2069 1
27 357 2350 1
27 361 2147 1
27 367 2507 1
27 375 1803 1
27 383 2517 1
27 404 1810 1
27 404 1825 1
27 404 2085 2
27 404 2089 2
27 404 2092 1
27 404 2094 1
27 404 2436 5
27 424 2408 2
27 424 2413 2
27 429 2428 1
27 433 1959 1
27 437 2091 1
27 437 2095 1
27 446 1805 1
27 453 2363 1
27 463 1957 1
27 468 2404 1
27 468 2410 1
27 486 2512 1
27 486 2526 1
27 486 2531 2
27 486 2540 1
27 486 2542 1
27 486 2556 1
27 486 2577 1
27 486 2581 1
27 486 2587 1
27 486 2603 1
27 486 2607 1
27 486 2610 2
27 486 2614 1
27 509 2129 4
27 510 1806 1
27 537 2204 1
27 541 1820 2
27 541 1828 1
27 541 1830 1
27 541 1833 1
27 541 1836 2
27 541 1840 2
27 541 1843 2
27 541 1868 1
27 541 1878 3
27 541 1903 1
27 541 1905 1
27 541 1968 1
27 541 1992 1
27 541 2024 1
27 541 2064 1
27 541 2083 1
27 541 2088 2
27 541 2093 1
27 548 2771 1
27 548 2775 1
27 558 2434 2
27 564 1955 1
27 573 1953 1
27 596 2637 1
27 607 1826 2
27 607 1953 1
27 607 2008 3
27 611 1827 1
27 612 1959 1
28 31 2653 1
28 70 2124 1
28 70 2204 1
28 70 2207 1
28 70 2209 5
28 70 2239 1
28 79 2273 5
28 79 2279 4
28 79 2284 2
28 79 2287 2
28 79 2290 1
28 79 2295 5
28 79 2301 2
28 79 2304 15
28 79 2323 1
28 175 2055 1
28 179 1999 1
28 179 2003 1
28 179 2007 3
28 179 2011 4
28 179 2044 1
28 179 2048 2
28 187 2528 1
28 195 1617 1
28 198 1627 1
28 214 1787 1
28 268 2653 1
28 268 2655 1
28 293 2667 1
28 299 2463 1
28 301 2108 1
28 392 1917 1
28 392 1922 1
28 392 2111 1
28 392 2267 1
28 392 2302 1
28 392 2314 1
28 392 2661 1
28 392 2666 1
28 406 1605 1
28 406 1607 1
28 406 1609 1
28 406 1620 2
28 406 1625 1
28 406 1628 7
28 406 1668 1
28 406 1691 1
28 406 1739 1
28 413 2670 4
28 464 2342 1
28 495 1996 1
28 516 2505 1
29 31 2746 1
29 32 2118 1
29 38 2574 1
29 38 2580 1
29 42 1620 1
29 51 1954 1
29 51 2202 1
29 53 2454 1
29 53 2562 1
29 55 1801 1
29 59 2355 1
29 60 2192 2
29 78 1806 1
29 78 1954 1
29 85 2110 4
29 107 2001 1
29 113 2084 1
29 113 2093 1
29 113 2663 1
29 133 2503 3
29 138 2503 1
29 159 1806 1
29 159 1812 1
29 159 1822 1
29 159 1878 1
29 159 1914 1
29 161 1975 4
29 161 1992 8
29 161 2004 9
29 170 2570 1
29 170 2574 2
29 170 2582 5
29 178 2184 1
29 184 1954 1
29 186 2494 4
29 186 2503 1
29 186 2508 1
29 201 2155 1
29 201 2158 1
29 201 2160 1
29 201 2167 1
29 205 1724 3
29 205 1730 3
29 205 1737 1
29 205 1739 2
29 205 1743 1
29 205 1761 4
29 205 1767 1
29 205 1770 1
29 205 1772 1
29 205 1786 11
29 205 1800 4
29 207 1957 1
29 217 2115 1
29 219 2597 2
29 235 2180 1
29 248 2573 1
29 248 2580 1
29 248 2586 1
29 248 2588 1
29 257 2196 1
29 260 2193 1
29 274 1957 1
29 278 2356 1
29 287 2507 1
29 291 2152 1
29 291 2170 2
29 291 2174 1
29 291 2179 1
29 291 2183 1
29 291 2190 2
29 299 2109 1
29 312 2111 1
29 315 2526 1
29 315 2529 2
29 315 2582 6
29 316 2351 1
29 345 1602 1
29 345 1606 1
29 354 2530 1
29 374 1808 4
29 374 1814 1
29 374 1818 1
29 374 1821 1
29 374 1825 2
29 374 1828 1
29 374 1830 4
29 374 1837 16
29 374 1854 1
29 374 1856 3
29 374 1861 3
29 374 1897 1
29 399 2109 1
29 409 2161 1
29 409 2167 2
29 419 2664 1
29 431 2576 3
29 431 2580 1
29 448 2264 1
29 448 2272 1
29 448 2288 1
29 450 2509 1
29 451 2182 1
29 451 2184 1
29 451 2191 1
29 451 2193 1
29 466 2530 1
29 472 2205 1
29 504 1980 2
29 504 1983 1
29 504 1985 1
29 504 1992 1
29 504 2001 4
29 504 2013 1
29 515 2506 1
29 519 1651 1
29 519 1653 1
29 519 1656 1
29 519 1680 1
29 519 1689 2
29 519 1693 3
29 519 1962 1
29 519 2017 6
29 519 2028 14
29 519 2044 1
29 519 2049 12
29 519 2065 1
29 519 2067 3
29 519 2110 2
29 519 2113 2
29 531 2162 2
29 537 2661 1
29 557 2574 1
29 557 2578 2
29 557 2581 1
29 557 2587 2
29 565 2530 1
29 565 2590 2
29 565 2655 1
29 566 2616 1
29 570 2152 1
29 576 2355 1
29 580 2353 1
30 33 2268 3
30 33 2272 4
30 33 2320 1
30 37 2144 1
30 39 2196 1
30 40 2119 1
30 40 2122 1
30 44 2497 1
30 53 2507 1
30 59 1603 1
30 88 2184 1
30 88 2190 5
30 93 2287 1
30 101 2190 2
30 109 1603 1
30 109 2413 1
30 109 2425 1
30 109 2431 1
30 109 2440 1
30 119 1943 1
30 125 2297 1
30 125 2305 1
30 137 1947 2
30 153 2466 1
30 154 2535 2
30 154 2708 3
30 174 2360 1
30 187 1954 1
30 188 2409 1
30 206 1620 1
30 207 2355 1
30 209 2260 1
30 210 2720 1
30 215 2329 1
30 221 2141 1
30 226 1810 1
30 235 2034 1
30 235 2073 1
30 246 2353 1
30 248 2288 1
30 257 1962 1
30 257 1980 2
30 257 1983 10
30 257 1995 7
30 257 2016 2
30 257 2022 1
30 257 2028 16
30 257 2046 2
30 257 2049 1
30 257 2055 7
30 257 2063 1
30 257 2067 3
30 257 2071 3
30 257 2079 3
30 257 2099 3
30 260 2121 2
30 260 2130 1
30 260 2133 1
30 260 2140 1
30 275 1957 1
30 275 2108 1
30 275 2118 3
30 275 2122 1
30 275 2125 2
30 275 2130 2
30 275 2136 1
30 275 2138 3
30 275 2144 1
30 275 2146 1
30 275 2148 1
30 275 2169 2
30 275 2172 1
30 275 2174 2
30 275 2177 1
30 275 2180 4
30 275 2187 1
30 275 2189 1
30 275 2197 1
30 284 2113 1
30 294 2323 1
30 300 2176 1
30 300 2178 2
30 322 1603 1
30 322 2034 2
30 322 2091 1
30 330 2295 1
30 330 2313 1
30 332 1603 1
30 340 2533 1
30 344 2322 1
30 349 2176 1
30 349 2178 2
30 349 2184 1
30 353 2668 1
30 358 2538 1
30 358 2573 1
30 364 1621 1
30 364 2361 1
30 364 2416 2
30 364 2443 2
30 364 2446 1
30 364 2457 2
30 364 2501 2
30 364 2509 1
30 364 2728 6
30 364 2753 1
30 364 2762 2
30 364 2770 1
30 383 2082 1
30 383 2409 1
30 387 2369 2
30 387 2378 2
30 387 2384 9
30 387 2394 1
30 387 2398 1
30 387 2400 2
30 387 2404 5
30 387 2436 1
30 387 2503 1
30 387 2514 1
30 409 2678 1
30 409 2694 1
30 409 2699 6
30 409 2706 2
30 409 2709 1
30 409 2711 1
30 409 2723 1
30 409 2727 3
30 409 2731 8
30 409 2744 1
30 409 2749 1
30 409 2762 1
30 409 2764 1
30 409 2767 1
30 409 2776 1
30 422 2307 2
30 422 2310 1
30 446 1804 1
30 451 2505 1
30 466 2074 1
30 483 2489 1
30 491 1959 1
30 491 2080 3
30 491 2091 1
30 491 2101 1
30 495 2145 1
30 507 2287 1
30 507 2348 1
30 507 2352 1
30 524 1939 1
30 534 2508 1
30 540 2321 1
30 540 2338 1
30 546 2289 1
30 546 2305 1
30 546 2311 1
30 546 2316 1
30 562 2130 1
30 562 2174 1
30 562 2176 1
30 562 2180 2
30 566 2075 1
30 566 2085 1
30 566 2092 1
30 580 2269 1
30 580 2287 1
30 580 2348 1
30 584 2107 1
30 593 2370 1
30 593 2387 1
30 593 2405 1
30 605 2660 1
30 606 2336 2
30 606 2339 1
30 606 2342 1
31 41 2613 1
31 43 2135 1
31 43 2254 2
31 51 2423 2
31 51 2445 1
31 51 2482 1
31 55 2446 1
31 60 2352 1
31 60 2615 1
31 72 2504 1
31 74 2248 1
31 85 2275 1
31 85 2278 1
31 85 2292 1
31 85 2295 8
31 85 2364 1
31 85 2367 2
31 85 2436 1
31 85 2441 2
31 85 2445 1
31 85 2448 2
31 85 2464 1
31 85 2469 1
31 85 2478 1
31 92 2425 1
31 92 2427 1
31 98 2602 1
31 98 2605 8
31 98 2615 1
31 111 2109 2
31 138 2268 3
31 138 2273 18
31 138 2663 2
31 144 1962 1
31 146 1727 1
31 149 2726 3
31 149 2740 6
31 149 2752 1
31 149 2756 1
31 149 2765 1
31 149 2769 1
31 149 2775 1
31 149 2777 2
31 149 2781 2
31 151 1952 1
31 159 1794 1
31 168 2300 1
31 171 1966 1
31 171 2519 2
31 171 2526 1
31 171 2545 2
31 171 2549 50
31 171 2647 1
31 171 2652 3
31 187 2515 1
31 187 2582 1
31 191 1934 1
31 195 2043 1
31 201 2386 2
31 201 2390 2
31 201 2482 1
31 201 2484 1
31 207 2440 1
31 207 2474 1
31 211 2424 1
31 227 1598 1
31 227 1604 5
31 227 1610 6
31 227 1618 2
31 227 1625 2
31 227 1629 5
31 227 1647 1
31 227 1659 2
31 227 1662 1
31 227 1664 2
31 227 1667 4
31 227 1674 2
31 227 1677 2
31 227 1681 1
31 227 1694 1
31 227 1697 1
31 227 1703 1
31 227 1706 2
31 227 1716 1
31 227 1720 1
31 227 1725 1
31 227 1728 3
31 227 1733 1
31 227 1735 3
31 227 1739 3
31 227 1745 3
31 227 1750 1
31 227 1752 1
31 227 1756 1
31 227 1758 3
31 227 1764 1
31 227 1767 1
31 227 1771 2
31 227 1777 2
31 227 1780 1
31 227 1798 1
31 227 2241 1
31 227 2259 1
31 227 2722 3
31 227 2726 1
31 227 2738 1
31 227 2741 1
31 227 2744 1
31 227 2748 1
31 227 2750 1
31 227 2752 3
31 227 2762 2
31 227 2769 4
31 227 2783 1
31 251 2361 1
31 266 2115 2
31 266 2131 1
31 266 2134 1
31 266 2136 1
31 266 2146 2
31 266 2176 4
31 266 2181 2
31 266 2189 1
31 266 2191 1
31 266 2194 1
31 266 2200 1
31 266 2202 1
31 266 2206 2
31 266 2217 2
31 266 2257 1
31 268 2196 1
31 268 2254 1
31 268 2536 2
31 268 2651 1
31 272 2137 1
31 274 1958 1
31 278 2287 1
31 280 1812 1
31 294 1921 1
31 294 1948 1
31 295 1706 1
31 307 2635 1
31 309 2524 1
31 309 2528 1
31 316 2108 1
31 322 2311 1
31 323 1804 1
31 346 1962 2
31 352 2292 1
31 359 2116 2
31 376 2074 1
31 378 2299 1
31 378 2389 1
31 378 2418 1
31 378 2466 1
31 378 2468 1
31 378 2470 4
31 386 2481 4
31 401 2363 1
31 401 2427 1
31 401 2432 3
31 401 2465 6
31 401 2476 2
31 402 1960 1
31 407 2293 1
31 407 2300 1
31 407 2306 2
31 407 2312 1
31 407 2367 3
31 407 2471 2
31 407 2475 1
31 407 2483 1
31 409 2454 1
31 417 1962 1
31 428 1806 1
31 449 2295 1
31 449 2299 1
31 449 2466 1
31 449 2468 3
31 449 2472 1
31 449 2496 1
31 464 2507 3
31 464 2564 3
31 464 2590 1
31 464 2592 1
31 464 2596 1
31 489 1962 1
31 489 1964 1
31 489 2058 1
31 489 2076 2
31 489 2079 1
31 489 2093 1
31 489 2098 1
31 489 2108 1
31 489 2110 3
31 489 2355 1
31 489 2357 3
31 489 2510 2
31 489 2659 1
31 491 2112 1
31 493 2297 1
31 493 2299 1
31 493 2425 1
31 493 2464 1
31 493 2466 1
31 493 2468 2
31 493 2471 1
31 493 2477 1
31 519 2431 2
31 519 2477 2
31 520 2306 1
31 520 2485 1
31 530 2457 1
31 530 2462 1
31 530 2485 1
31 531 2360 1
31 539 1801 2
31 544 1952 1
31 582 2298 1
31 582 2425 1
31 582 2481 1
31 582 2484 1
31 582 2490 4
32 44 2585 1
32 87 2649 1
32 110 1959 1
32 114 2342 1
32 114 2371 1
32 126 2120 2
32 139 1972 1
32 139 2094 1
32 139 2098 1
32 174 2516 1
32 174 2519 1
32 174 2521 26
32 174 2552 15
32 174 2568 7
32 174 2578 3
32 174 2583 1
32 174 2591 2
32 174 2595 7
32 174 2604 1
32 174 2616 2
32 174 2622 1
32 174 2624 2
32 174 2627 3
32 174 2631 6
32 174 2638 4
32 174 2643 1
32 174 2645 3
32 174 2652 1
32 174 2657 1
32 177 1999 1
32 177 2035 1
32 177 2116 1
32 177 2124 1
32 177 2135 2
32 177 2138 4
32 177 2143 3
32 177 2147 1
32 177 2149 2
32 177 2152 1
32 177 2156 1
32 177 2163 3
32 177 2169 1
32 177 2179 1
32 177 2183 1
32 177 2361 1
32 177 2511 1
32 275 2214 1
32 275 2233 1
32 275 2296 1
32 275 2492 5
32 275 2499 3
32 288 1599 6
32 288 1608 1
32 288 1610 13
32 288 1625 1
32 288 1628 14
32 288 1645 1
32 288 1655 1
32 288 1670 1
32 288 1674 1
32 288 1678 1
32 288 1730 1
32 288 1765 1
32 288 1783 15
32 315 1962 5
32 315 1974 2
32 315 2021 1
32 317 1791 1
32 326 2517 1
32 368 2358 1
32 392 2530 1
32 392 2594 1
32 392 2601 1
32 427 2524 2
32 427 2552 1
32 427 2585 1
32 427 2595 1
32 427 2649 1
32 427 2658 1
32 433 2516 1
32 440 2201 2
32 486 2154 1
32 486 2496 1
32 489 2184 1
32 501 2657 1
32 526 1935 1
32 527 2203 1
32 527 2298 1
32 527 2305 1
32 527 2326 1
32 527 2446 2
32 528 2123 1
32 537 2778 1
32 543 2355 1
32 545 2202 2
32 590 2203 1
32 590 2352 1
33 40 1724 2
33 73 2355 1
33 87 2071 1
33 93 2268 1
33 113 1805 1
33 118 2283 3
33 118 2288 1
33 118 2290 1
33 118 2293 4
33 125 2288 1
33 126 1823 1
33 126 1847 3
33 126 1851 2
33 126 1892 1
33 126 1895 2
33 129 1690 1
33 138 2107 1
33 138 2664 1
33 139 1953 1
33 162 1729 1
33 168 1714 1
33 174 2159 1
33 174 2348 1
33 181 2190 1
33 181 2361 1
33 186 2112 1
33 188 1707 1
33 188 1713 1
33 188 1720 2
33 188 1787 3
33 188 1794 1
33 190 2468 1
33 194 2107 1
33 215 2349 1
33 218 2182 1
33 221 1722 1
33 221 2116 3
33 235 1676 3
33 235 1685 1
33 235 1786 1
33 246 2126 1
33 248 2351 1
33 275 2117 1
33 311 2252 1
33 315 1722 2
33 317 2530 1
33 324 1805 1
33 325 2112 1
33 344 2155 3
33 344 2159 1
33 344 2163 1
33 344 2167 1
33 344 2174 4
33 344 2183 2
33 344 2191 5
33 344 2303 3
33 344 2312 1
33 356 2287 1
33 356 2352 1
33 363 1709 1
33 363 1724 1
33 363 1734 1
33 378 2355 1
33 388 1722 1
33 391 2108 1
33 404 1818 1
33 404 1824 1
33 404 1826 1
33 404 1828 1
33 404 1833 4
33 404 1839 1
33 404 1841 1
33 404 1850 1
33 404 1856 10
33 404 1867 1
33 404 1869 6
33 404 1878 1
33 404 1881 5
33 404 1892 1
33 404 1929 1
33 404 1932 1
33 404 1940 1
33 404 1944 2
33 404 1947 1
33 406 2354 1
33 407 1960 1
33 412 2122 1
33 412 2126 1
33 412 2505 1
33 422 2284 1
33 433 2159 1
33 433 2164 1
33 442 2114 1
33 445 2147 2
33 465 2176 1
33 470 1957 3
33 470 2108 1
33 481 1803 1
33 507 1688 1
33 507 1690 1
33 507 1715 1
33 507 1723 4
33 507 1731 4
33 507 1736 2
33 507 1807 11
33 507 1819 5
33 507 1825 2
33 507 1829 24
33 507 1856 19
33 507 1930 1
33 507 1933 1
33 507 2009 1
33 507 2033 1
33 507 2051 1
33 507 2058 1
33 507 2116 1
33 507 2162 2
33 507 2168 1
33 507 2250 2
33 507 2276 1
33 507 2326 1
33 507 2341 1
33 507 2344 1
33 507 2356 3
33 507 2684 2
33 507 2687 1
33 507 2703 1
33 507 2708 2
33 507 2723 3
33 507 2730 1
33 507 2734 15
33 507 2750 6
33 507 2757 1
33 507 2759 1
33 507 2761 1
33 507 2767 2
33 507 2774 8
33 541 1809 1
33 541 1962 1
33 543 2418 2
33 543 2490 1
33 546 2302 4
33 546 2326 1
33 580 2073 1
33 593 2070 1
33 596 1961 1
33 602 2665 1
33 606 1892 1
33 606 1895 1
33 606 1904 1
33 610 2107 1
35 37 2114 1
35 43 2511 1
35 46 1773 3
35 46 1780 3
35 46 1785 1
35 46 1787 2
35 46 1792 5
35 54 1960 1
35 54 1965 5
35 54 1994 3
35 54 2012 2
35 54 2018 1
35 54 2020 3
35 54 2024 1
35 54 2026 1
35 54 2030 6
35 54 2039 2
35 54 2042 4
35 54 2047 4
35 54 2058 1
35 54 2060 1
35 54 2062 3
35 54 2066 1
35 54 2072 2
35 54 2076 1
35 54 2078 1
35 54 2081 2
35 54 2086 2
35 54 2090 1
35 54 2096 3
35 54 2100 1
35 54 2105 2
35 56 2487 3
35 56 2510 1
35 83 1620 1
35 83 1694 2
35 83 1718 3
35 83 2121 2
35 83 2125 1
35 83 2130 1
35 83 2135 1
35 83 2140 1
35 105 1630 2
35 105 1634 1
35 105 1644 1
35 105 1679 2
35 105 1684 2
35 105 1687 3
35 105 1707 1
35 105 1720 4
35 107 2634 1
35 108 2201 1
35 108 2271 1
35 108 2273 1
35 108 2279 2
35 109 1947 1
35 131 1955 1
35 162 2509 1
35 175 1695 1
35 175 1730 2
35 175 1734 2
35 175 1737 2
35 175 1765 2
35 175 1769 1
35 175 1777 1
35 207 1962 1
35 207 2763 1
35 242 2632 1
35 258 2663 1
35 261 2030 1
35 283 1940 1
35 289 1805 1
35 289 1879 1
35 289 1890 1
35 289 1894 1
35 289 1902 1
35 289 1949 1
35 289 2107 1
35 313 2670 6
35 313 2684 2
35 313 2700 6
35 313 2708 2
35 313 2713 2
35 313 2717 1
35 313 2720 1
35 313 2727 2
35 313 2734 1
35 322 2666 1
35 331 2115 17
35 351 1954 1
35 364 2111 1
35 375 2111 2
35 379 1956 1
35 385 1827 1
35 385 1944 1
35 414 2634 1
35 440 1903 1
35 440 1928 1
35 440 1932 1
35 442 1950 1
35 446 1956 1
35 453 1800 1
35 462 1902 1
35 469 2207 1
35 469 2209 2
35 469 2212 1
35 469 2248 2
35 469 2253 1
35 469 2665 1
35 469 2669 1
35 469 2679 1
35 469 2684 1
35 469 2686 3
35 469 2692 2
35 469 2695 2
35 469 2702 2
35 469 2709 2
35 469 2712 1
35 469 2715 1
35 469 2724 1
35 469 2726 4
35 469 2731 1
35 469 2734 1
35 469 2738 1
35 469 2743 2
35 469 2748 1
35 469 2781 1
35 471 2670 1
35 471 2672 2
35 471 2676 1
35 471 2682 1
35 471 2697 1
35 471 2707 4
35 471 2712 3
35 471 2716 2
35 471 2719 2
35 471 2723 2
35 471 2726 1
35 471 2729 2
35 471 2738 1
35 471 2765 3
35 471 2772 2
35 471 2777 3
35 491 1897 1
35 491 1900 2
35 491 1906 1
35 491 1913 1
35 491 2663 2
35 506 2310 1
35 515 1955 1
35 523 1877 1
35 523 1922 1
35 523 1928 2
35 524 1805 1
35 524 1898 1
35 524 1941 1
35 534 2634 1
35 550 2532 4
35 550 2537 1
35 550 2544 1
35 550 2546 1
35 579 1845 1
35 579 1875 1
35 579 1944 1
35 579 2353 1
35 608 1815 1
35 608 1916 1
35 608 1927 2
36 39 2362 1
36 61 2108 1
36 76 1603 1
36 76 1723 1
36 77 2341 1
36 77 2348 1
36 84 1943 1
36 86 1879 1
36 95 2030 1
36 95 2042 1
36 96 1899 1
36 99 2203 1
36 102 2171 1
36 118 2150 1
36 118 2181 1
36 118 2183 1
36 148 2576 3
36 148 2594 1
36 148 2598 3
36 148 2602 1
36 156 2119 1
36 156 2123 1
36 159 2648 1
36 166 2324 1
36 187 1799 1
36 187 2117 1
36 187 2119 1
36 187 2121 1
36 187 2123 5
36 187 2206 1
36 187 2227 2
36 187 2256 1
36 187 2261 5
36 187 2267 2
36 187 2271 2
36 187 2276 1
36 187 2283 1
36 187 2307 1
36 187 2314 1
36 187 2325 3
36 187 2333 1
36 187 2348 1
36 187 2353 1
36 187 2358 2
36 202 2710 1
36 226 1900 1
36 226 1910 1
36 240 1598 1
36 240 1614 2
36 240 1617 1
36 240 1625 1
36 240 1627 1
36 240 1696 1
36 240 2117 1
36 240 2187 1
36 240 2191 1
36 263 2149 2
36 283 1873 1
36 309 2118 1
36 309 2121 3
36 323 1971 1
36 323 1983 2
36 323 1986 3
36 323 1991 1
36 323 1993 1
36 323 2015 1
36 323 2034 1
36 323 2100 1
36 323 2103 2
36 346 2171 1
36 346 2355 1
36 361 2049 1
36 374 2325 1
36 374 2351 1
36 418 2734 1
36 418 2737 1
36 418 2740 1
36 448 1950 1
36 466 1900 1
36 485 2355 1
36 492 2723 1
36 502 1986 1
36 502 1998 3
36 502 2009 3
36 502 2047 1
36 502 2053 1
36 502 2076 1
36 502 2090 2
36 502 2093 1
36 502 2096 3
36 531 2146 1
36 572 1901 1
36 572 1921 1
36 601 2744 1
36 601 2757 1
37 63 2746 1
37 73 1694 1
37 73 1733 1
37 73 1748 2
37 73 1751 1
37 73 1756 1
37 73 1780 2
37 73 1843 3
37 78 2172 1
37 115 2138 1
37 119 2625 1
37 119 2638 4
37 132 1606 1
37 132 1729 1
37 132 1905 2
37 140 1802 1
37 147 2300 1
37 175 2212 1
37 175 2220 1
37 175 2226 1
37 175 2290 1
37 175 2292 1
37 184 1800 1
37 184 2152 1
37 184 2192 1
37 184 2202 1
37 184 2298 4
37 184 2303 1
37 184 2318 2
37 184 2324 1
37 184 2340 1
37 187 1843 3
37 187 1952 1
37 196 1696 1
37 208 1623 1
37 208 1625 1
37 208 1652 1
37 208 1654 1
37 208 1787 1
37 208 1865 1
37 208 1876 1
37 208 1899 1
37 214 2111 1
37 217 2200 1
37 249 2184 1
37 249 2189 2
37 249 2192 1
37 249 2194 4
37 256 2609 1
37 256 2613 1
37 256 2625 2
37 256 2633 1
37 256 2660 1
37 262 2357 1
37 288 2301 1
37 340 2106 1
37 364 2133 1
37 364 2139 2
37 364 2142 1
37 378 2702 1
37 378 2711 2
37 378 2720 1
37 378 2733 2
37 378 2748 3
37 378 2778 2
37 386 1997 2
37 386 2001 1
37 386 2102 1
37 386 2225 1
37 386 2227 1
37 386 2308 1
37 386 2313 1
37 386 2315 1
37 395 2113 3
37 395 2118 1
37 395 2120 9
37 395 2131 3
37 395 2353 1
37 419 2108 1
37 431 2667 4
37 431 2700 1
37 431 2733 1
37 432 2109 1
37 440 2123 1
37 445 2346 2
37 465 1802 1
37 466 2732 1
37 483 2660 1
37 534 2144 1
37 536 2760 2
37 541 2201 1
37 547 1802 1
37 579 2719 1
37 580 2578 1
37 580 2607 1
37 580 2625 1
37 584 2640 2
37 584 2663 1
37 584 2665 2
37 584 2678 1
37 584 2687 1
37 586 2666 2
37 586 2669 1
37 586 2671 1
37 586 2675 1
37 586 2677 19
37 587 2348 1
37 587 2352 1
37 611 2615 1
38 50 2263 1
38 53 2512 1
38 53 2515 1
38 53 2522 1
38 53 2525 1
38 53 2528 1
38 53 2558 3
38 53 2613 2
38 53 2622 1
38 53 2642 2
38 53 2648 1
38 53 2768 1
38 54 1956 1
38 69 1843 1
38 80 2210 1
38 81 2744 2
38 81 2757 1
38 81 2776 1
38 81 2781 1
38 81 2783 1
38 94 2212 1
38 94 2231 1
38 95 1873 1
38 124 1858 1
38 124 1869 5
38 124 1875 6
38 124 1884 1
38 124 1886 10
38 124 1901 2
38 124 1920 1
38 124 1922 1
38 142 2083 1
38 142 2766 1
38 147 2359 1
38 152 1845 1
38 152 1849 5
38 152 1857 2
38 152 1861 2
38 152 1865 1
38 152 1868 2
38 152 1872 6
38 152 1880 1
38 152 1888 2
38 152 1891 1
38 152 1893 1
38 152 1901 1
38 152 1904 2
38 152 1907 2
38 152 1911 1
38 152 1923 1
38 152 1925 1
38 152 1928 1
38 152 1936 1
38 152 1938 1
38 152 1942 1
38 152 1944 1
38 152 1946 2
38 152 1952 1
38 152 2287 1
38 157 2353 1
38 170 1802 3
38 170 1806 2
38 170 2261 2
38 170 2264 1
38 170 2267 5
38 170 2275 1
38 170 2292 2
38 170 2297 1
38 170 2299 3
38 170 2303 1
38 170 2309 2
38 170 2314 1
38 170 2358 1
38 170 2519 2
38 170 2522 1
38 170 2526 3
38 170 2557 1
38 170 2560 2
38 170 2566 3
38 170 2570 2
38 170 2573 2
38 170 2578 3
38 170 2588 4
38 170 2594 1
38 170 2601 1
38 170 2604 2
38 170 2607 1
38 170 2610 1
38 170 2615 1
38 170 2617 1
38 170 2621 2
38 170 2624 1
38 170 2631 7
38 170 2639 1
38 170 2641 1
38 170 2643 1
38 170 2646 1
38 170 2648 1
38 170 2656 1
38 170 2661 1
38 185 2212 2
38 185 2260 1
38 185 2262 2
38 185 2275 2
38 192 2662 1
38 229 2263 1
38 229 2269 1
38 229 2356 2
38 229 2506 3
38 229 2781 2
38 237 2516 3
38 237 2565 1
38 237 2568 1
38 237 2575 4
38 237 2585 3
38 237 2589 1
38 237 2592 3
38 237 2604 1
38 237 2613 1
38 237 2647 1
38 237 2649 3
38 237 2653 2
38 237 2657 1
38 248 2525 2
38 248 2557 1
38 248 2575 2
38 248 2580 1
38 248 2583 1
38 248 2609 2
38 255 2050 1
38 255 2168 1
38 255 2189 1
38 267 2768 1
38 268 1948 1
38 270 2269 1
38 283 2268 1
38 289 2574 1
38 289 2587 2
38 289 2596 1
38 328 2261 1
38 351 2508 1
38 354 2235 1
38 354 2243 1
38 354 2252 2
38 354 2256 1
38 354 2298 1
38 354 2300 1
38 354 2304 1
38 354 2573 1
38 354 2575 1
38 354 2578 1
38 354 2581 12
38 354 2597 2
38 354 2611 1
38 354 2631 5
38 354 2638 1
38 354 2643 12
38 354 2656 3
38 354 2661 2
38 379 2662 1
38 383 2536 2
38 400 2029 1
38 407 2230 1
38 410 1805 1
38 412 2297 1
38 413 1583 6
38 413 1593 6
38 413 1604 1
38 413 1630 1
38 413 1633 1
38 413 1639 1
38 413 1642 2
38 413 1744 1
38 413 1746 2
38 413 1750 4
38 413 1760 1
38 417 2668 1
38 417 2670 1
38 421 2274 2
38 421 2277 2
38 421 2282 1
38 421 2285 8
38 431 2304 1
38 431 2310 1
38 431 2315 1
38 431 2589 2
38 431 2595 1
38 431 2609 1
38 436 2263 1
38 448 2662 1
38 452 1957 1
38 453 2232 1
38 462 1804 1
38 493 2294 1
38 506 2363 1
38 506 2392 6
38 506 2402 2
38 506 2406 2
38 506 2424 1
38 506 2486 2
38 520 2247 1
38 521 1962 2
38 521 2033 1
38 521 2037 2
38 521 2247 1
38 557 2294 1
38 557 2519 1
38 557 2523 1
38 557 2573 2
38 557 2593 3
38 557 2610 1
38 557 2612 1
38 557 2614 1
38 557 2646 3
38 557 2650 2
38 557 2654 2
38 557 2658 1
38 565 2537 1
38 565 2561 2
38 578 2667 1
38 609 1803 1
38 610 2079 1
39 41 2348 1
39 41 2350 2
39 41 2353 2
39 60 2514 1
39 66 1937 1
39 68 2349 1
39 68 2353 1
39 70 2509 1
39 77 2114 4
39 77 2119 3
39 77 2123 3
39 77 2128 2
39 77 2131 2
39 77 2182 1
39 77 2194 1
39 77 2198 2
39 98 2111 1
39 98 2117 1
39 98 2121 1
39 101 2110 1
39 115 2126 2
39 150 2114 1
39 150 2116 1
39 160 2365 2
39 160 2368 1
39 160 2370 1
39 160 2504 1
39 161 2511 3
39 192 2130 1
39 201 2113 4
39 201 2118 2
39 201 2124 1
39 204 2354 1
39 213 2506 1
39 218 2200 1
39 241 2201 1
39 246 2120 1
39 257 2508 1
39 260 2523 2
39 260 2548 1
39 260 2551 3
39 260 2559 1
39 260 2573 2
39 260 2583 1
39 260 2588 1
39 260 2613 1
39 260 2621 1
39 264 1877 2
39 276 2114 1
39 276 2116 1
39 276 2123 1
39 282 2510 1
39 292 2668 1
39 300 1658 1
39 300 1789 1
39 312 2129 1
39 313 2508 1
39 322 2111 1
39 330 2130 1
39 337 2592 1
39 337 2631 1
39 347 2122 1
39 359 1656 1
39 359 2515 3
39 361 2209 1
39 361 2275 1
39 368 2379 1
39 413 2515 1
39 450 2129 1
39 461 2110 1
39 476 2113 4
39 476 2120 1
39 476 2123 2
39 476 2198 1
39 476 2202 1
39 476 2206 1
39 481 2352 1
39 502 1626 7
39 502 1654 1
39 504 2513 1
39 507 2128 1
39 519 2107 1
40 61 1824 2
40 63 2154 1
40 76 1968 4
40 76 1974 3
40 76 1982 8
40 76 1992 3
40 76 1998 3
40 76 2021 1
40 76 2023 3
40 76 2027 5
40 76 2038 1
40 76 2043 6
40 76 2052 1
40 76 2056 1
40 76 2058 2
40 76 2061 1
40 76 2063 1
40 76 2079 1
40 76 2093 4
40 76 2098 1
40 77 2356 1
40 84 1959 1
40 86 2616 1
40 86 2621 1
40 86 2630 1
40 86 2632 2
40 86 2650 2
40 92 1956 1
40 97 1804 1
40 115 2113 1
40 115 2614 1
40 115 2619 1
40 115 2625 2
40 115 2629 3
40 116 2755 1
40 129 1690 1
40 129 1786 1
40 134 2111 1
40 149 1811 1
40 149 1813 5
40 149 1820 1
40 149 1824 4
40 149 1857 1
40 149 1875 3
40 149 1903 1
40 149 1930 1
40 149 1938 1
40 149 1943 1
40 149 1950 1
40 149 1952 1
40 159 2094 1
40 160 1631 1
40 160 1654 1
40 160 1786 1
40 161 1803 1
40 162 1705 1
40 162 1710 1
40 162 1723 1
40 162 1957 1
40 173 1631 1
40 173 1645 1
40 173 1651 1
40 173 1654 1
40 173 1661 1
40 173 1735 1
40 173 1754 2
40 173 1757 1
40 198 2645 1
40 205 1955 1
40 213 2091 1
40 221 1690 2
40 221 2118 2
40 221 2121 2
40 225 2040 1
40 226 2660 5
40 226 2668 1
40 230 2177 1
40 230 2188 1
40 235 1729 1
40 243 1805 1
40 250 2660 1
40 251 1824 1
40 251 1868 1
40 251 1873 2
40 251 1897 1
40 251 1916 1
40 251 1950 1
40 252 1728 1
40 252 1786 1
40 252 1978 1
40 252 2076 1
40 252 2078 1
40 254 2176 1
40 272 2592 1
40 275 2119 1
40 275 2121 1
40 292 2138 1
40 292 2193 1
40 292 2231 1
40 292 2307 1
40 292 2348 1
40 292 2356 1
40 295 2531 1
40 296 1956 1
40 316 2132 1
40 316 2162 1
40 316 2167 3
40 316 2174 1
40 316 2198 1
40 319 2409 1
40 319 2421 1
40 319 2428 1
40 319 2430 2
40 319 2448 1
40 319 2460 1
40 319 2463 3
40 319 2471 1
40 319 2475 2
40 319 2478 3
40 319 2484 2
40 319 2488 1
40 323 2352 1
40 331 1804 1
40 349 2208 1
40 360 2100 1
40 363 1724 1
40 366 2363 1
40 372 1990 1
40 388 1802 1
40 415 2770 1
40 417 1958 1
40 422 1956 1
40 439 2503 1
40 469 1726 3
40 490 2475 3
40 490 2480 2
40 490 2487 1
40 490 2499 1
40 490 2503 1
40 490 2771 1
40 490 2773 1
40 490 2783 1
40 495 1957 2
40 505 2694 1
40 505 2700 1
40 505 2725 1
40 505 2733 1
40 505 2740 2
40 582 2782 1
40 590 1677 4
40 590 1684 2
40 590 1687 7
40 590 1695 1
40 590 1700 2
40 590 1703 4
40 590 1708 3
40 590 1719 1
40 590 1721 1
40 590 1739 1
40 590 1742 1
40 590 1744 3
40 590 1748 1
40 590 1787 1
40 590 1791 2
40 590 1795 1
40 595 2094 2
40 596 2361 1
41 42 2518 2
41 42 2645 1
41 51 2119 1
41 53 2136 1
41 58 1807 1
41 60 2000 1
41 60 2044 1
41 60 2049 1
41 60 2068 2
41 60 2359 1
41 60 2609 1
41 60 2612 1
41 60 2646 3
41 60 2658 1
41 66 2364 1
41 66 2499 2
41 68 2126 1
41 68 2131 1
41 68 2134 1
41 68 2136 1
41 68 2142 4
41 68 2147 4
41 68 2154 3
41 68 2162 1
41 68 2165 1
41 68 2177 1
41 68 2190 1
41 68 2196 1
41 68 2207 1
41 68 2214 1
41 68 2229 3
41 68 2263 2
41 68 2267 1
41 68 2269 1
41 74 2512 1
41 74 2514 2
41 74 2540 1
41 74 2543 1
41 74 2546 2
41 74 2561 2
41 74 2576 1
41 74 2578 1
41 74 2580 1
41 74 2582 1
41 74 2584 1
41 74 2586 1
41 74 2588 1
41 77 2106 1
41 77 2597 1
41 77 2647 1
41 77 2649 1
41 95 2006 1
41 95 2014 2
41 95 2025 2
41 95 2033 2
41 95 2062 1
41 95 2065 1
41 95 2088 1
41 95 2750 1
41 98 2518 1
41 98 2520 1
41 98 2526 2
41 98 2529 2
41 98 2602 1
41 98 2608 2
41 122 1770 1
41 122 1783 2
41 122 1786 2
41 124 2145 1
41 124 2152 3
41 124 2156 1
41 124 2158 1
41 124 2161 1
41 128 2358 1
41 135 1812 1
41 135 1844 1
41 135 1848 1
41 135 1936 1
41 135 1945 1
41 135 2114 2
41 135 2136 1
41 135 2143 3
41 135 2150 1
41 135 2154 2
41 135 2166 1
41 135 2169 2
41 135 2173 1
41 135 2175 3
41 135 2180 1
41 135 2188 3
41 135 2193 2
41 141 2530 1
41 142 2178 1
41 142 2192 1
41 152 2362 1
41 152 2364 1
41 152 2497 5
41 186 2510 1
41 191 2530 2
41 198 2513 1
41 205 2132 1
41 205 2135 1
41 205 2137 3
41 205 2144 3
41 205 2148 2
41 205 2151 3
41 205 2155 5
41 205 2165 5
41 205 2503 1
41 210 2360 1
41 241 2020 1
41 243 2359 1
41 251 2145 1
41 251 2148 1
41 282 2122 3
41 282 2127 2
41 282 2134 3
41 282 2140 2
41 285 1606 1
41 300 1997 1
41 307 2607 1
41 307 2652 1
41 312 2121 1
41 323 1952 1
41 323 2005 1
41 360 2358 1
41 392 2660 2
41 428 2751 3
41 447 2230 1
41 447 2241 4
41 447 2246 1
41 447 2269 1
41 447 2274 3
41 447 2308 1
41 447 2313 1
41 447 2315 2
41 447 2320 2
41 447 2335 1
41 447 2338 1
41 447 2340 1
41 475 2127 1
41 475 2134 1
41 475 2136 1
41 475 2140 1
41 476 2749 1
41 481 2114 1
41 481 2597 1
41 499 2201 1
41 511 1802 1
41 525 1802 1
41 535 2105 1
41 540 2201 1
41 544 1952 1
41 546 2122 1
41 582 2502 1
41 599 2665 1
42 46 2111 3
42 46 2268 2
42 46 2283 1
42 46 2295 2
42 46 2298 5
42 46 2309 1
42 46 2312 1
42 46 2324 1
42 46 2332 4
42 46 2338 2
42 46 2341 3
42 51 1803 2
42 51 2112 1
42 51 2508 1
42 51 2510 1
42 53 2503 1
42 88 2664 1
42 88 2666 1
42 95 2047 2
42 98 2566 1
42 111 2112 1
42 111 2271 1
42 111 2664 3
42 127 1625 1
42 129 2091 1
42 130 2504 1
42 131 2109 1
42 141 2643 1
42 148 2288 2
42 148 2291 1
42 148 2334 1
42 148 2510 2
42 159 1603 2
42 159 1607 1
42 159 1618 1
42 159 1720 2
42 159 1768 1
42 159 1789 1
42 162 2268 1
42 186 2509 1
42 191 2524 1
42 191 2526 1
42 191 2528 1
42 191 2555 1
42 191 2572 2
42 191 2659 1
42 198 2504 1
42 213 1916 1
42 213 1918 2
42 219 2271 3
42 219 2277 1
42 219 2279 1
42 227 1798 1
42 256 2275 2
42 264 1957 1
42 289 2276 1
42 309 1873 1
42 309 1885 1
42 309 1923 1
42 309 1929 2
42 317 2546 1
42 324 2107 1
42 326 2309 1
42 345 1601 1
42 345 1603 1
42 345 1606 1
42 345 1614 1
42 345 1616 5
42 345 1623 1
42 355 2319 1
42 383 2107 1
42 402 2266 1
42 412 2504 1
42 435 1849 1
42 439 2349 1
42 446 2274 1
42 446 2510 1
42 464 2601 1
42 464 2603 1
42 464 2609 32
42 472 2502 3
42 476 1830 1
42 476 1856 1
42 476 1882 1
42 476 1921 1
42 476 1929 4
42 489 2569 1
42 489 2577 2
42 489 2580 1
42 489 2589 1
42 512 2732 1
42 519 1598 17
42 519 1617 2
42 519 1620 2
42 519 1623 1
42 576 2329 1
42 595 2113 1
43 65 2263 1
43 70 1710 1
43 70 1721 1
43 72 1957 1
43 91 1752 1
43 95 2005 1
43 98 1786 3
43 98 1795 1
43 101 1806 1
43 109 1802 1
43 111 1957 1
43 113 1806 1
43 122 2771 1
43 128 2669 1
43 128 2739 1
43 145 2352 1
43 145 2362 1
43 145 2367 2
43 145 2380 2
43 145 2390 1
43 145 2425 3
43 145 2438 1
43 145 2441 2
43 145 2448 2
43 145 2451 1
43 145 2455 1
43 145 2460 1
43 145 2467 1
43 145 2469 1
43 145 2491 3
43 145 2506 1
43 154 2435 1
43 154 2447 1
43 154 2450 1
43 154 2452 1
43 154 2455 7
43 154 2464 1
43 154 2473 1
43 154 2490 2
43 154 2496 2
43 154 2504 1
43 160 1803 1
43 160 1984 1
43 161 2516 1
43 189 2506 1
43 199 2071 1
43 199 2076 1
43 208 2299 1
43 214 1809 1
43 229 2465 1
43 259 1806 1
43 266 2129 2
43 266 2132 3
43 266 2136 1
43 268 2253 2
43 283 2271 1
43 293 1724 1
43 293 1726 1
43 293 1731 1
43 293 1754 2
43 293 1764 1
43 293 1769 1
43 296 2297 1
43 300 2000 1
43 300 2004 2
43 300 2036 1
43 300 2053 1
43 300 2059 4
43 300 2064 1
43 300 2071 1
43 300 2077 1
43 301 1801 1
43 336 1786 1
43 336 1788 2
43 337 1787 2
43 340 2435 1
43 342 1719 1
43 342 1722 1
43 342 1731 1
43 342 1745 1
43 342 1753 1
43 342 1759 1
43 342 1762 1
43 342 1772 1
43 342 1774 1
43 342 1782 1
43 343 2382 1
43 347 1692 1
43 347 1790 2
43 349 1795 1
43 351 2378 1
43 360 2689 1
43 360 2706 1
43 360 2730 1
43 360 2776 1
43 360 2779 1
43 361 2388 1
43 361 2451 1
43 381 2285 1
43 422 2495 1
43 461 1781 1
43 495 1955 1
43 504 2115 1
43 507 2662 1
43 509 2669 1
43 562 2000 1
43 569 1803 1
43 589 2450 1
44 59 1611 1
44 71 1609 1
44 71 1635 1
44 84 1615 1
44 101 1977 4
44 101 1982 1
44 101 1984 1
44 101 1986 1
44 101 2091 1
44 105 2782 1
44 106 1994 1
44 109 2697 2
44 109 2703 1
44 109 2705 4
44 109 2735 1
44 109 2738 3
44 109 2746 1
44 109 2752 1
44 131 1998 1
44 131 2033 1
44 131 2042 1
44 131 2084 1
44 147 2650 1
44 147 2658 1
44 153 2468 1
44 153 2660 1
44 156 1989 2
44 156 2025 2
44 156 2030 1
44 156 2036 1
44 156 2052 1
44 156 2054 1
44 156 2070 1
44 156 2083 1
44 167 2663 1
44 169 1965 2
44 174 2364 1
44 174 2369 1
44 174 2371 1
44 174 2384 1
44 174 2391 2
44 174 2405 1
44 175 2141 1
44 180 2663 1
44 193 1957 1
44 193 1959 1
44 193 2137 5
44 193 2154 1
44 193 2157 1
44 193 2160 5
44 193 2174 1
44 193 2177 1
44 193 2182 2
44 199 2221 1
44 212 1612 1
44 212 1796 1
44 228 2513 1
44 231 1607 1
44 235 2516 2
44 235 2666 1
44 247 2042 1
44 247 2046 1
44 247 2050 1
44 247 2063 2
44 247 2068 1
44 247 2080 1
44 252 1963 1
44 252 1966 8
44 252 2093 1
44 252 2095 3
44 263 2677 4
44 263 2687 1
44 263 2693 1
44 263 2698 1
44 263 2711 1
44 263 2723 1
44 263 2726 2
44 263 2729 1
44 263 2778 3
44 264 2355 1
44 276 2019 1
44 276 2029 1
44 276 2050 1
44 276 2073 1
44 276 2082 1
44 276 2103 1
44 282 2144 1
44 285 1967 1
44 285 1979 2
44 285 1982 1
44 297 2664 1
44 305 2659 1
44 316 2165 1
44 321 1966 1
44 322 2507 1
44 357 2214 1
44 364 1632 1
44 364 2502 1
44 387 2353 1
44 387 2415 1
44 387 2422 2
44 387 2427 1
44 387 2473 1
44 387 2475 1
44 387 2487 2
44 387 2502 1
44 422 2160 1
44 422 2173 1
44 422 2183 1
44 422 2185 1
44 422 2194 1
44 427 2511 1
44 427 2516 1
44 432 2511 1
44 450 2358 1
44 451 2505 1
44 451 2712 1
44 451 2726 1
44 451 2741 1
44 451 2746 1
44 451 2755 1
44 451 2757 1
44 451 2760 2
44 451 2763 1
44 451 2766 2
44 451 2774 1
44 463 2662 1
44 469 1859 1
44 469 1862 1
44 469 1882 1
44 469 1890 1
44 469 1896 2
44 469 1928 1
44 469 1933 1
44 495 2199 1
44 495 2446 1
44 495 2454 1
44 495 2500 1
44 498 1971 2
44 498 1974 1
44 498 1977 1
44 498 1980 1
44 498 1982 1
44 515 1964 5
44 515 1970 1
44 515 1974 1
44 515 1976 6
44 515 1984 3
44 515 2092 6
44 521 2516 1
44 521 2519 1
44 521 2567 1
44 521 2612 1
44 533 2663 1
44 546 1961 1
44 559 2664 1
44 571 1963 1
44 591 2204 1
44 591 2348 4
44 603 2518 1
44 603 2523 1
44 603 2559 1
44 603 2570 2
44 603 2626 1
44 603 2631 2
44 603 2652 2
44 604 1989 1
45 69 2179 1
45 70 2101 1
45 76 2283 1
45 78 2509 1
45 81 1644 25
45 81 1690 1
45 81 1696 2
45 81 1721 13
45 81 1742 3
45 81 1749 2
45 81 1754 1
45 81 1756 2
45 81 1759 13
45 81 1776 2
45 81 1779 1
45 81 1782 16
45 81 2419 1
45 81 2501 1
45 81 2505 1
45 97 1952 1
45 104 2301 1
45 109 2269 1
45 109 2271 1
45 116 1908 1
45 116 2292 1
45 123 1907 1
45 123 2264 8
45 123 2284 2
45 131 2097 2
45 131 2664 1
45 138 2240 1
45 141 2256 3
45 147 2662 1
45 156 1964 5
45 156 2094 7
45 159 2286 1
45 160 2661 1
45 163 2663 1
45 194 1955 1
45 232 1598 1
45 232 1603 2
45 232 1607 1
45 255 2662 1
45 257 2509 1
45 260 2113 1
45 266 2777 1
45 270 2153 1
45 270 2174 1
45 270 2638 1
45 273 1754 3
45 285 2664 1
45 291 2381 1
45 293 1811 2
45 293 1814 3
45 293 1832 1
45 293 1834 5
45 293 1843 1
45 293 1845 3
45 293 1853 5
45 293 1859 5
45 293 1866 1
45 293 1876 1
45 293 1886 2
45 293 1889 3
45 293 1893 1
45 293 1911 2
45 293 1917 3
45 293 1930 2
45 293 1937 1
45 293 1941 1
45 293 1944 1
45 293 1946 1
45 293 1951 1
45 293 2359 1
45 297 2509 1
45 302 2774 1
45 309 2510 1
45 325 2276 1
45 329 2222 3
45 333 2499 1
45 334 2297 1
45 343 2183 1
45 345 2246 1
45 406 1810 1
45 406 1900 1
45 411 2265 1
45 411 2300 1
45 411 2364 1
45 411 2422 1
45 415 2172 1
45 415 2178 1
45 416 2370 1
45 416 2507 1
45 417 2183 1
45 421 2119 2
45 442 2302 1
45 442 2507 2
45 442 2659 1
45 461 2356 1
45 463 2338 1
45 490 1906 3
45 490 2284 1
45 490 2286 1
45 490 2288 2
45 490 2291 1
45 490 2321 1
45 490 2779 1
45 493 2272 1
45 496 1598 1
45 496 1604 1
45 498 2161 1
45 498 2170 1
45 498 2173 1
45 498 2176 2
45 498 2181 1
45 505 2380 1
45 505 2383 1
45 532 1960 1
45 532 2371 1
45 532 2373 2
45 532 2376 1
45 532 2378 3
45 532 2511 1
45 532 2669 1
45 532 2730 1
45 542 2672 1
45 542 2675 1
45 542 2677 2
45 542 2681 6
45 542 2688 3
45 542 2694 1
45 542 2696 1
45 542 2700 1
45 542 2702 1
45 542 2708 1
45 542 2710 1
45 542 2714 2
45 542 2718 1
45 542 2723 1
45 542 2735 4
45 542 2744 1
45 542 2753 1
45 542 2755 1
45 542 2760 1
45 542 2763 1
45 542 2765 1
45 542 2769 1
45 542 2773 2
45 558 2514 1
45 561 2117 1
45 571 1675 2
45 571 1681 1
45 571 2100 1
45 571 2423 1
45 571 2511 3
45 571 2662 1
45 571 2667 1
45 571 2669 2
45 571 2775 1
45 571 2778 1
45 574 2361 1
45 574 2517 1
45 586 2297 1
45 586 2520 1
45 586 2563 3
45 586 2659 1
45 595 1959 1
45 612 1640 2
46 52 2309 1
46 60 2110 1
46 65 2283 1
46 84 1807 1
46 87 2414 1
46 87 2418 1
46 89 2379 1
46 90 1801 1
46 93 2514 1
46 102 2045 1
46 102 2047 1
46 102 2051 2
46 102 2054 2
46 102 2064 1
46 102 2066 1
46 102 2070 1
46 102 2073 1
46 102 2079 1
46 111 2112 2
46 111 2271 1
46 121 1803 1
46 121 2382 1
46 124 2511 1
46 125 2422 1
46 125 2432 1
46 125 2436 1
46 138 1956 1
46 141 2110 1
46 143 1765 1
46 143 2120 2
46 143 2127 10
46 143 2139 2
46 143 2151 9
46 143 2161 1
46 143 2163 51
46 143 2215 9
46 143 2227 4
46 143 2232 3
46 143 2238 3
46 143 2242 20
46 143 2614 2
46 143 2635 1
46 148 1802 1
46 148 1804 3
46 148 2113 1
46 148 2360 1
46 148 2366 1
46 159 2365 2
46 159 2373 2
46 159 2379 1
46 159 2381 1
46 162 2269 1
46 163 1954 1
46 175 2374 1
46 175 2448 1
46 177 2111 1
46 212 1843 10
46 212 1947 3
46 219 2271 1
46 231 2477 1
46 231 2479 1
46 235 1882 1
46 235 1921 1
46 242 2633 1
46 258 2519 1
46 258 2521 1
46 258 2524 8
46 258 2535 3
46 258 2543 2
46 258 2547 1
46 258 2551 1
46 258 2561 1
46 258 2569 3
46 258 2576 4
46 258 2581 2
46 258 2586 2
46 258 2589 4
46 258 2594 1
46 258 2601 2
46 258 2605 8
46 258 2615 2
46 258 2619 1
46 258 2623 1
46 258 2635 1
46 258 2649 1
46 260 2360 1
46 260 2511 1
46 260 2513 2
46 264 2700 2
46 264 2707 1
46 264 2709 1
46 264 2719 3
46 264 2724 3
46 264 2728 1
46 264 2761 1
46 274 2228 1
46 279 2378 1
46 279 2386 1
46 307 2266 1
46 312 1956 1
46 312 1958 1
46 323 1800 1
46 324 1957 1
46 325 2114 1
46 326 2369 1
46 341 2506 1
46 349 2381 1
46 349 2662 1
46 354 1800 1
46 355 2319 1
46 357 1741 1
46 357 1747 2
46 357 1765 1
46 357 1788 1
46 357 1799 4
46 357 1956 1
46 361 2357 1
46 383 2274 2
46 383 2277 1
46 383 2279 1
46 383 2283 1
46 383 2287 1
46 383 2670 1
46 391 2353 1
46 391 2367 1
46 394 2110 2
46 395 1877 1
46 395 1887 1
46 395 1897 1
46 409 2609 1
46 409 2614 1
46 409 2616 1
46 410 2418 1
46 410 2426 1
46 410 2434 5
46 410 2444 3
46 410 2457 1
46 410 2459 1
46 410 2472 1
46 410 2483 1
46 414 2634 1
46 428 2509 1
46 432 2355 1
46 436 2462 1
46 437 2411 1
46 437 2417 1
46 437 2419 1
46 437 2427 1
46 437 2434 1
46 437 2437 2
46 437 2442 1
46 437 2446 2
46 437 2451 1
46 437 2467 1
46 437 2471 1
46 437 2483 1
46 437 2486 1
46 441 2111 1
46 446 1805 2
46 446 2273 2
46 446 2353 1
46 446 2359 1
46 446 2364 2
46 466 2516 1
46 470 2279 1
46 470 2386 1
46 476 2110 1
46 480 2436 1
46 489 1956 1
46 491 2634 1
46 491 2644 1
46 503 2508 2
46 508 2379 1
46 508 2419 1
46 508 2435 1
46 533 2355 1
46 533 2357 2
46 534 2524 1
46 534 2595 1
46 534 2600 1
46 534 2606 7
46 534 2615 2
46 534 2619 1
46 534 2629 2
46 534 2635 1
46 534 2659 1
46 536 1956 1
46 547 1958 1
46 550 2661 1
46 557 2510 1
46 575 2265 1
46 580 2512 1
46 584 2369 1
46 588 2402 2
46 588 2405 1
46 588 2407 1
46 588 2411 1
46 588 2414 1
46 599 2115 1
46 605 2423 1
46 605 2436 1
46 606 2378 1
46 607 2112 1
46 607 2745 1
46 607 2748 1
46 607 2751 1
46 607 2759 2
47 59 1953 4
47 59 1958 1
47 59 2109 4
47 59 2265 2
47 59 2285 1
47 59 2306 1
47 59 2332 17
47 63 2661 1
47 73 2360 1
47 73 2508 1
47 83 1885 1
47 83 1895 2
47 83 1899 1
47 83 1931 1
47 88 2357 2
47 92 1956 1
47 93 2769 3
47 102 1872 1
47 103 2782 1
47 105 1961 1
47 107 2634 1
47 107 2648 2
47 107 2656 1
47 119 2155 2
47 119 2171 1
47 119 2173 1
47 140 2263 1
47 148 2296 2
47 148 2300 1
47 149 2353 1
47 153 2288 1
47 154 1870 1
47 154 1872 1
47 154 1874 1
47 154 1876 1
47 154 1878 1
47 154 1881 1
47 154 1952 1
47 175 1990 1
47 175 1992 2
47 175 2001 2
47 175 2006 1
47 175 2008 5
47 175 2015 2
47 175 2093 3
47 183 1996 1
47 183 2059 1
47 190 2262 1
47 196 2358 1
47 207 1613 1
47 207 1663 1
47 207 1666 1
47 222 2349 1
47 234 2070 1
47 243 2506 1
47 256 2115 1
47 258 1598 6
47 258 1605 5
47 258 1611 6
47 258 1618 1
47 258 1620 20
47 258 1641 32
47 258 1675 28
47 258 1704 1
47 258 1707 1
47 258 1711 6
47 258 1718 9
47 258 1729 17
47 258 1747 2
47 258 1750 37
47 258 2352 1
47 261 1954 1
47 261 2121 3
47 261 2136 1
47 261 2633 1
47 261 2651 2
47 261 2656 1
47 267 2108 1
47 275 1770 1
47 281 2129 1
47 284 1876 1
47 292 2431 1
47 297 2508 2
47 302 1801 1
47 304 1962 1
47 342 1801 1
47 343 2275 1
47 381 1956 1
47 388 1949 2
47 391 1986 1
47 414 2636 1
47 414 2649 1
47 440 2781 1
47 449 1802 1
47 467 2349 1
47 476 2509 1
47 476 2660 1
47 482 2509 1
47 499 1904 1
47 499 1907 1
47 499 1910 1
47 521 2665 1
47 521 2767 1
47 528 1957 1
47 545 1949 3
47 548 2669 2
47 548 2763 2
47 559 2505 1
47 561 1631 1
47 561 1786 2
47 561 1799 1
47 566 1803 1
47 566 1814 1
47 566 1819 1
47 566 1834 2
47 566 1837 1
47 566 1853 1
47 566 1856 1
47 566 1869 3
47 566 1873 1
47 566 1875 1
47 566 1921 1
47 566 2122 1
47 575 2266 1
47 576 2273 1
47 576 2284 1
47 576 2296 1
47 576 2299 2
47 576 2302 3
47 576 2309 5
47 576 2323 2
47 576 2326 1
47 576 2329 2
47 583 2058 1
47 593 2511 1
47 597 2004 1
47 614 2765 1
48 75 2355 1
48 75 2367 1
48 75 2370 1
48 175 1907 3
48 225 1959 1
48 258 2356 1
48 274 2470 1
48 276 1887 1
48 332 2210 1
48 332 2444 1
48 334 2448 1
48 362 2356 1
48 366 2291 2
48 366 2325 1
48 405 1894 1
48 409 2228 1
48 409 2230 1
48 409 2240 1
48 409 2242 2
48 409 2279 1
48 409 2282 1
48 508 2461 1
48 548 1834 1
48 561 2455 1
48 561 2457 1
48 576 1948 1
48 577 1869 1
48 577 1906 1
48 588 2354 1
48 597 1895 1
48 597 2457 1
49 81 2329 1
49 95 2140 1
49 95 2507 1
49 97 1583 1
49 97 1585 4
49 97 1591 1
49 97 1593 12
49 97 1606 8
49 97 1615 5
49 97 1622 2
49 97 1626 8
49 97 1635 13
49 97 1650 25
49 97 1676 7
49 97 1684 3
49 97 1688 3
49 97 1692 17
49 97 1710 25
49 97 1736 6
49 97 1744 5
49 97 1750 24
49 149 2328 1
49 171 2354 3
49 192 2327 3
49 196 2353 1
49 205 2284 1
49 205 2307 1
49 205 2311 1
49 205 2326 1
49 205 2331 1
49 205 2348 2
49 240 2321 1
49 259 2163 1
49 259 2197 1
49 267 2693 1
49 267 2748 2
49 267 2758 1
49 291 2117 2
49 291 2128 1
49 291 2131 2
49 291 2135 1
49 301 2590 1
49 331 2666 1
49 343 1997 1
49 343 1999 4
49 343 2006 5
49 352 1776 6
49 352 1924 1
49 352 1926 1
49 376 2509 1
49 376 2514 1
49 376 2516 2
49 376 2537 1
49 376 2624 1
49 376 2626 1
49 412 1807 2
49 412 1816 1
49 412 1915 2
49 412 1937 1
49 420 2460 2
49 420 2584 1
49 461 2410 1
49 461 2434 1
49 461 2455 1
49 461 2464 2
49 461 2467 1
49 461 2470 1
49 461 2473 1
49 461 2477 3
49 461 2484 1
49 461 2536 3
49 461 2543 16
49 461 2564 1
49 461 2566 2
49 461 2585 1
49 461 2588 3
49 481 1808 1
49 511 1801 1
49 538 2489 1
49 538 2491 1
49 538 2493 2
49 548 2357 1
49 548 2509 1
49 548 2658 1
49 591 1959 2
49 591 2106 1
49 591 2108 1
49 591 2154 1
49 591 2179 1
49 591 2186 1
49 591 2188 1
49 591 2190 1
49 591 2192 2
49 591 2200 1
49 591 2507 1
49 591 2664 1
50 55 1957 1
50 65 2398 1
50 65 2406 1
50 65 2426 2
50 65 2435 1
50 73 2356 1
50 93 2108 1
50 139 2359 1
50 139 2385 1
50 139 2387 1
50 139 2398 1
50 139 2401 1
50 139 2478 1
50 139 2481 1
50 139 2485 1
50 141 2108 1
50 141 2356 1
50 143 2266 1
50 154 2418 1
50 171 2269 1
50 179 1797 1
50 179 1900 1
50 179 2115 2
50 179 2661 1
50 179 2783 1
50 183 1581 14
50 183 1597 3
50 183 1604 1
50 183 1606 2
50 183 1609 1
50 183 1611 14
50 183 1630 2
50 183 1637 17
50 183 1655 5
50 183 1661 1
50 183 1663 1
50 183 1665 2
50 183 1797 1
50 183 2516 1
50 187 2355 1
50 187 2358 1
50 188 2324 6
50 188 2334 2
50 192 1801 1
50 193 2108 1
50 194 1801 1
50 217 2363 1
50 229 2374 1
50 229 2506 1
50 234 1621 1
50 234 1651 3
50 234 1659 1
50 234 1661 1
50 234 1664 1
50 234 1666 1
50 234 2514 1
50 243 2106 1
50 244 2288 1
50 244 2290 1
50 244 2293 2
50 244 2341 1
50 244 2360 1
50 244 2362 1
50 244 2364 2
50 244 2423 1
50 244 2782 1
50 257 2108 1
50 262 2119 1
50 262 2259 1
50 264 2268 1
50 265 2511 1
50 270 2266 1
50 304 1672 3
50 304 2120 1
50 304 2125 6
50 304 2132 128
50 304 2337 1
50 304 2340 2
50 318 1675 1
50 334 2111 1
50 334 2114 1
50 334 2315 3
50 334 2323 2
50 334 2335 2
50 334 2340 1
50 334 2342 1
50 334 2515 1
50 334 2663 1
50 334 2665 1
50 334 2688 1
50 351 2428 2
50 351 2498 1
50 351 2505 2
50 351 2521 3
50 351 2526 8
50 351 2560 1
50 351 2646 1
50 351 2649 3
50 351 2653 4
50 351 2659 1
50 354 1827 1
50 358 1848 1
50 358 1901 1
50 361 2500 1
50 361 2662 1
50 362 1802 1
50 362 2107 1
50 367 2319 1
50 367 2321 3
50 367 2325 1
50 367 2339 3
50 389 1806 16
50 389 1823 2
50 389 1827 4
50 389 1832 2
50 389 1953 2
50 389 2782 1
50 391 1941 1
50 391 2114 1
50 395 2058 2
50 395 2075 1
50 395 2081 2
50 399 2356 1
50 400 2343 1
50 416 2353 1
50 420 1821 1
50 420 1824 1
50 422 2361 1
50 422 2407 1
50 422 2418 1
50 422 2499 3
50 422 2503 2
50 425 1803 1
50 425 1954 1
50 427 2353 1
50 429 2275 1
50 436 1801 2
50 436 2317 2
50 436 2322 1
50 436 2351 2
50 441 1797 1
50 441 2534 1
50 441 2539 1
50 443 2275 1
50 443 2280 1
50 443 2283 1
50 459 2267 1
50 459 2509 1
50 462 2316 3
50 465 1975 1
50 465 2030 1
50 465 2070 1
50 467 1667 1
50 467 2119 1
50 467 2173 1
50 467 2176 2
50 467 2180 1
50 467 2183 6
50 467 2191 1
50 467 2196 1
50 467 2198 1
50 467 2210 14
50 467 2225 1
50 467 2228 5
50 467 2234 1
50 467 2236 5
50 467 2242 4
50 467 2247 3
50 467 2251 4
50 467 2257 1
50 470 2242 1
50 479 1673 2
50 479 2507 5
50 479 2514 1
50 479 2662 1
50 479 2782 1
50 480 2769 1
50 482 1834 3
50 482 1950 1
50 482 1953 1
50 482 2112 1
50 482 2114 1
50 482 2262 1
50 482 2339 1
50 482 2343 1
50 482 2345 1
50 482 2515 1
50 482 2671 1
50 482 2697 1
50 482 2709 1
50 482 2751 1
50 482 2754 2
50 482 2759 1
50 482 2764 1
50 485 2330 1
50 486 2512 1
50 493 1674 1
50 493 1793 2
50 493 1798 1
50 520 2109 1
50 521 2265 1
50 524 2358 1
50 525 1793 1
50 525 1796 1
50 525 2275 2
50 525 2306 1
50 525 2539 1
50 525 2623 1
50 526 1782 1
50 526 1832 2
50 526 2116 1
50 526 2280 2
50 526 2291 1
50 526 2313 1
50 526 2317 1
50 526 2340 1
50 526 2510 2
50 526 2661 1
50 526 2691 1
50 526 2718 3
50 526 2724 1
50 526 2731 1
50 526 2766 1
50 526 2780 1
50 537 2360 1
50 537 2425 1
50 547 1807 1
50 547 1837 3
50 547 1842 2
50 547 1845 18
50 547 1864 10
50 547 1881 17
50 547 1899 1
50 547 1905 1
50 547 1907 3
50 547 1920 1
50 547 1923 1
50 547 1929 3
50 547 1933 1
50 547 1937 1
50 547 1949 1
50 547 1951 1
50 552 2356 1
50 558 2115 2
50 560 2353 1
50 583 1671 3
50 583 1795 1
50 583 2111 1
50 583 2337 2
50 583 2349 1
50 583 2749 1
50 583 2773 1
50 583 2781 1
50 592 2009 1
50 599 1802 1
50 605 2264 1
50 607 2355 1
50 613 2356 1
50 615 2287 1
50 615 2289 1
50 615 2292 3
51 55 2427 1
51 55 2437 1
51 55 2446 1
51 55 2485 2
51 59 1956 1
51 61 2120 4
51 61 2133 1
51 61 2135 1
51 61 2137 1
51 61 2142 1
51 61 2150 1
51 61 2154 1
51 61 2369 1
51 61 2416 1
51 61 2418 1
51 61 2424 1
51 61 2428 1
51 61 2431 1
51 61 2436 1
51 61 2496 1
51 77 2236 1
51 78 1954 1
51 85 2446 1
51 85 2493 1
51 85 2497 1
51 92 2158 1
51 92 2160 1
51 92 2176 1
51 92 2189 1
51 92 2193 1
51 92 2426 1
51 92 2429 1
51 92 2437 1
51 92 2449 1
51 92 2456 1
51 92 2479 1
51 95 2771 1
51 111 2110 3
51 111 2512 1
51 122 2354 1
51 128 2153 1
51 129 2044 1
51 129 2061 1
51 129 2089 1
51 136 2660 1
51 138 2659 2
51 139 1887 4
51 139 1894 2
51 139 1906 3
51 139 1915 2
51 139 1918 1
51 139 1921 2
51 139 1925 3
51 139 1929 1
51 139 1936 2
51 145 2661 1
51 148 2510 1
51 148 2512 1
51 156 2152 1
51 180 2508 1
51 181 2113 1
51 192 1929 1
51 192 1946 1
51 201 2419 1
51 201 2423 1
51 201 2479 1
51 205 2108 1
51 207 2459 1
51 211 2437 1
51 219 2514 1
51 259 2513 1
51 259 2538 1
51 277 1810 1
51 277 1959 1
51 282 2172 1
51 282 2175 1
51 300 2226 1
51 303 2668 1
51 305 1959 1
51 346 1954 1
51 347 2750 1
51 354 2517 1
51 355 1616 1
51 357 1956 1
51 374 2226 1
51 375 2205 1
51 378 2368 1
51 378 2478 1
51 401 2430 1
51 401 2438 1
51 407 2482 1
51 408 1802 1
51 408 1808 1
51 409 2189 1
51 425 2354 1
51 439 2529 1
51 446 2092 1
51 446 2510 1
51 449 2358 1
51 467 2783 1
51 507 2112 1
51 519 2511 1
51 519 2521 1
51 519 2524 2
51 519 2528 1
51 519 2530 3
51 519 2540 1
51 519 2560 1
51 519 2654 1
51 519 2660 1
51 520 2456 1
51 520 2478 1
51 520 2483 1
51 530 2482 1
51 531 2357 1
51 531 2487 1
51 536 2122 1
51 539 2659 1
51 539 2661 1
51 581 2633 1
51 582 2417 1
51 582 2431 1
51 582 2436 1
51 582 2448 1
51 583 2783 1
51 591 2120 1
51 609 1995 1
52 72 1990 1
52 72 1997 1
52 84 2275 1
52 93 1955 1
52 104 2247 1
52 107 2457 1
52 107 2506 1
52 145 2575 2
52 145 2578 1
52 183 2508 1
52 217 1624 1
52 235 2468 1
52 235 2480 4
52 256 2441 1
52 258 2670 1
52 258 2717 1
52 258 2722 1
52 261 1622 1
52 314 1895 2
52 314 1914 1
52 314 1922 1
52 314 1993 1
52 314 2005 1
52 314 2007 3
52 314 2011 2
52 314 2144 1
52 314 2146 1
52 314 2175 1
52 314 2179 1
52 326 2280 1
52 326 2282 1
52 326 2286 1
52 326 2288 1
52 357 2504 1
52 360 2512 1
52 367 2321 1
52 393 1623 1
52 393 1712 1
52 394 1621 2
52 394 1749 2
52 394 1752 1
52 405 1622 1
52 405 1629 4
52 405 1634 2
52 405 1638 3
52 405 1652 1
52 405 1678 1
52 405 1769 1
52 405 1777 1
52 405 1789 2
52 405 1795 4
52 410 2122 1
52 410 2127 1
52 410 2130 2
52 410 2137 1
52 410 2141 2
52 410 2144 3
52 410 2149 1
52 410 2154 1
52 410 2160 1
52 410 2165 1
52 410 2167 1
52 430 2745 1
52 436 2328 1
52 437 1751 1
52 438 1622 1
52 453 2505 1
52 463 2283 2
52 463 2287 1
52 463 2289 4
52 512 1622 2
52 521 2472 1
52 533 2441 5
52 533 2504 1
52 573 2740 1
52 596 2108 1
52 598 1622 1
52 598 1624 1
52 608 1624 1
52 608 1711 1
52 611 1623 1
53 60 2160 1
53 66 1696 1
53 66 1700 7
53 66 1708 1
53 66 1715 1
53 66 1720 2
53 73 1697 2
53 73 1700 4
53 73 1705 5
53 73 1711 1
53 73 1716 1
53 73 1718 5
53 73 1724 5
53 94 2663 1
53 102 2660 1
53 124 2129 1
53 124 2207 1
53 130 2357 1
53 130 2464 3
53 130 2470 3
53 130 2475 1
53 130 2477 1
53 130 2480 1
53 130 2499 1
53 132 1727 1
53 132 2662 1
53 133 2504 1
53 135 2125 1
53 135 2127 3
53 135 2131 1
53 135 2136 3
53 137 2207 3
53 137 2211 2
53 137 2215 2
53 137 2219 1
53 137 2222 4
53 137 2228 2
53 137 2232 1
53 137 2240 4
53 137 2262 1
53 137 2300 1
53 137 2302 2
53 137 2306 6
53 137 2313 5
53 137 2323 1
53 137 2334 1
53 137 2336 2
53 137 2345 1
53 143 2507 1
53 147 1598 1
53 147 1675 2
53 147 1678 2
53 147 1731 6
53 147 1738 2
53 147 1755 3
53 147 1779 1
53 147 1818 1
53 149 2117 1
53 149 2320 1
53 161 2119 1
53 168 2530 1
53 168 2532 1
53 168 2548 1
53 168 2597 3
53 170 1697 1
53 170 1700 1
53 170 1717 1
53 170 1719 1
53 170 2503 2
53 170 2559 1
53 170 2612 1
53 170 2621 2
53 170 2632 1
53 170 2634 1
53 170 2647 2
53 180 2673 1
53 184 1598 1
53 184 1637 2
53 184 1665 2
53 184 1671 1
53 184 1686 2
53 184 1730 1
53 184 1750 1
53 184 1752 1
53 184 1754 2
53 184 1757 1
53 184 1759 1
53 184 1766 1
53 184 1768 3
53 184 1775 22
53 184 1799 1
53 184 1823 10
53 184 1834 7
53 184 1846 1
53 184 1848 2
53 184 1854 1
53 184 1857 6
53 184 1871 1
53 184 1874 2
53 184 1879 1
53 184 1883 7
53 184 1891 2
53 184 1895 1
53 184 1898 1
53 184 1902 2
53 186 2362 1
53 186 2506 1
53 192 2203 1
53 196 1727 1
53 201 2172 1
53 208 2111 1
53 211 2662 1
53 235 2197 1
53 237 2188 1
53 237 2582 3
53 248 2196 1
53 248 2522 1
53 248 2560 1
53 248 2570 1
53 248 2589 2
53 249 1698 31
53 250 2663 1
53 251 2124 1
53 251 2128 1
53 257 2168 1
53 267 2667 1
53 267 2749 1
53 267 2757 1
53 267 2759 1
53 267 2761 1
53 267 2767 1
53 267 2782 2
53 282 2197 1
53 282 2199 1
53 282 2521 2
53 282 2580 1
53 282 2597 1
53 282 2661 1
53 289 2596 1
53 289 2661 1
53 311 2113 2
53 315 2596 1
53 322 2157 1
53 323 2112 1
53 329 1808 1
53 329 1813 3
53 329 1818 1
53 329 1823 1
53 329 1826 1
53 329 1830 1
53 329 1839 2
53 329 1844 1
53 329 1863 2
53 329 1867 2
53 343 2085 2
53 352 2109 1
53 354 2523 1
53 354 2557 1
53 354 2560 2
53 354 2570 1
53 354 2574 1
53 354 2578 3
53 354 2584 2
53 354 2587 1
53 354 2590 1
53 354 2593 3
53 354 2649 1
53 354 2656 3
53 362 2124 1
53 362 2201 1
53 362 2327 1
53 362 2330 2
53 362 2352 2
53 382 1629 1
53 382 1660 2
53 382 1729 2
53 382 1734 1
53 382 1736 7
53 382 1747 1
53 383 2570 1
53 383 2578 1
53 412 2058 1
53 412 2060 1
53 412 2101 2
53 412 2104 2
53 421 2669 1
53 431 2519 1
53 431 2523 1
53 431 2556 2
53 431 2560 1
53 431 2568 1
53 434 2660 1
53 451 2197 1
53 466 2527 1
53 466 2555 1
53 472 2362 1
53 472 2369 1
53 472 2374 2
53 472 2382 2
53 472 2387 14
53 472 2403 1
53 472 2409 2
53 472 2413 1
53 472 2415 2
53 472 2419 2
53 472 2425 1
53 472 2430 1
53 472 2435 1
53 472 2509 1
53 473 2352 1
53 509 2660 1
53 535 2354 1
53 535 2356 4
53 535 2478 3
53 535 2484 2
53 535 2499 1
53 544 2505 1
53 557 2521 1
53 557 2523 1
53 557 2530 1
53 557 2535 1
53 557 2615 1
53 557 2645 1
53 565 2512 1
53 565 2525 1
53 569 2234 1
53 569 2293 1
53 569 2296 1
53 569 2318 1
53 569 2323 1
53 578 2507 2
53 591 2669 1
54 59 1956 1
54 60 2170 1
54 60 2276 2
54 72 1643 1
54 72 1705 1
54 72 1720 1
54 72 1749 1
54 72 2117 1
54 82 2465 4
54 82 2483 4
54 83 1798 1
54 93 1953 1
54 93 2112 1
54 100 2597 2
54 100 2629 1
54 100 2631 1
54 107 2203 1
54 107 2207 1
54 107 2210 2
54 107 2214 1
54 107 2274 1
54 107 2278 2
54 107 2288 2
54 107 2291 1
54 107 2312 1
54 107 2314 4
54 107 2356 1
54 126 2631 1
54 132 2353 1
54 143 1616 1
54 145 1810 1
54 148 1955 1
54 154 2595 1
54 168 2666 2
54 168 2773 1
54 174 1958 1
54 178 2265 1
54 178 2282 3
54 188 2598 1
54 188 2630 1
54 188 2680 1
54 188 2691 1
54 190 1808 2
54 210 2157 1
54 210 2170 1
54 210 2177 6
54 210 2280 1
54 210 2296 1
54 211 2019 1
54 211 2041 2
54 211 2063 2
54 211 2072 1
54 211 2617 1
54 228 2107 1
54 235 2182 1
54 235 2197 1
54 235 2274 1
54 235 2276 1
54 235 2284 1
54 257 2116 1
54 257 2175 1
54 257 2180 3
54 257 2187 2
54 257 2193 1
54 257 2215 1
54 257 2277 1
54 259 2115 1
54 260 2276 1
54 260 2293 1
54 260 2315 1
54 261 1964 1
54 261 2080 2
54 261 2098 1
54 267 1841 1
54 267 1846 2
54 267 1850 2
54 267 1862 1
54 267 2124 2
54 267 2127 1
54 267 2130 1
54 267 2138 1
54 267 2140 1
54 267 2157 1
54 267 2171 5
54 267 2179 6
54 267 2187 3
54 267 2192 3
54 267 2203 2
54 267 2353 1
54 278 2109 1
54 282 2198 1
54 291 2109 1
54 291 2211 1
54 291 2282 1
54 291 2293 3
54 291 2301 1
54 291 2317 1
54 311 1958 1
54 313 2175 2
54 313 2179 3
54 313 2183 1
54 313 2185 4
54 313 2197 1
54 313 2215 1
54 313 2312 1
54 317 1798 1
54 317 2130 1
54 317 2132 1
54 317 2278 1
54 317 2285 2
54 317 2303 1
54 317 2351 1
54 321 2653 1
54 322 2171 1
54 322 2174 1
54 322 2178 1
54 322 2187 1
54 322 2194 1
54 322 2198 1
54 322 2205 1
54 322 2207 1
54 322 2210 1
54 322 2274 1
54 322 2302 1
54 322 2310 1
54 322 2353 1
54 322 2594 2
54 322 2657 1
54 331 1637 1
54 331 1649 2
54 331 1654 1
54 331 1657 1
54 331 1659 1
54 331 1661 1
54 331 1663 2
54 331 1671 7
54 331 1688 6
54 331 1696 1
54 331 1699 7
54 331 1711 4
54 331 1717 4
54 331 1728 5
54 331 1736 1
54 331 1738 6
54 331 1747 1
54 331 1749 1
54 331 1753 1
54 331 1755 1
54 331 1765 1
54 344 1701 2
54 344 1706 2
54 344 2125 9
54 344 2136 4
54 344 2360 1
54 350 2599 1
54 350 2614 1
54 371 2141 1
54 371 2204 4
54 381 1881 1
54 381 2358 1
54 393 2657 1
54 396 2601 1
54 399 2110 1
54 403 2277 1
54 404 2644 1
54 404 2658 1
54 419 2769 1
54 429 2359 14
54 429 2379 1
54 429 2381 1
54 433 2683 1
54 433 2692 1
54 433 2701 1
54 433 2764 1
54 433 2767 1
54 451 2267 1
54 460 1830 1
54 466 2108 1
54 477 1811 1
54 477 1815 2
54 477 1819 13
54 477 1837 1
54 477 1885 1
54 477 1897 1
54 477 1899 2
54 477 1902 4
54 477 1909 1
54 477 1913 15
54 477 1931 1
54 477 1933 5
54 477 1941 1
54 477 1944 1
54 477 1950 3
54 483 1937 1
54 483 2278 1
54 487 2203 1
54 487 2277 1
54 487 2282 1
54 487 2289 1
54 487 2296 3
54 489 2119 1
54 489 2124 1
54 527 2767 1
54 543 1829 1
54 543 1880 2
54 543 1945 1
54 543 1948 2
54 545 2536 1
54 561 1814 1
54 561 1827 2
54 561 1880 1
54 566 2351 1
54 570 2184 1
54 570 2192 1
54 570 2282 1
54 585 2362 1
54 585 2483 1
54 585 2485 1
54 601 2741 1
54 602 1831 1
54 602 1878 1
54 602 1898 1
54 602 1952 1
54 603 2179 3
54 603 2205 1
54 603 2210 1
54 603 2292 1
54 603 2310 1
54 613 2742 1
55 85 2361 1
55 85 2446 1
55 92 1785 1
55 92 1798 1
55 92 2362 1
55 92 2427 1
55 92 2434 2
55 92 2474 1
55 92 2491 1
55 92 2493 2
55 92 2496 1
55 94 2639 1
55 95 2662 1
55 109 1963 1
55 110 2293 1
55 110 2310 1
55 132 2264 1
55 163 2666 2
55 163 2669 2
55 163 2673 2
55 163 2682 4
55 163 2688 1
55 163 2690 7
55 198 2311 1
55 201 2005 1
55 201 2007 1
55 201 2460 1
55 201 2481 1
55 201 2489 1
55 211 2361 2
55 211 2465 1
55 212 1731 1
55 212 1742 1
55 222 2696 1
55 235 2352 2
55 242 2286 1
55 242 2291 3
55 242 2295 1
55 242 2297 3
55 242 2307 1
55 243 1997 1
55 243 2011 1
55 243 2033 1
55 243 2046 3
55 243 2050 1
55 252 2265 1
55 255 2264 1
55 275 1954 1
55 281 1827 1
55 281 1829 1
55 281 1838 1
55 281 1842 5
55 281 1848 5
55 281 1854 5
55 281 1860 2
55 281 1863 2
55 281 1872 1
55 281 1875 1
55 281 1877 3
55 281 1881 2
55 281 1885 1
55 281 1887 1
55 281 1891 6
55 281 1898 9
55 281 1908 8
55 281 1918 21
55 281 1947 1
55 281 1952 1
55 281 2273 1
55 287 2304 1
55 313 1888 1
55 313 1894 3
55 313 1906 1
55 313 1953 1
55 313 2508 1
55 321 1954 1
55 328 2266 1
55 351 2264 1
55 367 2632 1
55 378 2356 1
55 378 2459 2
55 378 2481 1
55 378 2483 1
55 378 2486 1
55 378 2509 1
55 380 1954 1
55 386 2477 3
55 386 2499 2
55 388 1902 1
55 389 2508 1
55 391 2661 1
55 401 2424 1
55 401 2439 1
55 401 2448 1
55 401 2482 1
55 406 2267 1
55 407 2355 1
55 407 2476 1
55 413 2304 1
55 419 2268 5
55 437 2662 1
55 439 2264 2
55 442 1956 1
55 449 2358 1
55 449 2360 1
55 449 2385 1
55 449 2414 1
55 449 2455 1
55 449 2481 1
55 457 2311 1
55 465 2009 1
55 478 2361 1
55 478 2375 1
55 478 2400 2
55 478 2459 1
55 478 2465 1
55 478 2467 1
55 478 2514 1
55 478 2519 1
55 493 2373 1
55 493 2477 2
55 493 2481 4
55 493 2496 1
55 515 1887 1
55 515 1943 2
55 515 1950 1
55 515 2120 1
55 515 2142 1
55 515 2144 1
55 515 2146 2
55 515 2151 1
55 515 2190 1
55 515 2192 1
55 515 2213 3
55 515 2225 1
55 515 2247 1
55 515 2252 1
55 515 2257 6
55 519 2417 1
55 527 2628 1
55 530 2368 1
55 530 2426 1
55 531 2357 1
55 531 2372 1
55 531 2500 1
55 539 2664 1
55 562 2662 1
55 565 2697 1
55 565 2701 5
55 565 2707 4
55 565 2713 5
55 565 2720 20
55 565 2743 3
55 565 2747 4
55 565 2753 2
55 565 2757 3
55 565 2762 5
55 565 2768 4
55 565 2773 1
55 574 2263 1
55 577 2515 1
55 579 2516 1
55 582 2476 3
55 582 2483 2
55 582 2486 1
55 586 2265 1
55 592 1959 5
55 592 1965 1
55 592 1988 2
55 592 1991 2
55 592 1997 4
55 592 2011 2
55 592 2015 1
55 592 2025 16
55 592 2042 2
55 592 2098 1
55 592 2105 1
55 595 2508 1
55 599 2270 2
55 599 2273 1
56 104 1621 1
56 104 1624 1
56 104 1628 1
56 104 1630 1
56 104 1634 2
56 104 1640 1
56 104 1661 1
56 104 1664 1
56 104 1667 1
56 104 1680 1
56 104 1690 1
56 104 1711 1
56 104 1714 1
56 104 1716 1
56 104 1723 2
56 104 1729 1
56 104 1733 2
56 104 1744 5
56 104 1750 2
56 104 1757 1
56 104 1760 2
56 104 1772 4
56 104 1790 1
56 104 1797 1
56 108 1804 1
56 119 2705 1
56 139 2130 1
56 157 1916 2
56 157 2022 1
56 157 2093 3
56 167 2766 1
56 201 2741 1
56 201 2743 1
56 247 2172 2
56 247 2175 1
56 247 2179 2
56 247 2182 1
56 247 2184 1
56 247 2188 2
56 247 2191 1
56 247 2193 1
56 247 2204 1
56 265 2764 1
56 281 2743 1
56 301 2674 1
56 324 2258 1
56 324 2337 1
56 366 2706 1
56 366 2744 1
56 366 2749 1
56 366 2765 2
56 408 1958 1
56 408 2127 1
56 408 2130 2
56 427 2707 1
56 442 2764 1
56 462 2686 1
56 465 2119 1
56 465 2750 5
56 465 2756 3
56 465 2779 1
56 474 2733 1
56 474 2740 1
56 514 2433 1
56 514 2443 1
56 514 2450 1
56 536 2708 1
56 536 2734 1
56 543 2300 1
56 543 2333 1
56 543 2337 1
56 590 2716 1
56 607 2214 1
56 607 2294 1
56 607 2309 1
58 60 2766 1
58 74 2267 3
58 81 1941 5
58 81 1947 5
58 81 1954 1
58 81 2663 1
58 81 2669 1
58 95 1604 1
58 110 2265 1
58 116 2117 1
58 141 2666 1
58 144 2749 1
58 144 2751 2
58 148 2356 1
58 148 2358 1
58 170 2766 1
58 171 2300 1
58 176 2751 2
58 180 2336 8
58 180 2345 1
58 180 2372 1
58 180 2403 3
58 180 2414 1
58 180 2462 3
58 180 2466 1
58 180 2480 2
58 180 2483 1
58 180 2492 2
58 186 2263 1
58 197 2353 1
58 211 2591 2
58 211 2662 1
58 229 1808 1
58 229 1873 1
58 229 1904 1
58 229 1907 4
58 229 1912 5
58 229 1920 1
58 229 1934 3
58 229 1971 1
58 229 2107 2
58 229 2110 1
58 229 2112 1
58 229 2114 2
58 229 2217 1
58 229 2257 3
58 232 2083 1
58 232 2171 1
58 232 2201 1
58 242 2266 1
58 251 1749 1
58 251 1753 3
58 251 1759 1
58 251 1766 1
58 251 1781 8
58 255 1730 1
58 255 1798 1
58 255 2511 3
58 265 2662 1
58 270 1938 8
58 270 1952 1
58 270 2273 2
58 281 2661 1
58 305 2106 1
58 305 2273 1
58 305 2275 1
58 305 2283 1
58 305 2286 1
58 305 2289 1
58 305 2305 1
58 305 2316 1
58 307 2275 1
58 307 2337 1
58 307 2741 1
58 358 2315 1
58 368 1940 1
58 368 1942 1
58 368 1945 2
58 368 1949 1
58 368 1951 1
58 368 2530 1
58 368 2533 1
58 368 2563 1
58 368 2567 1
58 368 2570 2
58 368 2661 1
58 378 2112 1
58 378 2115 1
58 384 2747 1
58 392 1973 1
58 399 2339 1
58 399 2343 2
58 401 2301 1
58 412 1612 1
58 415 2481 3
58 415 2498 2
58 415 2509 1
58 415 2511 1
58 418 2424 2
58 418 2428 1
58 418 2447 4
58 418 2452 5
58 418 2466 1
58 418 2470 2
58 418 2486 6
58 418 2496 2
58 418 2502 1
58 418 2504 1
58 426 1905 1
58 426 1925 1
58 432 2352 1
58 435 2520 1
58 439 2116 1
58 439 2781 1
58 446 2271 1
58 446 2356 2
58 446 2753 1
58 449 2109 1
58 449 2255 3
58 457 2344 2
58 457 2347 2
58 457 2692 1
58 457 2694 1
58 457 2697 1
58 457 2714 1
58 457 2780 1
58 462 2011 1
58 462 2013 2
58 462 2021 1
58 478 2300 2
58 501 2299 3
58 530 2092 5
58 530 2098 1
58 530 2100 2
58 530 2116 1
58 530 2120 1
58 530 2127 1
58 530 2136 2
58 530 2139 3
58 530 2143 3
58 530 2147 3
58 530 2155 1
58 530 2157 1
58 530 2165 4
58 530 2172 1
58 530 2196 1
58 530 2203 1
58 530 2219 1
58 530 2232 2
58 544 1791 1
58 569 2662 1
58 576 1969 1
58 591 1873 1
59 62 1610 7
59 63 2695 1
59 63 2708 3
59 63 2716 3
59 71 1610 2
59 96 2509 1
59 104 2272 1
59 118 1799 1
59 119 2726 1
59 131 2698 1
59 132 2663 1
59 143 1802 1
59 144 1700 1
59 147 2666 1
59 147 2716 1
59 147 2732 1
59 154 1608 7
59 167 2696 1
59 181 2722 1
59 183 2109 1
59 184 2517 1
59 184 2527 1
59 184 2534 1
59 184 2536 22
59 184 2559 7
59 184 2567 2
59 184 2573 1
59 184 2575 26
59 184 2602 3
59 184 2607 7
59 184 2615 23
59 184 2639 1
59 184 2643 1
59 184 2646 3
59 184 2651 1
59 184 2654 5
59 206 1604 1
59 215 1611 1
59 231 1607 2
59 231 2111 1
59 249 1965 1
59 249 1992 1
59 249 1996 1
59 249 2032 6
59 249 2041 1
59 249 2054 1
59 249 2105 2
59 256 2120 4
59 256 2125 3
59 256 2139 4
59 256 2147 3
59 256 2151 1
59 256 2153 1
59 256 2156 2
59 256 2159 1
59 256 2161 1
59 256 2165 1
59 256 2167 1
59 256 2173 1
59 256 2179 3
59 256 2188 4
59 256 2193 1
59 256 2203 1
59 256 2206 2
59 256 2209 30
59 256 2241 2
59 256 2245 2
59 265 2702 1
59 265 2773 1
59 265 2781 1
59 292 1802 1
59 298 1608 1
59 304 2068 1
59 309 1957 1
59 332 1606 1
59 334 2051 1
59 355 1736 1
59 358 1608 6
59 363 2093 1
59 363 2659 1
59 364 1609 7
59 366 2701 1
59 369 2411 1
59 369 2467 1
59 369 2493 1
59 372 2265 1
59 400 2402 2
59 400 2427 1
59 400 2432 2
59 400 2505 1
59 400 2661 1
59 422 2661 2
59 427 2727 1
59 427 2732 2
59 429 2691 1
59 429 2739 1
59 432 2352 1
59 433 2508 2
59 434 2275 1
59 434 2277 1
59 434 2317 1
59 465 1803 1
59 465 2692 3
59 467 2330 1
59 469 2098 1
59 470 2068 1
59 470 2264 1
59 482 1966 1
59 482 1969 21
59 482 1991 1
59 482 2001 2
59 482 2012 1
59 482 2017 2
59 482 2027 2
59 482 2038 6
59 482 2047 2
59 482 2057 1
59 482 2069 1
59 482 2089 1
59 482 2093 1
59 482 2095 1
59 482 2101 1
59 482 2103 1
59 482 2105 2
59 497 2678 1
59 515 1811 1
59 515 1814 1
59 515 1847 3
59 515 1851 3
59 523 2737 1
59 524 2735 1
59 524 2737 1
59 524 2739 1
59 524 2761 1
59 536 2356 1
59 536 2381 1
59 536 2391 1
59 536 2451 2
59 536 2458 1
59 536 2461 1
59 536 2466 1
59 536 2469 1
59 536 2471 1
59 536 2496 1
59 536 2516 1
59 536 2524 1
59 536 2540 1
59 536 2695 1
59 536 2715 2
59 536 2718 1
59 538 2354 1
59 543 2672 1
59 576 2329 1
59 576 2352 3
59 576 2468 2
59 576 2499 1
59 576 2509 1
59 585 2507 1
59 597 2310 1
59 597 2314 1
59 597 2318 1
59 597 2322 2
59 597 2327 1
59 598 2688 4
59 598 2701 1
59 598 2711 2
59 598 2741 12
59 598 2757 1
59 598 2763 7
59 598 2774 5
59 598 2780 1
59 598 2782 2
60 63 2110 1
60 63 2127 2
60 63 2145 2
60 76 1958 1
60 77 2646 1
60 77 2648 1
60 78 1810 1
60 78 1824 1
60 78 1829 1
60 78 1841 1
60 78 1843 2
60 78 1862 1
60 78 1894 1
60 78 1901 5
60 78 1908 7
60 78 1917 2
60 78 1920 1
60 78 1930 2
60 78 1935 1
60 81 2115 1
60 81 2118 2
60 81 2122 4
60 81 2129 1
60 81 2143 1
60 98 2612 1
60 98 2638 1
60 98 2641 1
60 98 2655 1
60 107 2275 1
60 109 2509 1
60 113 2662 1
60 124 2127 1
60 124 2140 1
60 129 2512 1
60 132 2359 1
60 135 2366 1
60 137 2661 1
60 141 1827 1
60 142 1952 1
60 151 2110 1
60 170 2715 3
60 170 2732 1
60 170 2740 1
60 170 2760 1
60 170 2766 1
60 171 2393 1
60 171 2643 1
60 176 2768 1
60 178 2107 2
60 178 2195 1
60 178 2207 1
60 178 2280 1
60 178 2313 1
60 186 2357 1
60 205 2782 1
60 210 2310 1
60 211 1954 1
60 212 2664 1
60 215 1957 1
60 219 1821 1
60 219 1827 1
60 219 1829 2
60 219 1833 3
60 219 1838 2
60 219 1841 19
60 219 1861 6
60 219 1870 20
60 219 1891 13
60 219 1907 8
60 219 1916 1
60 219 1918 1
60 219 1921 3
60 219 1930 2
60 219 1933 3
60 219 1940 2
60 219 1943 1
60 219 1945 3
60 219 1951 1
60 235 2268 1
60 235 2276 1
60 235 2281 2
60 235 2302 1
60 236 2506 1
60 237 1958 2
60 237 2120 1
60 237 2122 14
60 237 2171 8
60 237 2183 1
60 238 2117 2
60 238 2124 1
60 238 2129 4
60 241 2360 1
60 251 2131 1
60 251 2184 5
60 257 2161 2
60 257 2164 2
60 257 2316 1
60 260 1953 1
60 260 2191 1
60 260 2312 1
60 267 2264 1
60 267 2266 1
60 268 2538 1
60 268 2567 1
60 289 2310 1
60 291 2110 1
60 291 2191 2
60 291 2197 2
60 291 2266 1
60 291 2289 1
60 302 2309 1
60 302 2312 2
60 307 2527 1
60 307 2652 1
60 307 2693 1
60 313 2164 1
60 313 2312 1
60 313 2357 1
60 317 2177 1
60 317 2304 1
60 317 2511 1
60 322 2157 1
60 322 2277 1
60 322 2316 1
60 327 2363 1
60 329 2674 1
60 349 1807 1
60 359 2662 1
60 368 2509 1
60 371 2161 1
60 371 2164 1
60 371 2167 1
60 371 2184 1
60 371 2293 1
60 382 2358 1
60 392 2659 1
60 394 2111 1
60 403 2276 1
60 403 2301 1
60 404 2111 1
60 409 1800 1
60 412 2266 1
60 412 2280 1
60 412 2311 2
60 421 2696 1
60 437 1806 1
60 446 1972 1
60 446 2768 1
60 447 1799 2
60 451 2267 1
60 457 2740 1
60 457 2745 2
60 460 1804 1
60 464 2520 1
60 464 2529 1
60 464 2550 2
60 467 2512 1
60 472 2751 2
60 483 2268 1
60 483 2285 1
60 487 2179 1
60 487 2265 1
60 487 2288 1
60 487 2291 1
60 487 2299 4
60 492 2506 3
60 502 1662 1
60 505 2663 1
60 515 2664 1
60 530 2352 1
60 554 2354 1
60 563 1953 1
60 564 1808 1
60 564 1838 1
60 564 1845 3
60 564 1854 1
60 564 1861 1
60 564 1869 1
60 564 1889 1
60 564 1898 2
60 564 1906 1
60 564 1910 1
60 564 1912 1
60 564 1926 1
60 564 1928 1
60 564 1930 2
60 564 1933 1
60 569 1664 1
60 569 1802 1
60 569 2663 2
60 570 2267 1
60 572 2507 2
60 591 2753 1
60 591 2756 1
60 592 2353 1
60 595 1953 1
60 602 1805 1
60 603 2161 6
60 603 2199 1
60 603 2310 1
60 605 1957 2
60 612 2356 1
60 612 2647 2
61 92 2157 1
61 92 2475 1
61 106 2200 1
61 113 2353 1
61 115 2735 1
61 115 2744 2
61 130 2354 1
61 149 1811 3
61 149 1815 10
61 149 1826 1
61 149 1830 3
61 149 1834 4
61 149 1839 13
61 149 1855 1
61 149 1858 4
61 149 1868 1
61 149 1871 3
61 149 1905 1
61 149 1912 1
61 149 1914 1
61 149 1919 1
61 149 1945 1
61 149 1948 1
61 177 1953 2
61 177 1958 1
61 201 2175 1
61 260 1550 1
61 260 1656 1
61 260 1790 1
61 266 1975 1
61 266 1979 3
61 266 2000 1
61 266 2002 1
61 266 2010 1
61 266 2024 1
61 266 2032 1
61 277 1962 1
61 297 2107 1
61 299 2105 1
61 359 1659 1
61 375 2661 1
61 378 2368 1
61 378 2466 1
61 401 2437 1
61 401 2472 1
61 409 2358 1
61 427 2654 1
61 447 1658 1
61 447 1789 1
61 447 1791 1
61 447 1795 2
61 472 1800 1
61 492 1966 1
61 501 2520 1
61 504 2709 2
61 504 2779 1
61 505 1990 1
61 519 2237 1
61 519 2239 1
61 519 2279 1
61 519 2284 1
61 519 2290 1
61 519 2305 1
61 519 2307 1
61 519 2309 1
61 519 2312 1
61 519 2314 2
61 519 2320 1
61 519 2322 3
61 519 2326 3
61 519 2330 3
61 519 2334 6
61 519 2344 3
61 519 2348 3
61 531 2190 1
61 572 1966 1
62 63 2658 1
62 71 1609 4
62 71 2236 1
62 71 2646 1
62 84 2745 1
62 154 1607 8
62 180 1956 1
62 206 1603 1
62 215 1610 2
62 231 1607 1
62 264 2250 1
62 281 1807 1
62 281 2290 1
62 298 1607 1
62 298 2236 1
62 298 2253 1
62 358 1607 7
62 364 1607 2
62 364 1610 5
62 491 2358 1
62 547 2714 1
62 606 2771 1
63 66 1605 2
63 66 1611 1
63 66 1636 1
63 66 1638 1
63 66 1640 4
63 66 1645 1
63 66 1649 3
63 66 1655 5
63 66 1661 2
63 66 1681 1
63 66 1688 1
63 66 1695 1
63 66 1716 1
63 66 1732 2
63 66 1739 4
63 66 1747 3
63 66 1751 1
63 66 1756 1
63 66 1906 1
63 66 1931 4
63 73 1698 1
63 73 2211 2
63 73 2215 1
63 73 2219 1
63 73 2223 39
63 73 2263 2
63 73 2267 6
63 73 2276 1
63 73 2279 3
63 73 2283 7
63 73 2292 10
63 73 2303 1
63 73 2306 2
63 73 2316 3
63 73 2321 2
63 73 2325 13
63 73 2345 5
63 76 1990 1
63 81 2120 1
63 81 2123 2
63 81 2126 9
63 81 2136 10
63 82 2517 1
63 82 2650 1
63 84 2617 4
63 84 2631 1
63 93 2660 1
63 101 2105 1
63 106 1695 1
63 106 1729 1
63 110 2068 1
63 119 2359 1
63 119 2439 1
63 119 2489 1
63 119 2669 2
63 121 1810 1
63 131 2744 3
63 131 2748 1
63 131 2783 1
63 132 1727 1
63 132 1729 1
63 147 2708 1
63 147 2714 4
63 147 2720 2
63 147 2745 1
63 147 2762 1
63 147 2776 1
63 151 2113 3
63 167 2770 2
63 168 2375 1
63 168 2442 2
63 170 1692 2
63 170 1733 1
63 170 1738 3
63 170 1747 1
63 170 1935 1
63 172 1756 1
63 172 1810 1
63 178 2112 2
63 178 2115 1
63 178 2515 1
63 178 2647 1
63 181 1757 1
63 181 1760 1
63 181 1766 1
63 181 1768 1
63 181 1770 1
63 181 1774 2
63 181 1779 1
63 181 1784 5
63 181 1793 1
63 181 1796 2
63 181 1799 3
63 181 1803 1
63 181 1811 13
63 181 1828 1
63 181 1832 1
63 181 1836 11
63 181 1848 3
63 181 1852 3
63 181 1857 5
63 181 1868 5
63 181 1874 1
63 181 1881 3
63 181 1885 2
63 181 1892 1
63 181 1894 1
63 181 1896 1
63 181 1900 1
63 181 2357 2
63 181 2638 1
63 181 2715 1
63 181 2721 3
63 181 2742 1
63 196 1620 1
63 196 1627 1
63 196 1638 3
63 196 1652 1
63 196 1654 2
63 196 1658 2
63 196 1683 1
63 196 1695 1
63 196 1742 2
63 196 1748 1
63 196 1878 1
63 196 1906 1
63 201 1728 2
63 201 2341 11
63 205 2120 1
63 205 2122 1
63 205 2125 1
63 217 2125 1
63 217 2129 3
63 217 2140 8
63 217 2149 1
63 217 2152 1
63 217 2156 1
63 217 2193 1
63 221 2513 1
63 222 1756 1
63 233 2655 1
63 237 2148 1
63 247 2357 1
63 247 2359 1
63 247 2412 5
63 247 2421 1
63 247 2432 3
63 247 2440 2
63 247 2458 6
63 247 2466 2
63 247 2471 1
63 248 1602 1
63 248 1604 9
63 248 1614 4
63 248 1626 2
63 248 1629 1
63 248 1631 1
63 248 1633 8
63 248 1659 1
63 248 1664 1
63 248 1673 5
63 248 1683 2
63 248 1731 1
63 248 1757 3
63 248 1772 2
63 248 1775 5
63 248 1793 2
63 248 1831 2
63 248 1834 4
63 248 1877 1
63 248 1888 1
63 248 1899 2
63 248 1951 2
63 265 2702 1
63 265 2704 1
63 265 2708 2
63 265 2720 1
63 281 2098 1
63 281 2729 1
63 281 2779 1
63 281 2781 1
63 282 2119 1
63 295 2507 1
63 297 2519 1
63 307 1629 1
63 307 1682 1
63 307 1939 1
63 312 2118 1
63 315 2041 1
63 315 2065 1
63 328 2742 1
63 332 2658 1
63 342 2664 1
63 353 1960 2
63 353 1963 1
63 353 1966 7
63 353 2175 1
63 353 2357 2
63 361 2516 2
63 361 2528 9
63 361 2546 1
63 361 2564 4
63 361 2572 1
63 361 2602 1
63 361 2657 1
63 361 2659 1
63 366 2729 1
63 372 1988 1
63 372 1992 1
63 372 1998 2
63 372 2354 1
63 375 2537 1
63 375 2540 2
63 375 2556 2
63 375 2559 1
63 375 2567 3
63 375 2614 7
63 375 2622 1
63 375 2627 1
63 385 2670 9
63 385 2680 1
63 394 2117 1
63 394 2123 1
63 394 2355 2
63 394 2361 1
63 395 2195 1
63 427 2725 1
63 432 2108 1
63 447 2096 1
63 452 2703 2
63 452 2709 2
63 452 2713 1
63 452 2719 2
63 452 2723 1
63 465 2732 1
63 472 2359 1
63 473 2365 2
63 473 2382 1
63 473 2386 1
63 473 2395 4
63 473 2405 2
63 473 2408 1
63 473 2421 1
63 473 2423 3
63 473 2428 1
63 473 2430 1
63 473 2434 2
63 473 2441 2
63 473 2445 1
63 473 2448 3
63 473 2454 1
63 473 2457 2
63 473 2465 3
63 473 2470 3
63 473 2474 1
63 473 2478 2
63 473 2483 13
63 473 2498 2
63 474 2778 1
63 476 2660 1
63 477 2718 1
63 477 2720 2
63 488 2735 1
63 497 2708 1
63 497 2763 1
63 500 2512 1
63 506 2002 1
63 515 2356 1
63 524 2668 1
63 524 2689 1
63 524 2702 1
63 532 2514 1
63 536 2697 3
63 536 2702 2
63 536 2706 1
63 536 2717 1
63 536 2721 3
63 536 2726 1
63 536 2728 1
63 536 2747 1
63 536 2756 3
63 536 2763 1
63 536 2774 1
63 536 2777 1
63 539 2664 1
63 541 2107 1
63 543 2770 3
63 545 2198 1
63 550 2197 1
63 579 2514 1
63 610 2365 2
63 610 2376 2
63 610 2379 1
63 610 2389 7
63 610 2397 3
63 610 2411 2
63 610 2414 2
63 610 2420 1
63 610 2432 1
63 610 2440 1
63 610 2444 1
63 610 2452 1
63 610 2460 1
63 610 2462 1
63 610 2470 1
63 610 2472 1
63 610 2474 3
63 610 2479 2
63 610 2482 1
63 610 2505 1
63 611 2355 1
63 615 2509 2
64 101 1601 1
64 116 2330 1
64 116 2334 1
64 141 2341 1
64 155 2063 1
64 156 2764 1
64 180 1957 1
64 205 1695 1
64 205 2715 1
64 205 2720 1
64 205 2733 1
64 205 2746 1
64 205 2748 2
64 205 2751 1
64 237 2510 3
64 248 1802 1
64 250 2223 1
64 282 1935 1
64 285 1812 1
64 285 2665 1
64 285 2694 1
64 285 2707 1
64 285 2714 3
64 285 2719 2
64 285 2723 1
64 285 2729 2
64 285 2735 1
64 285 2742 1
64 285 2747 1
64 285 2749 1
64 285 2761 1
64 285 2769 3
64 307 2320 2
64 307 2335 1
64 307 2350 1
64 307 2508 1
64 325 2299 1
64 345 2782 1
64 368 2663 1
64 461 2295 1
64 489 2125 1
64 602 2734 2
64 602 2737 1
64 602 2739 2
64 602 2744 1
64 602 2751 1
64 602 2763 1
65 84 2300 1
65 88 2510 1
65 95 2030 1
65 95 2036 2
65 95 2091 1
65 122 2090 1
65 131 1954 1
65 139 2393 1
65 139 2402 1
65 139 2488 1
65 145 2388 1
65 145 2488 1
65 154 2432 2
65 160 2663 1
65 173 1960 1
65 173 2001 1
65 173 2020 1
65 173 2022 3
65 173 2042 1
65 173 2053 2
65 173 2064 1
65 173 2071 1
65 173 2089 1
65 178 1710 1
65 178 1724 1
65 189 1722 1
65 189 2230 1
65 192 2352 1
65 217 2364 2
65 226 1591 4
65 229 2365 1
65 241 1942 2
65 241 1947 1
65 241 1951 1
65 241 2011 1
65 241 2014 1
65 241 2016 1
65 241 2026 3
65 241 2033 3
65 241 2037 5
65 241 2044 1
65 241 2048 3
65 241 2057 3
65 241 2061 1
65 241 2068 28
65 241 2097 1
65 242 2290 1
65 255 2371 1
65 297 1713 4
65 297 1718 4
65 301 2663 1
65 312 2075 3
65 312 2079 1
65 312 2082 1
65 312 2088 1
65 312 2090 3
65 323 2693 1
65 328 1954 1
65 340 2426 1
65 340 2441 1
65 340 2490 1
65 361 2368 1
65 361 2372 2
65 361 2381 1
65 410 2285 1
65 412 2664 1
65 422 2381 1
65 422 2383 1
65 422 2387 1
65 422 2397 1
65 422 2411 1
65 497 1805 1
65 537 2383 1
65 537 2395 2
65 537 2483 1
65 537 2490 2
65 589 2375 4
65 589 2380 3
65 589 2384 2
65 589 2388 1
65 589 2391 12
65 589 2404 1
65 589 2406 7
65 589 2419 3
65 589 2427 1
65 589 2429 3
65 589 2436 1
65 589 2438 4
65 589 2445 1
65 589 2447 1
65 589 2449 42
65 589 2492 1
65 609 1755 1
65 610 2263 1
66 73 1712 5
66 73 1718 1
66 73 1724 1
66 73 1726 1
66 77 1801 1
66 92 2365 1
66 104 2259 1
66 106 1631 4
66 106 1640 13
66 106 1665 2
66 106 1675 2
66 106 1695 1
66 106 1731 1
66 106 1744 1
66 106 1755 1
66 106 1777 1
66 106 1779 4
66 106 1785 1
66 106 1836 1
66 106 1840 1
66 106 1843 5
66 106 1887 2
66 106 1890 2
66 106 1893 2
66 106 1896 1
66 106 1904 1
66 106 1908 2
66 106 1913 10
66 106 1924 6
66 106 1933 1
66 106 1946 2
66 109 2261 1
66 120 1963 1
66 121 1761 4
66 121 1768 4
66 121 1810 1
66 121 1812 4
66 121 1839 3
66 121 1843 1
66 121 1845 1
66 121 1847 1
66 121 1851 3
66 121 1864 1
66 121 1867 2
66 121 1872 4
66 121 1877 1
66 121 1885 1
66 121 1935 1
66 121 2042 1
66 131 1807 3
66 131 2353 1
66 131 2510 1
66 132 1695 1
66 141 1957 1
66 152 2355 1
66 152 2357 1
66 152 2359 1
66 152 2361 1
66 152 2364 4
66 152 2474 1
66 152 2476 1
66 152 2486 1
66 152 2488 1
66 152 2491 1
66 152 2493 1
66 152 2495 6
66 155 2264 1
66 155 2695 2
66 155 2698 1
66 155 2703 2
66 155 2724 1
66 159 2456 1
66 170 1609 1
66 170 1632 3
66 170 1664 1
66 170 1669 2
66 170 1672 3
66 170 1837 6
66 170 1851 2
66 170 1874 1
66 170 1898 1
66 170 1905 1
66 170 1960 1
66 171 2273 1
66 171 2280 1
66 171 2285 2
66 171 2288 1
66 171 2331 1
66 172 1695 1
66 172 1728 1
66 172 1942 1
66 186 2666 1
66 188 2252 1
66 192 2513 8
66 192 2533 4
66 192 2538 1
66 192 2540 1
66 192 2542 5
66 192 2548 2
66 192 2551 4
66 192 2556 4
66 192 2561 22
66 192 2589 1
66 192 2591 1
66 192 2593 4
66 192 2600 1
66 192 2603 2
66 192 2606 1
66 192 2615 1
66 192 2618 3
66 192 2622 4
66 192 2627 1
66 192 2629 1
66 192 2631 3
66 192 2638 1
66 192 2643 1
66 192 2647 2
66 192 2653 2
66 196 1695 1
66 196 1807 1
66 196 1809 1
66 196 1958 1
66 205 2365 1
66 205 2497 1
66 205 2499 1
66 205 2501 1
66 222 1772 2
66 222 1815 2
66 222 1819 1
66 222 1822 5
66 222 1829 1
66 222 1831 5
66 222 2114 1
66 227 2268 1
66 227 2272 1
66 227 2277 2
66 227 2288 1
66 227 2296 1
66 227 2299 3
66 227 2312 9
66 227 2324 2
66 227 2328 1
66 227 2332 1
66 227 2337 1
66 227 2339 6
66 227 2350 2
66 227 2660 2
66 249 1698 1
66 249 1715 1
66 249 1717 1
66 249 1808 1
66 307 2264 1
66 323 2678 1
66 352 2411 2
66 355 2137 1
66 355 2160 1
66 355 2170 1
66 355 2172 3
66 355 2176 3
66 355 2184 1
66 355 2232 5
66 355 2238 1
66 355 2252 1
66 372 2273 1
66 372 2275 2
66 372 2279 6
66 372 2286 2
66 372 2289 2
66 372 2294 1
66 372 2296 23
66 372 2320 4
66 372 2325 1
66 372 2327 2
66 372 2332 1
66 372 2334 3
66 372 2343 3
66 382 1729 1
66 412 2021 1
66 412 2053 2
66 414 2186 1
66 414 2213 1
66 417 2293 2
66 418 2353 1
66 432 2114 1
66 432 2127 1
66 432 2214 1
66 432 2295 1
66 437 2504 1
66 480 2373 1
66 482 2354 1
66 504 2377 1
66 504 2379 6
66 508 2243 2
66 510 2327 1
66 540 2662 1
66 578 2092 1
66 582 2502 1
67 82 2328 1
67 125 2085 1
67 125 2091 1
67 126 2146 1
67 131 2712 1
67 193 2124 2
67 235 2151 1
67 243 1803 1
67 385 2761 1
67 385 2774 5
67 429 2757 1
67 452 2766 1
67 465 2164 3
67 465 2168 2
67 477 2776 1
67 504 2110 1
67 524 2710 1
67 543 2508 1
67 543 2512 1
67 561 2181 1
67 610 2359 1
67 611 2311 4
68 116 2378 1
68 116 2407 1
68 116 2472 1
68 124 2185 1
68 124 2453 5
68 124 2459 2
68 124 2467 1
68 124 2470 1
68 124 2475 1
68 124 2477 1
68 124 2480 1
68 124 2483 3
68 124 2487 1
68 124 2491 5
68 124 2504 1
68 130 1705 2
68 130 1712 3
68 130 1716 8
68 130 1725 3
68 130 1731 5
68 130 1779 1
68 130 2783 1
68 135 2190 1
68 135 2195 1
68 138 1668 1
68 141 1729 1
68 141 1731 1
68 141 1734 1
68 149 1604 1
68 152 1666 2
68 152 1703 1
68 161 2357 1
68 180 1604 3
68 180 1739 1
68 180 1745 2
68 205 2135 1
68 205 2176 2
68 205 2179 1
68 214 2546 1
68 227 2415 2
68 227 2418 1
68 238 1605 1
68 238 1697 1
68 259 1897 2
68 266 1704 1
68 299 1668 1
68 300 2553 1
68 300 2569 1
68 300 2595 1
68 300 2603 1
68 300 2636 2
68 300 2640 4
68 305 1744 1
68 305 1750 1
68 428 2420 1
68 455 2430 1
68 455 2433 1
68 535 2193 1
68 544 2543 1
68 570 2672 1
68 570 2679 2
68 570 2737 1
68 571 2782 1
68 608 2660 1
68 612 2360 1
69 117 2289 3
69 117 2301 2
69 117 2312 2
69 117 2352 1
69 134 2212 1
69 134 2214 1
69 134 2220 1
69 138 2220 1
69 138 2222 1
69 141 2204 1
69 141 2214 1
69 141 2227 1
69 141 2235 1
69 178 2504 1
69 189 2370 2
69 189 2491 1
69 226 2389 1
69 226 2392 1
69 226 2396 1
69 226 2403 1
69 226 2405 3
69 226 2410 4
69 226 2416 1
69 226 2420 1
69 226 2422 1
69 226 2430 1
69 226 2437 1
69 226 2442 1
69 226 2446 2
69 226 2450 2
69 226 2464 3
69 226 2469 1
69 270 2178 2
69 270 2210 1
69 297 2360 1
69 310 2161 1
69 310 2191 1
69 310 2199 1
69 343 2161 1
69 343 2265 1
69 345 1800 1
69 363 2664 1
69 368 2158 1
69 388 2664 1
69 411 2664 1
69 421 2214 1
69 446 2114 1
69 446 2180 2
69 446 2208 1
69 455 2189 1
69 455 2204 1
69 455 2255 1
69 470 2783 1
69 483 2665 1
69 484 2664 1
69 505 2159 1
69 505 2171 1
69 505 2174 2
69 505 2190 1
69 505 2205 1
69 505 2210 1
69 505 2234 1
69 505 2239 2
69 505 2249 1
69 505 2259 1
69 514 2264 2
69 528 2354 1
69 558 2664 1
69 602 2664 1
69 611 2664 1
69 618 1676 1
69 618 1698 1
70 85 2510 1
70 91 1679 1
70 91 1681 2
70 95 1616 1
70 98 1601 1
70 101 2100 1
70 116 2278 1
70 116 2282 3
70 116 2286 1
70 119 2109 1
70 123 1613 2
70 132 1803 1
70 141 1804 1
70 141 2660 1
70 141 2662 1
70 154 2063 1
70 154 2336 1
70 180 1804 1
70 180 2324 1
70 184 1956 1
70 184 1960 1
70 184 2664 1
70 234 2510 1
70 247 2065 1
70 250 1956 1
70 257 2112 1
70 261 2339 1
70 266 1815 2
70 266 1818 11
70 266 1830 1
70 266 1833 30
70 266 1889 2
70 266 1912 1
70 266 1921 5
70 266 1928 1
70 266 1935 1
70 266 1949 1
70 266 1952 1
70 278 2354 1
70 280 2669 1
70 283 2668 1
70 286 2352 1
70 286 2451 1
70 286 2484 1
70 286 2641 2
70 293 1609 1
70 293 1750 1
70 307 2512 2
70 325 1609 1
70 325 1611 1
70 325 2725 2
70 325 2735 18
70 325 2754 27
70 342 1602 1
70 342 1748 1
70 342 2112 1
70 342 2492 2
70 364 1964 1
70 364 2101 1
70 371 1804 1
70 399 2114 2
70 399 2129 1
70 399 2132 1
70 402 1955 1
70 406 2387 1
70 406 2442 1
70 406 2462 1
70 406 2639 2
70 406 2674 1
70 411 2352 1
70 412 1795 1
70 416 2664 4
70 437 1799 1
70 441 2509 1
70 442 2317 1
70 442 2321 1
70 442 2330 1
70 442 2333 1
70 442 2336 3
70 461 1778 1
70 461 1786 3
70 462 2331 1
70 463 1788 1
70 496 2443 1
70 496 2451 1
70 497 1808 1
70 516 1793 1
70 516 2115 2
70 516 2127 1
70 516 2131 2
70 516 2136 1
70 516 2153 2
70 516 2157 1
70 516 2168 1
70 516 2336 1
70 516 2432 3
70 524 2331 1
70 524 2339 1
70 528 1956 1
70 539 2351 1
70 544 1795 1
70 571 2078 2
70 574 2044 1
70 574 2046 1
70 574 2048 1
70 574 2051 1
70 574 2055 1
70 574 2060 1
70 575 2354 1
70 594 2663 1
70 598 2663 1
70 612 1816 1
70 612 1818 2
70 612 1822 1
70 612 1842 4
70 612 1848 1
70 612 1855 1
70 612 1858 4
71 84 2659 2
71 86 2262 1
71 102 2700 1
71 102 2703 2
71 102 2706 1
71 102 2710 1
71 102 2713 1
71 102 2724 1
71 102 2726 4
71 102 2732 1
71 102 2745 1
71 102 2747 1
71 102 2769 5
71 102 2778 1
71 109 1698 1
71 109 1968 1
71 109 1972 1
71 109 1975 2
71 109 1980 1
71 109 1987 2
71 109 1990 4
71 109 1996 1
71 109 2061 7
71 109 2099 3
71 109 2105 1
71 132 2312 1
71 132 2354 1
71 132 2357 1
71 132 2504 1
71 154 1607 7
71 163 1825 1
71 163 1953 1
71 173 1956 1
71 178 1800 1
71 212 1635 1
71 212 2124 2
71 212 2128 1
71 212 2177 1
71 212 2182 1
71 212 2184 1
71 212 2220 1
71 212 2260 1
71 215 1610 2
71 222 2271 1
71 222 2275 1
71 222 2277 5
71 222 2292 1
71 222 2302 2
71 231 1607 1
71 249 2709 1
71 249 2734 1
71 249 2760 2
71 249 2765 1
71 249 2767 1
71 249 2774 5
71 263 1605 1
71 264 2115 8
71 264 2125 6
71 264 2133 7
71 264 2141 25
71 264 2168 1
71 264 2171 7
71 264 2179 3
71 264 2186 5
71 264 2194 2
71 264 2198 3
71 264 2203 13
71 264 2217 9
71 264 2248 3
71 264 2253 1
71 264 2266 1
71 264 2303 1
71 270 2050 1
71 289 2284 1
71 298 1607 1
71 298 1804 1
71 298 1818 1
71 306 1835 1
71 332 1787 1
71 332 1789 1
71 357 1954 1
71 358 1607 6
71 364 1607 6
71 364 1799 1
71 367 1956 1
71 387 2300 1
71 387 2303 1
71 387 2305 1
71 420 2127 1
71 420 2129 4
71 432 1819 1
71 432 1944 1
71 450 1947 2
71 456 2692 1
71 456 2694 2
71 479 2269 1
71 540 1953 1
71 547 1798 2
71 547 2260 2
71 592 1959 1
72 89 2359 1
72 89 2496 2
72 90 2355 1
72 105 2353 1
72 105 2355 2
72 105 2359 1
72 105 2381 1
72 105 2416 4
72 105 2437 1
72 114 2157 1
72 114 2161 1
72 114 2171 1
72 114 2192 1
72 115 2181 1
72 115 2193 1
72 116 2508 1
72 118 2544 2
72 118 2611 1
72 121 2504 1
72 128 2120 1
72 132 1801 1
72 136 2114 1
72 167 2352 1
72 175 2383 1
72 194 2118 1
72 211 1960 2
72 217 2725 1
72 217 2739 1
72 217 2741 2
72 223 2356 1
72 231 2444 1
72 231 2496 1
72 256 2623 1
72 274 2499 1
72 279 2490 1
72 296 2363 1
72 296 2370 1
72 311 2666 1
72 312 2193 1
72 314 1884 1
72 314 1895 6
72 314 1916 2
72 314 1920 1
72 314 1983 1
72 314 1985 1
72 314 1987 1
72 314 1989 2
72 314 1994 1
72 314 1998 1
72 314 2001 5
72 314 2007 3
72 314 2015 2
72 314 2019 4
72 314 2042 1
72 314 2052 3
72 314 2095 1
72 321 2167 1
72 321 2176 1
72 321 2182 1
72 321 2186 1
72 321 2188 1
72 321 2190 3
72 326 2423 1
72 326 2429 1
72 326 2432 1
72 326 2449 1
72 327 1802 1
72 334 2385 1
72 344 1612 2
72 344 1636 1
72 344 1639 2
72 344 1649 1
72 344 1652 2
72 344 1677 2
72 344 1684 1
72 344 1690 1
72 344 1693 1
72 344 1699 4
72 344 1706 3
72 344 1721 9
72 344 1736 1
72 344 1742 1
72 349 2374 1
72 364 2216 1
72 364 2224 2
72 364 2295 1
72 364 2514 1
72 364 2573 1
72 364 2594 1
72 364 2603 5
72 364 2625 2
72 364 2635 2
72 364 2639 1
72 364 2643 1
72 364 2645 1
72 364 2647 1
72 364 2650 4
72 364 2655 1
72 364 2660 2
72 377 2513 1
72 377 2515 1
72 381 2662 1
72 408 2206 1
72 410 2358 1
72 412 2152 1
72 412 2159 1
72 412 2164 1
72 412 2174 1
72 412 2177 1
72 428 2508 1
72 437 2503 1
72 443 2668 1
72 443 2677 1
72 443 2696 1
72 443 2747 2
72 443 2779 1
72 461 1804 1
72 469 2117 1
72 477 2355 1
72 477 2543 2
72 510 1954 2
72 531 2108 1
72 536 1954 1
72 537 1963 1
72 540 1954 1
72 540 2165 1
72 540 2169 1
72 540 2178 1
72 554 2113 1
72 555 2355 1
72 561 2358 1
72 561 2476 1
72 564 1957 1
72 584 2355 1
72 584 2357 1
72 596 2065 1
72 602 2413 1
72 602 2432 1
72 606 2402 1
72 607 2513 1
73 80 2516 1
73 80 2519 3
73 80 2523 2
73 83 2203 1
73 88 2167 1
73 88 2358 1
73 92 2748 2
73 92 2753 1
73 92 2757 1
73 92 2759 1
73 93 2154 1
73 101 2164 1
73 101 2166 1
73 105 2114 1
73 106 1695 1
73 106 2198 1
73 108 2115 1
73 114 2720 4
73 114 2729 1
73 114 2749 1
73 124 2157 1
73 132 1939 1
73 132 1951 1
73 141 2356 1
73 145 2507 1
73 147 1615 1
73 147 1618 1
73 147 1620 1
73 147 1654 1
73 147 1658 1
73 147 1660 1
73 147 1675 3
73 151 1958 1
73 154 2507 1
73 170 1722 1
73 172 2723 1
73 172 2748 1
73 172 2765 1
73 174 2357 1
73 175 2329 1
73 175 2331 1
73 175 2355 1
73 176 2354 1
73 187 1631 1
73 187 1635 1
73 187 1681 2
73 187 1691 1
73 187 1693 1
73 187 1730 1
73 187 1733 1
73 187 1741 2
73 187 1746 2
73 187 1755 1
73 187 1758 3
73 187 1762 1
73 187 1765 1
73 187 1770 1
73 187 1777 1
73 187 1780 1
73 187 1782 2
73 187 1785 2
73 187 1790 1
73 187 1793 6
73 187 1810 1
73 187 2356 1
73 194 2144 1
73 196 1697 5
73 196 1709 2
73 196 1712 4
73 196 1717 3
73 196 1722 7
73 196 2391 2
73 196 2421 2
73 196 2439 4
73 196 2446 1
73 196 2451 4
73 196 2456 2
73 196 2459 1
73 196 2462 1
73 196 2466 1
73 196 2469 2
73 196 2475 1
73 196 2477 2
73 196 2480 3
73 196 2490 2
73 201 2307 1
73 201 2317 1
73 201 2338 1
73 201 2341 1
73 201 2347 1
73 201 2353 1
73 207 2540 1
73 207 2614 2
73 213 2171 1
73 213 2178 1
73 214 2162 1
73 221 2220 1
73 221 2672 1
73 221 2680 1
73 221 2703 2
73 221 2713 2
73 221 2716 3
73 221 2724 3
73 221 2746 1
73 221 2751 1
73 221 2765 2
73 221 2768 4
73 221 2775 2
73 230 2354 1
73 243 2507 1
73 249 1707 1
73 249 1720 1
73 249 1724 5
73 263 2146 1
73 263 2148 1
73 263 2153 2
73 282 2506 1
73 288 2131 1
73 288 2294 2
73 300 2185 3
73 300 2196 1
73 300 2200 1
73 321 1967 1
73 321 2102 4
73 323 2129 1
73 324 2140 1
73 329 1843 1
73 329 1848 1
73 329 1864 2
73 329 1867 1
73 329 1951 1
73 330 2356 1
73 346 2425 1
73 346 2431 1
73 346 2449 1
73 346 2453 1
73 346 2459 3
73 346 2474 1
73 346 2477 1
73 346 2480 3
73 346 2500 1
73 356 2154 2
73 356 2518 1
73 361 2172 2
73 361 2191 1
73 361 2194 2
73 382 1657 1
73 382 1661 2
73 382 1830 3
73 382 1842 1
73 382 1853 1
73 382 1857 1
73 382 1859 1
73 382 1863 1
73 382 1866 2
73 440 2764 1
73 450 2597 1
73 466 2140 1
73 469 2509 1
73 494 2515 1
73 494 2521 1
73 494 2524 2
73 494 2673 1
73 494 2714 1
73 494 2716 1
73 494 2718 1
73 494 2764 2
73 494 2767 1
73 494 2772 1
73 494 2776 1
73 495 2510 1
73 500 2710 1
73 500 2759 1
73 500 2773 1
73 502 2507 1
73 506 1961 1
73 506 2131 1
73 506 2133 2
73 522 2119 1
73 524 2588 1
73 524 2594 6
73 524 2601 2
73 524 2613 2
73 524 2616 2
73 524 2623 1
73 524 2625 4
73 524 2630 7
73 524 2638 1
73 524 2640 1
73 524 2642 2
73 534 2357 1
73 541 2528 4
73 542 2511 1
73 554 2732 1
73 554 2745 1
73 554 2751 3
73 554 2760 1
73 554 2766 1
73 554 2768 1
73 554 2771 1
73 554 2775 1
73 554 2781 1
73 564 2356 1
73 578 1602 7
73 578 1611 1
73 578 1613 1
73 578 1618 10
73 578 1635 3
73 578 1641 5
73 578 1650 1
73 578 1652 1
73 578 1654 2
73 578 1658 5
73 578 1664 3
73 578 1670 3
73 578 1675 1
73 578 1685 1
73 578 1687 1
73 578 1770 1
73 578 1780 1
73 578 1783 1
73 578 1785 1
73 578 1799 1
73 578 1807 1
73 578 1819 4
73 578 1824 2
73 578 1830 4
73 578 1835 2
73 578 1841 1
73 578 1843 2
73 578 1846 2
73 578 1849 3
73 578 1860 1
73 578 1863 1
73 578 1871 1
73 578 1876 22
73 578 1899 4
73 578 1904 1
73 578 1918 3
73 578 1922 1
73 578 1942 3
73 578 1952 1
73 581 2181 7
73 593 2205 1
73 605 2513 1
73 605 2663 1
73 606 2142 1
73 607 2129 1
73 611 2200 1
74 86 1963 1
74 89 2346 1
74 89 2351 1
74 89 2382 1
74 89 2467 1
74 90 2411 3
74 90 2462 1
74 91 2616 1
74 91 2623 1
74 91 2626 3
74 91 2642 1
74 91 2657 1
74 97 1811 14
74 97 1924 1
74 97 1940 6
74 97 1947 5
74 121 2415 1
74 121 2482 1
74 125 2369 1
74 125 2498 1
74 125 2500 1
74 128 1810 1
74 128 1928 1
74 132 2269 1
74 134 1924 1
74 140 2352 1
74 141 2509 1
74 144 2454 1
74 148 2415 1
74 171 2641 2
74 187 2528 1
74 194 1929 1
74 198 2001 3
74 198 2005 1
74 198 2049 5
74 198 2076 1
74 223 2381 1
74 223 2383 1
74 223 2411 1
74 223 2415 1
74 226 2006 1
74 260 2356 1
74 260 2358 1
74 272 2118 10
74 272 2135 1
74 272 2138 2
74 272 2258 1
74 274 2353 1
74 274 2373 1
74 274 2500 1
74 309 2643 1
74 326 2503 1
74 329 1678 1
74 329 1712 1
74 329 1740 2
74 334 2354 1
74 334 2370 1
74 343 1639 1
74 343 1678 1
74 343 1685 1
74 343 1696 1
74 343 1718 1
74 343 1931 1
74 343 2319 1
74 359 2509 1
74 368 1808 1
74 368 1967 1
74 368 2007 1
74 368 2057 3
74 368 2086 2
74 368 2092 2
74 374 2671 1
74 374 2693 2
74 374 2703 1
74 391 1801 1
74 406 1807 1
74 410 2361 1
74 416 1956 1
74 417 2663 1
74 436 2498 1
74 443 2370 1
74 443 2500 1
74 446 2430 1
74 461 2286 1
74 464 2263 1
74 481 2525 1
74 481 2615 1
74 481 2617 2
74 481 2623 2
74 481 2626 4
74 481 2641 1
74 487 1805 1
74 489 2649 1
74 496 1805 2
74 496 1932 2
74 496 1952 2
74 496 2275 1
74 503 2496 1
74 503 2500 1
74 505 1904 1
74 505 1953 3
74 505 1957 1
74 505 2782 1
74 516 2272 3
74 516 2280 1
74 516 2299 1
74 533 2269 1
74 539 2334 1
74 539 2352 1
74 560 2334 1
74 561 2359 1
74 575 2323 1
74 575 2347 1
74 575 2349 3
74 584 2494 1
74 605 2495 3
74 605 2499 1
74 605 2502 1
75 192 2385 1
75 276 1890 1
75 341 2384 1
75 398 1725 4
75 398 1731 1
75 398 1746 1
75 398 1898 2
75 405 1877 1
75 412 2356 1
75 465 2237 9
75 465 2247 1
75 465 2249 5
75 465 2258 3
75 465 2262 3
75 465 2266 6
75 465 2277 2
75 465 2282 2
75 465 2285 13
75 465 2300 1
75 465 2335 2
75 465 2338 1
75 525 1899 1
75 573 2353 1
75 588 2420 2
75 588 2425 1
75 588 2427 1
75 588 2429 2
75 588 2432 1
75 588 2434 1
75 588 2437 1
75 588 2440 1
75 588 2442 3
75 597 1891 2
75 597 2402 1
75 597 2413 1
75 610 1877 2
75 610 1902 3
76 98 1869 4
76 98 1878 1
76 98 1896 9
76 98 1906 2
76 98 1913 1
76 98 1915 1
76 98 1918 1
76 98 1921 13
76 98 1937 1
76 98 1941 1
76 98 1943 11
76 109 2343 1
76 122 2335 2
76 140 1965 3
76 141 1955 1
76 159 2052 1
76 189 1802 1
76 196 2413 1
76 196 2491 1
76 196 2502 1
76 200 1965 1
76 205 1956 1
76 240 1601 1
76 240 1768 2
76 240 1772 1
76 240 1776 1
76 240 1796 1
76 252 2661 1
76 254 2001 1
76 268 2123 12
76 268 2158 3
76 268 2171 2
76 268 2193 1
76 268 2248 1
76 272 2136 1
76 281 1973 1
76 292 1961 2
76 292 2115 1
76 292 2365 1
76 292 2514 1
76 292 2667 1
76 295 1776 4
76 295 1788 1
76 309 1804 1
76 309 2667 1
76 312 1957 3
76 337 1814 1
76 348 1814 1
76 359 2260 1
76 361 1942 1
76 413 1958 1
76 418 1806 1
76 428 2258 1
76 447 1807 1
76 463 2258 1
76 464 2192 1
76 476 1805 1
76 504 2271 1
76 543 1805 2
76 546 2113 1
76 561 1956 1
76 595 1965 2
76 610 2263 1
77 83 2116 1
77 84 2110 1
77 95 2353 1
77 98 2118 1
77 98 2120 1
77 113 1807 1
77 120 2205 1
77 120 2208 3
77 120 2220 1
77 122 1606 6
77 122 1624 1
77 122 1637 3
77 122 1722 1
77 122 1729 1
77 122 1732 1
77 122 1734 1
77 122 1736 1
77 122 1743 2
77 122 1747 1
77 122 1749 2
77 122 1764 1
77 122 1773 2
77 122 1777 1
77 122 1779 2
77 122 1782 2
77 122 1799 2
77 139 2112 1
77 141 2657 2
77 142 2647 3
77 149 2362 1
77 149 2371 1
77 149 2449 2
77 150 2122 2
77 150 2125 1
77 150 2352 1
77 159 1799 1
77 177 2110 1
77 178 1954 1
77 192 2139 1
77 196 2659 1
77 199 2110 1
77 199 2660 1
77 201 2114 2
77 201 2120 2
77 201 2125 1
77 211 2782 1
77 221 2146 1
77 227 2356 1
77 230 2113 1
77 231 2141 1
77 266 2444 1
77 266 2451 1
77 275 2143 1
77 276 2121 1
77 282 1819 1
77 292 1592 2
77 292 1595 1
77 292 1597 1
77 292 1599 7
77 294 2204 2
77 297 2139 2
77 300 2111 1
77 311 2139 1
77 316 2205 1
77 323 1958 1
77 330 2140 1
77 337 1951 1
77 346 2117 2
77 347 2120 3
77 348 1857 2
77 348 1861 4
77 348 1886 1
77 348 1909 1
77 348 1923 3
77 348 1927 8
77 348 1940 1
77 349 2111 1
77 375 2205 1
77 382 2783 1
77 389 2508 1
77 448 2119 1
77 449 2782 1
77 464 1808 1
77 476 2006 1
77 476 2035 1
77 476 2061 1
77 476 2111 2
77 476 2121 1
77 476 2123 1
77 476 2125 1
77 476 2194 3
77 481 1743 1
77 489 2627 1
77 507 2130 4
77 539 2506 1
77 552 2508 1
77 568 2199 1
77 609 1997 1
77 609 2371 1
77 609 2374 2
77 609 2377 2
77 609 2381 1
77 609 2386 3
77 609 2399 2
77 609 2407 6
77 609 2414 1
77 609 2416 1
77 609 2418 3
77 609 2423 3
77 609 2433 2
77 609 2436 1
77 609 2442 1
77 609 2446 1
77 609 2457 1
77 609 2460 3
77 609 2474 1
77 609 2490 3
77 609 2495 3
77 609 2500 1
77 609 2503 2
77 612 2649 1
78 95 1617 1
78 99 2359 1
78 101 2739 1
78 101 2767 1
78 101 2783 1
78 119 2662 1
78 137 2101 1
78 151 2197 1
78 178 2112 1
78 189 1960 1
78 205 1961 1
78 205 2212 2
78 205 2318 1
78 205 2320 1
78 205 2334 1
78 205 2337 1
78 213 2624 1
78 218 2197 1
78 226 2516 1
78 230 2689 1
78 230 2705 4
78 230 2715 3
78 230 2720 1
78 230 2722 3
78 230 2730 2
78 230 2749 1
78 230 2756 1
78 230 2759 1
78 230 2761 1
78 240 2324 1
78 249 2158 1
78 261 2745 1
78 261 2747 1
78 302 1787 2
78 306 2109 1
78 306 2365 1
78 325 1795 1
78 337 1795 2
78 347 1683 1
78 347 1737 1
78 347 1745 2
78 347 1751 1
78 347 1761 2
78 347 2359 1
78 351 2510 1
78 361 2110 2
78 364 2111 1
78 374 1954 1
78 376 2689 1
78 376 2701 2
78 376 2717 1
78 376 2733 4
78 376 2738 1
78 376 2747 1
78 376 2754 1
78 376 2757 1
78 376 2761 1
78 376 2769 11
78 392 2741 1
78 392 2760 1
78 412 1795 1
78 428 2519 2
78 428 2522 1
78 428 2526 2
78 428 2538 6
78 428 2571 1
78 428 2584 1
78 428 2587 3
78 428 2598 1
78 428 2602 5
78 428 2608 4
78 428 2615 3
78 428 2621 2
78 428 2625 2
78 428 2630 6
78 428 2637 1
78 428 2639 1
78 428 2642 2
78 428 2645 1
78 428 2651 1
78 428 2654 5
78 447 2197 1
78 448 2126 1
78 489 2324 1
78 492 2199 1
78 492 2362 1
78 492 2367 1
78 516 1794 1
78 522 2217 1
78 522 2219 2
78 522 2225 8
78 522 2234 4
78 522 2246 1
78 522 2251 2
78 522 2255 1
78 522 2259 7
78 522 2269 8
78 522 2279 2
78 522 2287 6
78 522 2296 2
78 522 2300 1
78 522 2311 1
78 522 2313 1
78 522 2315 5
78 522 2321 1
78 522 2328 1
78 522 2337 3
78 522 2349 1
78 528 2209 1
78 539 2357 1
78 544 1795 2
78 564 1814 14
78 564 1830 2
78 564 1833 4
78 564 1838 31
78 564 1870 62
78 564 1933 4
78 564 1938 12
78 564 1951 1
78 595 2321 1
79 85 2289 1
79 93 1956 1
79 130 2350 1
79 133 1638 1
79 133 1662 1
79 133 2266 1
79 138 1661 1
79 138 1693 1
79 138 1741 1
79 140 2138 1
79 140 2673 1
79 140 2682 2
79 140 2685 3
79 149 1649 1
79 189 2353 1
79 213 1861 1
79 215 1956 1
79 225 1804 1
79 225 1818 1
79 225 1863 1
79 225 1877 1
79 225 1879 1
79 225 1881 1
79 225 1886 4
79 225 1910 1
79 225 1912 1
79 225 2340 2
79 225 2343 5
79 225 2349 1
79 225 2449 1
79 225 2494 1
79 225 2508 2
79 225 2511 1
79 225 2642 1
79 225 2644 1
79 225 2662 1
79 230 2355 1
79 283 2117 16
79 283 2135 1
79 283 2138 4
79 283 2146 31
79 283 2178 2
79 283 2181 3
79 283 2186 7
79 283 2203 8
79 283 2213 14
79 283 2228 10
79 283 2240 3
79 283 2246 7
79 283 2257 4
79 286 2670 1
79 293 2774 1
79 299 1666 1
79 299 1802 3
79 299 1808 2
79 299 2662 1
79 305 1954 2
79 311 1808 1
79 325 2665 1
79 360 1954 1
79 368 1601 1
79 368 1605 4
79 368 1610 2
79 368 1614 1
79 368 1666 1
79 368 1693 1
79 368 1730 1
79 377 2664 1
79 396 2337 2
79 399 1667 1
79 406 2261 1
79 453 1802 1
79 463 1957 1
79 516 2491 1
79 516 2666 1
79 517 2361 5
79 517 2367 30
79 517 2398 1
79 517 2407 2
79 517 2428 13
79 517 2442 4
79 517 2449 37
79 517 2487 2
79 517 2491 1
79 517 2495 10
79 532 2355 1
79 539 2646 2
79 560 2658 1
79 560 2781 1
80 100 2039 1
80 100 2048 1
80 100 2502 1
80 131 2402 1
80 131 2486 1
80 131 2499 2
80 131 2505 1
80 132 2534 1
80 132 2703 1
80 162 2214 1
80 162 2230 1
80 162 2232 1
80 162 2247 1
80 162 2256 1
80 206 2665 1
80 207 1729 3
80 228 1714 1
80 228 1799 1
80 256 1808 1
80 256 1813 23
80 256 1837 4
80 256 1844 3
80 256 1856 6
80 256 1874 2
80 256 1894 1
80 256 1898 2
80 256 1902 1
80 256 1905 3
80 256 1910 4
80 256 1925 1
80 256 1928 2
80 256 1934 1
80 256 1938 2
80 256 1941 1
80 256 1943 6
80 256 1950 2
80 258 1612 1
80 258 1654 1
80 258 1656 3
80 258 1660 2
80 258 1742 3
80 258 1746 2
80 289 2662 1
80 314 2674 1
80 314 2773 4
80 355 2114 1
80 364 1953 1
80 372 2490 5
80 381 2711 1
80 433 2737 1
80 468 2086 2
80 468 2141 1
80 468 2208 1
80 484 1975 3
80 484 1979 2
80 484 1982 1
80 484 1989 1
80 484 1991 3
80 484 2059 2
80 484 2242 2
80 488 2257 1
80 488 2293 1
80 488 2353 1
80 494 2521 1
80 494 2523 1
80 494 2526 2
80 516 2268 1
80 527 2715 1
80 527 2741 1
80 527 2752 1
80 527 2757 1
80 539 2336 1
80 557 2211 2
80 601 2693 1
80 605 2579 1
80 605 2588 1
80 605 2651 1
80 610 2233 1
80 610 2253 1
80 613 2760 1
81 120 2135 1
81 124 2125 1
81 124 2283 2
81 141 1959 1
81 142 2001 2
81 142 2008 1
81 142 2010 1
81 142 2038 1
81 142 2046 1
81 142 2057 1
81 142 2061 1
81 142 2067 2
81 144 2317 1
81 144 2319 2
81 149 2323 1
81 161 2117 1
81 173 2662 1
81 176 2362 8
81 176 2380 2
81 176 2508 1
81 176 2659 1
81 180 2766 1
81 190 2661 1
81 192 2330 1
81 200 2208 1
81 200 2231 1
81 202 1813 3
81 202 1820 2
81 202 1828 2
81 202 1861 2
81 202 1891 2
81 205 2121 1
81 205 2235 1
81 229 1800 1
81 238 2116 1
81 238 2153 1
81 238 2156 1
81 238 2158 2
81 238 2162 1
81 238 2184 2
81 243 1957 1
81 249 2205 1
81 251 2119 1
81 252 1945 2
81 252 1948 2
81 252 1951 1
81 254 1915 1
81 267 2525 1
81 267 2547 1
81 267 2549 1
81 270 1593 1
81 270 1630 8
81 270 1940 1
81 270 1953 1
81 270 2362 1
81 270 2383 2
81 270 2386 1
81 270 2742 13
81 273 1594 3
81 273 1601 1
81 273 1604 3
81 273 1608 6
81 273 1638 1
81 273 1647 6
81 273 1692 8
81 273 1701 30
81 273 1744 2
81 273 1748 3
81 273 1760 1
81 273 1762 2
81 273 1782 1
81 273 1785 2
81 273 2681 1
81 273 2683 1
81 273 2686 1
81 285 2210 1
81 291 1799 1
81 291 2505 1
81 291 2507 2
81 291 2513 1
81 291 2516 1
81 291 2644 1
81 291 2703 2
81 319 2175 3
81 324 2188 2
81 333 2393 1
81 333 2576 2
81 350 2142 1
81 362 1920 1
81 362 2322 1
81 362 2671 2
81 362 2675 1
81 362 2677 2
81 367 2662 1
81 368 1940 4
81 368 1945 1
81 368 1947 1
81 368 1950 3
81 368 1954 1
81 368 2662 2
81 380 2371 1
81 385 2634 3
81 385 2639 2
81 392 1810 1
81 392 1818 2
81 392 1821 2
81 392 1826 28
81 392 1857 1
81 392 1861 1
81 392 1867 1
81 392 1871 1
81 392 1879 4
81 392 1884 5
81 392 1893 1
81 392 1930 1
81 394 2123 1
81 399 2112 1
81 416 2369 1
81 417 2765 1
81 420 2662 1
81 426 1953 1
81 448 2396 1
81 448 2403 1
81 448 2419 1
81 448 2426 1
81 448 2433 1
81 448 2447 4
81 448 2455 2
81 448 2498 2
81 448 2620 1
81 448 2655 1
81 457 1960 1
81 457 2361 1
81 457 2507 2
81 460 2197 3
81 466 2198 2
81 492 2115 1
81 505 1679 1
81 505 1971 1
81 505 2381 1
81 512 2391 1
81 512 2393 4
81 512 2399 106
81 512 2517 5
81 512 2531 1
81 512 2534 3
81 512 2542 4
81 512 2579 3
81 512 2585 12
81 512 2600 2
81 512 2604 5
81 512 2611 2
81 512 2616 8
81 512 2625 4
81 512 2631 11
81 512 2644 1
81 512 2652 5
81 529 2381 1
81 529 2383 1
81 532 2212 1
81 532 2326 1
81 532 2336 2
81 532 2341 3
81 532 2345 6
81 532 2363 3
81 532 2367 2
81 532 2381 1
81 539 2356 1
81 554 2356 1
81 568 2383 3
81 568 2526 1
81 568 2569 1
81 568 2572 2
81 571 1745 1
81 571 2388 1
81 571 2454 1
81 571 2476 1
81 571 2486 1
81 571 2509 1
81 571 2562 1
81 571 2566 1
81 571 2569 2
81 571 2573 1
81 571 2576 7
81 571 2592 3
81 571 2597 1
81 571 2599 4
81 571 2609 2
81 571 2614 1
81 571 2646 4
81 571 2658 1
81 574 1959 1
81 578 2670 2
81 578 2677 4
81 578 2703 1
81 578 2705 1
81 578 2707 4
81 585 2663 1
81 594 2385 2
81 595 2211 1
81 612 1677 1
81 612 1679 2
81 612 2356 2
82 84 2527 1
82 84 2529 1
82 84 2541 1
82 84 2664 1
82 84 2736 1
82 84 2775 1
82 84 2781 2
82 132 2105 1
82 140 2507 1
82 141 1955 1
82 145 1632 1
82 145 1636 1
82 145 1649 3
82 145 1663 1
82 154 1608 2
82 173 1956 1
82 212 2692 1
82 215 1614 1
82 215 1622 2
82 215 1648 1
82 215 1652 25
82 215 1689 1
82 215 1696 1
82 215 1701 1
82 215 1709 1
82 215 1729 5
82 215 1735 1
82 215 1756 19
82 215 1779 6
82 215 1787 1
82 222 1802 2
82 222 2352 2
82 231 1607 2
82 231 1695 1
82 231 1798 1
82 247 2132 1
82 247 2187 1
82 287 2652 1
82 287 2666 1
82 287 2672 3
82 287 2678 1
82 287 2684 11
82 287 2696 6
82 287 2743 2
82 287 2753 1
82 287 2755 9
82 287 2765 4
82 287 2770 1
82 287 2772 1
82 287 2775 3
82 287 2780 1
82 298 2667 1
82 332 1820 1
82 332 2103 2
82 332 2517 1
82 358 1608 2
82 359 2356 1
82 364 1608 2
82 375 2651 1
82 440 2199 1
82 448 2186 1
82 448 2355 1
82 450 1812 1
82 450 1917 3
82 450 1928 8
82 450 2104 1
82 468 2361 1
82 494 2352 1
82 512 2145 1
82 512 2150 1
82 512 2152 1
82 534 2199 1
82 545 2189 2
82 545 2506 1
82 545 2733 1
82 558 2361 1
82 561 2201 1
82 561 2212 1
82 561 2217 4
82 561 2222 1
82 561 2224 1
82 561 2227 1
82 561 2261 1
82 561 2311 2
82 561 2339 2
82 561 2346 1
82 585 2485 1
82 593 2113 2
83 102 1884 1
83 102 1895 2
83 105 1769 1
83 105 2173 1
83 108 1677 2
83 108 1765 1
83 126 2555 1
83 126 2571 2
83 126 2574 1
83 126 2632 1
83 126 2634 4
83 126 2642 1
83 126 2645 1
83 126 2647 2
83 132 2666 1
83 132 2669 1
83 136 1956 1
83 144 1954 1
83 150 2107 1
83 157 1628 1
83 157 2579 1
83 167 1802 1
83 175 1620 1
83 175 1646 2
83 175 1649 1
83 175 1658 6
83 175 1666 2
83 175 1676 1
83 175 1678 2
83 175 1694 1
83 175 1696 1
83 175 1709 4
83 175 1716 2
83 175 1731 2
83 175 1740 1
83 175 1742 5
83 175 1755 1
83 175 1760 5
83 175 1774 1
83 177 1957 1
83 188 2590 1
83 193 2210 1
83 193 2270 1
83 193 2343 4
83 193 2348 1
83 193 2350 1
83 193 2364 4
83 193 2369 1
83 193 2374 1
83 193 2376 1
83 193 2387 1
83 193 2419 1
83 193 2422 3
83 193 2426 1
83 193 2441 1
83 193 2449 1
83 193 2473 2
83 193 2483 1
83 193 2491 1
83 208 2541 2
83 208 2612 1
83 213 2148 1
83 215 2111 1
83 247 2108 1
83 300 2782 1
83 317 1630 1
83 317 1659 4
83 317 1664 2
83 317 1667 1
83 321 1798 1
83 321 2605 1
83 322 1904 1
83 324 1807 1
83 327 2117 1
83 331 2133 1
83 331 2140 1
83 331 2142 1
83 331 2144 1
83 331 2155 1
83 331 2168 1
83 331 2184 1
83 331 2195 2
83 344 1680 2
83 344 1726 3
83 346 1801 1
83 346 1955 1
83 347 2116 1
83 350 2359 1
83 355 1972 1
83 355 1994 1
83 355 1997 1
83 355 2008 1
83 355 2011 1
83 355 2040 1
83 355 2105 1
83 357 2119 1
83 364 1801 1
83 393 2365 1
83 393 2376 1
83 393 2382 3
83 393 2386 1
83 393 2389 3
83 393 2395 1
83 393 2420 1
83 393 2431 1
83 393 2457 1
83 393 2459 2
83 393 2462 1
83 393 2465 1
83 393 2482 1
83 393 2492 1
83 393 2495 1
83 404 2620 1
83 404 2630 1
83 410 2514 1
83 410 2533 1
83 410 2630 1
83 443 2625 4
83 445 2196 1
83 456 2537 2
83 456 2606 1
83 456 2616 1
83 456 2655 2
83 466 2341 1
83 466 2344 1
83 466 2359 1
83 474 2110 1
83 474 2112 3
83 474 2149 2
83 474 2154 1
83 474 2210 1
83 474 2212 12
83 474 2225 2
83 474 2241 1
83 474 2244 4
83 474 2249 2
83 474 2252 6
83 474 2259 8
83 474 2268 1
83 474 2270 6
83 474 2277 2
83 474 2280 2
83 474 2284 2
83 474 2288 2
83 474 2301 2
83 474 2309 1
83 474 2313 1
83 474 2369 1
83 474 2378 2
83 474 2381 1
83 474 2407 2
83 474 2410 3
83 474 2416 1
83 474 2421 4
83 474 2433 1
83 474 2436 1
83 474 2471 2
83 474 2474 2
83 474 2486 1
83 474 2488 1
83 474 2501 1
83 499 1811 4
83 499 1817 2
83 499 1820 1
83 499 1822 6
83 499 1834 1
83 499 1836 3
83 499 1843 2
83 499 1851 6
83 499 1871 1
83 499 1888 4
83 499 1895 3
83 499 1907 2
83 499 1912 1
83 499 1929 1
83 499 1934 1
83 499 1940 1
83 537 2110 1
83 537 2112 1
83 537 2660 1
83 541 2659 1
83 543 2111 1
83 543 2120 13
83 543 2135 4
83 545 2117 1
83 545 2590 1
83 555 1955 1
83 563 2534 1
83 563 2617 1
83 566 1819 1
83 566 1828 2
83 566 1831 1
83 566 1834 2
83 566 1857 4
83 566 1862 7
83 566 1870 1
83 566 1906 1
83 566 1909 1
83 566 1911 1
83 566 1917 2
83 566 1928 1
83 566 1930 2
83 566 1935 2
83 566 1941 1
83 590 2089 2
83 607 1954 1
84 91 2325 1
84 96 1812 1
84 109 1812 1
84 109 2264 1
84 109 2327 1
84 109 2376 1
84 109 2467 1
84 109 2484 1
84 130 1950 2
84 136 2266 1
84 141 2110 1
84 163 2269 2
84 163 2282 1
84 163 2294 2
84 163 2297 6
84 163 2307 3
84 163 2316 5
84 163 2329 1
84 178 2510 1
84 181 2512 1
84 212 1598 2
84 212 1601 2
84 212 1604 1
84 212 1618 3
84 212 1622 1
84 212 1629 1
84 212 1632 2
84 212 1635 1
84 212 1641 1
84 212 1647 1
84 212 1651 1
84 212 1654 1
84 212 1659 1
84 212 1679 1
84 212 1684 1
84 212 1687 1
84 212 1689 6
84 212 1698 5
84 212 1704 7
84 212 1740 3
84 212 1782 1
84 212 1787 1
84 212 2695 2
84 212 2705 1
84 212 2713 4
84 212 2732 1
84 222 2316 1
84 227 2263 1
84 244 2271 1
84 272 2293 1
84 297 2649 1
84 298 2154 1
84 298 2247 1
84 306 1805 1
84 313 1801 1
84 328 1813 1
84 328 1940 1
84 332 2689 1
84 332 2691 1
84 332 2698 1
84 361 2512 1
84 371 2109 1
84 375 2526 1
84 375 2580 1
84 375 2586 1
84 375 2649 1
84 375 2651 2
84 377 1805 1
84 383 2306 1
84 387 2487 1
84 387 2501 1
84 420 2256 1
84 437 2347 1
84 450 2362 1
84 450 2682 1
84 451 2372 2
84 456 1804 1
84 470 2273 1
84 476 2110 1
84 524 1956 1
84 547 1598 10
84 547 1627 3
84 547 1636 4
84 547 1642 1
84 547 1644 2
84 547 1686 8
84 547 1696 1
84 547 1699 23
84 547 1723 6
84 547 1741 2
84 547 1785 1
84 547 2099 1
84 547 2107 1
84 547 2272 1
84 547 2312 4
84 547 2323 1
84 547 2330 1
84 547 2333 1
84 547 2335 2
84 547 2338 1
84 547 2341 1
84 547 2346 1
84 547 2348 3
84 547 2736 1
84 572 1953 1
84 596 2266 1
84 601 2324 1
84 615 2299 1
85 88 2354 1
85 92 2367 1
85 92 2436 2
85 92 2502 1
85 101 2668 1
85 113 2111 3
85 120 2763 1
85 120 2768 2
85 121 2106 1
85 124 2746 1
85 129 2354 1
85 134 2114 1
85 138 1606 1
85 138 1779 4
85 138 1799 1
85 138 2114 1
85 138 2117 1
85 138 2154 3
85 138 2158 1
85 149 1609 2
85 149 1612 1
85 149 1618 2
85 149 1621 15
85 149 1637 5
85 149 1643 19
85 149 1663 1
85 149 1670 6
85 149 1677 1
85 149 1679 3
85 149 1686 1
85 149 1691 16
85 149 1710 1
85 149 1712 10
85 149 1724 2
85 149 1731 1
85 149 1753 12
85 149 1766 7
85 149 1783 17
85 155 2289 2
85 185 1667 1
85 186 2269 3
85 196 1957 3
85 196 1963 1
85 207 2442 1
85 207 2448 1
85 207 2478 1
85 207 2484 1
85 211 2361 1
85 244 2354 1
85 258 2666 1
85 261 2267 1
85 270 2261 1
85 278 1800 1
85 278 2284 1
85 279 2507 1
85 329 1976 4
85 329 2003 3
85 329 2011 6
85 329 2018 5
85 329 2025 2
85 329 2049 1
85 329 2060 1
85 329 2070 1
85 329 2075 1
85 329 2078 4
85 329 2085 1
85 329 2088 1
85 329 2093 4
85 329 2105 1
85 343 1963 1
85 345 2154 1
85 345 2256 1
85 345 2280 5
85 368 1606 1
85 368 1866 1
85 372 2746 1
85 375 2109 1
85 378 2469 1
85 378 2484 1
85 386 2653 2
85 386 2656 3
85 386 2670 1
85 386 2672 1
85 386 2679 5
85 386 2686 1
85 386 2692 6
85 386 2716 3
85 386 2725 2
85 386 2732 1
85 401 2364 1
85 401 2437 1
85 401 2460 1
85 401 2478 1
85 401 2480 3
85 407 2300 3
85 407 2306 3
85 407 2312 2
85 407 2368 1
85 407 2372 4
85 407 2417 1
85 407 2425 1
85 407 2427 1
85 407 2465 1
85 407 2483 1
85 409 2386 1
85 409 2468 1
85 415 2157 1
85 437 2667 1
85 449 2299 1
85 449 2364 1
85 449 2469 1
85 455 2355 1
85 461 2038 1
85 461 2042 1
85 461 2060 1
85 461 2063 1
85 461 2070 3
85 461 2105 1
85 464 2278 1
85 464 2282 1
85 464 2285 1
85 478 1955 1
85 487 2669 1
85 493 2297 3
85 493 2352 1
85 493 2464 1
85 493 2479 2
85 493 2484 1
85 496 2256 3
85 498 2176 3
85 498 2180 1
85 498 2257 1
85 503 2746 1
85 504 1811 3
85 504 1815 4
85 504 1820 11
85 504 1835 11
85 504 1847 17
85 504 1865 65
85 504 1932 4
85 504 1937 15
85 505 2119 1
85 505 2121 2
85 505 2125 1
85 506 2551 1
85 508 2779 1
85 514 2661 2
85 514 2667 3
85 514 2742 1
85 519 2112 2
85 519 2446 1
85 519 2478 1
85 519 2481 2
85 519 2505 1
85 520 2302 1
85 530 2265 1
85 530 2488 1
85 544 2279 1
85 544 2281 2
85 546 2740 1
85 564 2355 1
85 582 2296 4
85 582 2360 1
85 582 2482 1
85 592 2293 1
85 604 2662 1
85 612 2257 2
86 96 1869 1
86 96 1883 1
86 96 1951 1
86 104 2264 1
86 109 1869 1
86 111 2646 1
86 137 1893 1
86 141 2080 1
86 145 2661 1
86 148 1804 1
86 155 2667 1
86 163 2117 1
86 163 2242 1
86 164 2206 2
86 189 2369 1
86 189 2611 1
86 189 2613 1
86 198 2025 1
86 205 2577 1
86 205 2638 1
86 207 1944 1
86 211 1955 1
86 226 1650 1
86 226 1798 1
86 226 1880 1
86 226 1882 1
86 226 1932 1
86 226 1936 1
86 226 2109 6
86 226 2117 1
86 226 2123 1
86 226 2126 2
86 226 2130 1
86 226 2132 1
86 226 2134 1
86 226 2136 2
86 226 2147 1
86 226 2167 1
86 226 2169 2
86 226 2174 1
86 226 2178 1
86 226 2221 1
86 226 2230 6
86 226 2238 2
86 226 2244 1
86 226 2376 1
86 226 2402 3
86 226 2410 2
86 226 2421 1
86 226 2430 1
86 226 2445 3
86 226 2451 1
86 226 2454 1
86 226 2460 1
86 226 2462 5
86 226 2496 1
86 226 2502 1
86 226 2637 1
86 233 2664 1
86 250 2548 1
86 252 2278 1
86 252 2282 1
86 252 2509 1
86 262 1808 1
86 281 2315 1
86 285 2513 1
86 285 2634 1
86 296 2290 1
86 297 1755 1
86 297 1774 2
86 297 2760 1
86 297 2763 1
86 297 2775 4
86 306 1953 1
86 306 2118 1
86 306 2263 1
86 306 2265 1
86 323 2712 1
86 345 2639 1
86 352 2516 1
86 352 2528 2
86 352 2536 1
86 352 2538 3
86 352 2544 2
86 352 2547 1
86 352 2553 1
86 352 2563 1
86 352 2575 3
86 352 2579 4
86 352 2587 1
86 352 2615 1
86 361 1616 2
86 361 1626 2
86 361 1635 1
86 361 1687 1
86 361 1773 2
86 361 2664 2
86 361 2680 3
86 361 2689 1
86 443 1955 1
86 448 1810 1
86 464 2034 1
86 464 2054 2
86 470 2292 1
86 472 1804 1
86 480 2314 4
86 480 2320 1
86 542 1974 1
86 542 2092 1
86 542 2292 1
86 572 1810 1
86 572 1906 1
86 599 2335 1
86 609 2118 1
86 609 2207 1
86 609 2224 2
87 89 2353 1
87 105 2497 1
87 110 1624 1
87 110 1634 1
87 110 1650 3
87 110 1655 1
87 110 1659 1
87 110 1662 2
87 110 1670 1
87 110 1674 1
87 110 1715 1
87 110 1730 4
87 110 1735 1
87 110 1749 3
87 110 1755 1
87 110 1759 2
87 110 1766 5
87 110 1789 4
87 125 2427 1
87 125 2429 1
87 125 2671 2
87 125 2674 1
87 125 2676 5
87 125 2688 4
87 125 2700 1
87 125 2711 2
87 125 2724 1
87 125 2732 1
87 125 2748 1
87 125 2751 2
87 125 2755 1
87 125 2757 1
87 125 2759 2
87 125 2765 1
87 125 2769 1
87 125 2771 1
87 125 2773 1
87 125 2775 2
87 126 2097 1
87 126 2099 1
87 151 2663 1
87 153 2117 1
87 153 2128 1
87 153 2161 1
87 153 2168 1
87 153 2170 1
87 159 2490 1
87 162 2279 1
87 162 2283 1
87 162 2285 1
87 162 2287 1
87 162 2308 1
87 162 2313 2
87 162 2323 1
87 162 2343 2
87 162 2346 2
87 163 1610 2
87 163 1616 2
87 163 1637 1
87 163 1653 3
87 163 1658 1
87 163 1667 1
87 163 1705 1
87 163 1773 3
87 163 1794 1
87 175 2480 1
87 196 2659 1
87 206 2366 1
87 206 2369 3
87 206 2499 2
87 207 2107 1
87 228 1806 1
87 228 1952 3
87 228 1958 1
87 228 1961 2
87 228 2032 1
87 228 2035 2
87 228 2082 1
87 228 2086 1
87 228 2089 1
87 228 2091 2
87 228 2097 1
87 228 2175 1
87 228 2178 1
87 228 2266 2
87 228 2269 2
87 228 2634 1
87 228 2782 1
87 231 2360 1
87 265 2067 1
87 265 2078 1
87 265 2091 1
87 265 2100 1
87 274 2286 1
87 274 2305 1
87 274 2313 1
87 274 2318 1
87 274 2352 1
87 274 2354 6
87 274 2367 1
87 274 2372 1
87 296 2255 1
87 296 2380 1
87 322 2272 1
87 326 2308 1
87 326 2366 1
87 326 2368 1
87 326 2370 1
87 326 2493 2
87 326 2500 1
87 326 2631 1
87 326 2779 1
87 331 2658 1
87 334 2353 1
87 334 2380 1
87 344 2711 2
87 344 2752 1
87 346 1801 1
87 351 2508 1
87 391 2436 1
87 391 2490 1
87 402 2518 1
87 402 2525 2
87 402 2532 1
87 402 2536 1
87 402 2540 1
87 402 2546 1
87 402 2548 1
87 402 2551 2
87 402 2556 1
87 402 2567 1
87 402 2570 1
87 402 2573 1
87 402 2582 1
87 402 2595 1
87 402 2599 1
87 402 2602 1
87 402 2616 1
87 402 2624 1
87 402 2626 1
87 402 2628 3
87 402 2637 4
87 402 2642 2
87 402 2653 2
87 404 1807 1
87 404 1951 1
87 404 1953 1
87 404 2678 1
87 404 2721 1
87 410 2342 3
87 410 2347 1
87 410 2429 1
87 410 2502 1
87 432 2650 1
87 437 2417 1
87 437 2431 1
87 444 1800 1
87 446 2311 1
87 449 2275 1
87 466 2682 1
87 470 2397 1
87 471 2410 1
87 471 2659 1
87 471 2662 1
87 480 2440 1
87 497 2208 1
87 503 2356 1
87 507 1957 1
87 507 1964 1
87 508 2381 1
87 540 2022 2
87 540 2033 1
87 541 1958 1
87 555 2358 1
87 561 2379 2
87 573 1820 1
87 573 1826 1
87 573 1864 1
87 573 1872 1
87 573 2089 1
87 573 2101 1
87 580 1968 1
87 580 2101 2
87 588 2405 1
87 593 1819 1
87 593 1969 1
87 600 2110 1
87 603 2650 1
87 605 2435 1
87 607 2014 1
87 607 2016 1
87 607 2043 1
87 607 2053 1
87 607 2059 1
88 92 2139 1
88 95 2291 1
88 97 2553 1
88 97 2643 1
88 99 2353 1
88 99 2666 1
88 101 2172 1
88 101 2190 5
88 111 1979 2
88 111 1982 1
88 111 1987 1
88 111 2662 1
88 111 2666 2
88 116 2513 1
88 116 2618 1
88 116 2623 1
88 116 2634 1
88 116 2637 1
88 122 2353 1
88 130 2666 1
88 144 2660 3
88 148 2511 1
88 150 2289 1
88 150 2291 1
88 156 1634 1
88 156 1886 2
88 156 1890 1
88 166 2286 1
88 187 1955 1
88 196 2464 1
88 214 2195 1
88 230 1627 1
88 230 1824 1
88 230 1940 2
88 243 1801 1
88 247 1651 1
88 248 2353 1
88 255 1954 1
88 275 2144 1
88 277 1742 2
88 277 2576 1
88 277 2627 1
88 278 2706 1
88 295 2206 1
88 295 2308 1
88 300 2114 2
88 300 2120 1
88 300 2155 1
88 300 2158 7
88 300 2168 1
88 300 2170 2
88 300 2198 1
88 300 2206 1
88 300 2283 1
88 300 2297 2
88 300 2349 1
88 309 1967 1
88 309 1969 2
88 309 2723 3
88 309 2727 2
88 309 2773 3
88 309 2778 1
88 316 2265 1
88 316 2310 1
88 316 2329 1
88 323 2131 1
88 346 1712 1
88 346 1726 3
88 346 1760 1
88 346 1766 2
88 346 2251 1
88 346 2266 1
88 346 2351 1
88 346 2373 1
88 346 2391 8
88 346 2400 3
88 346 2405 1
88 346 2408 1
88 346 2427 1
88 346 2430 7
88 346 2438 1
88 346 2441 1
88 346 2445 6
88 346 2454 2
88 346 2462 4
88 346 2472 2
88 346 2483 1
88 346 2486 6
88 346 2500 1
88 346 2656 1
88 346 2688 2
88 349 2112 5
88 349 2118 1
88 349 2120 18
88 349 2140 14
88 349 2155 1
88 349 2165 1
88 349 2170 1
88 349 2195 1
88 356 1604 1
88 356 1606 11
88 356 1619 1
88 356 1624 1
88 356 1631 1
88 356 1660 1
88 356 1663 1
88 356 1675 1
88 356 1681 3
88 356 1690 1
88 356 1812 1
88 356 1826 2
88 356 1831 1
88 356 1841 1
88 356 1883 2
88 356 1888 1
88 356 1897 2
88 356 2151 6
88 365 2636 1
88 448 2265 1
88 472 2660 3
88 481 2781 1
88 494 1628 1
88 494 1633 1
88 494 1665 1
88 494 1667 1
88 494 1695 1
88 519 2576 2
88 547 2354 1
88 562 2152 1
88 562 2200 1
88 562 2412 4
88 562 2418 1
88 562 2420 1
88 562 2429 3
88 562 2437 9
88 562 2452 4
88 564 1804 1
88 569 2572 1
89 90 2371 1
89 90 2373 2
89 90 2378 1
89 96 1961 7
89 96 1969 1
89 96 1972 2
89 100 1837 1
89 100 1842 1
89 116 1798 2
89 116 2149 3
89 116 2215 1
89 116 2217 1
89 116 2220 1
89 116 2258 1
89 121 2657 1
89 122 2110 1
89 144 2469 1
89 144 2477 1
89 144 2485 1
89 148 2462 1
89 153 2513 1
89 153 2535 1
89 191 1971 1
89 191 1976 2
89 191 1981 1
89 191 1983 3
89 191 2059 1
89 191 2061 11
89 191 2092 1
89 191 2097 1
89 191 2103 1
89 191 2105 1
89 191 2109 3
89 191 2113 3
89 191 2117 2
89 191 2120 1
89 191 2124 1
89 191 2145 10
89 191 2156 5
89 191 2229 1
89 191 2510 1
89 205 2414 1
89 223 2361 1
89 223 2363 1
89 223 2371 2
89 223 2375 1
89 223 2377 1
89 223 2382 1
89 223 2410 2
89 223 2451 1
89 229 2093 1
89 229 2256 1
89 232 1664 1
89 232 1807 1
89 232 1975 1
89 232 2129 1
89 232 2136 5
89 232 2155 1
89 232 2170 1
89 232 2179 3
89 232 2183 9
89 232 2193 1
89 232 2226 1
89 232 2256 1
89 232 2355 1
89 232 2773 1
89 232 2779 1
89 273 1681 1
89 286 1839 1
89 286 1890 1
89 286 1944 1
89 291 1599 2
89 291 1602 1
89 291 1606 1
89 291 1770 4
89 291 1775 2
89 302 2781 1
89 304 1954 2
89 310 2336 1
89 310 2342 1
89 320 1908 1
89 328 2111 1
89 349 2457 1
89 367 1970 1
89 367 1974 2
89 367 2220 1
89 369 2242 2
89 378 1959 1
89 378 1976 3
89 378 1981 9
89 378 1991 115
89 378 2118 8
89 378 2127 25
89 378 2165 1
89 378 2170 26
89 378 2197 7
89 378 2213 2
89 378 2228 1
89 378 2230 11
89 378 2242 12
89 378 2255 1
89 381 2355 1
89 384 1746 5
89 384 1754 2
89 384 1758 1
89 384 1771 2
89 390 2108 1
89 401 1978 2
89 401 1999 1
89 401 2093 1
89 401 2097 1
89 401 2103 1
89 401 2118 1
89 401 2137 1
89 401 2204 6
89 401 2226 2
89 401 2238 1
89 401 2242 4
89 405 2109 1
89 426 2152 1
89 426 2154 1
89 426 2165 2
89 426 2168 1
89 429 1969 1
89 429 2215 1
89 429 2217 1
89 429 2219 1
89 435 2664 1
89 446 2415 1
89 448 2664 2
89 448 2773 1
89 448 2778 1
89 462 1977 1
89 462 2069 1
89 462 2078 3
89 462 2146 6
89 462 2174 1
89 462 2185 7
89 462 2193 3
89 469 1956 1
89 477 2357 1
89 477 2360 1
89 477 2372 1
89 478 1978 2
89 478 2098 1
89 478 2105 1
89 478 2154 1
89 478 2163 1
89 478 2166 1
89 478 2170 1
89 478 2196 1
89 478 2199 2
89 478 2206 2
89 478 2213 1
89 478 2216 1
89 478 2228 1
89 478 2230 1
89 478 2242 4
89 478 2247 3
89 478 2251 3
89 490 1968 1
89 490 2119 1
89 490 2259 1
89 496 1667 1
89 496 1670 3
89 496 1681 1
89 525 2334 1
89 530 2028 2
89 530 2036 1
89 530 2074 1
89 530 2077 5
89 530 2129 1
89 530 2173 1
89 555 2354 1
89 561 2530 1
89 561 2536 1
89 561 2538 1
89 561 2541 1
89 561 2562 1
89 568 2662 1
89 610 2652 1
90 91 2267 1
90 97 1908 1
90 104 2302 1
90 120 2667 1
90 121 2363 1
90 134 1809 1
90 134 1852 1
90 134 1884 2
90 134 1898 1
90 134 1902 3
90 134 1908 1
90 134 1911 10
90 134 2662 1
90 144 2474 1
90 150 1912 1
90 150 1917 1
90 150 1961 1
90 150 2105 1
90 150 2666 1
90 167 2243 1
90 194 1820 1
90 194 1934 1
90 206 2358 1
90 223 2131 2
90 223 2136 1
90 223 2164 1
90 223 2166 2
90 223 2171 3
90 223 2176 11
90 223 2198 1
90 223 2209 1
90 223 2237 1
90 223 2310 1
90 223 2377 1
90 223 2380 1
90 223 2411 1
90 223 2414 2
90 223 2660 1
90 262 2295 1
90 272 2112 1
90 310 2333 1
90 320 1555 1
90 320 1566 1
90 325 1826 1
90 325 1857 1
90 325 1862 4
90 325 1873 1
90 325 1876 9
90 325 1895 4
90 325 1905 1
90 325 1911 9
90 343 1906 1
90 343 2326 1
90 343 2663 2
90 343 2691 1
90 343 2693 1
90 349 2433 1
90 363 1804 1
90 405 2656 1
90 405 2666 1
90 419 2268 1
90 435 2272 1
90 485 1804 1
90 490 1900 1
90 490 1943 1
90 502 1657 1
90 510 2133 1
90 510 2135 1
90 510 2137 1
90 510 2140 2
90 510 2144 1
90 510 2195 3
90 510 2200 5
90 522 2090 2
90 539 2350 1
90 548 2246 1
90 560 2310 1
90 560 2345 1
90 560 2348 2
90 575 1934 2
90 575 2309 1
90 575 2314 1
90 575 2353 1
90 605 2359 1
90 608 2266 1
91 95 1702 1
91 96 2219 2
91 96 2223 1
91 96 2226 2
91 106 2712 2
91 106 2715 1
91 106 2782 1
91 141 2601 1
91 141 2603 2
91 148 2323 1
91 150 1957 1
91 156 2715 2
91 156 2721 3
91 156 2726 1
91 156 2728 6
91 156 2737 3
91 156 2746 4
91 156 2751 1
91 156 2765 1
91 159 2263 2
91 159 2269 2
91 159 2274 25
91 159 2300 1
91 159 2304 1
91 159 2306 1
91 159 2309 1
91 159 2315 2
91 159 2318 2
91 159 2324 3
91 160 2644 1
91 189 2355 1
91 191 2291 1
91 203 1962 3
91 205 2665 1
91 205 2730 1
91 205 2733 1
91 205 2738 1
91 205 2748 1
91 209 2220 1
91 209 2223 1
91 209 2226 1
91 227 2266 1
91 241 2703 1
91 241 2713 2
91 241 2772 1
91 255 1716 1
91 258 2335 1
91 268 1616 1
91 268 2642 1
91 285 2755 2
91 305 1972 2
91 309 2516 1
91 314 2663 1
91 317 2715 1
91 362 1953 1
91 367 2226 1
91 378 1962 8
91 378 1972 2
91 384 1977 4
91 384 1982 3
91 384 1988 2
91 384 1991 1
91 384 1995 4
91 384 2000 4
91 384 2007 1
91 384 2013 1
91 384 2015 1
91 384 2017 2
91 384 2026 2
91 384 2032 1
91 384 2059 4
91 384 2064 2
91 384 2070 1
91 384 2072 3
91 384 2076 1
91 384 2099 1
91 384 2117 2
91 384 2120 1
91 384 2122 2
91 384 2134 2
91 384 2138 1
91 384 2140 2
91 384 2171 1
91 384 2173 3
91 384 2178 4
91 384 2183 3
91 384 2187 1
91 384 2193 2
91 384 2202 2
91 384 2206 1
91 384 2208 1
91 384 2210 2
91 384 2214 1
91 384 2234 5
91 384 2244 1
91 384 2246 2
91 384 2253 1
91 392 1977 16
91 392 1995 4
91 392 2007 2
91 392 2010 7
91 392 2018 2
91 392 2030 6
91 392 2054 1
91 392 2066 3
91 392 2070 2
91 392 2073 1
91 392 2097 4
91 392 2102 3
91 392 2128 1
91 392 2130 1
91 392 2173 2
91 392 2203 7
91 392 2216 1
91 392 2231 2
91 392 2234 5
91 392 2242 1
91 392 2244 2
91 392 2248 1
91 392 2258 1
91 418 2357 1
91 426 1975 1
91 426 1991 1
91 426 1995 1
91 426 2000 1
91 426 2036 1
91 426 2204 1
91 426 2206 1
91 426 2260 1
91 426 2299 1
91 426 2359 1
91 426 2361 1
91 429 2226 1
91 429 2228 2
91 432 2348 1
91 437 2332 4
91 437 2337 1
91 439 2228 1
91 449 1965 1
91 449 1967 1
91 457 1822 1
91 457 1842 3
91 457 1855 1
91 457 1902 1
91 457 1905 1
91 457 1907 1
91 457 1917 1
91 457 1926 1
91 457 1929 3
91 457 1936 2
91 457 1952 2
91 461 1673 1
91 477 2273 1
91 477 2278 1
91 481 2538 1
91 481 2628 1
91 481 2635 5
91 481 2641 1
91 481 2659 1
91 489 2600 1
91 489 2720 4
91 489 2726 1
91 489 2728 4
91 489 2738 1
91 489 2751 1
91 490 2219 3
91 522 1763 1
91 522 1780 1
91 523 1970 1
91 524 1968 1
91 524 1977 2
91 524 1981 8
91 524 1990 9
91 524 2008 1
91 524 2011 1
91 524 2050 3
91 524 2092 1
91 524 2102 1
91 524 2117 1
91 524 2161 1
91 524 2163 2
91 524 2167 3
91 524 2171 37
91 524 2218 1
91 524 2222 1
91 542 1748 1
91 569 1957 1
91 570 1716 1
91 576 1955 1
91 582 1964 1
91 582 1966 1
91 582 1972 2
91 586 2262 1
91 602 2733 1
91 605 2301 1
91 609 2670 2
91 609 2684 2
91 609 2766 8
91 609 2775 1
91 609 2780 2
92 93 2121 1
92 104 2354 1
92 117 2662 1
92 118 1801 1
92 120 2139 1
92 126 2131 2
92 126 2665 1
92 153 2661 1
92 172 2671 1
92 172 2765 1
92 174 1881 1
92 174 1884 1
92 174 1886 2
92 174 1889 4
92 174 1911 3
92 174 1916 3
92 174 1920 1
92 174 1929 6
92 174 1937 9
92 174 1947 2
92 174 1950 2
92 174 1965 2
92 174 1973 1
92 174 2124 1
92 181 1970 1
92 181 2100 1
92 190 1812 1
92 201 2468 1
92 201 2481 9
92 201 2497 1
92 205 2373 1
92 210 1618 2
92 210 1666 3
92 210 1672 1
92 210 1690 2
92 210 1702 1
92 210 1714 4
92 210 1719 1
92 210 1730 1
92 210 1747 1
92 210 1761 1
92 210 1763 1
92 210 1765 2
92 211 2363 2
92 211 2424 1
92 211 2427 2
92 211 2500 1
92 215 1598 1
92 215 2509 1
92 221 2768 1
92 221 2770 1
92 228 2530 13
92 228 2545 3
92 228 2553 2
92 228 2557 1
92 228 2562 1
92 228 2569 1
92 228 2572 1
92 228 2589 1
92 228 2609 2
92 228 2614 1
92 228 2618 1
92 228 2622 1
92 228 2625 2
92 228 2632 1
92 228 2638 1
92 237 2198 1
92 242 1815 5
92 242 1821 5
92 242 1830 2
92 242 1878 1
92 242 1880 4
92 242 1885 3
92 242 1889 4
92 242 1894 6
92 242 1901 9
92 242 1911 5
92 242 1926 1
92 242 1937 6
92 242 1950 2
92 243 1800 1
92 251 2507 1
92 258 2092 6
92 263 2302 1
92 263 2343 2
92 305 2511 1
92 313 2154 1
92 313 2156 1
92 322 1784 1
92 350 2354 2
92 353 1800 1
92 371 1964 1
92 371 1972 3
92 378 2456 2
92 378 2459 1
92 378 2475 1
92 378 2477 1
92 378 2480 2
92 381 1877 1
92 386 2191 1
92 386 2480 6
92 386 2487 3
92 386 2497 1
92 402 1837 2
92 402 1840 2
92 402 1845 1
92 402 1848 2
92 402 1857 1
92 402 1859 2
92 402 1862 1
92 402 1865 2
92 402 2508 1
92 402 2598 1
92 409 2092 2
92 409 2192 1
92 409 2362 3
92 409 2369 2
92 428 2782 1
92 433 1812 1
92 433 1833 1
92 440 2734 1
92 440 2752 1
92 440 2780 1
92 444 1973 2
92 444 2100 1
92 445 2756 1
92 460 2517 1
92 477 1842 8
92 477 1855 1
92 477 1858 12
92 477 1871 5
92 478 2464 1
92 478 2499 1
92 478 2501 1
92 478 2503 1
92 485 2114 2
92 493 2392 1
92 493 2425 1
92 494 2768 1
92 495 2153 1
92 497 2516 2
92 498 2358 1
92 521 2550 1
92 521 2652 2
92 531 2364 1
92 531 2468 1
92 531 2484 1
92 534 2101 1
92 540 2746 1
92 546 2373 1
92 548 2779 1
92 556 2109 1
92 582 2389 2
92 582 2425 2
92 582 2428 2
92 582 2489 1
92 591 2356 1
92 595 1805 1
92 595 2112 1
92 603 1803 1
92 603 1806 1
92 603 1810 2
92 603 1813 2
92 603 1832 2
92 603 1959 1
92 603 2126 2
92 603 2129 7
92 603 2658 1
92 604 2114 1
92 607 2126 1
92 607 2130 2
92 610 2660 1
93 95 2660 1
93 110 2364 1
93 110 2455 1
93 118 2341 2
93 118 2346 2
93 118 2350 1
93 141 2356 1
93 150 2175 1
93 153 1703 1
93 153 1777 1
93 174 2281 2
93 174 2321 2
93 177 1629 2
93 177 1643 1
93 177 1778 1
93 177 2125 1
93 180 1955 1
93 190 1829 1
93 190 1831 2
93 190 1835 8
93 190 1846 1
93 190 1850 3
93 190 1854 6
93 190 1862 4
93 190 1868 1
93 190 1870 6
93 190 1877 6
93 190 1884 1
93 190 1893 1
93 190 1895 2
93 190 1899 1
93 190 1902 2
93 190 1918 1
93 190 1925 1
93 190 1927 4
93 190 1934 1
93 190 1936 5
93 190 1945 6
93 193 2108 1
93 197 1661 1
93 197 1690 1
93 197 1711 1
93 197 1718 1
93 197 1720 1
93 197 1731 1
93 197 1733 3
93 197 1756 1
93 197 1778 1
93 197 2629 1
93 215 2255 1
93 242 2393 1
93 242 2410 1
93 242 2422 2
93 242 2425 1
93 242 2428 2
93 242 2434 1
93 242 2436 1
93 248 2259 1
93 248 2272 1
93 257 1801 2
93 257 2108 1
93 257 2111 8
93 257 2516 3
93 257 2520 16
93 257 2537 83
93 257 2621 8
93 257 2632 1
93 257 2637 1
93 257 2639 10
93 257 2651 1
93 257 2653 2
93 257 2656 1
93 257 2658 1
93 258 1802 1
93 258 2626 2
93 258 2638 1
93 263 2154 1
93 266 1956 1
93 267 2114 1
93 272 1958 1
93 274 1964 1
93 274 1966 1
93 274 1968 1
93 274 1973 1
93 281 1692 1
93 281 1726 1
93 281 2509 1
93 284 2693 1
93 284 2710 2
93 284 2745 1
93 284 2763 1
93 298 2509 1
93 303 2473 1
93 311 2345 1
93 315 1835 2
93 323 2108 1
93 330 2250 1
93 330 2326 1
93 344 2351 1
93 356 2024 1
93 356 2027 1
93 356 2031 1
93 356 2036 1
93 356 2070 1
93 356 2092 2
93 368 2108 1
93 383 1802 1
93 395 1778 1
93 395 1800 1
93 395 2184 1
93 395 2186 1
93 409 2607 1
93 414 1955 1
93 414 1959 1
93 414 2361 1
93 427 2355 1
93 431 2513 1
93 433 1809 1
93 433 1834 1
93 433 1937 1
93 433 2343 1
93 440 1647 1
93 440 1653 2
93 440 1685 1
93 440 1725 3
93 440 2080 1
93 440 2106 1
93 440 2126 2
93 440 2129 1
93 440 2158 2
93 440 2161 1
93 440 2166 1
93 440 2171 2
93 440 2184 3
93 440 2188 1
93 440 2191 3
93 465 1811 2
93 465 1814 1
93 465 2109 1
93 472 2201 1
93 481 2129 1
93 500 2355 1
93 507 2252 1
93 507 2289 1
93 521 2665 1
93 521 2668 1
93 521 2675 2
93 521 2678 6
93 521 2685 8
93 521 2698 3
93 521 2702 1
93 521 2722 1
93 521 2724 3
93 521 2728 10
93 521 2739 1
93 521 2749 5
93 521 2755 3
93 521 2759 3
93 521 2763 1
93 521 2769 2
93 521 2776 1
93 521 2779 1
93 534 2156 6
93 534 2183 1
93 534 2185 1
93 534 2199 1
93 534 2201 1
93 534 2233 1
93 534 2248 3
93 534 2254 1
93 534 2259 1
93 534 2262 1
93 534 2264 3
93 534 2269 2
93 534 2277 2
93 534 2280 1
93 534 2283 4
93 534 2288 1
93 534 2312 1
93 534 2326 1
93 534 2340 1
93 534 2343 1
93 534 2346 3
93 534 2354 1
93 534 2664 1
93 534 2668 2
93 534 2735 1
93 534 2743 2
93 534 2747 1
93 534 2755 3
93 534 2763 1
93 534 2765 1
93 534 2782 1
93 540 2231 1
93 540 2342 1
93 546 2199 1
93 546 2248 1
93 547 2661 1
93 550 1811 1
93 550 1817 1
93 550 1821 1
93 550 1823 1
93 550 1827 1
93 550 1885 2
93 577 2661 1
93 580 2212 1
93 580 2215 3
93 580 2221 1
93 580 2223 1
93 580 2225 1
93 580 2333 2
93 580 2348 1
93 602 1835 1
94 100 1964 1
94 106 2508 1
94 106 2518 1
94 136 2109 1
94 149 1955 1
94 156 2352 1
94 163 1674 2
94 180 2029 1
94 191 1801 1
94 228 1644 1
94 228 1650 1
94 243 2353 1
94 248 2398 1
94 248 2400 1
94 248 2471 1
94 249 2504 1
94 250 2663 1
94 258 1684 1
94 266 2304 1
94 266 2306 1
94 266 2317 1
94 266 2325 2
94 266 2330 1
94 266 2335 1
94 266 2342 3
94 266 2783 1
94 288 2741 3
94 301 1678 1
94 314 1607 1
94 314 1611 1
94 314 1613 2
94 314 1627 1
94 314 1633 1
94 314 1641 9
94 325 1800 1
94 328 1964 1
94 328 1982 2
94 328 2231 2
94 341 2692 1
94 349 2354 1
94 350 1682 6
94 350 1798 1
94 352 2264 1
94 354 2231 1
94 354 2233 1
94 354 2365 2
94 354 2391 2
94 354 2396 3
94 354 2403 3
94 354 2415 6
94 354 2424 1
94 354 2440 3
94 354 2444 1
94 354 2459 1
94 354 2462 1
94 354 2476 2
94 354 2480 3
94 354 2487 2
94 379 2079 1
94 379 2233 1
94 390 1926 1
94 390 2339 3
94 390 2348 1
94 391 2661 1
94 407 2040 3
94 407 2047 1
94 407 2233 1
94 407 2250 3
94 416 2663 1
94 434 2089 1
94 434 2158 1
94 436 1933 1
94 436 1948 1
94 439 2344 1
94 453 2238 1
94 480 2080 2
94 480 2086 1
94 480 2088 1
94 480 2093 1
94 480 2096 1
94 480 2104 1
94 480 2117 1
94 480 2119 2
94 480 2123 3
94 480 2138 1
94 480 2140 7
94 480 2149 6
94 480 2156 1
94 480 2158 1
94 480 2161 8
94 480 2171 11
94 480 2189 3
94 480 2206 1
94 480 2259 1
94 485 2210 1
94 507 2721 1
94 520 2232 1
94 521 1828 1
94 521 2233 2
94 521 2244 1
94 533 2732 2
94 553 2345 2
94 553 2350 1
94 556 2296 2
94 556 2300 1
94 557 2461 1
94 557 2470 1
94 589 2515 1
94 596 2110 1
94 604 2113 1
95 98 1719 1
95 98 1723 1
95 98 1725 1
95 115 1713 2
95 115 1724 1
95 115 1726 1
95 115 1737 3
95 115 1743 1
95 115 1755 1
95 115 2228 2
95 120 2191 2
95 122 1960 1
95 124 1818 5
95 124 1824 1
95 129 2009 2
95 129 2056 1
95 129 2078 2
95 129 2093 1
95 139 2750 1
95 150 2198 2
95 150 2203 2
95 150 2212 4
95 150 2217 6
95 150 2229 4
95 150 2235 6
95 150 2242 1
95 150 2244 1
95 150 2246 1
95 150 2250 1
95 150 2252 2
95 150 2259 1
95 150 2262 3
95 150 2275 1
95 150 2279 4
95 150 2284 2
95 150 2287 11
95 150 2300 3
95 150 2352 1
95 150 2354 1
95 155 2004 1
95 155 2068 1
95 155 2076 1
95 155 2085 1
95 155 2094 3
95 155 2098 1
95 160 1957 2
95 162 1804 1
95 162 1875 4
95 162 1881 2
95 162 1885 1
95 162 1902 2
95 162 1912 1
95 162 1932 1
95 162 1937 1
95 162 1939 1
95 162 1942 1
95 162 1944 1
95 162 1948 2
95 166 1850 1
95 166 1855 1
95 166 1934 1
95 166 1937 1
95 174 2337 1
95 178 1972 1
95 186 1804 1
95 199 1965 1
95 199 2750 1
95 211 2109 1
95 221 2485 1
95 221 2523 2
95 221 2527 1
95 221 2531 1
95 221 2538 3
95 221 2542 5
95 221 2554 1
95 221 2560 1
95 221 2565 1
95 221 2569 1
95 221 2603 1
95 221 2613 1
95 221 2618 2
95 221 2628 2
95 221 2632 1
95 221 2635 1
95 221 2654 1
95 221 2658 1
95 241 1971 1
95 255 1678 1
95 255 1689 4
95 255 1771 1
95 255 1800 2
95 288 2113 1
95 288 2513 1
95 288 2515 1
95 294 2666 1
95 294 2669 1
95 294 2673 1
95 294 2697 1
95 294 2702 1
95 294 2721 1
95 295 2350 1
95 300 2000 1
95 300 2005 2
95 300 2061 1
95 300 2076 1
95 301 2430 1
95 309 2168 2
95 309 2180 10
95 309 2192 4
95 309 2197 1
95 312 2228 2
95 323 1959 1
95 323 2019 3
95 323 2035 1
95 323 2071 3
95 325 1787 2
95 347 1842 1
95 347 1952 1
95 349 2660 1
95 361 2005 1
95 361 2011 1
95 361 2023 1
95 361 2029 1
95 361 2031 3
95 361 2070 1
95 361 2074 1
95 361 2092 2
95 361 2101 1
95 368 2112 1
95 373 2391 1
95 375 2115 1
95 376 1802 2
95 376 2355 1
95 376 2362 1
95 376 2507 2
95 376 2513 1
95 376 2515 1
95 392 1715 1
95 403 2600 1
95 403 2637 1
95 403 2640 1
95 412 1600 1
95 412 2113 2
95 418 2141 1
95 418 2153 1
95 418 2156 5
95 418 2165 1
95 426 1609 3
95 428 2767 1
95 446 2003 1
95 446 2059 1
95 446 2078 1
95 446 2093 1
95 461 2708 1
95 461 2711 1
95 463 1868 1
95 463 1870 3
95 463 1875 1
95 463 1877 2
95 463 1883 8
95 463 1910 1
95 463 1912 10
95 463 1927 1
95 463 1935 1
95 463 1945 1
95 476 2671 3
95 476 2675 1
95 476 2678 1
95 476 2681 6
95 476 2695 1
95 476 2707 4
95 476 2712 2
95 476 2715 1
95 476 2717 1
95 476 2727 6
95 476 2734 1
95 489 2122 1
95 489 2126 1
95 489 2128 3
95 489 2133 1
95 489 2135 1
95 489 2176 1
95 489 2181 1
95 489 2191 1
95 492 2126 10
95 492 2162 1
95 492 2168 2
95 492 2198 1
95 500 2361 1
95 500 2552 1
95 502 1999 1
95 502 2024 1
95 502 2030 2
95 502 2042 2
95 502 2062 1
95 516 1788 1
95 516 1790 1
95 522 1736 1
95 536 2151 1
95 539 1704 1
95 539 1787 1
95 539 1790 1
95 548 2507 1
95 548 2511 2
95 560 1790 1
95 562 2050 1
95 562 2754 5
95 562 2760 3
95 562 2766 1
95 562 2768 12
95 572 2124 1
95 572 2126 10
95 572 2164 2
95 572 2168 3
95 572 2178 1
95 572 2191 2
95 572 2198 1
95 572 2665 1
95 580 2352 1
95 590 2137 1
95 591 2136 1
95 609 1980 1
95 609 2010 1
95 609 2057 1
95 609 2068 1
95 609 2084 2
95 609 2094 2
95 609 2098 1
95 617 2191 1
96 105 1953 1
96 109 1809 1
96 109 1925 2
96 109 1931 1
96 126 2757 1
96 173 2352 1
96 203 2116 1
96 203 2167 1
96 203 2231 1
96 203 2324 1
96 211 2261 1
96 226 1812 2
96 226 1894 2
96 226 1897 2
96 229 2124 1
96 229 2219 1
96 232 1960 1
96 232 1969 1
96 261 1958 1
96 262 2661 1
96 289 2507 1
96 328 1939 1
96 334 2662 1
96 347 1810 1
96 351 1861 1
96 358 2299 1
96 358 2314 1
96 369 1622 2
96 369 1627 1
96 369 1634 7
96 369 1642 1
96 369 1644 1
96 369 1658 1
96 369 1661 1
96 369 2363 2
96 369 2374 1
96 369 2376 4
96 371 1729 1
96 377 1800 1
96 381 1958 1
96 383 1911 1
96 392 2255 1
96 392 2711 1
96 392 2713 3
96 401 1585 1
96 401 1621 1
96 401 1638 1
96 426 1970 1
96 429 1960 2
96 429 1972 1
96 429 1974 1
96 429 2227 1
96 430 2359 1
96 430 2366 3
96 443 2262 1
96 453 1801 1
96 462 1969 1
96 462 2215 1
96 465 1800 1
96 477 2261 1
96 479 2662 1
96 510 1958 1
96 510 2326 1
96 510 2331 2
96 510 2350 1
96 510 2352 2
96 511 1665 4
96 511 1671 1
96 511 1676 1
96 511 1678 1
96 511 1690 1
96 511 1694 2
96 511 1700 1
96 511 1716 2
96 511 1732 1
96 511 1735 1
96 511 1740 1
96 511 1742 1
96 511 1746 4
96 511 1771 1
96 511 1780 1
96 523 1721 1
96 523 1826 2
96 523 1830 1
96 523 1833 1
96 523 2230 1
96 524 2230 2
96 524 2254 1
96 525 2380 4
96 525 2390 3
96 525 2394 1
96 525 2403 1
96 525 2408 1
96 525 2413 1
96 525 2429 1
96 525 2438 2
96 525 2444 1
96 525 2452 1
96 525 2465 1
96 525 2468 1
96 525 2485 4
96 525 2490 1
96 525 2495 1
96 555 2673 1
96 555 2676 5
96 563 2752 2
96 572 1870 1
96 572 1872 1
96 572 1894 1
96 572 1914 1
96 572 1934 1
96 573 1674 1
96 573 1677 1
96 573 1680 2
96 573 1699 3
96 573 1705 2
96 573 1716 2
96 573 1720 2
96 573 1723 3
96 573 1733 1
96 573 1735 3
96 573 1739 1
96 573 1743 1
96 573 1757 1
96 573 1763 2
96 573 1767 2
96 573 1772 2
96 573 1775 1
96 573 1778 1
96 573 1781 1
96 573 1783 1
96 573 1798 1
96 573 2266 4
96 573 2294 1
96 573 2297 1
96 573 2299 1
96 573 2313 5
96 573 2321 2
96 573 2327 2
96 573 2330 1
96 573 2338 1
96 576 1717 1
96 576 1745 4
96 576 1976 4
96 576 1981 2
96 576 1995 5
96 576 2007 3
96 576 2013 2
96 576 2023 1
96 576 2026 2
96 576 2102 1
96 576 2104 2
96 576 2107 1
96 576 2110 2
96 576 2113 1
96 576 2154 8
96 576 2164 2
96 576 2167 1
96 576 2170 2
96 576 2173 3
96 576 2179 3
96 576 2183 1
96 576 2190 3
96 576 2194 1
96 576 2198 2
96 576 2201 1
96 576 2204 1
96 576 2207 2
96 576 2211 1
96 576 2216 1
96 576 2239 1
96 576 2241 1
96 576 2517 1
96 576 2524 1
96 576 2590 1
96 576 2597 1
96 577 2649 1
96 579 1983 1
96 579 1986 7
96 579 2042 1
96 579 2066 1
96 579 2068 1
96 579 2075 1
96 579 2103 1
96 579 2231 1
96 579 2257 1
96 580 2356 2
96 580 2359 1
96 580 2367 1
96 580 2420 1
96 582 2259 1
96 583 2661 1
96 589 1976 7
96 589 1984 1
96 589 1990 2
96 589 2052 1
96 589 2168 3
96 589 2178 1
96 589 2180 2
96 589 2183 4
96 589 2216 1
96 589 2232 5
96 589 2239 4
96 589 2244 9
96 606 1800 1
97 107 2112 1
97 116 2263 1
97 116 2658 1
97 117 1641 1
97 117 1650 1
97 117 1658 1
97 117 1660 9
97 117 1674 11
97 117 1687 2
97 117 1691 6
97 123 1801 1
97 123 1912 1
97 123 1926 1
97 123 2333 1
97 123 2513 1
97 138 2575 1
97 141 2341 1
97 150 1908 1
97 180 1803 1
97 192 1802 1
97 194 1801 1
97 259 2611 1
97 280 2379 1
97 280 2392 2
97 280 2395 1
97 280 2421 1
97 280 2423 2
97 280 2427 2
97 280 2492 11
97 280 2504 1
97 283 2670 1
97 285 2113 1
97 293 1804 1
97 307 2320 1
97 325 1800 1
97 325 1804 1
97 325 2351 1
97 327 1800 1
97 331 1804 1
97 343 1834 1
97 343 1917 1
97 343 1938 1
97 343 1952 1
97 352 1771 1
97 359 2510 1
97 360 1778 10
97 360 1789 1
97 360 1792 4
97 399 2129 1
97 399 2468 1
97 399 2480 1
97 457 2337 1
97 457 2664 1
97 461 1800 1
97 461 2350 2
97 461 2357 1
97 475 2575 1
97 475 2610 1
97 478 2352 1
97 496 1906 1
97 502 2644 1
97 502 2658 1
97 505 1916 1
97 529 1808 1
97 529 1907 1
97 539 1966 1
97 539 1984 16
97 539 2005 1
97 539 2007 1
97 539 2009 2
97 539 2022 1
97 539 2024 13
97 539 2046 2
97 539 2056 3
97 539 2074 1
97 539 2077 1
97 539 2107 1
97 569 2589 1
97 578 2582 1
97 578 2634 1
98 99 2505 2
98 99 2508 1
98 113 2355 1
98 115 1721 1
98 115 1725 1
98 115 2504 1
98 115 2665 1
98 125 2111 1
98 125 2117 1
98 141 2519 3
98 141 2529 2
98 141 2532 1
98 141 2535 1
98 141 2539 1
98 141 2588 1
98 141 2654 5
98 142 2511 1
98 151 2201 1
98 151 2354 1
98 151 2358 2
98 154 1956 1
98 160 2656 3
98 171 2528 1
98 171 2645 1
98 173 2360 1
98 178 2124 1
98 178 2133 1
98 178 2137 1
98 187 2654 1
98 196 2517 1
98 196 2654 5
98 199 2154 1
98 199 2508 1
98 201 2111 2
98 214 2150 1
98 214 2219 1
98 214 2315 12
98 214 2330 1
98 214 2332 1
98 214 2334 3
98 214 2339 3
98 214 2343 7
98 214 2351 1
98 215 2199 1
98 218 2127 1
98 218 2130 1
98 218 2132 1
98 218 2136 1
98 218 2138 4
98 218 2143 3
98 218 2155 1
98 218 2174 1
98 218 2177 1
98 227 1964 3
98 227 1969 3
98 227 2106 2
98 230 1959 2
98 238 2387 1
98 241 2359 1
98 244 1959 2
98 246 2110 2
98 246 2114 2
98 246 2119 3
98 251 2769 1
98 259 2156 1
98 259 2246 1
98 259 2261 1
98 265 2511 1
98 275 2197 1
98 282 2298 1
98 282 2332 1
98 282 2660 1
98 307 2607 1
98 307 2646 1
98 307 2654 3
98 319 2356 1
98 319 2359 1
98 325 1695 1
98 325 1701 2
98 336 1697 3
98 336 1788 1
98 337 1788 1
98 337 2125 9
98 337 2138 3
98 337 2142 3
98 337 2179 1
98 337 2354 2
98 337 2507 2
98 345 2507 1
98 346 2172 1
98 346 2190 1
98 347 1791 1
98 347 1793 1
98 347 2112 6
98 347 2120 1
98 347 2507 1
98 348 2359 1
98 349 1793 1
98 349 1797 1
98 360 2332 3
98 360 2347 2
98 361 1829 1
98 361 1949 1
98 361 2663 1
98 367 2661 1
98 393 2116 1
98 404 2193 1
98 448 2114 5
98 448 2121 1
98 448 2167 1
98 448 2172 2
98 448 2176 2
98 461 1598 1
98 464 1954 1
98 465 2197 1
98 472 1800 1
98 481 2645 1
98 483 2664 1
98 494 2128 3
98 494 2132 2
98 494 2135 4
98 494 2140 1
98 494 2144 3
98 502 2771 1
98 509 2659 1
98 544 1769 1
98 569 2369 1
98 575 1788 1
98 575 2509 1
98 581 2328 1
98 581 2339 2
98 581 2344 2
98 581 2347 1
98 581 2350 1
98 591 2356 1
98 593 2187 1
98 606 2185 1
98 607 2123 1
98 612 2512 1
98 616 2316 1
98 616 2318 5
98 616 2324 3
98 616 2328 3
98 616 2332 6
98 616 2341 1
98 616 2344 2
98 616 2347 1
98 616 2349 1
98 616 2351 1
98 616 2353 1
99 115 1958 1
99 115 2109 1
99 115 2114 3
99 115 2203 2
99 115 2208 1
99 115 2296 1
99 115 2310 1
99 115 2316 3
99 115 2320 1
99 115 2322 2
99 115 2326 1
99 115 2329 1
99 115 2335 1
99 115 2338 1
99 115 2342 1
99 115 2345 1
99 115 2347 2
99 115 2359 2
99 115 2512 1
99 136 1957 1
99 137 1801 1
99 149 2507 1
99 199 2139 1
99 199 2143 1
99 199 2149 1
99 199 2166 1
99 199 2175 1
99 199 2180 1
99 199 2183 2
99 199 2191 1
99 199 2508 2
99 227 2107 1
99 227 2510 1
99 240 1679 1
99 245 2782 1
99 250 2504 1
99 278 2354 1
99 282 1933 1
99 289 2355 1
99 295 2349 1
99 295 2352 1
99 312 2204 1
99 312 2227 1
99 312 2355 1
99 336 1955 1
99 337 2383 1
99 337 2446 1
99 337 2465 1
99 337 2477 1
99 347 2359 2
99 347 2508 2
99 352 2354 1
99 376 2142 2
99 376 2150 1
99 376 2176 1
99 376 2201 4
99 376 2227 2
99 376 2233 1
99 376 2298 6
99 376 2310 1
99 376 2318 4
99 377 1802 1
99 407 1805 1
99 407 2668 1
99 436 2510 1
99 472 2656 1
99 477 2107 1
99 516 2032 1
99 540 2132 1
99 547 1802 1
99 552 2200 1
99 569 2503 1
99 569 2651 1
99 580 2203 1
99 603 2355 1
100 104 1672 1
100 154 2516 1
100 157 2549 1
100 162 2211 1
100 172 2634 1
100 180 2020 2
100 180 2352 1
100 188 2604 1
100 188 2606 1
100 188 2620 4
100 188 2635 1
100 188 2658 1
100 208 2555 1
100 208 2557 1
100 208 2576 1
100 208 2600 1
100 208 2606 1
100 243 2114 1
100 243 2360 1
100 256 2271 1
100 256 2280 1
100 275 1689 1
100 275 1695 1
100 275 1757 1
100 284 1726 1
100 284 1750 5
100 289 2280 1
100 296 2115 1
100 321 2515 1
100 321 2538 1
100 321 2540 1
100 321 2542 1
100 321 2563 1
100 322 2536 1
100 322 2608 1
100 325 2353 1
100 327 1803 1
100 328 1964 1
100 328 1984 1
100 330 1607 3
100 330 1611 22
100 330 1634 2
100 330 1637 1
100 330 1639 1
100 330 1641 1
100 330 1643 4
100 330 1648 1
100 330 1655 11
100 330 1668 4
100 330 1674 3
100 330 1681 6
100 330 1688 5
100 330 1702 14
100 330 1717 14
100 330 1733 3
100 330 1737 7
100 330 1748 26
100 330 1776 1
100 330 1778 6
100 330 1785 1
100 330 1789 10
100 342 1802 1
100 343 1957 1
100 354 2259 1
100 355 2271 1
100 355 2278 1
100 355 2280 1
100 372 2361 1
100 372 2363 2
100 372 2367 5
100 372 2373 6
100 372 2442 1
100 372 2478 4
100 372 2483 1
100 374 2665 1
100 384 1807 1
100 384 1952 1
100 393 2643 1
100 400 1806 1
100 400 2079 3
100 400 2086 3
100 404 2536 1
100 404 2540 2
100 404 2568 2
100 405 2111 1
100 406 2267 1
100 410 2586 1
100 410 2589 1
100 415 2320 1
100 415 2323 1
100 415 2329 2
100 415 2333 1
100 415 2340 2
100 415 2343 1
100 430 2530 2
100 430 2534 2
100 434 1964 1
100 434 2072 1
100 436 2275 1
100 436 2781 1
100 443 2575 1
100 443 2592 1
100 443 2654 1
100 453 2098 1
100 456 2558 1
100 467 2782 1
100 473 2198 1
100 480 2258 1
100 484 2079 4
100 484 2084 1
100 484 2093 1
100 484 2096 1
100 484 2104 1
100 484 2106 1
100 484 2120 1
100 484 2152 1
100 484 2198 3
100 484 2271 1
100 505 2665 1
100 520 1980 1
100 520 2102 1
100 520 2105 1
100 520 2123 1
100 521 2078 1
100 526 2276 1
100 533 2301 1
100 533 2303 7
100 534 1857 5
100 534 1873 2
100 534 1879 1
100 534 1881 9
100 534 1892 1
100 534 1950 1
100 544 2108 1
100 545 2586 2
100 545 2589 1
100 545 2603 1
101 111 2430 1
101 113 1807 1
101 113 1946 1
101 113 1955 1
101 113 2238 1
101 113 2240 1
101 113 2347 1
101 113 2352 1
101 117 2513 1
101 146 2512 1
101 149 2509 1
101 151 2129 2
101 151 2134 1
101 151 2138 1
101 151 2140 1
101 151 2142 1
101 153 2353 1
101 155 1598 2
101 155 1632 1
101 155 1635 1
101 155 1653 2
101 155 1657 1
101 155 1660 1
101 155 1665 4
101 155 1673 3
101 155 1768 2
101 155 1802 1
101 156 2663 1
101 161 2507 1
101 161 2511 1
101 169 1965 1
101 178 2117 1
101 178 2119 1
101 178 2125 2
101 178 2128 5
101 178 2136 1
101 178 2138 1
101 189 2666 2
101 194 2363 1
101 195 2523 1
101 205 1732 1
101 213 2155 1
101 214 1890 1
101 214 1907 1
101 214 1932 1
101 214 1937 2
101 214 1940 1
101 218 2127 3
101 252 1958 2
101 252 2513 1
101 261 2745 1
101 261 2753 1
101 263 2144 4
101 276 1961 1
101 285 1945 1
101 285 1971 1
101 285 1973 10
101 285 2093 1
101 285 2096 1
101 300 2168 1
101 300 2172 1
101 300 2181 1
101 300 2198 1
101 321 2095 2
101 346 2148 1
101 349 2168 5
101 361 2166 1
101 376 2783 1
101 393 2198 1
101 433 2108 1
101 436 1956 1
101 461 2108 1
101 462 1955 1
101 492 2247 6
101 492 2263 2
101 492 2283 1
101 492 2287 1
101 492 2291 2
101 492 2336 2
101 498 1965 1
101 498 1978 2
101 498 1984 1
101 498 2094 1
101 515 1962 1
101 515 1965 1
101 515 1970 1
101 515 1976 3
101 515 1980 2
101 515 1983 2
101 515 2098 1
101 515 2100 1
101 534 1956 1
101 601 2663 1
101 612 2361 1
101 612 2364 1
101 612 2367 1
101 612 2374 2
101 612 2404 2
101 612 2408 4
101 612 2413 2
101 612 2420 5
101 612 2454 1
101 616 2157 1
101 616 2430 1
102 104 1963 1
102 104 1990 1
102 106 2357 1
102 114 2293 1
102 136 2662 1
102 151 2144 1
102 154 1906 1
102 156 2203 1
102 156 2628 4
102 156 2636 3
102 156 2644 1
102 167 1803 2
102 184 1805 1
102 184 1954 1
102 192 1805 1
102 193 2338 1
102 193 2390 1
102 201 2512 1
102 207 2661 1
102 221 2156 1
102 222 2679 2
102 222 2685 2
102 222 2690 2
102 242 1799 1
102 249 2706 5
102 249 2713 7
102 249 2721 4
102 249 2726 6
102 249 2733 3
102 249 2740 2
102 249 2748 2
102 249 2751 3
102 249 2756 1
102 249 2758 21
102 254 2105 1
102 263 2109 1
102 263 2141 1
102 272 2353 1
102 275 1776 1
102 275 1779 5
102 275 1787 4
102 276 2295 1
102 276 2336 1
102 276 2470 1
102 283 2108 1
102 284 2307 1
102 284 2320 1
102 306 2353 1
102 307 2354 1
102 314 1652 1
102 321 1906 1
102 321 2495 1
102 325 2356 2
102 326 1959 1
102 329 2353 1
102 330 2356 2
102 333 2171 1
102 350 2271 1
102 363 2358 1
102 363 2636 1
102 395 2482 1
102 395 2491 1
102 395 2514 1
102 411 2358 1
102 411 2783 1
102 418 2108 1
102 427 2508 1
102 434 2592 1
102 434 2597 2
102 434 2660 1
102 440 2286 1
102 445 1960 1
102 451 1965 1
102 451 1967 2
102 451 1987 1
102 451 1992 3
102 451 2002 2
102 451 2007 3
102 451 2012 1
102 451 2025 1
102 451 2027 1
102 451 2030 2
102 451 2035 1
102 451 2037 4
102 451 2055 1
102 451 2069 1
102 451 2071 1
102 451 2084 3
102 451 2089 1
102 451 2092 2
102 451 2095 1
102 451 2098 3
102 451 2102 1
102 451 2361 1
102 452 2661 1
102 453 2370 1
102 453 2516 1
102 456 2665 1
102 469 2156 1
102 474 2517 1
102 486 2103 1
102 486 2491 1
102 499 1907 1
102 499 1923 1
102 499 1925 1
102 527 2504 1
102 536 2512 1
102 537 2145 1
102 537 2151 2
102 537 2155 1
102 545 2161 1
102 545 2495 1
102 545 2503 1
102 560 1799 1
102 564 2356 2
102 566 1811 1
102 566 1867 2
102 566 1872 1
102 566 1915 1
102 578 2660 1
102 580 2151 2
102 606 2107 1
102 611 2135 2
102 611 2138 1
102 611 2140 1
103 122 1808 2
103 122 1811 1
103 122 1813 1
103 122 1815 3
103 122 1819 2
103 122 1874 1
103 122 1925 1
103 122 1940 1
103 122 1945 4
103 122 1956 2
103 128 2356 1
103 151 2356 1
103 175 2124 1
103 175 2126 2
103 193 2253 1
103 193 2255 1
103 193 2257 3
103 193 2269 3
103 193 2279 3
103 193 2284 1
103 193 2287 1
103 193 2290 1
103 241 2200 1
103 324 2115 3
103 324 2124 1
103 324 2126 2
103 324 2130 1
103 324 2132 5
103 324 2182 1
103 324 2184 1
103 324 2187 1
103 324 2204 1
103 324 2356 1
103 332 2355 1
103 366 2125 1
103 366 2127 1
103 366 2129 1
103 366 2132 1
103 378 1940 1
103 378 1949 1
103 383 1808 10
103 383 1819 1
103 383 1823 1
103 383 1921 1
103 383 1930 1
103 383 1948 2
103 440 2353 1
103 452 2508 1
103 466 1808 4
103 466 1826 1
103 466 1919 1
103 466 1930 1
103 466 1940 1
103 466 1942 2
103 466 1945 1
103 466 1949 1
103 466 2117 3
103 466 2121 1
103 466 2123 11
103 466 2136 1
103 466 2182 1
103 466 2187 1
103 466 2194 4
103 466 2219 1
103 466 2238 1
103 466 2273 2
103 466 2329 1
103 466 2334 1
103 466 2352 1
103 466 2354 1
103 466 2357 1
103 474 2270 1
103 474 2276 1
103 474 2341 1
103 474 2343 1
103 474 2350 1
103 486 2356 1
103 521 2765 1
103 545 2267 1
104 106 2502 1
104 110 1798 1
104 120 2516 1
104 123 2621 2
104 123 2629 3
104 123 2644 8
104 123 2658 1
104 131 2277 2
104 131 2289 2
104 134 2663 1
104 134 2705 1
104 143 1850 1
104 150 2617 3
104 150 2622 1
104 150 2658 1
104 163 2263 1
104 163 2265 2
104 223 2340 1
104 296 2233 1
104 343 2324 2
104 343 2327 1
104 343 2663 1
104 356 2664 1
104 358 2217 1
104 381 2265 1
104 385 2320 1
104 385 2322 4
104 385 2327 1
104 385 2330 4
104 385 2344 1
104 405 1894 1
104 405 1913 1
104 405 2119 1
104 405 2161 1
104 405 2205 1
104 405 2217 3
104 405 2222 1
104 405 2227 2
104 405 2246 1
104 405 2250 1
104 405 2253 4
104 405 2258 1
104 405 2260 1
104 405 2262 1
104 405 2273 23
104 405 2463 4
104 405 2613 2
104 409 1914 1
104 415 2307 3
104 415 2312 3
104 425 2295 2
104 432 2265 2
104 444 1950 1
104 445 1962 4
104 459 2275 2
104 459 2279 1
104 459 2282 1
104 459 2284 10
104 467 1895 2
104 467 1898 2
104 467 1902 1
104 467 1905 1
104 486 2018 1
104 486 2049 1
104 502 2780 1
104 506 2544 1
104 506 2550 1
104 506 2589 1
104 506 2595 1
104 506 2599 1
104 506 2604 1
104 506 2607 1
104 506 2611 1
104 508 1914 1
104 508 2235 2
104 508 2248 1
104 525 1850 1
104 543 2660 1
104 557 1929 1
104 575 2321 1
104 576 1897 1
104 576 1910 1
104 576 1922 1
104 576 1925 4
104 576 1943 1
104 577 1916 1
104 586 1913 1
104 587 1851 1
104 590 2108 1
104 600 2661 1
104 605 2286 1
104 610 2264 3
104 613 1896 1
105 108 2115 1
105 108 2158 1
105 108 2161 1
105 108 2175 1
105 108 2189 1
105 108 2196 2
105 108 2351 1
105 118 2666 2
105 122 2110 1
105 154 1953 1
105 163 2112 1
105 167 1776 1
105 175 1649 1
105 175 1657 4
105 175 1663 1
105 175 1666 4
105 175 1674 2
105 175 1679 1
105 175 1684 1
105 175 1686 6
105 175 1693 1
105 175 1709 2
105 175 1712 1
105 175 1714 1
105 175 1727 1
105 175 1745 1
105 175 1747 2
105 175 1756 1
105 175 1769 1
105 175 1772 1
105 175 1775 2
105 175 1781 1
105 175 2092 1
105 212 1832 1
105 212 1859 1
105 212 1865 2
105 212 1870 2
105 212 1878 1
105 212 1894 1
105 212 1897 1
105 223 2354 1
105 223 2357 1
105 231 2447 1
105 232 2497 1
105 232 2501 1
105 234 1973 3
105 234 2054 1
105 234 2089 1
105 234 2091 1
105 234 2095 1
105 243 2668 1
105 243 2714 3
105 243 2719 9
105 243 2730 3
105 243 2734 4
105 243 2751 1
105 267 1994 1
105 267 1998 1
105 267 2001 1
105 267 2005 1
105 267 2053 1
105 267 2055 1
105 267 2058 1
105 267 2092 1
105 276 2160 2
105 276 2177 1
105 276 2180 1
105 276 2196 1
105 318 2108 1
105 318 2110 1
105 326 2437 1
105 331 2173 1
105 334 1957 1
105 334 2503 1
105 351 2111 1
105 356 2111 1
105 387 2514 1
105 387 2611 2
105 387 2650 1
105 387 2652 1
105 387 2657 1
105 387 2667 1
105 404 2169 1
105 469 2198 1
105 470 1963 2
105 470 2059 1
105 470 2066 1
105 480 2503 1
105 487 2117 1
105 494 2508 1
105 494 2511 2
105 503 2360 1
105 515 1808 1
105 515 1811 1
105 536 2507 1
105 555 2355 3
105 555 2377 1
105 555 2380 2
105 555 2501 2
105 561 2362 1
105 561 2500 1
105 561 2502 1
105 580 2196 1
105 584 2353 1
105 584 2355 2
105 584 2358 1
105 605 2355 1
105 605 2384 1
105 605 2513 1
106 110 1981 1
106 121 1841 2
106 126 2147 2
106 126 2164 1
106 126 2170 5
106 126 2177 7
106 126 2186 3
106 126 2190 3
106 126 2194 2
106 132 1961 1
106 143 2064 1
106 149 2098 2
106 150 1957 1
106 154 2063 1
106 156 2740 1
106 167 2354 1
106 170 1631 2
106 170 1899 2
106 170 1905 1
106 173 1956 1
106 175 2123 1
106 175 2125 1
106 175 2129 1
106 181 1697 1
106 184 1699 1
106 184 1701 5
106 184 1708 1
106 184 1711 18
106 196 1695 1
106 197 1963 1
106 197 1976 2
106 197 1981 1
106 197 2000 1
106 197 2019 1
106 197 2081 1
106 205 2753 1
106 208 1689 1
106 208 1746 1
106 221 2115 1
106 221 2128 1
106 221 2134 1
106 221 2138 1
106 222 1823 1
106 222 2435 2
106 222 2442 1
106 222 2451 3
106 222 2455 7
106 222 2463 1
106 222 2479 1
106 222 2494 1
106 222 2499 2
106 226 1802 1
106 241 2716 2
106 241 2730 1
106 241 2732 2
106 241 2740 1
106 241 2744 3
106 248 1709 1
106 249 1695 1
106 249 2363 1
106 260 2142 1
106 312 2668 7
106 312 2676 2
106 312 2679 1
106 312 2681 5
106 312 2687 3
106 312 2691 22
106 312 2714 1
106 312 2716 3
106 312 2720 3
106 312 2725 2
106 312 2730 1
106 312 2734 5
106 312 2740 1
106 312 2742 1
106 312 2744 3
106 312 2750 3
106 312 2766 7
106 315 2019 1
106 315 2092 1
106 317 2715 3
106 317 2720 1
106 317 2722 1
106 317 2728 1
106 317 2730 1
106 317 2734 1
106 317 2740 3
106 317 2745 2
106 317 2750 2
106 317 2772 1
106 324 2123 1
106 324 2125 1
106 325 2358 1
106 328 2363 1
106 330 2355 2
106 330 2358 1
106 345 2104 1
106 346 2113 1
106 364 2048 1
106 371 1996 1
106 409 1965 2
106 411 2357 1
106 416 2355 1
106 449 2514 1
106 449 2536 1
106 449 2646 3
106 449 2654 2
106 449 2664 1
106 450 2118 1
106 451 2113 1
106 460 1966 1
106 464 1955 1
106 466 2117 1
106 466 2127 1
106 483 2107 3
106 489 2713 1
106 500 2353 1
106 506 2107 1
106 506 2354 1
106 507 2138 1
106 507 2142 3
106 516 1957 1
106 534 2093 1
106 540 2662 1
106 550 2095 1
106 559 2093 4
106 564 2357 1
106 574 1969 1
106 574 1971 1
106 600 2505 1
106 602 2250 1
106 602 2314 1
106 602 2317 1
106 602 2319 3
106 602 2326 6
106 604 1988 1
106 607 2155 3
106 607 2161 4
106 609 2716 1
106 609 2722 1
107 127 2122 8
107 127 2133 1
107 127 2135 2
107 127 2139 2
107 131 2354 1
107 156 2353 1
107 161 1984 4
107 161 1993 9
107 161 2003 2
107 161 2009 4
107 176 1807 1
107 176 2109 2
107 176 2112 1
107 178 2283 2
107 184 2364 1
107 184 2378 1
107 210 2275 1
107 210 2277 2
107 210 2357 1
107 211 2296 1
107 228 2688 3
107 228 2694 1
107 228 2701 1
107 228 2710 1
107 228 2714 9
107 228 2724 16
107 228 2741 5
107 228 2748 8
107 228 2757 3
107 228 2780 1
107 235 2376 5
107 235 2428 1
107 235 2460 1
107 235 2482 1
107 235 2503 1
107 242 2633 2
107 242 2636 1
107 242 2662 1
107 257 2300 1
107 258 2510 1
107 260 2307 1
107 266 1965 3
107 266 1969 1
107 266 1971 1
107 267 2204 6
107 267 2295 1
107 270 1955 1
107 275 2665 1
107 291 2204 1
107 291 2207 2
107 291 2289 1
107 296 2632 1
107 299 2021 1
107 299 2110 2
107 311 2664 1
107 311 2725 1
107 311 2728 1
107 311 2730 2
107 311 2739 1
107 311 2750 1
107 311 2753 1
107 311 2780 1
107 311 2783 1
107 313 2278 1
107 313 2300 1
107 317 2181 18
107 317 2298 1
107 317 2304 2
107 317 2351 1
107 322 2302 1
107 322 2310 1
107 322 2312 2
107 357 2502 1
107 359 2064 4
107 368 1814 1
107 368 1818 1
107 368 1831 2
107 368 1854 1
107 368 1860 1
107 368 1902 1
107 368 1911 1
107 368 1917 1
107 368 1927 4
107 371 2204 4
107 371 2274 1
107 371 2280 1
107 371 2308 1
107 399 1954 1
107 412 2282 1
107 414 2634 1
107 451 2282 1
107 451 2286 2
107 457 1749 1
107 481 2132 1
107 481 2138 1
107 483 2317 1
107 487 2203 1
107 487 2282 1
107 492 2027 2
107 493 2356 1
107 504 1955 1
107 504 1974 1
107 504 1976 1
107 504 1979 1
107 504 1981 2
107 504 1984 4
107 504 1990 17
107 504 2008 2
107 504 2011 3
107 504 2069 1
107 508 2507 1
107 521 2479 1
107 529 1719 2
107 529 1722 1
107 531 2151 1
107 532 1570 1
107 532 1591 1
107 532 1601 1
107 532 1603 1
107 532 1606 2
107 532 1730 1
107 532 1756 1
107 592 2299 1
107 603 2269 1
107 603 2294 1
107 607 2414 3
107 607 2418 2
107 607 2422 1
107 607 2424 1
107 607 2426 1
107 607 2436 1
108 111 2353 1
108 125 2128 1
108 136 2439 1
108 136 2667 12
108 136 2688 1
108 136 2697 1
108 143 1623 1
108 143 1663 2
108 143 1749 1
108 143 1756 2
108 143 1759 1
108 143 1771 1
108 193 2123 1
108 197 2353 1
108 206 2207 1
108 206 2331 2
108 206 2334 2
108 206 2338 2
108 215 1802 1
108 217 2107 1
108 251 2112 1
108 255 2353 1
108 276 2160 2
108 284 2186 1
108 296 2112 1
108 300 1802 1
108 314 2377 1
108 317 1803 1
108 317 2517 1
108 317 2523 1
108 317 2530 3
108 317 2535 1
108 317 2561 5
108 317 2572 1
108 317 2655 2
108 341 2659 1
108 343 2662 1
108 344 1683 1
108 344 1690 1
108 344 1693 1
108 344 1702 1
108 344 1704 1
108 344 1711 1
108 344 1720 3
108 394 1959 1
108 394 1962 1
108 394 2027 1
108 410 1830 1
108 410 1832 1
108 410 1918 1
108 410 1928 1
108 410 1932 1
108 410 1965 1
108 410 1967 3
108 410 1979 2
108 410 2008 1
108 410 2023 1
108 410 2026 2
108 410 2031 1
108 410 2062 2
108 410 2066 1
108 410 2068 1
108 410 2096 1
108 456 2683 1
108 459 2389 1
108 459 2399 1
108 459 2430 1
108 463 2377 1
108 472 1801 1
108 479 2506 1
108 510 2551 3
108 510 2560 1
108 526 2356 1
108 543 2662 1
108 552 2661 1
108 580 2119 1
108 580 2196 1
108 582 2353 1
108 593 2208 4
108 593 2213 1
108 593 2215 3
108 593 2219 18
108 593 2238 6
108 593 2245 2
108 593 2248 104
108 598 2660 1
108 614 2157 1
109 118 1617 1
109 118 1619 2
109 118 1747 2
109 119 2614 1
109 123 2264 1
109 123 2268 4
109 140 2309 1
109 143 2492 1
109 153 2414 1
109 153 2422 2
109 153 2446 1
109 153 2449 3
109 153 2457 4
109 153 2462 2
109 153 2485 1
109 153 2489 1
109 153 2494 1
109 153 2498 3
109 169 2545 1
109 173 2265 1
109 188 2502 1
109 196 2316 1
109 206 1604 1
109 231 1604 1
109 232 2320 1
109 251 2518 1
109 251 2537 1
109 251 2564 2
109 251 2576 1
109 251 2579 2
109 251 2601 1
109 251 2654 1
109 251 2656 3
109 256 2567 1
109 258 2322 1
109 262 2272 1
109 263 1607 1
109 263 1610 1
109 263 1612 1
109 263 1618 4
109 263 1633 2
109 263 1637 3
109 263 1666 1
109 263 1797 1
109 263 2733 1
109 263 2736 1
109 263 2746 1
109 263 2755 1
109 263 2775 1
109 265 2225 1
109 270 1983 1
109 270 2050 1
109 272 2277 1
109 283 1941 1
109 283 2289 1
109 298 1612 1
109 298 1651 1
109 298 2274 2
109 298 2360 1
109 298 2505 1
109 324 2108 1
109 348 2270 1
109 363 2361 1
109 363 2364 1
109 363 2379 1
109 364 1604 1
109 364 2425 1
109 364 2444 1
109 364 2475 1
109 364 2477 1
109 372 2240 1
109 377 2501 1
109 380 1829 1
109 381 2542 3
109 381 2639 1
109 381 2660 1
109 383 1910 1
109 383 2108 1
109 387 1963 1
109 387 2355 2
109 396 2342 1
109 396 2349 1
109 402 2113 1
109 402 2143 1
109 402 2233 1
109 411 2265 1
109 419 2224 1
109 431 2260 1
109 438 2273 1
109 438 2537 2
109 438 2540 1
109 442 2167 1
109 442 2241 1
109 442 2244 1
109 443 2316 1
109 444 1956 1
109 448 1948 1
109 451 2501 1
109 451 2766 1
109 451 2772 1
109 451 2776 5
109 465 1971 1
109 466 1916 1
109 477 2260 1
109 477 2546 1
109 495 2665 1
109 497 2502 1
109 524 1823 1
109 524 1938 1
109 526 2311 1
109 572 1902 1
109 572 1924 1
109 583 1953 1
109 584 2512 1
109 593 2609 1
109 608 1822 1
109 608 2209 1
109 608 2215 1
109 608 2248 1
109 608 2314 1
110 117 2484 1
110 117 2491 1
110 117 2494 3
110 117 2498 1
110 117 2500 5
110 143 2262 1
110 163 1626 1
110 163 1653 3
110 163 1669 1
110 163 1798 1
110 174 1987 2
110 177 2044 1
110 183 2343 1
110 184 2665 1
110 190 2115 3
110 190 2124 1
110 190 2128 2
110 190 2131 1
110 190 2136 1
110 190 2140 15
110 190 2159 1
110 190 2161 1
110 190 2167 3
110 190 2171 1
110 190 2173 18
110 190 2192 4
110 190 2198 1
110 190 2200 1
110 190 2203 5
110 190 2209 6
110 190 2216 14
110 190 2247 1
110 190 2253 2
110 190 2259 2
110 197 2283 1
110 197 2286 1
110 197 2359 1
110 242 1960 1
110 242 1962 1
110 242 1965 5
110 242 2072 1
110 242 2291 2
110 242 2295 1
110 242 2297 1
110 242 2307 1
110 242 2311 1
110 242 2314 1
110 242 2324 1
110 242 2507 1
110 242 2509 1
110 250 1984 2
110 250 1987 3
110 265 2273 1
110 265 2283 4
110 265 2622 8
110 265 2640 4
110 265 2646 2
110 268 2350 1
110 275 1666 1
110 296 1647 1
110 296 1655 2
110 296 1672 1
110 296 1677 2
110 296 1700 3
110 296 1704 2
110 296 1710 3
110 296 1718 3
110 296 1722 1
110 296 1730 1
110 296 1736 1
110 296 1739 1
110 296 1744 1
110 296 1746 5
110 296 1756 1
110 296 1759 1
110 296 1771 2
110 296 1785 3
110 296 1791 1
110 296 1795 2
110 296 2110 1
110 315 1964 5
110 315 1970 1
110 315 1980 1
110 315 1990 2
110 315 2061 1
110 315 2063 1
110 315 2065 1
110 315 2095 2
110 317 2659 1
110 345 2099 1
110 353 2104 2
110 363 2329 1
110 372 2026 1
110 372 2105 1
110 384 2484 2
110 412 2353 1
110 416 2661 1
110 418 2663 2
110 419 2662 2
110 421 2353 1
110 438 2120 6
110 438 2128 2
110 438 2133 1
110 438 2135 1
110 438 2140 1
110 438 2144 3
110 438 2151 1
110 438 2158 9
110 438 2169 1
110 438 2179 1
110 438 2208 1
110 438 2249 4
110 452 2288 1
110 460 2666 1
110 464 2265 1
110 467 2267 1
110 484 2270 2
110 484 2273 3
110 484 2508 1
110 484 2510 1
110 493 2000 1
110 497 2667 1
110 506 2034 1
110 506 2050 1
110 506 2062 1
110 506 2067 1
110 528 1985 1
110 536 2512 1
110 546 2112 1
110 547 2663 1
110 553 2717 2
110 553 2721 1
110 553 2749 2
110 559 1802 1
110 559 1957 1
110 565 2115 1
110 565 2127 1
110 565 2143 1
110 565 2167 1
110 565 2190 1
110 565 2209 1
110 565 2214 4
110 565 2220 1
110 565 2231 1
110 586 2679 1
110 586 2691 3
110 614 2397 1
110 614 2399 1
110 614 2404 4
110 614 2424 2
110 614 2428 1
110 614 2472 8
110 614 2481 1
110 614 2487 2
111 120 1940 1
111 122 1803 1
111 122 2259 1
111 129 2736 1
111 129 2743 1
111 129 2760 1
111 129 2762 1
111 129 2764 1
111 129 2766 1
111 129 2773 1
111 130 1899 1
111 130 1902 1
111 130 1920 2
111 130 1925 1
111 130 2262 1
111 130 2666 1
111 144 1960 3
111 144 2659 2
111 144 2662 1
111 146 2122 1
111 146 2134 2
111 146 2139 1
111 146 2141 3
111 146 2154 1
111 146 2159 2
111 146 2164 6
111 146 2173 1
111 146 2175 4
111 148 2271 1
111 148 2511 1
111 161 2398 1
111 161 2509 1
111 189 1926 1
111 189 1933 1
111 189 2518 1
111 189 2632 9
111 194 1802 1
111 196 2207 1
111 196 2209 1
111 197 2267 1
111 198 2247 1
111 219 2262 2
111 219 2268 1
111 219 2270 1
111 219 2353 1
111 219 2356 1
111 219 2358 1
111 219 2360 1
111 221 1814 6
111 236 2392 1
111 237 2362 1
111 259 2363 1
111 259 2504 1
111 259 2507 1
111 265 2280 1
111 266 1959 1
111 278 2358 1
111 289 2273 1
111 303 1623 1
111 303 1625 1
111 303 1630 1
111 303 1632 1
111 303 1651 2
111 303 1654 1
111 303 1672 8
111 303 1683 1
111 303 1688 5
111 303 1697 2
111 303 1701 5
111 303 1715 1
111 303 1733 1
111 303 1738 1
111 303 1740 2
111 303 1743 7
111 303 1796 1
111 303 1799 1
111 303 1801 1
111 309 2074 2
111 309 2082 1
111 345 2659 1
111 346 1961 1
111 351 1813 1
111 351 1815 1
111 351 1897 1
111 351 1900 1
111 351 1902 1
111 351 1909 1
111 351 1911 1
111 351 1928 1
111 365 2484 1
111 383 2269 1
111 402 2280 1
111 433 2670 1
111 436 2272 1
111 436 2274 1
111 441 2111 1
111 472 1954 1
111 472 2659 4
111 524 1803 1
111 532 2508 1
111 564 1957 1
111 593 2110 1
111 599 2265 1
111 609 1812 1
111 609 1836 1
111 609 1885 2
111 609 1914 3
111 609 1918 1
111 609 1922 1
111 609 1926 1
111 609 1930 1
111 609 1932 1
111 618 1707 1
111 618 1710 1
113 118 2149 1
113 118 2155 1
113 124 2139 1
113 128 2318 1
113 131 2664 1
113 149 2159 3
113 151 2356 1
113 151 2642 1
113 161 2034 1
113 162 2713 2
113 162 2774 1
113 187 1805 1
113 187 2202 1
113 187 2721 1
113 199 2516 1
113 202 2710 1
113 218 1617 6
113 218 1624 2
113 218 2664 2
113 221 2162 1
113 225 1805 1
113 236 2752 1
113 240 2554 1
113 240 2641 1
113 240 2740 1
113 259 1958 1
113 259 2160 2
113 259 2206 1
113 263 2145 3
113 263 2149 2
113 263 2155 1
113 263 2159 1
113 263 2516 1
113 266 1970 3
113 295 1983 1
113 295 1994 2
113 295 1998 2
113 295 2001 1
113 295 2004 4
113 295 2009 3
113 295 2013 1
113 295 2015 1
113 295 2017 2
113 295 2020 2
113 295 2026 3
113 295 2166 4
113 295 2171 9
113 295 2181 1
113 295 2667 1
113 295 2713 1
113 295 2722 1
113 295 2746 1
113 295 2763 1
113 295 2767 2
113 295 2772 1
113 295 2774 1
113 300 2137 1
113 319 2209 4
113 319 2221 1
113 319 2231 1
113 336 1940 1
113 337 2359 1
113 346 2176 1
113 346 2202 1
113 359 2032 1
113 359 2517 1
113 362 2664 1
113 384 2358 1
113 404 2116 1
113 406 1961 1
113 435 1591 4
113 435 1602 4
113 435 1615 2
113 447 2513 2
113 451 2511 1
113 483 2512 1
113 490 2665 1
113 492 1601 1
113 492 2726 1
113 505 2665 1
113 519 2110 2
113 529 2672 1
113 531 2120 1
113 534 2143 1
113 550 2156 1
113 550 2511 1
113 568 2722 1
113 572 2004 1
113 572 2007 1
113 581 2208 5
113 581 2215 3
113 591 2355 1
113 596 2356 1
113 609 2481 1
113 609 2486 1
113 609 2490 1
113 609 2493 3
114 126 2530 1
114 126 2532 1
114 126 2541 1
114 142 2509 1
114 168 1979 1
114 193 1630 1
114 193 1652 3
114 193 1658 1
114 193 1663 1
114 193 1666 1
114 193 1668 1
114 193 1671 2
114 193 1674 2
114 193 1677 3
114 193 1681 1
114 193 1683 1
114 193 1685 7
114 193 1696 6
114 193 1704 1
114 193 1710 3
114 193 1719 1
114 193 1721 2
114 193 1724 1
114 193 1727 2
114 193 1735 1
114 193 1751 3
114 193 1756 1
114 193 1763 1
114 193 1766 1
114 193 1774 1
114 193 1777 1
114 193 1784 2
114 193 1788 2
114 193 1791 1
114 193 1793 1
114 193 1800 1
114 193 2501 1
114 193 2504 1
114 211 2620 1
114 261 2006 1
114 261 2012 1
114 261 2015 1
114 261 2049 1
114 261 2056 1
114 261 2074 1
114 261 2076 2
114 261 2082 1
114 261 2087 3
114 261 2091 2
114 262 1817 1
114 275 2357 3
114 275 2420 1
114 289 1813 2
114 321 2155 1
114 321 2189 1
114 321 2192 1
114 321 2199 1
114 321 2205 1
114 321 2213 1
114 321 2498 2
114 321 2501 1
114 321 2504 2
114 321 2531 1
114 322 2657 1
114 324 2108 1
114 331 1803 1
114 358 2093 1
114 358 2105 1
114 368 2509 1
114 383 2666 1
114 387 1956 1
114 387 1959 1
114 387 2513 1
114 393 1822 1
114 393 1953 2
114 393 1956 1
114 393 2214 1
114 393 2507 1
114 393 2509 2
114 393 2534 1
114 393 2539 2
114 393 2542 1
114 393 2544 13
114 393 2559 1
114 393 2563 1
114 393 2565 8
114 393 2577 1
114 393 2579 3
114 393 2583 2
114 393 2586 1
114 393 2589 2
114 393 2600 6
114 393 2607 12
114 393 2625 1
114 393 2627 11
114 393 2639 8
114 393 2650 3
114 393 2654 1
114 393 2667 2
114 410 1629 1
114 410 1632 1
114 410 1636 2
114 410 1642 1
114 410 1644 3
114 410 1649 1
114 410 1651 1
114 410 1653 1
114 410 1659 2
114 410 1665 1
114 410 1671 1
114 410 1674 1
114 410 1680 1
114 410 1687 1
114 410 1692 1
114 410 1696 1
114 410 1707 2
114 410 1711 1
114 410 1718 1
114 410 1721 1
114 410 1728 1
114 410 1730 1
114 410 1732 2
114 410 1735 1
114 410 1753 1
114 410 1782 1
114 410 1787 1
114 410 1789 1
114 412 2162 1
114 440 2486 1
114 456 2623 1
114 456 2635 2
114 456 2638 1
114 456 2640 1
114 459 1801 1
114 527 2395 2
114 527 2398 1
114 527 2436 1
114 527 2498 2
114 540 2175 1
114 548 2706 1
114 548 2718 1
114 548 2742 1
114 548 2765 1
114 565 1966 1
114 590 2213 1
114 612 2509 1
115 136 1957 1
115 137 2666 1
115 137 2782 1
115 169 2666 1
115 189 2668 1
115 193 2159 1
115 230 2163 1
115 259 1808 1
115 272 2517 1
115 272 2529 1
115 272 2558 2
115 272 2561 2
115 272 2566 39
115 272 2606 1
115 272 2612 1
115 272 2617 1
115 272 2628 1
115 272 2632 2
115 272 2639 1
115 272 2642 1
115 282 2669 1
115 284 2116 1
115 286 1790 4
115 292 2156 2
115 292 2160 1
115 293 1699 1
115 293 1790 1
115 293 1794 1
115 302 2662 1
115 309 2506 2
115 312 2193 1
115 312 2195 1
115 312 2197 1
115 312 2203 2
115 312 2229 1
115 312 2355 1
115 322 2354 1
115 325 1787 4
115 325 1792 1
115 336 1762 1
115 337 2382 2
115 368 2380 1
115 376 2117 1
115 376 2228 1
115 376 2299 1
115 376 2305 1
115 450 2157 1
115 456 1957 1
115 504 2667 1
115 554 2358 1
115 562 2133 1
115 575 1793 1
115 610 1799 1
116 123 1905 2
116 123 2329 1
116 128 1899 1
116 141 2352 1
116 141 2660 1
116 154 2315 1
116 176 1798 1
116 194 1904 1
116 194 1929 1
116 194 1932 1
116 194 1952 1
116 204 2587 1
116 218 2664 1
116 229 1588 1
116 229 1607 2
116 229 1611 3
116 229 1617 1
116 229 1619 8
116 229 1628 3
116 229 1633 6
116 229 1640 11
116 229 1652 4
116 229 1658 21
116 229 1687 2
116 229 1742 1
116 229 1745 1
116 229 1779 1
116 229 2245 1
116 237 2670 1
116 243 2114 1
116 283 2509 1
116 285 1956 1
116 285 2361 1
116 294 1955 1
116 302 2777 4
116 305 2028 1
116 305 2030 1
116 305 2034 1
116 305 2049 2
116 305 2053 2
116 305 2059 3
116 305 2072 1
116 305 2078 6
116 305 2221 1
116 307 2660 2
116 307 2664 1
116 325 2272 1
116 325 2329 1
116 325 2352 1
116 360 2562 1
116 365 2601 1
116 365 2606 1
116 365 2616 1
116 368 2663 1
116 389 2110 1
116 429 2221 1
116 448 1643 1
116 457 1799 1
116 461 2318 2
116 461 2344 2
116 462 2191 1
116 469 2783 1
116 490 1908 1
116 490 2259 1
116 490 2775 1
116 492 2509 1
116 505 2664 1
116 516 1827 1
116 532 2773 1
116 553 2123 1
116 553 2125 2
116 564 1688 2
116 564 1742 1
116 564 1767 1
116 571 2669 1
116 575 1803 1
116 581 2385 1
116 581 2413 1
116 581 2487 5
116 581 2498 1
116 582 2137 2
116 582 2241 3
116 594 1899 1
117 130 2106 1
117 151 2009 1
117 151 2023 1
117 162 2511 1
117 171 2135 1
117 188 2355 2
117 191 1592 2
117 191 1660 4
117 191 1668 2
117 191 1671 1
117 191 1673 1
117 191 1696 1
117 191 1703 1
117 191 1739 1
117 191 1769 1
117 197 2508 1
117 226 2007 1
117 226 2021 1
117 226 2027 2
117 226 2034 1
117 226 2076 1
117 226 2098 5
117 242 2363 1
117 270 2668 11
117 270 2680 1
117 270 2683 2
117 270 2689 50
117 270 2756 13
117 316 1831 1
117 316 1834 1
117 316 1890 1
117 329 1636 1
117 343 1799 1
117 358 1801 1
117 359 2116 1
117 421 2679 1
117 421 2685 2
117 421 2688 1
117 427 1805 1
117 428 2110 1
117 433 2511 1
117 447 1828 1
117 463 1982 1
117 463 2108 1
117 464 2106 1
117 550 2359 1
117 563 1807 1
118 215 2348 1
118 235 2708 4
118 235 2713 1
118 235 2735 2
118 240 1955 1
118 240 2179 1
118 240 2183 1
118 240 2185 2
118 243 2668 1
118 243 2707 1
118 243 2710 1
118 258 2664 1
118 263 1609 2
118 263 1612 1
118 263 1618 2
118 263 1621 1
118 263 1802 1
118 263 2151 1
118 298 1615 1
118 298 1633 1
118 306 1801 1
118 311 2206 1
118 356 2123 1
118 356 2288 1
118 358 1962 1
118 358 2078 1
118 358 2673 2
118 358 2680 1
118 358 2706 8
118 358 2715 4
118 358 2728 2
118 358 2745 4
118 358 2750 2
118 358 2769 1
118 358 2771 1
118 358 2774 2
118 358 2778 1
118 394 2527 3
118 394 2533 6
118 394 2585 3
118 394 2592 2
118 394 2596 2
118 394 2637 3
118 394 2641 1
118 394 2648 1
118 394 2656 1
118 422 2254 1
118 491 2762 1
118 495 2244 1
118 534 2206 1
118 565 1961 1
118 580 2320 1
118 584 2515 1
118 601 2505 1
118 604 1812 1
119 124 1955 1
119 154 1956 1
119 159 2271 1
119 162 2340 1
119 162 2348 1
119 181 2719 1
119 181 2729 1
119 181 2779 1
119 189 2285 1
119 190 2437 1
119 190 2443 1
119 190 2471 1
119 197 2661 1
119 201 2663 1
119 201 2689 1
119 207 1807 1
119 217 1632 1
119 232 1958 1
119 252 2270 1
119 256 1972 4
119 256 2014 2
119 256 2626 3
119 256 2636 1
119 261 1630 1
119 261 1633 3
119 261 1648 3
119 261 1692 2
119 261 1719 1
119 261 1728 2
119 261 1736 2
119 261 1740 1
119 261 1747 2
119 261 1756 1
119 261 2112 1
119 261 2115 2
119 279 1632 1
119 281 2120 1
119 281 2142 1
119 281 2144 1
119 281 2779 1
119 301 2683 93
119 301 2779 1
119 345 1956 1
119 361 2663 1
119 366 1778 1
119 366 1798 1
119 366 2689 1
119 367 2350 1
119 380 1617 1
119 385 2669 1
119 394 1630 1
119 427 2700 2
119 427 2703 1
119 427 2709 2
119 427 2712 1
119 427 2718 1
119 427 2726 1
119 427 2730 1
119 427 2737 1
119 429 2712 1
119 429 2728 1
119 429 2730 2
119 442 1813 1
119 442 1815 1
119 442 2697 1
119 442 2745 1
119 442 2756 5
119 442 2766 1
119 442 2769 2
119 444 2661 1
119 452 2695 1
119 452 2765 1
119 462 2742 1
119 462 2774 1
119 466 1612 1
119 466 1799 1
119 473 2398 2
119 473 2423 1
119 473 2437 1
119 473 2440 2
119 473 2443 1
119 473 2465 1
119 473 2628 1
119 474 2770 1
119 477 2545 2
119 477 2729 1
119 491 2512 1
119 497 1629 4
119 499 2538 1
119 499 2558 3
119 499 2573 2
119 499 2577 1
119 499 2605 2
119 499 2622 1
119 499 2647 3
119 499 2651 3
119 499 2655 1
119 503 1681 2
119 503 1762 2
119 503 1778 1
119 508 2664 1
119 512 1629 3
119 516 2290 1
119 523 1815 1
119 523 2774 1
119 524 2689 1
119 524 2710 1
119 524 2713 1
119 524 2717 1
119 524 2759 1
119 524 2774 1
119 527 2507 1
119 536 2688 1
119 536 2697 1
119 543 2429 1
119 543 2441 1
119 543 2447 1
119 543 2483 1
119 543 2491 1
119 543 2496 1
119 545 1619 1
119 580 2517 1
119 584 2628 1
119 584 2640 2
119 593 2614 1
119 596 1632 1
119 596 1651 1
119 596 1687 1
119 596 1773 1
119 596 1777 2
119 596 1791 1
119 598 2700 1
119 604 1646 1
119 604 1656 1
119 604 1663 1
119 604 1711 1
119 604 1713 3
119 604 1739 3
119 604 1748 1
119 604 1754 2
119 604 1757 1
119 604 1760 2
119 604 1768 1
119 604 1771 3
119 604 1786 1
119 609 2509 1
119 611 1631 1
119 614 1632 1
120 124 2610 1
120 130 1821 1
120 130 1829 1
120 134 1965 1
120 134 2515 1
120 134 2549 1
120 134 2551 3
120 134 2573 2
120 134 2578 9
120 134 2595 1
120 134 2597 1
120 134 2599 2
120 134 2603 1
120 134 2605 1
120 134 2616 1
120 142 2152 1
120 150 2542 1
120 150 2556 1
120 150 2575 1
120 150 2577 1
120 175 2743 2
120 181 2165 1
120 187 1965 2
120 187 1969 1
120 187 1971 2
120 187 1976 1
120 187 1979 2
120 187 1982 2
120 187 1985 48
120 187 2049 1
120 187 2061 1
120 187 2072 1
120 187 2074 14
120 187 2089 3
120 187 2093 1
120 187 2099 1
120 187 2101 1
120 187 2105 2
120 187 2108 1
120 197 2355 1
120 204 2141 1
120 210 2783 1
120 223 2103 1
120 241 1804 1
120 246 2240 1
120 246 2247 1
120 246 2250 1
120 246 2255 1
120 262 1831 1
120 283 1866 1
120 283 1906 2
120 283 1910 1
120 283 1918 1
120 283 1922 1
120 283 1924 1
120 283 1933 1
120 302 2102 1
120 327 2152 1
120 329 2042 1
120 333 2191 1
120 343 2358 1
120 358 2372 1
120 374 2350 1
120 386 2529 2
120 386 2538 2
120 386 2541 3
120 386 2586 1
120 386 2604 2
120 414 2372 1
120 416 2355 1
120 456 2436 1
120 466 1806 1
120 506 2356 1
120 506 2746 1
120 517 1812 1
120 517 1816 1
120 517 1942 1
120 534 2138 1
120 550 1958 1
120 550 2363 1
120 550 2366 1
120 550 2461 1
120 550 2467 1
120 582 2355 1
120 595 2355 1
120 600 2613 1
120 604 2740 1
120 608 2667 1
120 608 2764 1
120 608 2766 2
120 608 2769 1
120 608 2773 6
121 123 2079 1
121 124 1955 1
121 125 2378 1
121 125 2657 1
121 130 2139 1
121 130 2200 1
121 131 1695 1
121 131 2293 1
121 132 1695 1
121 144 2415 1
121 148 2412 4
121 148 2437 3
121 148 2446 2
121 148 2449 1
121 148 2463 1
121 148 2465 1
121 148 2469 1
121 148 2473 1
121 148 2484 2
121 153 2590 1
121 159 2381 1
121 170 1899 7
121 170 2116 1
121 172 1679 1
121 172 1759 1
121 172 1763 1
121 172 1766 1
121 172 1784 1
121 172 1788 1
121 172 1791 5
121 172 1797 1
121 172 1814 1
121 172 1829 6
121 172 1896 1
121 172 1958 1
121 181 1717 4
121 181 1726 1
121 181 1728 1
121 187 2666 1
121 196 2109 1
121 196 2253 1
121 196 2255 2
121 196 2781 1
121 198 2234 1
121 201 1835 1
121 202 2656 1
121 205 2356 1
121 205 2440 1
121 205 2475 1
121 205 2484 1
121 207 2371 1
121 208 2195 1
121 222 1757 1
121 222 1774 1
121 222 1878 1
121 223 2106 1
121 223 2261 1
121 223 2427 1
121 223 2486 1
121 226 1804 1
121 226 1806 2
121 226 1958 1
121 226 1960 1
121 226 2506 1
121 226 2511 3
121 232 2411 2
121 232 2655 1
121 252 2274 2
121 252 2277 2
121 252 2281 1
121 252 2286 3
121 252 2290 2
121 252 2294 1
121 252 2296 2
121 252 2299 1
121 252 2301 1
121 252 2304 1
121 252 2314 3
121 252 2320 2
121 252 2325 3
121 252 2329 1
121 252 2332 1
121 252 2334 1
121 252 2339 1
121 252 2349 1
121 252 2512 1
121 265 2329 1
121 281 1954 1
121 298 2529 1
121 298 2560 1
121 298 2571 1
121 298 2578 1
121 298 2590 2
121 298 2622 1
121 298 2637 1
121 298 2640 1
121 298 2642 2
121 298 2646 2
121 300 1802 1
121 316 2358 1
121 316 2507 1
121 316 2511 1
121 316 2654 1
121 316 2663 1
121 349 2381 1
121 349 2410 3
121 349 2448 1
121 355 1802 1
121 358 1960 1
121 372 2324 1
121 387 2120 7
121 387 2133 1
121 387 2137 3
121 387 2147 3
121 387 2172 5
121 387 2183 1
121 387 2186 1
121 387 2192 2
121 387 2205 1
121 387 2211 1
121 387 2235 2
121 387 2239 1
121 387 2250 1
121 387 2257 1
121 392 2507 1
121 396 2348 1
121 411 2355 1
121 426 2507 1
121 437 2504 1
121 446 2412 1
121 446 2414 1
121 453 2351 1
121 476 2677 2
121 476 2695 2
121 476 2700 2
121 476 2736 1
121 476 2745 3
121 504 2410 1
121 515 1956 1
121 533 2158 1
121 533 2261 1
121 548 2143 1
121 561 2519 1
121 562 2670 4
121 562 2681 2
121 562 2686 1
121 562 2692 1
121 562 2716 2
121 562 2719 2
121 562 2725 1
121 562 2733 5
121 574 2291 1
121 585 2658 1
121 609 2111 2
121 609 2513 1
121 609 2661 2
122 148 2663 1
122 149 2659 1
122 156 2661 1
122 159 1799 1
122 163 2268 1
122 173 2002 3
122 173 2006 6
122 173 2014 7
122 173 2022 5
122 173 2032 2
122 173 2043 1
122 173 2046 1
122 173 2050 3
122 173 2077 1
122 173 2086 5
122 173 2101 1
122 173 2104 3
122 173 2670 1
122 173 2779 1
122 192 2505 1
122 195 2268 1
122 195 2310 1
122 195 2327 1
122 195 2333 2
122 203 2353 1
122 215 1806 1
122 241 2002 1
122 242 2265 1
122 260 2669 1
122 272 2112 1
122 272 2268 2
122 272 2293 2
122 272 2296 1
122 272 2341 1
122 272 2347 1
122 282 1618 1
122 301 2663 1
122 304 2270 1
122 312 1967 1
122 312 2005 1
122 312 2007 3
122 312 2046 1
122 312 2087 3
122 312 2512 2
122 312 2516 1
122 316 2780 1
122 323 2360 1
122 323 2367 16
122 323 2399 1
122 323 2418 1
122 323 2420 15
122 323 2438 14
122 323 2453 6
122 323 2460 1
122 323 2462 2
122 323 2465 1
122 323 2481 1
122 323 2484 2
122 323 2487 1
122 323 2489 7
122 323 2497 1
122 323 2504 1
122 361 2008 1
122 375 2000 2
122 375 2105 1
122 378 1806 1
122 378 1813 4
122 378 1941 2
122 378 1945 1
122 383 1807 1
122 383 1813 1
122 383 1815 1
122 383 1822 2
122 383 1827 1
122 383 1830 1
122 383 1832 1
122 383 1834 1
122 383 1836 1
122 383 1935 1
122 383 1937 1
122 383 1946 2
122 383 1957 1
122 383 2293 1
122 410 2282 1
122 435 1783 1
122 435 1787 1
122 435 1789 1
122 435 1792 1
122 446 1971 1
122 466 1807 2
122 466 1810 1
122 466 1815 2
122 466 1819 1
122 466 1825 1
122 466 1834 2
122 466 1841 1
122 466 1843 1
122 466 1923 1
122 466 1926 1
122 466 1931 2
122 466 1947 1
122 466 1949 1
122 466 1953 1
122 466 1957 3
122 466 1962 1
122 481 1743 1
122 497 2110 1
122 503 2664 1
122 509 2670 1
122 531 2663 1
122 533 2111 1
122 533 2113 1
122 533 2115 1
122 533 2117 1
122 533 2238 3
122 548 2142 1
122 554 2662 1
122 564 2114 1
122 579 2351 1
122 604 2173 1
122 604 2184 1
123 128 1837 1
123 128 1863 1
123 128 1907 1
123 128 1937 1
123 130 2361 1
123 150 2623 10
123 150 2634 12
123 150 2653 3
123 150 2658 1
123 150 2673 2
123 150 2680 1
123 150 2695 3
123 150 2699 1
123 150 2708 1
123 150 2711 1
123 159 2285 1
123 170 2428 1
123 285 2182 1
123 285 2195 1
123 286 2351 1
123 302 2078 1
123 307 2504 1
123 307 2511 2
123 325 1902 1
123 325 2343 2
123 325 2348 3
123 342 1836 2
123 342 1866 2
123 342 1901 1
123 342 1908 1
123 342 1911 1
123 342 1918 1
123 342 1927 1
123 342 1931 1
123 342 1934 1
123 342 1937 1
123 342 1945 1
123 361 2151 2
123 380 2272 1
123 402 2291 1
123 412 2504 1
123 412 2519 1
123 412 2589 1
123 412 2659 1
123 417 2290 1
123 428 2511 1
123 461 1961 1
123 461 1963 2
123 461 2206 1
123 461 2255 1
123 461 2328 3
123 461 2335 3
123 461 2340 1
123 461 2342 9
123 490 2278 1
123 490 2282 1
123 490 2285 1
123 490 2304 1
123 498 2351 1
123 503 2176 2
123 503 2662 1
123 503 2665 2
123 505 1811 1
123 505 1863 1
123 505 1907 1
123 505 1924 1
123 508 2713 1
123 516 2110 1
123 529 1930 1
123 540 2354 1
123 546 2643 1
123 546 2655 1
123 546 2657 1
123 546 2670 1
123 552 2646 1
123 552 2674 1
123 552 2691 1
123 562 1693 106
123 575 1796 1
123 576 1802 1
123 581 2151 1
124 128 2474 1
124 128 2476 2
124 128 2483 1
124 128 2496 1
124 128 2501 1
124 142 1777 5
124 142 1784 2
124 142 1787 5
124 142 1793 6
124 142 2176 1
124 143 1968 1
124 146 1961 3
124 146 2100 1
124 149 2203 1
124 149 2218 1
124 149 2230 1
124 149 2258 1
124 149 2283 1
124 149 2296 1
124 152 1842 2
124 152 1846 1
124 152 1869 1
124 152 1875 1
124 152 1893 1
124 152 1914 1
124 152 1918 3
124 152 1935 1
124 152 1949 2
124 152 1952 1
124 166 1806 1
124 175 2522 1
124 175 2547 1
124 175 2591 1
124 175 2756 1
124 175 2759 1
124 175 2762 2
124 175 2767 2
124 175 2771 1
124 175 2774 1
124 175 2777 2
124 176 1961 1
124 176 1963 1
124 176 2091 3
124 176 2097 3
124 177 2101 2
124 194 1585 9
124 194 1595 7
124 194 1603 11
124 194 1616 15
124 194 1632 38
124 194 1671 4
124 194 1676 21
124 194 1698 11
124 194 1710 10
124 194 1721 1
124 194 1723 1
124 194 1725 13
124 194 1739 4
124 194 1744 9
124 194 1754 17
124 194 1772 4
124 205 2152 1
124 205 2176 1
124 225 1963 1
124 225 2092 3
124 225 2097 1
124 250 1963 2
124 250 2094 4
124 250 2099 1
124 251 2126 1
124 251 2144 1
124 273 1974 1
124 273 1982 1
124 273 1985 1
124 273 2027 1
124 273 2090 1
124 327 1777 1
124 327 1790 1
124 327 2117 1
124 327 2120 1
124 327 2123 1
124 327 2134 1
124 327 2136 3
124 327 2146 1
124 327 2148 4
124 327 2177 3
124 327 2189 1
124 343 2693 1
124 343 2779 1
124 345 1957 1
124 360 1743 1
124 362 1972 1
124 362 2175 1
124 370 1983 7
124 372 2618 1
124 372 2639 4
124 372 2644 1
124 372 2653 1
124 372 2666 1
124 372 2676 1
124 372 2678 1
124 372 2680 1
124 372 2702 1
124 372 2707 2
124 372 2710 1
124 372 2745 1
124 372 2751 1
124 372 2754 1
124 372 2760 1
124 372 2774 1
124 376 1806 1
124 386 2627 1
124 386 2640 1
124 386 2647 1
124 386 2650 1
124 386 2686 1
124 386 2739 1
124 409 2101 2
124 439 1800 1
124 455 2453 1
124 455 2456 2
124 455 2459 3
124 455 2466 1
124 457 1966 1
124 457 1968 2
124 457 1972 2
124 457 2298 1
124 485 1803 1
124 487 2663 1
124 487 2665 2
124 493 1959 1
124 502 2201 1
124 503 2740 1
124 503 2747 1
124 503 2751 1
124 503 2757 1
124 503 2759 2
124 503 2766 1
124 503 2770 1
124 503 2772 1
124 503 2775 1
124 503 2777 1
124 506 2746 1
124 514 2766 1
124 522 1802 1
124 528 1971 1
124 531 2133 1
124 532 2271 1
124 546 2546 2
124 546 2603 1
124 546 2741 1
124 550 2106 1
124 604 2096 5
124 608 2538 1
124 608 2562 1
124 608 2740 1
125 126 2083 1
125 126 2095 2
125 131 2656 1
125 150 2121 1
125 153 2546 3
125 153 2557 1
125 153 2559 1
125 153 2598 1
125 174 2229 1
125 174 2244 1
125 175 2164 1
125 184 1956 1
125 193 2124 2
125 223 2378 1
125 228 1964 1
125 228 1997 2
125 228 2065 1
125 228 2068 1
125 228 2080 2
125 232 2382 1
125 235 2151 1
125 246 2109 2
125 248 2297 1
125 249 1870 1
125 249 1953 1
125 249 1956 1
125 264 2103 1
125 274 2370 1
125 275 2709 1
125 275 2773 1
125 275 2776 1
125 296 2457 1
125 311 2228 1
125 311 2290 1
125 311 2661 1
125 321 2122 1
125 321 2128 1
125 321 2130 5
125 321 2138 1
125 324 1624 3
125 324 1628 1
125 324 1632 1
125 324 1749 9
125 324 1759 1
125 324 1763 2
125 324 1770 2
125 324 1778 3
125 324 1989 2
125 324 2090 1
125 324 2095 2
125 324 2099 2
125 324 2102 1
125 326 2377 1
125 330 1959 1
125 330 2228 1
125 330 2231 1
125 330 2245 1
125 330 2247 1
125 330 2351 1
125 334 2362 1
125 334 2381 1
125 334 2500 1
125 336 2639 1
125 336 2652 2
125 344 1948 1
125 344 2030 1
125 344 2057 2
125 344 2656 1
125 344 2682 1
125 344 2688 2
125 344 2709 5
125 344 2715 1
125 344 2723 1
125 344 2730 8
125 344 2741 2
125 344 2748 3
125 344 2752 1
125 344 2771 2
125 346 2149 2
125 355 2708 1
125 356 2261 1
125 356 2263 2
125 356 2266 1
125 356 2289 1
125 356 2303 1
125 356 2319 2
125 356 2322 2
125 356 2326 1
125 357 1631 3
125 357 1639 3
125 357 1813 9
125 357 1830 5
125 357 1836 1
125 357 1838 2
125 357 1841 6
125 357 1849 3
125 357 1854 1
125 357 1857 2
125 357 1860 4
125 357 1873 1
125 357 1876 1
125 357 1881 3
125 357 1888 1
125 357 1890 4
125 357 1896 3
125 357 1900 7
125 357 1912 2
125 357 1921 3
125 357 1925 2
125 357 1936 2
125 357 1943 1
125 357 1945 2
125 357 1951 1
125 357 1965 6
125 357 1972 1
125 357 1977 1
125 357 1980 2
125 357 2028 1
125 357 2036 1
125 357 2039 2
125 357 2042 2
125 357 2056 1
125 357 2060 1
125 357 2062 1
125 391 2435 2
125 391 2478 1
125 393 2116 1
125 393 2129 1
125 393 2134 1
125 393 2166 1
125 393 2179 1
125 393 2189 1
125 393 2194 3
125 404 1808 2
125 404 2021 2
125 404 2026 2
125 404 2029 1
125 404 2037 2
125 404 2046 1
125 404 2072 2
125 404 2078 2
125 404 2090 1
125 404 2093 1
125 410 2409 1
125 410 2435 1
125 422 2203 1
125 422 2210 1
125 422 2214 7
125 422 2288 1
125 432 2668 2
125 432 2779 1
125 433 2343 1
125 437 2096 1
125 437 2100 1
125 437 2411 1
125 437 2427 1
125 437 2435 2
125 443 2362 1
125 443 2437 1
125 443 2442 1
125 443 2497 1
125 466 2679 2
125 466 2683 2
125 471 2476 1
125 472 2200 1
125 477 2376 1
125 495 2237 1
125 503 2498 1
125 507 2229 1
125 515 2508 1
125 534 2201 1
125 534 2229 1
125 536 2107 1
125 537 2161 1
125 537 2708 1
125 538 2210 16
125 540 2097 1
125 540 2270 1
125 540 2273 2
125 540 2277 1
125 540 2279 1
125 540 2281 1
125 541 2091 1
125 546 2342 1
125 561 2503 1
125 580 1872 1
125 580 2082 1
125 580 2154 2
125 580 2267 1
125 580 2289 1
125 580 2342 1
125 580 2350 1
125 588 2408 1
125 588 2410 1
125 593 2083 1
125 605 2362 1
125 605 2364 1
125 605 2416 1
125 605 2452 1
125 606 2311 1
125 606 2372 1
125 606 2380 3
125 614 2078 1
125 615 2352 1
126 153 2092 1
126 154 2520 1
126 154 2548 1
126 154 2617 2
126 157 2440 1
126 160 1803 1
126 172 2655 1
126 174 1800 1
126 174 2203 1
126 187 2119 1
126 188 2551 2
126 208 2515 1
126 211 2655 1
126 211 2657 3
126 261 2758 1
126 263 2474 1
126 263 2481 2
126 265 1963 1
126 265 2079 1
126 265 2086 1
126 265 2088 2
126 265 2102 1
126 321 2531 1
126 324 1970 1
126 324 1972 1
126 324 1978 1
126 324 1980 4
126 324 1985 1
126 324 1988 1
126 324 1990 1
126 324 2093 1
126 324 2095 1
126 324 2103 2
126 331 2210 1
126 331 2219 5
126 332 2221 3
126 357 2096 1
126 369 2753 1
126 377 1799 1
126 393 2543 1
126 393 2624 1
126 396 2656 1
126 404 1813 1
126 404 1818 1
126 404 1822 1
126 404 1832 1
126 404 1855 2
126 404 1864 1
126 404 1877 1
126 404 1879 1
126 404 1887 1
126 404 1900 1
126 404 1907 1
126 404 1917 2
126 404 1921 1
126 404 1923 1
126 404 1925 1
126 404 1943 1
126 404 1950 1
126 404 1996 1
126 404 2491 1
126 404 2635 1
126 404 2641 1
126 404 2644 1
126 410 2616 1
126 410 2618 1
126 426 2107 1
126 430 2518 1
126 430 2520 1
126 430 2523 2
126 430 2526 1
126 432 1954 1
126 432 2357 1
126 433 2395 1
126 433 2420 1
126 433 2438 1
126 437 2103 2
126 437 2357 2
126 437 2754 1
126 437 2757 1
126 437 2760 4
126 437 2765 2
126 440 2122 1
126 440 2572 3
126 440 2631 1
126 466 2115 1
126 472 2139 2
126 486 1713 1
126 507 2070 1
126 507 2105 2
126 507 2145 1
126 510 1565 1
126 510 1567 5
126 510 1575 2
126 510 1580 1
126 510 1591 1
126 510 1607 2
126 510 1611 1
126 510 1615 3
126 510 1620 4
126 510 1628 1
126 510 1630 3
126 510 1635 7
126 510 1652 4
126 510 1660 3
126 510 1666 2
126 510 1669 1
126 510 1675 1
126 510 1685 1
126 510 1745 1
126 537 1726 1
126 541 1812 1
126 541 1969 1
126 541 2024 3
126 541 2028 1
126 541 2092 4
126 557 1727 1
126 557 2781 1
126 573 2098 1
126 573 2102 1
126 580 1811 1
126 580 1962 1
126 580 2099 1
126 580 2102 1
126 580 2105 2
126 593 2040 1
126 603 2130 4
126 606 1904 3
126 606 1913 1
126 606 1915 3
126 606 2013 1
126 606 2019 1
126 606 2040 1
126 606 2074 1
126 606 2090 1
126 606 2100 1
126 606 2131 1
126 607 1799 1
126 607 1809 1
126 607 1819 1
126 607 1962 3
126 607 2097 3
126 607 2101 1
126 607 2110 1
126 607 2115 1
126 607 2117 6
126 607 2124 1
126 607 2126 1
126 607 2128 1
126 607 2130 8
126 607 2139 9
126 607 2156 4
126 607 2164 3
126 607 2202 1
126 614 1820 1
127 135 1954 1
127 155 1952 1
127 204 1837 1
127 238 2056 1
127 247 2200 1
127 252 2353 1
127 259 2042 1
127 282 2054 1
127 282 2218 1
127 300 2514 1
127 300 2542 1
127 400 1837 1
127 415 2769 1
127 421 2359 1
127 428 2317 1
127 464 2479 2
127 505 2760 1
127 505 2762 2
127 505 2768 3
127 534 1809 4
127 534 1834 1
127 534 1839 1
127 534 1844 2
127 534 1847 1
127 534 1874 2
127 534 1881 3
127 534 1894 1
127 534 1897 1
127 534 1905 1
127 534 1913 1
127 534 1920 1
127 544 2516 1
127 544 2656 3
127 594 2761 1
127 617 2108 1
127 617 2196 1
128 151 2357 1
128 159 2541 1
128 159 2549 1
128 159 2558 3
128 159 2564 1
128 159 2567 2
128 159 2570 2
128 159 2589 1
128 159 2593 1
128 159 2612 1
128 159 2614 1
128 159 2637 2
128 180 2544 1
128 180 2566 2
128 194 2122 1
128 204 1956 1
128 204 2069 1
128 204 2071 11
128 204 2084 2
128 207 2782 1
128 223 1838 1
128 223 1845 4
128 223 1909 1
128 223 1947 2
128 230 2236 1
128 238 1975 1
128 238 2003 2
128 238 2527 1
128 238 2531 1
128 238 2537 2
128 238 2540 10
128 238 2551 1
128 238 2554 1
128 238 2556 6
128 238 2563 6
128 238 2571 1
128 238 2573 1
128 238 2576 3
128 238 2581 1
128 238 2596 1
128 238 2599 10
128 238 2610 1
128 238 2617 6
128 238 2624 1
128 238 2627 4
128 238 2632 1
128 238 2639 5
128 251 2673 1
128 251 2680 2
128 251 2691 2
128 251 2695 5
128 251 2701 3
128 251 2716 1
128 251 2727 2
128 251 2731 1
128 251 2734 3
128 251 2745 1
128 251 2747 2
128 251 2756 2
128 251 2759 8
128 251 2770 2
128 251 2775 1
128 259 1960 1
128 259 2057 1
128 259 2106 1
128 259 2772 1
128 278 1955 1
128 282 2087 2
128 282 2254 5
128 282 2261 1
128 282 2263 2
128 285 1605 1
128 285 1775 1
128 285 2174 1
128 293 1899 1
128 293 1924 2
128 293 1928 2
128 293 1952 1
128 295 2109 1
128 297 2271 1
128 310 1817 1
128 312 2586 1
128 319 1618 1
128 319 1622 2
128 319 1795 1
128 319 1900 1
128 319 2341 1
128 319 2357 1
128 319 2510 1
128 327 2004 1
128 327 2096 1
128 328 2664 1
128 342 1812 3
128 342 1823 2
128 342 1836 3
128 342 1841 5
128 342 1848 1
128 342 1861 2
128 342 1878 1
128 342 1884 2
128 342 1893 1
128 342 1900 1
128 342 1902 2
128 342 1909 2
128 342 1933 3
128 342 1937 1
128 342 1939 4
128 342 1944 1
128 342 1946 2
128 342 1950 2
128 342 2023 1
128 342 2030 1
128 342 2032 1
128 360 2214 1
128 360 2226 1
128 360 2311 1
128 360 2357 1
128 360 2687 1
128 406 1945 1
128 417 2660 1
128 418 2651 1
128 442 2513 1
128 446 2649 1
128 457 1805 1
128 461 2144 2
128 490 2382 1
128 490 2386 3
128 490 2390 1
128 490 2394 2
128 490 2397 2
128 490 2411 1
128 490 2416 1
128 490 2420 1
128 490 2422 1
128 490 2432 1
128 490 2434 4
128 490 2442 1
128 490 2444 1
128 490 2478 1
128 492 2647 2
128 496 1904 1
128 505 1899 2
128 505 1902 1
128 505 1907 1
128 505 1934 1
128 505 2109 1
128 532 2147 1
128 539 1868 1
128 539 1871 1
128 539 1877 1
128 569 1818 1
128 569 1904 1
128 569 1931 1
128 569 1952 1
128 569 2115 2
128 569 2120 1
128 569 2123 1
128 569 2510 1
128 569 2514 1
128 572 2559 1
128 572 2566 4
128 572 2592 2
128 572 2598 2
128 572 2609 1
128 577 1805 1
128 581 2362 1
128 591 2358 1
128 602 2662 1
129 148 2517 1
129 151 1593 1
129 151 1600 4
129 151 1605 1
129 151 1613 1
129 151 1625 2
129 151 1629 1
129 151 1637 1
129 151 1639 4
129 151 1644 2
129 151 1653 1
129 151 1658 2
129 151 1662 2
129 151 1681 1
129 151 1687 2
129 151 1795 1
129 154 2267 1
129 155 1961 1
129 155 2044 2
129 155 2651 1
129 159 2333 1
129 159 2352 1
129 160 1595 1
129 160 1610 4
129 160 1623 1
129 160 1658 1
129 160 1689 1
129 160 1736 2
129 160 1739 1
129 160 1742 3
129 160 1776 1
129 160 1779 1
129 160 1785 2
129 160 1797 1
129 160 1959 1
129 160 2260 1
129 160 2281 1
129 160 2285 1
129 160 2290 2
129 160 2299 1
129 160 2302 2
129 160 2349 3
129 160 2664 1
129 162 1594 1
129 162 1596 3
129 162 1608 2
129 162 1615 2
129 162 1620 2
129 162 1630 1
129 162 1636 1
129 162 1639 1
129 162 1641 1
129 162 1644 6
129 162 1654 1
129 162 1685 1
129 162 1736 1
129 162 1738 1
129 162 1749 1
129 162 1754 4
129 162 1764 2
129 162 1768 1
129 162 1770 1
129 162 1776 1
129 162 1782 1
129 162 1788 1
129 162 1796 2
129 168 1735 1
129 169 2665 1
129 173 1746 1
129 173 1786 1
129 173 1958 2
129 173 1961 1
129 173 2133 1
129 173 2320 2
129 189 2511 1
129 191 2264 1
129 192 2658 1
129 247 2508 1
129 252 1598 1
129 252 1673 1
129 252 1675 1
129 252 1678 1
129 252 1680 1
129 252 1683 1
129 252 1752 1
129 252 1755 2
129 252 1770 1
129 252 1799 2
129 252 2783 1
129 268 1856 1
129 268 1864 1
129 268 1878 2
129 268 1882 3
129 268 1887 1
129 268 1899 7
129 268 1909 1
129 268 1927 1
129 268 1935 1
129 268 1937 3
129 268 1942 1
129 268 1944 2
129 268 1953 1
129 268 2352 1
129 315 1724 11
129 319 2658 1
129 319 2666 1
129 348 1801 1
129 352 2113 1
129 352 2130 1
129 352 2133 1
129 363 1723 1
129 367 2261 2
129 388 1691 1
129 388 1695 1
129 388 1701 2
129 388 1706 1
129 388 1709 1
129 388 1723 3
129 388 1734 1
129 388 1803 2
129 429 2261 2
129 434 2317 1
129 446 2009 1
129 446 2013 1
129 446 2016 1
129 446 2019 3
129 446 2025 3
129 446 2029 2
129 446 2038 1
129 446 2042 3
129 446 2052 1
129 446 2058 1
129 446 2073 1
129 446 2075 1
129 446 2078 1
129 446 2083 1
129 446 2085 1
129 446 2090 3
129 446 2094 2
129 446 2099 2
129 453 2514 1
129 467 2289 2
129 467 2299 1
129 467 2302 1
129 504 2701 1
129 504 2704 4
129 504 2710 1
129 504 2714 5
129 504 2723 2
129 504 2730 2
129 504 2733 1
129 504 2741 1
129 504 2745 1
129 504 2747 1
129 504 2750 1
129 504 2758 1
129 504 2760 2
129 504 2764 1
129 504 2770 1
129 504 2779 1
129 507 1723 1
129 533 2350 1
129 552 2491 1
129 559 2492 4
129 609 2317 1
129 610 2262 1
129 616 2667 2
130 135 1704 2
130 135 1728 1
130 135 1742 2
130 135 1745 3
130 135 1751 1
130 135 1753 2
130 135 1781 1
130 135 1801 1
130 141 1699 1
130 141 1731 1
130 141 1733 1
130 141 1778 1
130 141 1970 16
130 141 1990 1
130 141 1992 3
130 141 1996 1
130 141 1998 3
130 141 2006 7
130 141 2029 3
130 141 2047 1
130 141 2050 1
130 141 2074 1
130 141 2077 1
130 141 2080 1
130 141 2082 4
130 141 2090 2
130 141 2094 1
130 142 2355 1
130 152 1644 2
130 152 1687 1
130 152 1703 2
130 152 1728 1
130 152 1732 6
130 152 1779 2
130 152 2278 1
130 152 2281 1
130 152 2287 1
130 152 2316 1
130 152 2318 1
130 152 2322 1
130 152 2324 1
130 152 2328 1
130 152 2340 2
130 152 2345 1
130 152 2351 1
130 167 2127 1
130 170 2273 1
130 171 1739 1
130 171 1752 3
130 171 1781 1
130 171 1800 1
130 171 1802 1
130 185 1734 3
130 185 2317 2
130 185 2332 2
130 185 2343 1
130 185 2345 1
130 185 2351 2
130 186 2361 1
130 190 2506 1
130 196 2110 1
130 198 2248 1
130 198 2504 1
130 215 1915 1
130 215 1924 1
130 215 1927 1
130 215 1929 1
130 215 1934 1
130 225 1612 3
130 225 1616 1
130 225 1619 1
130 225 1625 1
130 225 1631 1
130 225 1633 1
130 225 1635 2
130 225 1641 3
130 225 1647 1
130 225 1649 2
130 225 1654 1
130 225 1658 1
130 225 1667 1
130 225 1670 1
130 225 1680 1
130 225 1695 1
130 225 1699 1
130 229 1804 1
130 229 2275 1
130 229 2281 2
130 229 2313 1
130 229 2315 1
130 229 2338 1
130 229 2341 4
130 229 2346 1
130 229 2351 1
130 236 2508 1
130 255 1960 1
130 259 2354 1
130 272 2665 1
130 278 1669 2
130 278 2262 1
130 295 2504 1
130 300 2664 1
130 305 1717 3
130 305 1751 1
130 323 2632 1
130 323 2636 1
130 323 2644 1
130 323 2655 1
130 327 2355 2
130 327 2511 1
130 329 2352 1
130 348 2117 3
130 348 2121 7
130 348 2129 1
130 348 2133 2
130 348 2145 2
130 348 2157 1
130 348 2159 1
130 348 2169 2
130 348 2176 5
130 348 2202 2
130 351 1885 2
130 351 1916 1
130 351 1922 2
130 351 1927 1
130 357 1955 1
130 368 1802 1
130 386 1803 1
130 395 1802 1
130 399 1669 1
130 412 2501 1
130 416 1952 1
130 434 2260 3
130 455 2337 1
130 464 2093 1
130 485 2260 1
130 500 1886 1
130 500 1934 1
130 523 1828 1
130 535 2504 1
130 544 2262 1
130 544 2656 1
130 548 2119 4
130 548 2125 2
130 548 2130 1
130 548 2133 2
130 548 2140 1
130 548 2146 1
130 548 2151 2
130 548 2154 2
130 548 2158 5
130 548 2169 1
130 548 2172 1
130 548 2174 1
130 548 2176 2
130 548 2192 1
130 548 2208 1
130 548 2211 1
130 548 2214 1
130 548 2259 1
130 548 2263 1
130 548 2661 1
130 564 2200 1
130 604 2659 1
130 609 1956 1
131 132 2110 1
131 140 1971 1
131 141 2108 1
131 143 2028 1
131 143 2086 1
131 154 2077 1
131 156 1962 1
131 156 2042 1
131 156 2045 1
131 156 2049 2
131 156 2061 1
131 156 2066 1
131 156 2083 1
131 156 2094 2
131 156 2098 1
131 172 1808 2
131 176 2356 1
131 181 2706 1
131 186 2507 1
131 187 1695 1
131 196 1802 1
131 196 1807 4
131 201 1696 1
131 201 1713 1
131 222 1809 1
131 247 2024 1
131 247 2040 1
131 247 2066 1
131 249 1598 8
131 249 1607 23
131 249 1633 34
131 249 1668 13
131 249 1682 6
131 249 1689 6
131 249 1729 25
131 249 1808 2
131 249 1812 1
131 249 1816 3
131 249 1820 1
131 249 1855 1
131 249 1860 1
131 249 1868 2
131 249 1875 2
131 249 1891 1
131 249 1901 1
131 249 1903 3
131 249 1907 44
131 256 2665 1
131 263 2530 1
131 263 2535 1
131 263 2538 2
131 263 2635 1
131 263 2653 1
131 281 2103 1
131 281 2715 2
131 298 2658 1
131 298 2663 1
131 307 1843 1
131 307 1845 1
131 307 1850 1
131 314 2297 1
131 314 2334 1
131 315 1998 1
131 321 1956 1
131 334 2283 1
131 348 2102 1
131 364 1964 2
131 364 1999 1
131 364 2075 1
131 364 2089 1
131 364 2099 1
131 366 2710 1
131 372 2364 1
131 372 2485 1
131 373 2354 1
131 382 1695 1
131 382 2664 1
131 387 1958 1
131 393 1958 1
131 393 2666 1
131 405 2288 1
131 405 2298 1
131 406 2354 1
131 407 2291 1
131 411 2114 2
131 411 2119 1
131 411 2230 1
131 413 2109 1
131 414 2346 1
131 429 2656 1
131 442 1956 1
131 446 2354 1
131 448 2356 1
131 457 2664 1
131 459 2294 1
131 463 2264 1
131 465 2698 1
131 465 2765 1
131 465 2775 2
131 497 2717 1
131 523 2677 1
131 524 2687 1
131 524 2716 1
131 526 2110 1
131 536 2687 1
131 543 2762 1
131 564 2109 1
131 571 1969 1
131 574 2212 1
131 589 2665 1
131 592 2358 1
131 599 2110 1
131 605 2226 1
131 605 2244 1
131 605 2259 1
131 605 2264 1
131 605 2271 3
131 605 2277 2
131 610 2516 1
131 610 2525 6
131 610 2532 3
131 610 2540 1
131 610 2543 3
131 610 2550 2
131 610 2553 1
131 610 2555 1
131 610 2557 1
131 610 2559 1
131 610 2561 3
131 610 2565 1
131 610 2567 1
131 610 2570 3
131 610 2574 1
131 610 2577 1
131 610 2580 1
131 610 2582 1
131 610 2584 2
131 610 2590 12
131 610 2607 4
131 610 2612 3
131 610 2616 1
131 610 2618 1
131 610 2620 2
131 610 2628 2
131 610 2634 2
131 610 2638 3
131 610 2642 2
131 610 2645 3
131 610 2649 1
132 141 1804 1
132 155 2265 1
132 169 1800 1
132 175 1802 1
132 180 2354 1
132 184 2717 2
132 184 2728 1
132 187 1951 1
132 193 2685 2
132 196 1695 1
132 208 1688 1
132 208 1690 1
132 208 1729 1
132 208 1739 17
132 208 1808 1
132 208 1867 1
132 208 1869 1
132 208 1871 1
132 208 1905 3
132 208 1912 2
132 210 2356 1
132 211 2357 1
132 222 1956 1
132 228 2155 1
132 252 1805 1
132 252 2264 1
132 255 2265 1
132 257 2356 1
132 257 2662 1
132 296 2261 1
132 324 2681 1
132 348 2264 1
132 356 2359 1
132 358 2111 1
132 358 2113 1
132 358 2118 1
132 358 2126 1
132 358 2162 1
132 358 2172 2
132 358 2200 13
132 358 2218 1
132 358 2225 5
132 358 2235 1
132 358 2245 2
132 358 2259 1
132 382 1954 1
132 387 2349 1
132 387 2351 1
132 387 2522 2
132 387 2629 1
132 387 2631 1
132 387 2636 3
132 389 2269 1
132 389 2355 1
132 392 2357 1
132 432 1965 1
132 432 2103 2
132 433 2689 1
132 436 2265 1
132 450 2659 1
132 450 2662 1
132 478 1805 1
132 497 2260 1
132 502 1955 1
132 515 1805 2
132 533 2271 1
132 533 2508 1
132 545 2660 1
132 552 2106 1
132 576 2267 1
132 592 2108 1
132 603 2356 1
133 135 1925 1
133 160 2550 1
133 160 2568 2
133 160 2572 1
133 160 2643 1
133 160 2646 1
133 160 2652 1
133 171 2655 1
133 191 2611 1
133 196 2658 1
133 227 2119 2
133 227 2122 1
133 227 2125 1
133 227 2129 1
133 227 2131 4
133 227 2138 10
133 227 2158 1
133 227 2163 1
133 227 2172 5
133 227 2192 4
133 227 2198 1
133 227 2210 3
133 227 2214 10
133 227 2225 1
133 227 2230 1
133 227 2234 2
133 227 2237 4
133 227 2247 1
133 227 2251 1
133 227 2254 1
133 227 2256 1
133 227 2259 1
133 352 1807 3
133 352 1816 1
133 352 1828 1
133 352 1830 1
133 352 1910 1
133 352 2318 1
133 352 2324 1
133 352 2326 1
133 352 2328 1
133 352 2334 2
133 352 2341 2
133 352 2344 1
133 352 2350 1
133 412 2361 1
133 417 2265 1
133 428 1924 1
133 428 1930 1
133 428 1932 2
133 428 1938 1
133 428 1955 2
133 428 1964 1
133 428 2107 1
133 428 2268 2
133 428 2275 1
133 428 2281 4
133 428 2287 3
133 428 2322 1
133 460 2661 1
133 544 1958 1
133 544 2357 2
133 544 2501 1
133 544 2503 1
133 576 2345 1
134 141 2214 1
134 141 2226 1
134 150 1655 1
134 150 1828 1
134 150 1853 1
134 150 1861 1
134 150 1867 3
134 150 1871 1
134 150 1900 1
134 150 1908 1
134 150 1917 1
134 150 1948 1
134 150 1961 1
134 150 2512 1
134 150 2516 1
134 150 2519 1
134 150 2526 1
134 150 2529 1
134 150 2532 3
134 150 2545 1
134 150 2547 2
134 150 2550 1
134 150 2565 2
134 150 2568 4
134 150 2574 1
134 150 2576 6
134 150 2592 2
134 150 2611 1
134 176 2154 1
134 176 2156 1
134 176 2166 1
134 176 2168 1
134 260 1549 2
134 260 1577 4
134 260 1584 1
134 260 1624 1
134 260 1630 2
134 260 1633 2
134 270 2155 1
134 270 2160 1
134 270 2165 3
134 270 2195 1
134 270 2308 1
134 307 2225 2
134 316 2356 1
134 319 1933 1
134 323 1794 1
134 325 1898 1
134 325 1915 1
134 329 2167 2
134 329 2174 6
134 329 2187 1
134 329 2189 2
134 329 2192 1
134 329 2194 2
134 343 1894 2
134 343 1909 1
134 343 1914 1
134 343 1918 1
134 343 1922 1
134 343 1932 1
134 343 1938 1
134 343 2118 1
134 343 2249 1
134 343 2252 3
134 343 2259 1
134 368 2121 1
134 368 2298 1
134 368 2308 1
134 368 2313 1
134 368 2316 1
134 372 2617 1
134 379 1801 1
134 386 2528 1
134 386 2544 1
134 386 2609 1
134 405 2660 2
134 412 1953 1
134 421 2199 1
134 446 2116 3
134 446 2122 1
134 446 2145 1
134 446 2151 2
134 446 2226 1
134 446 2258 1
134 455 2155 1
134 455 2166 1
134 455 2176 1
134 455 2196 1
134 455 2198 1
134 461 1960 1
134 490 1872 1
134 490 1936 1
134 490 1944 1
134 496 1908 1
134 496 1932 1
134 505 1916 1
134 505 1924 1
134 505 2266 1
134 505 2311 2
134 505 2344 1
134 505 2347 1
134 516 1930 1
134 522 1961 1
134 522 2107 1
134 575 1825 1
134 575 1906 1
134 578 2114 1
135 142 2193 1
135 152 1703 1
135 152 1736 2
135 152 1760 1
135 152 1784 1
135 171 1729 7
135 171 1738 1
135 171 1740 1
135 171 1752 1
135 171 1754 2
135 185 1588 1
135 185 1660 1
135 185 1734 1
135 185 1753 1
135 214 2543 1
135 221 2356 1
135 221 2360 1
135 225 1738 1
135 238 2021 1
135 251 2261 1
135 251 2311 1
135 251 2323 1
135 259 2079 1
135 266 1576 5
135 266 1585 3
135 266 1589 1
135 266 1604 1
135 266 1606 2
135 266 1609 5
135 266 1654 2
135 266 1675 3
135 266 1680 1
135 266 1690 1
135 278 1975 1
135 282 1960 2
135 282 2010 1
135 282 2012 1
135 282 2019 1
135 296 2111 1
135 300 2515 1
135 300 2523 2
135 300 2529 1
135 300 2537 1
135 300 2539 1
135 300 2546 1
135 300 2563 2
135 300 2594 1
135 300 2614 2
135 300 2618 1
135 300 2627 1
135 300 2641 1
135 300 2646 1
135 300 2649 1
135 300 2651 1
135 300 2653 1
135 300 2656 1
135 323 1806 1
135 323 1890 1
135 323 2657 1
135 327 2047 1
135 333 2301 1
135 333 2304 2
135 333 2311 1
135 352 1809 1
135 399 1690 1
135 399 1739 1
135 399 1744 1
135 481 2114 1
136 173 2110 1
136 177 1957 1
136 180 1958 1
136 186 1802 1
136 188 2027 1
136 203 2110 1
136 217 1968 1
136 229 2510 1
136 257 1638 1
136 258 1804 1
136 296 1957 1
136 324 1805 1
136 324 2506 1
136 331 1803 1
136 334 2263 1
136 355 2258 1
136 357 2661 1
136 410 1832 1
136 414 2313 1
136 427 2408 2
136 456 2663 1
136 459 1650 1
136 459 1653 1
136 459 1657 1
136 459 1662 1
136 459 1676 1
136 459 1691 1
136 459 1800 1
136 478 1804 1
136 510 2601 1
136 563 1955 1
136 565 1644 1
136 596 2117 1
136 596 2126 1
136 596 2128 1
136 596 2130 2
136 596 2135 4
136 596 2140 3
136 596 2144 4
136 596 2153 3
136 596 2173 1
136 596 2194 5
136 596 2200 2
136 596 2204 2
136 596 2208 2
136 596 2215 2
136 596 2220 4
136 596 2225 1
136 596 2228 1
136 596 2231 2
136 596 2235 2
136 596 2238 6
136 596 2245 7
136 596 2257 3
136 601 2366 1
136 601 2477 1
136 601 2505 1
137 151 2176 2
137 151 2179 2
137 151 2187 2
137 161 2514 1
137 189 1806 1
137 189 1861 1
137 189 1903 1
137 189 1929 1
137 189 1953 2
137 189 2354 1
137 203 2513 2
137 226 1868 1
137 254 2115 1
137 259 2664 1
137 268 2392 2
137 268 2397 1
137 268 2400 3
137 268 2500 1
137 275 2195 1
137 282 2722 4
137 282 2745 1
137 289 1841 1
137 319 1797 1
137 346 1992 1
137 347 2137 1
137 347 2140 2
137 347 2146 1
137 347 2150 1
137 347 2152 1
137 347 2154 1
137 347 2157 2
137 347 2168 1
137 347 2171 1
137 347 2176 5
137 347 2183 3
137 347 2198 2
137 347 2271 1
137 347 2329 1
137 347 2332 1
137 347 2353 1
137 351 1822 1
137 351 1836 2
137 351 1840 1
137 359 2514 1
137 359 2516 1
137 361 2109 3
137 392 2415 2
137 392 2453 1
137 392 2456 1
137 392 2477 1
137 392 2500 2
137 447 2176 1
137 448 2158 1
137 448 2161 1
137 448 2163 1
137 448 2180 1
137 448 2183 2
137 448 2192 1
137 448 2196 1
137 448 2200 1
137 497 1804 1
137 502 2346 1
137 504 2514 1
137 504 2668 1
137 528 2365 1
137 528 2368 112
137 528 2481 14
137 528 2496 2
137 528 2501 4
137 530 2663 1
137 532 2233 1
137 532 2322 1
137 533 1959 1
137 542 2515 1
137 572 1860 1
138 141 1802 1
138 141 1964 1
138 141 2237 1
138 141 2266 1
138 149 2762 1
138 149 2767 1
138 149 2771 1
138 149 2775 3
138 151 1964 1
138 152 2258 1
138 155 2341 6
138 156 2353 1
138 159 2769 1
138 168 1804 1
138 170 2440 1
138 186 2363 1
138 186 2366 2
138 186 2370 2
138 186 2373 2
138 186 2385 7
138 186 2395 1
138 186 2405 1
138 186 2409 1
138 186 2415 2
138 186 2419 1
138 186 2426 2
138 186 2450 1
138 186 2453 2
138 186 2458 1
138 186 2461 2
138 186 2464 1
138 186 2466 1
138 186 2468 9
138 186 2478 2
138 186 2481 4
138 186 2489 1
138 186 2494 2
138 186 2508 1
138 186 2512 1
138 186 2552 1
138 186 2650 1
138 186 2652 1
138 186 2655 1
138 189 2008 1
138 189 2018 1
138 189 2036 1
138 189 2092 1
138 190 1805 1
138 194 1803 1
138 198 2339 2
138 205 1915 1
138 205 2661 1
138 210 2113 1
138 221 2360 1
138 226 1968 1
138 226 1989 1
138 226 2024 1
138 226 2071 1
138 227 2766 1
138 238 1696 1
138 255 2339 1
138 255 2351 1
138 258 2350 1
138 259 1676 1
138 259 2650 1
138 259 2654 1
138 259 2657 1
138 277 2515 1
138 277 2517 2
138 277 2521 3
138 277 2646 3
138 278 1606 1
138 278 1614 1
138 278 1661 2
138 278 2324 1
138 278 2328 1
138 278 2330 1
138 278 2337 1
138 278 2345 1
138 278 2670 1
138 278 2691 1
138 299 1667 3
138 309 2783 1
138 311 1961 1
138 345 2141 5
138 345 2181 1
138 345 2213 1
138 345 2230 1
138 345 2238 2
138 345 2289 1
138 345 2292 1
138 346 2783 1
138 368 1697 1
138 388 2112 1
138 412 2436 1
138 417 2160 1
138 421 2175 1
138 435 2332 1
138 435 2345 1
138 435 2347 1
138 435 2351 1
138 439 2516 1
138 439 2648 1
138 455 2231 1
138 457 2256 1
138 462 2108 1
138 464 2096 8
138 464 2328 1
138 464 2333 3
138 464 2337 1
138 464 2339 2
138 464 2345 1
138 464 2349 1
138 472 1827 1
138 481 2667 1
138 489 1955 1
138 489 1957 2
138 489 1960 1
138 496 2224 1
138 502 1898 2
138 502 1916 1
138 502 1945 2
138 519 2529 1
138 539 2660 1
138 544 2336 1
138 555 1955 1
138 569 2630 1
138 578 2527 1
138 578 2590 1
138 585 2509 1
139 142 2353 1
139 145 2660 1
139 150 2113 1
139 150 2116 2
139 150 2120 4
139 150 2125 1
139 150 2127 1
139 154 2430 2
139 156 1951 1
139 163 2353 1
139 192 1890 1
139 192 1892 3
139 192 1896 1
139 192 1898 12
139 192 1911 4
139 192 1916 5
139 192 1925 7
139 192 1933 8
139 192 1944 1
139 196 2668 113
139 208 2783 1
139 217 2365 1
139 217 2486 1
139 217 2493 1
139 229 2363 1
139 230 1954 1
139 231 2133 1
139 241 1956 1
139 244 2360 1
139 247 1949 1
139 247 2111 1
139 250 2022 1
139 255 2506 1
139 282 2132 1
139 300 2119 1
139 311 2133 1
139 315 2096 1
139 327 2241 7
139 327 2249 3
139 327 2253 2
139 327 2256 2
139 327 2259 1
139 327 2261 1
139 327 2268 2
139 327 2274 1
139 327 2276 4
139 327 2283 2
139 327 2286 4
139 327 2291 4
139 327 2296 9
139 327 2306 46
139 327 2659 1
139 330 2172 1
139 330 2174 1
139 330 2176 1
139 330 2178 1
139 333 2353 1
139 340 1894 4
139 340 1900 1
139 340 1948 1
139 340 2113 1
139 340 2120 1
139 340 2127 1
139 340 2129 1
139 343 2374 1
139 351 2458 1
139 353 1651 1
139 353 2104 1
139 372 2103 1
139 422 2457 1
139 442 2660 1
139 466 2139 1
139 477 2109 1
139 493 1997 1
139 499 2123 1
139 499 2126 1
139 499 2187 1
139 502 2783 1
139 528 2022 1
139 528 2038 1
139 532 2660 1
139 536 1807 1
139 537 2406 1
139 537 2459 1
139 537 2475 1
139 537 2487 1
139 540 2126 3
139 540 2132 1
139 540 2134 1
139 540 2142 1
139 540 2144 2
139 587 1956 1
139 589 2406 1
139 589 2469 1
139 593 2126 2
139 593 2782 1
140 154 2306 3
140 159 1962 1
140 162 2268 1
140 162 2353 1
140 175 1801 1
140 184 1955 1
140 200 1955 1
140 200 2095 1
140 225 2425 1
140 225 2450 1
140 225 2455 2
140 225 2485 1
140 225 2487 3
140 225 2499 2
140 225 2503 1
140 238 1842 1
140 250 1874 1
140 270 2267 1
140 283 2211 6
140 283 2218 1
140 283 2221 1
140 283 2248 1
140 283 2259 1
140 283 2359 1
140 286 2670 4
140 286 2782 1
140 293 2700 1
140 293 2712 1
140 293 2768 1
140 299 1821 1
140 319 2094 1
140 319 2096 1
140 324 1803 1
140 325 2474 2
140 325 2480 1
140 325 2658 1
140 342 2133 1
140 348 1982 1
140 348 2020 1
140 360 2092 1
140 364 1984 1
140 377 1802 1
140 391 2353 1
140 399 2237 1
140 406 2361 1
140 406 2471 1
140 406 2549 1
140 406 2556 2
140 409 2663 1
140 413 1817 1
140 413 1837 1
140 442 2269 2
140 442 2275 1
140 442 2278 3
140 442 2282 1
140 442 2284 2
140 442 2290 1
140 442 2292 4
140 442 2297 2
140 446 2351 1
140 452 2287 1
140 452 2289 6
140 452 2297 1
140 452 2301 3
140 452 2309 3
140 477 2662 1
140 482 2264 1
140 482 2352 1
140 492 1802 1
140 497 2291 1
140 510 2287 1
140 510 2295 3
140 510 2299 3
140 510 2306 2
140 516 2474 1
140 516 2644 1
140 532 2044 2
140 539 2240 1
140 542 2254 1
140 560 2358 1
140 560 2493 1
140 560 2665 1
140 571 1883 1
140 571 1955 1
140 571 2027 2
140 595 1960 2
140 595 1963 1
140 595 1966 1
140 595 2097 1
140 595 2099 2
140 605 2302 1
140 605 2304 1
140 605 2307 1
140 606 2354 1
141 152 1685 1
141 152 1699 1
141 159 1918 1
141 159 1952 1
141 160 2657 2
141 171 1586 1
141 171 1600 2
141 171 1604 1
141 171 1608 1
141 171 1612 7
141 171 1621 2
141 171 1625 1
141 171 1640 5
141 171 1647 2
141 171 1655 1
141 171 1658 3
141 171 1662 3
141 171 1666 6
141 171 1673 1
141 171 1677 2
141 171 1680 1
141 171 1683 1
141 171 1694 2
141 171 1698 1
141 171 1785 2
141 171 1788 3
141 171 1793 4
141 171 2674 1
141 171 2676 36
141 171 2716 10
141 171 2727 12
141 171 2741 40
141 174 2356 1
141 176 2263 1
141 177 2109 1
141 180 1675 1
141 180 1706 1
141 180 1767 1
141 180 1798 1
141 180 2357 1
141 185 1703 1
141 192 2662 1
141 193 2108 1
141 196 2615 2
141 196 2655 2
141 196 2658 1
141 198 2500 1
141 202 2662 1
141 205 2355 1
141 207 1956 1
141 211 2356 1
141 237 2510 3
141 238 1805 1
141 251 1928 1
141 266 1699 1
141 266 1799 1
141 268 2604 1
141 268 2609 7
141 270 2179 1
141 273 2204 1
141 285 2663 1
141 303 1973 1
141 303 1982 1
141 303 1987 1
141 303 2000 1
141 303 2007 1
141 303 2011 1
141 303 2017 2
141 303 2029 1
141 303 2049 1
141 303 2054 1
141 303 2058 4
141 303 2063 1
141 303 2065 2
141 303 2076 5
141 303 2082 1
141 303 2084 3
141 303 2090 1
141 303 2095 1
141 305 1660 1
141 305 1665 1
141 305 1674 1
141 305 1697 1
141 305 1703 1
141 305 1709 1
141 305 1716 2
141 305 1719 2
141 305 1722 1
141 305 1763 4
141 305 1782 2
141 305 1800 1
141 305 2349 2
141 307 1958 1
141 307 2114 1
141 307 2153 1
141 307 2172 1
141 307 2225 1
141 307 2227 1
141 307 2239 1
141 307 2250 1
141 307 2335 2
141 307 2340 2
141 307 2343 1
141 307 2346 2
141 307 2472 4
141 307 2483 1
141 307 2499 2
141 307 2502 2
141 307 2505 1
141 307 2642 2
141 307 2655 2
141 307 2658 1
141 307 2660 1
141 309 2606 1
141 310 2234 1
141 325 2352 2
141 333 1804 1
141 343 2192 1
141 343 2215 1
141 343 2352 1
141 365 2037 1
141 365 2095 1
141 368 1799 4
141 368 1805 1
141 368 1959 2
141 368 1962 4
141 368 2106 2
141 368 2110 2
141 368 2113 2
141 368 2116 2
141 368 2158 4
141 368 2164 1
141 368 2171 1
141 368 2174 1
141 368 2177 4
141 368 2241 1
141 368 2247 3
141 368 2513 2
141 368 2663 1
141 368 2668 1
141 368 2782 1
141 374 2679 1
141 374 2681 3
141 374 2685 1
141 374 2689 16
141 374 2707 14
141 374 2736 1
141 374 2742 6
141 374 2749 17
141 374 2768 1
141 374 2777 1
141 399 2354 3
141 406 2511 1
141 411 2353 1
141 417 2262 2
141 419 1803 1
141 421 2174 1
141 421 2233 1
141 428 2096 9
141 440 2112 1
141 446 2163 1
141 446 2166 3
141 446 2193 1
141 446 2195 1
141 446 2199 1
141 446 2251 1
141 447 1830 1
141 447 1835 1
141 447 1839 1
141 447 1858 2
141 447 1897 1
141 447 1946 2
141 447 1949 1
141 455 2231 1
141 455 2234 1
141 455 2260 1
141 457 1957 3
141 457 2117 1
141 457 2259 1
141 457 2332 1
141 457 2340 1
141 464 1963 2
141 464 1972 1
141 464 1994 1
141 476 2109 1
141 481 2642 1
141 492 2115 1
141 496 2222 1
141 496 2233 1
141 496 2267 1
141 496 2288 1
141 496 2317 1
141 498 2126 2
141 498 2133 7
141 498 2142 3
141 498 2146 1
141 498 2149 4
141 503 2507 1
141 505 2122 1
141 505 2125 1
141 505 2158 2
141 505 2162 1
141 505 2288 1
141 505 2303 1
141 505 2308 1
141 534 2356 1
141 544 2668 1
141 547 2108 2
141 575 1801 1
141 576 1956 1
141 578 2263 1
141 608 2111 1
141 612 2628 2
141 612 2631 2
141 612 2634 1
141 612 2640 2
142 149 2380 1
142 149 2408 4
142 149 2413 9
142 149 2423 2
142 149 2426 2
142 149 2429 4
142 149 2434 1
142 149 2437 6
142 149 2444 4
142 149 2450 3
142 149 2454 2
142 149 2464 6
142 149 2477 1
142 149 2484 3
142 149 2490 3
142 149 2494 12
142 159 2099 1
142 171 2649 1
142 191 2608 2
142 191 2611 1
142 198 1854 1
142 205 2175 2
142 205 2181 1
142 211 1808 1
142 266 2506 1
142 278 2506 1
142 327 2176 1
142 327 2181 2
142 327 2355 2
142 352 1800 1
142 360 2100 1
142 374 1952 1
142 391 1956 1
142 412 2508 1
142 417 2743 1
142 489 1802 1
142 571 1960 1
142 572 2509 1
142 601 2078 1
142 609 2423 1
142 609 2445 1
142 609 2473 3
142 617 2198 1
142 617 2743 1
143 153 2502 1
143 153 2505 1
143 163 2411 1
143 163 2417 1
143 163 2427 1
143 163 2430 1
143 163 2433 1
143 163 2435 3
143 163 2473 1
143 163 2498 1
143 168 2290 1
143 172 1977 1
143 172 1983 1
143 172 2005 1
143 175 1899 1
143 175 1941 1
143 175 1945 1
143 177 1965 1
143 177 2092 2
143 177 2096 2
143 195 1899 1
143 197 2270 1
143 197 2275 1
143 197 2277 1
143 242 1970 1
143 242 2091 1
143 257 1858 1
143 257 1900 1
143 258 2633 1
143 264 2411 1
143 265 2279 1
143 274 2186 1
143 274 2263 1
143 280 2509 1
143 309 2509 1
143 357 1690 1
143 357 1750 2
143 357 1753 2
143 357 1766 1
143 357 1778 1
143 357 1802 1
143 360 2658 1
143 363 1904 1
143 363 1939 1
143 364 2507 1
143 372 1977 1
143 402 2270 1
143 402 2274 2
143 402 2280 1
143 402 2284 1
143 409 1804 2
143 409 1854 1
143 409 1900 2
143 409 1910 2
143 409 1981 1
143 409 2035 2
143 409 2061 1
143 409 2075 1
143 409 2080 1
143 409 2514 1
143 409 2522 1
143 409 2531 1
143 409 2533 2
143 409 2536 1
143 409 2566 41
143 409 2610 19
143 409 2631 1
143 409 2644 2
143 409 2647 3
143 409 2656 1
143 409 2661 1
143 444 1836 1
143 451 2409 1
143 451 2418 1
143 451 2445 1
143 451 2447 1
143 451 2450 1
143 451 2467 1
143 451 2488 2
143 451 2494 1
143 451 2496 1
143 457 1967 1
143 476 1804 1
143 483 1977 1
143 483 2661 1
143 484 1856 1
143 486 2666 1
143 486 2781 1
143 491 2637 1
143 495 2377 1
143 495 2407 2
143 495 2411 1
143 503 2109 1
143 514 1852 1
143 514 1941 1
143 514 1958 1
143 514 1961 3
143 514 1968 1
143 514 2094 1
143 514 2097 1
143 514 2659 1
143 525 1836 1
143 525 1939 1
143 525 2302 1
143 526 2267 1
143 530 1956 1
143 534 2412 19
143 534 2433 28
143 534 2462 2
143 534 2465 2
143 534 2470 3
143 534 2474 3
143 534 2479 2
143 534 2482 2
143 534 2485 1
143 534 2488 2
143 534 2494 2
143 534 2498 2
143 534 2503 1
143 534 2507 2
143 534 2628 1
143 550 1970 1
143 550 1974 1
143 550 2515 1
143 555 2666 1
143 557 1906 6
143 557 1913 1
143 557 1915 1
143 557 2731 1
143 573 2712 2
143 573 2720 1
143 573 2729 2
143 574 1971 1
143 574 2083 1
143 577 1905 1
143 577 1942 1
143 585 2306 1
143 585 2347 1
143 597 1903 1
143 604 2000 1
143 610 1900 1
143 613 1951 1
144 148 1719 1
144 148 1741 6
144 148 1748 1
144 148 1750 1
144 148 1757 1
144 148 1768 1
144 148 1776 2
144 148 1948 1
144 148 2368 3
144 148 2376 1
144 148 2415 1
144 148 2491 1
144 148 2498 5
144 148 2510 1
144 156 1623 1
144 170 2782 1
144 171 2107 1
144 180 2693 1
144 183 2369 1
144 189 2644 1
144 192 1621 1
144 205 1964 1
144 205 2324 1
144 205 2410 1
144 205 2412 1
144 205 2450 1
144 205 2490 1
144 212 2664 1
144 213 2516 1
144 223 2460 1
144 223 2474 1
144 230 1730 1
144 230 1734 2
144 230 1739 2
144 230 1747 1
144 230 1769 1
144 230 1781 1
144 230 1785 5
144 230 1791 1
144 230 1793 2
144 230 1841 2
144 230 1844 10
144 246 1629 1
144 247 1662 1
144 247 1683 1
144 247 1699 2
144 258 1820 1
144 277 1839 1
144 277 1841 2
144 277 1844 2
144 277 2125 1
144 324 2134 2
144 327 2781 1
144 345 2549 3
144 345 2556 10
144 345 2577 4
144 345 2597 1
144 345 2600 3
144 345 2638 6
144 345 2645 8
144 345 2658 1
144 346 1943 1
144 346 1949 1
144 346 1957 1
144 355 1696 1
144 356 1734 2
144 356 1740 1
144 356 1760 1
144 356 1773 1
144 356 1779 1
144 356 1781 1
144 356 1785 1
144 356 1787 6
144 356 1904 1
144 398 1817 1
144 408 1657 1
144 408 1666 1
144 408 1670 1
144 408 1677 3
144 408 1681 1
144 408 1685 1
144 408 1688 2
144 408 1700 1
144 408 1786 1
144 408 2124 1
144 432 1804 1
144 446 1809 1
144 446 2367 1
144 446 2509 1
144 464 2672 1
144 464 2693 1
144 464 2711 1
144 466 2130 1
144 472 1953 1
144 472 2114 7
144 472 2124 2
144 472 2191 5
144 472 2197 1
144 472 2511 2
144 472 2664 1
144 472 2667 1
144 472 2715 1
144 489 2351 1
144 504 2505 1
144 538 2361 1
144 564 1958 1
144 591 2715 1
145 154 1742 1
145 154 1747 1
145 154 1777 1
145 154 1784 2
145 154 2366 1
145 154 2370 2
145 154 2378 2
145 154 2381 1
145 154 2390 4
145 154 2397 1
145 154 2402 1
145 154 2408 2
145 154 2412 2
145 154 2419 3
145 154 2425 1
145 154 2428 1
145 154 2436 1
145 154 2440 2
145 154 2446 6
145 154 2458 2
145 154 2462 1
145 154 2465 1
145 154 2469 1
145 154 2474 2
145 154 2478 3
145 154 2482 4
145 154 2488 4
145 154 2496 1
145 154 2501 1
145 154 2503 1
145 154 2506 1
145 173 2663 1
145 190 2591 3
145 193 2690 1
145 193 2693 1
145 211 1833 1
145 231 2540 1
145 231 2597 1
145 231 2607 4
145 232 2662 1
145 235 2510 1
145 243 2281 1
145 244 2359 1
145 244 2414 1
145 270 1964 1
145 280 2511 1
145 294 2109 1
145 317 2579 1
145 317 2582 6
145 317 2589 2
145 317 2611 1
145 317 2613 5
145 317 2619 3
145 340 2390 1
145 354 2662 1
145 357 1806 1
145 357 2510 1
145 361 2448 1
145 361 2482 1
145 362 2661 1
145 364 1721 2
145 378 2663 1
145 396 2509 1
145 414 2771 1
145 422 2375 3
145 422 2413 1
145 422 2449 2
145 422 2463 1
145 422 2481 2
145 422 2485 1
145 422 2491 1
145 422 2494 1
145 433 1817 4
145 459 2774 1
145 477 1953 1
145 501 2708 1
145 510 2517 2
145 510 2545 1
145 510 2577 1
145 510 2579 1
145 510 2581 3
145 510 2612 8
145 510 2621 2
145 510 2630 1
145 510 2640 2
145 533 2511 1
145 534 2661 1
145 537 2359 1
145 537 2498 1
145 561 1839 1
145 561 1865 4
145 582 2663 1
145 586 2662 1
145 590 2662 1
145 596 1955 1
145 596 2665 1
145 602 1832 1
145 602 1835 1
145 602 1869 1
145 610 2664 1
145 610 2667 1
146 160 2140 1
146 161 2515 2
146 176 1956 1
146 176 1967 1
146 176 1972 2
146 176 1975 2
146 176 1978 1
146 176 1982 1
146 176 1985 1
146 176 2021 4
146 176 2033 2
146 176 2059 1
146 176 2087 1
146 176 2099 1
146 196 2139 1
146 197 2513 1
146 203 2515 1
146 223 2112 1
146 225 1972 1
146 225 1975 1
146 225 1977 1
146 225 1979 1
146 225 2027 1
146 227 1620 2
146 227 1645 1
146 227 1662 1
146 227 1703 1
146 227 1745 3
146 227 1770 2
146 234 1955 1
146 250 1611 3
146 250 1615 1
146 250 1623 1
146 250 1651 1
146 250 1669 1
146 250 1674 3
146 250 1678 2
146 250 1699 3
146 250 1703 1
146 250 1706 2
146 250 1712 2
146 250 1715 1
146 250 1727 1
146 250 1733 1
146 250 1738 2
146 250 1747 4
146 250 1756 1
146 250 1771 1
146 250 1964 1
146 250 1977 2
146 250 2026 1
146 250 2042 1
146 250 2048 1
146 250 2051 1
146 250 2056 1
146 250 2067 1
146 250 2076 2
146 250 2092 1
146 250 2094 1
146 250 2098 1
146 250 2101 1
146 255 2518 1
146 273 1963 1
146 273 2003 1
146 273 2005 16
146 273 2098 1
146 273 2100 1
146 283 2513 1
146 283 2516 1
146 295 1646 1
146 295 1648 8
146 295 1668 1
146 295 1756 1
146 371 2097 1
146 371 2103 1
146 392 1953 1
146 504 1808 2
146 504 2512 1
146 509 2103 2
146 514 2102 2
146 519 1668 1
146 519 1670 1
146 519 1682 1
146 519 1716 2
146 519 1746 1
146 519 1774 1
146 519 1779 2
146 519 1784 1
146 528 1973 1
146 528 1979 1
146 528 2025 1
146 528 2048 2
146 528 2051 1
146 528 2058 1
146 528 2060 1
146 528 2062 2
146 528 2065 3
146 528 2077 1
146 528 2100 1
146 528 2104 1
146 528 2660 1
146 604 1975 2
146 604 1978 1
146 604 2100 1
147 167 2700 1
147 167 2702 2
147 167 2706 1
147 167 2762 1
147 167 2769 1
147 167 2771 1
147 174 2187 1
147 175 2211 1
147 175 2213 2
147 175 2235 4
147 175 2255 6
147 175 2271 1
147 175 2276 2
147 175 2279 5
147 175 2290 1
147 175 2293 6
147 175 2309 1
147 175 2315 1
147 175 2318 2
147 175 2351 1
147 181 2131 1
147 181 2139 2
147 181 2144 2
147 181 2189 1
147 181 2197 3
147 181 2351 2
147 181 2690 1
147 181 2693 2
147 181 2697 3
147 181 2714 1
147 181 2720 2
147 181 2723 1
147 181 2732 1
147 181 2735 1
147 181 2738 1
147 181 2740 1
147 181 2743 3
147 181 2753 5
147 181 2761 1
147 181 2770 2
147 184 1750 1
147 189 2663 1
147 201 2687 1
147 201 2760 6
147 205 2184 1
147 215 2659 1
147 222 1729 1
147 235 2513 1
147 235 2568 1
147 235 2596 1
147 248 2118 1
147 257 2106 1
147 275 2659 2
147 279 2745 1
147 279 2748 2
147 279 2751 3
147 288 2252 1
147 288 2257 1
147 288 2291 2
147 288 2352 1
147 294 2111 1
147 305 2649 1
147 317 2120 1
147 317 2126 2
147 317 2130 1
147 317 2137 1
147 317 2141 1
147 317 2143 2
147 317 2158 1
147 371 2122 1
147 382 1615 1
147 382 1617 1
147 382 1623 1
147 382 1634 1
147 382 1650 4
147 382 1660 4
147 382 1665 2
147 382 1735 4
147 382 1759 1
147 382 1890 1
147 386 2333 1
147 392 2577 1
147 396 2446 1
147 433 2186 1
147 433 2654 1
147 433 2658 1
147 452 2721 1
147 462 2689 1
147 465 2716 1
147 471 2119 1
147 471 2121 2
147 471 2124 1
147 471 2127 4
147 471 2137 2
147 471 2143 1
147 471 2145 1
147 471 2168 1
147 471 2170 1
147 471 2176 1
147 471 2197 1
147 471 2579 1
147 477 2721 1
147 491 2107 1
147 497 2778 2
147 523 2747 1
147 524 2691 1
147 524 2724 1
147 536 2687 1
147 536 2693 1
147 536 2710 1
147 536 2712 1
147 536 2716 6
147 536 2724 1
147 543 2698 1
147 543 2756 1
147 590 2691 1
148 159 2119 11
148 159 2132 1
148 159 2134 1
148 159 2137 1
148 159 2140 2
148 159 2143 4
148 159 2152 2
148 159 2168 1
148 159 2174 1
148 159 2197 1
148 159 2203 2
148 159 2320 5
148 159 2364 1
148 159 2366 1
148 160 2319 1
148 180 2586 1
148 183 2492 1
148 183 2495 2
148 192 2653 1
148 192 2657 1
148 205 2354 1
148 205 2446 1
148 205 2448 1
148 205 2456 1
148 205 2470 1
148 205 2490 1
148 219 2270 1
148 219 2276 1
148 219 2670 1
148 219 2675 1
148 219 2678 10
148 219 2693 5
148 219 2702 1
148 219 2704 3
148 219 2709 1
148 219 2711 1
148 219 2713 1
148 219 2716 1
148 219 2718 2
148 219 2775 1
148 219 2782 2
148 243 2264 1
148 267 2354 1
148 277 1831 1
148 286 2512 1
148 292 2661 1
148 292 2782 1
148 326 2664 1
148 341 2371 1
148 341 2495 1
148 346 1825 1
148 346 1827 15
148 346 1843 2
148 346 1846 16
148 346 1863 2
148 346 1868 1
148 346 1870 2
148 346 1877 2
148 346 1883 3
148 346 1887 1
148 346 1889 1
148 346 1895 1
148 346 1897 3
148 346 1901 7
148 346 1910 5
148 346 1916 3
148 346 1921 10
148 346 1932 7
148 346 1940 3
148 346 1944 4
148 346 2708 1
148 346 2738 1
148 349 2411 1
148 349 2446 1
148 355 2662 1
148 356 1718 1
148 356 1814 1
148 357 2354 1
148 369 2662 1
148 375 1803 1
148 408 1961 1
148 427 2316 1
148 427 2350 1
148 446 1640 1
148 446 1649 2
148 446 1706 2
148 446 1716 1
148 446 1718 3
148 446 1805 1
148 446 1809 1
148 446 1951 2
148 446 2273 1
148 446 2278 1
148 446 2280 1
148 446 2287 4
148 446 2301 1
148 446 2304 1
148 446 2336 2
148 446 2343 1
148 446 2345 1
148 446 2348 1
148 446 2351 2
148 446 2354 2
148 446 2357 1
148 446 2359 1
148 446 2363 2
148 446 2372 4
148 446 2380 3
148 446 2411 1
148 446 2418 1
148 446 2421 1
148 446 2432 5
148 446 2492 7
148 446 2502 1
148 446 2507 4
148 469 2510 1
148 472 2509 2
148 478 2660 1
148 504 2505 1
148 519 2510 2
148 524 2508 1
148 530 2360 1
148 599 2121 2
148 599 2126 1
148 599 2133 2
148 599 2141 1
148 599 2182 1
148 599 2192 2
148 599 2201 1
148 599 2204 1
148 599 2215 2
148 599 2218 3
148 599 2226 1
148 599 2234 1
148 599 2237 1
148 599 2241 1
148 601 2320 3
148 601 2335 1
148 609 1960 1
149 159 1828 1
149 159 2654 1
149 161 2507 1
149 169 1808 1
149 180 1604 1
149 180 1606 1
149 180 2113 1
149 190 1960 1
149 190 1964 4
149 192 2326 1
149 192 2329 1
149 205 2322 1
149 205 2325 1
149 221 2171 1
149 227 2708 1
149 227 2713 2
149 227 2722 2
149 227 2726 2
149 227 2729 5
149 227 2736 3
149 227 2740 5
149 227 2754 1
149 227 2756 1
149 227 2762 3
149 227 2769 1
149 227 2774 1
149 241 1956 1
149 251 1820 2
149 251 1861 1
149 251 1916 2
149 251 1925 1
149 251 1927 1
149 251 1931 2
149 251 1949 1
149 259 1778 1
149 259 1800 1
149 259 2125 1
149 259 2136 1
149 259 2143 1
149 259 2146 2
149 259 2161 1
149 259 2186 5
149 259 2194 1
149 266 2450 1
149 278 2115 1
149 292 2196 1
149 311 2660 1
149 323 1802 1
149 337 2507 1
149 361 1805 1
149 368 1772 1
149 376 2171 1
149 391 2113 1
149 409 1963 1
149 409 1965 2
149 410 2111 1
149 447 1808 1
149 472 1828 1
149 483 1961 1
149 483 1963 2
149 489 2329 1
149 510 1807 1
149 528 1965 1
149 528 1967 1
149 532 2351 1
149 534 2099 1
149 544 2114 2
149 550 1959 9
149 550 2096 2
149 550 2099 1
149 559 1959 3
149 559 1963 2
149 559 2096 1
149 564 1828 1
149 571 2320 1
149 571 2322 1
149 574 1961 2
149 574 1964 1
149 595 2322 1
149 601 1955 1
149 609 2360 1
149 609 2454 1
149 609 2456 2
149 609 2460 1
149 609 2467 1
149 609 2475 1
149 609 2485 1
150 152 2783 1
150 167 1800 1
150 169 1639 1
150 169 1790 1
150 169 1794 1
150 170 1971 1
150 177 2118 1
150 181 2164 1
150 194 1912 1
150 201 2115 1
150 204 2109 1
150 204 2151 1
150 204 2173 2
150 204 2178 2
150 204 2181 1
150 215 2324 1
150 215 2327 1
150 215 2329 2
150 227 2358 2
150 227 2469 4
150 227 2475 3
150 227 2479 2
150 227 2482 1
150 227 2484 5
150 227 2490 1
150 227 2492 1
150 227 2503 1
150 276 2114 1
150 276 2117 1
150 276 2127 1
150 300 1630 1
150 312 2243 1
150 312 2245 1
150 312 2250 2
150 312 2257 1
150 319 2379 1
150 319 2391 2
150 319 2416 2
150 319 2419 1
150 319 2421 1
150 323 1664 1
150 323 2137 24
150 323 2162 4
150 323 2167 6
150 323 2174 1
150 323 2176 4
150 323 2181 1
150 323 2183 6
150 323 2190 1
150 340 2117 1
150 343 1952 1
150 343 2516 1
150 343 2754 1
150 365 1643 1
150 376 2355 1
150 386 2542 1
150 386 2606 1
150 405 2510 1
150 418 2210 1
150 418 2212 4
150 418 2217 4
150 418 2228 1
150 418 2230 2
150 418 2233 1
150 418 2235 2
150 418 2238 6
150 418 2245 4
150 418 2250 5
150 418 2256 12
150 418 2269 3
150 418 2274 6
150 418 2282 1
150 418 2286 1
150 418 2291 2
150 418 2300 1
150 418 2305 1
150 418 2309 1
150 418 2312 1
150 418 2315 2
150 418 2318 2
150 418 2322 3
150 418 2328 2
150 418 2331 8
150 418 2340 1
150 418 2342 5
150 418 2348 2
150 418 2351 1
150 428 2466 1
150 428 2470 1
150 428 2480 1
150 428 2482 2
150 428 2487 2
150 433 2294 1
150 448 2113 1
150 461 1961 1
150 487 2769 1
150 490 1846 1
150 490 1859 1
150 490 1861 2
150 490 1896 1
150 490 1923 1
150 490 1929 1
150 490 1957 1
150 490 2468 1
150 499 2122 1
150 502 1757 1
150 503 2605 1
150 503 2607 1
150 506 2740 1
150 514 2739 1
150 516 1957 1
150 529 1936 1
150 546 2620 1
150 552 2614 1
150 552 2653 1
150 552 2655 1
150 552 2691 1
150 552 2697 1
150 552 2716 1
150 552 2724 4
150 552 2729 10
150 569 1657 1
150 569 1791 1
150 575 1929 1
150 591 2033 3
150 591 2037 8
150 591 2046 1
150 591 2048 5
150 591 2067 1
150 591 2069 2
150 591 2074 1
150 591 2088 3
150 591 2099 4
150 591 2105 1
150 600 2761 1
150 604 2532 1
151 160 1691 1
151 160 1700 3
151 160 1704 1
151 160 1724 1
151 160 1727 3
151 160 1734 1
151 161 1931 2
151 162 1595 1
151 162 1597 1
151 162 1641 1
151 162 1644 3
151 162 1651 1
151 162 1689 1
151 162 1703 2
151 162 1786 1
151 162 1788 1
151 162 1792 1
151 162 1798 1
151 168 1694 4
151 168 1710 1
151 168 1724 1
151 168 1735 1
151 168 1793 1
151 173 1722 4
151 178 2110 2
151 178 2113 1
151 178 2116 1
151 178 2118 1
151 178 2122 1
151 178 2124 1
151 178 2127 1
151 178 2130 1
151 178 2137 5
151 178 2144 2
151 178 2151 2
151 189 1965 1
151 194 2384 3
151 195 2660 1
151 218 2109 3
151 218 2131 1
151 218 2174 1
151 218 2185 3
151 218 2193 2
151 218 2660 1
151 226 2106 1
151 235 1690 1
151 235 1696 2
151 235 1729 2
151 235 1732 4
151 235 1799 1
151 250 2781 1
151 252 1598 1
151 252 1600 1
151 252 1694 2
151 252 1698 1
151 252 1718 1
151 252 1772 1
151 252 1782 1
151 255 2515 1
151 259 2300 1
151 259 2325 1
151 259 2504 1
151 272 1963 1
151 282 2242 1
151 282 2244 1
151 284 2664 1
151 297 2353 1
151 323 2199 1
151 333 1818 1
151 333 1825 1
151 333 1829 2
151 333 1836 1
151 333 1885 1
151 337 2659 1
151 347 2176 5
151 347 2187 2
151 347 2190 1
151 347 2192 1
151 360 2356 2
151 368 1964 1
151 383 2660 1
151 422 2107 1
151 428 1965 1
151 428 2726 4
151 428 2731 2
151 428 2738 3
151 428 2742 6
151 447 2176 2
151 447 2181 3
151 447 2187 1
151 447 2194 2
151 447 2515 1
151 448 2176 1
151 448 2179 1
151 448 2187 1
151 448 2190 1
151 448 2192 1
151 451 1723 1
151 451 1725 2
151 451 1728 1
151 451 1730 1
151 451 1732 1
151 466 2356 1
151 469 1690 4
151 469 1699 2
151 469 1703 1
151 469 1707 2
151 469 1710 1
151 469 1721 1
151 469 1766 1
151 469 1772 1
151 471 2184 1
151 494 2133 1
151 495 1690 1
151 495 1692 2
151 495 1698 2
151 528 2112 1
151 541 2131 1
151 542 2396 1
151 542 2401 4
151 542 2406 2
151 542 2409 3
151 542 2421 3
151 542 2427 6
151 542 2434 4
151 542 2441 1
151 542 2455 2
151 542 2459 2
151 543 2510 1
151 544 1816 1
151 548 2355 1
151 558 1801 1
151 562 2781 1
151 569 1966 1
151 591 2355 1
151 596 2356 1
151 602 2131 1
151 609 2506 1
151 614 2144 1
151 616 2201 1
152 159 2439 1
152 159 2485 1
152 166 1806 1
152 170 2273 1
152 170 2278 1
152 170 2286 2
152 170 2290 1
152 171 1682 2
152 171 1685 1
152 171 1694 1
152 171 1704 1
152 171 1732 2
152 171 1785 1
152 175 2612 1
152 175 2653 1
152 175 2721 1
152 178 2357 1
152 180 1802 1
152 185 1704 1
152 185 1730 1
152 185 1772 1
152 185 1782 1
152 185 2277 1
152 185 2279 5
152 185 2287 1
152 185 2289 4
152 185 2304 1
152 185 2661 3
152 185 2667 1
152 192 2411 1
152 192 2460 1
152 205 1965 2
152 205 2085 1
152 205 2108 1
152 205 2367 2
152 205 2375 2
152 205 2382 1
152 205 2492 2
152 205 2500 1
152 205 2508 2
152 225 1670 1
152 225 1742 1
152 229 2278 2
152 229 2289 1
152 229 2340 1
152 229 2351 1
152 259 1670 1
152 259 1954 1
152 266 1761 3
152 266 1770 3
152 266 1779 3
152 273 2239 1
152 273 2241 1
152 274 2267 1
152 278 1670 1
152 299 1667 1
152 303 2292 2
152 303 2307 2
152 307 2219 2
152 307 2223 1
152 329 2351 1
152 343 2124 1
152 343 2748 5
152 343 2756 3
152 343 2761 1
152 368 2259 1
152 386 2665 1
152 395 1802 1
152 399 2664 1
152 412 2659 1
152 412 2761 1
152 412 2769 1
152 417 1967 2
152 417 1972 1
152 417 1975 7
152 417 1984 63
152 417 2048 1
152 417 2050 1
152 417 2052 5
152 417 2058 4
152 417 2064 4
152 417 2069 2
152 417 2077 5
152 417 2086 1
152 417 2098 1
152 417 2100 1
152 417 2109 3
152 421 2186 1
152 421 2209 5
152 421 2216 1
152 421 2220 1
152 421 2224 1
152 421 2293 1
152 446 2188 1
152 446 2383 1
152 449 2265 1
152 455 2112 1
152 455 2742 1
152 455 2744 1
152 455 2746 7
152 455 2756 2
152 455 2759 2
152 455 2764 2
152 455 2776 3
152 457 2249 1
152 481 2426 1
152 481 2446 2
152 481 2450 1
152 481 2455 1
152 481 2457 1
152 481 2470 1
152 481 2475 1
152 489 1964 1
152 496 2225 1
152 504 2460 1
152 504 2490 1
152 505 2124 1
152 505 2126 1
152 508 2729 1
152 514 2660 1
152 514 2662 1
152 529 2108 1
152 546 2379 4
152 546 2509 1
152 546 2520 12
152 546 2533 1
152 546 2538 1
152 546 2542 1
152 546 2545 1
152 546 2549 2
152 546 2557 1
152 546 2563 1
152 546 2568 2
152 546 2573 1
152 546 2582 3
152 546 2586 3
152 546 2599 5
152 546 2605 3
152 578 2155 1
152 578 2188 1
152 600 2546 1
152 600 2604 1
152 604 2613 2
152 604 2617 1
152 604 2622 2
152 604 2626 19
152 604 2649 5
152 604 2655 1
152 604 2657 3
152 604 2661 2
152 604 2664 4
152 604 2669 1
152 604 2677 54
152 604 2736 3
152 612 2206 1
153 154 2310 1
153 159 2327 1
153 159 2345 1
153 159 2349 1
153 173 2284 1
153 196 2274 3
153 196 2290 3
153 196 2294 4
153 196 2301 2
153 196 2311 1
153 196 2323 1
153 196 2325 7
153 196 2334 1
153 196 2336 2
153 196 2349 1
153 197 1645 1
153 197 1647 2
153 197 1679 4
153 197 1684 1
153 197 1692 1
153 197 1712 2
153 197 1721 1
153 197 1729 1
153 197 1731 1
153 197 1733 1
153 197 1735 1
153 197 1738 1
153 197 1742 10
153 197 1753 2
153 197 1758 1
153 197 1767 1
153 197 1776 1
153 197 1779 1
153 207 2110 1
153 210 2362 35
153 210 2405 4
153 228 1963 1
153 228 2174 1
153 228 2178 1
153 246 2510 1
153 281 2508 1
153 281 2604 3
153 281 2612 1
153 281 2614 1
153 281 2641 2
153 296 2175 1
153 298 2508 1
153 357 2105 1
153 368 2667 1
153 377 2409 1
153 407 2278 1
153 407 2280 2
153 407 2283 3
153 407 2289 2
153 418 2661 1
153 419 2274 1
153 427 2268 1
153 429 2657 1
153 429 2659 1
153 434 2282 1
153 439 2662 1
153 440 1776 1
153 443 1692 1
153 443 1760 1
153 443 1770 1
153 443 1774 1
153 443 1776 3
153 443 1780 1
153 443 1782 1
153 459 1645 1
153 459 1659 2
153 459 1662 4
153 459 1669 1
153 459 1671 4
153 459 1706 1
153 459 1713 1
153 459 1733 1
153 459 1736 1
153 481 2662 1
153 491 1716 1
153 495 2469 1
153 495 2481 1
153 499 2720 1
153 499 2722 2
153 507 1823 1
153 507 2085 1
153 510 2341 1
153 512 2674 1
153 512 2685 1
153 512 2688 1
153 512 2690 1
153 512 2692 1
153 512 2695 6
153 512 2702 4
153 512 2720 1
153 512 2781 2
153 534 2506 1
153 540 2076 1
153 540 2508 1
153 561 2521 1
153 561 2588 2
153 561 2596 1
153 561 2598 1
153 561 2640 2
153 561 2645 1
153 576 2319 1
153 580 2076 1
153 599 2293 1
153 599 2309 2
153 599 2340 1
153 599 2347 2
153 610 2303 1
153 610 2306 1
153 610 2658 1
154 156 1969 1
154 156 2508 1
154 203 1955 1
154 206 1604 1
154 206 1625 1
154 208 2517 1
154 208 2546 1
154 208 2562 1
154 215 1608 5
154 229 2487 1
154 231 1607 2
154 243 2677 1
154 243 2778 1
154 258 2289 4
154 263 1606 1
154 263 1714 2
154 263 1718 2
154 313 1599 1
154 321 2537 1
154 322 1908 41
154 322 2545 1
154 322 2592 3
154 322 2596 4
154 322 2603 1
154 328 2314 1
154 328 2332 1
154 340 2418 1
154 340 2498 1
154 343 2363 1
154 350 2594 1
154 350 2598 2
154 351 2405 1
154 358 1607 7
154 358 2654 1
154 360 1998 1
154 364 1607 8
154 364 1617 1
154 364 1619 1
154 364 1628 2
154 364 1640 2
154 364 1643 1
154 364 1647 1
154 364 1652 2
154 364 1656 2
154 364 1660 4
154 364 1671 12
154 364 1684 1
154 364 1687 5
154 364 1695 1
154 364 1700 1
154 364 1702 3
154 364 1722 1
154 364 1730 1
154 364 1732 1
154 364 1786 1
154 364 1789 1
154 364 1793 5
154 364 1799 2
154 364 1966 2
154 364 1969 1
154 364 1987 1
154 364 1992 1
154 364 1998 1
154 364 2023 1
154 364 2027 1
154 364 2068 1
154 364 2095 1
154 364 2097 3
154 364 2103 3
154 364 2109 2
154 364 2669 1
154 364 2706 2
154 364 2709 3
154 381 2162 1
154 381 2165 1
154 381 2177 1
154 381 2179 2
154 381 2183 2
154 381 2186 2
154 381 2218 1
154 381 2233 1
154 381 2247 1
154 381 2251 2
154 381 2254 1
154 393 2532 1
154 393 2598 1
154 396 2511 1
154 396 2584 2
154 396 2593 1
154 404 2577 1
154 404 2620 1
154 404 2623 2
154 409 2032 1
154 409 2090 1
154 411 2334 2
154 411 2337 4
154 411 2342 2
154 411 2345 1
154 411 2347 2
154 411 2350 2
154 416 2114 1
154 416 2324 1
154 422 2427 1
154 422 2449 2
154 422 2456 1
154 422 2480 1
154 422 2496 2
154 430 2152 1
154 430 2154 1
154 430 2157 3
154 430 2173 4
154 430 2178 4
154 430 2183 2
154 430 2186 1
154 430 2192 1
154 430 2200 3
154 430 2207 1
154 430 2211 2
154 430 2223 1
154 430 2233 2
154 430 2237 2
154 430 2240 6
154 430 2249 3
154 430 2253 2
154 430 2257 1
154 430 2551 1
154 430 2557 1
154 430 2570 1
154 430 2606 5
154 430 2615 2
154 436 2314 1
154 440 2631 2
154 442 2113 1
154 442 2318 4
154 442 2323 1
154 442 2325 3
154 442 2335 2
154 442 2339 2
154 444 2261 1
154 510 2270 3
154 510 2278 2
154 510 2281 2
154 510 2287 4
154 510 2296 2
154 510 2300 2
154 510 2304 2
154 523 2269 4
154 523 2274 1
154 523 2276 2
154 523 2281 2
154 523 2305 1
154 523 2337 1
154 524 2268 1
154 524 2271 1
154 524 2277 2
154 524 2305 1
154 524 2308 1
154 524 2311 1
154 524 2313 2
154 524 2318 1
154 524 2322 6
154 524 2329 2
154 524 2341 1
154 524 2344 1
154 532 1963 1
154 545 1849 4
154 545 1897 2
154 555 2132 1
154 555 2307 1
154 563 2603 1
154 566 1821 3
154 566 1826 1
154 566 1853 2
154 566 1872 12
154 571 1969 1
154 573 2542 1
154 589 2444 1
154 598 2119 3
154 598 2147 1
154 598 2190 1
154 605 2307 1
154 608 2306 1
155 159 1774 1
155 160 1961 1
155 189 2701 1
155 205 1715 1
155 205 1757 3
155 205 1762 1
155 205 1771 1
155 229 2348 1
155 230 2647 1
155 233 2758 1
155 243 1843 1
155 268 2355 1
155 272 2136 1
155 272 2403 2
155 272 2406 1
155 272 2412 1
155 278 2332 1
155 359 2116 1
155 359 2124 1
155 359 2127 4
155 359 2147 1
155 359 2151 1
155 359 2157 6
155 359 2164 1
155 359 2196 1
155 359 2200 2
155 359 2204 5
155 359 2210 2
155 359 2228 3
155 359 2240 1
155 361 1994 1
155 361 2702 1
155 431 2353 1
155 435 2350 1
155 435 2707 1
155 446 1965 3
155 446 1985 1
155 446 2044 1
155 453 1922 1
155 455 2332 1
155 462 2284 1
155 464 2313 1
155 464 2332 1
155 464 2511 2
155 484 2264 1
155 490 2311 1
155 539 2354 1
155 544 1953 1
155 544 2112 1
155 586 2264 1
155 609 1997 3
155 609 2007 2
155 609 2010 1
155 609 2013 1
155 609 2023 1
155 609 2037 1
155 609 2049 1
155 609 2063 1
155 609 2065 1
155 609 2068 1
155 609 2070 2
155 609 2074 1
155 609 2076 6
155 609 2083 2
155 609 2086 3
155 609 2092 1
155 609 2094 1
155 609 2098 3
155 609 2102 1
155 609 2104 2
156 174 1989 1
156 177 2118 1
156 187 2124 1
156 192 1636 1
156 192 1704 1
156 192 1952 1
156 202 2116 4
156 202 2125 1
156 202 2177 1
156 230 1649 1
156 230 1800 1
156 230 1809 4
156 230 2114 8
156 230 2123 2
156 230 2152 1
156 230 2155 1
156 230 2172 1
156 230 2179 1
156 231 2197 1
156 241 2715 1
156 242 2003 1
156 242 2011 3
156 247 1631 5
156 247 1641 1
156 247 1649 1
156 247 1651 1
156 247 1812 1
156 247 1950 1
156 247 1952 1
156 247 1957 1
156 247 1978 1
156 247 1988 2
156 247 1991 1
156 247 1996 1
156 247 2019 1
156 247 2024 2
156 247 2066 1
156 247 2078 1
156 255 2353 1
156 261 2362 4
156 261 2394 2
156 261 2416 1
156 261 2430 2
156 261 2434 1
156 261 2436 3
156 261 2441 1
156 261 2456 1
156 261 2458 1
156 262 2369 2
156 262 2385 1
156 262 2390 1
156 262 2400 2
156 262 2405 2
156 262 2410 8
156 262 2422 1
156 262 2426 2
156 262 2433 4
156 262 2439 2
156 262 2449 1
156 262 2457 1
156 262 2484 1
156 262 2490 10
156 272 2507 1
156 276 2024 1
156 285 2763 1
156 300 2665 1
156 311 2511 1
156 312 2713 1
156 312 2734 1
156 317 2668 1
156 317 2682 15
156 317 2700 1
156 317 2707 1
156 317 2713 2
156 317 2742 1
156 317 2751 1
156 346 1748 1
156 346 1844 1
156 350 2118 1
156 356 1846 1
156 356 1862 2
156 356 1867 1
156 356 1869 1
156 356 1876 3
156 356 1880 3
156 356 1888 2
156 356 1891 2
156 356 1894 1
156 356 1903 4
156 356 1908 4
156 356 1913 1
156 356 1915 2
156 356 1919 1
156 356 1925 4
156 356 1933 2
156 356 1936 2
156 356 1939 1
156 356 1945 1
156 360 1998 1
156 363 2519 2
156 363 2523 1
156 363 2525 2
156 363 2559 4
156 363 2574 1
156 363 2584 3
156 363 2588 12
156 363 2610 1
156 363 2612 12
156 363 2625 4
156 363 2630 3
156 363 2638 4
156 363 2646 2
156 363 2651 4
156 363 2656 1
156 364 1969 1
156 364 2000 1
156 366 2637 1
156 366 2640 1
156 374 2663 1
156 386 2354 1
156 402 2108 1
156 406 2353 1
156 412 2182 1
156 412 2196 1
156 460 2355 1
156 487 2361 6
156 487 2368 3
156 487 2373 1
156 487 2391 1
156 487 2403 3
156 487 2410 3
156 487 2417 3
156 487 2422 3
156 487 2426 7
156 487 2436 6
156 487 2443 2
156 487 2452 1
156 487 2454 11
156 487 2469 17
156 487 2490 4
156 487 2495 3
156 489 2670 1
156 489 2713 3
156 489 2718 5
156 489 2729 1
156 489 2731 2
156 489 2734 18
156 489 2769 1
156 491 2231 1
156 491 2256 5
156 491 2264 1
156 491 2273 4
156 491 2287 1
156 491 2310 1
156 491 2313 1
156 491 2332 2
156 491 2335 2
156 491 2348 1
156 491 2352 1
156 491 2354 1
156 494 1631 1
156 494 1803 2
156 494 1953 1
156 494 2119 4
156 495 2509 1
156 502 2167 2
156 509 2106 1
156 510 2663 1
156 523 2370 1
156 523 2406 1
156 536 2507 1
156 561 2152 1
156 563 2383 1
156 563 2507 1
156 568 2185 1
156 571 1969 1
156 602 2662 1
156 604 2106 1
156 606 2140 1
156 609 2353 1
156 611 2112 1
157 171 1958 1
157 178 1807 1
157 228 2362 1
157 228 2364 3
157 228 2369 1
157 228 2388 1
157 228 2431 1
157 228 2441 3
157 228 2479 1
157 228 2497 3
157 282 1803 1
157 288 1665 1
157 288 1669 1
157 288 1673 1
157 288 1769 1
157 288 1771 1
157 299 2355 1
157 317 1722 2
157 317 1725 1
157 317 1759 1
157 321 1605 1
157 321 1608 1
157 321 1626 1
157 321 1630 1
157 321 1632 1
157 321 1635 1
157 321 1686 3
157 321 1690 17
157 321 1708 3
157 321 1712 4
157 321 1723 2
157 321 1729 2
157 321 1734 4
157 321 1785 2
157 321 1789 1
157 321 1798 1
157 322 2659 1
157 332 2121 1
157 332 2124 1
157 332 2128 1
157 332 2359 1
157 368 2354 1
157 377 1802 1
157 394 2692 1
157 404 2440 1
157 453 2460 1
157 453 2467 1
157 465 1801 1
157 497 1840 1
157 497 1850 1
157 509 2121 1
157 509 2128 4
157 509 2133 1
157 510 1808 1
157 553 1802 1
157 566 2352 1
157 596 1881 1
157 596 1957 1
157 596 1963 1
157 596 1965 2
157 596 1969 1
157 596 2030 1
157 596 2037 1
157 596 2041 2
157 596 2044 2
157 596 2051 1
157 596 2055 1
157 596 2057 3
157 596 2074 1
157 596 2086 3
157 596 2090 4
157 596 2096 4
157 596 2111 2
158 179 1570 8
158 179 1580 1
158 179 1589 4
158 179 1594 5
158 179 1602 1
158 179 1611 1
158 179 1615 6
158 179 1623 2
158 179 1626 3
158 179 1630 1
158 179 1645 1
158 179 1655 1
158 179 1657 2
158 179 1660 6
158 179 1827 1
158 179 2067 1
158 179 2335 3
158 179 2344 1
158 179 2511 1
158 179 2660 1
158 179 2663 2
158 179 2677 1
158 179 2679 1
158 183 1799 1
158 188 2322 1
158 203 2506 1
158 206 2354 1
158 234 2113 1
158 234 2115 1
158 234 2314 1
158 234 2659 1
158 234 2661 1
158 234 2663 1
158 244 2515 1
158 262 1670 1
158 262 1797 1
158 262 2313 1
158 262 2315 1
158 262 2319 1
158 304 2352 1
158 304 2515 1
158 313 2508 1
158 334 2067 1
158 334 2260 1
158 334 2352 1
158 351 1669 1
158 351 2135 1
158 351 2158 1
158 351 2316 1
158 351 2319 2
158 351 2516 1
158 351 2768 1
158 358 1814 1
158 391 1619 1
158 391 1622 1
158 391 1668 1
158 391 1834 2
158 391 1842 1
158 391 1846 1
158 391 1849 1
158 391 1860 1
158 391 1869 1
158 391 1933 1
158 391 1946 1
158 391 1957 1
158 391 2309 4
158 391 2314 1
158 391 2317 3
158 391 2325 1
158 391 2345 3
158 391 2350 1
158 391 2781 1
158 405 2104 1
158 425 1675 1
158 425 1804 1
158 425 2114 1
158 425 2516 1
158 425 2660 1
158 425 2669 1
158 436 1797 1
158 436 2153 1
158 436 2183 1
158 441 1797 1
158 441 1804 1
158 441 1806 3
158 441 1811 5
158 441 1818 1
158 441 1821 2
158 441 2205 1
158 441 2269 2
158 441 2301 1
158 441 2305 1
158 441 2318 1
158 441 2333 1
158 441 2335 1
158 441 2338 1
158 441 2344 2
158 441 2347 1
158 441 2350 1
158 441 2356 1
158 467 2623 2
158 467 2640 1
158 479 2053 1
158 479 2057 2
158 479 2060 1
158 479 2066 2
158 479 2109 2
158 479 2225 1
158 479 2516 2
158 479 2660 1
158 479 2664 1
158 479 2764 1
158 480 2670 1
158 482 2052 1
158 482 2072 1
158 482 2113 2
158 482 2455 1
158 482 2465 1
158 485 2507 1
158 520 1886 10
158 520 1897 1
158 520 1899 3
158 525 2204 1
158 525 2209 3
158 525 2324 1
158 525 2332 1
158 526 2155 4
158 526 2162 1
158 526 2164 2
158 526 2181 1
158 526 2188 4
158 526 2201 1
158 526 2203 1
158 526 2208 1
158 556 2309 1
158 556 2314 2
158 556 2317 1
158 556 2319 2
158 556 2322 1
158 556 2330 1
158 583 2113 2
158 604 2317 1
158 604 2338 1
158 604 2354 1
159 160 2321 1
159 160 2332 1
159 169 1827 1
159 173 2335 1
159 173 2337 1
159 173 2341 6
159 173 2349 1
159 173 2351 1
159 176 2057 1
159 188 2272 1
159 189 2307 1
159 191 2293 1
159 192 2472 1
159 192 2474 1
159 196 2321 1
159 205 1828 1
159 208 2113 1
159 213 2036 1
159 213 2039 1
159 213 2041 1
159 213 2045 1
159 213 2047 2
159 213 2053 1
159 213 2055 1
159 213 2058 1
159 213 2062 1
159 213 2065 1
159 213 2070 1
159 213 2073 1
159 213 2084 1
159 213 2089 1
159 215 1800 1
159 223 2378 1
159 223 2380 1
159 223 2427 1
159 227 1798 1
159 243 1800 1
159 250 1702 1
159 251 1867 1
159 252 2088 1
159 252 2271 2
159 252 2349 1
159 254 2096 1
159 273 2027 1
159 285 2060 1
159 303 2135 1
159 306 1957 1
159 307 2352 1
159 312 2659 1
159 345 1627 1
159 345 1630 1
159 346 2781 1
159 348 2007 2
159 348 2731 1
159 348 2767 1
159 349 2381 1
159 351 2353 1
159 374 1807 1
159 374 1814 5
159 374 1820 2
159 374 1824 1
159 374 1831 2
159 374 1837 1
159 374 1842 2
159 374 1845 2
159 374 1849 1
159 374 1852 1
159 374 1855 4
159 374 1861 1
159 374 1863 1
159 374 1866 1
159 374 1870 1
159 374 1874 2
159 374 1878 1
159 374 1880 1
159 374 1886 11
159 374 1898 12
159 374 1913 2
159 374 1916 1
159 374 1919 1
159 374 1921 12
159 374 1934 8
159 374 1947 1
159 374 1949 1
159 387 2142 1
159 392 1954 1
159 399 2354 1
159 415 1965 2
159 415 1968 1
159 418 1800 1
159 419 2268 1
159 446 2364 1
159 446 2366 1
159 446 2382 1
159 446 2584 3
159 446 2588 6
159 446 2596 1
159 446 2598 5
159 446 2604 3
159 446 2608 1
159 446 2610 4
159 446 2616 2
159 446 2619 1
159 446 2622 2
159 446 2626 4
159 446 2632 3
159 446 2636 2
159 446 2640 3
159 447 2041 1
159 447 2051 1
159 481 2418 1
159 481 2452 1
159 481 2465 1
159 486 2508 1
159 490 2286 1
159 498 1801 1
159 510 2111 1
159 510 2116 1
159 510 2134 1
159 510 2142 1
159 510 2144 1
159 510 2151 1
159 510 2660 1
159 519 1604 1
159 519 1625 1
159 519 1627 1
159 519 1691 1
159 519 1701 3
159 519 1765 1
159 528 2010 3
159 528 2016 2
159 553 2509 1
159 571 2079 1
159 572 2515 1
159 572 2525 7
159 572 2533 9
159 572 2545 4
159 572 2550 4
159 572 2555 1
159 572 2557 2
159 572 2560 5
159 572 2570 3
159 572 2574 2
159 572 2578 2
159 572 2581 3
159 572 2589 1
159 572 2596 1
159 572 2610 1
159 572 2613 3
159 572 2621 1
159 572 2624 2
159 572 2633 2
159 572 2637 1
159 584 1801 1
159 599 2121 3
159 599 2128 1
159 599 2134 1
159 599 2332 1
159 601 2322 1
159 602 2488 1
159 605 2357 1
159 606 2377 1
160 162 1622 1
160 162 1651 1
160 162 1656 1
160 162 1663 1
160 162 1684 1
160 162 1687 1
160 162 1697 1
160 162 1708 1
160 162 1735 2
160 168 1723 1
160 173 1607 1
160 173 1619 1
160 173 1632 1
160 173 1634 1
160 173 1689 2
160 173 1692 2
160 173 1695 1
160 173 1703 1
160 173 1706 2
160 173 1710 1
160 173 1712 1
160 173 1714 1
160 173 1717 2
160 173 1723 12
160 173 1738 1
160 173 1744 1
160 173 1749 1
160 173 1786 2
160 173 1959 1
160 173 1961 1
160 178 2071 2
160 178 2074 1
160 178 2079 1
160 178 2085 5
160 178 2096 2
160 178 2099 3
160 178 2665 2
160 178 2670 4
160 178 2688 1
160 178 2692 2
160 178 2695 1
160 178 2697 3
160 178 2713 2
160 178 2719 4
160 178 2724 5
160 178 2734 1
160 180 2110 1
160 180 2261 2
160 187 2610 1
160 195 2260 1
160 196 2113 4
160 196 2656 1
160 196 2658 1
160 198 2190 1
160 198 2223 2
160 198 2233 2
160 268 2651 1
160 300 1990 1
160 303 2113 2
160 303 2120 1
160 303 2205 1
160 361 1819 1
160 361 1822 1
160 361 1836 2
160 361 1852 1
160 361 1858 1
160 361 1876 1
160 361 1884 8
160 361 1909 1
160 361 1925 2
160 368 2366 4
160 368 2371 1
160 387 2197 1
160 446 2105 1
160 464 1949 5
160 466 2107 1
160 469 1693 1
160 469 1697 2
160 533 2662 1
160 548 2139 1
160 548 2143 1
160 590 1790 1
160 601 2662 1
160 608 2317 1
160 609 2092 1
160 612 2607 2
160 612 2610 1
161 180 1802 1
161 186 1801 1
161 192 2181 1
161 192 2186 2
161 194 2672 1
161 203 1806 1
161 204 1643 2
161 204 1672 1
161 204 1731 1
161 204 2205 1
161 223 1584 23
161 223 1608 7
161 223 1616 2
161 223 1619 5
161 223 1632 1
161 223 1635 12
161 223 1668 42
161 223 1714 56
161 223 1771 8
161 223 1780 20
161 236 2359 1
161 241 2112 2
161 241 2125 1
161 241 2129 2
161 241 2139 3
161 241 2178 1
161 241 2194 1
161 241 2199 2
161 241 2205 2
161 241 2212 1
161 241 2215 4
161 241 2237 5
161 241 2243 1
161 241 2245 9
161 241 2255 1
161 241 2257 3
161 241 2262 4
161 241 2267 1
161 241 2269 1
161 241 2273 13
161 241 2288 12
161 241 2301 5
161 241 2308 21
161 241 2330 1
161 241 2333 1
161 241 2337 5
161 241 2343 2
161 241 2350 2
161 241 2353 1
161 257 2508 1
161 283 2513 1
161 297 2181 1
161 305 1802 1
161 313 2508 1
161 327 1802 1
161 345 2359 1
161 347 2507 1
161 352 1815 1
161 360 2368 1
161 360 2370 2
161 360 2379 5
161 360 2385 1
161 360 2387 1
161 360 2396 1
161 360 2398 2
161 360 2401 4
161 360 2406 1
161 360 2412 1
161 360 2420 1
161 360 2426 1
161 360 2428 3
161 360 2432 5
161 360 2440 1
161 360 2442 3
161 360 2446 1
161 360 2448 16
161 360 2465 1
161 360 2472 1
161 360 2474 13
161 360 2490 6
161 360 2497 6
161 360 2504 1
161 374 2113 1
161 374 2116 2
161 374 2153 1
161 374 2162 1
161 374 2165 2
161 374 2171 1
161 374 2181 2
161 374 2186 1
161 374 2195 1
161 374 2667 1
161 482 2509 1
161 492 2105 1
161 504 1974 1
161 504 1976 2
161 504 1986 1
161 504 1996 1
161 504 1998 1
161 504 2007 1
161 504 2512 3
161 525 1800 1
161 542 2505 1
161 544 1930 1
161 544 2508 1
161 572 2068 2
161 572 2092 1
161 572 2505 1
162 166 1935 1
162 166 1937 1
162 166 1943 1
162 166 1945 1
162 173 1691 1
162 173 1696 1
162 173 1705 1
162 173 1708 1
162 180 2106 1
162 186 2210 1
162 186 2222 1
162 186 2251 1
162 187 2511 1
162 197 2510 1
162 202 2667 1
162 208 2260 1
162 235 1735 1
162 240 2736 1
162 240 2782 1
162 242 2509 1
162 246 2510 1
162 252 1598 1
162 252 1605 1
162 252 1610 1
162 252 1631 1
162 252 1641 1
162 252 1645 1
162 252 1649 1
162 252 1667 1
162 252 1682 2
162 252 1688 2
162 252 1691 2
162 252 1725 1
162 252 1737 1
162 252 1739 1
162 252 1742 6
162 252 1765 1
162 252 1779 1
162 252 1786 1
162 252 1790 1
162 252 2263 1
162 255 2107 1
162 255 2261 1
162 274 2269 5
162 274 2278 26
162 274 2306 14
162 274 2326 4
162 274 2342 2
162 274 2346 1
162 274 2348 1
162 295 2712 2
162 313 2272 1
162 342 2352 1
162 342 2515 1
162 342 2519 1
162 342 2561 2
162 342 2564 1
162 342 2622 1
162 342 2653 1
162 348 1722 1
162 348 1724 1
162 356 2354 1
162 363 1725 1
162 376 1805 1
162 388 1729 1
162 388 1733 1
162 388 1955 1
162 400 2117 1
162 400 2304 2
162 410 2342 7
162 418 2749 1
162 418 2755 1
162 434 2225 1
162 434 2229 1
162 434 2309 1
162 436 2349 1
162 463 1919 1
162 463 1959 1
162 463 2263 1
162 463 2267 1
162 463 2342 2
162 463 2347 2
162 468 2253 1
162 469 1721 1
162 469 1958 1
162 473 2228 1
162 473 2230 1
162 473 2237 1
162 484 2213 1
162 484 2215 1
162 484 2218 1
162 495 1958 1
162 521 2259 1
162 529 2673 1
162 529 2678 1
162 529 2687 5
162 529 2693 1
162 529 2696 1
162 529 2699 1
162 529 2701 4
162 529 2717 1
162 529 2732 1
162 550 2376 1
162 557 2027 1
162 557 2032 1
162 557 2040 1
162 557 2070 3
162 557 2075 1
162 557 2110 1
162 557 2117 1
162 557 2193 1
162 568 2781 1
162 590 1705 1
162 590 1719 1
162 601 2107 1
162 601 2209 1
162 601 2315 1
162 601 2745 1
162 610 2211 1
162 610 2213 1
162 610 2221 1
162 610 2223 2
162 610 2232 2
162 610 2235 1
162 610 2241 1
162 610 2248 1
162 610 2253 1
162 610 2256 2
163 189 2117 1
163 201 1801 1
163 218 2662 1
163 222 2328 2
163 222 2331 1
163 222 2338 1
163 222 2342 1
163 222 2347 1
163 233 2246 1
163 257 2505 1
163 264 2436 2
163 264 2440 1
163 264 2455 1
163 264 2498 1
163 288 2086 2
163 298 2502 1
163 301 1637 1
163 301 1674 1
163 306 1823 4
163 306 1844 1
163 306 2107 1
163 306 2246 1
163 313 2087 1
163 314 1644 2
163 318 1958 1
163 330 2466 1
163 333 2353 1
163 356 1803 1
163 366 2638 1
163 373 1964 1
163 381 2263 1
163 382 1979 1
163 382 1983 12
163 382 2005 2
163 382 2019 1
163 382 2022 2
163 382 2025 1
163 382 2028 3
163 382 2077 3
163 383 2304 2
163 419 1963 1
163 419 2330 3
163 419 2346 2
163 432 1939 1
163 432 2265 4
163 435 2266 1
163 450 1941 2
163 451 2500 1
163 451 2502 1
163 463 2334 1
163 468 2262 1
163 483 2494 1
163 497 2502 1
163 509 2660 1
163 524 1954 1
163 533 2348 1
163 534 2420 1
163 534 2433 1
163 534 2435 1
163 534 2437 1
163 534 2470 1
163 534 2479 1
163 547 2272 1
163 547 2276 1
163 547 2280 2
163 547 2297 1
163 547 2299 9
163 547 2309 3
163 547 2315 2
163 547 2329 1
163 547 2409 1
163 554 1980 1
163 560 1963 1
163 560 2001 1
163 560 2023 1
163 560 2081 1
163 565 2673 1
163 571 2662 1
163 593 2505 1
163 609 2116 1
163 609 2245 1
163 610 2265 1
163 614 1954 1
164 199 1712 6
164 239 1640 4
164 306 1672 1
164 306 1689 1
164 306 1695 6
164 306 1703 1
164 306 1708 2
164 306 1713 2
164 306 1716 4
164 306 1734 1
164 306 1736 2
164 306 1740 2
164 306 1755 1
164 306 1761 2
164 306 1764 2
164 306 1767 7
164 306 1777 1
164 306 1788 1
164 306 1799 1
164 355 1802 1
164 609 2232 4
164 609 2239 3
164 609 2244 2
166 191 2725 1
166 202 2668 1
166 213 1538 1
166 213 1540 2
166 213 1548 1
166 213 1552 1
166 242 2659 1
166 294 2432 2
166 294 2435 1
166 294 2479 1
166 294 2482 1
166 294 2525 1
166 300 2227 1
166 300 2232 1
166 300 2241 1
166 300 2247 1
166 300 2252 1
166 300 2261 1
166 300 2270 2
166 302 2489 1
166 307 1955 1
166 320 1551 1
166 323 1667 8
166 323 1677 3
166 323 1681 3
166 323 1685 6
166 323 1699 1
166 323 1703 4
166 323 1719 1
166 323 1731 5
166 323 1738 2
166 323 1741 3
166 323 1753 2
166 323 1762 1
166 323 1764 2
166 323 1770 2
166 323 1782 1
166 323 1785 3
166 346 2118 1
166 346 2260 1
166 346 2272 1
166 351 1991 1
166 376 1932 1
166 377 2111 1
166 388 2096 1
166 399 2024 1
166 399 2026 2
166 399 2032 4
166 399 2037 1
166 404 2138 1
166 418 2715 1
166 426 2725 1
166 436 2044 1
166 441 1980 1
166 442 1962 1
166 442 1975 1
166 442 1977 1
166 442 2007 1
166 445 2113 1
166 463 1871 1
166 463 1875 1
166 463 1878 2
166 463 1881 1
166 463 1883 1
166 463 1885 1
166 463 1903 1
166 463 1905 3
166 463 1909 1
166 463 1913 1
166 463 1916 1
166 463 1919 1
166 463 1922 1
166 463 1929 1
166 463 1945 1
166 463 1947 1
166 463 1952 1
166 503 2124 2
166 503 2132 1
166 503 2136 1
166 560 1968 1
166 560 2099 2
166 602 2099 1
167 170 2195 1
167 175 1774 2
167 175 1786 8
167 175 1795 1
167 178 1805 1
167 181 2779 1
167 183 2661 1
167 184 2665 1
167 193 2510 1
167 193 2557 2
167 201 2762 1
167 217 1911 1
167 217 1962 1
167 248 2719 1
167 251 1805 1
167 263 1802 1
167 276 2509 1
167 281 2781 1
167 292 1802 1
167 296 2272 1
167 296 2278 1
167 296 2281 1
167 296 2284 1
167 296 2290 1
167 317 1818 2
167 317 1822 3
167 317 1826 2
167 317 1837 1
167 317 1843 1
167 317 1892 3
167 317 1896 2
167 317 1907 1
167 317 1955 1
167 317 1959 2
167 317 1967 2
167 317 1970 4
167 317 1975 3
167 317 1986 4
167 317 1994 1
167 317 2660 1
167 321 2667 1
167 330 2033 1
167 332 2507 1
167 346 1804 1
167 364 1801 1
167 366 1825 1
167 366 1827 1
167 366 1869 1
167 366 1954 1
167 366 1965 1
167 366 1967 2
167 366 1970 2
167 366 1973 1
167 366 1976 2
167 366 2029 1
167 366 2676 1
167 366 2686 1
167 377 2108 1
167 400 2779 1
167 410 1954 2
167 410 2328 1
167 414 2316 1
167 418 2664 1
167 419 2664 1
167 427 2767 1
167 429 2777 1
167 437 2513 1
167 437 2545 1
167 437 2552 4
167 437 2580 2
167 437 2583 1
167 437 2586 3
167 437 2590 2
167 437 2593 1
167 437 2596 1
167 437 2604 3
167 437 2608 2
167 437 2612 2
167 437 2617 1
167 437 2619 1
167 437 2627 2
167 437 2637 6
167 437 2644 2
167 437 2651 1
167 437 2653 1
167 437 2655 1
167 438 2263 1
167 444 2265 1
167 457 2661 1
167 462 2506 1
167 462 2777 1
167 470 2109 1
167 486 2661 1
167 497 1956 5
167 497 1962 1
167 497 1964 1
167 497 1980 1
167 497 1998 1
167 497 2024 1
167 497 2029 1
167 497 2108 1
167 497 2272 4
167 497 2277 7
167 497 2286 1
167 497 2288 1
167 497 2290 2
167 497 2766 1
167 510 1964 1
167 510 2115 2
167 510 2134 1
167 515 2664 1
167 531 2354 1
167 533 2652 2
167 543 2702 3
167 543 2716 2
167 543 2760 1
167 543 2771 1
167 543 2781 1
167 543 2783 1
167 590 2762 2
167 596 2109 1
167 596 2310 1
167 598 2765 1
167 603 2397 2
167 603 2418 2
167 603 2422 1
167 603 2428 2
167 603 2435 1
167 603 2449 1
167 603 2452 1
167 603 2505 1
168 170 2299 1
168 170 2313 1
168 173 1723 2
168 244 1813 1
168 244 1816 1
168 244 1818 3
168 244 1826 1
168 244 1828 2
168 244 1831 2
168 244 1836 12
168 244 1850 1
168 244 1852 1
168 244 1856 1
168 244 1862 3
168 244 1869 2
168 244 1915 1
168 244 1944 1
168 248 2582 1
168 248 2585 1
168 248 2591 2
168 248 2663 1
168 252 1613 1
168 252 1659 1
168 252 1667 1
168 252 1672 1
168 252 1679 2
168 252 1683 1
168 252 1757 1
168 252 1766 2
168 252 1769 1
168 252 1777 1
168 252 1783 1
168 258 2358 1
168 261 1964 1
168 261 1999 1
168 272 2275 1
168 281 2407 3
168 281 2435 1
168 281 2451 2
168 281 2457 5
168 281 2463 1
168 282 2530 1
168 282 2597 1
168 289 2597 1
168 324 2720 1
168 324 2722 1
168 350 1956 1
168 354 2306 1
168 363 1635 4
168 363 1640 2
168 363 1668 1
168 363 1766 1
168 363 1778 1
168 368 1804 1
168 383 2138 1
168 383 2190 2
168 383 2511 1
168 383 2567 1
168 383 2569 1
168 383 2571 1
168 383 2573 3
168 383 2579 1
168 396 2272 1
168 407 2295 1
168 414 2749 1
168 431 2316 1
168 451 1605 1
168 451 1629 1
168 451 1648 1
168 451 1653 5
168 451 1667 1
168 451 1670 1
168 451 1678 1
168 459 1807 1
168 459 1929 1
168 459 2107 1
168 459 2110 1
168 459 2127 1
168 459 2154 1
168 459 2156 1
168 459 2158 4
168 459 2169 1
168 459 2177 2
168 459 2181 2
168 459 2186 2
168 459 2264 1
168 459 2746 2
168 469 1631 1
168 469 1797 1
168 473 2486 2
168 495 1632 8
168 495 1642 7
168 495 1785 1
168 495 1787 1
168 515 2266 1
168 553 1805 1
168 557 2580 2
168 565 1957 1
168 565 2574 1
168 565 2605 1
168 565 2608 1
168 565 2648 1
168 566 2299 1
168 566 2301 1
168 566 2517 1
168 566 2539 1
168 566 2574 1
168 566 2576 1
168 566 2625 1
168 566 2638 1
168 566 2642 2
168 574 1807 1
169 251 2545 1
169 260 1654 1
169 285 1967 1
169 300 1662 1
169 323 1659 1
169 323 1797 1
169 326 1956 1
169 348 2024 1
169 360 2105 1
169 381 2544 1
169 393 2511 1
169 421 2370 1
169 421 2382 1
169 421 2384 1
169 421 2387 1
169 421 2406 1
169 421 2408 1
169 421 2410 1
169 421 2412 2
169 421 2416 1
169 421 2419 3
169 421 2425 2
169 421 2438 2
169 421 2443 1
169 421 2447 5
169 421 2460 7
169 421 2468 2
169 421 2471 2
169 421 2474 5
169 421 2482 2
169 421 2493 1
169 421 2499 1
169 421 2502 1
169 421 2504 2
169 435 2021 1
169 435 2036 1
169 464 2396 1
169 477 2535 1
169 477 2545 1
169 498 2043 1
169 498 2394 1
169 498 2542 1
169 498 2586 1
169 498 2588 1
169 498 2652 3
169 502 1665 1
169 515 1959 1
169 607 2623 1
170 175 2510 1
170 181 1696 1
170 181 1729 1
170 184 1808 1
170 185 2115 1
170 185 2261 1
170 185 2263 1
170 201 1822 2
170 201 1842 1
170 201 1884 1
170 201 1908 1
170 201 1913 1
170 211 2294 2
170 211 2297 1
170 222 1907 1
170 229 2264 1
170 229 2271 2
170 229 2276 4
170 229 2281 2
170 229 2284 1
170 229 2287 1
170 229 2289 2
170 229 2354 1
170 237 2588 2
170 237 2592 1
170 237 2600 1
170 237 2605 1
170 237 2611 2
170 237 2646 1
170 237 2651 1
170 248 1696 1
170 248 2525 1
170 248 2579 1
170 248 2609 1
170 248 2653 1
170 289 2576 1
170 303 2116 1
170 307 1638 1
170 315 2586 1
170 351 2357 1
170 354 2298 2
170 354 2304 1
170 354 2516 1
170 354 2531 1
170 354 2587 1
170 354 2590 3
170 354 2636 2
170 354 2643 5
170 354 2649 1
170 354 2652 1
170 354 2656 3
170 361 2507 1
170 383 2108 1
170 387 2108 1
170 399 2273 1
170 431 2303 2
170 431 2316 1
170 431 2524 1
170 431 2575 2
170 431 2578 1
170 431 2590 2
170 434 1800 1
170 434 2261 1
170 439 2747 1
170 439 2749 1
170 439 2752 1
170 457 2741 11
170 464 2688 1
170 493 2294 1
170 510 2138 1
170 511 1801 1
170 544 2504 1
170 548 2200 1
170 548 2202 1
170 557 2296 1
170 557 2515 1
170 557 2520 1
170 557 2574 1
170 557 2576 1
170 557 2578 2
170 557 2587 1
170 557 2593 3
170 557 2656 1
170 566 2655 1
170 578 1960 1
170 578 2361 1
170 578 2502 3
170 582 2352 1
170 591 2670 1
171 178 2511 1
171 180 1605 1
171 180 1619 1
171 180 1621 1
171 180 1673 2
171 180 1703 1
171 180 1774 1
171 180 1785 1
171 185 1765 1
171 185 1800 1
171 192 2666 1
171 194 2720 1
171 196 2596 3
171 196 2644 1
171 196 2647 4
171 205 1970 2
171 205 2072 2
171 205 2076 1
171 205 2079 3
171 205 2083 1
171 205 2088 1
171 205 2092 1
171 218 1822 1
171 218 1846 1
171 218 1868 1
171 218 1885 1
171 219 2371 3
171 219 2386 1
171 219 2401 3
171 219 2412 3
171 219 2434 1
171 219 2438 1
171 219 2447 1
171 219 2456 2
171 219 2459 3
171 219 2463 2
171 219 2473 1
171 219 2475 1
171 219 2477 8
171 219 2486 2
171 219 2490 1
171 219 2492 1
171 219 2498 1
171 219 2504 1
171 225 1704 2
171 225 1729 11
171 225 1765 2
171 225 1778 3
171 227 2288 1
171 227 2333 1
171 227 2341 1
171 227 2343 1
171 237 1808 1
171 238 1587 1
171 238 1650 1
171 238 1671 1
171 250 1891 1
171 252 2115 1
171 252 2164 1
171 252 2170 1
171 252 2174 1
171 252 2176 1
171 252 2179 2
171 252 2183 1
171 252 2187 1
171 252 2195 1
171 252 2203 1
171 252 2206 3
171 252 2212 1
171 252 2215 1
171 252 2220 1
171 252 2223 1
171 252 2231 2
171 252 2236 1
171 252 2238 3
171 252 2244 6
171 252 2252 2
171 252 2255 2
171 252 2258 2
171 255 2329 1
171 266 1703 1
171 266 1751 1
171 266 1753 1
171 266 1767 2
171 266 1782 2
171 266 1956 2
171 268 2654 1
171 281 1803 1
171 285 2355 2
171 292 1810 1
171 292 2360 1
171 299 1955 2
171 305 1678 1
171 305 1847 1
171 305 1856 2
171 305 1859 4
171 305 1869 1
171 305 1940 1
171 305 2306 1
171 307 2645 1
171 309 2523 1
171 309 2530 3
171 360 1886 1
171 360 1890 4
171 360 1942 1
171 372 2273 2
171 372 2278 1
171 372 2283 7
171 372 2337 1
171 374 2672 1
171 374 2675 2
171 374 2678 1
171 374 2683 1
171 374 2693 1
171 374 2704 1
171 374 2709 3
171 374 2761 3
171 374 2765 3
171 374 2777 2
171 374 2781 1
171 392 2352 1
171 399 1751 1
171 435 2293 1
171 435 2335 1
171 464 2554 7
171 464 2562 2
171 464 2565 1
171 464 2567 9
171 464 2582 7
171 464 2593 3
171 464 2653 1
171 479 2270 1
171 481 1964 2
171 481 2641 3
171 489 2610 3
171 489 2627 1
171 489 2654 1
171 492 2364 1
171 504 2116 3
171 504 2136 2
171 504 2145 7
171 504 2154 1
171 504 2156 2
171 504 2161 27
171 504 2192 1
171 504 2203 1
171 504 2216 1
171 504 2228 2
171 504 2232 1
171 504 2236 18
171 504 2258 1
171 529 1959 1
171 561 2661 1
171 570 2661 1
171 570 2663 1
171 570 2665 2
171 577 2359 1
171 583 2266 1
171 591 2509 1
172 188 2599 1
172 196 1808 2
172 197 1975 1
172 197 2094 7
172 197 2103 1
172 211 2655 1
172 221 2336 4
172 221 2341 3
172 221 2345 1
172 221 2348 4
172 222 1772 1
172 222 1781 1
172 222 1783 1
172 241 2181 1
172 249 1618 1
172 249 1620 1
172 249 1622 3
172 249 1696 1
172 249 1807 2
172 284 2657 1
172 291 2123 1
172 319 2354 1
172 358 1958 1
172 364 2041 1
172 364 2043 1
172 372 2093 1
172 374 2198 1
172 409 1994 1
172 409 2089 1
172 429 2662 1
172 440 2644 1
172 440 2675 1
172 440 2775 1
172 451 2107 2
172 456 2544 2
172 483 1977 1
172 483 2096 1
172 483 2100 1
172 483 2106 1
172 493 2092 1
172 493 2100 1
172 494 2670 1
172 506 1975 1
172 506 2105 2
172 506 2118 1
172 548 2672 1
172 548 2768 1
172 548 2774 1
172 604 1990 1
173 176 1910 1
173 176 2661 1
173 178 1962 1
173 178 2510 5
173 194 2109 1
173 195 2117 2
173 195 2121 8
173 195 2131 3
173 195 2138 5
173 195 2151 2
173 195 2172 2
173 195 2184 1
173 195 2189 1
173 195 2196 1
173 195 2202 1
173 195 2236 3
173 195 2241 1
173 195 2243 1
173 195 2254 2
173 195 2508 2
173 196 2280 1
173 196 2293 1
173 196 2299 1
173 222 1956 1
173 235 1800 1
173 241 2012 1
173 241 2014 1
173 241 2049 1
173 241 2055 2
173 241 2059 3
173 241 2063 1
173 241 2106 1
173 252 1802 1
173 259 2359 1
173 259 2781 1
173 312 2038 2
173 312 2060 1
173 312 2071 1
173 312 2091 1
173 312 2103 4
173 315 2277 1
173 315 2558 1
173 347 2511 2
173 348 1785 1
173 348 1790 1
173 348 1799 1
173 352 2117 2
173 352 2120 3
173 352 2125 1
173 352 2129 1
173 352 2131 1
173 352 2137 2
173 352 2140 3
173 352 2144 1
173 352 2147 6
173 352 2156 1
173 352 2162 1
173 352 2164 1
173 352 2167 1
173 352 2174 2
173 352 2179 1
173 352 2183 6
173 352 2194 3
173 352 2201 2
173 352 2204 1
173 352 2207 2
173 352 2211 1
173 352 2230 1
173 352 2232 5
173 352 2241 7
173 352 2250 1
173 352 2254 1
173 352 2259 1
173 361 1964 1
173 361 2002 1
173 361 2099 1
173 363 1803 1
173 366 2467 2
173 366 2473 1
173 366 2490 1
173 366 2495 1
173 366 2500 1
173 375 2005 1
173 375 2024 1
173 375 2050 2
173 399 1811 1
173 399 1815 1
173 399 1820 1
173 399 1824 7
173 399 1832 1
173 399 1842 2
173 399 1845 1
173 399 1848 1
173 399 1850 2
173 399 1853 4
173 399 1859 5
173 399 1874 1
173 407 2112 5
173 407 2280 8
173 408 2383 1
173 408 2389 1
173 408 2405 2
173 408 2413 1
173 408 2433 1
173 408 2440 1
173 408 2442 3
173 408 2449 2
173 408 2454 1
173 408 2462 9
173 408 2479 1
173 408 2483 1
173 408 2492 1
173 408 2497 1
173 408 2500 1
173 414 2267 1
173 420 1954 1
173 446 1964 1
173 446 1973 1
173 451 1723 1
173 451 1726 1
173 466 2588 2
173 469 1722 1
173 469 1801 1
173 493 1801 1
173 495 1801 1
173 504 2352 1
173 507 1735 1
173 509 2670 1
173 515 1955 1
173 528 2662 1
173 564 2511 1
173 566 2558 1
173 591 1939 5
173 591 1948 1
173 596 2483 1
173 596 2500 2
173 596 2664 1
173 599 2299 2
173 599 2330 1
173 599 2332 1
173 599 2335 1
173 599 2341 1
173 599 2351 1
173 608 2508 1
173 609 2108 1
173 609 2293 1
173 609 2300 1
173 611 2665 1
174 181 1964 4
174 181 1970 1
174 181 2161 2
174 181 2182 1
174 181 2185 4
174 190 2018 1
174 190 2064 1
174 210 2463 1
174 212 2354 1
174 215 1804 1
174 215 1955 1
174 215 2129 4
174 215 2135 1
174 215 2137 5
174 215 2145 3
174 215 2152 3
174 215 2162 1
174 215 2169 1
174 215 2172 1
174 215 2177 3
174 215 2186 1
174 215 2188 1
174 215 2190 2
174 215 2196 1
174 215 2203 1
174 215 2208 1
174 215 2210 1
174 215 2213 1
174 215 2235 8
174 215 2245 8
174 215 2260 3
174 215 2265 14
174 215 2280 1
174 215 2288 1
174 215 2305 5
174 215 2313 1
174 215 2316 1
174 215 2324 1
174 215 2327 1
174 215 2330 1
174 215 2332 8
174 215 2342 2
174 215 2345 1
174 215 2351 1
174 215 2353 7
174 215 2517 1
174 215 2548 1
174 215 2659 1
174 235 2652 1
174 242 1830 1
174 242 1835 2
174 242 1839 1
174 242 1841 2
174 242 1865 2
174 242 1877 1
174 242 1885 2
174 242 1894 5
174 242 1903 1
174 242 1906 3
174 242 1910 2
174 242 1913 6
174 242 1930 1
174 242 1932 1
174 242 1934 1
174 242 1937 2
174 242 1943 1
174 242 1948 1
174 248 2201 1
174 248 2350 1
174 257 2505 1
174 258 1984 2
174 275 2657 1
174 289 2355 1
174 311 2232 1
174 311 2306 1
174 330 2234 1
174 368 2356 1
174 371 1963 2
174 371 1968 1
174 371 1970 1
174 371 1972 6
174 402 2663 1
174 402 2755 1
174 402 2758 2
174 409 1567 3
174 409 1571 36
174 409 1623 3
174 409 1628 57
174 414 1813 1
174 425 2354 1
174 427 2517 2
174 432 2355 1
174 433 1721 1
174 433 1723 1
174 433 1743 1
174 433 1747 1
174 433 1749 1
174 433 1758 1
174 433 1781 3
174 433 1793 1
174 433 1797 1
174 433 1803 1
174 433 1806 3
174 433 2141 1
174 433 2156 1
174 433 2172 1
174 433 2181 1
174 433 2185 1
174 433 2188 1
174 433 2190 2
174 433 2194 1
174 433 2196 1
174 433 2199 3
174 433 2208 1
174 433 2228 1
174 433 2235 1
174 433 2307 3
174 433 2313 1
174 433 2315 2
174 433 2351 1
174 433 2509 2
174 433 2515 2
174 433 2649 2
174 444 1968 2
174 444 1975 1
174 444 2091 1
174 460 2043 2
174 460 2061 1
174 460 2084 1
174 460 2376 1
174 460 2409 1
174 460 2414 2
174 460 2422 1
174 460 2427 2
174 460 2431 4
174 460 2439 11
174 460 2451 1
174 460 2463 4
174 460 2471 1
174 460 2475 1
174 460 2478 5
174 460 2492 3
174 460 2496 6
174 460 2504 1
174 493 2071 2
174 495 2347 1
174 495 2352 1
174 495 2506 1
174 506 1990 1
174 507 2229 1
174 514 2044 1
174 514 2050 1
174 514 2082 1
174 521 2659 1
174 534 1993 1
174 534 2025 1
174 534 2035 1
174 534 2037 1
174 534 2059 1
174 534 2229 3
174 534 2345 1
174 534 2352 1
174 537 1567 2
174 537 1590 1
174 547 2507 1
174 550 1799 1
174 550 2202 2
174 603 2512 1
174 606 1631 1
174 606 2292 1
174 607 1800 2
175 178 2356 2
175 199 2354 1
175 201 2210 1
175 230 2354 1
175 255 2354 1
175 257 1947 1
175 267 2001 2
175 275 2133 1
175 275 2138 1
175 276 1849 1
175 279 2372 1
175 279 2374 2
175 279 2377 2
175 279 2380 1
175 292 2131 1
175 301 1965 1
175 301 1967 1
175 301 1981 1
175 301 1983 4
175 301 1990 1
175 301 2002 1
175 301 2004 18
175 301 2023 9
175 301 2035 1
175 301 2038 11
175 301 2053 1
175 301 2059 1
175 301 2080 5
175 301 2088 2
175 301 2093 1
175 301 2100 2
175 301 2106 1
175 317 2356 1
175 318 1817 1
175 324 2120 3
175 324 2125 2
175 363 1904 1
175 363 1910 1
175 363 1912 2
175 363 1917 2
175 363 1927 1
175 363 1930 2
175 366 2115 1
175 366 2133 1
175 366 2135 1
175 366 2137 1
175 372 2533 1
175 372 2538 1
175 372 2541 1
175 372 2552 1
175 372 2578 1
175 372 2580 1
175 372 2587 1
175 372 2597 3
175 372 2764 1
175 382 2205 1
175 383 2110 1
175 386 2213 1
175 386 2333 1
175 387 1800 1
175 391 1999 1
175 391 2005 1
175 391 2051 1
175 391 2065 1
175 398 1846 1
175 398 1848 1
175 398 1855 1
175 405 2552 1
175 405 2613 1
175 409 1892 1
175 412 2742 1
175 416 2355 1
175 437 2457 1
175 466 2120 2
175 466 2123 2
175 466 2126 2
175 467 1860 2
175 467 1863 1
175 467 1868 1
175 467 1870 2
175 467 1999 1
175 467 2054 1
175 470 1996 1
175 470 2001 1
175 483 2356 1
175 487 1864 1
175 487 1934 1
175 492 2112 1
175 503 2510 1
175 503 2753 10
175 503 2764 2
175 503 2767 3
175 503 2771 8
175 507 2138 2
175 508 1854 1
175 508 2661 1
175 514 2561 1
175 514 2569 8
175 514 2761 1
175 514 2768 1
175 514 2770 1
175 525 1839 2
175 525 1946 1
175 525 1953 1
175 546 2521 1
175 546 2609 1
175 546 2659 1
175 546 2710 1
175 548 1837 1
175 548 1839 1
175 576 1835 1
175 577 1858 1
175 577 1904 1
175 577 1928 1
175 586 1808 1
175 586 1929 1
175 586 1942 1
175 586 1949 2
175 586 1953 1
175 587 1841 1
175 587 1857 1
175 587 1921 1
175 607 2202 1
175 608 2521 1
175 608 2550 1
175 610 1836 1
175 610 1909 1
175 610 1924 1
176 183 2314 1
176 183 2331 2
176 183 2334 5
176 221 1955 1
176 225 1961 2
176 225 1977 1
176 225 1981 1
176 225 2092 2
176 225 2097 1
176 225 2099 2
176 225 2105 1
176 229 1574 5
176 229 1799 1
176 229 2514 1
176 250 1963 8
176 250 1978 1
176 250 2042 1
176 250 2045 3
176 250 2051 1
176 250 2056 1
176 250 2060 1
176 250 2062 1
176 250 2093 2
176 250 2096 1
176 250 2098 2
176 250 2101 1
176 250 2103 1
176 250 2105 1
176 250 2512 2
176 262 1954 1
176 267 2383 1
176 267 2514 1
176 267 2669 2
176 268 2304 2
176 270 1823 3
176 270 1857 5
176 270 1864 3
176 270 1869 2
176 270 1880 1
176 270 1882 1
176 270 1884 2
176 270 1888 4
176 270 1913 2
176 270 1918 2
176 270 1922 3
176 270 1928 1
176 270 1930 1
176 270 1936 1
176 270 2156 3
176 270 2166 1
176 270 2168 2
176 270 2247 3
176 270 2251 1
176 270 2364 2
176 291 2383 2
176 291 2508 1
176 299 2110 1
176 299 2112 1
176 310 2124 1
176 313 2112 1
176 327 2717 1
176 327 2741 13
176 327 2766 1
176 329 2182 3
176 333 2383 1
176 333 2633 1
176 345 2058 1
176 345 2062 1
176 362 2369 1
176 363 2355 1
176 384 2292 3
176 384 2296 6
176 384 2306 1
176 384 2312 1
176 384 2322 1
176 385 2391 1
176 385 2453 2
176 385 2472 1
176 385 2480 1
176 385 2494 1
176 385 2511 1
176 385 2571 1
176 385 2638 1
176 385 2654 1
176 391 2509 1
176 406 2352 1
176 417 2246 1
176 417 2353 1
176 420 2331 1
176 421 2153 1
176 428 2271 4
176 428 2282 1
176 428 2301 1
176 439 1802 1
176 439 2267 1
176 439 2269 1
176 439 2271 10
176 439 2282 10
176 439 2307 1
176 439 2667 1
176 439 2752 1
176 439 2782 1
176 442 2360 1
176 442 2365 1
176 442 2381 1
176 446 2155 1
176 448 2386 1
176 455 2159 1
176 455 2167 1
176 455 2180 2
176 455 2246 2
176 455 2252 1
176 457 1953 1
176 457 2508 1
176 481 2356 1
176 496 2247 1
176 498 2260 1
176 505 1584 3
176 505 1588 1
176 505 1591 1
176 505 1602 1
176 505 1610 1
176 505 1616 1
176 505 1682 2
176 505 1770 1
176 509 1965 1
176 509 2103 1
176 514 2331 2
176 514 2334 1
176 514 2340 1
176 524 2262 2
176 528 1974 1
176 528 2068 1
176 532 2395 1
176 532 2541 2
176 532 2545 1
176 532 2558 2
176 532 2561 1
176 532 2575 1
176 532 2596 1
176 532 2598 4
176 532 2603 2
176 532 2620 2
176 532 2635 1
176 564 1584 10
176 564 1596 2
176 564 1599 24
176 564 1625 6
176 564 1632 4
176 564 1639 26
176 564 1666 17
176 564 1684 5
176 564 1693 2
176 564 1696 43
176 564 1743 3
176 564 1747 8
176 564 1756 5
176 564 1762 2
176 564 1765 12
176 564 1778 21
176 572 1590 1
176 572 1602 1
176 572 1608 2
176 572 1612 7
176 572 1742 1
176 572 1760 2
176 586 2366 2
176 586 2407 1
176 591 1804 1
176 591 2750 1
176 591 2753 1
176 592 2107 1
176 598 2571 1
176 604 1969 1
176 604 1974 2
176 604 1977 1
176 604 2098 1
176 612 2151 1
176 615 2635 1
176 617 2352 2
177 181 1998 2
177 188 2507 1
177 194 2110 1
177 197 1662 1
177 197 1741 1
177 197 1781 1
177 197 1813 1
177 197 1823 1
177 197 1825 2
177 197 1830 1
177 197 1888 2
177 197 1902 3
177 197 1937 2
177 197 1949 1
177 197 1952 1
177 201 2117 1
177 226 1959 1
177 250 2118 1
177 257 1805 1
177 258 1983 1
177 258 2362 1
177 312 2756 3
177 312 2760 1
177 312 2763 3
177 317 2759 1
177 317 2766 1
177 325 2510 2
177 328 1626 1
177 350 2118 5
177 364 1997 2
177 364 2107 1
177 371 2074 1
177 372 2000 1
177 372 2023 1
177 372 2079 1
177 381 1879 1
177 393 2177 1
177 394 2276 1
177 394 2326 1
177 395 1780 1
177 409 2101 1
177 432 2354 2
177 432 2357 1
177 440 1629 1
177 441 2112 1
177 445 1634 2
177 445 1637 1
177 445 1639 1
177 457 2094 2
177 460 1867 1
177 460 1870 1
177 469 2220 1
177 469 2222 1
177 469 2231 2
177 476 2110 1
177 486 2119 1
177 486 2138 1
177 486 2140 1
177 486 2146 2
177 486 2151 1
177 486 2154 1
177 489 2184 1
177 494 2119 1
177 499 2108 1
177 514 1962 1
177 514 2093 2
177 528 2121 1
177 533 1950 1
177 533 1955 2
177 533 2354 2
177 533 2357 1
177 533 2511 2
177 533 2553 1
177 537 2125 1
177 543 2491 2
177 550 2082 1
177 550 2085 1
177 559 2021 1
177 559 2040 1
177 574 1961 1
177 590 2165 1
177 611 2122 2
177 611 2509 1
178 179 2514 1
178 181 2652 1
178 189 2448 1
178 189 2473 1
178 192 1950 2
178 199 2090 1
178 202 2134 1
178 205 2357 1
178 210 2203 4
178 210 2209 2
178 212 2527 2
178 212 2541 1
178 212 2593 5
178 212 2610 1
178 212 2613 1
178 217 2355 1
178 218 2110 1
178 218 2115 1
178 218 2119 1
178 218 2122 1
178 218 2124 1
178 218 2129 1
178 218 2132 1
178 226 2473 1
178 230 1949 3
178 233 2439 2
178 235 2173 2
178 235 2179 1
178 257 2169 2
178 257 2204 4
178 257 2209 1
178 257 2211 1
178 258 1848 1
178 260 2179 1
178 260 2204 1
178 260 2208 1
178 261 2361 1
178 267 2286 1
178 282 2191 1
178 291 2160 1
178 291 2171 1
178 291 2197 1
178 291 2266 1
178 300 1997 1
178 300 2090 1
178 302 2217 2
178 302 2244 5
178 302 2260 1
178 302 2262 1
178 306 1649 1
178 306 1651 1
178 306 1653 1
178 306 1665 1
178 313 2351 1
178 315 2299 1
178 317 2205 1
178 317 2211 1
178 317 2216 1
178 323 2093 1
178 332 2632 1
178 346 1801 1
178 346 2356 1
178 347 2512 2
178 356 1858 1
178 371 2286 1
178 375 1616 1
178 375 1634 3
178 375 1638 8
178 375 1651 1
178 375 1662 2
178 375 1665 1
178 375 1780 5
178 375 1787 1
178 375 1792 1
178 401 2109 1
178 403 2283 2
178 412 2116 1
178 412 2216 1
178 412 2227 1
178 412 2240 2
178 412 2254 1
178 412 2261 1
178 412 2264 1
178 412 2267 1
178 412 2270 1
178 412 2280 1
178 412 2323 9
178 412 2334 1
178 412 2337 3
178 447 1803 5
178 447 2110 1
178 447 2115 1
178 449 2293 1
178 451 2169 3
178 451 2188 1
178 451 2264 3
178 451 2278 1
178 451 2293 2
178 466 2200 1
178 483 2172 2
178 483 2175 2
178 483 2178 1
178 483 2180 2
178 483 2188 1
178 483 2223 1
178 487 2287 1
178 494 1818 1
178 494 1950 2
178 494 2113 1
178 494 2143 1
178 536 1781 1
178 540 2358 1
178 547 2524 1
178 554 2210 2
178 554 2354 2
178 564 2511 1
178 570 2198 1
178 593 2111 1
178 609 1601 1
178 609 1603 1
178 609 1605 1
178 609 1607 1
178 609 1609 2
178 609 1617 1
178 609 1619 1
178 609 1623 3
178 609 1630 1
178 609 1633 6
178 609 1641 3
178 609 1646 10
178 609 1659 1
178 609 1661 1
178 609 1663 1
178 609 1665 1
178 609 1667 2
178 609 1674 2
178 609 1677 1
178 609 1679 1
178 609 1688 1
178 609 1690 1
178 609 1692 1
178 609 1694 1
178 609 1696 1
178 609 1699 1
178 609 1701 4
178 609 1706 1
178 609 1708 1
178 609 1710 4
178 609 1718 2
178 609 1721 4
178 609 1728 6
178 609 1735 3
178 609 1749 4
178 609 1754 1
178 609 1756 1
178 609 1758 3
178 609 1771 1
178 609 1773 7
178 609 1781 2
178 609 1788 6
178 609 1795 4
178 614 2144 1
179 183 2114 1
179 200 1957 1
179 217 2661 1
179 219 2267 1
179 234 1959 1
179 234 2346 6
179 234 2671 1
179 234 2781 1
179 242 2661 1
179 244 1795 1
179 261 2266 1
179 262 1961 2
179 262 1964 1
179 262 1966 1
179 262 1970 3
179 262 2017 2
179 262 2027 3
179 262 2031 2
179 262 2035 1
179 262 2052 2
179 262 2056 6
179 262 2066 1
179 262 2081 1
179 262 2083 1
179 262 2088 1
179 262 2090 1
179 262 2094 3
179 262 2098 9
179 262 2108 1
179 262 2112 5
179 262 2118 1
179 262 2346 1
179 262 2350 3
179 262 2510 2
179 262 2517 1
179 262 2661 1
179 262 2671 1
179 262 2766 2
179 262 2770 2
179 262 2783 1
179 289 2262 1
179 304 1796 1
179 304 1798 1
179 304 2519 1
179 334 2115 1
179 334 2130 4
179 334 2146 2
179 334 2150 2
179 334 2155 2
179 334 2158 5
179 334 2174 1
179 334 2202 1
179 334 2257 1
179 334 2588 2
179 334 2629 1
179 334 2633 1
179 334 2635 1
179 351 1793 1
179 354 1893 7
179 354 2278 1
179 354 2289 1
179 371 2757 1
179 378 2268 2
179 378 2285 2
179 379 2272 1
179 379 2274 1
179 379 2276 4
179 389 2783 1
179 391 2118 1
179 391 2301 1
179 391 2343 1
179 391 2510 1
179 391 2516 1
179 400 2353 1
179 402 2265 2
179 402 2448 2
179 402 2456 1
179 402 2476 15
179 402 2492 1
179 403 2513 1
179 425 1668 1
179 425 1672 2
179 425 1809 1
179 425 1850 2
179 425 1856 2
179 425 1860 1
179 425 1955 1
179 425 1957 1
179 425 2117 1
179 425 2283 1
179 425 2324 2
179 425 2329 1
179 425 2346 1
179 425 2348 5
179 425 2354 1
179 425 2516 1
179 427 2284 1
179 427 2287 1
179 427 2322 1
179 427 2330 1
179 427 2352 1
179 431 2290 3
179 436 2664 1
179 441 2330 1
179 441 2333 3
179 441 2338 2
179 441 2344 1
179 441 2508 1
179 441 2515 1
179 462 2506 1
179 467 1671 2
179 467 1674 1
179 467 1998 2
179 467 2002 1
179 467 2005 1
179 467 2051 2
179 470 1583 1
179 470 1613 1
179 470 1615 1
179 470 1627 2
179 470 1641 1
179 470 1649 1
179 470 1651 1
179 470 1653 3
179 470 1658 1
179 470 1660 3
179 470 1664 3
179 470 2108 1
179 479 1959 1
179 479 2067 1
179 479 2516 2
179 479 2661 1
179 479 2664 1
179 479 2765 1
179 479 2767 2
179 479 2770 1
179 479 2782 2
179 480 2677 1
179 480 2683 2
179 480 2686 1
179 480 2688 5
179 480 2695 1
179 480 2699 1
179 480 2702 2
179 480 2707 1
179 480 2712 1
179 480 2717 1
179 480 2730 4
179 480 2736 1
179 480 2739 4
179 480 2748 3
179 480 2758 1
179 482 1674 1
179 482 1957 1
179 482 2112 1
179 482 2121 2
179 482 2134 3
179 482 2139 11
179 482 2152 2
179 482 2158 1
179 482 2162 1
179 482 2164 4
179 482 2172 2
179 482 2175 1
179 482 2177 2
179 482 2182 5
179 482 2194 1
179 482 2199 1
179 482 2202 1
179 482 2204 6
179 482 2217 1
179 482 2220 4
179 482 2232 2
179 482 2235 2
179 482 2239 1
179 482 2245 1
179 482 2248 1
179 482 2251 1
179 482 2257 1
179 485 2289 9
179 485 2299 12
179 485 2312 1
179 485 2314 7
179 485 2322 1
179 501 2368 1
179 515 1803 1
179 521 1957 1
179 525 1604 1
179 525 1615 1
179 525 1666 1
179 525 1680 1
179 525 1730 2
179 525 1760 1
179 525 1782 1
179 525 2118 1
179 525 2333 1
179 525 2346 2
179 525 2576 1
179 525 2771 2
179 541 2417 1
179 541 2428 1
179 558 2117 1
179 604 2330 1
179 604 2333 3
179 604 2337 3
179 604 2343 2
179 604 2347 2
179 606 2354 1
179 613 2323 1
180 185 1667 1
180 185 1760 1
180 203 2483 1
180 203 2491 1
180 238 1810 1
180 238 1815 3
180 238 1821 1
180 238 1828 1
180 238 1834 3
180 238 1840 1
180 238 1842 1
180 238 1849 2
180 238 1869 1
180 238 1871 1
180 238 1874 3
180 238 1878 5
180 238 1885 1
180 238 1893 2
180 238 1935 6
180 238 1943 1
180 238 2656 1
180 255 1966 1
180 255 2005 3
180 255 2016 7
180 255 2027 2
180 255 2054 1
180 255 2072 1
180 255 2074 1
180 255 2217 2
180 266 1819 2
180 292 1886 1
180 300 1853 1
180 305 1610 5
180 305 1617 3
180 305 1621 5
180 305 1627 3
180 305 1631 13
180 305 1647 6
180 305 1654 2
180 305 1657 2
180 305 1669 3
180 305 1674 1
180 305 1677 8
180 305 1689 2
180 305 1695 1
180 305 1697 2
180 305 1705 1
180 305 1712 1
180 305 1753 2
180 305 1760 3
180 305 1766 1
180 305 1783 1
180 305 1785 14
180 305 1802 1
180 305 1955 2
180 305 2340 1
180 305 2346 1
180 305 2353 1
180 305 2360 1
180 307 2311 1
180 307 2313 1
180 307 2322 2
180 307 2326 1
180 307 2328 2
180 307 2332 1
180 307 2334 1
180 322 2354 1
180 349 1811 1
180 349 1815 2
180 349 1861 2
180 349 1864 2
180 349 1921 1
180 349 1925 1
180 349 1927 1
180 349 1929 2
180 349 1939 1
180 349 1952 2
180 354 1960 1
180 354 2238 1
180 360 1810 1
180 371 1804 1
180 389 2352 1
180 395 1802 1
180 399 2349 2
180 400 2225 1
180 400 2227 1
180 407 1957 1
180 413 1838 1
180 413 1845 1
180 413 1862 1
180 413 1876 2
180 413 1881 1
180 413 1883 1
180 413 1890 2
180 413 1925 1
180 413 1927 4
180 413 1934 1
180 413 1936 1
180 413 1939 6
180 413 1949 1
180 413 1952 2
180 415 2470 1
180 415 2483 1
180 415 2494 1
180 415 2497 1
180 415 2499 1
180 416 2662 1
180 417 2466 1
180 417 2745 1
180 418 2450 1
180 424 2262 1
180 426 2391 4
180 426 2397 1
180 426 2457 1
180 426 2495 1
180 429 2262 1
180 435 1855 2
180 446 2355 1
180 453 2070 1
180 453 2230 1
180 457 2345 3
180 457 2350 1
180 457 2661 1
180 469 2111 1
180 473 2094 3
180 473 2099 3
180 473 2103 1
180 473 2105 1
180 473 2124 3
180 473 2133 3
180 473 2170 1
180 473 2189 6
180 473 2205 2
180 478 2353 1
180 485 1961 2
180 485 2107 3
180 485 2211 2
180 496 2272 1
180 528 2497 1
180 533 2661 1
180 550 2661 1
180 601 2028 1
180 601 2236 1
181 190 2100 2
181 201 2757 1
181 215 2184 2
181 215 2188 1
181 215 2365 4
181 215 2370 6
181 215 2377 2
181 215 2382 1
181 215 2411 1
181 215 2416 1
181 215 2418 1
181 215 2424 1
181 215 2428 4
181 215 2437 9
181 215 2450 1
181 215 2452 2
181 215 2456 1
181 215 2459 1
181 215 2471 1
181 215 2477 2
181 215 2481 1
181 215 2494 1
181 215 2496 1
181 231 2124 1
181 241 2528 2
181 242 1981 2
181 247 2373 3
181 247 2418 1
181 247 2420 9
181 247 2432 1
181 247 2437 1
181 247 2439 1
181 247 2441 1
181 247 2455 1
181 247 2457 1
181 247 2465 1
181 248 1806 1
181 248 2138 4
181 258 1984 5
181 258 2093 1
181 258 2095 1
181 258 2359 4
181 279 2745 1
181 279 2752 1
181 297 2520 1
181 297 2554 1
181 301 2693 1
181 301 2719 1
181 356 2369 2
181 356 2372 6
181 356 2395 1
181 356 2408 1
181 356 2410 6
181 356 2419 8
181 356 2428 1
181 356 2430 10
181 356 2441 1
181 356 2443 3
181 356 2451 2
181 356 2454 3
181 356 2459 10
181 356 2470 1
181 356 2494 1
181 356 2501 1
181 356 2503 1
181 371 1961 3
181 371 1965 1
181 371 1967 1
181 371 1972 1
181 371 2094 7
181 371 2136 1
181 371 2138 2
181 372 1981 1
181 382 2360 1
181 394 2200 1
181 417 2546 1
181 417 2548 1
181 427 2687 1
181 427 2782 1
181 433 2182 1
181 433 2185 1
181 437 2507 1
181 442 2676 1
181 442 2679 1
181 442 2685 1
181 444 1971 2
181 444 1978 3
181 444 2094 1
181 444 2097 6
181 465 2696 1
181 474 2779 1
181 493 2061 1
181 493 2067 1
181 510 1804 1
181 523 2680 2
181 534 2065 2
181 534 2100 1
181 534 2102 1
181 536 2693 1
181 536 2714 1
181 536 2721 4
181 536 2726 1
181 536 2780 1
181 550 1968 2
181 578 1699 4
181 578 1706 5
181 578 1712 1
181 598 2689 1
183 203 2111 1
183 234 1569 1
183 234 1588 4
183 234 1660 8
183 234 1670 4
183 234 1699 1
183 234 1704 5
183 234 1711 4
183 234 1718 8
183 234 1727 1
183 234 1747 12
183 234 1760 3
183 234 1791 3
183 244 1675 1
183 262 2117 1
183 267 1995 1
183 267 2055 1
183 268 2351 1
183 274 2430 1
183 334 2407 3
183 334 2438 1
183 341 2364 3
183 341 2370 5
183 341 2376 2
183 341 2383 4
183 341 2404 1
183 341 2415 1
183 341 2492 4
183 341 2499 1
183 341 2503 2
183 351 1674 1
183 381 2507 1
183 384 2300 1
183 389 2108 1
183 391 2383 3
183 405 1993 1
183 425 2115 1
183 425 2650 1
183 425 2767 1
183 428 2339 1
183 436 1797 1
183 441 1798 1
183 441 2114 1
183 467 1574 1
183 467 2770 1
183 467 2774 8
183 470 2119 1
183 470 2380 1
183 470 2456 1
183 471 1828 1
183 471 1833 1
183 471 1835 1
183 471 1837 6
183 471 1846 2
183 471 1850 5
183 471 1856 1
183 471 1864 1
183 471 1866 6
183 471 1873 14
183 471 1897 1
183 471 1899 1
183 471 1903 1
183 471 1907 1
183 471 1909 7
183 471 1917 1
183 471 1920 1
183 471 1951 1
183 471 2380 2
183 479 2118 1
183 482 2115 3
183 482 2659 1
183 493 1677 1
183 493 1680 1
183 493 1686 1
183 493 1689 3
183 493 1693 1
183 493 1695 1
183 493 2508 1
183 493 2511 1
183 493 2668 1
183 514 2276 1
183 514 2298 1
183 515 1803 1
183 525 1796 1
183 525 2652 1
183 525 2655 1
183 526 2115 1
183 526 2525 2
183 536 2299 1
183 555 2428 1
183 557 1959 2
183 557 2264 1
183 557 2270 1
183 558 1675 1
183 558 2352 1
183 583 1996 1
183 597 1725 1
183 597 1795 1
183 597 1964 1
184 198 1805 1
184 201 1776 1
184 204 2113 1
184 212 2416 1
184 212 2470 1
184 234 2386 1
184 234 2390 2
184 234 2403 2
184 234 2414 2
184 234 2432 4
184 234 2438 1
184 234 2441 1
184 234 2447 6
184 234 2455 1
184 234 2460 1
184 234 2462 1
184 234 2476 1
184 234 2493 1
184 234 2504 1
184 234 2506 1
184 235 2364 17
184 248 1808 1
184 249 2192 1
184 249 2199 1
184 250 1955 1
184 250 2124 1
184 256 2455 1
184 260 2509 1
184 288 2220 2
184 288 2227 1
184 288 2240 4
184 288 2255 1
184 288 2262 1
184 288 2278 1
184 288 2291 1
184 288 2302 1
184 288 2311 1
184 288 2318 1
184 288 2331 1
184 288 2339 1
184 288 2346 1
184 289 2384 1
184 289 2387 1
184 292 1803 1
184 304 2410 1
184 304 2461 1
184 304 2468 1
184 304 2503 1
184 307 1697 1
184 317 2401 3
184 319 2195 1
184 330 1956 1
184 331 2360 3
184 351 1964 2
184 351 1972 1
184 351 2080 2
184 351 2086 1
184 351 2093 1
184 355 2385 1
184 357 2359 1
184 360 1806 1
184 364 1803 1
184 364 2143 3
184 364 2154 2
184 367 2363 1
184 367 2507 1
184 373 2101 1
184 373 2153 1
184 373 2195 1
184 382 1897 1
184 382 1901 1
184 382 1952 1
184 388 2106 1
184 395 2352 1
184 399 1997 1
184 399 2000 1
184 399 2030 1
184 399 2038 1
184 399 2070 1
184 399 2087 1
184 399 2095 2
184 411 2028 1
184 414 2677 1
184 414 2771 1
184 414 2773 1
184 416 1961 1
184 416 2111 1
184 416 2664 1
184 419 1983 1
184 419 2102 1
184 419 2104 1
184 419 2693 1
184 425 2389 1
184 425 2392 1
184 425 2428 1
184 425 2431 4
184 425 2438 1
184 425 2453 1
184 425 2459 1
184 425 2462 3
184 425 2476 2
184 425 2480 2
184 425 2493 1
184 435 1958 1
184 453 2358 1
184 453 2374 1
184 453 2376 2
184 453 2431 1
184 453 2471 2
184 459 2772 1
184 472 1801 1
184 503 2144 1
184 508 1803 1
184 510 2398 1
184 510 2438 1
184 521 2389 1
184 521 2392 1
184 521 2405 1
184 521 2412 1
184 521 2457 2
184 521 2461 1
184 521 2463 1
184 521 2477 1
184 528 1955 1
184 530 2689 1
184 531 2126 1
184 536 2137 1
184 552 2116 1
184 552 2118 2
184 552 2151 1
184 552 2153 1
184 552 2198 1
184 552 2351 1
184 571 1956 1
184 571 2195 1
184 571 2661 2
184 586 1963 3
184 586 1967 8
184 586 1977 9
184 586 1987 16
184 586 2004 1
184 586 2006 13
184 586 2020 9
184 586 2032 1
184 586 2034 5
184 586 2041 19
184 586 2061 4
184 586 2067 4
184 586 2072 7
184 586 2082 1
184 586 2084 2
184 586 2087 3
184 586 2091 6
184 586 2098 3
184 587 2150 1
184 587 2206 1
184 587 2221 1
184 587 2302 1
184 587 2343 4
184 594 2663 1
184 601 2668 1
184 602 2100 1
184 602 2116 1
184 602 2144 1
184 613 2705 1
185 225 1768 1
185 229 1809 1
185 229 2264 1
185 229 2341 1
185 229 2345 1
185 229 2349 2
185 266 1764 1
185 266 1766 2
185 266 1769 5
185 266 1775 7
185 270 1808 1
185 270 1955 1
185 305 1777 3
185 328 2261 1
185 329 2512 1
185 368 1666 1
185 382 1956 1
185 399 1660 1
185 399 1779 1
185 421 2332 1
185 436 2263 1
185 439 1958 1
185 468 2031 1
185 473 1970 1
185 473 2070 2
185 485 2083 1
185 521 2086 1
185 521 2123 5
185 521 2181 1
185 521 2193 2
185 521 2205 1
185 547 1805 1
185 557 2106 2
185 557 2213 1
185 557 2237 1
185 595 2358 1
185 595 2360 1
185 595 2362 1
185 604 2661 3
185 604 2665 2
185 610 1972 1
185 610 2031 1
185 610 2070 1
186 189 2669 1
186 190 2359 1
186 195 1607 1
186 195 1772 1
186 195 1790 1
186 196 2272 1
186 204 2620 1
186 204 2640 1
186 241 1739 2
186 242 1799 1
186 250 2298 1
186 250 2300 1
186 250 2303 1
186 250 2309 1
186 250 2314 1
186 250 2326 1
186 250 2334 1
186 250 2338 1
186 250 2349 1
186 255 1804 1
186 255 2112 1
186 255 2209 1
186 266 1957 1
186 272 1731 1
186 272 1790 1
186 272 1795 1
186 272 1798 1
186 296 2276 1
186 309 1605 2
186 309 1610 1
186 309 1615 2
186 309 1644 2
186 309 1660 1
186 309 1690 1
186 309 1699 1
186 309 1723 1
186 309 1739 4
186 309 1751 1
186 309 1754 3
186 309 1768 1
186 313 2358 2
186 347 1816 1
186 359 2282 2
186 362 1800 1
186 364 2359 1
186 376 1804 1
186 406 1753 1
186 407 1610 3
186 407 1614 3
186 407 1622 1
186 407 1632 1
186 407 1639 5
186 407 1648 1
186 407 1651 2
186 407 1654 1
186 407 1662 1
186 407 1667 1
186 407 1675 1
186 407 1679 1
186 407 1687 1
186 407 1700 2
186 407 1703 3
186 407 1720 1
186 407 1722 2
186 407 1726 1
186 407 1729 1
186 407 1742 1
186 407 1757 1
186 407 1762 2
186 407 1792 7
186 407 1859 1
186 407 1862 1
186 407 1864 1
186 407 1878 2
186 407 1881 1
186 407 1894 6
186 407 1905 1
186 407 1912 1
186 407 1961 1
186 407 2110 2
186 407 2120 4
186 407 2143 1
186 407 2165 1
186 407 2169 1
186 407 2171 1
186 434 2215 1
186 434 2217 1
186 434 2219 1
186 455 1829 2
186 455 1834 1
186 455 1836 2
186 455 1841 1
186 468 2258 1
186 472 2357 1
186 472 2359 1
186 473 2217 1
186 476 1660 1
186 476 1666 1
186 476 1697 1
186 476 1791 1
186 476 1796 1
186 480 1994 1
186 484 2214 1
186 484 2221 1
186 484 2256 1
186 487 2781 1
186 495 1957 1
186 502 2656 1
186 514 2782 1
186 515 2359 1
186 521 2209 1
186 525 2277 6
186 525 2292 4
186 526 2279 1
186 530 2264 1
186 533 2274 1
186 539 2356 1
186 556 2210 1
186 556 2228 1
186 556 2235 3
186 556 2240 1
186 556 2245 2
186 556 2250 2
186 556 2255 1
186 569 2635 1
186 601 2112 1
186 603 2271 1
186 615 2279 1
186 616 1753 1
187 191 2665 1
187 196 2598 1
187 196 2601 1
187 196 2609 3
187 203 2712 1
187 204 2198 1
187 221 2114 1
187 236 2715 1
187 240 1801 1
187 240 2712 1
187 240 2722 1
187 240 2746 2
187 240 2749 1
187 240 2755 1
187 240 2762 3
187 240 2778 1
187 241 2363 1
187 241 2365 2
187 248 1696 1
187 248 1955 1
187 249 2129 1
187 275 1954 1
187 295 2363 1
187 295 2366 10
187 295 2377 2
187 295 2380 1
187 295 2383 1
187 295 2385 4
187 295 2391 2
187 295 2396 5
187 295 2410 1
187 295 2412 4
187 295 2419 2
187 295 2423 4
187 295 2428 1
187 295 2430 2
187 295 2441 2
187 295 2445 4
187 295 2452 3
187 295 2457 6
187 295 2467 1
187 295 2471 3
187 295 2478 2
187 295 2489 4
187 295 2499 2
187 300 2199 1
187 309 2122 1
187 316 2664 1
187 374 2325 1
187 388 2508 1
187 418 2206 1
187 464 2582 1
187 481 2640 1
187 489 2515 1
187 492 2712 2
187 546 2354 1
187 568 2710 1
187 578 1639 6
187 578 1765 1
187 578 1885 1
187 607 2117 1
187 609 2666 1
187 612 2609 3
187 612 2623 1
188 198 2774 4
188 210 2415 1
188 211 2531 1
188 221 1589 42
188 221 1632 43
188 221 1676 12
188 221 1735 8
188 221 1744 13
188 221 1759 40
188 231 2111 1
188 235 1597 4
188 235 1615 3
188 235 1622 1
188 235 1633 1
188 235 1650 1
188 235 1659 1
188 235 1686 1
188 279 2107 1
188 279 2109 5
188 298 2505 1
188 304 2269 1
188 311 2027 1
188 317 1954 1
188 321 2560 1
188 321 2624 1
188 322 2597 1
188 322 2647 1
188 322 2650 1
188 324 2768 1
188 330 2110 1
188 330 2504 1
188 330 2693 1
188 334 2318 1
188 334 2324 1
188 334 2331 4
188 340 2507 1
188 350 2549 1
188 350 2563 1
188 350 2623 1
188 355 2122 16
188 355 2139 3
188 355 2187 3
188 355 2197 1
188 355 2210 5
188 355 2217 4
188 355 2232 6
188 355 2241 1
188 355 2249 1
188 358 2193 1
188 363 2281 1
188 363 2419 5
188 363 2425 1
188 363 2428 9
188 363 2438 1
188 363 2448 2
188 363 2452 1
188 363 2460 1
188 363 2464 4
188 363 2471 25
188 363 2497 2
188 363 2500 4
188 364 2377 1
188 364 2389 1
188 364 2504 1
188 367 2315 1
188 367 2326 2
188 367 2332 1
188 377 2025 1
188 387 2415 1
188 387 2507 3
188 388 1692 1
188 388 1695 1
188 388 1697 1
188 388 1702 4
188 388 1708 1
188 388 1717 3
188 388 1721 1
188 388 2276 1
188 388 2278 1
188 388 2283 1
188 393 2592 1
188 394 1957 1
188 396 2536 1
188 396 2557 1
188 396 2560 1
188 396 2565 3
188 410 2271 1
188 410 2522 1
188 410 2536 3
188 410 2540 3
188 410 2547 2
188 410 2552 3
188 410 2560 1
188 410 2564 1
188 410 2567 1
188 410 2580 1
188 410 2583 1
188 410 2615 1
188 410 2624 1
188 410 2626 1
188 410 2640 1
188 412 2506 1
188 414 2133 1
188 414 2138 2
188 414 2153 6
188 414 2193 1
188 419 2692 1
188 422 2751 1
188 429 2313 1
188 430 2617 1
188 430 2619 2
188 432 2257 1
188 433 2681 1
188 435 2270 1
188 436 2320 1
188 436 2335 1
188 437 2506 1
188 440 2523 1
188 440 2529 1
188 440 2546 2
188 440 2568 1
188 440 2632 1
188 440 2634 1
188 440 2641 1
188 451 1799 2
188 462 2323 1
188 472 2508 1
188 479 2351 2
188 489 2113 1
188 497 2505 1
188 501 2741 2
188 507 1714 2
188 508 2177 1
188 508 2183 1
188 508 2185 1
188 515 2282 1
188 515 2285 3
188 515 2289 1
188 515 2291 1
188 515 2293 1
188 515 2301 1
188 515 2306 5
188 524 2358 1
188 525 2321 2
188 526 2318 1
188 533 2311 1
188 547 2274 1
188 556 2321 1
188 556 2329 1
188 556 2516 1
188 563 2531 1
188 563 2599 1
188 573 2558 1
188 583 2326 1
188 600 2356 1
188 601 2722 2
188 604 2351 1
189 191 2307 4
189 199 1715 2
189 202 2661 1
189 203 2660 1
189 205 2616 1
189 213 2616 1
189 226 1692 1
189 226 1695 1
189 226 1710 2
189 226 2092 1
189 226 2096 2
189 226 2240 2
189 226 2472 2
189 226 2504 1
189 228 2324 1
189 228 2329 1
189 228 2336 2
189 228 2339 1
189 228 2344 2
189 252 2296 2
189 266 1958 1
189 266 2111 1
189 266 2642 1
189 275 1950 1
189 289 1843 1
189 289 1951 1
189 297 1721 2
189 297 1754 1
189 297 2359 1
189 297 2504 1
189 306 1717 1
189 306 2240 1
189 306 2268 1
189 306 2270 2
189 306 2273 2
189 306 2276 4
189 306 2316 3
189 306 2321 1
189 306 2338 1
189 312 1960 1
189 313 2663 1
189 323 2726 2
189 326 2318 1
189 326 2322 1
189 326 2328 1
189 326 2330 1
189 326 2332 1
189 326 2339 1
189 326 2347 1
189 352 2606 1
189 352 2618 1
189 352 2622 2
189 352 2626 2
189 352 2644 1
189 368 1954 1
189 395 2356 1
189 402 1960 1
189 407 1801 1
189 432 2356 1
189 446 2285 1
189 457 1956 1
189 464 1963 2
189 466 1902 1
189 478 2512 1
189 482 2284 1
189 545 1803 1
189 572 1950 2
189 609 2259 1
189 610 2300 1
190 197 1800 1
190 198 2506 1
190 265 1751 1
190 265 1780 1
190 281 1707 1
190 315 1829 3
190 315 1843 3
190 315 1858 1
190 317 2514 1
190 317 2520 1
190 317 2529 1
190 317 2613 1
190 317 2621 4
190 317 2643 1
190 328 1775 1
190 363 2127 1
190 363 2340 3
190 363 2350 2
190 363 2743 1
190 381 1802 1
190 382 2410 1
190 382 2488 1
190 382 2713 1
190 388 2270 1
190 388 2275 7
190 388 2286 1
190 388 2298 2
190 388 2302 2
190 388 2324 1
190 388 2326 9
190 388 2339 2
190 388 2343 1
190 388 2669 7
190 388 2677 1
190 388 2679 3
190 388 2685 4
190 388 2690 4
190 388 2695 1
190 388 2698 10
190 388 2709 3
190 388 2713 2
190 388 2716 4
190 388 2721 6
190 388 2728 10
190 388 2739 43
190 396 2290 1
190 396 2292 1
190 396 2295 2
190 396 2298 1
190 396 2302 2
190 396 2305 2
190 396 2308 8
190 396 2318 7
190 396 2326 1
190 396 2329 4
190 409 1973 1
190 409 1979 1
190 410 1781 1
190 410 2277 1
190 415 1954 1
190 425 2513 1
190 438 2119 1
190 438 2121 5
190 438 2133 2
190 438 2157 1
190 438 2185 1
190 438 2194 1
190 438 2196 3
190 438 2201 1
190 438 2243 1
190 440 1778 2
190 444 2100 1
190 445 1665 1
190 473 2750 1
190 483 1960 1
190 491 1649 1
190 491 1663 1
190 491 1668 1
190 491 1670 3
190 491 1675 2
190 491 1679 1
190 491 1779 3
190 493 2063 1
190 514 2047 1
190 515 2321 1
190 515 2323 1
190 515 2335 1
190 515 2340 1
190 515 2342 3
190 515 2348 2
190 515 2391 4
190 515 2397 2
190 515 2406 7
190 515 2421 1
190 515 2433 1
190 515 2471 1
190 515 2498 1
190 528 2099 1
190 534 1625 3
190 534 1629 1
190 534 1778 2
190 534 1781 1
190 534 1786 1
190 534 1959 1
190 534 1964 6
190 534 2009 1
190 534 2019 1
190 534 2022 1
190 534 2093 2
190 543 2393 1
190 543 2487 1
190 543 2495 1
190 543 2498 1
190 550 1814 1
190 550 1880 4
190 550 1889 4
190 550 1894 9
190 550 1904 1
190 550 1906 2
190 550 1913 1
190 550 1917 3
190 550 1922 2
190 550 1932 2
190 550 1937 5
190 550 1943 1
190 550 1952 1
190 550 1958 1
190 550 1964 1
190 550 1967 1
190 550 2093 1
190 559 1959 3
190 561 1808 1
190 565 2115 1
190 565 2122 1
190 565 2139 1
190 565 2141 1
190 565 2143 1
190 565 2197 1
190 565 2203 1
190 565 2208 2
190 565 2211 2
190 565 2217 3
190 565 2233 1
190 566 2114 1
190 585 2675 1
190 585 2685 1
190 585 2727 1
190 585 2758 1
190 585 2760 1
190 585 2768 1
190 585 2775 1
190 585 2780 1
190 593 2109 1
190 601 2340 1
190 601 2350 1
190 611 2470 1
190 611 2479 1
190 611 2481 2
191 196 2514 1
191 202 2769 1
191 203 1911 1
191 203 2357 1
191 203 2716 1
191 203 2725 2
191 203 2731 1
191 203 2740 1
191 203 2747 1
191 227 1894 1
191 227 1938 2
191 229 1978 1
191 232 1974 1
191 232 1982 3
191 232 1998 1
191 232 2000 15
191 232 2027 6
191 232 2034 15
191 232 2052 1
191 232 2055 1
191 232 2057 2
191 232 2060 5
191 232 2068 1
191 232 2070 7
191 232 2079 6
191 232 2090 1
191 232 2092 3
191 232 2097 8
191 232 2117 1
191 232 2120 1
191 232 2123 1
191 232 2129 1
191 232 2132 1
191 232 2136 1
191 232 2139 1
191 232 2141 1
191 232 2144 6
191 232 2153 1
191 232 2157 1
191 232 2230 1
191 232 2234 1
191 232 2252 1
191 233 2508 1
191 278 1927 1
191 280 1810 1
191 280 1946 1
191 316 2507 1
191 323 1814 1
191 323 1819 1
191 323 1823 5
191 323 1829 2
191 323 1833 1
191 327 1839 1
191 327 1860 2
191 327 1863 1
191 327 1874 2
191 327 1883 1
191 327 1888 1
191 327 1900 1
191 327 1920 1
191 327 1922 1
191 327 1926 1
191 327 1929 1
191 327 1932 3
191 327 1941 2
191 327 1944 8
191 343 1589 1
191 359 1916 1
191 359 1925 1
191 367 1977 1
191 367 2008 2
191 367 2030 1
191 367 2043 1
191 367 2060 1
191 367 2078 1
191 367 2119 1
191 367 2121 1
191 378 2064 1
191 378 2072 1
191 378 2080 3
191 378 2096 1
191 378 2099 3
191 378 2151 1
191 378 2259 1
191 386 1803 1
191 392 1973 1
191 401 2118 1
191 405 2109 1
191 415 2288 1
191 415 2294 1
191 418 2711 1
191 418 2724 2
191 421 2506 1
191 426 1800 1
191 426 1959 1
191 426 2286 1
191 426 2719 1
191 426 2724 3
191 426 2731 1
191 426 2740 1
191 428 1952 1
191 428 2264 1
191 434 1802 1
191 439 2161 1
191 439 2241 2
191 444 1802 1
191 449 2258 1
191 462 2082 1
191 462 2140 2
191 462 2144 1
191 462 2148 2
191 462 2259 1
191 478 2079 3
191 478 2083 1
191 478 2086 5
191 478 2159 1
191 478 2246 1
191 489 2515 1
191 489 2536 1
191 489 2651 1
191 490 2119 1
191 505 2783 1
191 512 2783 1
191 523 1965 4
191 523 1972 2
191 530 1961 9
191 530 1972 2
191 530 2041 2
191 530 2044 2
191 530 2048 1
191 530 2061 4
191 530 2073 1
191 530 2078 1
191 530 2082 1
191 530 2084 1
191 530 2088 1
191 530 2091 1
191 530 2094 1
191 530 2096 1
191 530 2098 1
191 530 2105 1
191 530 2126 1
191 530 2150 1
191 530 2259 1
191 530 2261 1
191 544 1816 1
191 572 2222 1
191 576 2259 1
191 579 2241 1
191 582 2261 1
191 617 2356 1
192 205 2326 1
192 205 2331 1
192 205 2334 1
192 211 2373 1
192 230 1703 1
192 230 1705 1
192 230 1948 1
192 235 2126 2
192 235 2137 3
192 235 2144 1
192 235 2146 2
192 238 2669 4
192 238 2772 2
192 238 2775 1
192 241 2111 1
192 247 1807 1
192 259 2107 1
192 297 2119 1
192 297 2121 2
192 297 2124 2
192 297 2130 1
192 297 2141 5
192 297 2148 1
192 297 2161 1
192 297 2183 1
192 297 2187 1
192 330 2122 1
192 330 2125 1
192 330 2127 3
192 340 1821 1
192 340 1944 1
192 352 1802 1
192 352 1957 2
192 352 1960 12
192 352 1974 5
192 352 1980 1
192 352 1983 1
192 352 1985 3
192 352 1989 1
192 352 1991 1
192 352 2006 1
192 352 2016 2
192 352 2023 1
192 352 2025 1
192 352 2030 1
192 352 2046 1
192 352 2048 3
192 352 2053 1
192 352 2061 3
192 352 2065 2
192 352 2074 4
192 352 2079 5
192 352 2085 6
192 352 2094 4
192 352 2100 1
192 352 2106 3
192 352 2356 5
192 352 2364 1
192 352 2367 1
192 352 2372 1
192 352 2376 1
192 352 2380 3
192 352 2385 1
192 352 2413 1
192 352 2451 1
192 352 2498 2
192 352 2501 1
192 352 2506 1
192 357 2353 1
192 359 2665 1
192 375 2114 1
192 375 2117 1
192 383 2507 1
192 427 2355 1
192 446 1949 1
192 481 2360 1
192 481 2370 3
192 481 2487 1
192 485 2355 1
192 485 2659 1
192 487 2353 1
192 494 1950 1
192 494 2505 1
192 496 1956 1
192 496 1963 1
192 502 2124 1
192 502 2199 3
192 504 2364 2
192 504 2413 1
192 504 2423 1
192 504 2457 1
192 504 2465 1
192 504 2472 1
192 504 2477 1
192 504 2479 4
192 504 2486 3
192 504 2500 1
192 524 1954 1
192 528 2320 1
192 532 1955 1
192 532 2210 2
192 532 2213 2
192 532 2216 2
192 532 2219 1
192 532 2222 1
192 532 2227 2
192 532 2232 2
192 532 2236 2
192 532 2239 5
192 532 2245 1
192 532 2247 21
192 532 2272 3
192 532 2276 1
192 532 2278 1
192 532 2281 2
192 532 2285 8
192 532 2299 2
192 532 2307 15
192 532 2332 1
192 562 2123 2
192 562 2143 1
192 570 2665 4
192 587 2108 1
192 613 2355 1
192 614 2119 1
193 210 1811 1
193 210 1814 1
193 214 2672 1
193 214 2774 1
193 215 2195 1
193 258 2506 1
193 261 1817 2
193 261 1825 4
193 261 1857 1
193 261 1886 1
193 261 1889 1
193 261 1932 1
193 261 1935 1
193 265 2659 1
193 275 2505 1
193 276 2493 1
193 306 2107 1
193 321 2502 1
193 326 1803 2
193 356 2701 1
193 356 2771 1
193 381 1778 2
193 381 2743 1
193 381 2747 1
193 383 1779 1
193 387 2002 1
193 387 2030 2
193 387 2033 3
193 387 2044 1
193 387 2046 1
193 387 2049 1
193 387 2068 1
193 393 2207 1
193 393 2360 1
193 393 2363 1
193 393 2422 2
193 393 2503 1
193 410 1790 1
193 422 2146 1
193 422 2161 1
193 422 2173 1
193 422 2175 2
193 422 2183 1
193 422 2664 1
193 431 2109 1
193 437 2547 1
193 466 2278 1
193 466 2280 3
193 468 1939 2
193 468 1944 1
193 469 1940 1
193 474 2210 1
193 474 2213 2
193 474 2245 1
193 474 2247 1
193 474 2250 1
193 474 2286 2
193 474 2289 4
193 474 2294 1
193 474 2381 1
193 474 2389 1
193 474 2391 1
193 474 2439 1
193 474 2471 1
193 474 2476 1
193 502 2172 1
193 505 2661 1
193 506 1911 1
193 506 1938 1
193 506 1940 1
193 506 1942 8
193 527 2203 1
193 527 2209 1
193 527 2497 1
193 527 2499 2
193 527 2746 1
193 545 2199 1
193 545 2258 3
193 545 2363 1
193 545 2488 1
193 545 2499 1
193 548 1964 1
193 561 2115 2
193 613 1992 1
193 613 1994 1
193 613 2002 1
193 613 2004 1
194 200 2239 1
194 200 2252 1
194 205 2211 1
194 236 2087 1
194 237 2374 1
194 237 2380 1
194 237 2383 1
194 237 2446 1
194 237 2449 1
194 237 2451 5
194 237 2468 1
194 237 2470 2
194 237 2477 2
194 237 2481 2
194 237 2498 1
194 237 2500 1
194 250 2111 1
194 265 1802 1
194 274 2108 1
194 286 2661 1
194 291 2110 1
194 302 2506 2
194 310 1779 2
194 317 2510 1
194 319 2180 1
194 320 2503 1
194 325 1801 1
194 325 1813 1
194 325 1898 1
194 343 1799 1
194 361 2508 1
194 362 2226 1
194 362 2321 1
194 371 1803 1
194 373 1959 2
194 381 1804 1
194 384 2511 1
194 406 2661 1
194 416 1955 1
194 416 2508 1
194 429 2663 1
194 461 2177 2
194 461 2188 1
194 461 2194 1
194 468 2510 1
194 475 2113 2
194 475 2117 1
194 490 2665 1
194 491 2158 1
194 496 1909 1
194 496 1931 1
194 504 1958 1
194 516 1826 1
194 522 2128 1
194 522 2131 1
194 522 2140 2
194 522 2506 1
194 529 2124 1
194 529 2221 1
194 529 2229 1
194 529 2246 2
194 529 2334 1
194 529 2352 1
194 529 2354 1
194 532 2127 11
194 532 2139 4
194 532 2328 2
194 542 2365 1
194 550 2354 1
194 560 1960 1
194 569 2235 1
194 569 2330 1
194 569 2360 1
194 569 2362 1
194 569 2657 1
194 569 2659 1
194 571 2357 1
194 571 2509 1
194 575 1825 2
194 575 1830 1
194 575 1942 1
194 576 2510 1
194 594 2156 1
194 594 2166 1
194 594 2174 1
194 594 2201 2
194 594 2204 1
194 594 2206 1
194 594 2357 1
194 595 2123 1
194 595 2178 1
194 595 2235 1
194 595 2324 1
194 595 2326 4
194 595 2343 1
194 603 2202 1
195 198 1790 1
195 205 1961 1
195 219 2369 1
195 225 2506 1
195 227 2135 1
195 241 1689 1
195 252 2115 1
195 272 1609 1
195 272 1612 1
195 272 1614 3
195 272 1618 1
195 272 1621 1
195 272 1624 1
195 272 1626 1
195 272 1628 1
195 272 1633 1
195 272 1635 1
195 272 1646 1
195 272 1652 1
195 272 1691 1
195 272 1708 1
195 272 1711 1
195 272 1716 2
195 272 1719 1
195 272 1721 4
195 272 1743 4
195 272 1748 1
195 272 1756 1
195 272 1759 1
195 272 1764 1
195 272 1766 1
195 272 1771 1
195 272 1773 1
195 272 1779 1
195 272 1785 1
195 272 1790 1
195 272 2114 1
195 272 2263 1
195 272 2265 1
195 272 2274 1
195 272 2276 1
195 272 2279 3
195 272 2283 1
195 272 2294 1
195 272 2299 1
195 272 2301 9
195 272 2311 2
195 272 2315 1
195 272 2317 1
195 272 2319 6
195 272 2327 1
195 272 2329 1
195 272 2331 1
195 272 2340 1
195 272 2346 1
195 272 2351 1
195 272 2354 1
195 277 2767 1
195 278 2511 1
195 280 2506 1
195 283 2506 1
195 306 2364 1
195 309 1631 1
195 309 1754 1
195 309 1760 1
195 309 1767 1
195 309 1787 1
195 352 2161 1
195 352 2230 1
195 352 2251 1
195 385 2666 1
195 393 2509 1
195 406 2266 1
195 406 2268 1
195 406 2270 1
195 407 1707 1
195 407 1709 2
195 407 1717 1
195 408 2356 4
195 408 2630 1
195 408 2635 2
195 408 2644 1
195 408 2661 1
195 428 2135 1
195 472 2357 1
195 476 1597 1
195 476 1622 6
195 476 1629 3
195 476 1634 1
195 476 1637 2
195 476 1640 2
195 476 1644 2
195 476 1648 4
195 476 1682 1
195 476 1700 1
195 476 1706 1
195 476 1742 2
195 476 1747 1
195 476 1753 2
195 476 1758 1
195 476 1790 1
195 481 2669 1
195 492 2391 1
195 492 2403 1
195 492 2407 2
195 492 2416 4
195 492 2423 2
195 492 2437 1
195 492 2459 1
195 492 2462 7
195 492 2477 1
195 492 2480 2
195 492 2493 1
195 492 2497 1
195 492 2502 1
195 492 2504 1
195 608 2266 1
196 198 2253 6
196 229 2507 1
196 248 1633 4
196 248 1649 2
196 248 1654 1
196 248 1682 1
196 248 1684 2
196 248 1693 1
196 248 1737 5
196 248 1751 1
196 248 1753 1
196 249 1807 4
196 249 1952 1
196 263 1959 1
196 268 2513 1
196 268 2616 1
196 268 2639 1
196 281 1954 1
196 281 2315 1
196 303 2111 1
196 303 2259 1
196 307 1682 1
196 307 1731 1
196 307 1812 1
196 309 2605 1
196 309 2615 1
196 309 2628 1
196 315 2283 1
196 343 2104 1
196 346 2441 1
196 346 2446 1
196 346 2466 4
196 347 2666 1
196 367 2262 1
196 368 2551 1
196 387 2150 1
196 387 2153 1
196 387 2155 2
196 387 2265 2
196 407 2272 3
196 407 2276 1
196 407 2278 3
196 419 2268 1
196 435 2269 2
196 444 2352 1
196 461 2666 1
196 461 2781 1
196 464 2538 1
196 467 2283 1
196 471 2660 1
196 476 2665 1
196 480 2281 1
196 489 2638 1
196 490 2316 1
196 533 2251 1
196 552 2359 2
196 552 2369 3
196 552 2373 2
196 552 2378 1
196 552 2389 1
196 552 2391 4
196 552 2411 1
196 552 2422 1
196 552 2427 3
196 552 2436 2
196 552 2449 1
196 552 2455 1
196 552 2460 2
196 552 2468 5
196 552 2475 5
196 552 2484 1
196 552 2490 2
196 564 2154 1
196 564 2259 1
196 599 2275 1
196 599 2279 4
196 599 2284 4
196 599 2289 4
196 599 2294 2
196 599 2298 1
196 599 2300 2
196 599 2308 1
196 599 2332 1
196 599 2334 1
196 599 2337 2
196 599 2349 3
196 608 2320 1
196 609 2300 1
196 610 2262 1
196 610 2272 1
196 612 2517 21
196 612 2553 36
196 612 2590 6
196 612 2605 1
196 612 2609 1
196 612 2611 1
196 612 2644 2
196 612 2651 3
197 242 1972 1
197 242 2370 1
197 242 2375 1
197 242 2379 1
197 242 2398 10
197 242 2410 2
197 242 2413 18
197 242 2432 15
197 242 2448 1
197 242 2450 1
197 242 2452 1
197 242 2462 4
197 242 2467 5
197 242 2476 1
197 242 2478 1
197 242 2480 2
197 242 2484 19
197 242 2504 1
197 265 2266 1
197 265 2268 2
197 265 2272 12
197 265 2288 2
197 265 2292 1
197 265 2299 2
197 265 2327 1
197 265 2340 1
197 265 2342 1
197 274 1800 1
197 281 1781 1
197 296 2637 1
197 315 1981 1
197 315 2729 1
197 315 2779 1
197 357 2672 1
197 364 2025 1
197 371 1985 1
197 371 1992 1
197 372 1961 1
197 372 1964 1
197 372 2093 1
197 372 2100 1
197 381 1802 1
197 381 1833 1
197 381 1836 1
197 395 1780 1
197 402 1809 1
197 402 1835 1
197 402 1953 1
197 402 2264 1
197 402 2267 13
197 402 2282 3
197 402 2287 4
197 402 2294 1
197 402 2332 5
197 402 2340 1
197 402 2349 1
197 402 2351 2
197 409 2632 1
197 410 1805 1
197 410 2287 1
197 414 2508 1
197 432 2112 1
197 432 2185 1
197 432 2196 1
197 432 2258 1
197 440 1670 1
197 440 1672 1
197 440 1686 1
197 440 1689 1
197 440 1691 1
197 440 1721 1
197 440 1731 1
197 443 1776 1
197 443 1955 1
197 445 1666 1
197 451 2659 3
197 477 1953 1
197 483 1965 3
197 483 2094 2
197 483 2100 3
197 483 2659 1
197 491 1716 1
197 491 2580 1
197 491 2582 1
197 493 1970 1
197 493 1973 1
197 493 2095 1
197 493 2097 5
197 506 1992 1
197 506 1997 1
197 506 2093 1
197 514 2363 1
197 533 1765 1
197 533 1811 1
197 533 1943 1
197 533 1950 2
197 534 1646 1
197 534 1662 3
197 534 1708 3
197 534 1746 6
197 534 1753 4
197 534 1770 3
197 534 1794 1
197 534 1798 1
197 550 1960 1
197 564 2356 1
197 574 1964 1
197 574 1976 1
197 580 2729 1
197 591 2353 1
197 602 1953 1
197 614 2511 1
198 214 1792 1
198 251 1961 1
198 255 2341 1
198 255 2346 1
198 255 2350 1
198 306 2274 1
198 306 2276 2
198 333 2664 1
198 370 1768 1
198 370 1780 1
198 374 1952 1
198 406 1626 1
198 406 1672 1
198 406 1693 1
198 406 1731 1
198 406 1752 1
198 419 2688 1
198 419 2690 1
198 420 2271 1
198 432 2272 1
198 457 2316 2
198 472 2504 1
198 474 1799 1
198 476 1792 1
198 504 2314 1
198 508 1962 1
198 544 2345 2
198 544 2423 1
198 544 2445 1
198 564 2198 1
198 569 1963 1
198 571 1807 1
198 573 2323 1
198 578 2502 1
198 613 2688 1
198 616 1762 1
198 616 1764 2
199 213 2350 1
199 218 2517 1
199 221 2171 1
199 249 2162 1
199 255 2515 1
199 297 1717 1
199 300 2071 1
199 300 2073 1
199 300 2077 1
199 300 2081 1
199 306 1604 3
199 306 1617 2
199 306 1621 2
199 306 1714 4
199 306 1719 2
199 309 2127 3
199 309 2131 2
199 309 2134 3
199 322 2111 1
199 347 2508 1
199 348 2505 1
199 357 2217 7
199 368 2109 1
199 376 2176 1
199 376 2184 1
199 422 2120 1
199 436 2510 1
199 444 2507 1
199 447 2108 1
199 450 2122 1
199 471 2216 1
199 485 2662 1
199 507 2171 1
199 512 2216 1
199 547 2109 1
199 550 2171 1
199 575 2511 1
199 590 2113 2
199 592 2109 1
199 606 2117 10
200 205 2162 1
200 205 2321 1
200 232 2772 1
200 234 1957 1
200 255 2664 1
200 267 2374 1
200 267 2378 1
200 276 2104 1
200 292 1841 1
200 292 1844 1
200 292 1882 1
200 292 1930 1
200 292 1932 2
200 292 1935 4
200 292 1940 5
200 292 1946 4
200 302 2775 1
200 319 1964 1
200 319 1971 123
200 319 2095 3
200 346 2112 1
200 360 1809 1
200 360 1871 2
200 360 1887 2
200 360 1921 3
200 360 1925 8
200 360 1934 12
200 360 1948 5
200 360 1956 1
200 360 1958 1
200 365 2320 1
200 371 2365 1
200 380 2393 2
200 380 2437 2
200 380 2440 2
200 380 2461 1
200 380 2491 1
200 380 2495 2
200 380 2498 1
200 380 2502 2
200 380 2532 3
200 380 2538 3
200 380 2565 2
200 380 2657 2
200 411 2375 1
200 411 2635 1
200 413 1955 1
200 416 2369 1
200 442 2615 1
200 457 2361 1
200 475 2668 1
200 475 2670 1
200 475 2781 1
200 482 1957 1
200 489 1802 1
200 490 2668 1
200 505 2513 1
200 505 2778 2
200 529 2334 1
200 529 2337 2
200 532 2328 2
200 532 2515 1
200 569 2137 1
200 569 2182 1
200 571 1804 1
200 571 2113 14
200 571 2128 5
200 571 2134 1
200 571 2136 1
200 571 2353 2
200 571 2717 2
200 576 2660 1
200 594 1659 1
200 594 1665 3
200 594 1669 1
200 594 1676 3
200 594 1680 8
200 594 1689 11
200 594 1703 7
200 594 1711 32
200 594 1762 4
200 594 2173 1
200 594 2777 1
200 595 1808 1
200 595 1962 1
200 595 1965 1
200 595 2094 2
200 595 2097 1
200 595 2099 1
200 595 2173 2
200 595 2326 1
200 595 2329 1
200 598 2378 1
200 598 2579 1
200 608 2110 1
201 205 2356 1
201 217 2131 3
201 217 2135 2
201 217 2514 1
201 222 1909 1
201 248 2198 1
201 249 1728 1
201 276 2112 4
201 276 2120 2
201 276 2123 4
201 306 1955 1
201 307 1702 2
201 307 1720 2
201 328 2771 1
201 331 2108 1
201 353 2137 1
201 353 2140 1
201 378 2429 3
201 378 2436 4
201 378 2444 1
201 378 2447 2
201 382 1710 1
201 386 2473 1
201 386 2482 7
201 386 2491 1
201 386 2496 3
201 386 2500 1
201 386 2505 1
201 395 1957 1
201 395 2641 1
201 401 2455 1
201 407 2369 1
201 409 2167 1
201 409 2170 1
201 409 2176 2
201 409 2430 1
201 409 2433 3
201 409 2438 1
201 409 2440 2
201 409 2447 1
201 409 2450 1
201 449 2454 1
201 449 2458 1
201 449 2460 1
201 452 2749 1
201 465 1961 10
201 465 1972 1
201 465 1974 2
201 465 1978 2
201 465 1992 1
201 465 1996 2
201 465 2000 2
201 465 2011 5
201 465 2019 1
201 465 2024 1
201 465 2030 1
201 465 2032 2
201 465 2043 2
201 465 2048 3
201 465 2052 7
201 465 2060 5
201 465 2067 4
201 465 2083 13
201 465 2097 1
201 465 2100 6
201 473 2665 1
201 474 2741 1
201 476 2114 1
201 476 2116 1
201 476 2118 1
201 477 2696 1
201 478 2459 1
201 487 2356 1
201 488 2646 1
201 493 2427 3
201 493 2431 1
201 493 2436 1
201 493 2439 3
201 493 2445 1
201 493 2448 1
201 493 2459 1
201 493 2486 1
201 520 2473 1
201 527 1955 1
201 529 2137 1
201 530 2417 1
201 531 2157 1
201 531 2165 1
201 531 2359 1
201 531 2427 2
201 531 2430 2
201 531 2435 1
201 531 2438 1
201 531 2440 5
201 531 2447 2
201 531 2487 1
201 531 2491 5
201 531 2497 2
201 531 2500 1
201 531 2502 1
201 536 2119 1
201 536 2511 1
201 536 2564 1
201 536 2688 1
201 536 2690 3
201 536 2745 1
201 538 2512 1
201 543 2758 1
201 548 2024 1
201 548 2027 1
201 548 2069 2
201 590 2781 1
202 222 1801 1
202 230 2032 1
202 230 2039 1
202 230 2113 1
202 230 2116 4
202 230 2127 1
202 230 2141 1
202 230 2153 1
202 230 2195 1
202 230 2210 1
202 230 2217 1
202 230 2238 1
202 230 2240 1
202 230 2242 3
202 230 2246 2
202 281 2657 1
202 281 2662 1
202 282 1620 1
202 282 1624 2
202 282 1628 1
202 292 1606 2
202 292 1611 5
202 292 1633 2
202 292 1647 3
202 292 1654 1
202 292 1656 7
202 292 1665 2
202 292 1670 2
202 292 1673 1
202 292 1687 1
202 292 1691 1
202 292 1693 1
202 292 1698 3
202 292 1711 6
202 292 1728 3
202 292 1740 1
202 292 1749 2
202 292 1754 2
202 292 1774 2
202 292 1795 1
202 292 1798 1
202 292 2107 1
202 300 2510 1
202 306 2361 1
202 306 2366 1
202 306 2371 2
202 306 2379 1
202 306 2400 1
202 312 1801 1
202 348 2361 2
202 348 2368 4
202 348 2391 2
202 348 2419 2
202 348 2501 1
202 359 2366 1
202 374 2111 1
202 426 2653 1
202 492 2342 2
202 492 2355 1
202 494 1970 1
202 494 1992 1
202 494 2105 1
202 494 2116 1
202 494 2119 1
202 494 2148 1
202 505 2662 1
202 529 2712 1
202 568 2186 1
202 568 2739 1
202 568 2775 1
202 585 2658 1
203 208 2662 1
203 210 2662 1
203 227 1855 1
203 229 1986 1
203 243 2280 3
203 268 2111 1
203 276 1801 1
203 283 2591 1
203 283 2618 1
203 286 2311 1
203 314 2299 1
203 323 1907 1
203 330 1801 1
203 345 1955 1
203 355 2345 1
203 359 1835 3
203 359 1840 3
203 359 1844 1
203 359 1852 4
203 359 1857 1
203 359 1859 17
203 359 1888 2
203 359 1894 1
203 359 1910 1
203 359 1912 1
203 359 2342 1
203 359 2514 1
203 360 1775 1
203 367 2258 1
203 387 2277 1
203 392 2256 1
203 394 2108 1
203 395 1955 1
203 402 2506 1
203 413 2321 1
203 418 2713 1
203 426 1800 1
203 426 2355 1
203 426 2457 1
203 426 2479 1
203 426 2493 2
203 426 2716 1
203 426 2720 1
203 426 2723 1
203 426 2726 1
203 426 2729 1
203 426 2753 1
203 426 2761 1
203 426 2769 1
203 461 1921 1
203 492 2713 1
203 497 2661 2
203 504 2509 1
203 504 2514 2
203 509 2516 1
203 510 2352 1
203 524 1964 1
203 528 2557 1
203 528 2615 1
203 528 2637 1
203 542 1803 1
203 542 1805 1
203 542 1810 1
203 542 1837 2
203 542 1840 7
203 542 1849 9
203 542 1859 4
203 542 1864 10
203 542 1876 3
203 542 1880 1
203 542 1888 1
203 542 1890 1
203 542 1897 2
203 542 1908 2
203 542 1931 4
203 542 1939 1
203 542 1943 1
203 542 2266 1
203 542 2268 1
203 542 2270 2
203 542 2273 4
203 542 2280 3
203 542 2284 1
203 542 2295 15
203 542 2314 5
203 542 2320 8
203 542 2329 1
203 542 2331 5
203 542 2338 3
203 542 2343 8
203 542 2515 2
203 542 2518 47
203 542 2566 26
203 542 2593 13
203 542 2609 1
203 542 2611 2
203 542 2615 3
203 542 2622 2
203 542 2627 1
203 542 2630 3
203 542 2634 12
203 542 2647 12
203 542 2660 1
203 542 2662 1
203 548 1801 1
203 548 2276 1
203 561 1956 1
203 575 2263 1
203 579 2011 1
203 579 2108 2
203 579 2114 3
203 579 2258 2
203 579 2265 1
203 579 2272 1
203 579 2291 3
203 579 2295 2
203 579 2301 1
203 579 2325 1
203 579 2338 1
203 579 2349 1
204 206 2510 1
204 206 2512 1
204 206 2645 3
204 223 1592 1
204 225 2782 1
204 232 1843 1
204 241 2219 1
204 241 2319 1
204 258 1801 1
204 259 2072 1
204 262 1801 1
204 272 2507 1
204 282 2005 1
204 282 2056 1
204 282 2068 1
204 283 2674 4
204 283 2682 18
204 283 2782 1
204 317 2123 1
204 323 2142 4
204 323 2147 1
204 323 2151 7
204 323 2159 1
204 323 2161 3
204 323 2167 1
204 323 2171 5
204 323 2179 6
204 333 1961 1
204 374 2121 1
204 399 2667 2
204 399 2671 1
204 400 1834 5
204 400 1842 1
204 413 1612 1
204 413 1711 1
204 413 1724 1
204 413 1738 1
204 447 2242 6
204 447 2271 1
204 447 2275 2
204 447 2292 4
204 447 2304 1
204 447 2309 11
204 447 2327 1
204 447 2331 15
204 475 2005 1
204 475 2041 1
204 475 2062 2
204 475 2540 1
204 505 2360 1
204 534 1837 1
204 560 2675 4
204 560 2681 1
204 560 2683 1
204 560 2691 1
204 578 2623 1
205 213 2520 8
205 213 2567 1
205 213 2569 1
205 213 2606 8
205 213 2615 2
205 213 2646 1
205 223 2411 1
205 226 1801 1
205 226 2632 1
205 228 2355 1
205 231 2356 1
205 232 2433 3
205 232 2447 1
205 236 2319 1
205 236 2324 1
205 236 2352 1
205 250 2527 1
205 250 2529 3
205 250 2566 12
205 250 2584 7
205 250 2596 1
205 250 2600 4
205 250 2606 21
205 250 2628 7
205 250 2636 2
205 250 2640 4
205 250 2645 7
205 250 2654 1
205 250 2656 1
205 251 1829 1
205 251 2110 1
205 272 2660 1
205 285 2715 1
205 285 2741 1
205 285 2746 1
205 285 2752 1
205 292 2196 1
205 295 1853 1
205 295 1948 1
205 312 1956 1
205 312 2665 2
205 317 2357 1
205 324 1801 1
205 327 2176 1
205 327 2181 1
205 345 1705 1
205 345 1728 1
205 345 1791 3
205 345 2666 1
205 345 2716 1
205 345 2754 4
205 345 2765 1
205 346 1998 2
205 346 2002 1
205 346 2020 1
205 346 2022 1
205 346 2080 1
205 346 2086 1
205 349 2448 1
205 349 2450 1
205 365 2314 1
205 374 2108 1
205 407 2364 1
205 417 1802 1
205 417 1966 1
205 418 1955 1
205 418 2662 1
205 428 2512 1
205 428 2525 1
205 428 2536 1
205 428 2538 1
205 428 2545 12
205 428 2558 1
205 428 2561 1
205 428 2567 4
205 428 2572 6
205 428 2579 1
205 428 2583 1
205 428 2585 1
205 428 2590 1
205 434 2660 1
205 446 2354 1
205 449 2505 1
205 471 2356 1
205 471 2370 1
205 472 2659 1
205 481 1968 1
205 481 1973 5
205 481 1979 1
205 481 1981 5
205 481 1990 13
205 481 2004 4
205 481 2009 1
205 481 2011 1
205 481 2014 8
205 481 2028 1
205 481 2030 2
205 481 2034 6
205 481 2041 5
205 481 2047 1
205 481 2071 8
205 481 2080 1
205 481 2082 8
205 481 2091 5
205 481 2097 5
205 481 2104 1
205 485 2663 1
205 487 2356 1
205 489 2753 4
205 489 2758 8
205 489 2782 1
205 493 2353 1
205 502 1806 1
205 502 1830 2
205 502 1833 1
205 502 1836 1
205 502 1838 2
205 502 1847 8
205 502 1860 4
205 502 1869 4
205 502 1877 19
205 502 1897 4
205 502 1903 5
205 502 1909 12
205 502 1922 1
205 502 1926 9
205 502 1936 7
205 502 1944 1
205 502 1946 5
205 519 1767 1
205 519 1793 2
205 519 1800 1
205 520 2357 1
205 522 2167 1
205 522 2211 1
205 529 1958 1
205 529 1995 14
205 529 2010 1
205 529 2012 1
205 529 2015 6
205 529 2026 1
205 529 2162 1
205 529 2325 1
205 532 2270 1
205 532 2327 1
205 546 2181 4
205 546 2187 1
205 546 2191 2
205 546 2194 4
205 546 2378 6
205 546 2507 4
205 565 2660 1
205 566 2510 1
205 571 2320 1
205 571 2322 1
205 582 1956 1
205 582 2360 1
205 595 2284 2
205 595 2305 1
205 595 2322 1
205 595 2351 2
205 597 2491 1
205 602 2669 1
205 602 2696 2
205 602 2700 1
205 602 2702 1
205 602 2715 1
205 602 2717 1
205 602 2719 1
205 602 2725 2
205 602 2728 5
205 602 2734 3
205 602 2738 9
205 602 2748 3
205 602 2769 2
206 215 1604 1
206 217 2218 1
206 217 2238 1
206 217 2349 1
206 219 2355 1
206 231 1603 1
206 231 2277 1
206 231 2281 2
206 231 2359 1
206 231 2691 1
206 231 2693 1
206 249 2206 1
206 274 2367 1
206 274 2492 1
206 326 2367 2
206 326 2372 3
206 326 2494 5
206 326 2500 2
206 353 2205 1
206 358 1604 1
206 364 1619 1
206 364 2204 1
206 364 2290 1
206 394 2204 1
206 404 2223 4
206 404 2241 2
206 404 2244 1
206 410 2493 1
206 460 2207 1
206 493 2356 1
206 503 2358 1
206 536 2239 1
206 536 2286 1
206 602 2355 1
207 211 2197 2
207 211 2249 3
207 215 2699 1
207 215 2710 1
207 242 2121 3
207 242 2125 14
207 242 2142 11
207 242 2154 25
207 242 2180 1
207 242 2182 13
207 242 2198 7
207 242 2207 2
207 242 2210 10
207 242 2221 11
207 242 2236 1
207 242 2239 1
207 242 2241 4
207 242 2246 3
207 242 2250 1
207 242 2253 1
207 242 2255 2
207 256 1963 1
207 257 2698 1
207 257 2711 1
207 257 2724 1
207 258 1613 1
207 258 1617 2
207 258 1623 3
207 258 1627 3
207 258 1631 1
207 258 1637 5
207 258 1643 8
207 258 1653 1
207 258 1658 1
207 258 1665 9
207 258 1677 16
207 258 1695 2
207 258 1698 3
207 258 1702 1
207 258 1714 4
207 258 1719 10
207 258 1730 16
207 258 1747 21
207 258 1770 2
207 258 1775 2
207 258 1778 3
207 258 1783 3
207 258 1793 1
207 258 1795 1
207 258 1797 2
207 262 1878 1
207 262 1887 1
207 262 1893 1
207 262 1904 1
207 262 1922 1
207 262 2264 1
207 263 2668 1
207 265 2228 1
207 265 2231 1
207 265 2233 1
207 265 2235 1
207 274 1996 3
207 274 2000 1
207 274 2022 2
207 274 2041 1
207 274 2048 4
207 274 2058 1
207 274 2064 1
207 274 2066 10
207 274 2079 2
207 274 2085 7
207 274 2102 3
207 275 1802 2
207 283 1811 1
207 284 1772 1
207 296 2728 5
207 334 2358 1
207 357 2516 1
207 378 2300 1
207 378 2304 1
207 378 2314 1
207 378 2478 1
207 378 2483 1
207 378 2485 1
207 380 1888 1
207 380 1908 1
207 386 2480 1
207 387 2728 3
207 401 2473 1
207 409 2781 1
207 414 2278 1
207 430 2215 1
207 430 2256 1
207 442 1835 1
207 442 1910 1
207 442 1931 2
207 444 2268 1
207 474 1979 1
207 474 1985 1
207 474 1987 2
207 474 2041 3
207 477 2272 7
207 477 2280 9
207 490 2278 1
207 491 1874 1
207 493 2477 2
207 493 2480 2
207 493 2484 1
207 520 2337 1
207 520 2343 1
207 523 1879 1
207 524 1829 1
207 524 1832 1
207 524 1837 1
207 524 1878 1
207 524 2608 1
207 524 2656 1
207 530 2477 1
207 530 2480 2
207 531 2485 1
207 561 1627 1
207 561 1957 1
207 579 1911 1
207 582 2300 1
207 582 2481 1
207 583 1841 1
207 586 2292 1
207 599 2264 1
207 608 1833 1
207 608 1837 1
207 608 1840 1
207 613 2247 1
208 222 1696 1
208 222 1700 5
208 222 1706 2
208 222 1718 3
208 222 1722 1
208 222 1726 1
208 256 2669 1
208 256 2674 1
208 268 2782 1
208 275 1963 1
208 275 1967 1
208 275 1987 1
208 275 2002 1
208 275 2005 1
208 275 2082 1
208 313 2661 1
208 321 2533 1
208 321 2546 1
208 321 2549 1
208 328 2451 1
208 328 2453 1
208 340 2047 1
208 348 2120 1
208 348 2124 1
208 348 2128 1
208 348 2132 2
208 348 2201 1
208 350 2555 1
208 358 2549 2
208 383 2078 1
208 387 2139 1
208 396 2726 1
208 396 2750 1
208 404 2554 1
208 405 2503 1
208 414 2334 1
208 430 2268 4
208 430 2552 1
208 456 2554 2
208 468 2722 1
208 468 2746 1
208 510 2127 1
208 510 2189 1
208 545 2110 1
208 545 2537 1
208 563 2546 1
208 563 2579 1
208 563 2602 1
208 564 2200 1
208 566 1958 1
208 566 2052 1
208 566 2076 1
208 566 2079 2
208 566 2083 1
208 566 2107 1
208 574 2262 1
208 580 2107 1
208 596 2299 1
208 608 2360 1
208 608 2404 3
208 608 2408 9
208 608 2425 2
208 608 2430 1
208 608 2432 1
208 608 2440 6
208 608 2462 1
208 608 2464 1
208 608 2466 6
208 608 2484 2
208 608 2495 1
208 608 2497 1
208 610 2759 1
209 232 2259 1
209 261 2320 2
209 289 1953 1
209 311 2363 2
209 311 2409 1
209 311 2413 1
209 311 2437 1
209 311 2455 1
209 311 2458 1
209 311 2465 1
209 311 2480 1
209 311 2482 1
209 311 2484 1
209 311 2487 4
209 318 2312 1
209 364 2352 1
209 367 2225 1
209 369 2258 1
209 369 2339 2
209 369 2346 1
209 391 2334 1
209 416 1645 1
209 429 2227 1
209 436 2292 1
209 449 1663 1
209 449 1668 1
209 449 1675 5
209 449 1682 2
209 449 1685 1
209 449 1687 2
209 449 1698 1
209 449 1700 12
209 449 1713 9
209 449 1725 7
209 449 1733 18
209 449 1752 17
209 449 1770 15
209 449 1786 10
209 449 1797 2
209 453 2292 1
209 477 2339 1
209 478 1666 1
209 479 2457 1
209 490 2219 2
209 495 2355 1
209 524 1996 1
209 524 2169 1
209 524 2219 1
209 524 2221 1
209 524 2255 1
209 530 1672 1
209 555 2328 1
209 555 2341 1
209 577 1982 1
209 577 1993 1
209 577 2072 1
209 579 2519 1
209 584 2340 1
209 586 2268 8
209 586 2278 2
209 586 2291 1
209 586 2293 1
209 586 2296 13
209 586 2311 1
209 586 2332 4
209 586 2343 3
209 586 2347 2
209 589 1953 1
209 589 1970 1
209 596 2666 8
209 596 2675 3
209 596 2680 1
209 596 2687 5
209 596 2694 3
209 596 2701 4
209 596 2706 1
209 596 2708 1
209 596 2712 1
209 596 2714 6
209 596 2732 1
209 596 2739 1
209 610 2331 1
210 211 2303 1
210 211 2305 1
210 211 2313 1
210 211 2316 1
210 221 2099 1
210 221 2106 1
210 231 1942 1
210 231 2767 1
210 235 2188 1
210 235 2194 2
210 235 2266 1
210 237 2191 2
210 241 2126 1
210 248 2191 3
210 251 2169 1
210 257 2171 5
210 257 2178 9
210 257 2190 3
210 257 2199 2
210 257 2204 5
210 257 2212 3
210 257 2264 5
210 257 2278 2
210 257 2281 10
210 257 2309 3
210 257 2356 1
210 257 2358 1
210 257 2409 6
210 257 2416 10
210 257 2427 3
210 257 2431 8
210 257 2440 4
210 257 2446 10
210 257 2457 1
210 257 2460 1
210 257 2478 1
210 257 2480 7
210 257 2488 1
210 257 2491 2
210 257 2494 2
210 257 2497 6
210 257 2507 1
210 257 2663 1
210 257 2667 1
210 257 2782 1
210 260 2204 1
210 267 2157 2
210 267 2171 1
210 267 2173 1
210 267 2178 5
210 267 2193 1
210 267 2283 1
210 267 2339 1
210 270 2112 1
210 289 2309 1
210 294 2511 1
210 313 1696 1
210 313 1698 1
210 313 1701 1
210 313 1710 1
210 313 1712 1
210 313 1720 1
210 313 1734 1
210 313 1737 1
210 313 1741 1
210 313 1748 1
210 313 1799 4
210 313 1953 1
210 313 1956 1
210 313 1958 1
210 313 1960 4
210 313 2109 2
210 313 2113 1
210 313 2115 4
210 313 2121 2
210 313 2144 1
210 313 2171 4
210 313 2176 1
210 313 2178 2
210 313 2181 2
210 313 2185 1
210 313 2188 1
210 313 2190 3
210 313 2213 2
210 313 2222 1
210 313 2226 3
210 313 2230 2
210 313 2233 1
210 313 2265 4
210 313 2270 1
210 313 2280 2
210 313 2284 1
210 313 2288 2
210 313 2300 1
210 313 2308 3
210 313 2315 3
210 313 2507 2
210 313 2512 1
210 313 2517 1
210 313 2656 1
210 313 2662 2
210 313 2665 1
210 317 2297 1
210 317 2311 2
210 317 2353 1
210 322 1617 7
210 322 1626 1
210 322 1629 4
210 322 1637 1
210 322 1639 15
210 322 1655 12
210 322 1669 2
210 322 1672 5
210 322 1678 1
210 322 1682 1
210 322 1684 4
210 322 1690 17
210 322 1708 1
210 322 1710 12
210 322 1728 9
210 322 1740 3
210 322 1744 16
210 322 1768 6
210 322 1775 14
210 322 1794 2
210 322 2195 1
210 322 2296 1
210 322 2298 1
210 322 2303 1
210 322 2305 1
210 322 2313 1
210 324 1801 1
210 326 1805 1
210 364 2725 1
210 364 2732 1
210 371 2171 1
210 371 2184 1
210 371 2231 2
210 378 2508 1
210 382 1964 1
210 382 2108 1
210 382 2154 1
210 409 2676 1
210 409 2682 1
210 409 2690 1
210 409 2692 1
210 409 2704 1
210 412 2301 1
210 416 2041 1
210 416 2043 1
210 436 2050 1
210 442 2039 1
210 442 2049 1
210 442 2051 1
210 442 2056 2
210 442 2065 1
210 442 2068 1
210 442 2074 1
210 442 2076 3
210 442 2082 1
210 442 2094 2
210 442 2102 2
210 451 2157 2
210 460 2414 2
210 460 2422 1
210 460 2425 2
210 460 2490 1
210 465 2587 2
210 465 2656 1
210 468 1804 1
210 469 1807 1
210 476 2510 1
210 483 2210 1
210 483 2212 1
210 483 2217 1
210 483 2297 1
210 483 2313 1
210 487 2186 2
210 487 2199 1
210 487 2312 1
210 494 2656 1
210 494 2658 1
210 497 2505 1
210 498 2358 1
210 500 2007 1
210 500 2026 1
210 500 2078 3
210 506 1807 1
210 524 2538 1
210 524 2544 1
210 531 2198 1
210 534 2505 1
210 540 1957 1
210 546 2125 1
210 554 2105 1
210 554 2209 2
210 554 2216 1
210 554 2316 1
210 555 2545 43
210 555 2589 2
210 555 2592 1
210 555 2594 11
210 555 2607 12
210 555 2620 2
210 555 2624 1
210 555 2629 1
210 555 2631 12
210 555 2655 1
210 559 2671 2
210 559 2684 3
210 559 2691 1
210 559 2694 1
210 559 2697 1
210 559 2703 2
210 559 2759 1
210 559 2761 3
210 559 2765 5
210 559 2780 1
210 559 2782 1
210 560 2052 1
210 586 2099 1
210 586 2508 1
210 589 2357 1
210 592 2208 1
210 602 1987 1
210 602 1996 1
210 602 2006 1
210 602 2012 1
210 602 2014 2
210 602 2017 1
210 602 2019 1
210 602 2071 1
210 602 2107 1
210 603 2110 1
210 603 2114 11
210 603 2136 15
210 603 2152 2
210 603 2172 3
210 603 2179 3
210 603 2190 3
210 603 2202 1
210 603 2211 3
210 603 2263 5
210 603 2276 1
210 603 2281 1
210 603 2283 1
210 603 2289 1
210 603 2310 3
210 603 2352 1
210 603 2356 2
211 242 2135 1
211 242 2154 1
211 242 2157 1
211 242 2253 1
211 260 2490 1
211 261 1963 2
211 261 2042 1
211 261 2047 1
211 261 2081 1
211 265 2235 1
211 275 1598 1
211 275 1608 3
211 275 1619 7
211 275 1631 3
211 275 1653 1
211 275 1656 1
211 275 1658 1
211 275 1661 4
211 275 1666 4
211 284 1611 1
211 284 1618 1
211 284 1662 1
211 305 1957 1
211 311 1636 1
211 311 1672 2
211 311 1736 2
211 311 1741 1
211 313 2303 1
211 314 1798 1
211 317 2299 1
211 317 2352 1
211 350 2615 1
211 358 2654 1
211 368 2662 1
211 371 2299 1
211 378 2498 1
211 379 2438 1
211 381 1902 1
211 381 1948 1
211 381 1950 2
211 386 2405 1
211 386 2410 1
211 386 2417 1
211 396 1953 1
211 401 2367 4
211 401 2418 1
211 401 2428 2
211 401 2442 1
211 401 2445 1
211 401 2448 1
211 401 2490 1
211 402 1963 1
211 404 2531 1
211 404 2621 2
211 404 2632 2
211 409 2361 1
211 410 2634 1
211 414 1854 1
211 427 1955 1
211 430 1956 1
211 431 2299 1
211 437 2493 1
211 443 2596 2
211 449 2278 3
211 449 2282 4
211 449 2289 1
211 449 2294 1
211 449 2353 3
211 449 2367 3
211 449 2423 1
211 450 1957 1
211 452 2274 1
211 460 1808 1
211 460 1833 1
211 460 1836 1
211 460 1838 12
211 460 1851 2
211 460 1861 3
211 460 1869 1
211 460 1871 2
211 460 1875 2
211 460 1953 1
211 460 1956 2
211 460 2358 3
211 478 2423 1
211 478 2461 1
211 478 2465 1
211 478 2470 1
211 478 2472 1
211 478 2475 1
211 478 2479 2
211 478 2483 1
211 478 2488 3
211 478 2492 2
211 478 2496 1
211 478 2505 1
211 483 1832 2
211 487 2306 1
211 487 2310 4
211 487 2315 1
211 487 2317 6
211 487 2324 1
211 487 2327 5
211 487 2349 1
211 487 2351 1
211 487 2358 2
211 493 2294 1
211 501 1954 1
211 501 1956 2
211 501 2110 3
211 501 2262 1
211 501 2264 2
211 501 2271 1
211 501 2273 1
211 501 2275 2
211 501 2278 3
211 501 2284 3
211 501 2290 1
211 501 2509 1
211 507 2665 1
211 528 2663 1
211 530 2282 1
211 530 2353 2
211 530 2366 1
211 530 2368 4
211 530 2417 1
211 530 2421 1
211 531 2364 1
211 533 1956 1
211 546 2373 1
211 554 2304 1
211 554 2310 1
211 563 2532 3
211 574 2273 1
211 574 2276 1
211 577 2272 1
211 577 2285 1
211 578 2509 1
211 582 2427 1
211 582 2429 4
211 582 2434 3
211 582 2438 1
211 582 2440 1
211 582 2442 1
211 582 2444 1
211 589 2359 2
211 592 2311 1
211 602 1817 3
211 602 1848 1
211 602 1851 1
211 602 1859 2
211 603 1975 1
212 231 1607 1
212 243 2279 4
212 264 2124 1
212 284 1808 1
212 289 2376 2
212 289 2380 1
212 298 2128 1
212 298 2174 1
212 300 2109 2
212 311 1961 1
212 313 1960 1
212 332 1637 1
212 332 2515 1
212 349 2109 2
212 355 2457 2
212 355 2477 1
212 364 1799 1
212 364 2352 1
212 367 2263 1
212 367 2430 1
212 395 1946 1
212 408 1958 2
212 420 2128 1
212 420 2134 1
212 420 2139 1
212 420 2141 1
212 420 2146 1
212 420 2189 1
212 420 2217 2
212 420 2220 3
212 420 2224 2
212 420 2227 2
212 420 2230 7
212 420 2239 10
212 420 2252 2
212 425 2417 1
212 450 2681 1
212 453 2451 1
212 453 2459 2
212 453 2467 1
212 453 2470 1
212 453 2481 1
212 453 2487 2
212 464 2354 1
212 545 1811 1
212 547 1802 1
212 547 2054 1
212 547 2262 1
212 547 2733 1
212 564 1955 1
213 214 1964 1
213 238 2391 11
213 238 2405 1
213 238 2409 2
213 238 2412 1
213 238 2414 3
213 238 2425 1
213 238 2429 5
213 238 2435 3
213 238 2452 2
213 238 2455 5
213 238 2461 1
213 250 2602 1
213 250 2632 1
213 250 2648 1
213 252 2036 1
213 252 2038 1
213 252 2046 1
213 252 2048 2
213 252 2056 1
213 252 2067 1
213 252 2084 1
213 260 2668 1
213 260 2680 1
213 275 2174 1
213 299 1809 1
213 300 2178 1
213 301 2663 1
213 306 1961 3
213 306 2095 2
213 306 2099 1
213 309 1811 1
213 309 1819 5
213 309 1827 1
213 309 1831 7
213 309 1851 6
213 309 1858 12
213 309 1872 1
213 309 1874 1
213 309 1881 1
213 309 1887 1
213 309 1891 1
213 309 1917 5
213 309 1927 2
213 309 1939 1
213 316 2680 1
213 316 2695 4
213 316 2706 1
213 316 2708 2
213 316 2711 7
213 316 2726 3
213 316 2737 2
213 316 2747 1
213 316 2753 1
213 316 2759 1
213 316 2778 1
213 323 1659 1
213 348 1962 1
213 349 2170 1
213 357 1802 1
213 359 1775 1
213 360 1884 1
213 361 2167 1
213 361 2183 2
213 361 2186 1
213 364 1988 1
213 367 2508 1
213 376 2112 1
213 402 1954 1
213 417 2508 1
213 476 1913 4
213 492 2354 1
213 512 2215 1
213 528 2056 1
213 537 2219 1
213 537 2221 1
213 598 1885 1
213 616 1962 1
213 616 1964 1
213 616 2116 1
213 616 2125 5
213 616 2132 2
213 616 2163 2
213 616 2183 1
213 616 2189 2
213 616 2193 1
214 270 1801 1
214 285 2456 1
214 306 1959 2
214 306 2094 1
214 306 2097 1
214 327 2366 1
214 348 1962 4
214 360 2333 1
214 360 2660 1
214 370 1586 1
214 370 1589 1
214 370 1601 2
214 370 1650 1
214 370 1703 1
214 370 1723 1
214 370 1737 1
214 406 1714 1
214 406 1725 1
214 616 1648 1
214 616 1654 1
214 616 1708 1
214 616 1712 2
214 616 1964 1
214 616 1966 132
214 616 2289 1
214 616 2301 1
214 616 2313 2
214 616 2318 1
214 616 2323 3
214 616 2329 2
214 616 2338 1
214 616 2341 1
214 616 2345 1
214 616 2347 1
214 616 2349 3
215 221 1900 1
215 221 1942 1
215 221 1946 1
215 221 2196 1
215 228 2651 1
215 231 1608 1
215 231 1728 1
215 231 1770 2
215 235 1805 1
215 235 2512 1
215 248 2282 1
215 252 2527 2
215 257 2721 1
215 257 2724 1
215 257 2730 1
215 257 2732 1
215 287 1607 1
215 296 2702 1
215 296 2705 1
215 296 2722 1
215 296 2724 2
215 296 2728 8
215 311 2208 1
215 311 2295 1
215 311 2306 1
215 322 2761 1
215 322 2763 1
215 322 2778 1
215 322 2780 1
215 326 2515 1
215 326 2648 1
215 344 2290 2
215 344 2351 1
215 351 1810 2
215 351 1869 2
215 351 1897 1
215 351 1900 1
215 351 1921 2
215 356 2488 1
215 356 2498 1
215 357 2138 1
215 358 1608 1
215 358 1610 2
215 360 1804 1
215 364 1608 4
215 375 2197 1
215 387 2689 1
215 387 2698 1
215 387 2723 5
215 387 2729 10
215 387 2744 1
215 387 2748 1
215 402 2649 1
215 418 2326 4
215 425 2354 1
215 432 2355 1
215 432 2510 1
215 432 2576 1
215 433 1804 1
215 433 2114 2
215 433 2156 1
215 433 2169 1
215 433 2171 2
215 433 2187 3
215 433 2196 1
215 433 2203 1
215 433 2232 1
215 433 2235 1
215 433 2262 1
215 433 2300 1
215 433 2308 1
215 433 2311 1
215 433 2313 2
215 433 2338 1
215 433 2349 1
215 433 2352 1
215 433 2515 2
215 433 2660 1
215 433 2662 1
215 433 2665 1
215 446 1801 1
215 459 2065 1
215 465 1956 1
215 478 1803 1
215 487 1959 1
215 495 2351 1
215 497 2650 1
215 500 1808 1
215 500 1811 1
215 521 2512 1
215 524 1871 1
215 527 2180 1
215 534 2211 1
215 540 2230 1
215 546 2250 1
215 546 2253 1
215 580 2222 1
215 606 2255 1
215 609 1810 2
215 610 2496 1
215 612 2661 1
215 614 2297 1
217 255 2373 1
217 261 1630 1
217 261 1633 1
217 279 1635 1
217 279 1807 1
217 279 1955 1
217 292 2196 1
217 293 2354 1
217 317 1859 1
217 317 1882 1
217 317 1908 3
217 317 1912 1
217 317 1914 4
217 330 1830 1
217 330 1842 2
217 330 1845 1
217 330 1847 1
217 330 1849 5
217 330 1861 1
217 330 1884 1
217 330 1905 8
217 330 1914 5
217 330 1925 1
217 330 1927 2
217 330 1948 1
217 330 1952 2
217 330 2031 1
217 330 2037 4
217 330 2042 6
217 330 2049 1
217 330 2053 6
217 330 2061 1
217 330 2071 1
217 330 2073 4
217 330 2078 1
217 330 2084 2
217 330 2648 1
217 340 2490 1
217 361 2480 1
217 366 1911 1
217 377 2109 1
217 385 1634 8
217 393 1635 4
217 393 1640 2
217 394 1628 5
217 394 2668 1
217 394 2781 1
217 402 1635 7
217 404 2214 1
217 404 2222 3
217 404 2264 1
217 405 1623 1
217 410 1814 2
217 410 1970 1
217 410 1974 1
217 410 2004 1
217 410 2011 1
217 410 2046 1
217 410 2051 1
217 410 2058 2
217 410 2089 2
217 410 2095 1
217 410 2099 1
217 410 2103 1
217 422 2369 1
217 432 1772 1
217 432 1795 2
217 437 1795 1
217 462 2110 1
217 497 1629 2
217 497 1632 4
217 497 1642 2
217 497 2109 1
217 512 1630 12
217 512 1648 2
217 512 1654 8
217 512 1664 19
217 512 1684 12
217 512 1701 12
217 512 1729 1
217 512 1731 2
217 512 1738 9
217 512 1748 11
217 512 1762 5
217 512 1769 3
217 512 1780 4
217 512 1785 5
217 512 1793 1
217 526 2661 1
217 531 2216 1
217 531 2247 1
217 536 2223 1
217 537 2360 1
217 540 1633 7
217 589 2488 1
217 589 2501 1
217 598 1635 7
217 611 1631 7
217 611 1639 3
217 611 2508 1
217 614 1636 2
217 614 1639 3
218 225 1884 1
218 243 1801 1
218 272 2362 1
218 272 2364 1
218 272 2371 2
218 272 2374 1
218 272 2376 1
218 272 2378 1
218 272 2380 1
218 272 2382 3
218 272 2389 2
218 272 2392 2
218 272 2395 3
218 272 2399 6
218 272 2406 1
218 272 2408 3
218 272 2412 1
218 272 2415 1
218 272 2417 1
218 272 2427 1
218 272 2440 5
218 272 2454 9
218 272 2470 1
218 272 2482 1
218 272 2487 3
218 272 2491 2
218 300 1812 1
218 300 1884 1
218 319 1604 1
218 319 1759 1
218 319 1767 1
218 319 1775 1
218 319 1787 3
218 319 1793 1
218 330 1806 1
218 337 2147 1
218 337 2517 1
218 341 2506 1
218 347 2187 1
218 349 2333 1
218 349 2336 2
218 349 2340 1
218 349 2342 1
218 349 2348 2
218 349 2353 1
218 360 1884 1
218 362 2664 1
218 391 1955 1
218 394 2112 1
218 447 1957 4
218 447 2109 2
218 447 2112 1
218 447 2115 1
218 447 2117 4
218 447 2122 4
218 447 2127 4
218 447 2175 1
218 447 2178 1
218 447 2180 1
218 447 2184 1
218 447 2187 2
218 447 2190 2
218 447 2194 1
218 447 2197 1
218 447 2199 7
218 447 2356 5
218 447 2506 1
218 447 2516 1
218 448 2187 1
218 463 1958 1
218 469 2198 1
218 471 2184 1
218 476 2200 1
218 481 1604 1
218 494 2114 1
218 598 1898 1
218 598 1903 1
218 598 1935 1
218 612 1808 1
219 258 2275 1
219 260 1553 1
219 260 1564 1
219 260 1573 3
219 260 1579 2
219 260 1583 1
219 260 1590 2
219 260 1658 2
219 296 1971 1
219 296 1973 1
219 296 1975 1
219 296 1977 1
219 296 1979 2
219 296 1982 7
219 296 1990 2
219 296 1993 2
219 296 1996 5
219 296 2005 1
219 296 2009 3
219 296 2013 4
219 296 2018 1
219 296 2020 1
219 296 2042 1
219 346 2722 4
219 346 2727 3
219 346 2731 3
219 346 2737 1
219 346 2740 9
219 346 2752 1
219 346 2754 7
219 346 2762 4
219 346 2771 1
219 346 2773 2
219 346 2777 3
219 346 2781 1
219 346 2783 1
219 359 1659 1
219 383 2513 1
219 383 2585 2
219 383 2588 1
219 383 2600 1
219 383 2603 1
219 383 2615 1
219 383 2620 1
219 383 2622 1
219 383 2632 2
219 383 2635 2
219 383 2638 1
219 407 2113 1
219 446 2274 1
219 466 2511 2
219 466 2516 1
219 466 2518 1
219 466 2522 1
219 466 2529 1
219 466 2557 1
219 466 2561 11
219 466 2573 2
219 466 2664 1
219 466 2666 1
219 466 2668 1
219 481 2783 1
219 548 2145 1
219 548 2196 1
219 548 2213 1
219 564 1828 1
219 564 2197 1
219 599 2114 1
219 602 2355 1
221 235 1618 1
221 235 1621 1
221 235 1671 1
221 235 1786 1
221 241 2182 1
221 248 2201 1
221 252 1799 1
221 259 2171 1
221 260 2127 1
221 260 2144 1
221 263 2156 1
221 275 2119 1
221 275 2122 1
221 277 2136 1
221 288 2206 14
221 297 2145 1
221 312 2122 1
221 313 1966 1
221 346 2150 1
221 351 1807 1
221 351 1809 1
221 351 1837 1
221 351 1841 1
221 351 1843 1
221 351 1870 1
221 351 1912 1
221 351 1931 1
221 351 1939 1
221 351 1950 3
221 351 1964 1
221 363 1691 3
221 363 1695 4
221 363 1710 1
221 363 1712 1
221 363 1714 1
221 363 1723 4
221 363 1728 7
221 363 1800 2
221 373 2365 1
221 373 2367 1
221 373 2388 2
221 373 2398 1
221 373 2400 1
221 373 2403 1
221 373 2405 1
221 373 2411 1
221 373 2413 1
221 373 2415 2
221 373 2418 3
221 373 2447 1
221 373 2486 1
221 373 2489 4
221 373 2499 2
221 373 2503 1
221 373 2521 15
221 373 2538 26
221 373 2566 9
221 373 2585 1
221 373 2596 1
221 373 2617 5
221 376 2171 1
221 378 1828 1
221 378 1950 1
221 382 2353 1
221 388 1722 1
221 404 2190 1
221 409 2112 1
221 444 2393 1
221 461 2394 1
221 461 2783 1
221 494 2669 1
221 494 2671 2
221 494 2675 10
221 494 2686 14
221 494 2705 10
221 494 2717 2
221 494 2720 2
221 494 2724 2
221 494 2733 5
221 494 2739 27
221 494 2770 1
221 494 2775 1
221 494 2777 4
221 500 1807 1
221 500 1821 1
221 500 1823 1
221 500 1828 1
221 500 1861 9
221 500 1939 1
221 500 1942 2
221 500 1947 1
221 500 1951 1
221 500 2393 1
221 500 2507 1
221 500 2510 1
221 500 2514 1
221 500 2553 1
221 500 2661 1
221 507 2141 1
221 538 2362 1
221 538 2585 1
221 540 2750 1
221 546 2199 1
221 548 2371 1
221 548 2377 1
221 548 2506 1
221 550 2111 2
221 550 2159 4
221 550 2168 1
221 550 2172 1
221 550 2176 1
221 554 2392 3
221 554 2764 1
221 554 2766 1
221 586 1965 1
221 592 2393 2
221 602 1966 1
221 602 1968 1
221 609 1809 2
221 609 1814 1
221 609 1817 1
221 615 2512 1
222 246 2515 1
222 246 2518 1
222 246 2522 1
222 246 2525 4
222 246 2557 2
222 246 2573 1
222 246 2612 1
222 258 2309 1
222 264 2278 1
222 264 2285 1
222 264 2290 2
222 264 2299 1
222 264 2301 1
222 264 2305 1
222 264 2721 1
222 311 2509 1
222 353 2513 1
222 355 2328 1
222 419 2342 1
222 419 2350 1
222 420 2349 1
222 463 2334 1
222 480 2511 1
222 480 2520 1
222 480 2557 1
222 480 2590 1
222 480 2592 2
222 480 2596 8
222 480 2611 4
222 480 2616 2
222 480 2620 3
222 480 2627 1
222 480 2629 2
222 480 2636 1
222 480 2641 2
222 480 2645 4
222 497 2258 1
222 557 2505 1
223 231 2494 1
223 302 1801 2
223 302 1955 1
223 302 2034 1
223 310 2322 1
223 310 2664 1
223 326 2113 1
223 342 1801 1
223 342 1809 1
223 342 1826 1
223 342 1873 1
223 386 2772 1
223 391 2110 1
223 405 2622 1
223 405 2644 1
223 405 2653 1
223 405 2725 2
223 405 2729 1
223 406 1897 1
223 413 1614 2
223 426 1799 1
223 446 2415 1
223 446 2426 1
223 446 2477 1
223 446 2488 1
223 461 2276 1
223 487 2648 1
223 487 2650 1
223 496 1900 1
223 496 1904 1
223 496 1926 1
223 496 1936 2
223 506 2641 2
223 508 2516 1
223 508 2552 1
223 508 2562 7
223 508 2577 4
223 508 2604 2
223 508 2740 1
223 510 2140 1
223 510 2201 1
223 510 2204 1
223 529 1803 1
223 533 2259 1
223 548 2200 1
223 560 2324 1
223 569 1818 1
223 569 1932 1
223 574 2322 1
225 238 1698 1
225 250 1968 2
225 250 2105 1
225 259 1670 1
225 266 1728 1
225 266 1766 2
225 268 2354 1
225 278 1667 4
225 280 2638 8
225 280 2647 4
225 280 2652 7
225 280 2664 1
225 280 2666 1
225 280 2783 1
225 287 2338 2
225 293 2363 1
225 293 2366 2
225 293 2370 1
225 293 2373 3
225 293 2379 5
225 293 2393 2
225 293 2396 1
225 293 2400 4
225 293 2405 1
225 293 2416 4
225 293 2430 3
225 293 2443 2
225 293 2446 1
225 293 2452 1
225 293 2459 1
225 293 2466 3
225 293 2479 1
225 293 2497 2
225 293 2500 1
225 293 2502 1
225 293 2504 1
225 293 2632 1
225 293 2642 1
225 296 1957 1
225 299 1799 1
225 299 1802 1
225 299 1855 1
225 299 1858 1
225 299 1953 1
225 299 1955 1
225 299 2228 1
225 299 2238 1
225 299 2247 1
225 299 2320 2
225 299 2340 7
225 299 2506 2
225 299 2511 1
225 299 2514 1
225 299 2662 1
225 299 2783 1
225 325 2527 2
225 325 2600 2
225 325 2604 1
225 325 2624 1
225 325 2631 4
225 325 2659 1
225 345 2039 1
225 368 1960 1
225 391 2268 1
225 399 1667 4
225 399 2668 1
225 406 2219 1
225 406 2224 2
225 406 2229 1
225 406 2236 1
225 406 2246 1
225 406 2249 2
225 406 2254 1
225 406 2668 3
225 406 2672 6
225 406 2679 104
225 413 2506 1
225 421 2513 1
225 429 2289 5
225 429 2323 1
225 429 2353 1
225 432 1960 1
225 433 1956 1
225 444 1979 1
225 447 1982 1
225 516 2362 1
225 516 2644 1
225 517 2224 4
225 517 2254 1
225 517 2275 5
225 517 2281 1
225 517 2284 1
225 517 2286 2
225 517 2289 2
225 517 2293 1
225 517 2295 12
225 517 2308 8
225 517 2317 1
225 517 2332 1
225 517 2336 4
225 517 2347 2
225 517 2508 1
225 547 1959 1
225 560 2525 2
225 560 2540 5
225 560 2556 10
225 560 2568 1
225 560 2579 1
225 560 2590 3
225 560 2600 1
225 560 2606 4
225 560 2615 4
225 560 2636 1
225 560 2645 1
225 560 2658 1
225 575 2666 1
225 575 2668 1
225 575 2682 2
225 575 2685 2
225 575 2729 2
225 575 2737 1
225 575 2753 2
225 575 2757 1
225 575 2781 1
225 597 2324 1
225 604 1965 2
225 604 1968 4
225 604 1973 5
225 604 2092 4
225 615 2275 1
226 233 2267 1
226 233 2269 1
226 233 2295 2
226 233 2355 1
226 233 2469 1
226 233 2472 1
226 233 2479 1
226 233 2496 1
226 233 2740 1
226 233 2753 6
226 233 2761 8
226 250 2660 1
226 252 2511 1
226 289 1952 1
226 306 1711 1
226 306 2242 1
226 306 2245 1
226 345 2645 1
226 361 1712 2
226 363 2267 1
226 368 1966 1
226 373 1834 1
226 383 1900 1
226 463 2039 2
226 463 2101 1
226 466 1900 1
226 572 1905 2
226 606 1802 1
226 609 1724 2
226 609 1844 1
226 609 1862 1
226 609 1865 1
226 609 1869 1
227 230 2513 1
227 252 2135 1
227 268 2258 1
227 280 1809 1
227 280 1899 1
227 280 1930 2
227 280 1933 1
227 280 1959 1
227 312 1793 1
227 323 1945 1
227 344 2112 1
227 352 2116 1
227 359 1804 1
227 359 2316 1
227 363 2114 1
227 367 2263 1
227 372 2280 1
227 372 2291 1
227 372 2304 1
227 372 2308 1
227 372 2333 2
227 372 2345 1
227 387 1800 1
227 428 1852 1
227 428 1855 1
227 428 1859 1
227 428 1861 2
227 428 2179 1
227 428 2383 1
227 428 2432 1
227 434 2352 1
227 435 2283 1
227 435 2285 2
227 439 2506 1
227 460 2511 1
227 463 2115 1
227 463 2137 1
227 463 2142 1
227 463 2144 2
227 463 2147 1
227 463 2215 1
227 464 2116 1
227 466 2353 1
227 481 1932 1
227 504 2261 1
227 504 2349 2
227 565 2294 1
227 586 2261 1
227 595 1958 1
227 599 2507 1
227 608 1961 2
227 608 2071 2
227 610 2263 1
228 252 2518 1
228 252 2647 1
228 252 2649 1
228 264 2085 1
228 265 1807 4
228 265 1812 2
228 265 1815 2
228 265 1818 1
228 265 1822 1
228 265 1828 3
228 265 1833 2
228 265 1838 13
228 265 1852 5
228 265 1858 2
228 265 1862 1
228 265 1868 3
228 265 1872 1
228 265 1929 1
228 265 1936 2
228 265 1940 1
228 265 1942 1
228 265 1944 7
228 265 1972 1
228 265 1975 1
228 265 1980 1
228 265 1982 2
228 265 2080 1
228 275 2649 2
228 275 2652 1
228 284 1657 1
228 284 1682 1
228 284 1706 6
228 284 1717 1
228 284 1789 1
228 284 1793 1
228 284 1795 1
228 284 1801 1
228 296 2118 1
228 296 2121 1
228 296 2258 1
228 296 2266 1
228 305 2517 1
228 306 2318 2
228 306 2331 1
228 306 2337 1
228 306 2350 1
228 311 2665 1
228 311 2667 1
228 311 2688 1
228 314 1673 1
228 324 2075 1
228 324 2107 1
228 326 1675 2
228 326 2283 2
228 326 2288 3
228 326 2301 5
228 326 2307 1
228 326 2314 1
228 326 2316 1
228 326 2342 1
228 326 2353 3
228 326 2357 1
228 326 2509 2
228 326 2512 1
228 326 2514 1
228 326 2649 1
228 326 2661 1
228 330 1799 1
228 344 1952 1
228 344 1968 1
228 344 2512 1
228 344 2660 2
228 344 2678 1
228 344 2752 1
228 344 2760 1
228 350 1604 2
228 350 1607 1
228 350 1639 1
228 350 1641 2
228 355 2679 1
228 357 2048 1
228 357 2056 2
228 357 2063 3
228 357 2068 1
228 379 2516 1
228 400 2359 1
228 402 2354 1
228 404 1955 1
228 404 2033 1
228 404 2083 1
228 404 2763 11
228 410 2177 1
228 410 2256 1
228 410 2316 1
228 417 2507 1
228 417 2660 1
228 429 2400 2
228 453 2444 1
228 463 2273 2
228 463 2283 1
228 463 2285 1
228 463 2294 6
228 463 2304 1
228 497 2116 2
228 497 2256 2
228 497 2261 2
228 540 1807 2
228 540 1826 1
228 540 1938 1
228 540 1941 1
228 540 1946 1
228 540 1948 1
228 540 1996 1
228 540 2011 1
228 540 2013 4
228 540 2018 1
228 540 2022 3
228 540 2046 1
228 540 2059 1
228 540 2063 1
228 540 2065 1
228 540 2090 1
228 541 1960 2
228 541 1972 1
228 541 1976 1
228 541 1978 1
228 541 1995 1
228 541 2002 2
228 541 2034 1
228 558 2410 1
228 573 2035 1
228 573 2085 1
228 573 2088 2
228 583 1801 1
228 591 2663 1
228 597 2310 1
228 607 1956 1
228 607 2005 2
228 607 2028 1
228 607 2030 1
228 607 2032 4
228 607 2037 1
228 607 2042 3
228 607 2046 1
228 607 2053 1
228 607 2064 1
228 607 2089 1
228 614 2072 1
229 232 2256 1
229 232 2258 1
229 244 2505 2
229 255 2411 1
229 255 2499 1
229 262 2284 1
229 266 2315 1
229 266 2325 1
229 266 2333 1
229 270 2514 1
229 270 2665 1
229 273 2326 1
229 273 2330 1
229 273 2666 1
229 299 2350 1
229 333 2668 2
229 343 2358 1
229 343 2394 1
229 343 2479 1
229 343 2495 2
229 351 2356 1
229 351 2358 5
229 351 2374 1
229 351 2381 1
229 351 2406 1
229 351 2409 2
229 351 2414 1
229 351 2485 1
229 351 2489 1
229 351 2499 1
229 351 2506 1
229 351 2660 2
229 363 2264 1
229 369 2253 1
229 371 2658 1
229 378 2112 3
229 378 2262 1
229 384 1961 1
229 399 2535 1
229 401 1975 1
229 401 2145 1
229 401 2162 1
229 401 2215 1
229 417 2683 1
229 417 2757 1
229 421 2668 1
229 421 2687 1
229 421 2752 1
229 422 2504 1
229 429 2216 1
229 439 1799 1
229 439 1828 1
229 439 1952 1
229 439 2116 1
229 439 2237 1
229 448 1675 1
229 449 1970 1
229 449 2112 1
229 455 2338 1
229 457 1810 1
229 457 2280 1
229 464 1959 1
229 478 2170 1
229 490 1973 1
229 505 1619 1
229 505 2657 2
229 524 1973 1
229 525 2661 1
229 530 1974 7
229 533 2509 1
229 553 2262 1
229 558 2514 1
229 564 1594 1
229 564 1753 1
229 564 1797 1
229 572 1583 1
229 572 1586 3
229 572 1590 1
229 576 1962 1
229 577 2105 1
229 577 2223 1
229 579 1973 1
229 579 1986 1
229 586 2510 1
229 589 1973 1
229 589 2196 2
229 589 2202 1
229 613 2518 2
230 247 1646 5
230 247 1799 2
230 247 1810 3
230 247 1953 1
230 251 2209 1
230 254 2174 1
230 275 2116 1
230 277 1856 1
230 277 1890 1
230 277 1937 1
230 277 1941 5
230 292 2159 1
230 292 2659 1
230 309 2116 1
230 312 2551 3
230 312 2572 1
230 312 2613 1
230 312 2643 1
230 316 2196 1
230 319 2527 1
230 319 2620 1
230 350 2124 1
230 355 1808 1
230 356 1798 1
230 356 1800 1
230 356 1825 1
230 356 1933 1
230 376 2687 1
230 376 2691 2
230 376 2714 1
230 408 1825 1
230 412 2183 1
230 415 2109 1
230 446 1715 6
230 476 2112 1
230 492 2243 4
230 492 2353 1
230 494 1595 1
230 494 1601 1
230 494 1603 1
230 494 1605 1
230 494 1607 4
230 494 1617 1
230 494 1624 2
230 494 1639 1
230 494 1646 3
230 494 1652 2
230 494 1668 2
230 494 1671 2
230 494 1687 2
230 494 1694 2
230 494 1801 1
230 494 1805 1
230 494 1950 4
230 494 1974 1
230 494 1979 1
230 494 2018 1
230 494 2027 4
230 494 2037 1
230 494 2041 1
230 494 2055 1
230 494 2072 1
230 494 2083 2
230 494 2086 1
230 494 2090 1
230 494 2108 1
230 494 2116 1
230 494 2119 1
230 494 2131 1
230 494 2149 1
230 498 2783 1
230 502 2167 1
230 502 2169 1
230 521 1956 1
230 528 2120 1
230 531 2512 1
230 597 2509 1
230 602 2126 1
230 602 2138 1
230 607 2146 1
230 609 1954 1
230 616 2218 2
230 616 2223 1
231 235 2148 1
231 263 1605 1
231 272 2110 1
231 274 2360 1
231 275 2143 1
231 298 1607 1
231 303 2110 1
231 311 2124 1
231 311 2134 2
231 311 2138 1
231 313 2713 1
231 314 2544 3
231 314 2606 1
231 314 2643 1
231 314 2654 1
231 322 1607 1
231 332 1605 1
231 337 2121 1
231 346 2355 1
231 358 1607 2
231 364 1607 1
231 373 2121 3
231 373 2129 1
231 377 1803 1
231 377 2111 1
231 377 2113 5
231 377 2121 1
231 377 2124 1
231 377 2134 2
231 377 2150 2
231 377 2159 1
231 377 2163 3
231 377 2168 1
231 377 2193 1
231 391 2373 3
231 391 2503 2
231 421 2108 1
231 422 2134 1
231 424 2667 1
231 436 2420 1
231 436 2441 1
231 436 2456 1
231 436 2469 1
231 436 2476 1
231 451 1806 1
231 468 1870 1
231 468 1896 2
231 468 1905 1
231 468 1907 1
231 468 1930 1
231 468 1936 1
231 468 1940 1
231 500 2255 1
231 500 2261 1
231 500 2270 1
231 500 2352 1
231 525 2097 1
231 536 2279 1
231 536 2293 1
231 536 2319 1
231 536 2324 1
231 536 2329 1
231 536 2332 1
231 536 2350 2
231 536 2360 1
231 536 2364 1
231 536 2366 2
231 536 2370 1
231 536 2379 1
231 536 2381 1
231 536 2401 1
231 540 2133 1
231 547 2354 1
231 559 2671 2
231 559 2688 1
231 559 2695 1
231 579 2353 1
231 588 2382 1
231 595 2113 1
231 596 2610 1
231 597 2402 7
231 597 2413 1
231 602 2433 1
231 602 2442 1
231 606 2362 1
231 606 2402 6
231 606 2411 2
231 606 2418 4
231 606 2424 1
231 606 2437 1
231 606 2440 1
231 606 2462 1
231 606 2466 1
231 606 2475 1
231 606 2634 1
232 233 2265 2
232 235 2661 1
232 243 1838 1
232 263 2663 1
232 266 2668 1
232 274 2357 1
232 274 2360 1
232 305 2659 1
232 318 2269 1
232 318 2296 1
232 328 2272 1
232 328 2274 1
232 328 2283 1
232 328 2293 2
232 332 2365 2
232 332 2494 1
232 336 2655 1
232 345 2662 1
232 349 2365 1
232 349 2495 2
232 367 1972 2
232 378 1970 1
232 378 1988 1
232 378 2038 5
232 378 2052 1
232 378 2058 1
232 378 2061 2
232 378 2072 1
232 378 2096 1
232 378 2146 2
232 378 2151 1
232 378 2155 4
232 378 2181 4
232 378 2203 1
232 378 2214 1
232 381 2266 2
232 384 1810 2
232 401 2168 2
232 410 2360 1
232 411 2276 1
232 413 2352 3
232 415 2268 8
232 415 2279 1
232 415 2281 3
232 415 2285 3
232 415 2289 2
232 415 2293 1
232 415 2295 6
232 415 2667 1
232 428 2660 1
232 429 2221 5
232 439 2178 1
232 439 2184 1
232 439 2187 1
232 439 2225 1
232 439 2235 1
232 443 2356 4
232 448 2769 1
232 448 2773 1
232 448 2775 4
232 462 2218 1
232 478 1970 1
232 478 2129 1
232 490 2107 5
232 493 1831 1
232 496 1598 3
232 496 1602 1
232 496 1604 7
232 496 1612 4
232 496 1620 1
232 496 1622 1
232 496 1626 1
232 496 1628 2
232 496 1632 2
232 496 1639 1
232 496 1641 2
232 496 1645 11
232 496 1663 1
232 496 1788 1
232 496 1791 1
232 496 1795 1
232 515 2782 1
232 521 2297 1
232 524 1967 3
232 530 1982 18
232 530 2001 29
232 530 2031 1
232 530 2033 20
232 530 2054 52
232 530 2117 13
232 530 2132 3
232 530 2145 2
232 530 2149 6
232 530 2156 5
232 530 2163 2
232 530 2167 1
232 530 2169 6
232 530 2180 1
232 530 2196 8
232 530 2212 1
232 530 2216 1
232 530 2226 1
232 530 2228 7
232 530 2236 13
232 530 2250 6
232 532 2669 1
232 532 2695 1
232 532 2698 1
232 532 2712 1
232 532 2739 1
232 532 2741 1
232 532 2760 1
232 532 2762 1
232 532 2782 1
232 534 1953 1
232 536 2656 1
232 558 2780 1
232 561 2652 1
232 571 2769 1
232 576 2117 1
232 577 2118 1
232 579 2123 1
232 586 2271 1
232 586 2273 2
232 586 2278 1
232 586 2281 1
232 586 2283 3
232 586 2287 1
232 586 2291 1
232 588 1838 1
232 590 2663 1
232 602 2361 1
232 602 2496 2
232 605 2355 1
232 610 2661 1
233 280 2262 1
233 306 2246 1
233 306 2248 1
233 306 2257 1
233 306 2518 2
233 316 2508 1
233 609 2590 1
233 609 2596 2
233 609 2606 1
233 609 2619 2
233 609 2629 2
233 609 2638 6
234 235 2464 1
234 244 1953 1
234 249 2068 1
234 256 2431 1
234 262 1665 1
234 262 2121 1
234 262 2313 1
234 262 2332 3
234 262 2340 1
234 262 2343 1
234 262 2348 1
234 262 2350 1
234 262 2669 1
234 262 2671 1
234 267 2073 1
234 304 1674 1
234 304 1676 1
234 304 1797 2
234 315 2290 1
234 317 2399 1
234 317 2401 4
234 317 2406 3
234 317 2500 1
234 334 2107 1
234 334 2767 1
234 351 2173 1
234 351 2212 1
234 351 2214 2
234 351 2227 1
234 351 2229 1
234 351 2274 1
234 351 2326 2
234 351 2329 1
234 351 2338 3
234 355 2392 1
234 367 2356 1
234 367 2497 3
234 389 1797 1
234 389 2262 1
234 391 2117 1
234 391 2262 1
234 391 2282 1
234 391 2316 1
234 391 2320 1
234 391 2322 1
234 391 2332 1
234 391 2338 2
234 425 1957 1
234 425 1959 1
234 425 2330 1
234 425 2332 10
234 425 2344 1
234 425 2348 3
234 425 2355 1
234 425 2357 2
234 425 2382 2
234 425 2385 2
234 425 2392 2
234 425 2398 1
234 425 2405 1
234 425 2407 1
234 425 2418 2
234 425 2431 1
234 425 2434 6
234 425 2454 3
234 425 2459 4
234 425 2464 4
234 425 2470 1
234 425 2472 2
234 425 2475 1
234 425 2477 1
234 425 2495 1
234 425 2498 1
234 425 2508 2
234 425 2511 1
234 425 2782 1
234 441 1796 1
234 441 2320 1
234 459 1953 2
234 467 2113 1
234 467 2291 2
234 467 2299 1
234 467 2309 1
234 467 2642 1
234 467 2651 1
234 467 2655 1
234 467 2659 2
234 469 1987 2
234 469 2027 1
234 469 2033 1
234 469 2040 1
234 469 2047 1
234 469 2060 1
234 470 1795 2
234 470 1798 1
234 479 2059 1
234 479 2108 1
234 479 2313 1
234 479 2351 1
234 479 2513 3
234 479 2662 2
234 479 2667 1
234 482 1674 1
234 482 2066 1
234 482 2113 2
234 482 2664 1
234 493 2264 2
234 495 2108 1
234 501 2352 1
234 510 2387 1
234 521 1800 1
234 521 2383 4
234 521 2392 1
234 521 2418 3
234 521 2442 1
234 521 2456 1
234 521 2461 3
234 521 2471 2
234 521 2474 1
234 521 2476 1
234 525 1795 2
234 525 1992 1
234 525 2327 1
234 525 2338 2
234 525 2346 3
234 525 2783 1
234 526 2136 2
234 526 2206 2
234 526 2210 1
234 526 2213 1
234 526 2258 3
234 537 2509 1
234 539 2323 1
234 550 2662 1
234 556 2323 1
234 583 2107 1
234 583 2113 1
234 597 1687 1
234 597 1692 3
234 597 1711 1
234 597 1724 1
234 597 1734 1
234 597 1765 1
234 597 1776 2
234 597 1794 1
234 597 2069 1
234 597 2112 1
234 601 1805 1
234 601 1811 1
234 601 1813 1
234 601 1815 1
234 601 1818 1
234 601 1820 1
234 601 1824 3
234 601 1853 1
234 601 1858 1
234 601 1862 4
234 601 1867 4
234 601 1882 2
234 601 1893 1
234 601 1900 1
234 601 1907 2
234 601 1912 1
234 601 1917 1
234 601 1927 1
234 601 1939 1
234 601 1944 1
234 604 2314 1
234 604 2317 1
234 604 2346 3
234 607 2411 2
234 610 2340 1
234 613 2662 1
235 242 2114 1
235 243 2685 1
235 243 2705 1
235 245 2201 1
235 251 2185 1
235 251 2198 1
235 252 1693 1
235 252 1699 2
235 252 1707 1
235 252 1799 1
235 256 2380 1
235 257 2267 1
235 257 2277 1
235 260 2267 1
235 260 2285 3
235 267 2286 1
235 282 2190 1
235 282 2198 1
235 289 2107 1
235 289 2501 2
235 289 2504 1
235 291 2298 2
235 297 2147 1
235 299 2357 1
235 304 2381 1
235 305 2512 2
235 313 1896 1
235 313 2195 1
235 313 2197 1
235 313 2267 1
235 313 2277 1
235 313 2291 1
235 313 2313 1
235 313 2340 1
235 313 2349 1
235 313 2756 1
235 317 2264 1
235 317 2299 1
235 317 2309 2
235 317 2313 1
235 317 2358 1
235 322 1965 1
235 322 2036 1
235 322 2042 2
235 322 2045 4
235 322 2051 1
235 322 2070 2
235 322 2074 2
235 322 2079 1
235 322 2085 2
235 322 2088 1
235 322 2091 1
235 322 2102 1
235 322 2281 1
235 322 2307 1
235 330 2117 1
235 330 2119 1
235 330 2122 17
235 330 2140 5
235 330 2151 1
235 330 2153 5
235 330 2160 4
235 330 2165 2
235 330 2169 1
235 355 2381 1
235 355 2494 1
235 357 2433 1
235 357 2435 15
235 358 2510 1
235 358 2669 5
235 358 2676 1
235 358 2679 2
235 358 2682 2
235 358 2685 2
235 358 2691 1
235 358 2701 1
235 358 2704 1
235 358 2706 3
235 358 2710 5
235 358 2730 7
235 367 2388 1
235 367 2395 2
235 371 2197 1
235 371 2221 2
235 371 2232 1
235 371 2234 2
235 371 2263 1
235 371 2265 1
235 371 2286 1
235 377 2122 1
235 377 2125 1
235 377 2128 1
235 377 2136 1
235 377 2141 1
235 377 2143 1
235 377 2150 1
235 388 1952 1
235 392 2552 1
235 392 2589 1
235 392 2648 1
235 392 2654 2
235 392 2657 1
235 395 1822 1
235 395 1863 2
235 395 1866 1
235 395 1919 1
235 403 2302 1
235 409 2667 1
235 412 1802 1
235 416 2663 1
235 419 2663 1
235 421 2508 1
235 427 2657 1
235 428 2660 1
235 432 2515 1
235 433 2583 1
235 449 2354 1
235 451 1697 1
235 451 1699 2
235 451 2173 2
235 453 2374 1
235 453 2505 1
235 468 1954 1
235 469 1788 1
235 471 2666 1
235 483 2178 2
235 483 2268 1
235 483 2273 1
235 483 2299 1
235 483 2309 2
235 483 2312 2
235 483 2315 3
235 483 2320 1
235 483 2334 5
235 483 2341 8
235 483 2350 2
235 487 2101 1
235 487 2191 2
235 487 2264 1
235 487 2267 1
235 487 2275 1
235 487 2303 1
235 487 2307 1
235 491 2010 1
235 491 2013 1
235 491 2016 1
235 491 2033 1
235 491 2046 2
235 491 2070 1
235 491 2680 1
235 491 2739 1
235 493 2358 1
235 495 1609 2
235 499 1979 1
235 499 1992 4
235 499 1997 3
235 499 2021 1
235 499 2029 3
235 499 2051 1
235 499 2058 1
235 503 2664 1
235 506 2113 1
235 509 2511 1
235 510 2440 1
235 510 2496 2
235 521 2468 1
235 521 2479 1
235 521 2502 1
235 521 2515 1
235 541 2507 1
235 545 1873 1
235 550 2167 1
235 550 2511 1
235 570 2280 1
235 592 2296 1
235 607 2426 2
235 607 2474 1
235 607 2476 1
236 240 1800 1
236 240 2324 1
236 241 2196 1
236 260 1663 1
236 303 2537 1
236 303 2577 1
236 303 2589 1
236 303 2602 1
236 303 2608 1
236 303 2618 5
236 312 2175 1
[truncated: 274,454 more chars]
