# Supplementary material for: The role of heterogeneity in contact timing and duration in network models of influenza spread in schools
Source: J R Soc Interface. 2015 Jul 6;12(108):20150279. doi: 10.1098/rsif.2015.0279 (PMC4528592; doi:10.1098/rsif.2015.0279)
Supplement: Dataset D9 [file rsif20150279supp10.txt]

1 8 1687 1
1 8 1689 1
1 8 1691 17
1 8 1995 1
1 8 2032 1
1 35 1794 1
1 35 1806 1
1 35 1822 1
1 35 1827 2
1 35 2114 1
1 35 2142 1
1 35 2149 1
1 35 2221 1
1 53 1722 1
1 53 1734 1
1 53 1737 1
1 53 1758 1
1 53 1762 1
1 53 1812 1
1 53 1831 4
1 53 1837 6
1 53 1846 1
1 53 1851 2
1 53 1856 1
1 53 1914 1
1 53 2574 1
1 55 1979 1
1 61 2405 1
1 61 2456 1
1 61 2500 2
1 61 2504 2
1 61 2551 2
1 64 1748 1
1 64 1750 1
1 64 1761 1
1 64 1765 1
1 64 1768 1
1 64 1774 1
1 64 1787 1
1 64 1798 1
1 64 1871 1
1 64 1874 1
1 64 1922 1
1 64 2221 1
1 64 2225 1
1 64 2571 1
1 72 2032 1
1 76 1675 1
1 76 1708 1
1 88 2212 1
1 90 1719 1
1 94 1805 1
1 94 1818 1
1 94 1828 1
1 94 2254 1
1 102 2451 1
1 107 1737 1
1 107 1749 2
1 107 1753 1
1 107 1755 1
1 107 1758 1
1 107 1761 1
1 107 1765 1
1 107 1767 2
1 107 1770 1
1 107 1779 1
1 107 1787 1
1 107 1790 1
1 107 1796 1
1 107 1837 1
1 107 1872 3
1 107 1884 1
1 107 1924 2
1 107 1930 1
1 107 2117 1
1 107 2127 1
1 107 2144 1
1 112 1737 1
1 112 1810 1
1 112 1924 1
1 112 2713 1
1 121 1821 1
1 121 1825 2
1 121 1831 1
1 121 1906 2
1 121 2127 1
1 121 2148 2
1 121 2230 2
1 138 2254 1
1 139 1819 1
1 139 1826 2
1 144 1999 1
1 144 2038 1
1 175 1758 1
1 175 1761 3
1 175 1765 2
1 175 1798 1
1 175 1829 1
1 175 1831 2
1 175 1837 6
1 175 1845 1
1 175 1850 1
1 175 1852 1
1 175 1854 1
1 175 1856 1
1 175 1914 2
1 175 1918 1
1 175 2121 1
1 175 2124 1
1 175 2126 1
1 175 2221 1
1 195 2133 3
1 222 1807 1
1 222 1820 1
1 222 1823 1
1 222 1889 1
1 245 1766 1
1 245 1832 1
1 245 1853 2
1 245 2132 3
1 245 2136 4
1 252 1794 1
1 252 1817 1
1 252 1849 1
1 252 2667 1
1 253 1886 1
1 253 2582 1
1 253 2612 3
1 253 2623 1
1 253 2630 1
1 253 2632 1
1 254 1966 1
1 254 1981 1
1 254 2071 1
1 256 2035 1
1 256 2040 1
1 256 2076 1
1 256 2111 1
1 256 2284 1
1 256 2307 1
1 259 2417 2
1 259 2421 1
1 259 2424 1
1 259 2426 2
1 259 2429 2
1 259 2437 1
1 259 2440 1
1 259 2448 1
1 259 2453 3
1 259 2465 1
1 259 2468 1
1 259 2490 1
1 259 2493 1
1 259 2498 1
1 259 2538 1
1 259 2545 1
1 259 2551 2
1 282 1739 1
1 282 1804 1
1 282 1825 3
1 282 2133 1
1 282 2136 1
1 282 2220 1
1 282 2223 2
1 282 2584 2
1 282 2671 1
1 282 2673 1
1 282 2711 1
1 287 1820 1
1 287 1827 1
1 287 2220 1
1 296 1963 1
1 296 2433 1
1 296 2453 1
1 296 2466 1
1 306 1758 1
1 306 1761 1
1 306 1804 1
1 306 1816 1
1 306 1832 3
1 306 1837 1
1 306 1842 1
1 306 1846 1
1 306 1850 1
1 306 1855 2
1 306 1860 1
1 306 1913 1
1 306 2122 2
1 306 2133 3
1 306 2138 1
1 306 2350 2
1 306 2353 4
1 306 2402 1
1 306 2575 3
1 307 2499 1
1 307 2502 3
1 320 1681 1
1 320 2015 2
1 320 2019 2
1 320 2024 1
1 320 2027 1
1 320 2089 1
1 323 2286 1
1 323 2293 1
1 340 2479 1
1 342 1759 1
1 342 1762 1
1 342 1847 1
1 342 1850 4
1 342 1858 2
1 342 1915 2
1 342 2122 1
2 3 2182 1
2 7 2035 1
2 7 2171 1
2 7 2173 1
2 7 2181 1
2 7 2319 2
2 7 2322 1
2 7 2330 1
2 7 2425 1
2 7 2490 1
2 7 2518 2
2 7 2538 1
2 7 2542 1
2 7 2593 1
2 7 2613 1
2 7 2622 1
2 7 2624 1
2 7 2626 1
2 7 2634 1
2 7 2636 1
2 14 1751 1
2 14 2324 1
2 26 2219 1
2 26 2223 1
2 50 2693 2
2 51 1750 1
2 51 1902 1
2 51 1996 1
2 51 2086 1
2 51 2167 1
2 51 2183 1
2 51 2235 1
2 51 2319 1
2 51 2428 1
2 51 2443 2
2 51 2452 1
2 51 2488 1
2 51 2490 4
2 51 2608 1
2 51 2610 1
2 51 2617 1
2 51 2708 1
2 85 2165 1
2 85 2466 1
2 85 2590 1
2 85 2614 1
2 105 1936 1
2 105 1938 1
2 105 1950 3
2 105 1959 1
2 105 1966 1
2 105 1977 1
2 105 2233 1
2 105 2249 1
2 105 2298 1
2 105 2326 1
2 105 2466 1
2 105 2521 1
2 105 2584 2
2 105 2662 1
2 106 1833 1
2 106 1845 2
2 106 1850 1
2 106 1852 3
2 106 1872 1
2 106 1877 3
2 106 1888 1
2 106 1892 1
2 106 1897 1
2 106 2330 2
2 109 2177 1
2 132 2232 1
2 137 1728 1
2 137 2170 1
2 137 2333 1
2 137 2709 1
2 154 1994 2
2 154 2307 1
2 154 2312 2
2 154 2717 1
2 157 1752 1
2 157 1896 1
2 157 1940 1
2 157 1943 1
2 157 1984 1
2 157 1995 2
2 157 2137 3
2 157 2166 2
2 157 2184 1
2 157 2318 1
2 157 2521 1
2 157 2531 1
2 157 2715 1
2 169 2260 1
2 169 2302 2
2 198 1894 2
2 203 1756 1
2 203 1902 1
2 203 1906 1
2 203 1916 1
2 203 1920 4
2 203 1927 1
2 203 2021 1
2 203 2024 5
2 203 2039 1
2 203 2041 1
2 203 2046 1
2 203 2057 1
2 203 2065 1
2 203 2075 1
2 203 2081 1
2 203 2086 1
2 203 2088 1
2 203 2090 1
2 203 2101 1
2 203 2108 1
2 203 2115 1
2 203 2123 1
2 203 2135 1
2 203 2143 1
2 203 2160 1
2 203 2344 1
2 203 2372 1
2 203 2513 1
2 203 2516 1
2 203 2522 1
2 203 2526 1
2 213 1905 1
2 213 1937 1
2 213 1939 1
2 213 1989 1
2 213 2593 1
2 213 2610 1
2 213 2612 1
2 213 2616 1
2 217 2169 1
2 224 2258 1
2 230 2000 1
2 230 2013 1
2 230 2142 2
2 230 2313 1
2 230 2316 2
2 230 2345 1
2 230 2463 1
2 230 2588 2
2 230 2718 1
2 239 1897 1
2 244 1992 1
2 244 1995 1
2 244 2318 2
2 244 2340 1
2 244 2600 2
2 265 2030 1
2 265 2180 2
2 283 2294 1
2 284 2190 1
2 311 2165 1
2 311 2532 1
2 311 2583 1
2 311 2587 2
2 311 2626 1
2 311 2661 1
2 311 2669 2
2 311 2677 1
2 337 2190 2
2 350 2221 1
2 354 2177 1
2 361 2185 1
2 361 2236 1
2 366 2177 1
3 4 1897 1
3 4 1989 1
3 4 2173 1
3 4 2289 1
3 4 2293 2
3 4 2337 1
3 4 2501 1
3 4 2679 1
3 4 2688 1
3 5 2624 1
3 5 2659 1
3 5 2683 3
3 14 2226 1
3 14 2229 1
3 14 2236 1
3 14 2242 1
3 14 2270 1
3 14 2281 1
3 45 1943 1
3 45 1978 1
3 45 2187 1
3 45 2538 1
3 48 1956 1
3 48 1960 1
3 48 1965 1
3 48 1969 1
3 48 1977 1
3 48 1979 1
3 48 1989 1
3 48 2123 1
3 48 2177 1
3 48 2242 1
3 48 2291 1
3 48 2345 1
3 48 2679 1
3 48 2713 1
3 64 1962 1
3 65 1988 1
3 65 2342 1
3 65 2620 1
3 65 2622 2
3 65 2683 4
3 66 1904 3
3 66 1912 3
3 66 1916 4
3 66 1950 1
3 66 1964 1
3 66 1969 1
3 66 2115 1
3 66 2310 1
3 66 2323 1
3 66 2341 1
3 66 2356 2
3 66 2393 2
3 66 2508 1
3 66 2521 3
3 66 2526 5
3 66 2563 1
3 66 2619 1
3 66 2621 1
3 66 2669 1
3 66 2685 1
3 66 2688 1
3 66 2715 1
3 85 2286 1
3 89 1906 1
3 89 1950 2
3 89 2177 3
3 89 2184 1
3 89 2188 1
3 89 2194 1
3 89 2199 1
3 89 2264 1
3 89 2267 3
3 89 2281 1
3 89 2292 2
3 89 2296 1
3 89 2534 2
3 89 2537 1
3 89 2541 1
3 89 2544 1
3 89 2547 1
3 89 2550 1
3 89 2553 1
3 89 2558 1
3 89 2669 1
3 89 2713 1
3 89 2716 1
3 89 2719 1
3 93 2222 1
3 93 2231 1
3 106 1899 1
3 106 2280 1
3 109 1729 1
3 109 1897 1
3 109 1913 1
3 109 1921 1
3 109 1937 1
3 109 1944 1
3 109 1988 2
3 109 2063 1
3 109 2126 1
3 109 2170 1
3 109 2302 1
3 109 2456 1
3 109 2464 1
3 109 2484 1
3 109 2488 1
3 109 2517 1
3 109 2523 1
3 109 2531 1
3 109 2561 1
3 109 2659 1
3 109 2666 1
3 109 2673 1
3 109 2681 2
3 109 2685 1
3 109 2694 1
3 109 2715 2
3 110 2289 1
3 110 2525 1
3 110 2527 1
3 110 2620 1
3 111 2568 1
3 133 2229 1
3 133 2235 1
3 133 2243 1
3 133 2291 1
3 133 2566 1
3 133 2670 1
3 133 2679 3
3 133 2683 2
3 137 2246 1
3 144 2281 1
3 157 1899 1
3 157 2211 1
3 160 1693 1
3 160 1710 2
3 160 1719 2
3 160 1738 1
3 160 2012 1
3 160 2097 2
3 160 2101 1
3 160 2177 1
3 160 2180 2
3 160 2183 2
3 160 2258 2
3 160 2287 1
3 160 2318 3
3 160 2322 1
3 160 2453 1
3 160 2456 3
3 160 2525 2
3 160 2529 1
3 160 2559 1
3 160 2618 2
3 160 2622 1
3 160 2670 1
3 160 2684 1
3 160 2688 1
3 160 2718 1
3 161 1755 1
3 168 2266 1
3 185 2277 1
3 198 1986 1
3 203 2223 1
3 217 2566 1
3 217 2569 1
3 217 2619 1
3 217 2660 1
3 223 1756 1
3 244 1960 1
3 244 1964 2
3 265 2222 1
3 285 1972 1
3 295 1956 1
3 311 2251 2
3 311 2258 1
3 332 1753 1
3 332 1762 2
3 332 1778 1
3 332 1871 1
3 332 1894 2
3 332 1937 1
3 332 1989 1
3 332 2063 1
3 332 2100 1
3 332 2223 4
3 332 2242 1
3 332 2257 1
3 332 2259 3
3 332 2263 1
3 332 2271 1
3 332 2296 1
3 332 2301 1
3 332 2433 1
3 332 2562 1
3 332 2658 1
3 332 2706 3
3 332 2710 3
3 345 2246 1
3 354 1752 1
3 354 2086 1
3 354 2528 1
3 354 2531 1
3 354 2659 1
3 354 2681 3
3 366 2179 1
3 366 2567 1
3 366 2685 3
3 368 1957 1
3 368 2175 1
3 368 2295 1
3 368 2620 2
4 5 2172 1
4 5 2527 2
4 5 2566 1
4 5 2573 1
4 5 2622 1
4 5 2713 1
4 27 2240 1
4 45 1901 1
4 45 2119 1
4 45 2618 2
4 45 2621 2
4 48 1752 2
4 48 1756 1
4 48 1894 1
4 48 1897 1
4 48 2022 1
4 48 2133 1
4 48 2292 1
4 48 2515 1
4 48 2671 1
4 48 2679 1
4 48 2707 3
4 48 2712 1
4 65 1938 1
4 66 2506 1
4 66 2573 1
4 66 2620 1
4 89 2171 3
4 89 2294 1
4 89 2501 1
4 89 2559 1
4 89 2618 5
4 89 2690 1
4 109 1985 1
4 109 2083 1
4 109 2154 2
4 109 2503 1
4 109 2521 1
4 109 2709 1
4 110 2176 2
4 110 2182 1
4 110 2186 1
4 110 2188 1
4 110 2191 1
4 110 2202 1
4 110 2227 1
4 110 2238 1
4 110 2242 1
4 110 2246 1
4 110 2290 1
4 110 2296 1
4 110 2300 1
4 110 2534 2
4 110 2537 1
4 110 2540 1
4 110 2548 1
4 110 2550 1
4 110 2552 1
4 110 2554 1
4 110 2556 2
4 110 2559 2
4 110 2563 1
4 110 2683 1
4 110 2686 5
4 132 2718 1
4 133 1984 1
4 133 2269 1
4 133 2617 1
4 133 2619 1
4 133 2621 2
4 135 1755 1
4 137 1897 1
4 160 1899 1
4 160 1991 1
4 160 2168 1
4 160 2667 1
4 160 2685 1
4 160 2690 2
4 217 2173 1
4 245 2401 1
4 278 2437 1
4 278 2443 1
4 278 2560 1
4 278 2617 1
4 278 2715 1
4 299 2410 1
4 311 2246 1
4 332 2564 2
4 332 2570 1
4 345 1943 1
4 354 2616 2
4 354 2621 1
4 366 2568 1
4 366 2582 1
4 366 2590 1
4 366 2593 1
4 366 2685 1
4 368 1940 1
4 368 2173 1
4 368 2290 1
4 368 2294 3
5 6 1969 1
5 6 1976 1
5 45 1753 1
5 45 1794 1
5 45 1894 1
5 45 1896 2
5 45 1899 1
5 45 2530 1
5 45 2536 1
5 45 2556 1
5 45 2581 1
5 45 2619 1
5 45 2622 1
5 45 2670 1
5 45 2679 4
5 45 2688 1
5 45 2690 1
5 45 2713 1
5 48 1724 1
5 48 2173 1
5 48 2530 2
5 48 2564 1
5 48 2713 1
5 65 1894 1
5 65 1981 1
5 65 1992 1
5 65 2301 1
5 65 2561 1
5 65 2563 1
5 65 2619 1
5 65 2684 1
5 66 1895 1
5 66 2298 1
5 66 2532 1
5 66 2563 1
5 66 2573 1
5 66 2576 1
5 66 2580 1
5 66 2585 1
5 66 2589 1
5 66 2592 3
5 66 2607 1
5 66 2617 2
5 66 2620 1
5 66 2623 1
5 66 2669 1
5 66 2682 1
5 66 2685 1
5 66 2717 2
5 85 1959 1
5 89 2341 1
5 89 2441 1
5 89 2496 1
5 89 2518 1
5 89 2524 1
5 89 2620 1
5 89 2622 2
5 89 2660 1
5 89 2681 2
5 89 2684 1
5 89 2714 1
5 109 2171 1
5 109 2173 1
5 109 2196 1
5 109 2532 1
5 109 2684 1
5 109 2686 1
5 110 2565 3
5 110 2681 2
5 110 2710 2
5 111 2570 1
5 132 1978 1
5 133 1756 1
5 133 1938 1
5 133 1940 2
5 133 1949 1
5 133 1965 1
5 133 1968 1
5 133 1977 2
5 133 1983 1
5 133 1989 1
5 133 2670 1
5 133 2683 2
5 133 2689 1
5 133 2708 1
5 144 1971 1
5 147 1764 2
5 147 1779 1
5 147 1781 2
5 147 1785 1
5 147 1798 2
5 147 1803 1
5 147 1850 1
5 147 1885 1
5 160 1938 1
5 160 1980 1
5 160 2459 1
5 160 2497 1
5 160 2532 1
5 160 2678 1
5 160 2684 1
5 198 1981 1
5 217 1766 1
5 217 2531 1
5 217 2533 1
5 217 2556 1
5 217 2570 1
5 217 2616 2
5 217 2688 1
5 217 2718 1
5 278 1895 2
5 278 1991 1
5 278 2529 2
5 278 2561 1
5 278 2574 1
5 278 2715 1
5 295 1895 1
5 332 1938 1
5 332 1940 1
5 332 1943 1
5 332 2517 1
5 332 2564 1
5 332 2667 1
5 332 2679 1
5 354 1955 1
5 354 2080 1
5 354 2171 1
5 354 2181 1
5 354 2186 1
5 354 2196 1
5 354 2235 1
5 354 2268 1
5 354 2293 1
5 354 2471 7
5 354 2479 4
5 354 2485 2
5 354 2488 7
5 354 2561 1
5 354 2619 3
5 354 2679 1
5 354 2682 2
5 354 2690 3
5 366 2171 1
5 366 2184 1
5 366 2189 1
5 366 2195 1
5 366 2205 1
5 366 2532 1
5 366 2561 1
5 366 2565 3
5 366 2570 1
5 366 2618 1
5 366 2685 1
5 368 1940 2
5 368 1945 1
5 368 1949 1
5 368 2710 1
6 14 1964 1
6 14 1978 1
6 14 1984 1
6 21 2176 1
6 25 1904 1
6 25 1939 1
6 25 2673 1
6 25 2675 1
6 29 1701 1
6 29 1703 2
6 29 1757 121
6 29 1879 17
6 29 1897 1
6 29 1989 2
6 29 2295 1
6 29 2305 1
6 29 2415 1
6 29 2417 4
6 29 2422 3
6 29 2427 1
6 29 2429 2
6 29 2629 1
6 29 2719 1
6 37 2498 1
6 44 1898 1
6 44 2160 5
6 44 2715 1
6 67 1906 2
6 67 1981 1
6 67 1986 4
6 67 2213 1
6 67 2219 1
6 67 2295 2
6 67 2299 2
6 67 2304 1
6 72 1945 1
6 72 1960 1
6 72 1968 1
6 72 1971 1
6 72 1992 1
6 78 2162 2
6 78 2166 1
6 78 2305 1
6 85 1959 1
6 93 1968 1
6 113 1909 1
6 113 1929 3
6 114 2490 2
6 132 2303 2
6 132 2712 1
6 132 2715 1
6 133 1969 1
6 144 1958 1
6 144 1961 1
6 144 1964 1
6 144 1977 1
6 144 2432 1
6 144 2442 2
6 144 2654 1
6 161 2167 1
6 163 1896 1
6 163 1898 1
6 163 1900 1
6 163 1973 2
6 169 1704 4
6 169 1727 1
6 169 1739 2
6 169 1744 1
6 169 1910 1
6 183 1895 1
6 183 1897 3
6 183 1905 1
6 183 1908 2
6 183 1989 1
6 183 2172 15
6 183 2237 1
6 183 2304 1
6 198 1950 1
6 198 1974 1
6 198 1978 1
6 198 1980 1
6 198 1984 1
6 198 1995 1
6 198 2160 4
6 198 2165 5
6 232 2172 1
6 234 1894 4
6 234 1917 1
6 234 1959 1
6 234 1976 1
6 234 1978 1
6 234 2237 1
6 234 2705 1
6 239 1999 1
6 239 2002 1
6 239 2006 2
6 239 2014 1
6 239 2017 1
6 239 2029 1
6 239 2033 1
6 239 2038 1
6 239 2042 2
6 239 2050 2
6 239 2054 1
6 239 2059 1
6 239 2078 2
6 239 2096 1
6 239 2127 2
6 239 2139 2
6 239 2147 2
6 239 2152 2
6 239 2156 3
6 239 2336 1
6 239 2355 1
6 239 2386 6
6 239 2395 1
6 239 2402 1
6 239 2447 1
6 239 2451 1
6 239 2466 5
6 239 2475 1
6 239 2523 5
6 239 2529 1
6 239 2540 1
6 239 2570 1
6 239 2579 2
6 239 2596 2
6 239 2604 3
6 239 2616 1
6 239 2621 1
6 239 2688 1
6 239 2694 8
6 239 2704 2
6 239 2709 1
6 239 2715 1
6 270 1901 1
6 274 1957 1
6 274 1986 2
6 274 2208 1
6 274 2210 2
6 274 2213 1
6 274 2215 2
6 274 2221 1
6 274 2227 3
6 274 2240 1
6 274 2245 1
6 274 2252 2
6 274 2263 1
6 274 2268 2
6 274 2276 1
6 274 2278 4
6 274 2286 2
6 274 2289 6
6 274 2296 9
6 274 2308 1
6 289 1995 2
6 289 1999 7
6 289 2008 2
6 289 2012 22
6 289 2035 67
6 289 2104 1
6 289 2106 29
6 289 2138 19
6 289 2158 1
6 289 2162 1
6 289 2165 1
6 289 2168 4
6 289 2311 24
6 289 2336 16
6 289 2354 33
6 289 2388 3
6 289 2392 13
6 289 2446 8
6 289 2471 4
6 289 2476 2
6 289 2486 13
6 289 2505 30
6 289 2536 77
6 289 2614 6
6 289 2621 1
6 289 2627 1
6 289 2652 1
6 289 2689 2
6 289 2694 11
6 289 2706 1
6 289 2709 1
6 299 2620 1
6 303 1895 1
6 303 1910 1
6 303 2186 1
6 303 2212 1
6 303 2216 1
6 303 2225 1
6 303 2227 1
6 303 2229 1
6 303 2299 2
6 303 2302 2
6 303 2455 1
6 303 2664 1
6 305 1957 2
6 311 1812 1
6 311 1817 1
6 311 1820 8
6 311 1831 1
6 311 1848 1
6 311 1856 1
6 311 1858 1
6 311 1894 1
6 354 1971 2
6 361 2160 1
6 361 2167 1
6 361 2493 1
6 361 2496 5
6 361 2502 1
7 14 1941 1
7 14 1988 1
7 14 2314 1
7 25 2307 1
7 27 2235 1
7 50 2714 1
7 51 1752 1
7 51 2178 1
7 51 2319 1
7 57 1986 1
7 63 2237 1
7 72 1943 1
7 78 2188 3
7 85 1937 1
7 85 2298 1
7 85 2534 2
7 85 2659 1
7 93 1756 1
7 93 1759 1
7 93 1812 1
7 93 1832 1
7 93 1845 3
7 93 1860 1
7 93 1871 1
7 93 1894 1
7 93 1896 2
7 105 2029 1
7 105 2326 1
7 105 2328 2
7 105 2334 1
7 105 2660 1
7 106 2658 1
7 109 1895 1
7 137 1940 1
7 137 1947 2
7 137 2301 1
7 137 2303 2
7 137 2327 1
7 137 2665 2
7 137 2709 1
7 144 1992 1
7 154 1950 1
7 154 2643 1
7 157 2312 1
7 157 2391 1
7 157 2407 1
7 160 1943 1
7 203 1869 1
7 203 2327 1
7 203 2585 1
7 203 2699 1
7 209 2224 1
7 213 1752 1
7 213 2424 1
7 213 2592 1
7 213 2708 1
7 217 1877 7
7 217 1894 2
7 217 2169 1
7 230 2326 1
7 230 2335 1
7 230 2659 1
7 244 1720 1
7 244 1728 1
7 244 1905 1
7 244 2086 3
7 244 2166 2
7 244 2435 1
7 244 2713 1
7 265 1939 1
7 265 2178 2
7 265 2333 1
7 265 2598 2
7 265 2615 2
7 278 1894 2
7 278 1965 2
7 278 1975 1
7 278 1979 2
7 278 2226 1
7 278 2251 2
7 278 2257 1
7 278 2285 1
7 278 2290 1
7 289 1964 2
7 289 1975 1
7 289 1977 4
7 289 1983 1
7 289 2185 1
7 289 2192 3
7 289 2202 3
7 289 2206 1
7 289 2208 1
7 289 2211 1
7 289 2234 1
7 289 2236 1
7 289 2244 1
7 289 2252 1
7 289 2262 1
7 289 2267 2
7 289 2272 1
7 289 2279 1
7 311 1730 1
7 311 1902 1
7 311 2164 1
7 311 2300 1
7 311 2320 1
7 311 2324 1
7 311 2327 1
7 311 2330 1
7 311 2632 1
7 311 2635 1
7 318 2236 1
7 320 2238 1
7 366 2181 4
8 34 2335 1
8 34 2340 1
8 61 1753 1
8 61 1899 1
8 61 2194 1
8 61 2199 1
8 61 2201 1
8 61 2340 1
8 72 2004 1
8 72 2006 1
8 72 2008 1
8 72 2016 1
8 72 2018 2
8 72 2021 3
8 72 2025 1
8 72 2027 1
8 72 2030 3
8 72 2119 1
8 72 2124 3
8 76 1917 1
8 76 1997 1
8 76 2000 1
8 76 2004 1
8 76 2254 1
8 102 1759 1
8 102 1763 2
8 102 1768 16
8 102 1785 41
8 102 1828 3
8 102 1833 4
8 102 1840 4
8 102 1845 1
8 102 1848 3
8 102 1852 3
8 102 1856 5
8 102 1863 9
8 113 1945 1
8 117 2135 1
8 117 2137 2
8 117 2156 1
8 117 2401 1
8 117 2403 1
8 144 1729 1
8 144 2033 1
8 147 2330 1
8 147 2391 1
8 147 2402 1
8 147 2616 1
8 147 2707 1
8 158 1899 1
8 158 2701 2
8 175 2330 1
8 187 2232 1
8 187 2234 1
8 187 2718 1
8 197 1717 1
8 197 1732 1
8 197 1742 1
8 197 1744 1
8 197 2113 1
8 227 2258 1
8 245 2421 1
8 245 2423 1
8 245 2537 2
8 254 1944 1
8 254 2038 2
8 256 1729 1
8 256 1921 1
8 256 2028 1
8 269 2239 1
8 285 1900 1
8 285 1902 1
8 285 2190 1
8 285 2575 1
8 295 2330 1
8 295 2575 1
8 296 1901 1
8 296 2226 1
8 304 1756 1
8 304 1759 1
8 304 1765 1
8 304 1774 1
8 304 1801 1
8 304 1803 1
8 304 1811 1
8 304 1817 2
8 304 1820 1
8 304 1824 3
8 304 1828 1
8 304 1830 2
8 304 1833 1
8 304 1838 2
8 304 1847 1
8 304 1850 2
8 304 1856 1
8 304 1876 1
8 304 1878 2
8 304 1881 2
8 304 1887 1
8 304 1895 1
8 304 1955 1
8 304 2197 5
8 304 2211 3
8 304 2216 1
8 304 2223 1
8 304 2234 1
8 304 2265 2
8 304 2269 1
8 304 2272 1
8 304 2275 1
8 304 2277 1
8 304 2285 1
8 304 2301 3
8 304 2325 2
8 304 2395 1
8 304 2403 3
8 304 2578 1
8 304 2711 1
8 304 2716 1
8 310 2196 1
8 310 2398 2
8 310 2580 1
8 310 2584 4
8 310 2678 1
8 310 2682 1
8 310 2710 1
8 320 1730 1
8 320 1907 1
8 320 1909 1
8 320 1997 1
8 320 2118 1
8 324 2411 2
8 324 2488 1
8 344 1899 2
8 344 1947 1
8 344 1956 2
8 344 1963 4
8 344 1968 1
8 344 1975 1
8 344 2150 3
8 344 2176 2
8 344 2179 1
8 344 2189 1
8 344 2193 2
8 344 2199 1
8 344 2205 1
8 344 2218 1
8 344 2263 1
8 344 2267 1
8 344 2273 1
8 344 2275 1
8 344 2278 3
8 344 2285 1
8 344 2294 1
8 344 2329 1
8 344 2403 2
8 344 2579 1
8 344 2716 1
8 362 1753 1
8 362 1898 1
8 362 1900 1
8 362 2718 2
9 21 1915 1
9 24 2590 1
9 24 2593 3
9 24 2597 2
9 24 2602 3
9 24 2610 15
9 24 2626 1
9 24 2630 11
9 24 2642 1
9 24 2653 20
9 30 2590 1
9 43 1741 1
9 43 1896 2
9 43 1939 1
9 44 2216 1
9 45 2185 1
9 73 1767 2
9 73 1772 1
9 73 1782 1
9 73 1789 1
9 73 1795 1
9 73 1817 1
9 73 1843 1
9 73 2072 1
9 73 2111 1
9 73 2113 3
9 73 2316 1
9 73 2320 2
9 73 2341 1
9 73 2433 1
9 73 2550 1
9 77 1738 1
9 77 2110 1
9 77 2489 1
9 77 2491 1
9 77 2582 1
9 80 2534 1
9 91 2225 1
9 92 1673 2
9 92 1677 1
9 92 2076 1
9 92 2085 1
9 92 2093 1
9 92 2712 1
9 92 2714 1
9 116 2072 1
9 116 2112 1
9 116 2320 1
9 116 2337 1
9 116 2342 1
9 116 2491 1
9 129 1652 1
9 129 1909 2
9 129 1912 1
9 129 1915 5
9 129 1921 5
9 129 1927 1
9 129 1935 1
9 129 2111 1
9 129 2114 3
9 129 2141 1
9 129 2146 2
9 129 2323 2
9 129 2336 2
9 129 2345 1
9 129 2557 1
9 143 1922 2
9 143 2198 1
9 155 1946 1
9 180 1651 1
9 180 1667 1
9 180 1669 1
9 180 1677 1
9 180 1939 2
9 180 2155 1
9 180 2158 4
9 180 2164 1
9 180 2166 2
9 186 2139 1
9 194 1736 1
9 194 1896 1
9 194 2057 1
9 194 2059 1
9 194 2061 1
9 194 2112 6
9 194 2177 1
9 194 2349 1
9 194 2366 1
9 194 2440 1
9 194 2545 1
9 216 1691 1
9 216 1695 1
9 216 1870 1
9 216 2174 1
9 224 2225 3
9 229 2211 1
9 231 1693 1
9 231 2120 1
9 231 2318 2
9 246 2120 1
9 246 2156 1
9 246 2160 1
9 246 2162 2
9 246 2241 1
9 247 1869 2
9 258 1938 1
9 263 1923 1
9 266 1921 2
9 266 1927 1
9 271 1737 2
9 271 1741 2
9 271 1799 1
9 271 2111 1
9 271 2320 1
9 271 2489 1
9 271 2492 1
9 271 2550 1
9 273 1691 1
9 273 1736 2
9 273 1896 1
9 273 1943 1
9 277 1937 1
9 301 2202 1
9 302 1922 1
9 302 1926 1
9 309 1691 1
9 309 2050 1
9 309 2112 1
9 309 2121 1
9 309 2152 1
9 309 2222 1
9 309 2256 6
9 309 2263 2
9 309 2266 2
9 309 2272 12
9 309 2285 1
9 309 2287 11
9 309 2299 1
9 309 2303 1
9 309 2320 1
9 309 2328 2
9 309 2440 1
9 330 1693 1
9 330 2058 2
9 331 2587 3
9 331 2602 1
9 331 2608 1
9 341 1654 1
9 341 1657 2
9 341 1693 1
9 341 1734 1
9 341 1896 1
9 341 2039 8
9 341 2054 4
9 341 2302 1
9 341 2317 1
9 341 2325 1
9 341 2333 4
9 341 2346 1
9 341 2350 2
9 341 2355 1
9 341 2369 2
9 341 2377 1
9 341 2391 1
9 341 2444 1
9 341 2451 1
9 341 2454 1
9 341 2459 1
9 341 2466 2
9 341 2475 1
9 341 2478 2
9 341 2482 1
9 341 2484 1
9 341 2487 1
9 341 2489 1
9 341 2555 1
9 341 2571 1
9 341 2573 1
9 341 2582 1
10 33 2484 1
10 71 2411 3
10 71 2419 1
10 71 2431 1
10 71 2644 2
10 71 2653 1
10 71 2661 1
10 71 2675 2
10 71 2688 1
10 101 2645 6
10 101 2652 3
10 101 2662 3
10 101 2667 3
10 131 2568 1
10 262 2547 1
10 262 2550 1
10 262 2559 1
10 262 2565 1
10 262 2568 1
10 262 2581 2
11 16 1651 1
11 16 1711 1
11 16 2236 3
11 16 2461 1
11 16 2479 1
11 19 1673 1
11 19 1746 2
11 19 1760 1
11 19 1837 1
11 19 1846 3
11 19 1863 1
11 19 1896 1
11 19 1914 1
11 19 2105 1
11 19 2107 1
11 19 2235 1
11 19 2697 1
11 19 2705 1
11 19 2707 1
11 24 2536 1
11 43 1911 1
11 74 2115 3
11 74 2254 2
11 74 2260 1
11 74 2262 1
11 74 2272 1
11 74 2295 1
11 74 2338 3
11 74 2342 1
11 74 2626 1
11 74 2655 2
11 74 2659 3
11 74 2663 1
11 80 2220 1
11 80 2222 1
11 111 1630 1
11 111 1649 1
11 111 1661 1
11 111 1669 1
11 111 1713 1
11 111 1939 1
11 111 1942 1
11 111 1945 2
11 111 2099 1
11 111 2101 1
11 111 2105 1
11 111 2122 15
11 111 2138 1
11 111 2140 10
11 111 2151 1
11 111 2154 1
11 111 2156 2
11 111 2160 1
11 111 2162 4
11 111 2167 14
11 111 2183 2
11 111 2186 2
11 111 2190 5
11 111 2196 5
11 111 2212 1
11 111 2214 1
11 111 2216 1
11 111 2227 1
11 111 2232 1
11 111 2257 1
11 137 2186 1
11 137 2201 1
11 152 1751 2
11 152 1762 2
11 152 1894 1
11 152 1896 1
11 152 1935 1
11 152 1956 1
11 152 2089 1
11 152 2230 1
11 152 2394 1
11 152 2412 1
11 152 2414 1
11 152 2418 2
11 152 2421 1
11 152 2429 2
11 152 2434 1
11 152 2437 1
11 152 2443 1
11 152 2555 1
11 152 2573 1
11 152 2581 1
11 152 2583 3
11 152 2621 1
11 152 2624 1
11 152 2711 3
11 180 1911 1
11 188 1635 1
11 188 1661 1
11 188 1911 1
11 188 1913 1
11 188 1936 2
11 188 1945 1
11 188 2116 1
11 188 2135 1
11 188 2138 1
11 188 2142 1
11 188 2157 1
11 188 2173 1
11 188 2175 2
11 188 2178 1
11 188 2180 1
11 188 2190 1
11 188 2195 1
11 188 2203 1
11 188 2460 1
11 188 2624 1
11 193 1746 1
11 193 2031 1
11 193 2482 1
11 193 2634 1
11 194 1818 1
11 194 1826 2
11 194 1858 1
11 194 1861 1
11 216 2185 1
11 229 1626 1
11 229 1672 1
11 229 1859 1
11 229 1900 1
11 229 1998 1
11 229 2095 1
11 229 2232 1
11 229 2236 1
11 229 2338 3
11 229 2343 1
11 229 2461 1
11 229 2640 1
11 229 2642 3
11 229 2646 1
11 229 2648 1
11 229 2707 1
11 247 1965 1
11 247 2085 1
11 247 2121 1
11 247 2642 1
11 247 2664 1
11 271 2133 1
11 271 2135 1
11 271 2139 7
11 271 2147 3
11 271 2163 3
11 293 1897 2
11 293 1956 1
11 293 2027 1
11 293 2093 1
11 293 2097 1
11 293 2104 1
11 293 2230 1
11 293 2405 1
11 293 2407 1
11 293 2424 1
11 293 2430 1
11 293 2461 1
11 293 2466 1
11 293 2473 2
11 293 2593 1
11 293 2605 1
11 293 2626 3
11 293 2632 1
11 293 2657 1
11 301 1662 1
11 301 1693 1
11 301 1701 2
11 301 1704 1
11 301 1898 2
11 301 1947 1
11 301 2094 1
11 301 2104 1
11 301 2461 1
11 301 2612 1
11 330 2220 1
11 333 1648 1
11 333 1657 1
11 333 2084 1
11 333 2103 1
11 333 2235 1
11 333 2338 2
11 333 2572 1
11 333 2576 2
11 333 2607 1
11 338 1631 1
11 338 1746 2
11 338 1750 1
11 338 1753 1
11 338 1756 1
11 338 1758 1
11 338 1763 2
11 338 1766 1
11 338 1774 1
11 338 1785 1
11 338 1787 1
11 338 1799 2
11 338 1813 3
11 338 1817 2
11 338 1829 3
11 338 1834 1
11 338 1838 4
11 338 1845 8
11 338 1854 3
11 338 1860 2
11 338 1866 1
11 338 1870 1
11 338 1872 2
11 338 1881 6
11 338 1889 5
11 338 1936 2
11 338 1940 2
11 338 1943 2
11 338 2231 1
11 338 2351 1
11 347 1632 1
11 347 1767 1
11 347 1898 1
11 347 1911 1
11 347 1945 1
11 347 2393 1
11 347 2396 1
11 347 2461 1
11 347 2652 1
11 347 2656 1
11 347 2712 1
11 347 2714 4
12 15 1961 4
12 15 1967 1
12 15 1969 1
12 15 1974 1
12 15 1976 1
12 15 1978 1
12 15 1981 1
12 15 1984 1
12 15 2173 1
12 15 2226 2
12 15 2253 5
12 18 2174 2
12 23 1936 1
12 23 1984 1
12 23 2078 1
12 23 2088 1
12 23 2347 2
12 23 2413 2
12 23 2417 1
12 23 2420 1
12 23 2422 1
12 23 2499 2
12 23 2519 3
12 23 2580 1
12 23 2583 2
12 23 2589 1
12 23 2592 1
12 23 2695 1
12 23 2706 1
12 23 2715 1
12 32 1897 1
12 36 1851 1
12 36 1853 1
12 36 1880 1
12 36 1888 1
12 36 1891 1
12 59 2260 1
12 73 1756 1
12 136 1751 3
12 136 1758 1
12 136 1940 5
12 136 1946 3
12 136 1951 3
12 136 1958 9
12 136 1970 1
12 136 1972 4
12 136 1977 1
12 136 1983 2
12 136 1987 3
12 136 2059 11
12 136 2114 1
12 136 2158 1
12 136 2160 2
12 136 2198 1
12 136 2226 3
12 136 2230 1
12 136 2233 2
12 136 2236 1
12 136 2240 7
12 136 2253 5
12 136 2260 2
12 136 2263 1
12 136 2314 2
12 136 2317 7
12 136 2325 1
12 136 2327 2
12 136 2330 1
12 136 2333 1
12 136 2337 1
12 136 2341 1
12 136 2348 1
12 136 2351 1
12 136 2353 2
12 136 2359 1
12 136 2405 2
12 136 2420 2
12 136 2427 3
12 136 2432 1
12 136 2474 3
12 136 2491 2
12 136 2499 1
12 136 2502 2
12 136 2507 1
12 136 2509 1
12 136 2511 3
12 136 2574 1
12 136 2581 2
12 136 2589 1
12 136 2618 1
12 136 2640 1
12 136 2695 1
12 136 2699 4
12 136 2704 2
12 136 2711 2
12 136 2715 1
12 136 2717 2
12 144 2189 1
12 144 2192 2
12 144 2198 1
12 144 2201 2
12 146 1711 1
12 146 1716 1
12 146 1751 1
12 146 2046 1
12 146 2104 1
12 146 2106 1
12 146 2113 1
12 146 2115 1
12 146 2117 1
12 146 2120 2
12 146 2124 2
12 146 2407 1
12 146 2707 1
12 156 2272 1
12 156 2274 1
12 156 2276 2
12 156 2357 1
12 156 2361 1
12 156 2495 1
12 156 2527 2
12 156 2598 1
12 156 2625 1
12 156 2654 2
12 156 2671 2
12 156 2706 4
12 159 2212 1
12 161 1940 1
12 161 1942 4
12 161 1948 3
12 161 1966 1
12 161 1968 1
12 161 1986 3
12 161 2125 1
12 161 2162 8
12 161 2171 2
12 161 2176 5
12 161 2183 2
12 161 2186 2
12 161 2191 11
12 161 2212 1
12 161 2215 4
12 161 2220 1
12 161 2224 1
12 161 2226 2
12 161 2234 1
12 161 2248 2
12 161 2252 1
12 161 2254 1
12 161 2260 2
12 161 2264 1
12 161 2290 1
12 161 2408 2
12 161 2422 1
12 161 2429 1
12 161 2487 2
12 161 2499 2
12 161 2508 1
12 161 2513 1
12 161 2520 1
12 161 2585 1
12 161 2587 1
12 161 2589 1
12 161 2682 2
12 161 2686 1
12 161 2694 1
12 161 2701 1
12 161 2704 4
12 161 2716 1
12 162 2017 1
12 162 2313 1
12 162 2408 1
12 162 2417 2
12 162 2523 1
12 162 2706 2
12 162 2710 2
12 178 1858 1
12 178 1861 1
12 182 2214 1
12 196 2172 1
12 204 1894 1
12 214 1675 2
12 214 1678 1
12 214 1704 4
12 214 1709 4
12 214 1714 1
12 214 1717 5
12 214 1723 2
12 214 1729 4
12 214 1734 1
12 214 1736 7
12 214 1747 1
12 214 1749 1
12 214 1751 1
12 214 1950 1
12 214 1952 2
12 214 1966 1
12 214 1971 3
12 214 1983 2
12 214 1993 14
12 214 2012 6
12 214 2021 4
12 214 2026 2
12 214 2029 2
12 214 2034 1
12 214 2067 1
12 214 2075 1
12 214 2088 1
12 214 2095 1
12 214 2098 1
12 214 2100 2
12 214 2103 2
12 214 2108 1
12 214 2110 1
12 214 2113 1
12 214 2117 2
12 214 2126 3
12 214 2130 1
12 214 2135 2
12 214 2140 4
12 214 2147 1
12 214 2152 1
12 214 2173 1
12 214 2182 1
12 214 2184 1
12 214 2260 3
12 214 2271 1
12 214 2280 1
12 214 2284 1
12 214 2288 1
12 214 2292 1
12 214 2402 1
12 214 2409 3
12 214 2419 2
12 214 2423 3
12 214 2427 1
12 214 2504 2
12 214 2573 1
12 214 2583 1
12 214 2655 1
12 214 2659 1
12 214 2693 2
12 214 2703 1
12 214 2712 1
12 214 2715 1
12 216 1756 1
12 223 1678 1
12 223 1681 1
12 223 1706 6
12 223 1726 1
12 223 1940 1
12 223 1987 2
12 223 2039 1
12 223 2260 3
12 223 2416 1
12 223 2501 1
12 223 2507 1
12 223 2520 2
12 223 2588 1
12 223 2673 1
12 226 2028 1
12 226 2102 2
12 226 2159 1
12 226 2275 2
12 226 2279 1
12 226 2415 1
12 226 2427 1
12 226 2433 1
12 226 2577 1
12 226 2586 1
12 226 2589 1
12 226 2669 1
12 235 1911 1
12 235 2005 1
12 235 2035 1
12 235 2047 1
12 235 2054 1
12 235 2068 1
12 235 2111 1
12 235 2139 5
12 235 2145 6
12 235 2364 1
12 235 2382 1
12 235 2385 1
12 235 2416 1
12 235 2420 1
12 235 2520 1
12 235 2524 1
12 235 2538 2
12 235 2543 2
12 235 2596 1
12 235 2670 1
12 235 2710 1
12 279 1732 1
12 279 2016 1
12 279 2407 1
12 279 2577 1
12 279 2582 3
12 279 2586 4
12 279 2591 1
12 279 2712 1
12 337 1759 1
12 337 1874 1
12 337 1895 1
12 337 1898 1
12 337 1987 1
12 337 2036 1
12 337 2046 1
12 337 2111 1
12 337 2265 1
12 337 2347 1
12 337 2355 1
12 337 2404 1
12 337 2421 1
12 337 2424 1
12 337 2427 1
12 337 2478 2
12 337 2494 1
12 337 2497 1
12 337 2585 1
12 337 2592 1
12 337 2710 1
12 349 2213 1
12 361 2167 1
12 361 2170 1
12 369 2421 1
12 369 2503 1
12 369 2505 1
12 369 2593 1
12 369 2662 1
12 369 2684 1
12 369 2714 1
13 73 1762 1
13 86 1751 1
13 86 1948 1
13 86 1961 1
13 95 1759 1
13 95 1937 1
13 149 1897 1
13 164 1737 1
13 164 1750 1
13 164 1899 1
13 164 1939 1
13 170 1745 1
13 170 1940 1
13 177 1742 1
13 177 1942 1
13 210 1737 1
13 210 1741 2
13 210 1744 1
13 210 1937 1
13 231 1908 1
13 243 1949 1
13 253 1761 1
13 258 1681 2
13 258 1901 4
13 258 1906 1
13 258 1943 1
13 258 1960 1
13 258 1966 1
13 258 1969 2
13 258 1975 1
13 258 1981 2
13 325 1871 1
13 325 1900 2
13 329 1732 1
13 329 1734 1
13 329 1907 1
13 330 1927 1
13 348 1978 1
14 25 1759 1
14 25 1889 1
14 29 1895 1
14 37 2301 1
14 48 2235 1
14 48 2240 3
14 48 2244 1
14 49 2287 2
14 50 2326 1
14 50 2551 1
14 50 2553 1
14 50 2555 1
14 50 2559 2
14 51 2321 1
14 51 2527 3
14 51 2536 1
14 55 2236 1
14 72 2219 2
14 85 1946 1
14 85 1988 1
14 85 2167 1
14 85 2170 2
14 85 2181 2
14 85 2186 1
14 85 2191 3
14 85 2196 2
14 85 2205 1
14 85 2261 1
14 85 2277 1
14 85 2288 1
14 85 2312 1
14 85 2435 1
14 89 2274 2
14 89 2277 2
14 89 2281 1
14 93 2221 1
14 105 2543 4
14 105 2554 2
14 105 2558 1
14 105 2588 1
14 106 2365 1
14 113 2200 1
14 113 2202 2
14 133 2233 1
14 133 2235 3
14 133 2240 1
14 133 2244 1
14 133 2251 1
14 133 2255 1
14 133 2260 1
14 137 1894 2
14 137 1941 1
14 137 1943 1
14 137 2621 1
14 137 2714 2
14 144 1962 2
14 144 1979 1
14 144 2215 1
14 144 2221 1
14 144 2254 1
14 144 2281 1
14 144 2284 1
14 154 1906 1
14 154 2138 1
14 154 2332 1
14 154 2427 1
14 154 2485 1
14 154 2514 1
14 154 2522 2
14 154 2623 1
14 154 2625 1
14 154 2627 4
14 154 2632 8
14 154 2648 15
14 154 2664 4
14 154 2670 3
14 154 2676 1
14 157 2310 1
14 183 2307 1
14 195 2287 1
14 202 2275 1
14 203 2316 1
14 203 2322 1
14 203 2547 1
14 203 2552 2
14 203 2555 2
14 203 2559 3
14 203 2564 1
14 203 2570 1
14 203 2585 1
14 203 2592 1
14 203 2605 1
14 203 2617 1
14 203 2709 1
14 203 2715 1
14 213 2526 3
14 229 2173 1
14 230 2318 1
14 230 2320 1
14 230 2322 1
14 230 2327 1
14 230 2585 4
14 239 2431 1
14 244 2711 2
14 265 2185 1
14 265 2203 1
14 265 2255 1
14 265 2264 1
14 265 2536 1
14 278 1945 1
14 311 2180 8
14 311 2192 11
14 311 2320 1
14 311 2525 2
14 311 2528 2
14 311 2592 3
14 311 2716 1
14 311 2718 1
14 332 2204 1
14 332 2206 3
14 332 2210 1
14 332 2220 2
14 332 2224 4
14 332 2232 2
14 332 2239 3
14 332 2273 1
14 332 2286 2
14 340 2292 1
14 360 2212 1
14 368 2236 1
15 17 2212 1
15 30 1662 2
15 30 1714 3
15 30 1721 3
15 30 1736 1
15 30 1995 1
15 30 2098 1
15 30 2145 1
15 30 2400 1
15 30 2410 1
15 30 2418 3
15 30 2423 1
15 30 2453 1
15 30 2459 1
15 30 2480 1
15 30 2497 2
15 30 2500 3
15 30 2506 1
15 30 2513 1
15 30 2684 1
15 46 2175 1
15 47 1752 2
15 47 1756 1
15 47 2091 1
15 47 2440 1
15 47 2457 1
15 47 2495 1
15 47 2499 4
15 47 2511 1
15 47 2517 1
15 47 2632 1
15 47 2652 1
15 48 2207 1
15 59 2230 1
15 59 2262 1
15 60 1659 1
15 60 1672 2
15 60 1687 1
15 60 1693 1
15 60 1696 1
15 60 1699 1
15 60 1748 1
15 60 1752 1
15 60 1756 1
15 60 1758 2
15 60 1860 1
15 60 1880 1
15 60 1891 2
15 60 1894 1
15 60 1899 2
15 60 1929 2
15 60 1992 2
15 60 2010 1
15 60 2012 13
15 60 2026 2
15 60 2037 6
15 60 2046 3
15 60 2052 2
15 60 2055 4
15 60 2077 1
15 60 2083 1
15 60 2086 1
15 60 2089 2
15 60 2092 1
15 60 2095 2
15 60 2098 1
15 60 2103 1
15 60 2106 1
15 60 2115 1
15 60 2124 1
15 60 2126 6
15 60 2137 2
15 60 2325 1
15 60 2330 1
15 60 2334 3
15 60 2338 3
15 60 2343 1
15 60 2345 1
15 60 2347 2
15 60 2352 2
15 60 2356 2
15 60 2398 1
15 60 2400 25
15 60 2426 2
15 60 2431 1
15 60 2441 1
15 60 2443 1
15 60 2460 1
15 60 2528 2
15 60 2557 1
15 60 2563 4
15 60 2569 2
15 60 2575 10
15 60 2586 1
15 60 2589 3
15 60 2593 2
15 60 2596 1
15 60 2600 2
15 60 2603 4
15 60 2611 1
15 60 2617 1
15 60 2623 1
15 60 2626 2
15 60 2630 1
15 60 2634 9
15 60 2670 1
15 60 2675 2
15 60 2678 2
15 60 2693 1
15 60 2699 1
15 60 2711 1
15 73 1760 1
15 91 1675 1
15 91 1678 1
15 91 1742 1
15 91 1896 1
15 91 2170 1
15 91 2173 1
15 91 2514 1
15 119 1700 1
15 119 1702 11
15 119 1753 1
15 119 1946 2
15 119 2020 9
15 119 2033 1
15 119 2048 1
15 119 2065 1
15 119 2092 1
15 119 2119 1
15 119 2125 1
15 119 2146 1
15 119 2157 1
15 119 2209 1
15 119 2217 2
15 119 2296 1
15 119 2392 1
15 119 2440 1
15 119 2442 2
15 119 2453 1
15 119 2630 1
15 119 2645 1
15 119 2649 1
15 119 2657 2
15 119 2705 1
15 136 1949 2
15 136 1960 5
15 136 1966 1
15 136 1974 1
15 136 1978 1
15 136 2169 2
15 136 2175 10
15 136 2186 3
15 136 2190 13
15 136 2205 7
15 136 2214 3
15 136 2225 3
15 136 2234 2
15 136 2237 1
15 136 2244 1
15 136 2248 1
15 136 2253 3
15 155 1750 1
15 155 1977 1
15 155 2441 1
15 155 2443 1
15 155 2445 1
15 155 2447 1
15 155 2449 2
15 155 2454 1
15 155 2526 2
15 155 2691 1
15 155 2707 3
15 155 2713 1
15 155 2715 2
15 159 2204 1
15 160 2199 4
15 161 1969 1
15 161 1983 1
15 161 2173 2
15 161 2176 1
15 161 2226 1
15 161 2234 1
15 161 2237 1
15 164 1860 1
15 164 1893 1
15 170 1863 3
15 170 1867 5
15 170 1874 1
15 170 1893 1
15 173 1765 1
15 173 1895 1
15 178 1787 1
15 178 1853 1
15 196 1762 1
15 196 1990 1
15 196 2371 1
15 196 2652 2
15 196 2716 1
15 206 1750 1
15 206 1754 1
15 206 1990 1
15 206 2298 1
15 206 2456 1
15 206 2651 1
15 210 1894 1
15 214 1948 1
15 214 2165 1
15 214 2170 1
15 214 2195 1
15 214 2261 1
15 224 2099 1
15 224 2175 1
15 224 2371 1
15 224 2428 1
15 224 2517 1
15 224 2531 1
15 224 2556 1
15 224 2561 2
15 225 1688 1
15 225 1739 1
15 225 1743 1
15 225 2043 2
15 225 2079 1
15 225 2097 1
15 225 2099 1
15 225 2111 1
15 225 2114 1
15 225 2627 1
15 225 2629 1
15 225 2633 1
15 225 2640 1
15 225 2669 1
15 225 2671 3
15 225 2679 1
15 225 2689 1
15 225 2693 1
15 225 2706 4
15 225 2716 2
15 237 1673 1
15 237 1679 1
15 237 2154 1
15 237 2437 1
15 237 2599 1
15 237 2613 1
15 237 2647 1
15 237 2693 1
15 249 1896 1
15 249 2153 1
15 249 2157 1
15 249 2266 1
15 260 2301 1
15 297 1750 1
15 297 1943 1
15 297 1984 1
15 297 1986 1
15 297 2292 1
15 297 2457 1
15 297 2508 1
15 297 2518 1
15 297 2520 1
15 297 2560 1
15 325 1868 1
15 325 1870 1
15 325 1893 1
15 330 1760 1
15 343 1750 1
15 343 1991 1
15 343 2152 1
15 343 2371 1
15 343 2440 1
15 343 2443 2
15 343 2449 3
15 343 2458 1
15 343 2499 1
15 343 2502 1
15 343 2519 3
15 343 2706 1
15 343 2708 1
15 349 1675 1
15 349 1745 1
15 349 1944 1
15 349 1980 1
15 349 2156 1
15 349 2214 1
15 349 2260 1
15 349 2297 1
15 349 2455 1
15 349 2521 2
15 349 2706 2
15 349 2710 1
15 353 1993 1
15 353 2152 1
15 353 2157 1
15 353 2438 1
15 353 2447 8
15 353 2501 1
15 353 2505 1
15 353 2514 1
15 353 2516 1
15 353 2692 1
15 353 2710 1
15 361 2181 1
16 19 1905 2
16 19 1910 1
16 19 1960 1
16 19 2130 1
16 19 2132 3
16 19 2136 3
16 19 2148 2
16 19 2164 1
16 19 2168 2
16 19 2214 1
16 19 2235 1
16 19 2237 1
16 19 2479 1
16 19 2656 1
16 19 2713 1
16 30 2196 1
16 74 2690 1
16 80 1920 1
16 111 1649 1
16 111 1666 1
16 111 1671 2
16 111 1946 1
16 111 2115 1
16 111 2707 1
16 129 1929 1
16 152 1900 1
16 152 2106 1
16 152 2235 1
16 152 2463 1
16 164 1930 1
16 186 2164 3
16 186 2169 1
16 186 2190 1
16 188 1635 1
16 188 1677 1
16 188 2030 1
16 188 2640 1
16 193 1659 1
16 193 2336 1
16 193 2339 5
16 229 1649 1
16 229 1897 1
16 229 2104 1
16 229 2107 1
16 229 2238 1
16 229 2241 1
16 229 2462 1
16 229 2482 1
16 229 2535 2
16 231 1933 1
16 247 1672 1
16 247 2092 1
16 247 2337 1
16 247 2339 1
16 247 2472 1
16 293 2090 1
16 293 2092 1
16 293 2107 1
16 293 2482 1
16 293 2535 1
16 297 2187 1
16 301 1614 1
16 301 1655 1
16 301 1674 1
16 301 1744 1
16 301 1747 2
16 301 1947 1
16 301 1966 3
16 301 1974 1
16 301 1982 1
16 301 1985 10
16 301 1997 2
16 301 2001 2
16 301 2005 1
16 301 2008 1
16 301 2025 1
16 301 2031 1
16 301 2043 1
16 301 2050 1
16 301 2074 2
16 301 2087 2
16 301 2093 1
16 301 2098 1
16 301 2359 1
16 301 2361 1
16 301 2364 1
16 301 2374 1
16 301 2377 2
16 301 2380 1
16 301 2384 3
16 301 2388 1
16 301 2391 2
16 301 2394 1
16 301 2397 1
16 301 2405 2
16 301 2408 5
16 301 2421 1
16 301 2423 3
16 301 2428 2
16 301 2438 2
16 301 2443 1
16 301 2448 2
16 301 2454 1
16 301 2473 1
16 301 2540 2
16 301 2544 1
16 301 2552 3
16 301 2557 4
16 301 2567 1
16 301 2571 3
16 301 2580 2
16 301 2583 3
16 301 2590 1
16 301 2592 1
16 301 2604 1
16 301 2606 6
16 301 2614 1
16 301 2647 1
16 301 2675 1
16 301 2682 2
16 333 1677 1
16 333 1681 4
16 333 1997 1
16 333 2115 1
16 333 2374 1
16 333 2536 1
16 333 2622 1
16 333 2632 2
16 333 2638 1
16 333 2663 1
16 333 2711 2
16 333 2715 3
16 338 1901 1
16 338 1906 1
16 338 1946 1
16 338 1958 1
16 338 1997 1
16 338 2115 1
16 338 2122 1
16 338 2124 3
16 338 2135 2
16 338 2141 1
16 338 2143 1
16 338 2146 5
16 338 2335 2
16 338 2341 1
16 338 2343 1
16 338 2345 1
16 347 1715 3
16 347 1724 1
16 347 1732 1
16 347 1738 1
16 347 1897 1
16 347 1998 1
16 347 2006 1
16 347 2012 1
16 347 2090 1
16 347 2106 2
16 347 2116 1
16 347 2235 1
16 347 2242 1
16 347 2335 2
16 347 2339 1
16 347 2346 1
16 347 2543 1
16 347 2614 1
16 347 2617 1
16 347 2658 1
16 347 2702 1
17 26 1758 1
17 41 1954 1
17 41 1956 1
17 41 1974 1
17 42 1766 1
17 49 2216 1
17 53 1902 1
17 55 1938 1
17 55 2260 3
17 57 1992 2
17 57 2394 1
17 57 2400 1
17 58 1741 1
17 58 2194 1
17 58 2326 1
17 58 2360 1
17 58 2381 10
17 58 2392 3
17 58 2397 2
17 58 2430 1
17 58 2433 1
17 58 2436 1
17 58 2438 2
17 58 2442 1
17 58 2591 2
17 58 2625 1
17 58 2638 1
17 58 2642 2
17 58 2646 1
17 58 2649 1
17 58 2711 1
17 75 1989 1
17 75 2020 1
17 75 2022 1
17 75 2029 2
17 75 2043 1
17 75 2066 1
17 75 2070 1
17 75 2097 1
17 75 2119 1
17 75 2272 2
17 75 2275 1
17 75 2277 1
17 75 2284 1
17 75 2288 1
17 75 2298 1
17 75 2312 2
17 75 2320 1
17 75 2322 1
17 75 2324 1
17 75 2327 1
17 75 2333 1
17 75 2452 1
17 75 2602 3
17 75 2625 1
17 75 2633 2
17 75 2681 1
17 75 2708 5
17 82 1945 2
17 82 1948 1
17 82 1952 1
17 82 1954 1
17 82 1957 1
17 82 1961 1
17 82 1963 3
17 82 1967 1
17 82 1969 4
17 82 1976 1
17 82 1981 1
17 82 2260 1
17 82 2264 3
17 82 2268 3
17 82 2276 2
17 82 2280 1
17 96 2388 1
17 96 2407 1
17 96 2449 1
17 96 2592 1
17 107 2448 1
17 121 2235 1
17 121 2267 1
17 127 2208 1
17 127 2666 1
17 134 1935 1
17 134 1988 1
17 134 2319 1
17 134 2358 4
17 134 2393 1
17 134 2396 1
17 134 2431 1
17 137 2278 1
17 138 1991 1
17 145 1755 2
17 145 1986 1
17 145 1991 1
17 145 2215 1
17 145 2219 1
17 145 2342 1
17 145 2345 1
17 145 2347 1
17 145 2368 1
17 145 2372 1
17 145 2410 1
17 145 2592 1
17 150 2255 1
17 160 2215 1
17 166 2256 1
17 166 2268 3
17 166 2274 2
17 166 2302 1
17 168 2391 3
17 168 2409 1
17 175 1901 1
17 175 1903 1
17 175 2444 1
17 182 2316 1
17 182 2364 1
17 182 2433 3
17 254 2360 1
17 254 2390 1
17 254 2394 1
17 254 2399 1
17 254 2404 1
17 254 2409 1
17 254 2450 1
17 254 2452 1
17 254 2677 3
17 255 2256 1
17 255 2269 1
17 257 2365 1
17 257 2403 1
17 274 1900 1
17 283 1758 1
17 305 1718 1
17 305 1728 3
17 305 1735 1
17 305 1737 4
17 305 1742 1
17 305 1918 1
17 305 1987 1
17 305 1993 1
17 305 1996 1
17 305 2004 6
17 305 2011 6
17 305 2018 27
17 305 2047 6
17 305 2054 2
17 305 2057 2
17 305 2060 6
17 305 2068 1
17 305 2070 1
17 305 2072 3
17 305 2076 3
17 305 2080 8
17 305 2089 7
17 305 2097 1
17 305 2099 7
17 305 2108 6
17 305 2116 7
17 305 2124 1
17 305 2126 1
17 305 2128 2
17 305 2131 3
17 305 2137 1
17 305 2145 1
17 305 2148 4
17 305 2154 2
17 305 2159 1
17 305 2161 6
17 305 2168 3
17 305 2173 2
17 305 2176 2
17 305 2179 2
17 305 2188 2
17 305 2193 2
17 305 2198 1
17 305 2200 1
17 305 2202 1
17 305 2206 1
17 305 2316 1
17 305 2321 1
17 305 2323 1
17 305 2325 3
17 305 2329 2
17 305 2334 4
17 305 2339 1
17 305 2361 1
17 305 2390 1
17 305 2403 1
17 305 2446 1
17 305 2580 1
17 305 2599 2
17 305 2602 1
17 305 2604 1
17 305 2621 3
17 305 2625 4
17 305 2639 1
17 305 2646 1
17 305 2648 6
17 305 2656 1
17 305 2660 2
17 305 2664 1
17 305 2683 3
17 305 2687 1
17 305 2690 1
17 305 2695 9
17 305 2705 3
17 305 2709 1
17 305 2711 3
17 305 2715 1
17 305 2717 2
17 315 2358 1
17 315 2382 2
17 315 2405 3
17 315 2410 1
17 315 2439 1
17 315 2441 1
17 315 2593 1
17 315 2596 1
17 319 1975 1
17 323 1943 1
17 327 1930 1
17 327 2048 1
17 327 2104 1
17 327 2106 1
17 327 2365 1
17 327 2434 5
17 327 2667 1
17 342 1903 1
17 345 2296 1
17 351 1959 1
17 364 2215 1
17 364 2370 1
17 364 2432 2
17 364 2455 1
17 364 2462 4
17 364 2467 1
17 364 2472 5
17 364 2478 1
17 364 2483 3
17 364 2487 1
17 364 2491 1
17 364 2494 2
17 364 2499 1
17 364 2503 1
17 364 2506 2
17 364 2509 2
17 364 2537 1
17 364 2556 1
17 364 2565 11
17 364 2577 5
17 364 2584 2
17 364 2592 1
18 27 1773 1
18 27 1775 1
18 27 1879 1
18 27 1881 1
18 27 1884 1
18 27 1887 2
18 27 1918 1
18 27 2122 2
18 27 2267 1
18 27 2629 1
18 27 2717 1
18 46 1721 3
18 46 1726 3
18 46 1733 1
18 46 2138 1
18 52 2348 1
18 63 2467 1
18 78 2178 1
18 87 2454 1
18 87 2466 3
18 130 2022 2
18 130 2027 1
18 130 2029 3
18 143 2183 1
18 171 1660 1
18 171 2125 1
18 190 2484 1
18 201 2026 1
18 208 2182 1
18 221 2181 1
18 232 2209 1
18 236 1658 1
18 236 2508 1
18 238 2144 1
18 238 2220 1
18 238 2225 1
18 248 1713 2
18 248 1721 1
18 248 1724 1
18 248 1727 1
18 248 1730 1
18 248 1733 4
18 248 1739 1
18 248 1741 2
18 248 1898 1
18 248 1956 1
18 248 2227 1
18 248 2251 2
18 248 2318 1
18 248 2386 1
18 248 2704 1
18 272 2205 1
18 272 2214 1
18 280 1841 1
18 280 1896 2
18 280 1900 1
18 280 2137 1
18 280 2456 1
18 280 2496 1
18 284 1896 1
18 284 2173 1
18 290 2138 1
18 290 2198 1
18 290 2204 3
18 290 2210 1
18 290 2223 1
18 290 2225 1
18 290 2230 2
18 290 2239 1
18 290 2242 2
18 290 2246 1
18 290 2444 2
18 290 2449 1
18 290 2452 1
18 290 2455 2
18 290 2458 1
18 290 2630 1
18 294 2138 3
18 294 2143 1
18 300 2196 1
18 300 2203 2
18 300 2212 2
18 300 2237 1
18 300 2253 1
18 300 2277 2
18 300 2280 1
18 300 2282 8
18 300 2292 13
18 300 2307 1
18 300 2309 2
18 300 2335 5
18 300 2341 1
18 300 2358 1
18 300 2444 1
18 300 2447 1
18 300 2457 1
18 300 2510 1
18 300 2578 1
18 300 2677 1
18 300 2690 1
18 300 2704 1
18 300 2707 1
18 300 2715 1
18 314 1961 1
18 314 1965 2
18 314 1983 1
18 314 1985 3
18 314 1991 2
18 314 2138 1
18 314 2140 1
18 314 2220 1
18 314 2231 1
18 314 2588 3
18 314 2604 1
18 326 1754 1
18 365 2447 1
18 365 2470 2
18 365 2474 1
18 365 2477 3
18 365 2481 1
18 365 2483 1
18 365 2485 1
18 367 2453 2
18 367 2464 3
18 367 2468 1
19 21 2231 2
19 30 2189 2
19 30 2223 1
19 47 2194 1
19 60 2169 1
19 60 2174 1
19 60 2176 2
19 60 2193 1
19 74 1662 1
19 74 1672 1
19 74 1712 1
19 74 1945 1
19 74 2050 1
19 74 2085 1
19 74 2348 1
19 74 2390 1
19 74 2418 1
19 74 2443 1
19 74 2474 1
19 74 2573 1
19 74 2605 1
19 74 2612 1
19 74 2632 1
19 74 2664 1
19 111 1729 1
19 111 1743 1
19 111 1898 1
19 111 2003 1
19 111 2096 1
19 111 2105 2
19 111 2116 1
19 111 2248 1
19 111 2656 1
19 116 1894 1
19 149 1925 1
19 152 1633 1
19 152 1733 1
19 152 1894 1
19 152 1899 2
19 152 1904 2
19 152 1914 2
19 152 2099 5
19 152 2106 2
19 152 2233 1
19 152 2457 1
19 152 2461 1
19 152 2620 1
19 152 2711 3
19 186 2165 1
19 186 2169 1
19 188 1671 1
19 188 1945 1
19 188 2254 1
19 188 2336 1
19 188 2339 1
19 188 2341 2
19 188 2462 1
19 188 2644 1
19 188 2711 1
19 193 1713 1
19 193 1746 1
19 193 1748 1
19 193 1750 1
19 193 1761 1
19 193 1840 1
19 193 1871 1
19 193 1875 2
19 193 1878 1
19 193 1949 1
19 193 1955 1
19 193 1977 2
19 193 1980 2
19 193 1988 1
19 193 2002 3
19 193 2011 3
19 193 2198 1
19 193 2287 2
19 193 2296 1
19 193 2299 1
19 193 2305 3
19 193 2348 1
19 193 2354 1
19 193 2356 1
19 193 2388 3
19 193 2399 2
19 193 2414 3
19 193 2431 1
19 193 2434 1
19 193 2436 1
19 193 2438 2
19 193 2445 4
19 193 2452 1
19 193 2460 1
19 193 2467 1
19 193 2537 1
19 193 2546 1
19 193 2548 1
19 193 2563 1
19 193 2572 8
19 193 2596 1
19 193 2601 4
19 193 2606 3
19 193 2640 1
19 193 2661 2
19 193 2668 1
19 193 2672 1
19 194 1919 2
19 194 1930 1
19 204 2209 1
19 204 2212 1
19 204 2214 1
19 207 2180 1
19 207 2194 1
19 229 1626 1
19 229 1900 1
19 229 1966 1
19 229 1981 2
19 229 1984 1
19 229 1987 1
19 229 1989 1
19 229 1992 3
19 229 1996 1
19 229 2000 3
19 229 2004 4
19 229 2011 1
19 229 2014 2
19 229 2020 1
19 229 2022 1
19 229 2024 1
19 229 2029 1
19 229 2035 2
19 229 2038 4
19 229 2045 6
19 229 2052 1
19 229 2059 2
19 229 2064 1
19 229 2235 5
19 229 2348 1
19 229 2372 1
19 229 2391 1
19 229 2398 2
19 229 2406 1
19 229 2410 2
19 229 2416 4
19 229 2421 1
19 229 2423 2
19 229 2426 1
19 229 2428 2
19 229 2435 1
19 229 2437 2
19 229 2440 1
19 229 2442 1
19 229 2446 6
19 229 2453 3
19 229 2460 1
19 229 2489 1
19 229 2494 3
19 229 2536 1
19 229 2539 2
19 229 2555 1
19 229 2561 1
19 229 2564 1
19 229 2568 2
19 229 2571 3
19 229 2575 3
19 229 2579 1
19 229 2584 1
19 229 2589 1
19 229 2596 6
19 229 2608 1
19 229 2610 2
19 229 2615 3
19 229 2621 3
19 229 2634 1
19 229 2673 1
19 231 1903 1
19 232 2159 1
19 238 2157 1
19 238 2159 1
19 247 1616 2
19 247 1621 1
19 247 1626 1
19 247 1741 1
19 247 1964 1
19 247 2456 1
19 249 2199 1
19 270 2190 1
19 270 2194 1
19 271 2126 1
19 293 1616 1
19 293 1621 1
19 293 1666 1
19 293 1670 1
19 293 1960 1
19 293 2060 1
19 293 2101 1
19 293 2107 1
19 293 2416 1
19 293 2591 1
19 297 2194 1
19 300 2157 1
19 301 1999 1
19 301 2474 3
19 301 2639 1
19 301 2643 1
19 333 1674 3
19 333 1913 1
19 333 1938 1
19 333 1996 1
19 333 2098 1
19 333 2456 1
19 333 2619 1
19 333 2621 1
19 333 2628 1
19 333 2666 1
19 333 2713 1
19 338 1733 1
19 338 1748 1
19 338 1949 1
19 338 2130 1
19 338 2132 1
19 338 2134 1
19 338 2137 4
19 338 2143 2
19 338 2146 1
19 338 2148 2
19 338 2158 1
19 338 2165 1
19 338 2200 1
19 338 2202 1
19 338 2233 2
19 338 2248 1
19 338 2253 2
19 338 2259 2
19 338 2278 1
19 338 2284 2
19 338 2287 1
19 338 2297 3
19 338 2302 1
19 338 2316 1
19 338 2319 1
19 338 2623 1
19 338 2669 2
19 347 1681 1
19 347 1717 3
19 347 1723 1
19 347 1743 1
19 347 1960 1
19 347 2004 1
19 347 2102 1
19 347 2108 1
19 347 2236 3
19 347 2243 1
19 347 2246 1
19 347 2253 1
19 347 2335 2
19 347 2340 3
19 347 2348 1
19 347 2368 1
19 347 2443 1
19 347 2620 1
19 347 2698 1
19 347 2707 1
19 347 2712 3
19 352 2156 1
20 115 2549 1
20 115 2638 1
20 115 2656 1
20 115 2660 1
20 115 2682 1
20 115 2685 1
20 115 2718 1
20 148 2553 1
20 148 2556 2
20 148 2582 1
20 174 2315 1
20 174 2322 1
20 176 2555 1
20 176 2700 1
20 176 2716 1
20 250 2412 1
20 250 2555 1
20 267 2534 1
20 336 2712 1
20 336 2715 1
20 339 2313 1
20 339 2552 1
20 339 2580 1
20 339 2639 1
20 339 2650 1
20 339 2667 23
20 339 2691 6
20 339 2698 6
20 339 2706 2
20 339 2709 1
21 24 1906 2
21 24 1938 3
21 24 1969 1
21 24 2096 1
21 24 2122 1
21 24 2127 2
21 24 2131 2
21 24 2138 3
21 24 2145 1
21 24 2362 2
21 24 2369 1
21 24 2496 1
21 24 2499 1
21 24 2502 1
21 24 2505 1
21 24 2508 1
21 24 2510 4
21 24 2518 4
21 24 2524 1
21 24 2526 3
21 24 2532 4
21 24 2537 1
21 24 2540 1
21 24 2542 11
21 24 2554 2
21 24 2558 3
21 24 2562 3
21 24 2569 2
21 24 2573 6
21 24 2679 3
21 24 2689 1
21 24 2691 2
21 24 2698 2
21 24 2702 1
21 74 1929 3
21 77 1930 2
21 77 2216 1
21 80 1900 1
21 80 2119 1
21 80 2338 2
21 80 2380 1
21 80 2537 1
21 80 2646 1
21 83 1900 1
21 83 1954 1
21 83 1970 3
21 83 2096 2
21 83 2120 1
21 83 2245 1
21 83 2247 1
21 83 2268 1
21 83 2326 1
21 92 2185 1
21 92 2204 1
21 134 1893 1
21 143 1940 1
21 143 1978 2
21 143 2028 1
21 143 2044 1
21 143 2049 1
21 143 2348 1
21 143 2413 2
21 143 2572 1
21 143 2647 1
21 143 2665 2
21 143 2668 1
21 143 2670 1
21 143 2672 1
21 143 2689 1
21 143 2709 2
21 149 1710 1
21 149 1732 3
21 149 1741 1
21 149 1744 3
21 149 1749 1
21 149 1752 1
21 149 1755 1
21 149 1758 1
21 149 1760 1
21 149 1814 1
21 149 1894 2
21 149 1897 1
21 149 1940 1
21 149 1943 1
21 149 1947 2
21 149 1954 1
21 149 1956 2
21 149 2050 1
21 149 2054 2
21 149 2060 1
21 149 2063 4
21 149 2068 3
21 149 2083 1
21 149 2091 2
21 149 2104 1
21 149 2243 1
21 149 2299 1
21 149 2364 2
21 149 2368 2
21 149 2385 2
21 149 2404 1
21 149 2415 8
21 149 2424 1
21 149 2431 1
21 149 2433 2
21 149 2438 1
21 149 2440 5
21 149 2446 2
21 149 2449 1
21 149 2451 2
21 149 2456 1
21 149 2462 2
21 149 2473 2
21 149 2491 1
21 149 2494 2
21 149 2539 1
21 149 2542 2
21 149 2559 1
21 149 2562 1
21 149 2564 1
21 149 2568 1
21 149 2570 1
21 149 2573 1
21 149 2603 8
21 149 2621 1
21 149 2624 1
21 149 2628 5
21 149 2634 2
21 149 2648 1
21 149 2651 1
21 149 2661 1
21 149 2667 1
21 149 2676 1
21 149 2690 1
21 149 2699 4
21 149 2710 6
21 177 1897 1
21 180 2124 1
21 186 1924 1
21 186 2252 1
21 186 2254 3
21 186 2266 1
21 186 2283 4
21 186 2288 1
21 186 2307 1
21 186 2345 1
21 186 2497 1
21 186 2499 1
21 186 2504 1
21 186 2535 1
21 186 2714 2
21 191 1899 1
21 191 1904 1
21 191 1942 2
21 191 1954 1
21 191 2003 1
21 191 2079 2
21 191 2095 2
21 191 2336 1
21 191 2346 3
21 191 2352 1
21 191 2358 1
21 191 2364 2
21 191 2368 1
21 191 2477 1
21 191 2483 1
21 191 2553 1
21 191 2557 1
21 191 2567 1
21 191 2593 1
21 191 2598 2
21 191 2649 1
21 191 2654 1
21 191 2665 1
21 191 2669 1
21 207 2227 1
21 210 1897 1
21 247 1925 1
21 247 2207 1
21 266 2119 1
21 266 2258 1
21 266 2283 1
21 266 2339 1
21 277 1730 1
21 277 1904 2
21 277 1998 1
21 277 2115 1
21 277 2234 1
21 277 2239 1
21 277 2257 1
21 277 2299 2
21 277 2305 2
21 277 2328 1
21 277 2332 1
21 277 2338 2
21 277 2454 1
21 277 2463 1
21 277 2491 1
21 277 2493 2
21 277 2507 1
21 277 2514 3
21 277 2524 3
21 277 2535 1
21 277 2537 2
21 277 2646 1
21 277 2667 1
21 277 2683 1
21 288 1710 1
21 288 1901 2
21 288 1904 2
21 288 1913 1
21 288 1930 1
21 288 1938 4
21 288 2092 1
21 288 2112 1
21 288 2120 1
21 288 2122 1
21 288 2124 3
21 288 2139 1
21 288 2141 1
21 288 2145 2
21 288 2155 2
21 288 2160 1
21 288 2183 1
21 288 2185 1
21 288 2206 1
21 288 2218 2
21 288 2239 1
21 288 2244 2
21 288 2247 1
21 288 2249 3
21 288 2255 1
21 288 2257 1
21 288 2259 1
21 288 2263 4
21 288 2268 5
21 288 2275 5
21 288 2287 1
21 288 2291 2
21 288 2294 1
21 288 2298 1
21 288 2300 2
21 288 2306 3
21 288 2312 1
21 288 2319 1
21 288 2322 1
21 288 2330 1
21 288 2334 2
21 288 2337 2
21 288 2345 3
21 288 2476 1
21 288 2662 1
21 302 1946 1
21 302 2243 1
21 302 2311 1
21 302 2330 1
21 302 2339 1
21 305 1894 1
21 309 2535 2
21 316 1699 1
21 316 1954 1
21 316 2008 2
21 316 2027 3
21 316 2052 1
21 316 2095 2
21 316 2243 1
21 316 2366 1
21 316 2368 3
21 316 2372 1
21 316 2509 1
21 316 2581 2
21 316 2608 2
21 316 2611 4
21 316 2624 1
21 316 2627 4
21 316 2652 1
21 316 2660 1
21 316 2676 1
21 316 2679 5
21 316 2685 1
21 316 2693 1
21 322 1929 3
21 322 1941 2
21 322 2008 2
21 322 2013 1
21 322 2017 2
21 322 2040 1
21 322 2043 2
21 322 2098 1
21 322 2100 1
21 322 2103 3
21 322 2246 2
21 322 2258 1
21 322 2317 2
21 322 2535 1
21 322 2540 1
21 322 2591 3
21 322 2599 1
21 322 2654 1
21 322 2669 2
21 322 2672 3
21 322 2676 1
21 322 2690 1
21 322 2714 1
21 328 1711 2
21 328 1736 1
21 328 1747 1
21 328 1753 2
21 328 1756 1
21 328 1843 2
21 328 1856 3
21 328 1865 1
21 328 1867 2
21 328 1895 1
21 328 1955 1
21 328 1972 1
21 328 1978 2
21 328 1982 1
21 328 1986 2
21 328 1989 4
21 328 1996 1
21 328 2033 1
21 328 2048 3
21 328 2080 1
21 328 2083 3
21 328 2104 1
21 328 2125 1
21 328 2138 1
21 328 2266 8
21 328 2275 7
21 328 2284 1
21 328 2291 2
21 328 2294 5
21 328 2302 3
21 328 2309 1
21 328 2316 6
21 328 2323 3
21 328 2329 1
21 328 2331 6
21 328 2338 2
21 328 2347 1
21 328 2351 1
21 328 2360 1
21 328 2362 2
21 328 2366 1
21 328 2368 4
21 328 2383 4
21 328 2391 5
21 328 2400 1
21 328 2406 1
21 328 2408 1
21 328 2419 5
21 328 2427 1
21 328 2429 1
21 328 2434 2
21 328 2441 3
21 328 2445 10
21 328 2463 2
21 328 2467 1
21 328 2471 1
21 328 2474 2
21 328 2496 1
21 328 2552 1
21 328 2560 1
21 328 2562 2
21 328 2574 8
21 328 2583 1
21 328 2585 1
21 328 2639 8
21 328 2661 1
21 328 2663 3
21 328 2669 2
21 328 2683 2
21 328 2691 1
21 328 2693 2
21 328 2696 2
21 328 2702 1
21 328 2709 6
21 333 2200 1
21 333 2215 1
21 334 1871 1
21 334 1899 1
21 334 1901 1
21 334 1958 2
21 334 1963 1
21 334 1973 1
21 334 2247 1
21 334 2257 2
21 334 2320 3
21 334 2324 3
21 334 2359 1
21 334 2494 1
21 334 2590 1
21 334 2607 1
21 334 2649 1
21 334 2714 1
21 338 2218 1
21 347 1909 1
21 357 1919 1
21 357 1969 1
21 357 2090 1
21 357 2343 1
21 357 2346 5
21 357 2477 1
21 357 2483 1
21 357 2571 1
22 35 2297 3
22 35 2304 1
22 39 2477 1
22 39 2593 1
22 55 1895 2
22 55 2309 1
22 55 2594 1
22 57 1945 1
22 57 1947 2
22 57 1950 1
22 57 1955 1
22 57 1960 1
22 57 1963 1
22 57 1966 1
22 57 1968 3
22 57 1977 1
22 57 1982 1
22 57 2216 7
22 57 2228 2
22 57 2266 1
22 57 2272 1
22 57 2286 1
22 57 2294 1
22 57 2297 1
22 57 2299 2
22 57 2302 1
22 57 2310 4
22 76 2215 1
22 82 1741 1
22 82 1752 1
22 82 1906 1
22 82 1922 1
22 82 1986 1
22 82 1989 3
22 82 2014 1
22 82 2018 1
22 82 2025 5
22 82 2031 1
22 82 2033 1
22 82 2037 1
22 82 2047 8
22 82 2067 3
22 82 2320 2
22 82 2332 1
22 82 2598 7
22 82 2610 1
22 82 2613 3
22 82 2622 2
22 82 2628 1
22 82 2630 3
22 82 2636 1
22 82 2641 1
22 82 2650 4
22 82 2655 1
22 82 2664 1
22 82 2666 7
22 82 2674 13
22 82 2689 1
22 82 2694 2
22 82 2697 5
22 82 2704 1
22 82 2711 2
22 94 2295 1
22 124 2013 1
22 126 1751 1
22 126 2373 1
22 126 2449 1
22 147 1942 1
22 159 1896 1
22 166 1756 1
22 166 1760 1
22 166 1896 1
22 166 1898 1
22 166 2200 1
22 166 2362 1
22 166 2437 1
22 195 2290 1
22 195 2298 1
22 195 2307 1
22 199 2104 1
22 199 2434 1
22 199 2436 1
22 203 2283 1
22 255 1998 1
22 255 2010 1
22 275 1753 1
22 275 1994 1
22 275 2449 1
22 275 2451 1
22 276 1752 1
22 283 2361 1
22 283 2434 1
22 283 2437 1
22 283 2439 1
22 285 1951 1
22 298 1894 1
22 298 2361 1
22 298 2438 1
22 319 1938 1
22 345 2368 1
22 346 1895 1
22 351 1895 1
22 351 2429 1
22 351 2476 1
23 28 2249 1
23 30 2171 1
23 30 2173 1
23 36 2229 1
23 36 2260 1
23 37 1897 1
23 47 1969 1
23 47 2247 1
23 47 2249 3
23 47 2260 1
23 126 2433 1
23 136 2040 2
23 136 2043 2
23 136 2048 1
23 136 2050 1
23 136 2348 1
23 136 2355 2
23 136 2416 1
23 136 2490 1
23 136 2495 2
23 136 2589 1
23 146 1666 1
23 146 1751 1
23 146 1932 1
23 146 1962 2
23 146 2156 2
23 146 2159 1
23 146 2177 1
23 146 2413 1
23 146 2423 1
23 146 2487 4
23 146 2507 1
23 146 2522 1
23 146 2585 1
23 146 2623 1
23 146 2660 1
23 146 2663 1
23 146 2683 1
23 146 2707 2
23 146 2710 1
23 156 2271 1
23 156 2312 1
23 156 2670 2
23 161 1894 1
23 161 1896 1
23 161 2417 1
23 161 2519 2
23 161 2585 1
23 161 2588 2
23 161 2591 1
23 161 2638 1
23 161 2643 1
23 161 2688 1
23 161 2706 1
23 162 1671 1
23 162 2261 1
23 162 2415 1
23 162 2427 1
23 162 2434 1
23 162 2470 1
23 162 2483 1
23 162 2521 1
23 162 2685 3
23 162 2704 1
23 178 2260 2
23 191 2165 1
23 191 2170 1
23 204 2196 3
23 207 1958 1
23 214 1890 1
23 214 1896 2
23 214 1996 1
23 214 2001 1
23 214 2120 1
23 214 2134 1
23 214 2139 1
23 214 2285 1
23 214 2297 4
23 214 2302 1
23 214 2304 4
23 214 2309 2
23 214 2400 1
23 214 2405 1
23 214 2437 1
23 214 2528 1
23 214 2587 1
23 214 2594 2
23 214 2630 1
23 214 2633 1
23 223 1984 2
23 223 2035 3
23 223 2040 4
23 223 2047 3
23 223 2051 6
23 223 2129 1
23 223 2133 7
23 223 2155 1
23 223 2348 1
23 223 2405 2
23 223 2415 1
23 223 2418 1
23 223 2521 1
23 223 2559 1
23 223 2571 1
23 223 2586 1
23 223 2588 1
23 223 2693 1
23 223 2712 1
23 226 1938 1
23 226 1989 1
23 226 2038 1
23 226 2247 1
23 226 2408 1
23 226 2410 3
23 226 2652 1
23 226 2713 1
23 235 1722 1
23 235 1725 1
23 235 1750 1
23 235 1895 4
23 235 2059 1
23 235 2085 1
23 235 2156 3
23 235 2163 1
23 235 2167 1
23 235 2275 1
23 235 2356 1
23 235 2411 1
23 235 2413 2
23 235 2421 2
23 235 2430 3
23 235 2435 1
23 235 2437 2
23 235 2441 1
23 235 2499 2
23 235 2502 1
23 235 2508 9
23 235 2519 1
23 235 2522 2
23 235 2583 1
23 235 2586 1
23 235 2647 1
23 235 2661 1
23 237 2238 1
23 270 1967 1
23 279 1732 1
23 279 2145 1
23 279 2411 2
23 279 2416 1
23 279 2437 1
23 279 2498 1
23 279 2505 1
23 279 2521 1
23 279 2530 1
23 279 2534 1
23 279 2552 2
23 279 2556 1
23 279 2559 3
23 279 2563 1
23 279 2566 6
23 279 2596 1
23 279 2599 1
23 279 2636 1
23 279 2640 1
23 279 2653 2
23 279 2672 1
23 279 2682 3
23 279 2687 1
23 297 1973 1
23 317 2255 1
23 331 1946 1
23 331 1962 1
23 337 1669 1
23 337 1691 1
23 337 1697 4
23 337 1705 2
23 337 1708 1
23 337 1984 2
23 337 2250 1
23 337 2259 4
23 337 2312 3
23 337 2316 1
23 337 2320 1
23 337 2324 1
23 337 2329 3
23 337 2335 2
23 337 2340 1
23 337 2343 1
23 337 2347 1
23 337 2349 2
23 337 2354 1
23 337 2415 1
23 337 2419 1
23 337 2489 1
23 337 2576 1
23 337 2578 1
23 337 2583 4
23 337 2590 3
23 337 2680 1
23 369 2078 1
23 369 2113 1
23 369 2409 1
23 369 2587 1
23 369 2590 1
23 369 2609 1
23 369 2641 1
23 369 2644 1
23 369 2683 2
23 369 2692 1
23 369 2694 3
23 369 2698 3
23 369 2718 1
24 27 2174 1
24 30 2586 1
24 30 2590 1
24 30 2602 1
24 30 2643 1
24 73 2189 1
24 80 2247 2
24 80 2269 1
24 80 2347 1
24 80 2579 1
24 80 2581 2
24 80 2684 1
24 83 1893 2
24 83 1900 1
24 83 2009 1
24 83 2020 1
24 83 2301 1
24 83 2348 2
24 116 1902 1
24 129 2211 1
24 143 1937 1
24 143 1939 1
24 143 2032 1
24 143 2258 1
24 143 2323 1
24 143 2348 1
24 143 2354 1
24 143 2713 1
24 149 1732 1
24 149 1902 1
24 149 1932 1
24 149 1945 1
24 149 2057 1
24 149 2101 1
24 149 2246 1
24 149 2548 2
24 149 2560 1
24 149 2563 1
24 149 2689 1
24 149 2713 1
24 186 1893 1
24 186 1895 1
24 186 2247 1
24 186 2346 1
24 186 2348 1
24 186 2497 5
24 186 2510 1
24 186 2513 1
24 186 2515 1
24 186 2520 1
24 186 2528 1
24 186 2684 1
24 186 2706 1
24 191 1702 1
24 191 1895 1
24 191 1899 1
24 191 1982 1
24 191 2008 1
24 191 2010 1
24 191 2025 2
24 191 2098 1
24 191 2230 1
24 191 2239 1
24 191 2244 1
24 191 2256 1
24 191 2269 1
24 191 2294 1
24 191 2314 1
24 191 2317 1
24 191 2320 2
24 191 2376 1
24 191 2492 1
24 191 2496 1
24 191 2558 1
24 191 2701 1
24 237 2208 1
24 247 1908 1
24 261 1898 1
24 266 2258 1
24 266 2260 1
24 266 2290 1
24 266 2319 1
24 266 2339 2
24 277 2058 1
24 277 2089 1
24 277 2292 1
24 277 2307 2
24 277 2330 1
24 277 2349 1
24 277 2538 1
24 288 1856 1
24 288 1894 1
24 288 1938 2
24 288 1943 1
24 288 2122 1
24 288 2125 1
24 288 2130 1
24 288 2133 1
24 288 2141 2
24 288 2150 4
24 288 2155 1
24 288 2157 2
24 288 2160 2
24 288 2167 1
24 288 2170 1
24 288 2257 2
24 288 2345 1
24 293 1827 1
24 297 2227 1
24 302 1704 2
24 302 1983 1
24 302 2011 1
24 302 2020 1
24 302 2023 1
24 302 2028 1
24 302 2032 1
24 302 2250 5
24 302 2270 1
24 302 2292 1
24 302 2315 1
24 302 2320 2
24 302 2323 1
24 302 2327 1
24 302 2331 2
24 302 2334 2
24 302 2338 2
24 302 2342 1
24 302 2346 1
24 302 2359 2
24 302 2372 2
24 302 2377 1
24 302 2380 1
24 316 1754 2
24 316 1758 2
24 316 1763 1
24 316 1768 1
24 316 1793 2
24 316 1796 4
24 316 1801 1
24 316 1806 1
24 316 1814 1
24 316 1816 1
24 316 1819 1
24 316 1822 4
24 316 1827 1
24 316 1830 8
24 316 1839 1
24 316 1841 1
24 316 1843 5
24 316 1856 1
24 316 1863 1
24 316 1866 1
24 316 1901 1
24 316 1938 1
24 316 1948 1
24 316 2036 1
24 316 2049 1
24 316 2069 1
24 316 2073 2
24 316 2088 1
24 316 2327 1
24 316 2347 5
24 316 2354 1
24 316 2473 1
24 316 2490 4
24 316 2535 1
24 316 2538 1
24 316 2680 1
24 316 2691 2
24 316 2695 1
24 316 2704 1
24 316 2707 3
24 316 2718 1
24 322 1718 1
24 322 1725 1
24 322 1728 1
24 322 1732 1
24 322 1735 2
24 322 1749 1
24 322 1939 1
24 322 2003 3
24 322 2103 1
24 322 2114 1
24 322 2239 1
24 322 2244 1
24 322 2287 1
24 322 2293 1
24 322 2325 1
24 322 2359 3
24 322 2366 1
24 322 2372 2
24 322 2500 1
24 322 2509 1
24 322 2535 1
24 322 2567 1
24 322 2684 1
24 322 2688 1
24 322 2698 1
24 322 2708 1
24 322 2710 1
24 328 2001 1
24 328 2014 1
24 328 2016 1
24 328 2030 1
24 328 2032 2
24 328 2087 1
24 328 2093 1
24 328 2104 1
24 328 2124 5
24 328 2131 2
24 328 2137 1
24 328 2139 2
24 328 2144 4
24 328 2151 6
24 328 2163 2
24 328 2167 1
24 328 2243 1
24 328 2308 1
24 328 2326 1
24 328 2347 1
24 328 2362 1
24 328 2370 2
24 328 2549 1
24 328 2563 1
24 328 2572 1
24 328 2703 1
24 330 2215 1
24 331 2595 1
24 331 2599 1
24 331 2615 1
24 331 2630 1
24 331 2648 1
24 333 2215 1
24 334 1897 1
24 334 1917 1
24 334 2121 1
24 334 2247 3
24 334 2257 1
24 334 2311 1
24 334 2318 1
24 334 2347 4
24 334 2358 1
24 334 2371 1
24 334 2555 1
24 357 1944 1
24 357 2120 1
24 357 2123 1
24 357 2258 1
24 357 2300 1
25 29 1933 1
25 29 2196 1
25 29 2253 1
25 29 2303 1
25 29 2440 1
25 37 2655 1
25 37 2711 1
25 44 1701 1
25 44 1703 1
25 44 1730 2
25 44 1743 1
25 44 1998 1
25 44 2003 1
25 44 2009 9
25 44 2020 3
25 44 2031 1
25 44 2324 1
25 44 2344 2
25 44 2367 1
25 44 2369 2
25 44 2377 2
25 44 2380 2
25 44 2384 2
25 44 2387 2
25 44 2390 3
25 44 2396 4
25 44 2402 3
25 44 2432 5
25 44 2470 2
25 44 2484 1
25 44 2491 1
25 44 2497 1
25 44 2502 1
25 44 2504 1
25 44 2511 1
25 44 2593 1
25 44 2601 1
25 44 2698 1
25 44 2707 3
25 45 2277 1
25 58 1975 1
25 67 1750 1
25 67 2132 1
25 67 2654 1
25 72 2445 1
25 78 2277 3
25 78 2285 1
25 78 2297 1
25 78 2299 1
25 105 1895 1
25 113 1757 1
25 113 1853 1
25 113 1900 1
25 113 1997 1
25 113 2712 1
25 132 1701 1
25 132 1723 1
25 132 1922 1
25 132 2056 1
25 132 2679 1
25 132 2708 1
25 144 2458 1
25 144 2715 1
25 153 2194 1
25 163 1911 1
25 163 2160 1
25 163 2305 1
25 167 1754 1
25 169 1898 1
25 183 1895 2
25 183 2303 1
25 183 2312 1
25 183 2444 1
25 189 2303 1
25 198 1699 2
25 198 1703 1
25 198 1724 1
25 198 1750 1
25 198 1908 1
25 198 1912 1
25 198 2021 1
25 198 2414 2
25 198 2426 1
25 198 2432 7
25 198 2442 1
25 198 2636 1
25 198 2643 1
25 198 2648 1
25 198 2654 1
25 198 2656 1
25 198 2659 2
25 198 2665 2
25 198 2672 1
25 198 2675 2
25 198 2679 1
25 198 2708 3
25 205 2239 1
25 217 2246 1
25 217 2278 1
25 234 1915 1
25 234 2297 3
25 234 2303 1
25 234 2441 1
25 238 2167 1
25 239 2163 1
25 274 2006 1
25 274 2431 2
25 274 2434 2
25 274 2437 1
25 289 1903 1
25 289 2306 1
25 289 2693 1
25 294 2176 1
25 299 1892 1
25 299 2163 1
25 303 1740 1
25 303 1928 1
25 303 1937 1
25 303 2161 1
25 303 2441 1
25 303 2652 1
25 303 2675 1
25 307 1981 1
25 311 1753 1
25 361 1904 1
25 361 1912 1
25 364 1956 1
25 368 2246 1
26 39 1895 3
26 39 1906 1
26 39 1919 2
26 39 1936 2
26 39 1993 1
26 39 2110 3
26 39 2318 1
26 39 2356 1
26 39 2444 1
26 39 2612 1
26 39 2665 1
26 39 2693 1
26 41 1899 1
26 41 2209 1
26 41 2582 1
26 75 1969 1
26 78 2294 2
26 82 2343 1
26 82 2354 1
26 96 1962 1
26 103 2301 1
26 124 1919 1
26 124 2316 1
26 124 2342 1
26 126 2347 1
26 126 2349 1
26 126 2465 1
26 126 2477 1
26 126 2497 1
26 126 2596 1
26 127 1896 2
26 127 1963 1
26 127 1965 1
26 132 2228 1
26 134 1897 1
26 145 1942 1
26 145 1968 1
26 150 1756 1
26 150 1782 1
26 150 1787 1
26 150 1792 1
26 150 1823 1
26 150 1827 1
26 150 1829 3
26 150 1834 3
26 150 1840 1
26 150 1855 1
26 150 1858 1
26 150 1893 1
26 150 1897 1
26 150 1900 2
26 150 2021 1
26 150 2302 1
26 150 2659 1
26 166 2210 1
26 175 2278 1
26 182 1942 1
26 182 1972 1
26 182 2224 1
26 182 2239 1
26 182 2241 1
26 182 2246 1
26 182 2254 1
26 182 2263 1
26 182 2278 4
26 182 2283 6
26 182 2292 1
26 190 2276 1
26 199 2343 1
26 199 2349 1
26 199 2355 3
26 199 2361 1
26 213 2244 1
26 222 2233 1
26 224 2206 1
26 254 1939 1
26 255 2208 1
26 275 1888 1
26 276 1995 1
26 276 2013 1
26 276 2300 1
26 276 2347 1
26 276 2479 1
26 276 2486 1
26 276 2570 1
26 283 1879 2
26 283 1899 1
26 283 1904 1
26 298 1895 2
26 298 1988 1
26 298 2589 1
26 312 2213 1
26 317 2231 1
26 319 1895 1
26 319 1944 1
26 319 2347 1
26 319 2350 1
26 319 2362 1
26 319 2450 2
26 330 1899 1
26 345 1922 1
26 345 1976 2
26 345 1979 4
26 350 2221 1
26 351 2354 1
26 362 1903 1
26 362 1949 1
26 364 1942 1
27 46 2033 1
27 46 2036 1
27 46 2135 2
27 46 2170 1
27 46 2178 1
27 46 2195 1
27 46 2631 1
27 46 2708 1
27 130 2136 1
27 146 2170 1
27 152 2175 1
27 159 2171 1
27 171 1773 1
27 171 1775 3
27 171 1814 2
27 171 1818 1
27 171 1853 1
27 171 1857 1
27 171 1876 2
27 171 1882 1
27 171 1887 1
27 171 2634 1
27 201 2236 1
27 209 1737 1
27 209 1896 1
27 209 1909 2
27 209 1913 1
27 209 1916 2
27 209 1924 2
27 209 1928 3
27 209 2100 1
27 209 2102 1
27 209 2118 1
27 209 2122 1
27 209 2125 1
27 209 2142 2
27 209 2145 1
27 209 2161 1
27 209 2195 1
27 209 2197 1
27 209 2217 2
27 209 2227 1
27 209 2299 1
27 209 2304 1
27 209 2313 1
27 209 2388 1
27 209 2638 1
27 209 2694 1
27 209 2697 1
27 220 1754 1
27 220 1915 1
27 236 2433 1
27 236 2458 1
27 248 1896 1
27 248 2138 1
27 273 2139 1
27 280 1786 4
27 280 1792 1
27 280 1860 1
27 280 1863 2
27 280 1869 1
27 280 2420 1
27 280 2422 1
27 280 2714 1
27 284 2239 1
27 290 1919 1
27 290 1921 1
27 290 2251 1
27 290 2254 1
27 300 1916 2
27 300 2251 1
27 314 2015 2
27 314 2251 1
27 326 2123 1
28 32 1653 1
28 32 1667 1
28 32 1672 1
28 32 1676 1
28 32 1696 3
28 32 1701 2
28 32 1747 2
28 32 1819 1
28 32 1856 2
28 32 1870 1
28 32 1894 1
28 32 1910 1
28 32 1912 1
28 32 1920 1
28 32 1992 1
28 32 2013 1
28 32 2051 2
28 32 2067 1
28 32 2069 1
28 32 2099 2
28 32 2299 1
28 32 2316 1
28 32 2321 1
28 32 2325 1
28 32 2340 1
28 32 2379 1
28 32 2427 1
28 32 2438 1
28 32 2532 1
28 32 2546 1
28 32 2561 1
28 32 2633 1
28 32 2706 1
28 32 2710 1
28 36 1655 1
28 36 1713 1
28 36 1735 2
28 36 2011 1
28 36 2476 1
28 36 2519 1
28 36 2525 1
28 36 2539 1
28 36 2653 1
28 36 2713 1
28 59 1915 1
28 59 2157 1
28 59 2338 1
28 63 2153 1
28 136 2262 1
28 141 1665 1
28 141 1932 3
28 141 1997 1
28 141 2063 1
28 141 2465 2
28 141 2475 1
28 141 2478 1
28 141 2481 2
28 141 2487 1
28 141 2489 1
28 141 2492 1
28 141 2499 1
28 141 2501 1
28 141 2504 1
28 141 2506 1
28 141 2517 1
28 141 2523 1
28 141 2525 1
28 155 1897 1
28 161 2262 1
28 173 2025 8
28 178 2026 1
28 178 2029 1
28 178 2157 1
28 178 2164 1
28 178 2434 1
28 178 2442 3
28 178 2452 1
28 178 2454 1
28 178 2456 1
28 204 1930 1
28 204 2457 1
28 204 2461 1
28 204 2712 1
28 207 1750 2
28 207 2020 1
28 207 2053 3
28 207 2105 1
28 207 2429 1
28 207 2434 1
28 207 2531 1
28 207 2539 1
28 207 2617 1
28 215 1715 1
28 215 1929 1
28 215 2250 1
28 215 2615 1
28 223 1813 4
28 223 1855 1
28 223 1870 1
28 270 1721 1
28 270 1726 2
28 270 1730 2
28 270 1733 2
28 270 1928 1
28 270 2441 1
28 279 2260 1
28 337 1894 1
28 337 2260 1
28 352 1653 1
28 352 1666 1
28 352 1745 1
28 352 1999 1
28 352 2019 1
28 352 2022 1
28 352 2034 1
28 352 2081 1
28 352 2100 1
28 352 2147 2
28 352 2150 1
28 352 2438 1
28 352 2440 2
28 352 2528 2
28 352 2531 1
28 352 2566 3
28 352 2626 1
28 352 2634 2
28 352 2655 1
28 352 2662 2
28 352 2712 1
29 63 2207 1
29 72 1981 1
29 72 2435 1
29 72 2607 1
29 72 2673 2
29 78 1905 1
29 78 2284 1
29 78 2289 1
29 78 2300 1
29 78 2302 1
29 85 1973 1
29 114 1996 1
29 114 1998 1
29 114 2001 2
29 114 2141 1
29 114 2406 1
29 114 2408 1
29 114 2416 1
29 114 2418 1
29 114 2435 1
29 114 2443 2
29 114 2466 2
29 114 2493 1
29 114 2591 1
29 114 2596 5
29 114 2609 1
29 114 2654 1
29 114 2660 1
29 114 2662 1
29 114 2664 1
29 114 2702 1
29 114 2716 1
29 132 2712 1
29 144 1985 1
29 144 2299 1
29 144 2439 1
29 160 1958 1
29 163 2300 1
29 163 2302 1
29 183 1897 2
29 183 1904 1
29 183 1988 1
29 183 1990 1
29 183 2303 1
29 217 2277 1
29 234 1989 1
29 239 2265 1
29 239 2270 1
29 239 2293 1
29 239 2302 1
29 239 2713 1
29 274 2295 1
29 274 2298 1
29 274 2301 1
29 274 2654 4
29 274 2659 3
29 274 2663 4
29 274 2669 1
29 274 2671 2
29 289 2299 1
29 289 2633 1
29 303 1989 1
29 305 1960 1
29 311 1810 1
29 311 1813 1
29 311 1833 1
29 311 1895 1
30 47 2228 1
30 47 2443 1
30 47 2458 1
30 47 2464 1
30 47 2468 1
30 47 2473 1
30 47 2476 1
30 47 2482 1
30 47 2488 1
30 47 2492 3
30 47 2501 1
30 47 2509 1
30 47 2520 1
30 47 2707 1
30 60 1680 1
30 60 1899 1
30 60 1917 1
30 60 1933 1
30 60 1935 1
30 60 1958 1
30 60 1970 1
30 60 1974 1
30 60 2001 1
30 60 2117 1
30 60 2156 2
30 60 2160 1
30 60 2257 1
30 60 2328 1
30 60 2440 1
30 60 2455 1
30 60 2532 1
30 60 2535 4
30 60 2540 1
30 60 2542 1
30 60 2544 2
30 60 2548 1
30 60 2555 1
30 60 2578 1
30 60 2674 1
30 91 1756 1
30 91 1759 1
30 91 1901 1
30 91 2159 2
30 91 2265 2
30 91 2268 1
30 91 2678 1
30 94 1897 1
30 102 1762 1
30 113 2167 1
30 119 1707 1
30 119 1711 2
30 119 1916 1
30 119 2004 1
30 119 2115 1
30 119 2117 2
30 119 2137 1
30 119 2144 3
30 119 2270 1
30 119 2289 1
30 119 2370 1
30 119 2403 1
30 119 2432 1
30 119 2449 2
30 119 2452 3
30 119 2457 1
30 119 2525 1
30 119 2527 1
30 119 2538 1
30 119 2543 3
30 119 2557 1
30 119 2580 1
30 119 2675 1
30 119 2701 1
30 119 2703 1
30 135 1898 1
30 136 1945 1
30 136 2162 1
30 155 2155 1
30 155 2449 2
30 156 2525 1
30 162 2168 1
30 162 2173 1
30 162 2176 1
30 162 2178 1
30 180 1760 1
30 196 1751 1
30 196 1861 1
30 196 1863 1
30 196 1867 1
30 196 1873 1
30 196 1894 4
30 196 1999 1
30 196 2003 1
30 196 2006 1
30 196 2261 4
30 196 2268 1
30 196 2300 1
30 196 2303 4
30 196 2308 2
30 196 2311 2
30 196 2370 1
30 196 2512 1
30 196 2515 2
30 196 2519 1
30 196 2695 1
30 196 2704 2
30 196 2708 2
30 206 2512 1
30 206 2520 1
30 206 2703 1
30 206 2707 1
30 207 2190 1
30 207 2197 1
30 207 2201 1
30 215 1981 1
30 223 2163 1
30 223 2222 1
30 223 2266 1
30 224 1987 1
30 224 1999 2
30 224 2002 1
30 224 2177 1
30 224 2179 1
30 224 2183 1
30 224 2521 1
30 224 2525 3
30 224 2555 1
30 224 2707 1
30 225 1771 1
30 225 1782 1
30 225 1790 1
30 225 1796 1
30 225 1801 2
30 225 1809 4
30 225 1817 7
30 225 1826 1
30 225 1840 3
30 225 1847 1
30 225 1866 1
30 225 1882 1
30 225 1886 2
30 225 1890 2
30 225 1893 1
30 226 1987 1
30 226 2238 1
30 237 1691 1
30 237 1693 1
30 237 1698 2
30 237 1722 1
30 237 1725 1
30 237 1740 1
30 237 1748 2
30 237 1894 1
30 237 1896 1
30 237 1908 2
30 237 1914 1
30 237 1919 1
30 237 1935 1
30 237 1970 1
30 237 1983 3
30 237 2013 2
30 237 2016 1
30 237 2045 1
30 237 2050 2
30 237 2053 1
30 237 2055 4
30 237 2060 4
30 237 2072 1
30 237 2074 2
30 237 2080 1
30 237 2084 1
30 237 2086 1
30 237 2088 3
30 237 2097 1
30 237 2099 2
30 237 2105 11
30 237 2120 1
30 237 2123 1
30 237 2127 2
30 237 2132 1
30 237 2136 1
30 237 2138 6
30 237 2145 1
30 237 2147 1
30 237 2149 2
30 237 2195 1
30 237 2206 2
30 237 2209 1
30 237 2214 1
30 237 2261 2
30 237 2290 1
30 237 2319 1
30 237 2371 1
30 237 2373 3
30 237 2395 1
30 237 2405 1
30 237 2407 1
30 237 2425 1
30 237 2457 1
30 237 2518 1
30 237 2521 2
30 237 2524 1
30 237 2576 1
30 237 2674 1
30 270 2188 1
30 270 2195 1
30 270 2203 1
30 279 2169 2
30 297 1943 1
30 297 1951 2
30 297 1956 1
30 297 1960 2
30 297 1970 1
30 297 1984 1
30 297 1988 2
30 297 1997 1
30 297 2199 2
30 297 2259 1
30 297 2261 1
30 297 2266 1
30 297 2307 1
30 297 2458 1
30 297 2535 2
30 297 2542 1
30 297 2544 1
30 297 2555 1
30 297 2677 1
30 297 2712 1
30 337 2265 1
30 343 1749 1
30 343 2177 1
30 343 2295 1
30 343 2435 1
30 343 2441 2
30 343 2450 2
30 343 2453 2
30 343 2464 1
30 343 2476 1
30 343 2499 1
30 343 2509 1
30 343 2524 2
30 349 1752 1
30 349 2294 1
30 349 2455 1
30 349 2556 1
30 349 2709 1
30 349 2718 1
30 353 1993 1
30 353 2412 1
30 353 2450 1
30 353 2457 1
30 353 2480 1
30 353 2702 2
30 369 2164 1
30 369 2166 1
31 34 2260 1
31 58 2214 3
31 61 2328 1
31 96 2217 1
31 114 1950 1
31 114 2261 1
31 127 2218 3
31 133 2294 1
31 135 2160 1
31 154 2223 1
31 158 2405 1
31 185 2146 1
31 189 2141 1
31 189 2566 2
31 195 2574 1
31 197 1897 1
31 202 2574 1
31 227 1738 1
31 227 1841 1
31 227 1895 1
31 227 1907 2
31 227 1991 1
31 227 2018 1
31 227 2020 1
31 227 2041 1
31 227 2088 1
31 227 2119 1
31 227 2121 1
31 227 2129 1
31 227 2132 1
31 227 2134 2
31 227 2137 1
31 227 2141 3
31 227 2149 2
31 227 2157 4
31 227 2162 3
31 227 2167 5
31 227 2175 1
31 227 2177 3
31 227 2182 1
31 227 2211 1
31 227 2254 1
31 227 2323 1
31 227 2328 1
31 227 2333 1
31 227 2338 1
31 227 2405 1
31 227 2536 1
31 227 2657 1
31 227 2660 1
31 227 2666 1
31 227 2706 1
31 256 1898 1
31 256 2133 1
31 259 1745 1
31 259 2029 1
31 259 2137 1
31 259 2141 2
31 268 2152 2
31 268 2707 1
31 296 2257 1
31 307 2151 1
31 312 2568 3
31 323 1764 5
31 323 1899 2
31 323 2141 1
31 323 2147 1
31 323 2164 1
31 323 2321 1
31 324 1762 1
31 324 1912 4
31 324 1917 1
31 324 1919 4
31 324 1924 10
31 324 1935 2
31 324 1939 1
31 324 1998 11
31 324 2010 2
31 324 2015 2
31 324 2133 1
31 342 2422 1
31 350 2157 1
31 350 2210 1
32 36 1896 1
32 36 2019 1
32 36 2161 1
32 36 2172 1
32 36 2433 1
32 36 2435 1
32 36 2464 1
32 59 2025 1
32 59 2066 1
32 59 2298 1
32 59 2336 1
32 59 2542 1
32 59 2566 1
32 136 2169 4
32 136 2174 1
32 141 1656 1
32 141 1744 1
32 141 2096 1
32 141 2439 1
32 141 2528 1
32 144 1894 1
32 173 2458 1
32 173 2464 2
32 173 2532 1
32 178 1899 1
32 178 2037 1
32 178 2139 2
32 178 2429 3
32 204 1655 1
32 204 1937 1
32 204 2022 2
32 204 2087 2
32 207 1644 2
32 207 1737 1
32 207 1741 2
32 207 1749 1
32 207 1758 1
32 207 1894 1
32 207 1896 2
32 207 1990 1
32 207 2015 1
32 207 2019 1
32 207 2027 1
32 207 2040 3
32 207 2045 1
32 207 2050 2
32 207 2053 1
32 207 2071 1
32 207 2078 2
32 207 2081 1
32 207 2083 1
32 207 2134 1
32 207 2301 1
32 207 2528 1
32 207 2613 1
32 207 2616 1
32 207 2679 1
32 215 1759 1
32 215 2140 1
32 215 2434 1
32 215 2438 1
32 215 2469 2
32 229 2219 1
32 270 1745 1
32 270 2679 1
32 331 2063 1
32 331 2331 1
32 337 1893 1
32 337 1897 1
32 337 2180 1
32 337 2184 2
32 343 1896 1
32 352 1676 1
32 352 1689 1
32 352 1721 3
32 352 1732 1
32 352 1736 1
32 352 2016 1
32 352 2053 2
32 352 2074 1
32 352 2079 3
32 352 2087 3
32 352 2098 1
32 352 2128 1
32 352 2130 2
32 352 2147 3
32 352 2151 1
32 352 2153 1
32 352 2292 1
32 352 2431 1
32 352 2435 1
32 352 2438 1
32 352 2463 1
32 352 2530 1
32 352 2566 1
32 352 2613 1
32 352 2675 2
32 352 2708 1
33 71 2328 1
33 71 2604 1
33 71 2635 1
33 101 2357 1
33 131 2638 1
33 131 2671 1
33 233 2325 1
33 233 2329 2
33 233 2345 1
33 233 2349 1
33 233 2354 1
33 233 2390 1
33 233 2424 1
33 233 2427 3
33 233 2435 1
33 233 2481 2
33 233 2532 1
33 233 2534 1
33 233 2539 2
33 233 2542 1
33 233 2557 2
33 233 2636 1
33 233 2678 1
33 233 2696 1
33 233 2718 1
33 262 2326 1
33 262 2349 1
33 262 2501 1
33 262 2512 1
33 262 2536 1
33 262 2672 1
34 35 2324 1
34 41 2311 1
34 45 2276 1
34 48 1896 1
34 53 2574 1
34 61 2145 2
34 61 2148 2
34 61 2157 11
34 61 2169 2
34 61 2173 3
34 61 2219 1
34 61 2318 2
34 61 2574 1
34 61 2695 1
34 88 1975 1
34 88 1983 2
34 96 1936 1
34 97 1907 1
34 97 1914 3
34 97 1925 1
34 97 1928 2
34 98 1662 1
34 98 1752 1
34 98 2116 1
34 98 2282 1
34 98 2376 1
34 98 2694 1
34 98 2703 1
34 102 1651 2
34 102 2609 1
34 102 2636 1
34 102 2677 1
34 113 2227 1
34 114 1958 2
34 114 2229 1
34 114 2231 1
34 114 2234 4
34 114 2240 5
34 114 2246 1
34 114 2248 6
34 114 2255 2
34 117 2072 1
34 117 2336 1
34 117 2406 1
34 121 1984 2
34 121 1987 1
34 145 1988 1
34 147 1752 1
34 147 2072 1
34 147 2220 2
34 150 2291 1
34 158 1750 1
34 160 1896 1
34 173 1757 1
34 187 1896 1
34 187 2282 2
34 187 2287 1
34 187 2326 1
34 187 2328 1
34 187 2573 1
34 187 2704 1
34 189 2319 1
34 221 2124 1
34 222 2574 1
34 228 2124 1
34 251 1752 1
34 251 1760 1
34 251 1894 4
34 251 1899 1
34 251 1932 3
34 251 1936 1
34 251 1984 2
34 251 1987 1
34 251 2117 2
34 251 2123 1
34 251 2178 1
34 251 2190 2
34 251 2195 1
34 251 2198 1
34 251 2202 1
34 251 2277 1
34 251 2288 1
34 251 2302 1
34 251 2305 1
34 251 2317 1
34 251 2325 1
34 251 2327 1
34 251 2401 1
34 251 2572 1
34 251 2574 1
34 254 1985 1
34 259 2575 1
34 269 2573 1
34 269 2706 1
34 269 2712 2
34 282 1985 2
34 282 2280 1
34 282 2285 1
34 282 2328 2
34 295 1663 1
34 295 2187 1
34 295 2191 1
34 295 2193 5
34 295 2205 1
34 295 2333 1
34 295 2397 3
34 295 2579 1
34 295 2697 6
34 295 2704 2
34 295 2712 2
34 295 2715 4
34 296 2122 1
34 304 2592 1
34 304 2660 1
34 304 2672 1
34 306 1988 1
34 306 2276 1
34 310 1956 1
34 346 2311 1
34 362 2583 2
34 362 2587 3
34 362 2591 1
34 362 2593 1
34 362 2595 5
34 362 2602 4
34 362 2608 3
34 362 2613 3
34 362 2618 1
34 362 2621 4
34 362 2626 9
34 362 2636 2
34 362 2639 1
34 362 2641 10
34 362 2656 4
34 362 2661 1
34 362 2664 1
34 362 2666 5
34 362 2672 5
34 364 1901 1
35 53 1772 1
35 53 1788 1
35 53 1818 1
35 53 1831 1
35 53 2222 1
35 57 2297 1
35 57 2301 2
35 57 2304 1
35 64 2222 3
35 88 1730 1
35 88 1864 1
35 88 1872 1
35 88 1886 1
35 88 2335 2
35 88 2710 1
35 90 1733 1
35 90 1795 1
35 90 1798 1
35 90 1804 1
35 90 1855 1
35 90 1901 1
35 90 2113 1
35 90 2118 1
35 94 1700 1
35 94 1703 1
35 94 1718 1
35 94 1728 1
35 94 1747 1
35 94 1756 1
35 94 1759 1
35 94 1769 1
35 94 1788 1
35 94 1865 1
35 94 1873 1
35 94 1908 1
35 94 2149 1
35 94 2180 1
35 94 2197 1
35 94 2206 1
35 94 2223 1
35 94 2226 1
35 94 2713 1
35 107 1665 3
35 107 1716 1
35 107 1931 1
35 107 1989 2
35 107 2004 5
35 107 2338 1
35 107 2342 4
35 107 2349 1
35 107 2395 2
35 107 2402 1
35 107 2450 1
35 107 2474 1
35 107 2719 1
35 112 1719 1
35 112 1788 1
35 112 1830 1
35 112 1870 1
35 121 1710 1
35 121 1718 1
35 121 1740 1
35 121 1746 1
35 121 1761 1
35 121 1794 1
35 121 1826 1
35 121 1886 3
35 121 1898 1
35 121 2114 1
35 121 2122 3
35 121 2126 1
35 121 2138 1
35 121 2149 1
35 121 2228 1
35 121 2272 1
35 121 2277 1
35 121 2311 2
35 121 2321 2
35 121 2324 2
35 137 1754 1
35 139 1764 1
35 139 1767 1
35 139 1770 1
35 139 1800 1
35 139 1812 1
35 139 1814 1
35 139 1826 1
35 139 1831 1
35 139 1863 1
35 139 1867 1
35 139 2138 1
35 139 2336 1
35 155 1757 1
35 175 1695 1
35 175 1789 1
35 175 2345 1
35 175 2349 1
35 175 2351 15
35 175 2367 36
35 175 2404 1
35 175 2411 32
35 175 2451 1
35 175 2453 2
35 175 2458 1
35 175 2460 3
35 175 2465 4
35 175 2475 1
35 175 2580 3
35 175 2595 4
35 175 2600 21
35 175 2622 11
35 175 2636 3
35 175 2640 16
35 175 2659 6
35 175 2670 5
35 175 2676 5
35 175 2704 3
35 189 2474 1
35 189 2526 1
35 195 2000 1
35 195 2002 1
35 195 2110 1
35 195 2113 3
35 195 2118 1
35 195 2120 1
35 195 2138 1
35 195 2161 1
35 195 2232 1
35 195 2234 1
35 195 2284 1
35 195 2291 2
35 195 2298 1
35 195 2309 1
35 195 2325 2
35 195 2329 1
35 195 2334 2
35 195 2578 1
35 195 2710 1
35 200 1721 1
35 200 1727 1
35 200 1878 1
35 200 1995 1
35 202 2487 1
35 202 2510 1
35 202 2512 1
35 202 2523 2
35 202 2552 1
35 202 2557 1
35 222 1828 1
35 222 1838 1
35 222 1847 1
35 245 1719 1
35 245 1848 1
35 245 1888 1
35 245 2012 1
35 245 2111 1
35 245 2325 1
35 245 2329 1
35 251 2110 1
35 251 2571 1
35 252 1811 1
35 252 1814 1
35 252 1832 2
35 252 1921 2
35 252 2223 1
35 253 1702 1
35 253 1718 2
35 253 1748 1
35 253 1751 2
35 253 1781 1
35 253 1796 1
35 253 1863 1
35 253 2151 2
35 282 1699 1
35 282 1708 1
35 282 1731 1
35 282 1743 1
35 282 1748 2
35 282 1755 1
35 282 1760 2
35 282 1779 1
35 282 1797 3
35 282 1801 1
35 282 1805 1
35 282 1811 1
35 282 1826 3
35 282 1830 1
35 282 1844 1
35 282 1849 1
35 282 1853 1
35 282 1885 1
35 282 1929 1
35 287 1747 1
35 287 1782 1
35 287 1801 1
35 287 1813 1
35 287 1886 1
35 287 1920 1
35 287 1993 1
35 287 2139 1
35 287 2145 1
35 295 2456 2
35 306 1744 1
35 306 1779 1
35 306 1794 1
35 306 1799 1
35 306 1873 1
35 306 2134 1
35 306 2325 1
35 342 1818 1
35 342 1829 1
35 342 2009 1
35 344 1761 1
36 44 2174 1
36 44 2183 2
36 59 1895 2
36 59 1919 1
36 111 2462 1
36 111 2493 1
36 111 2523 1
36 111 2527 1
36 136 2172 2
36 141 1902 1
36 141 1918 1
36 141 2263 2
36 141 2438 1
36 141 2464 2
36 141 2489 1
36 141 2637 7
36 141 2658 1
36 141 2661 1
36 141 2663 1
36 141 2667 1
36 173 1919 1
36 173 2267 1
36 173 2340 1
36 173 2407 1
36 173 2410 1
36 173 2419 1
36 173 2457 1
36 173 2633 1
36 173 2635 1
36 173 2711 1
36 178 1894 2
36 178 1908 1
36 178 2412 1
36 178 2528 2
36 204 1894 1
36 204 1904 1
36 204 1923 1
36 204 2015 2
36 204 2080 1
36 204 2131 1
36 204 2270 1
36 204 2428 1
36 204 2529 1
36 204 2597 4
36 204 2626 1
36 204 2632 5
36 204 2650 1
36 204 2654 1
36 204 2684 1
36 204 2688 1
36 204 2700 1
36 207 1753 2
36 207 1758 1
36 207 1762 1
36 207 1767 1
36 207 1769 2
36 207 1788 1
36 207 1800 1
36 207 1817 1
36 207 1858 1
36 207 1860 1
36 207 1862 1
36 207 1895 1
36 207 1899 1
36 207 2085 1
36 207 2435 1
36 207 2539 1
36 207 2619 2
36 207 2715 1
36 215 1996 1
36 215 2435 1
36 215 2464 1
36 215 2644 2
36 215 2648 1
36 215 2658 1
36 215 2716 1
36 222 1756 1
36 228 1726 1
36 270 1717 1
36 270 1721 1
36 270 1915 1
36 270 1917 1
36 270 1923 1
36 270 1983 1
36 270 1989 1
36 270 2441 2
36 270 2528 1
36 270 2621 1
36 270 2630 1
36 270 2644 1
36 270 2648 1
36 270 2657 1
36 270 2662 2
36 270 2672 2
36 331 1905 1
36 331 1984 1
36 331 2259 1
36 337 1853 3
36 337 1863 1
36 337 1887 2
36 337 1895 1
36 337 2166 2
36 337 2173 2
36 337 2183 3
36 347 2213 1
36 349 1894 1
36 352 1646 1
36 352 1741 1
36 352 1746 2
36 352 1750 1
36 352 1931 1
36 352 1999 1
36 352 2006 1
36 352 2015 1
36 352 2018 2
36 352 2022 2
36 352 2028 1
36 352 2092 1
36 352 2113 2
36 352 2262 1
36 352 2315 1
36 352 2335 1
36 352 2340 1
36 352 2343 2
36 352 2348 5
36 352 2354 2
36 352 2371 1
36 352 2378 1
36 352 2394 2
36 352 2397 1
36 352 2405 5
36 352 2411 1
36 352 2419 7
36 352 2427 6
36 352 2532 4
36 352 2541 1
36 352 2548 3
36 352 2552 1
36 352 2554 1
36 352 2557 1
36 352 2568 2
36 352 2574 1
36 352 2579 2
36 352 2591 2
36 352 2596 2
36 352 2600 5
36 352 2607 1
36 352 2618 1
36 352 2623 1
36 352 2626 3
36 352 2631 1
36 352 2633 2
36 352 2647 4
36 352 2685 4
36 352 2690 1
36 352 2696 2
36 352 2702 1
36 352 2707 8
37 44 2655 1
37 44 2675 1
37 61 2302 1
37 67 1940 1
37 67 2160 1
37 67 2428 1
37 67 2660 1
37 67 2662 3
37 72 1756 1
37 72 1852 1
37 72 1854 1
37 72 1864 1
37 72 2715 3
37 78 2194 1
37 78 2301 1
37 89 1980 1
37 89 2232 1
37 89 2242 1
37 89 2246 2
37 113 1752 2
37 113 1895 2
37 113 1898 2
37 113 1901 1
37 113 1905 1
37 113 1907 1
37 113 1911 2
37 113 1947 1
37 113 1958 1
37 113 1975 1
37 113 1990 1
37 113 1992 1
37 113 2015 1
37 113 2196 4
37 113 2358 1
37 113 2533 1
37 113 2625 1
37 113 2647 1
37 113 2650 1
37 113 2653 1
37 113 2675 1
37 113 2709 1
37 114 1915 1
37 114 1917 3
37 114 1942 1
37 132 2428 1
37 132 2667 2
37 132 2670 1
37 132 2717 1
37 136 1897 1
37 136 1899 1
37 144 2708 1
37 144 2715 1
37 163 2323 1
37 163 2341 1
37 169 1732 2
37 169 1896 1
37 169 1904 1
37 183 2304 2
37 189 2301 1
37 198 1733 1
37 198 2205 1
37 198 2207 3
37 198 2212 4
37 198 2676 1
37 198 2711 1
37 198 2714 2
37 198 2717 1
37 234 1696 3
37 234 1700 2
37 234 1703 3
37 234 1708 5
37 234 1715 1
37 234 1718 1
37 234 1724 4
37 234 1729 2
37 234 1738 2
37 234 1741 1
37 234 1745 1
37 234 1747 1
37 234 1750 1
37 234 1905 1
37 234 2003 14
37 234 2019 1
37 234 2022 7
37 234 2036 3
37 234 2040 10
37 234 2051 3
37 234 2057 2
37 234 2060 46
37 234 2130 1
37 234 2162 2
37 234 2223 1
37 234 2301 1
37 234 2304 2
37 234 2320 1
37 234 2452 2
37 234 2457 1
37 234 2497 1
37 234 2509 1
37 234 2535 6
37 234 2542 10
37 234 2553 7
37 234 2569 1
37 234 2581 2
37 234 2584 1
37 234 2587 3
37 234 2592 3
37 234 2599 8
37 234 2608 4
37 234 2619 3
37 234 2624 1
37 234 2677 2
37 234 2682 11
37 234 2694 2
37 234 2699 1
37 234 2704 1
37 234 2709 1
37 234 2712 1
37 235 1774 5
37 235 1780 1
37 235 1897 1
37 239 1733 1
37 239 1742 1
37 239 1918 1
37 239 1942 1
37 239 2162 1
37 239 2415 2
37 239 2422 6
37 239 2430 1
37 239 2432 1
37 239 2434 2
37 239 2437 2
37 239 2444 1
37 239 2454 1
37 239 2510 1
37 239 2513 1
37 239 2679 1
37 239 2710 2
37 244 2211 1
37 244 2215 1
37 244 2238 1
37 244 2270 1
37 244 2286 1
37 244 2292 3
37 244 2297 3
37 244 2301 2
37 244 2304 1
37 254 2260 1
37 274 1993 1
37 274 2035 1
37 278 2267 1
37 279 1863 1
37 279 1895 1
37 289 2713 1
37 299 1754 16
37 299 1783 37
37 299 1830 23
37 299 1855 1
37 299 1862 2
37 299 1868 4
37 299 1873 22
37 299 1898 1
37 299 1906 1
37 299 1908 3
37 299 1954 2
37 299 1960 1
37 299 1972 1
37 299 1984 1
37 299 1991 1
37 299 2141 1
37 299 2160 2
37 299 2172 1
37 299 2185 1
37 299 2194 2
37 299 2201 1
37 299 2211 1
37 299 2213 1
37 299 2215 3
37 299 2220 1
37 299 2225 1
37 299 2227 1
37 299 2234 2
37 299 2299 1
37 299 2301 1
37 299 2304 1
37 299 2320 1
37 299 2394 1
37 299 2673 1
37 303 1990 1
37 303 2301 1
37 303 2655 1
37 311 2298 1
37 333 2166 1
37 361 1914 1
39 41 1897 1
39 41 2450 1
39 43 2341 1
39 48 1985 1
39 55 2326 1
39 82 1994 1
39 82 2311 1
39 96 1947 1
39 109 2268 1
39 109 2270 1
39 109 2275 1
39 121 1950 1
39 124 1966 1
39 124 1986 1
39 124 2208 1
39 124 2212 1
39 124 2215 1
39 124 2220 1
39 124 2233 1
39 124 2249 1
39 124 2255 1
39 124 2259 1
39 124 2287 1
39 124 2304 1
39 124 2389 1
39 124 2407 3
39 126 2436 1
39 150 1925 1
39 150 1962 1
39 150 1978 1
39 150 2207 1
39 150 2223 2
39 150 2310 1
39 150 2313 3
39 150 2319 1
39 150 2336 1
39 150 2503 1
39 166 1753 1
39 166 2477 1
39 199 2355 2
39 199 2437 1
39 206 2224 1
39 246 2341 1
39 275 1962 1
39 275 1964 2
39 275 1974 1
39 275 2212 4
39 275 2219 5
39 275 2246 1
39 275 2273 1
39 275 2284 2
39 275 2297 1
39 275 2311 3
39 276 2424 1
39 276 2429 2
39 283 2448 1
39 285 1952 1
39 298 1753 1
39 298 1896 1
39 298 1938 1
39 298 2001 1
39 299 2274 1
39 299 2283 1
39 299 2294 1
39 313 1895 1
39 319 1762 4
39 319 1767 2
39 319 1770 5
39 319 1777 4
39 319 1782 1
39 319 1784 8
39 319 1801 1
39 319 1811 2
39 319 1825 2
39 319 1831 1
39 319 1836 2
39 319 1840 4
39 319 1851 9
39 319 1863 10
39 319 1874 3
39 319 1880 1
39 319 1883 2
39 319 1886 1
39 319 1889 3
39 319 1907 3
39 319 1911 1
39 319 1922 1
39 319 1925 2
39 319 2075 1
39 319 2082 2
39 319 2114 1
39 319 2144 1
39 319 2158 1
39 319 2183 1
39 319 2364 1
39 319 2441 1
39 319 2594 1
39 319 2658 1
39 319 2699 1
39 319 2704 1
39 319 2708 1
39 324 1945 1
39 345 1904 1
39 345 2186 1
39 345 2195 1
39 345 2197 1
39 345 2214 1
39 346 1938 1
39 346 2200 1
39 346 2311 1
39 351 2260 1
39 351 2311 1
39 351 2434 1
41 55 1759 59
41 55 1820 29
41 55 1850 1
41 55 1853 2
41 55 1856 1
41 55 1861 1
41 55 1864 6
41 55 1876 1
41 55 2058 1
41 82 1954 1
41 124 1938 1
41 126 2220 1
41 126 2223 5
41 126 2452 1
41 150 1753 1
41 150 1757 1
41 150 1894 4
41 150 1899 1
41 150 2311 1
41 150 2450 2
41 166 1896 1
41 166 2449 1
41 199 2198 1
41 202 2252 1
41 235 2433 1
41 254 1813 1
41 255 2449 2
41 257 1971 1
41 268 2204 1
41 275 2017 1
41 276 2587 1
41 283 1899 1
41 283 2367 1
41 298 1895 3
41 298 2363 1
41 298 2559 2
41 298 2569 1
41 298 2573 1
41 298 2578 1
41 298 2580 2
41 319 2217 1
41 319 2658 1
41 345 2276 1
41 345 2374 3
41 345 2394 13
41 345 2408 5
41 346 1950 1
41 346 1960 1
41 346 2292 1
41 346 2295 1
41 351 1741 1
41 351 1895 1
41 351 1897 1
41 351 1911 3
41 351 1950 1
41 351 1974 1
41 351 2020 1
41 351 2278 1
42 105 2210 1
42 116 1896 1
42 154 2218 1
42 184 1761 2
42 184 1764 3
42 184 1876 5
42 184 1882 10
42 184 2013 1
42 184 2015 1
42 184 2416 1
42 184 2524 2
42 184 2530 2
42 184 2536 1
42 184 2550 1
42 184 2689 1
42 199 1896 1
42 199 1901 1
42 199 1936 1
42 224 1921 1
42 317 2247 1
42 317 2328 1
42 317 2332 1
42 317 2334 1
42 317 2336 1
42 317 2351 1
42 317 2428 2
42 317 2557 3
42 317 2583 2
42 317 2590 1
42 317 2705 1
42 317 2708 3
42 317 2713 3
42 326 1832 1
42 326 1870 1
42 335 1972 1
42 335 2001 1
42 335 2009 1
42 335 2017 1
42 335 2020 1
42 335 2025 2
42 335 2268 2
42 335 2306 1
42 335 2353 1
42 335 2435 1
42 335 2438 1
42 335 2442 1
42 335 2489 1
42 335 2501 1
42 335 2503 1
42 335 2508 2
42 335 2548 1
42 335 2550 2
42 335 2567 1
42 335 2684 1
42 335 2686 1
42 359 2016 1
42 359 2028 1
42 359 2034 1
42 359 2272 1
42 359 2297 1
42 359 2299 1
42 359 2307 1
42 359 2312 3
42 359 2351 1
43 73 2578 1
43 73 2591 2
43 73 2594 2
43 76 2170 1
43 77 2338 1
43 77 2599 1
43 77 2607 1
43 77 2650 1
43 80 2127 1
43 80 2130 1
43 80 2132 2
43 92 1660 1
43 92 1666 1
43 92 1733 2
43 92 1967 1
43 92 1972 1
43 92 1984 1
43 92 1988 1
43 92 2010 1
43 92 2016 1
43 92 2046 4
43 92 2053 3
43 92 2115 1
43 92 2355 1
43 92 2476 1
43 92 2489 2
43 92 2538 1
43 92 2637 1
43 92 2646 1
43 92 2648 1
43 92 2655 1
43 116 2117 1
43 116 2244 1
43 116 2318 1
43 116 2625 1
43 116 2627 2
43 116 2639 1
43 116 2642 1
43 129 1689 1
43 129 1691 1
43 129 2074 1
43 129 2313 1
43 129 2316 3
43 129 2600 1
43 163 2170 1
43 180 1896 1
43 180 1899 2
43 180 1905 1
43 180 1907 1
43 180 1914 2
43 180 1919 1
43 180 1930 1
43 180 2073 1
43 180 2124 1
43 180 2169 1
43 180 2313 1
43 180 2599 1
43 180 2601 2
43 180 2605 1
43 180 2620 1
43 188 1893 1
43 188 1911 1
43 191 2138 1
43 194 2336 1
43 205 2136 1
43 216 2317 1
43 216 2334 1
43 216 2336 1
43 231 2015 1
43 231 2071 1
43 231 2114 1
43 231 2337 1
43 231 2547 1
43 246 2071 1
43 246 2115 1
43 246 2117 1
43 246 2154 1
43 246 2162 1
43 246 2169 1
43 246 2490 1
43 271 1895 1
43 271 2074 1
43 271 2112 1
43 271 2596 2
43 271 2604 1
43 271 2606 1
43 271 2621 1
43 273 1667 1
43 273 1739 1
43 273 1742 1
43 273 1897 1
43 273 2340 2
43 273 2497 1
43 273 2536 1
43 309 1697 2
43 309 1895 1
43 309 2042 2
43 309 2115 1
43 309 2433 1
43 309 2599 1
43 309 2623 1
43 309 2637 4
43 309 2650 5
43 309 2693 2
43 309 2711 1
43 309 2714 6
43 330 1695 1
43 330 1942 1
43 330 2045 3
43 330 2050 3
43 330 2063 1
43 330 2313 1
43 330 2354 1
43 330 2358 1
43 330 2369 1
43 330 2387 1
43 330 2389 1
43 330 2445 1
43 330 2468 1
43 330 2471 2
43 330 2475 1
43 341 1733 1
43 341 2433 1
43 341 2591 1
43 367 2137 1
44 45 2716 1
44 67 1905 1
44 67 1993 1
44 67 2652 1
44 72 2673 1
44 72 2715 1
44 72 2718 1
44 78 1916 1
44 78 1941 1
44 78 2160 1
44 78 2162 2
44 91 2226 2
44 105 2245 1
44 105 2256 1
44 113 1902 2
44 113 1911 1
44 113 2675 1
44 114 2176 1
44 114 2192 1
44 132 1740 1
44 132 1780 1
44 132 1887 1
44 132 1893 1
44 132 1897 1
44 132 1899 3
44 132 2020 9
44 132 2032 1
44 132 2390 1
44 132 2393 1
44 132 2601 1
44 132 2639 1
44 132 2713 2
44 132 2717 1
44 136 1895 2
44 144 2658 2
44 144 2712 1
44 146 1894 1
44 156 1897 1
44 156 2210 1
44 156 2214 2
44 156 2236 1
44 156 2238 3
44 156 2252 7
44 163 1899 1
44 163 2166 3
44 163 2714 1
44 169 1751 1
44 169 1898 1
44 169 1903 2
44 169 2231 1
44 183 1938 1
44 198 1911 1
44 198 2161 2
44 198 2247 2
44 198 2436 1
44 198 2707 4
44 198 2715 4
44 217 2298 1
44 230 2255 1
44 234 2159 1
44 239 1912 1
44 239 1914 2
44 239 1917 3
44 239 1921 4
44 239 1927 1
44 239 1930 1
44 239 1935 4
44 239 2673 1
44 255 1954 2
44 265 1754 1
44 274 1699 1
44 274 2611 1
44 274 2672 2
44 289 1941 1
44 289 2162 1
44 289 2164 1
44 303 1897 1
44 303 1906 3
44 309 2222 1
44 335 2248 1
44 337 2171 1
44 337 2173 3
44 337 2179 7
44 361 1751 1
44 361 1917 1
44 361 1919 1
44 361 2242 1
44 361 2592 1
45 48 2308 1
45 48 2532 1
45 65 1990 1
45 65 2177 2
45 65 2181 1
45 65 2342 1
45 65 2526 1
45 65 2683 3
45 65 2708 1
45 66 1702 1
45 66 1711 1
45 66 1721 1
45 66 1724 1
45 66 1751 3
45 66 1761 1
45 66 1765 1
45 66 1824 1
45 66 1829 2
45 66 1842 1
45 66 1848 2
45 66 1854 4
45 66 1859 1
45 66 1876 1
45 66 1890 1
45 66 1895 1
45 66 1939 1
45 66 1941 1
45 66 1996 3
45 66 2000 8
45 66 2012 1
45 66 2016 1
45 66 2018 1
45 66 2070 1
45 66 2089 1
45 66 2095 1
45 66 2104 2
45 66 2115 1
45 66 2126 2
45 66 2163 1
45 66 2165 1
45 66 2169 1
45 66 2307 2
45 66 2316 2
45 66 2412 5
45 66 2454 2
45 66 2457 1
45 66 2463 3
45 66 2467 1
45 66 2469 2
45 66 2472 1
45 66 2475 1
45 66 2480 1
45 66 2486 1
45 66 2488 2
45 66 2509 2
45 66 2514 1
45 66 2517 2
45 66 2527 1
45 66 2639 1
45 66 2670 1
45 66 2695 4
45 66 2701 3
45 66 2706 2
45 66 2709 1
45 72 2717 1
45 78 2277 1
45 78 2284 1
45 89 2172 1
45 89 2228 1
45 89 2618 6
45 89 2680 3
45 93 1894 1
45 98 1958 1
45 98 1964 1
45 106 1758 1
45 109 1938 1
45 109 1986 1
45 109 2296 1
45 110 2271 2
45 110 2292 1
45 110 2679 1
45 110 2681 1
45 110 2686 1
45 110 2690 2
45 110 2710 1
45 132 2185 1
45 132 2717 1
45 133 1756 1
45 133 1937 1
45 133 1985 1
45 133 1987 1
45 133 1989 2
45 133 2175 1
45 133 2290 6
45 133 2330 1
45 133 2412 1
45 133 2619 4
45 133 2670 1
45 133 2684 1
45 147 1856 2
45 147 1872 1
45 160 2081 1
45 160 2302 1
45 160 2683 1
45 160 2686 3
45 160 2691 1
45 183 2214 1
45 187 1954 1
45 217 1760 2
45 217 1863 1
45 217 2510 1
45 217 2705 1
45 217 2709 1
45 239 2276 2
45 239 2283 1
45 244 2184 1
45 278 1895 1
45 278 2534 1
45 278 2540 2
45 278 2543 1
45 278 2545 1
45 278 2547 1
45 278 2552 2
45 295 1867 1
45 299 2225 1
45 332 1938 1
45 332 2357 1
45 332 2619 1
45 332 2667 1
45 332 2683 1
45 354 1987 1
45 354 1989 2
45 354 2381 1
45 354 2424 1
45 354 2527 1
45 354 2619 1
45 354 2622 1
45 354 2682 1
45 354 2687 2
45 354 2690 1
45 366 1693 1
45 366 1695 1
45 366 1702 1
45 366 1706 1
45 366 1709 9
45 366 1719 1
45 366 1721 1
45 366 1723 2
45 366 1726 1
45 366 1731 1
45 366 1994 1
45 366 1999 2
45 366 2005 1
45 366 2029 6
45 366 2037 1
45 366 2045 1
45 366 2056 4
45 366 2062 2
45 366 2066 1
45 366 2069 1
45 366 2079 1
45 366 2088 1
45 366 2096 2
45 366 2100 4
45 366 2106 3
45 366 2115 2
45 366 2118 3
45 366 2124 2
45 366 2139 1
45 366 2142 1
45 366 2145 2
45 366 2148 5
45 366 2154 5
45 366 2305 1
45 366 2307 4
45 366 2314 1
45 366 2316 1
45 366 2321 2
45 366 2330 1
45 366 2332 1
45 366 2336 1
45 366 2338 1
45 366 2341 3
45 366 2346 1
45 366 2353 1
45 366 2360 3
45 366 2368 1
45 366 2374 1
45 366 2417 1
45 366 2419 1
45 366 2456 3
45 366 2468 1
45 366 2475 1
45 366 2488 1
45 366 2495 1
45 366 2500 1
45 366 2502 1
45 366 2505 4
45 366 2511 5
45 366 2517 2
45 366 2520 3
45 366 2526 1
45 366 2533 1
45 366 2617 1
45 366 2625 2
45 366 2628 1
45 366 2630 2
45 366 2635 2
45 366 2641 1
45 366 2647 5
45 366 2653 6
45 366 2664 1
45 366 2670 4
45 366 2677 1
45 366 2683 2
45 366 2694 2
45 366 2702 1
45 366 2705 1
45 366 2708 1
45 368 2081 1
45 368 2290 1
45 368 2292 1
45 368 2294 1
45 368 2341 1
45 368 2671 1
45 368 2708 2
46 52 1943 2
46 52 2028 1
46 52 2032 1
46 52 2140 1
46 63 2201 1
46 159 2171 1
46 171 1894 1
46 191 2137 2
46 209 1960 1
46 209 1963 2
46 209 2124 1
46 209 2183 1
46 209 2202 1
46 209 2212 1
46 209 2309 1
46 220 1754 1
46 220 2032 1
46 220 2124 1
46 220 2703 1
46 236 1748 1
46 236 2632 1
46 236 2711 1
46 239 2224 1
46 248 1721 1
46 248 1723 2
46 248 1726 5
46 248 1733 1
46 248 1735 1
46 248 1738 1
46 248 1740 2
46 248 1916 3
46 248 1920 2
46 248 1923 2
46 248 1928 3
46 248 1932 3
46 248 2355 3
46 248 2408 2
46 260 1906 1
46 280 1726 1
46 290 1750 1
46 290 1912 1
46 290 1942 1
46 290 1944 2
46 290 2149 1
46 294 2164 1
46 300 2311 1
46 300 2333 3
46 308 1767 1
46 308 1775 2
46 308 1782 1
46 308 1789 8
46 308 1799 2
46 308 1806 2
46 308 1817 3
46 308 1825 1
46 308 1827 2
46 308 1830 1
46 308 1837 1
46 308 1841 1
46 308 1843 1
46 308 1846 2
46 308 1849 7
46 308 1859 3
46 308 1863 4
46 308 1868 5
46 308 1878 2
46 308 1881 1
46 308 1884 1
46 308 1887 1
46 308 1892 1
46 308 2037 1
46 308 2040 1
46 314 1898 1
46 314 1951 1
46 314 2128 1
46 314 2138 1
46 314 2140 2
46 314 2501 1
46 314 2505 1
46 314 2508 1
46 314 2510 1
46 314 2630 1
46 314 2710 1
46 314 2715 1
46 326 2253 1
46 326 2365 1
47 60 1758 1
47 60 1894 2
47 60 1988 1
47 60 1998 2
47 60 2204 1
47 60 2436 3
47 60 2466 1
47 60 2470 2
47 60 2483 1
47 60 2715 3
47 91 1937 1
47 91 2055 1
47 91 2516 1
47 91 2645 1
47 91 2647 1
47 119 2404 1
47 119 2441 1
47 119 2463 1
47 119 2470 1
47 119 2484 1
47 119 2718 1
47 149 2189 1
47 155 1943 1
47 155 2440 2
47 155 2470 1
47 170 1763 1
47 173 1847 1
47 173 1856 1
47 178 2168 1
47 196 2155 3
47 196 2288 1
47 196 2372 1
47 196 2506 1
47 196 2515 1
47 204 1981 1
47 204 2183 4
47 206 1727 1
47 206 1729 1
47 206 1745 1
47 206 1916 1
47 206 1918 3
47 206 1928 1
47 206 2033 1
47 206 2277 3
47 206 2286 6
47 206 2394 1
47 206 2401 1
47 206 2417 1
47 206 2458 1
47 206 2462 1
47 206 2470 1
47 206 2509 1
47 206 2573 1
47 206 2654 1
47 206 2690 1
47 206 2707 3
47 207 2175 1
47 207 2196 1
47 207 2212 1
47 223 2163 1
47 223 2165 1
47 223 2185 1
47 224 1998 1
47 224 2001 1
47 224 2488 1
47 224 2491 1
47 224 2703 1
47 224 2705 1
47 225 2153 1
47 225 2165 1
47 226 2699 1
47 235 2260 1
47 237 2264 1
47 237 2372 1
47 237 2442 1
47 237 2454 2
47 237 2692 1
47 237 2704 1
47 237 2711 1
47 249 1750 1
47 249 1757 1
47 249 1763 1
47 249 1766 4
47 249 1776 3
47 249 1781 3
47 249 1788 1
47 249 1790 1
47 249 1794 8
47 249 1803 3
47 249 1813 1
47 249 1816 3
47 249 1825 1
47 249 1827 5
47 249 1839 1
47 249 1841 1
47 249 1845 3
47 249 1852 1
47 249 1854 4
47 249 1860 1
47 249 1866 1
47 249 1870 2
47 249 1873 3
47 249 1878 5
47 249 1885 1
47 249 1896 1
47 249 1997 2
47 249 2002 2
47 270 2204 1
47 270 2213 1
47 279 2238 1
47 297 1907 1
47 297 1978 1
47 297 1996 1
47 297 2152 1
47 297 2158 1
47 297 2197 1
47 297 2270 3
47 297 2275 1
47 297 2278 1
47 297 2370 1
47 297 2372 1
47 297 2452 1
47 297 2454 2
47 297 2457 1
47 297 2508 1
47 297 2517 1
47 317 2255 1
47 337 1985 1
47 337 2209 1
47 337 2233 1
47 337 2699 1
47 343 2204 1
47 343 2234 2
47 343 2241 1
47 343 2295 1
47 343 2440 1
47 343 2461 1
47 343 2464 1
47 343 2508 2
47 343 2521 1
47 349 1994 1
47 349 2153 1
47 349 2163 2
47 349 2508 1
47 353 2041 1
47 353 2295 1
47 353 2436 1
47 353 2499 1
47 353 2503 3
47 353 2507 1
47 353 2617 1
47 353 2620 1
47 353 2706 4
47 353 2718 1
48 65 2167 1
48 65 2174 2
48 65 2564 1
48 65 2670 1
48 65 2717 1
48 66 1952 1
48 66 1957 1
48 66 1964 1
48 66 1966 1
48 72 2718 1
48 89 1951 1
48 89 1960 1
48 89 1967 1
48 89 1971 1
48 89 2271 1
48 89 2273 1
48 89 2461 1
48 89 2661 1
48 89 2670 1
48 89 2685 1
48 89 2687 1
48 89 2691 1
48 106 1900 1
48 109 1693 7
48 109 1703 1
48 109 1706 1
48 109 1709 1
48 109 1712 3
48 109 1720 1
48 109 1906 1
48 109 1909 1
48 109 1911 1
48 109 1914 2
48 109 1921 1
48 109 1992 2
48 109 2054 1
48 109 2075 2
48 109 2107 1
48 109 2129 1
48 109 2141 1
48 109 2147 1
48 109 2151 1
48 109 2155 2
48 109 2168 1
48 109 2659 1
48 109 2692 1
48 109 2706 1
48 109 2710 1
48 109 2712 1
48 109 2718 1
48 110 2289 1
48 110 2292 1
48 110 2295 1
48 110 2541 1
48 110 2557 1
48 110 2560 1
48 128 1760 1
48 128 1830 1
48 128 1832 1
48 128 1835 1
48 133 2229 1
48 133 2235 1
48 133 2240 1
48 133 2243 2
48 133 2246 1
48 133 2294 1
48 137 1897 1
48 137 1899 1
48 137 2243 1
48 144 1940 1
48 144 2231 1
48 144 2233 1
48 144 2280 1
48 147 2253 1
48 160 1760 3
48 160 1765 1
48 160 1767 1
48 160 1771 4
48 160 1776 24
48 160 1805 6
48 160 1812 2
48 160 1816 16
48 160 1835 2
48 160 1838 16
48 160 1858 9
48 160 1868 1
48 160 1870 1
48 160 1877 9
48 160 1887 1
48 160 1893 1
48 160 1895 2
48 160 1989 3
48 160 2178 1
48 160 2180 1
48 160 2183 1
48 160 2185 1
48 160 2188 4
48 160 2193 3
48 160 2197 5
48 160 2205 1
48 160 2211 3
48 160 2220 1
48 160 2297 1
48 160 2718 1
48 163 2260 2
48 214 2181 1
48 217 1730 1
48 217 1753 1
48 217 2296 1
48 217 2526 1
48 244 1959 2
48 244 1965 1
48 244 1970 1
48 244 1979 1
48 251 1763 1
48 251 1829 1
48 251 1896 1
48 276 2211 1
48 278 2527 1
48 278 2562 1
48 311 1899 1
48 311 2262 1
48 332 1694 1
48 332 1743 1
48 332 1746 1
48 332 1748 1
48 332 1750 1
48 332 1922 1
48 332 2015 1
48 332 2043 12
48 332 2075 1
48 332 2083 1
48 332 2093 2
48 332 2096 1
48 332 2099 1
48 332 2102 3
48 332 2106 1
48 332 2120 1
48 332 2127 1
48 332 2132 2
48 332 2148 1
48 332 2156 1
48 332 2158 1
48 332 2164 1
48 332 2176 1
48 332 2228 1
48 332 2239 2
48 332 2252 1
48 332 2526 2
48 332 2529 2
48 332 2532 1
48 332 2563 1
48 332 2643 2
48 332 2652 1
48 332 2688 1
48 332 2690 1
48 332 2718 1
48 354 2717 2
48 366 2670 1
48 368 2290 3
48 369 2621 1
49 58 1947 1
49 58 1964 1
49 58 1984 1
49 58 2305 1
49 65 2279 1
49 85 2287 2
49 89 2291 1
49 90 2273 1
49 90 2294 1
49 117 2411 1
49 137 2285 1
49 145 2213 1
49 145 2284 1
49 158 2407 1
49 163 1971 1
49 185 2155 1
49 185 2261 1
49 189 1915 1
49 189 2578 1
49 197 1755 1
49 197 2199 1
49 197 2203 1
49 197 2716 1
49 202 2180 1
49 202 2200 2
49 202 2409 1
49 253 2407 1
49 253 2419 32
49 253 2452 1
49 253 2455 8
49 253 2464 2
49 253 2474 1
49 253 2495 10
49 253 2507 2
49 253 2512 66
49 276 1981 1
49 276 2302 1
49 282 2319 1
49 298 1970 1
49 305 1971 1
49 307 1737 1
49 307 1743 1
49 307 1898 1
49 307 1901 1
49 307 1988 2
49 307 2020 2
49 307 2068 1
49 307 2151 1
49 307 2170 1
49 307 2173 1
49 307 2179 1
49 307 2181 1
49 307 2266 1
49 307 2294 1
49 307 2321 1
49 307 2329 1
49 307 2577 1
49 312 1846 1
49 312 2127 1
49 323 1752 1
49 323 1911 1
49 323 2119 1
49 323 2132 1
49 323 2404 1
49 323 2578 1
49 324 1711 1
49 324 1767 1
49 324 1769 9
49 324 1784 2
49 324 1788 1
49 324 1792 11
49 324 1804 34
49 324 1839 33
49 324 1873 1
49 324 1875 21
49 324 1909 1
49 324 1938 1
49 324 2027 1
49 324 2133 1
49 324 2693 1
49 324 2717 2
49 332 2290 2
49 340 1899 1
49 350 1894 1
49 350 1900 1
49 350 2017 1
49 350 2150 1
49 350 2153 3
49 350 2193 1
49 350 2202 1
49 350 2454 1
49 350 2456 2
49 350 2460 1
49 350 2556 1
49 364 2265 1
49 364 2306 1
50 51 2289 1
50 51 2681 1
50 105 2296 1
50 154 2683 6
50 157 2298 1
50 157 2322 1
50 157 2487 1
50 157 2516 1
50 157 2520 1
50 203 2324 1
50 203 2552 1
50 203 2574 1
50 203 2576 3
50 203 2580 1
50 230 2290 2
50 230 2304 1
50 230 2327 3
50 230 2482 1
50 230 2708 6
50 244 2315 1
50 244 2606 7
50 244 2657 1
50 244 2662 2
50 244 2672 1
50 244 2716 2
50 311 2556 1
50 311 2559 5
50 311 2575 1
50 311 2622 1
50 311 2678 2
51 105 1937 1
51 105 2245 1
51 105 2319 1
51 105 2494 1
51 106 1754 1
51 110 1895 1
51 137 1754 1
51 137 1896 2
51 137 1964 1
51 137 1982 1
51 137 1984 1
51 137 2323 1
51 137 2537 1
51 154 2181 1
51 157 1994 1
51 157 2168 1
51 157 2173 4
51 157 2183 2
51 157 2188 3
51 157 2192 1
51 157 2194 1
51 157 2196 1
51 157 2198 3
51 157 2202 22
51 157 2226 2
51 157 2488 1
51 203 2450 1
51 213 1752 4
51 213 1759 1
51 213 1792 1
51 213 1824 1
51 213 1869 1
51 213 1873 1
51 213 1896 1
51 213 1936 2
51 213 1939 1
51 213 1941 1
51 213 1949 1
51 213 1953 1
51 213 1982 3
51 213 2167 1
51 213 2169 1
51 213 2175 3
51 213 2180 2
51 213 2184 2
51 213 2227 1
51 213 2233 1
51 213 2247 1
51 213 2291 3
51 213 2524 4
51 213 2535 1
51 213 2615 3
51 230 1905 1
51 230 2697 1
51 230 2701 2
51 244 2683 1
51 265 2175 2
51 265 2579 1
51 265 2710 1
51 278 1946 1
51 289 1946 1
51 311 1784 1
51 311 1796 4
51 311 1818 1
51 311 1825 2
51 311 1836 1
51 311 1851 1
51 311 1859 1
51 311 1870 2
51 311 1892 1
51 311 2520 2
51 311 2528 1
51 311 2540 2
51 311 2629 2
51 311 2632 1
51 311 2639 2
51 361 2231 1
51 361 2242 1
51 361 2294 1
51 362 2277 2
52 128 1901 1
52 130 2031 1
52 171 2053 3
52 171 2059 2
52 171 2064 1
52 171 2069 1
52 171 2079 2
52 171 2083 2
52 171 2088 1
52 171 2091 1
52 171 2095 1
52 171 2117 1
52 201 1756 1
52 205 2156 1
52 209 2250 1
52 209 2716 1
52 220 1715 1
52 220 1723 1
52 220 1740 2
52 220 1744 1
52 228 2164 1
52 232 2136 1
52 236 2199 1
52 248 2196 1
52 280 1751 1
52 280 1988 1
52 280 1994 1
52 280 2362 1
52 280 2364 1
52 280 2418 1
52 280 2421 1
52 284 2286 1
52 284 2417 1
52 284 2420 1
52 284 2422 1
52 284 2488 2
52 284 2491 1
52 284 2568 1
52 290 1709 1
52 290 1712 2
52 290 1716 2
52 290 1720 2
52 290 1734 12
52 290 1749 2
52 290 1896 1
52 290 1950 1
52 290 2041 1
52 290 2122 1
52 290 2250 1
52 294 2140 2
52 294 2148 1
52 300 2701 1
52 314 1704 1
52 314 1751 1
52 314 1753 1
52 314 1985 1
52 314 1992 1
52 314 2450 1
52 314 2502 1
52 314 2587 1
52 326 1898 1
53 58 2304 1
53 64 1710 1
53 64 2576 2
53 73 1884 1
53 82 1948 1
53 88 1750 1
53 88 1752 1
53 90 2297 1
53 90 2644 1
53 94 1757 1
53 94 1770 1
53 94 1780 1
53 94 1989 1
53 103 2319 1
53 107 1765 1
53 107 1807 1
53 112 1802 1
53 112 1848 1
53 112 1885 1
53 112 2118 1
53 121 1714 1
53 121 1751 1
53 121 1756 2
53 121 1913 2
53 121 1989 1
53 121 2234 1
53 121 2578 1
53 135 2120 1
53 135 2129 2
53 135 2413 2
53 135 2418 1
53 135 2420 1
53 139 1751 1
53 139 1769 2
53 139 1829 1
53 154 2278 1
53 158 2573 1
53 175 1698 1
53 175 1700 2
53 175 1705 2
53 175 1710 1
53 175 1717 1
53 175 1719 4
53 175 1725 1
53 175 1727 7
53 175 1735 1
53 175 1742 1
53 175 1748 1
53 175 1754 2
53 175 1758 1
53 175 1760 1
53 175 1762 3
53 175 1766 3
53 175 1771 2
53 175 1774 2
53 175 1779 5
53 175 1785 4
53 175 1791 4
53 175 1797 1
53 175 1800 1
53 175 1806 4
53 175 1813 2
53 175 1818 1
53 175 1829 1
53 175 1831 1
53 175 1833 1
53 175 1835 3
53 175 1839 4
53 175 1848 2
53 175 1851 3
53 175 1870 1
53 175 1872 3
53 175 1876 2
53 175 1880 1
53 175 1884 1
53 175 1894 2
53 175 1900 1
53 175 1902 2
53 175 1908 6
53 175 1919 1
53 175 1921 1
53 175 1924 4
53 175 1929 1
53 175 1931 1
53 175 1936 1
53 175 1940 2
53 175 1943 3
53 175 1949 1
53 175 1951 1
53 175 1953 2
53 175 1956 2
53 175 1968 1
53 175 1983 1
53 175 1987 1
53 175 1990 1
53 175 1995 1
53 175 1997 2
53 175 2009 1
53 175 2013 1
53 175 2111 2
53 175 2117 1
53 175 2122 2
53 175 2126 2
53 175 2135 1
53 175 2197 1
53 175 2224 2
53 175 2227 1
53 175 2230 5
53 175 2236 2
53 175 2277 1
53 175 2279 7
53 175 2292 1
53 175 2299 1
53 175 2301 1
53 175 2307 3
53 175 2317 3
53 175 2324 2
53 175 2329 1
53 175 2332 1
53 175 2335 1
53 175 2339 1
53 175 2341 1
53 175 2710 1
53 175 2718 1
53 195 2013 1
53 198 1900 1
53 200 1737 1
53 200 1752 1
53 200 1774 1
53 200 1783 2
53 202 2298 1
53 222 1775 1
53 222 1790 1
53 222 1831 1
53 222 1873 1
53 222 1913 1
53 222 1933 1
53 222 1958 1
53 222 2013 1
53 222 2578 1
53 222 2711 1
53 245 1724 1
53 245 1755 1
53 245 1784 1
53 245 1820 1
53 245 1832 1
53 245 1868 1
53 251 2293 1
53 251 2325 1
53 252 2413 1
53 282 1750 1
53 282 1757 1
53 282 1877 1
53 282 1989 1
53 282 2113 1
53 282 2221 1
53 285 2236 1
53 285 2238 1
53 287 1722 1
53 287 1816 1
53 287 1858 1
53 287 2225 1
53 287 2233 1
53 287 2235 1
53 287 2718 1
53 296 2481 1
53 306 1699 1
53 306 1708 1
53 306 1719 2
53 306 1723 2
53 306 1730 1
53 306 1734 1
53 306 1737 1
53 306 1758 1
53 306 1763 2
53 306 1766 1
53 306 1768 1
53 306 1779 2
53 306 1792 1
53 306 1821 1
53 306 1828 2
53 306 1832 3
53 306 1836 7
53 306 1850 1
53 306 1869 1
53 306 1872 1
53 306 1921 1
53 306 2121 1
53 306 2328 1
53 306 2435 1
53 306 2438 3
53 306 2449 1
53 306 2452 1
53 306 2454 6
53 306 2461 2
53 306 2464 6
53 306 2474 2
53 306 2478 1
53 306 2481 2
53 306 2484 2
53 306 2487 2
53 306 2492 3
53 306 2497 1
53 306 2499 2
53 306 2504 2
53 306 2514 1
53 306 2516 1
53 306 2523 1
53 306 2528 1
53 306 2530 2
53 306 2534 1
53 306 2543 2
53 306 2567 1
53 306 2569 1
53 306 2571 5
53 309 1881 1
53 315 2241 1
53 323 2423 1
53 342 1669 5
53 342 1680 13
53 342 1695 2
53 342 1699 5
53 342 1710 2
53 342 1717 5
53 342 1723 1
53 342 1725 1
53 342 1728 1
53 342 1731 5
53 342 1737 1
53 342 1743 1
53 342 1745 2
53 342 1755 2
53 342 1762 2
53 342 1788 3
53 342 1794 1
53 342 1796 3
53 342 1800 1
53 342 1806 1
53 342 1808 1
53 342 1810 1
53 342 1812 4
53 342 1817 3
53 342 1830 1
53 342 1836 1
53 342 1847 1
53 342 1851 2
53 342 1854 2
53 342 1859 1
53 342 1870 1
53 342 1872 1
53 342 1880 1
53 342 1903 1
53 342 1909 3
53 342 1913 1
53 342 1916 1
53 342 1921 1
53 342 1929 3
53 342 1935 1
53 342 1938 1
53 342 1959 3
53 342 1968 1
53 342 1970 2
53 342 1975 2
53 342 1978 4
53 342 1984 2
53 342 1992 1
53 342 1996 1
53 342 1998 1
53 342 2001 1
53 342 2004 2
53 342 2007 1
53 342 2110 2
53 342 2114 3
53 342 2223 5
53 342 2231 2
53 342 2235 1
53 342 2237 2
53 342 2240 1
53 342 2242 1
53 342 2247 1
53 342 2249 1
53 342 2251 2
53 342 2254 1
53 342 2256 5
53 342 2264 8
53 342 2274 1
53 342 2287 1
53 342 2305 1
53 342 2331 1
53 342 2581 1
53 342 2583 5
53 342 2592 1
53 342 2601 1
53 342 2606 1
53 342 2615 3
53 342 2619 1
53 342 2621 2
53 342 2624 3
53 342 2628 2
53 342 2631 1
53 342 2633 1
53 342 2638 1
53 342 2640 5
53 342 2651 2
53 342 2655 1
53 342 2660 1
53 342 2663 1
53 342 2665 2
53 342 2669 6
53 342 2677 8
53 342 2686 2
53 342 2689 1
53 342 2692 1
53 342 2694 1
53 342 2697 1
53 342 2702 2
53 342 2706 1
53 342 2709 6
53 344 2330 1
54 63 1707 2
54 63 2030 1
54 63 2354 1
54 63 2531 2
54 63 2719 1
54 70 2301 1
54 79 1653 1
54 79 2111 5
54 79 2442 1
54 79 2593 1
54 87 1656 1
54 87 1710 1
54 87 1971 5
54 87 1979 1
54 87 1981 9
54 87 1992 1
54 87 1996 1
54 87 1999 1
54 87 2003 26
54 87 2043 1
54 87 2054 2
54 87 2080 1
54 87 2087 1
54 87 2098 1
54 87 2108 1
54 87 2124 3
54 87 2151 1
54 87 2173 2
54 87 2180 1
54 87 2189 3
54 87 2195 1
54 87 2199 3
54 87 2204 1
54 87 2206 1
54 87 2212 1
54 87 2214 2
54 87 2219 1
54 87 2246 1
54 87 2251 1
54 87 2259 1
54 87 2295 1
54 87 2299 3
54 87 2508 1
54 87 2560 1
54 87 2587 1
54 87 2590 1
54 87 2631 1
54 87 2668 1
54 87 2719 1
54 125 1641 1
54 125 1897 1
54 128 1895 1
54 128 1898 1
54 128 2595 1
54 128 2600 1
54 130 2444 2
54 130 2448 1
54 130 2450 5
54 130 2470 2
54 130 2474 4
54 130 2480 2
54 130 2485 2
54 130 2488 4
54 159 2277 1
54 159 2297 1
54 159 2301 1
54 159 2475 1
54 179 2030 1
54 179 2317 8
54 179 2330 1
54 179 2622 1
54 190 2131 1
54 190 2241 1
54 260 1896 1
54 260 2353 1
54 292 2483 1
54 313 2113 2
54 313 2458 2
54 313 2461 2
54 313 2466 2
54 313 2591 1
54 365 1756 2
54 365 1782 3
54 365 1786 3
54 365 1790 10
54 365 1802 17
54 365 1820 6
54 365 1827 33
54 365 1862 5
54 365 1875 6
54 365 2121 3
54 365 2242 1
54 365 2261 1
54 365 2274 1
54 365 2276 1
54 365 2281 1
54 365 2285 1
54 365 2670 1
54 365 2675 1
54 365 2678 1
55 64 1959 1
55 76 1942 1
55 82 2209 2
55 82 2258 1
55 82 2261 1
55 82 2310 1
55 82 2656 1
55 124 2032 1
55 126 1989 1
55 126 2447 1
55 133 2254 1
55 134 1940 1
55 147 2254 1
55 150 1752 1
55 150 1989 2
55 150 2261 2
55 150 2312 1
55 166 1894 3
55 166 2310 1
55 166 2313 1
55 255 1752 1
55 255 1757 1
55 275 1907 1
55 275 2013 1
55 276 1982 3
55 276 2307 1
55 276 2448 1
55 296 1971 1
55 298 1764 7
55 298 1782 2
55 298 1794 1
55 298 1802 3
55 298 1848 1
55 319 2021 3
55 319 2025 5
55 332 2235 2
55 332 2255 1
55 346 2208 2
55 346 2211 2
55 346 2214 3
55 346 2219 5
55 346 2225 1
55 346 2309 2
55 351 1896 1
55 351 2227 1
55 351 2238 1
55 351 2244 1
55 351 2310 1
55 351 2479 1
55 351 2511 1
55 351 2527 1
55 351 2589 2
55 351 2594 1
55 364 1888 1
55 364 1891 1
55 364 1895 1
57 58 1714 1
57 58 1720 1
57 58 1751 3
57 58 1757 6
57 58 1764 40
57 58 1807 7
57 58 1815 13
57 58 1837 5
57 58 1843 3
57 58 1850 3
57 58 1859 1
57 58 1861 1
57 58 1863 6
57 58 1870 1
57 58 1873 10
57 58 1884 4
57 58 1889 1
57 58 1891 1
57 58 1893 1
57 58 1895 3
57 58 1904 1
57 58 1952 1
57 58 1992 1
57 58 2001 2
57 58 2010 1
57 58 2012 1
57 58 2020 2
57 58 2023 1
57 58 2037 1
57 58 2054 1
57 58 2129 1
57 58 2342 9
57 58 2367 1
57 58 2375 1
57 58 2387 6
57 58 2398 1
57 58 2412 1
57 58 2431 1
57 58 2433 1
57 58 2450 2
57 61 1902 1
57 61 2305 1
57 67 2275 1
57 75 1985 1
57 75 1994 1
57 75 1996 1
57 75 2367 1
57 75 2374 1
57 75 2448 1
57 90 1952 1
57 96 2000 1
57 96 2359 2
57 96 2372 1
57 96 2390 1
57 96 2398 1
57 127 1720 1
57 127 2210 1
57 127 2345 2
57 127 2351 1
57 127 2362 3
57 127 2436 1
57 134 2005 1
57 134 2368 1
57 134 2371 1
57 134 2391 2
57 134 2398 1
57 134 2406 3
57 138 1753 1
57 138 1989 1
57 138 2000 2
57 138 2005 2
57 138 2318 1
57 145 1985 1
57 145 1987 1
57 145 1991 1
57 145 1998 1
57 145 2399 1
57 160 2284 1
57 168 1988 1
57 168 2008 1
57 168 2398 1
57 168 2401 1
57 168 2406 1
57 182 2307 1
57 182 2372 1
57 182 2374 1
57 182 2434 1
57 197 2309 1
57 251 2314 1
57 254 2356 2
57 254 2393 2
57 254 2397 1
57 254 2409 1
57 257 1900 7
57 257 2346 1
57 257 2369 1
57 257 2433 1
57 277 1892 2
57 305 1987 1
57 305 1992 1
57 305 2003 1
57 305 2308 1
57 305 2321 1
57 305 2367 1
57 305 2391 2
57 305 2406 3
57 305 2410 1
57 312 2214 2
57 315 1740 1
57 315 2135 1
57 315 2196 2
57 315 2202 1
57 315 2319 2
57 315 2372 1
57 315 2374 1
57 315 2376 2
57 315 2379 1
57 315 2382 1
57 315 2384 1
57 315 2386 2
57 315 2389 3
57 315 2410 1
57 320 1941 1
57 327 1997 1
57 327 2398 1
57 327 2409 1
57 327 2434 1
57 327 2451 1
57 346 2266 1
57 364 1898 1
57 364 2008 1
57 364 2312 1
57 364 2355 1
57 364 2365 1
57 364 2372 1
57 364 2395 1
57 364 2433 1
57 364 2436 3
57 364 2440 2
58 75 2316 2
58 75 2365 1
58 75 2409 1
58 75 2702 1
58 75 2705 2
58 80 1894 1
58 88 2313 1
58 90 2281 2
58 96 2217 1
58 96 2315 1
58 96 2398 2
58 96 2402 1
58 96 2589 2
58 96 2694 1
58 96 2697 1
58 96 2699 1
58 96 2701 3
58 96 2705 2
58 102 1901 1
58 103 1977 1
58 127 1724 1
58 127 1899 1
58 127 1901 1
58 127 2064 1
58 127 2144 1
58 127 2161 2
58 127 2166 1
58 127 2179 1
58 127 2188 1
58 127 2193 1
58 127 2196 1
58 127 2211 1
58 127 2213 3
58 127 2339 1
58 127 2345 5
58 134 2005 1
58 134 2359 1
58 134 2362 1
58 134 2364 2
58 134 2393 2
58 134 2396 1
58 134 2399 1
58 134 2691 1
58 134 2693 1
58 134 2698 2
58 134 2702 1
58 138 1998 2
58 138 2406 3
58 138 2423 3
58 138 2430 1
58 145 1742 1
58 145 1756 2
58 145 2039 1
58 145 2190 1
58 145 2295 1
58 145 2318 1
58 145 2359 1
58 145 2383 1
58 145 2388 2
58 145 2394 1
58 145 2595 1
58 145 2706 1
58 147 1971 1
58 147 1985 1
58 147 2285 1
58 147 2288 2
58 147 2295 1
58 147 2300 1
58 150 2235 1
58 163 2221 1
58 168 2369 1
58 168 2373 1
58 168 2376 1
58 168 2379 3
58 168 2385 1
58 168 2387 3
58 168 2391 3
58 168 2396 3
58 168 2411 1
58 182 1988 1
58 182 2368 1
58 182 2422 2
58 182 2428 2
58 182 2453 1
58 182 2590 1
58 182 2592 1
58 182 2595 1
58 182 2652 1
58 182 2690 1
58 182 2706 1
58 185 1986 1
58 185 2243 1
58 185 2295 1
58 189 2212 1
58 189 2219 1
58 251 2279 1
58 254 2319 1
58 254 2349 1
58 254 2408 1
58 254 2450 1
58 254 2523 3
58 254 2547 3
58 254 2553 1
58 254 2567 1
58 254 2586 2
58 254 2691 1
58 254 2697 2
58 254 2701 3
58 254 2705 1
58 257 1751 1
58 257 1900 1
58 257 1902 1
58 257 2344 1
58 257 2410 1
58 257 2433 1
58 277 1833 2
58 282 1987 1
58 298 2264 1
58 305 1964 1
58 305 1975 1
58 305 1998 1
58 305 2000 1
58 305 2005 1
58 305 2008 1
58 305 2013 1
58 305 2101 1
58 305 2106 1
58 305 2113 1
58 305 2319 1
58 305 2331 1
58 305 2341 1
58 305 2351 5
58 305 2390 1
58 305 2412 1
58 305 2641 1
58 305 2665 2
58 305 2668 1
58 311 2274 1
58 315 1900 1
58 315 1995 1
58 315 2029 1
58 315 2361 1
58 315 2393 1
58 315 2415 1
58 315 2435 1
58 315 2438 3
58 315 2501 1
58 315 2505 1
58 315 2590 3
58 315 2597 1
58 315 2605 1
58 315 2609 1
58 315 2657 2
58 320 1941 1
58 327 2215 1
58 327 2310 1
58 327 2360 1
58 327 2368 1
58 327 2451 1
58 327 2620 1
58 327 2662 1
58 327 2667 1
58 340 1950 1
58 345 1895 1
58 350 2215 1
58 364 1742 1
58 364 1959 1
58 364 1968 1
58 364 2312 1
58 364 2420 1
58 364 2433 1
58 364 2697 2
59 91 2211 1
59 119 1767 1
59 119 1929 1
59 119 1932 1
59 119 2187 1
59 119 2193 1
59 119 2199 2
59 119 2202 3
59 119 2208 1
59 141 2458 1
59 150 2212 1
59 155 1974 1
59 159 2214 1
59 161 2260 1
59 173 1896 1
59 173 1898 1
59 173 2080 1
59 173 2431 1
59 173 2435 1
59 173 2438 1
59 173 2468 1
59 173 2651 1
59 173 2666 1
59 173 2703 1
59 178 2021 1
59 178 2064 1
59 178 2077 1
59 178 2079 1
59 178 2138 1
59 178 2344 1
59 178 2438 1
59 178 2458 1
59 178 2529 1
59 178 2535 2
59 193 2223 3
59 204 1901 1
59 204 2139 1
59 204 2261 2
59 204 2458 1
59 204 2461 2
59 204 2478 5
59 204 2484 4
59 204 2494 1
59 204 2501 1
59 204 2504 1
59 204 2506 2
59 204 2509 2
59 204 2512 1
59 204 2533 1
59 204 2547 1
59 204 2658 1
59 204 2714 1
59 207 1750 1
59 207 1759 1
59 207 1936 1
59 207 1993 2
59 207 2458 1
59 207 2538 1
59 214 2173 1
59 215 2079 1
59 215 2081 3
59 215 2089 1
59 215 2138 1
59 215 2434 1
59 215 2460 1
59 215 2465 1
59 215 2469 2
59 215 2674 1
59 215 2716 1
59 221 2150 1
59 225 1950 1
59 225 1955 2
59 225 1959 1
59 225 1963 1
59 225 1968 1
59 225 1970 1
59 225 1974 1
59 225 1980 1
59 225 1982 1
59 225 1984 1
59 225 2170 1
59 225 2172 1
59 225 2175 1
59 225 2185 2
59 225 2188 1
59 225 2196 1
59 225 2199 3
59 225 2205 1
59 225 2213 1
59 225 2236 1
59 225 2238 1
59 225 2243 1
59 225 2247 1
59 248 2151 1
59 249 1962 1
59 249 1965 2
59 249 2229 1
59 249 2232 2
59 249 2256 1
59 270 2068 1
59 270 2544 1
59 271 2225 1
59 273 2226 1
59 279 2214 1
59 326 2158 1
59 326 2160 1
59 326 2163 1
59 326 2166 1
59 331 2016 5
59 331 2042 1
59 331 2045 2
59 331 2052 3
59 331 2058 4
59 331 2063 1
59 331 2305 1
59 331 2690 3
59 331 2704 1
59 331 2708 1
59 331 2710 1
59 343 1763 1
59 343 1767 2
59 343 1774 6
59 343 1781 2
59 343 1784 2
59 343 1788 2
59 343 1792 1
59 343 1817 1
59 343 1825 1
59 343 1828 1
59 343 1830 2
59 343 1836 1
59 343 1843 1
59 343 1847 1
59 343 1872 1
59 343 1876 4
59 343 1884 11
59 343 1896 1
59 349 1763 1
59 349 1838 2
59 349 1860 1
59 349 1870 1
59 349 1951 1
59 349 1957 2
59 349 1962 2
59 349 1966 2
59 349 2186 1
59 349 2244 3
59 352 1648 1
59 352 1654 1
59 352 1658 2
59 352 1666 3
59 352 1670 4
59 352 1675 1
59 352 1678 1
59 352 1688 20
59 352 1710 2
59 352 1717 1
59 352 1721 1
59 352 1723 1
59 352 1725 4
59 352 1730 11
59 352 1742 5
59 352 1750 3
59 352 1755 2
59 352 1759 1
59 352 1909 2
59 352 1912 2
59 352 1915 3
59 352 1920 1
59 352 1987 1
59 352 1990 3
59 352 1997 1
59 352 2015 2
59 352 2029 2
59 352 2034 3
59 352 2038 3
59 352 2052 1
59 352 2073 1
59 352 2075 1
59 352 2091 1
59 352 2109 1
59 352 2118 2
59 352 2121 1
59 352 2128 2
59 352 2135 2
59 352 2313 2
59 352 2458 1
59 352 2543 1
59 352 2549 1
59 352 2574 1
59 352 2620 1
59 352 2627 2
59 352 2632 2
59 352 2635 2
59 352 2645 1
59 352 2657 1
59 352 2660 1
59 352 2665 4
59 352 2671 1
59 352 2684 3
59 352 2703 1
59 352 2705 3
59 352 2712 2
60 86 1847 2
60 86 1871 1
60 86 1895 1
60 91 2435 1
60 91 2461 2
60 91 2704 1
60 119 1679 3
60 119 1683 1
60 119 1686 1
60 119 1690 1
60 119 1699 2
60 119 1713 1
60 119 1730 1
60 119 1732 4
60 119 1737 1
60 119 1739 1
60 119 1935 1
60 119 1941 1
60 119 2038 1
60 119 2063 1
60 119 2072 3
60 119 2077 1
60 119 2079 1
60 119 2082 1
60 119 2084 1
60 119 2087 1
60 119 2093 1
60 119 2117 2
60 119 2145 1
60 119 2346 1
60 119 2423 1
60 119 2426 1
60 119 2428 1
60 119 2446 1
60 119 2511 1
60 119 2528 1
60 119 2531 1
60 119 2533 1
60 119 2547 2
60 119 2551 3
60 119 2557 1
60 119 2621 1
60 119 2683 1
60 119 2712 1
60 141 1895 1
60 155 2450 2
60 155 2457 2
60 155 2480 1
60 155 2484 1
60 155 2500 2
60 164 1864 1
60 164 1870 1
60 173 2252 1
60 196 1903 1
60 196 2517 1
60 196 2587 1
60 204 1762 1
60 204 1776 1
60 204 1781 1
60 204 1784 2
60 204 1805 1
60 204 1809 1
60 204 1814 2
60 204 1825 1
60 204 1829 1
60 204 1836 5
60 204 1876 2
60 204 1879 1
60 204 1882 5
60 204 1888 1
60 206 2457 1
60 206 2521 1
60 206 2613 1
60 207 2235 1
60 207 2240 1
60 207 2262 1
60 210 1870 1
60 215 2251 1
60 224 2002 1
60 224 2372 1
60 224 2523 1
60 224 2551 1
60 224 2553 1
60 224 2608 4
60 224 2717 1
60 225 1706 1
60 225 1900 1
60 225 2004 1
60 225 2671 1
60 226 2236 1
60 237 1678 1
60 237 1713 1
60 237 1760 1
60 237 1917 1
60 237 1970 1
60 237 2183 1
60 237 2299 1
60 237 2441 1
60 237 2455 1
60 237 2457 1
60 237 2511 1
60 237 2518 2
60 237 2524 1
60 237 2551 1
60 237 2649 1
60 237 2693 2
60 237 2696 3
60 237 2716 1
60 249 1662 1
60 249 1664 1
60 249 1907 1
60 270 1819 1
60 270 1948 1
60 270 1969 2
60 270 2215 1
60 279 2236 1
60 297 1760 1
60 297 1969 1
60 297 1975 1
60 297 2187 1
60 297 2436 1
60 297 2474 1
60 297 2509 1
60 297 2514 1
60 297 2538 1
60 297 2542 1
60 297 2544 1
60 297 2548 1
60 297 2551 2
60 297 2555 1
60 297 2713 1
60 326 2441 1
60 337 2233 1
60 343 1903 1
60 343 1969 1
60 343 2202 1
60 343 2204 1
60 343 2219 1
60 343 2259 5
60 343 2440 1
60 343 2443 1
60 343 2459 2
60 343 2462 2
60 343 2467 1
60 343 2469 1
60 343 2487 2
60 343 2490 1
60 343 2510 1
60 343 2654 1
60 343 2687 1
60 343 2690 4
60 343 2695 1
60 343 2715 1
60 349 1910 1
60 349 2001 1
60 349 2154 1
60 349 2289 1
60 349 2298 1
60 349 2466 1
60 349 2494 1
60 353 1754 1
60 353 2002 1
60 353 2389 1
60 353 2435 1
60 353 2443 1
60 353 2551 1
60 353 2662 2
60 353 2706 2
61 67 2302 1
61 78 2302 1
61 97 1646 1
61 98 2694 2
61 102 1753 1
61 102 1897 2
61 107 2266 1
61 107 2275 2
61 107 2279 1
61 107 2281 1
61 107 2291 3
61 107 2296 3
61 107 2302 2
61 107 2305 1
61 107 2307 1
61 107 2309 1
61 107 2314 2
61 107 2318 1
61 117 1901 1
61 117 2217 1
61 135 2243 2
61 135 2247 2
61 135 2250 1
61 135 2254 2
61 135 2259 1
61 135 2271 1
61 135 2277 1
61 135 2281 1
61 135 2296 1
61 135 2302 1
61 135 2307 1
61 135 2338 1
61 144 2303 1
61 145 1989 1
61 147 1644 1
61 147 1653 1
61 147 1686 2
61 147 1689 1
61 147 1696 1
61 147 1745 4
61 147 1751 2
61 147 1938 1
61 147 2220 1
61 147 2341 1
61 147 2347 1
61 147 2349 3
61 147 2353 2
61 147 2356 7
61 147 2365 16
61 147 2383 1
61 147 2385 1
61 147 2392 1
61 147 2394 3
61 147 2398 5
61 147 2619 2
61 147 2635 1
61 147 2639 2
61 147 2645 1
61 147 2681 1
61 147 2683 1
61 147 2703 2
61 147 2706 1
61 147 2711 1
61 158 2220 1
61 185 2435 1
61 187 1914 1
61 187 2119 1
61 189 1939 4
61 189 1952 1
61 189 1954 2
61 189 1957 3
61 189 1974 1
61 189 1976 3
61 189 1984 1
61 189 2235 4
61 189 2276 2
61 189 2279 1
61 189 2286 4
61 189 2296 3
61 189 2302 1
61 189 2306 1
61 189 2313 2
61 189 2316 1
61 189 2319 1
61 189 2326 1
61 189 2328 2
61 189 2331 2
61 189 2576 1
61 197 1895 1
61 227 2328 1
61 234 2301 1
61 234 2304 1
61 251 1644 1
61 251 1647 1
61 251 1669 2
61 251 1672 3
61 251 1677 3
61 251 1681 4
61 251 1687 3
61 251 1696 2
61 251 1703 1
61 251 1706 2
61 251 1720 1
61 251 1722 2
61 251 1727 1
61 251 1743 1
61 251 1747 1
61 251 2003 1
61 251 2118 1
61 251 2385 1
61 251 2635 1
61 251 2637 1
61 263 1761 1
61 269 2696 1
61 274 2303 1
61 282 1943 1
61 285 1899 1
61 285 1939 1
61 285 2004 1
61 285 2638 1
61 285 2664 1
61 295 1751 2
61 295 2718 1
61 296 1901 1
61 296 2554 1
61 296 2580 1
61 296 2680 1
61 296 2692 1
61 304 1755 1
61 304 1860 1
61 304 1866 1
61 304 1870 1
61 304 1894 1
61 304 1897 1
61 304 1899 2
61 304 2198 2
61 304 2203 3
61 305 1989 1
61 307 2407 5
61 307 2415 5
61 307 2422 2
61 307 2425 21
61 307 2448 2
61 307 2451 5
61 307 2462 22
61 307 2487 8
61 307 2496 24
61 307 2521 9
61 307 2533 7
61 307 2543 1
61 307 2545 5
61 307 2553 10
61 307 2564 9
61 310 2124 1
61 310 2182 1
61 320 1944 1
61 344 2199 1
61 344 2203 1
61 344 2396 1
61 350 2270 1
61 362 2333 1
63 78 2219 1
63 87 2477 1
63 87 2597 1
63 125 1895 1
63 125 1897 1
63 125 1909 1
63 128 2100 2
63 128 2108 1
63 128 2210 1
63 130 2241 1
63 153 1751 1
63 153 1757 5
63 153 1764 4
63 153 1770 1
63 153 1772 20
63 153 1794 1
63 153 1796 2
63 153 1800 3
63 153 1805 13
63 153 1819 9
63 153 1829 1
63 153 1831 2
63 153 1834 2
63 153 1840 5
63 153 1847 6
63 153 1854 1
63 153 1857 7
63 153 1868 2
63 153 1871 3
63 153 1876 1
63 153 1878 2
63 153 1882 1
63 153 2050 1
63 153 2052 1
63 153 2054 2
63 153 2057 1
63 153 2060 1
63 153 2064 1
63 153 2070 4
63 153 2202 1
63 153 2229 1
63 179 1973 1
63 179 1995 1
63 179 2029 1
63 179 2041 2
63 179 2045 3
63 179 2049 1
63 179 2051 2
63 179 2059 1
63 179 2061 1
63 179 2063 3
63 179 2069 2
63 179 2072 1
63 179 2080 1
63 179 2105 1
63 179 2113 1
63 179 2115 1
63 179 2140 2
63 179 2143 1
63 179 2146 1
63 179 2148 1
63 179 2150 1
63 179 2250 1
63 179 2290 1
63 179 2298 1
63 179 2673 1
63 221 1895 1
63 221 2205 1
63 238 2146 1
63 260 1894 1
63 260 2354 1
63 260 2687 1
63 261 2242 1
63 278 2245 1
63 284 2190 1
63 284 2203 1
63 284 2213 2
63 284 2240 1
63 286 2226 1
63 294 2214 1
63 302 1898 1
63 313 1708 1
63 313 2336 1
63 313 2442 1
63 316 2177 1
63 318 2241 1
63 320 1750 1
63 320 2142 1
63 320 2152 1
63 333 2156 1
63 333 2161 3
63 352 2145 1
63 357 2143 1
63 357 2160 1
63 360 2214 1
63 360 2216 1
63 360 2219 1
63 360 2226 1
63 360 2231 1
63 365 2505 1
63 365 2687 1
63 367 2211 1
63 367 2242 2
63 367 2466 4
63 367 2474 1
63 367 2477 1
63 367 2480 1
63 367 2488 1
63 368 2182 2
64 66 1961 1
64 66 1965 1
64 88 2015 4
64 88 2020 12
64 88 2034 73
64 88 2108 5
64 89 1965 1
64 90 2525 1
64 94 1727 1
64 94 2224 1
64 107 1701 1
64 107 1718 1
64 107 1726 2
64 107 1749 1
64 107 1755 1
64 107 1757 1
64 107 1762 1
64 107 1766 3
64 107 1788 1
64 107 1793 4
64 107 1806 2
64 107 1811 3
64 107 1822 1
64 107 1841 1
64 107 1843 1
64 107 1848 1
64 107 1850 1
64 107 1852 1
64 107 1855 1
64 107 1858 1
64 107 1863 1
64 107 1871 4
64 107 1876 8
64 107 1891 3
64 107 1918 1
64 107 2123 1
64 107 2144 1
64 107 2712 1
64 112 1679 1
64 112 1721 1
64 112 1837 1
64 121 1859 1
64 121 2003 1
64 121 2005 2
64 121 2715 1
64 135 2112 1
64 135 2124 1
64 135 2448 1
64 135 2716 1
64 139 1704 2
64 139 1718 1
64 139 1720 1
64 139 1727 1
64 139 1987 1
64 139 2013 1
64 139 2119 3
64 139 2123 4
64 139 2586 1
64 139 2641 1
64 175 1759 1
64 175 1801 1
64 175 2330 1
64 195 1931 1
64 195 1933 1
64 200 1704 1
64 200 1819 1
64 200 1844 1
64 200 1853 1
64 222 1730 1
64 222 1911 1
64 245 1768 1
64 252 1725 1
64 252 1986 2
64 252 2011 1
64 252 2119 5
64 252 2126 1
64 253 1703 2
64 253 1739 1
64 253 1741 1
64 253 1785 1
64 253 1903 1
64 253 1905 3
64 253 2009 1
64 253 2225 2
64 282 1788 1
64 282 2001 1
64 282 2221 1
64 287 1720 1
64 287 1723 1
64 287 1809 1
64 287 1833 1
64 287 1847 1
64 287 1879 1
64 287 1882 1
64 287 2013 1
64 287 2123 5
64 295 1957 1
64 295 1959 1
64 295 1965 1
64 295 1968 1
64 295 1979 1
64 304 1939 3
64 304 1943 1
64 304 1945 1
64 304 1955 2
64 304 1959 1
64 304 1961 1
64 304 1967 2
64 304 2331 1
64 304 2333 1
64 304 2337 4
64 304 2343 2
64 306 1759 1
64 306 1762 1
64 306 2158 1
64 306 2185 1
64 306 2188 1
64 306 2193 1
64 306 2199 1
64 306 2202 1
64 306 2204 1
64 306 2210 1
64 306 2233 1
64 306 2576 1
64 306 2710 1
64 324 2231 1
64 327 1947 1
64 342 1730 1
64 342 1759 2
64 342 1765 1
64 342 1776 1
64 342 1782 1
64 342 1797 1
64 342 1842 1
64 342 2025 2
64 342 2712 1
64 344 2337 1
64 344 2339 2
64 344 2343 2
64 344 2346 1
64 362 2448 1
64 365 2257 1
64 368 1959 1
65 66 1866 1
65 66 2300 1
65 66 2514 1
65 66 2526 1
65 66 2562 2
65 66 2686 1
65 66 2690 1
65 66 2717 1
65 89 2669 1
65 109 1752 1
65 109 2561 1
65 109 2659 1
65 109 2668 1
65 109 2717 1
65 110 2689 1
65 133 1894 2
65 133 2263 1
65 133 2561 1
65 133 2690 1
65 147 2260 1
65 160 2172 1
65 160 2562 1
65 160 2566 1
65 160 2622 1
65 163 1949 2
65 163 1954 1
65 163 1956 1
65 163 1961 2
65 163 1967 1
65 163 2198 1
65 163 2200 1
65 163 2228 1
65 163 2233 1
65 163 2250 1
65 163 2252 3
65 163 2261 1
65 163 2266 1
65 163 2273 2
65 163 2280 1
65 168 2260 1
65 217 2335 1
65 217 2338 2
65 217 2341 1
65 217 2349 1
65 217 2560 1
65 217 2618 1
65 217 2642 1
65 217 2690 1
65 217 2717 1
65 234 1982 1
65 239 2198 1
65 239 2201 1
65 278 1988 1
65 278 2013 1
65 278 2297 1
65 278 2299 1
65 278 2503 1
65 278 2507 1
65 278 2534 1
65 278 2560 1
65 278 2681 2
65 282 2273 1
65 332 1918 1
65 332 2167 1
65 332 2259 1
65 332 2526 1
65 332 2529 1
65 332 2561 1
65 332 2624 1
65 354 1894 1
65 354 1973 1
65 354 2531 1
65 354 2533 1
65 354 2561 1
65 354 2679 1
65 354 2686 1
65 354 2709 1
65 366 2531 1
65 366 2541 2
65 366 2547 1
65 366 2551 5
65 366 2618 1
65 366 2621 1
65 366 2684 4
65 366 2714 1
65 368 1755 1
65 368 1761 1
65 368 1841 1
65 368 1843 1
65 368 1851 1
65 368 1898 1
65 368 2173 1
65 368 2283 1
65 368 2302 1
66 89 1947 1
66 89 1962 1
66 89 1979 2
66 89 1987 3
66 89 2449 1
66 89 2519 1
66 89 2620 3
66 89 2683 2
66 89 2714 3
66 106 1758 1
66 109 1895 1
66 109 2191 1
66 109 2503 1
66 109 2531 1
66 109 2533 3
66 109 2564 1
66 109 2680 1
66 109 2714 1
66 109 2716 1
66 109 2718 1
66 110 2528 1
66 110 2617 1
66 111 2569 3
66 113 1963 1
66 133 1755 3
66 133 1759 2
66 133 1782 1
66 133 1792 1
66 133 1802 3
66 133 1809 1
66 133 1819 3
66 133 1837 5
66 133 1845 9
66 133 1861 3
66 133 1871 1
66 133 1880 1
66 133 1894 2
66 133 1899 1
66 133 1989 2
66 133 2670 1
66 133 2679 1
66 133 2683 2
66 133 2687 1
66 133 2689 3
66 144 1938 1
66 160 2006 1
66 160 2301 1
66 160 2328 2
66 160 2333 1
66 160 2335 3
66 160 2528 1
66 160 2562 1
66 160 2564 1
66 160 2621 1
66 160 2660 1
66 160 2681 1
66 160 2683 2
66 160 2718 1
66 217 1871 2
66 217 1874 3
66 217 2082 1
66 217 2539 1
66 217 2570 2
66 217 2617 2
66 217 2689 2
66 217 2707 2
66 217 2710 1
66 217 2717 1
66 244 1959 1
66 244 1965 1
66 244 1977 1
66 278 2712 1
66 285 1969 1
66 295 1955 1
66 295 1964 1
66 304 1968 1
66 332 1971 1
66 332 2506 2
66 332 2659 1
66 354 1707 1
66 354 1734 1
66 354 1737 2
66 354 1746 1
66 354 1756 1
66 354 1894 1
66 354 1922 1
66 354 1925 1
66 354 1938 1
66 354 1989 2
66 354 2021 1
66 354 2110 1
66 354 2142 2
66 354 2154 2
66 354 2163 1
66 354 2190 1
66 354 2275 1
66 354 2278 1
66 354 2283 1
66 354 2295 1
66 354 2298 1
66 354 2424 1
66 354 2448 1
66 354 2453 2
66 354 2459 2
66 354 2527 1
66 354 2531 2
66 354 2558 1
66 354 2619 2
66 354 2627 5
66 354 2634 2
66 354 2657 1
66 354 2659 2
66 354 2662 1
66 354 2664 2
66 354 2671 1
66 354 2680 2
66 354 2683 2
66 354 2701 1
66 354 2718 1
66 366 1929 1
66 366 1995 1
66 366 2001 1
66 366 2100 1
66 366 2108 3
66 366 2115 1
66 366 2117 1
66 366 2121 1
66 366 2265 1
66 366 2291 1
66 366 2294 1
66 366 2305 1
66 366 2307 1
66 366 2456 3
66 366 2469 1
66 366 2475 1
66 366 2511 4
66 366 2525 3
66 366 2562 1
66 366 2684 1
66 366 2686 1
66 368 1990 1
66 368 2713 1
67 78 1904 1
67 78 2159 1
67 78 2302 1
67 78 2304 1
67 107 2302 1
67 113 1913 1
67 113 2405 1
67 113 2410 1
67 113 2435 2
67 113 2438 1
67 113 2516 1
67 113 2674 1
67 132 1741 3
67 132 1745 2
67 132 1907 1
67 132 1997 1
67 132 2018 1
67 132 2082 1
67 132 2134 2
67 132 2137 1
67 132 2237 1
67 132 2245 2
67 132 2267 1
67 132 2280 1
67 132 2283 1
67 132 2290 2
67 132 2311 2
67 132 2427 2
67 132 2431 1
67 132 2433 1
67 132 2482 1
67 132 2484 1
67 132 2522 1
67 132 2533 2
67 132 2538 1
67 132 2623 4
67 132 2628 1
67 132 2638 1
67 132 2641 2
67 132 2645 1
67 132 2655 1
67 132 2658 2
67 132 2665 1
67 132 2677 1
67 132 2682 1
67 132 2685 3
67 132 2695 1
67 132 2698 1
67 132 2709 1
67 135 2301 2
67 144 1782 1
67 144 1821 1
67 144 1843 1
67 144 1845 1
67 144 1848 1
67 144 1851 1
67 144 1853 1
67 144 1859 5
67 144 1865 1
67 144 1870 1
67 144 1872 4
67 144 1887 2
67 144 1891 3
67 144 1898 2
67 144 2294 1
67 144 2296 1
67 144 2443 1
67 150 2257 1
67 163 2301 1
67 163 2305 1
67 163 2436 2
67 163 2673 1
67 163 2706 1
67 169 1910 1
67 169 1995 1
67 183 1905 2
67 183 1956 1
67 183 2161 1
67 183 2163 1
67 183 2178 1
67 183 2313 1
67 189 2301 1
67 198 1764 1
67 198 1897 1
67 198 2401 1
67 198 2677 1
67 234 1945 1
67 234 1983 2
67 234 1991 1
67 234 2166 1
67 234 2656 2
67 234 2661 1
67 239 1756 1
67 239 1762 3
67 239 1812 3
67 239 1818 1
67 239 1853 1
67 239 1865 2
67 239 1896 1
67 239 1991 1
67 239 2302 1
67 239 2305 1
67 244 1953 1
67 274 1752 2
67 274 1896 6
67 274 1904 1
67 274 1976 1
67 274 1990 4
67 274 2021 1
67 274 2167 1
67 274 2183 1
67 274 2187 1
67 274 2201 1
67 274 2211 1
67 274 2295 1
67 274 2297 1
67 274 2299 2
67 274 2303 2
67 274 2675 1
67 289 2302 1
67 289 2307 1
67 303 1910 1
67 303 1951 1
67 303 1955 4
67 303 1961 1
67 303 1964 1
67 303 1966 1
67 303 1976 3
67 303 1990 1
67 303 2165 4
67 303 2171 1
67 303 2173 11
67 303 2187 1
67 303 2212 1
67 303 2214 1
67 303 2228 2
67 303 2232 2
67 303 2248 1
67 303 2250 1
67 303 2263 1
67 303 2265 2
67 303 2272 2
67 303 2275 1
67 303 2280 1
67 303 2288 1
67 303 2290 2
67 303 2296 1
67 303 2299 1
67 303 2301 1
67 303 2303 1
67 303 2654 1
67 303 2707 1
67 337 1895 1
67 361 1709 1
67 361 1741 1
67 361 1745 1
67 361 1801 1
67 361 1817 1
67 361 1898 1
67 361 2312 1
67 361 2479 1
67 361 2575 2
67 361 2602 1
67 361 2662 1
69 79 2035 1
69 100 1659 1
69 100 1661 13
69 100 1676 8
69 100 1685 3
69 100 1689 5
69 100 1698 2
69 100 1703 1
69 100 1709 2
69 100 1715 4
69 100 1721 6
69 100 1728 2
69 100 1731 15
69 100 1747 3
69 100 1754 1
69 100 1761 3
69 100 1766 2
69 100 1783 3
69 100 1789 14
69 100 1804 36
69 100 1841 11
69 100 1853 21
69 100 1875 3
69 100 1879 1
69 100 1884 8
69 100 1902 13
69 100 1916 5
69 100 1923 9
69 100 1933 4
69 100 1939 7
69 100 1948 16
69 100 1966 28
69 100 1995 37
69 100 2034 1
69 100 2258 73
69 100 2332 4
69 100 2337 34
69 100 2372 17
69 100 2390 32
69 100 2423 17
69 100 2496 3
69 100 2500 4
69 100 2506 1
69 100 2698 5
69 100 2705 2
69 100 2711 1
69 100 2716 1
69 100 2718 1
69 119 2181 1
69 190 2474 1
69 190 2492 2
69 192 1755 1
69 192 1900 2
69 192 2096 1
69 192 2099 1
69 192 2113 1
69 192 2115 3
69 192 2693 1
69 201 2234 1
69 205 1895 1
69 205 2511 1
69 208 2117 1
69 208 2246 1
69 232 1641 1
69 232 2094 1
69 232 2097 1
69 232 2517 1
69 232 2629 1
69 232 2633 1
69 232 2637 2
69 232 2643 1
69 232 2659 1
69 251 2238 2
69 251 2241 1
69 272 1898 1
69 272 2458 1
69 272 2486 1
69 292 1897 1
69 292 2103 1
69 294 2040 1
69 294 2044 1
69 294 2046 2
69 294 2052 7
69 294 2060 1
69 294 2066 2
69 294 2073 16
69 294 2090 1
69 294 2092 1
69 294 2478 1
69 300 1850 1
69 300 1875 1
69 300 2475 1
69 303 2185 1
69 355 1613 1
69 355 1617 1
69 355 1638 1
69 355 1658 1
69 355 2252 1
69 355 2254 1
69 355 2259 2
69 355 2268 1
69 355 2272 10
69 355 2283 1
69 355 2285 4
69 355 2291 1
69 355 2294 1
69 355 2296 5
69 355 2302 6
69 355 2311 1
69 355 2317 1
69 355 2331 7
69 355 2351 1
69 355 2364 1
69 355 2366 5
69 355 2391 4
69 355 2400 1
69 355 2402 6
69 355 2410 3
69 355 2414 1
69 355 2417 5
69 360 2441 1
69 360 2532 2
69 360 2536 1
69 360 2679 1
69 367 2716 1
70 76 2266 2
70 76 2273 1
70 76 2291 1
70 76 2297 1
70 76 2300 1
70 125 1668 1
70 125 1709 1
70 125 1718 1
70 125 1953 1
70 125 1960 4
70 125 2021 1
70 128 1638 1
70 128 1645 2
70 128 1653 1
70 128 1724 3
70 128 1729 1
70 128 2601 2
70 128 2605 7
70 128 2613 4
70 128 2618 7
70 128 2626 10
70 128 2637 1
70 128 2644 3
70 128 2650 1
70 128 2653 2
70 128 2669 1
70 128 2671 1
70 145 2245 1
70 153 1895 1
70 153 1902 2
70 153 1905 1
70 153 2035 1
70 159 2284 1
70 159 2304 1
70 159 2335 1
70 159 2450 1
70 159 2669 2
70 190 2506 1
70 190 2555 1
70 313 2070 2
70 315 2241 1
70 318 2456 3
70 318 2476 1
70 318 2478 2
70 318 2485 1
70 318 2488 2
70 360 1898 1
70 365 2280 1
71 101 2432 1
71 101 2478 1
71 101 2497 1
71 101 2581 1
71 101 2643 1
71 101 2671 1
71 118 2415 1
71 118 2418 2
71 118 2542 1
71 118 2552 1
71 118 2584 1
71 118 2591 1
71 118 2671 1
71 131 2322 1
71 131 2533 2
71 131 2700 1
71 262 2672 1
71 262 2706 1
71 309 2711 1
72 85 1981 2
72 93 1972 1
72 93 2177 3
72 93 2181 13
72 93 2197 9
72 93 2207 2
72 93 2235 2
72 93 2247 7
72 93 2257 3
72 93 2261 4
72 93 2266 2
72 93 2271 3
72 93 2275 3
72 93 2281 2
72 93 2294 1
72 93 2304 1
72 113 1941 1
72 113 2173 1
72 113 2440 2
72 114 2433 2
72 114 2437 1
72 114 2538 1
72 114 2586 1
72 114 2616 1
72 114 2625 1
72 114 2651 1
72 114 2653 3
72 114 2657 1
72 114 2664 3
72 114 2671 2
72 114 2675 1
72 132 1983 1
72 132 2445 1
72 133 1982 1
72 139 1900 1
72 144 1750 1
72 144 1987 1
72 156 1732 2
72 156 1742 2
72 157 2502 1
72 160 1963 1
72 160 1968 1
72 160 1984 1
72 163 1987 1
72 163 2442 1
72 163 2446 1
72 169 1895 1
72 197 1729 2
72 197 2065 1
72 197 2069 1
72 197 2076 1
72 197 2087 5
72 197 2097 1
72 197 2099 1
72 198 1976 2
72 198 1982 1
72 198 2716 3
72 234 1952 1
72 234 2456 1
72 234 2711 1
72 239 1904 1
72 239 1991 1
72 239 2223 1
72 239 2511 1
72 256 1712 2
72 256 1718 1
72 256 2112 1
72 256 2115 1
72 265 1950 1
72 265 1954 1
72 265 2221 1
72 274 2454 1
72 274 2664 1
72 274 2673 1
72 274 2714 1
72 278 1943 1
72 289 1756 1
72 289 1894 2
72 289 1902 1
72 289 2715 1
72 299 1756 1
72 299 1993 1
72 303 2311 1
72 311 2169 1
72 311 2172 1
72 311 2223 1
72 320 2084 1
72 361 2433 1
73 74 2140 2
73 74 2143 5
73 74 2151 3
73 74 2158 5
73 74 2213 1
73 74 2216 1
73 74 2223 1
73 77 1937 1
73 77 2241 1
73 77 2702 2
73 77 2705 3
73 77 2710 1
73 77 2712 1
73 83 1931 1
73 83 2138 1
73 83 2148 1
73 92 1737 1
73 92 1930 1
73 92 2134 1
73 92 2136 3
73 92 2144 1
73 92 2161 1
73 92 2165 1
73 92 2432 1
73 92 2491 1
73 92 2577 1
73 92 2620 1
73 116 1693 1
73 116 2066 3
73 116 2112 6
73 116 2240 1
73 116 2250 2
73 116 2337 3
73 116 2341 1
73 116 2373 2
73 116 2425 1
73 116 2427 2
73 116 2464 2
73 116 2467 2
73 116 2474 1
73 116 2478 3
73 116 2482 1
73 116 2537 1
73 116 2541 1
73 116 2550 1
73 116 2555 2
73 116 2567 2
73 116 2570 2
73 116 2609 1
73 116 2619 2
73 129 1664 1
73 129 1666 1
73 129 1732 1
73 129 1735 1
73 129 2050 1
73 129 2111 1
73 129 2113 1
73 129 2241 1
73 129 2339 1
73 129 2542 2
73 129 2663 1
73 136 1756 1
73 147 2036 1
73 152 2124 9
73 152 2535 1
73 180 1669 1
73 180 1943 1
73 180 2231 1
73 180 2336 2
73 188 1918 1
73 193 2136 1
73 193 2138 28
73 194 2251 1
73 194 2651 3
73 216 1737 2
73 216 1823 1
73 216 2043 1
73 216 2240 2
73 216 2319 1
73 216 2434 1
73 216 2536 1
73 216 2606 2
73 216 2612 1
73 216 2652 1
73 231 1898 1
73 231 1921 1
73 231 1927 1
73 231 2042 1
73 231 2324 1
73 231 2418 1
73 231 2450 1
73 231 2487 1
73 231 2609 1
73 231 2619 1
73 231 2692 1
73 231 2710 1
73 246 2041 1
73 246 2244 1
73 246 2435 1
73 246 2488 1
73 246 2590 1
73 246 2595 1
73 249 2212 1
73 249 2214 4
73 271 1651 1
73 271 1697 1
73 271 1705 1
73 271 1709 1
73 271 1715 7
73 271 1943 1
73 271 2043 1
73 271 2207 1
73 271 2241 1
73 271 2397 4
73 271 2402 1
73 271 2404 1
73 271 2408 1
73 271 2419 1
73 271 2449 1
73 271 2464 1
73 271 2469 1
73 271 2486 1
73 271 2553 1
73 271 2561 2
73 271 2568 1
73 271 2571 2
73 271 2576 1
73 271 2579 1
73 271 2640 1
73 271 2642 1
73 273 1653 1
73 273 2140 3
73 273 2144 4
73 273 2151 3
73 273 2155 6
73 273 2162 3
73 273 2199 1
73 273 2202 3
73 273 2207 2
73 273 2213 2
73 273 2322 1
73 273 2418 1
73 273 2598 1
73 273 2602 1
73 273 2651 1
73 273 2662 1
73 274 2166 1
73 301 2535 1
73 309 1738 1
73 309 1746 1
73 309 1756 1
73 309 1760 1
73 309 1786 1
73 309 1788 1
73 309 1793 1
73 309 1799 1
73 309 1808 4
73 309 1813 4
73 309 1819 2
73 309 1823 37
73 309 1861 11
73 309 1873 2
73 309 1876 10
73 309 1887 1
73 309 1889 3
73 309 1893 1
73 309 1938 1
73 309 2321 1
73 309 2338 1
73 309 2488 2
73 309 2590 1
73 309 2601 1
73 309 2635 1
73 309 2662 1
73 309 2669 1
73 322 2136 1
73 322 2138 1
73 322 2146 1
73 322 2149 5
73 322 2156 3
73 330 1652 1
73 330 2109 4
73 330 2116 2
73 330 2317 1
73 330 2337 1
73 330 2649 1
73 338 2175 1
73 338 2177 1
73 341 2338 1
73 341 2341 1
73 347 1917 1
74 77 1913 1
74 77 1915 1
74 77 1919 1
74 77 1924 1
74 77 1927 1
74 77 1931 1
74 77 1935 1
74 83 2136 1
74 92 2146 4
74 92 2151 2
74 92 2156 2
74 92 2159 3
74 92 2182 1
74 111 1614 4
74 111 1627 1
74 111 1645 3
74 111 1712 1
74 111 1978 1
74 111 1981 3
74 111 1987 3
74 111 1991 1
74 111 1994 3
74 111 1998 1
74 111 2000 1
74 111 2005 1
74 111 2007 1
74 111 2010 1
74 111 2013 3
74 111 2024 1
74 111 2027 3
74 111 2031 1
74 111 2033 4
74 111 2038 1
74 111 2041 5
74 111 2054 1
74 111 2059 2
74 111 2063 2
74 111 2069 1
74 111 2071 3
74 111 2076 2
74 111 2079 2
74 111 2082 4
74 111 2087 2
74 111 2110 1
74 111 2113 2
74 111 2265 1
74 111 2298 1
74 111 2668 1
74 111 2673 1
74 111 2675 2
74 111 2678 1
74 111 2681 3
74 111 2685 2
74 152 1670 1
74 152 2124 6
74 152 2132 2
74 152 2236 1
74 152 2342 1
74 152 2474 1
74 152 2652 2
74 155 2216 1
74 186 1917 1
74 188 1754 1
74 188 1784 9
74 188 1796 1
74 188 1799 1
74 188 1813 11
74 188 1828 1
74 188 1831 1
74 188 1845 1
74 188 1850 1
74 188 1860 1
74 188 1882 1
74 188 2234 1
74 193 1649 1
74 193 1653 1
74 193 1655 1
74 193 2029 1
74 193 2031 1
74 193 2139 1
74 193 2148 2
74 193 2151 2
74 193 2160 1
74 193 2186 2
74 193 2190 1
74 193 2193 1
74 193 2196 1
74 193 2204 1
74 193 2207 1
74 193 2213 1
74 193 2338 1
74 193 2347 1
74 193 2353 1
74 193 2428 1
74 193 2434 1
74 193 2442 3
74 193 2459 1
74 193 2472 1
74 193 2551 4
74 193 2563 1
74 193 2571 4
74 193 2576 1
74 193 2579 1
74 193 2587 1
74 193 2592 3
74 193 2598 1
74 193 2600 1
74 193 2602 2
74 193 2654 1
74 193 2659 1
74 194 2129 2
74 194 2133 2
74 216 2152 1
74 229 1625 1
74 229 1632 3
74 229 1640 1
74 229 1672 1
74 229 1898 1
74 229 1948 1
74 229 1953 1
74 229 1969 1
74 229 1975 1
74 229 1985 2
74 229 1997 1
74 229 2004 1
74 229 2016 2
74 229 2019 3
74 229 2031 1
74 229 2038 1
74 229 2040 1
74 229 2047 2
74 229 2059 2
74 229 2063 2
74 229 2104 1
74 229 2106 1
74 229 2251 1
74 229 2338 1
74 229 2340 1
74 229 2342 2
74 229 2348 2
74 229 2351 1
74 229 2370 2
74 229 2373 1
74 229 2378 2
74 229 2387 1
74 229 2389 1
74 229 2393 1
74 229 2397 3
74 229 2401 9
74 229 2413 2
74 229 2420 3
74 229 2430 1
74 229 2435 2
74 229 2445 2
74 229 2451 1
74 229 2457 1
74 229 2463 1
74 229 2467 2
74 229 2547 1
74 229 2564 1
74 229 2574 1
74 229 2585 1
74 229 2591 2
74 229 2607 2
74 229 2618 1
74 229 2623 1
74 229 2627 1
74 229 2690 1
74 247 1653 2
74 247 2240 1
74 249 2199 1
74 249 2204 1
74 249 2212 2
74 271 1924 1
74 271 2180 1
74 271 2211 1
74 271 2214 1
74 288 1930 2
74 293 1749 1
74 293 1895 1
74 293 1928 1
74 293 2060 1
74 293 2121 1
74 293 2342 1
74 293 2481 1
74 293 2618 2
74 293 2626 1
74 293 2640 1
74 293 2656 2
74 301 1670 1
74 301 2105 1
74 301 2342 1
74 301 2454 1
74 301 2472 1
74 301 2617 2
74 301 2697 1
74 301 2703 1
74 309 2493 1
74 322 1908 2
74 322 1913 1
74 322 1918 2
74 322 1922 3
74 322 2136 3
74 322 2140 2
74 322 2143 4
74 322 2151 4
74 322 2156 2
74 322 2159 2
74 322 2718 1
74 330 2130 2
74 330 2134 1
74 330 2168 3
74 330 2181 2
74 333 1674 1
74 333 1895 1
74 333 1925 3
74 333 1932 2
74 333 1940 2
74 333 2088 1
74 333 2090 1
74 333 2095 1
74 333 2121 1
74 333 2230 1
74 333 2237 1
74 333 2336 5
74 333 2462 1
74 333 2476 1
74 333 2633 3
74 333 2710 1
74 338 1672 1
74 338 1981 1
74 338 1984 1
74 338 1994 1
74 338 2003 1
74 338 2009 2
74 338 2012 1
74 338 2022 1
74 338 2026 1
74 338 2123 1
74 338 2242 1
74 338 2337 1
74 338 2399 1
74 338 2408 1
74 338 2418 2
74 338 2425 1
74 338 2455 1
74 338 2461 1
74 338 2471 1
74 338 2578 1
74 338 2583 2
74 338 2592 1
74 338 2602 1
74 338 2624 2
74 338 2627 1
74 338 2631 1
74 338 2676 1
74 338 2712 2
74 338 2715 4
74 347 1942 1
74 347 2098 1
74 347 2106 1
74 347 2651 1
74 347 2690 1
74 357 1899 1
74 357 1907 3
74 357 1911 1
74 357 1929 1
74 357 1932 1
74 357 2156 1
75 82 2266 1
75 82 2269 2
75 82 2278 2
75 82 2282 1
75 82 2298 1
75 96 1899 2
75 96 1905 1
75 96 1933 1
75 96 2370 2
75 96 2386 2
75 96 2404 1
75 96 2415 1
75 96 2699 2
75 96 2702 4
75 127 1710 1
75 127 1977 2
75 127 1981 2
75 127 1985 1
75 127 1992 1
75 127 2344 1
75 127 2372 1
75 127 2396 1
75 127 2663 1
75 127 2697 2
75 127 2702 1
75 134 1948 1
75 134 2219 2
75 134 2382 1
75 134 2384 1
75 134 2386 2
75 134 2699 2
75 134 2703 1
75 138 1941 1
75 138 1987 1
75 145 1955 1
75 145 1960 2
75 145 1963 2
75 145 1969 1
75 145 1973 1
75 145 2706 1
75 166 2270 1
75 166 2274 2
75 166 2278 2
75 168 2206 2
75 168 2214 1
75 168 2369 1
75 168 2430 5
75 168 2437 1
75 182 1949 1
75 182 1952 1
75 182 1954 1
75 182 1961 1
75 182 2316 1
75 182 2347 1
75 182 2352 1
75 182 2366 1
75 182 2698 1
75 189 2215 1
75 254 1894 2
75 254 2347 1
75 254 2697 3
75 254 2701 1
75 254 2703 2
75 255 2268 3
75 257 2374 1
75 257 2702 2
75 276 2221 7
75 276 2230 1
75 276 2234 7
75 296 1901 1
75 298 2309 1
75 305 1713 1
75 305 1718 1
75 305 1735 1
75 305 1740 2
75 305 1746 1
75 305 1905 1
75 305 1911 1
75 305 1929 1
75 305 1931 1
75 305 1933 1
75 305 1943 5
75 305 2011 1
75 305 2013 1
75 305 2017 1
75 305 2022 1
75 305 2024 3
75 305 2028 1
75 305 2030 1
75 305 2036 2
75 305 2066 1
75 305 2098 1
75 305 2200 1
75 305 2202 1
75 305 2204 1
75 305 2208 1
75 305 2321 1
75 305 2327 1
75 305 2329 1
75 305 2333 2
75 305 2338 1
75 305 2340 1
75 305 2367 1
75 305 2382 1
75 305 2386 4
75 305 2445 3
75 305 2450 1
75 305 2598 1
75 305 2602 1
75 305 2610 1
75 305 2628 1
75 305 2639 1
75 305 2687 1
75 305 2707 2
75 305 2711 2
75 315 1789 2
75 315 1792 2
75 315 1878 3
75 315 1884 1
75 315 1899 2
75 315 1902 1
75 315 2221 1
75 315 2230 1
75 315 2232 1
75 315 2246 1
75 315 2370 1
75 315 2403 1
75 315 2619 1
75 322 1816 2
75 322 1824 2
75 327 1711 1
75 327 1714 1
75 327 1716 2
75 327 1730 1
75 327 1732 1
75 327 1736 1
75 327 1739 1
75 327 1744 2
75 327 1747 2
75 327 1750 1
75 327 1908 1
75 327 1910 2
75 327 1918 1
75 327 1925 2
75 327 1993 1
75 327 1995 5
75 327 2001 1
75 327 2009 1
75 327 2014 1
75 327 2020 6
75 327 2027 3
75 327 2031 1
75 327 2037 1
75 327 2040 6
75 327 2049 2
75 327 2052 8
75 327 2068 1
75 327 2071 2
75 327 2075 2
75 327 2078 2
75 327 2086 3
75 327 2092 12
75 327 2200 1
75 327 2204 1
75 327 2213 1
75 327 2215 1
75 327 2320 1
75 327 2323 1
75 327 2325 13
75 327 2604 2
75 327 2607 10
75 327 2623 1
75 327 2625 1
75 327 2629 1
75 327 2632 4
75 327 2639 1
75 327 2693 1
75 327 2708 1
75 327 2714 4
75 346 2305 1
75 350 2213 1
75 364 2219 2
75 364 2387 2
76 128 1751 1
76 128 2592 1
76 128 2682 1
76 128 2687 1
76 135 2201 1
76 147 1944 1
76 153 1896 1
76 158 2259 1
76 159 1636 1
76 159 2069 1
76 159 2090 1
76 159 2273 1
76 159 2290 1
76 159 2306 24
76 159 2331 5
76 159 2337 1
76 159 2352 1
76 159 2354 2
76 159 2401 1
76 159 2418 1
76 159 2507 1
76 159 2642 1
76 160 2243 1
76 161 2212 1
76 179 2682 1
76 190 2120 1
76 190 2591 1
76 197 1732 1
76 224 2202 1
76 237 2177 1
76 254 2025 1
76 256 1734 1
76 256 1747 1
76 256 1902 2
76 256 1911 2
76 256 1914 1
76 256 1936 1
76 256 1999 1
76 260 2095 1
76 261 2457 1
76 261 2460 1
76 268 2201 1
76 313 2391 1
76 313 2538 1
76 319 1895 1
76 320 1678 1
76 320 1681 2
76 320 1684 1
76 320 1726 3
76 320 1730 1
76 320 1931 1
76 320 1946 1
76 320 1948 1
76 320 1962 1
76 320 1966 1
76 320 1974 1
76 320 1976 2
76 320 1982 1
76 320 1984 1
76 320 1987 1
76 320 1997 1
76 320 2459 1
76 320 2463 1
76 320 2467 2
76 320 2476 1
76 320 2490 1
76 328 1637 1
76 349 2213 1
77 83 2128 1
77 83 2131 1
77 83 2133 1
77 83 2139 1
77 83 2168 1
77 83 2186 1
77 83 2195 1
77 83 2218 5
77 83 2225 1
77 92 2112 1
77 92 2545 1
77 92 2622 1
77 116 1738 1
77 116 2111 1
77 116 2306 1
77 116 2310 1
77 116 2337 1
77 116 2437 1
77 116 2488 1
77 116 2621 1
77 129 2110 2
77 129 2485 1
77 129 2596 1
77 129 2622 1
77 129 2652 1
77 146 1755 1
77 170 1763 1
77 180 1742 2
77 180 1745 3
77 180 1756 1
77 180 1759 4
77 180 1788 2
77 180 1794 3
77 180 1799 3
77 180 1825 2
77 180 1840 1
77 180 1845 1
77 180 1860 1
77 180 1863 2
77 180 1866 4
77 180 2228 1
77 180 2599 1
77 194 1906 1
77 194 2241 1
77 194 2412 1
77 194 2465 1
77 194 2592 1
77 194 2596 2
77 194 2655 1
77 215 1758 1
77 216 2016 1
77 216 2113 1
77 216 2117 1
77 216 2240 1
77 216 2313 1
77 216 2337 2
77 216 2700 1
77 216 2702 1
77 216 2704 1
77 216 2708 1
77 224 1761 1
77 231 2232 1
77 232 2138 1
77 237 1759 1
77 246 1896 1
77 271 1738 1
77 271 1924 1
77 271 1934 2
77 271 2113 1
77 271 2116 2
77 271 2339 1
77 273 1789 1
77 273 1797 1
77 273 1896 1
77 273 2437 1
77 273 2484 1
77 279 2224 1
77 288 1921 2
77 288 1931 1
77 293 1923 1
77 309 1732 1
77 309 1896 1
77 309 2340 1
77 309 2551 1
77 322 1913 1
77 322 1915 7
77 322 1923 4
77 322 1930 1
77 322 1934 2
77 322 2129 2
77 322 2183 1
77 322 2186 1
77 322 2194 2
77 322 2218 2
77 322 2227 1
77 330 2622 1
77 330 2644 1
77 330 2655 1
77 333 1916 1
77 333 1920 1
77 341 2038 1
77 341 2363 1
77 341 2654 2
77 347 2218 1
77 352 2142 1
77 357 1916 2
77 357 1919 1
77 357 1921 2
77 357 1926 3
78 88 2266 1
78 113 1896 1
78 113 2315 1
78 114 1894 2
78 114 1897 3
78 114 1985 5
78 114 2306 1
78 119 2179 2
78 132 1908 1
78 133 1984 1
78 134 2259 1
78 144 1986 5
78 144 2302 1
78 144 2313 1
78 163 1987 2
78 163 2304 2
78 168 1975 1
78 169 1894 2
78 183 1727 2
78 183 1749 1
78 183 1751 1
78 183 1917 1
78 183 1929 1
78 183 1932 3
78 183 2007 2
78 183 2011 2
78 183 2141 2
78 183 2145 1
78 183 2415 1
78 183 2420 2
78 183 2424 2
78 189 2301 1
78 198 2162 1
78 198 2165 1
78 204 2428 1
78 214 2174 1
78 217 1943 1
78 217 1946 1
78 226 1768 4
78 226 1879 4
78 226 1884 1
78 226 1890 1
78 234 2299 1
78 239 1750 1
78 239 2250 1
78 239 2253 1
78 239 2256 3
78 239 2263 2
78 239 2268 1
78 239 2282 1
78 239 2302 1
78 239 2304 1
78 289 1896 1
78 289 1904 1
78 289 1909 1
78 289 1912 2
78 289 1920 1
78 289 1941 1
78 289 1988 1
78 289 1991 1
78 289 2160 5
78 289 2170 1
78 299 2297 1
78 299 2307 1
78 299 2352 1
78 303 1999 1
78 303 2015 1
78 303 2019 3
78 303 2026 1
78 303 2302 1
78 303 2315 1
78 303 2343 1
78 311 1984 1
78 353 2178 1
78 361 1907 1
78 361 2036 1
78 361 2309 1
78 367 2224 1
78 367 2245 1
79 87 2112 1
79 87 2357 1
79 87 2441 1
79 125 1848 1
79 125 1858 5
79 125 1865 5
79 128 2441 1
79 159 2372 1
79 159 2551 1
79 179 1897 1
79 190 2334 1
79 190 2358 1
79 190 2683 1
79 190 2685 1
79 260 2180 1
79 260 2193 1
79 260 2294 1
79 260 2355 1
79 286 2035 1
79 295 2223 1
79 301 2179 2
79 313 1696 1
79 313 1702 1
79 313 1707 1
79 313 1710 1
79 313 1712 6
79 313 1719 1
79 313 1721 1
79 313 1851 1
79 313 1894 2
79 313 1954 1
79 313 1981 1
79 313 2031 1
79 313 2041 1
79 313 2043 2
79 313 2046 1
79 313 2112 1
79 313 2114 1
79 313 2118 1
79 313 2148 1
79 313 2232 1
79 313 2297 1
79 313 2312 2
79 313 2454 1
79 313 2466 1
79 313 2470 2
79 313 2475 1
79 313 2477 1
79 313 2481 1
79 313 2484 1
79 313 2488 1
79 313 2501 1
79 313 2504 2
79 313 2512 4
79 313 2517 1
79 313 2540 2
79 313 2593 1
79 313 2596 1
79 362 2223 1
79 365 2044 1
79 365 2590 2
80 83 1960 1
80 83 1979 3
80 83 1985 4
80 83 1991 1
80 83 2243 2
80 83 2248 1
80 83 2250 3
80 83 2255 3
80 83 2260 1
80 83 2348 1
80 83 2350 2
80 111 2220 1
80 111 2225 1
80 143 1899 1
80 143 1939 1
80 143 1945 1
80 143 2243 2
80 143 2246 3
80 143 2261 7
80 143 2271 3
80 143 2275 1
80 143 2278 5
80 143 2292 23
80 143 2317 2
80 143 2326 3
80 143 2331 4
80 143 2348 2
80 143 2351 7
80 143 2465 1
80 143 2490 1
80 143 2659 2
80 143 2699 2
80 146 2163 1
80 146 2172 1
80 146 2178 2
80 149 1902 1
80 149 1945 1
80 149 2049 2
80 149 2136 2
80 149 2139 1
80 149 2245 1
80 149 2248 1
80 149 2263 2
80 149 2267 2
80 149 2270 1
80 149 2276 2
80 149 2281 1
80 149 2284 1
80 149 2288 2
80 149 2330 1
80 149 2352 1
80 149 2495 1
80 149 2651 1
80 152 1898 1
80 152 1914 1
80 152 1919 1
80 152 1921 2
80 152 1925 1
80 152 1929 2
80 152 1932 1
80 180 2223 1
80 180 2226 1
80 186 1690 1
80 186 2100 2
80 186 2247 3
80 186 2594 2
80 186 2598 3
80 186 2611 3
80 188 2219 1
80 188 2227 1
80 191 1870 1
80 191 1910 1
80 191 1916 1
80 191 1925 1
80 191 1930 1
80 191 1937 4
80 191 1942 3
80 191 2124 1
80 191 2135 1
80 191 2269 2
80 191 2329 2
80 191 2337 3
80 191 2343 1
80 191 2346 11
80 191 2358 1
80 191 2399 1
80 191 2486 2
80 191 2549 1
80 191 2580 1
80 191 2590 3
80 191 2654 1
80 191 2707 1
80 194 1912 1
80 216 2134 1
80 224 2179 1
80 229 2142 1
80 229 2146 4
80 229 2151 1
80 229 2153 1
80 229 2156 1
80 229 2162 2
80 229 2165 1
80 266 1947 1
80 266 2338 2
80 266 2348 2
80 266 2358 1
80 266 2585 1
80 271 1908 1
80 277 1765 1
80 277 1767 1
80 277 1788 2
80 277 1792 1
80 277 1796 3
80 277 1803 2
80 277 1807 1
80 277 1894 2
80 277 1950 1
80 277 1971 1
80 277 1988 1
80 277 1993 4
80 277 2054 1
80 277 2060 1
80 277 2100 3
80 277 2116 1
80 277 2131 1
80 277 2133 1
80 277 2136 1
80 277 2138 1
80 277 2243 2
80 277 2250 6
80 277 2259 1
80 277 2285 1
80 277 2338 2
80 277 2343 2
80 277 2421 2
80 277 2428 1
80 277 2434 1
80 277 2454 1
80 277 2457 1
80 277 2459 2
80 277 2463 2
80 277 2477 1
80 277 2487 1
80 277 2490 4
80 277 2538 5
80 277 2545 6
80 277 2552 1
80 277 2554 1
80 277 2556 2
80 277 2559 1
80 277 2561 2
80 277 2565 1
80 277 2567 3
80 277 2571 1
80 277 2577 2
80 277 2586 1
80 277 2589 1
80 277 2616 1
80 277 2638 1
80 277 2640 2
80 277 2646 1
80 277 2653 3
80 277 2661 1
80 277 2664 1
80 277 2668 1
80 277 2671 6
80 277 2686 1
80 277 2691 2
80 277 2694 4
80 277 2700 7
80 277 2709 3
80 277 2714 2
80 288 1898 2
80 288 1943 1
80 288 2119 1
80 288 2490 2
80 288 2493 1
80 293 2143 1
80 293 2146 1
80 293 2161 1
80 293 2165 1
80 302 1901 2
80 302 1904 1
80 302 2121 1
80 302 2142 1
80 302 2160 3
80 302 2173 1
80 302 2179 2
80 302 2184 1
80 302 2269 1
80 302 2344 1
80 302 2346 4
80 302 2497 1
80 302 2500 1
80 302 2522 1
80 302 2620 1
80 302 2623 2
80 302 2626 1
80 302 2629 2
80 302 2645 1
80 302 2716 1
80 316 1901 2
80 316 1940 1
80 316 2243 2
80 316 2248 1
80 316 2259 1
80 316 2288 1
80 316 2302 1
80 316 2320 1
80 316 2326 1
80 322 1691 1
80 322 1699 1
80 322 1709 1
80 322 1937 2
80 322 1940 3
80 322 1948 1
80 322 2257 2
80 322 2260 1
80 322 2347 10
80 322 2382 2
80 322 2471 1
80 322 2485 3
80 322 2575 1
80 322 2635 2
80 322 2647 1
80 322 2671 1
80 322 2683 2
80 322 2691 1
80 322 2695 2
80 322 2704 1
80 328 2073 1
80 328 2103 1
80 328 2243 2
80 328 2338 2
80 328 2342 1
80 328 2347 10
80 328 2383 1
80 328 2478 1
80 328 2572 1
80 328 2651 1
80 328 2654 1
80 328 2687 2
80 334 1900 2
80 334 2115 1
80 334 2121 1
80 334 2239 1
80 334 2243 4
80 334 2248 1
80 334 2260 1
80 334 2345 1
80 334 2349 1
80 334 2353 1
80 334 2636 1
80 334 2642 1
80 338 1916 1
80 357 2243 2
80 357 2259 1
80 357 2347 1
80 357 2572 1
80 357 2579 1
80 369 2214 1
82 107 1946 1
82 126 1751 1
82 126 1906 1
82 126 2315 1
82 145 1947 1
82 145 2261 2
82 150 1904 1
82 166 1907 1
82 166 1921 1
82 166 2203 1
82 166 2214 1
82 166 2268 3
82 166 2311 3
82 166 2338 1
82 166 2413 1
82 166 2430 1
82 166 2450 1
82 166 2621 1
82 166 2699 1
82 168 1895 1
82 168 2451 1
82 175 1948 1
82 194 2341 1
82 199 2338 1
82 199 2343 1
82 199 2352 1
82 199 2356 1
82 199 2364 1
82 199 2434 1
82 199 2436 1
82 199 2438 2
82 203 1977 1
82 255 1899 1
82 255 1901 1
82 255 1987 1
82 255 2204 1
82 255 2207 1
82 255 2218 2
82 255 2233 1
82 255 2248 1
82 276 1899 1
82 276 2355 1
82 276 2593 1
82 298 2203 1
82 298 2273 1
82 315 1895 1
82 319 2205 2
82 345 2370 2
82 346 1898 2
82 346 1907 1
82 346 1916 2
82 346 1971 1
82 346 2184 1
82 346 2209 1
82 346 2214 1
82 346 2218 1
82 346 2237 1
82 346 2242 2
82 346 2311 1
82 346 2313 1
82 346 2413 1
82 346 2658 1
82 351 1956 1
82 351 1970 1
82 351 1999 1
82 351 2020 1
82 351 2311 1
82 351 2593 1
82 351 2656 1
82 364 1767 1
82 364 1807 1
82 364 1813 1
82 364 1830 1
82 364 1840 1
82 364 1863 1
82 364 1894 4
83 92 2153 1
83 111 2139 1
83 129 2206 1
83 143 1711 4
83 143 1716 1
83 143 1726 2
83 143 1732 1
83 143 1736 2
83 143 1742 1
83 143 1745 1
83 143 1747 1
83 143 1749 1
83 143 1756 1
83 143 1763 3
83 143 1830 1
83 143 1852 1
83 143 1860 1
83 143 1868 1
83 143 1875 1
83 143 1889 1
83 143 1893 1
83 143 1899 1
83 143 1917 1
83 143 1921 1
83 143 1971 1
83 143 1992 1
83 143 2000 2
83 143 2025 1
83 143 2054 3
83 143 2060 1
83 143 2115 1
83 143 2236 3
83 143 2240 1
83 143 2243 1
83 143 2343 1
83 149 1954 1
83 149 2049 1
83 149 2101 1
83 149 2233 1
83 149 2338 1
83 149 2340 1
83 149 2343 1
83 155 2211 1
83 170 1907 1
83 186 1751 1
83 186 1758 6
83 186 1775 1
83 186 1781 7
83 186 1791 4
83 186 1796 9
83 186 1806 4
83 186 1818 3
83 186 1837 1
83 186 1852 1
83 186 1854 1
83 186 1860 8
83 186 1869 3
83 186 1878 3
83 186 1885 2
83 186 1890 1
83 186 1898 1
83 186 1947 1
83 186 1955 1
83 186 2060 1
83 186 2069 1
83 186 2246 1
83 186 2343 2
83 186 2348 1
83 191 1900 2
83 191 2028 1
83 191 2047 2
83 191 2094 5
83 191 2260 2
83 191 2279 1
83 191 2301 1
83 191 2325 1
83 191 2348 1
83 193 2129 1
83 246 1908 1
83 263 1933 1
83 266 1678 1
83 266 1899 1
83 266 1945 1
83 266 1985 1
83 277 1689 1
83 277 1947 2
83 277 1972 2
83 277 1980 4
83 277 1985 3
83 277 2027 3
83 277 2031 1
83 277 2033 1
83 277 2036 1
83 277 2049 1
83 277 2233 2
83 277 2241 1
83 277 2243 1
83 277 2251 2
83 277 2301 1
83 277 2304 1
83 288 1749 1
83 288 1899 1
83 288 1940 1
83 288 2120 1
83 288 2226 1
83 288 2247 1
83 288 2257 1
83 288 2280 1
83 302 1701 2
83 302 2028 1
83 302 2033 1
83 302 2047 1
83 302 2094 1
83 302 2096 1
83 302 2098 1
83 302 2103 1
83 302 2105 3
83 302 2301 1
83 302 2327 1
83 302 2347 1
83 316 1710 1
83 316 1899 1
83 316 2006 2
83 316 2234 1
83 316 2243 1
83 316 2339 1
83 316 2343 1
83 322 1710 1
83 322 1893 2
83 322 1900 1
83 322 1902 1
83 322 1945 1
83 322 1948 1
83 322 1978 1
83 322 2007 1
83 322 2120 1
83 322 2128 1
83 322 2134 1
83 322 2136 1
83 322 2148 2
83 322 2154 2
83 322 2158 1
83 322 2169 2
83 322 2174 1
83 322 2177 1
83 322 2180 2
83 322 2183 1
83 322 2187 1
83 322 2189 1
83 322 2195 1
83 322 2201 1
83 322 2208 1
83 322 2217 7
83 322 2225 2
83 322 2231 3
83 322 2235 1
83 322 2239 1
83 322 2243 1
83 322 2245 1
83 322 2252 9
83 322 2282 1
83 322 2288 1
83 322 2290 2
83 322 2296 1
83 322 2300 1
83 322 2303 3
83 322 2308 2
83 322 2311 1
83 322 2315 2
83 322 2321 1
83 322 2325 2
83 322 2330 2
83 322 2333 7
83 322 2342 1
83 322 2344 2
83 322 2347 3
83 322 2351 1
83 328 1901 1
83 328 1954 1
83 328 1959 1
83 328 1971 2
83 328 1983 2
83 328 1992 1
83 328 2006 2
83 328 2082 1
83 328 2088 1
83 328 2241 1
83 328 2243 2
83 328 2261 1
83 328 2275 1
83 328 2326 1
83 328 2349 2
83 328 2352 1
83 330 2140 1
83 333 1860 1
83 334 1689 1
83 334 1698 3
83 334 1895 1
83 334 1899 2
83 334 1948 1
83 334 1954 1
83 334 2011 1
83 334 2113 3
83 334 2126 1
83 334 2240 1
83 334 2243 1
83 334 2267 1
83 334 2271 2
83 334 2283 1
83 334 2295 1
83 334 2307 1
83 334 2329 1
83 334 2335 4
83 334 2343 3
83 334 2347 3
83 334 2351 1
83 357 1895 1
83 357 1900 1
83 357 1902 1
83 357 2094 1
83 357 2114 1
83 357 2156 1
83 357 2170 1
83 357 2214 1
83 357 2283 2
83 357 2303 1
83 357 2323 1
83 357 2346 1
84 86 1925 1
84 86 1985 1
84 86 1993 1
84 156 1939 1
84 164 1741 1
84 170 1901 1
84 210 1877 2
84 210 2008 2
84 210 2014 1
84 210 2016 12
84 210 2031 3
84 241 1784 1
84 243 2040 1
84 325 1823 1
84 325 1991 1
84 325 1999 1
84 348 1743 1
84 348 1746 1
84 348 1901 1
84 348 1940 1
85 89 2283 1
85 93 2174 1
85 106 1897 1
85 106 1902 3
85 106 1908 2
85 106 1911 25
85 106 1989 1
85 106 1996 1
85 106 1998 1
85 106 2002 2
85 106 2005 4
85 106 2010 4
85 106 2016 3
85 106 2020 2
85 106 2030 6
85 106 2037 1
85 106 2042 2
85 106 2053 1
85 106 2056 3
85 106 2061 1
85 106 2063 1
85 106 2065 2
85 106 2071 1
85 106 2080 3
85 106 2090 2
85 106 2097 2
85 106 2100 2
85 106 2105 1
85 106 2109 1
85 106 2113 6
85 106 2127 2
85 106 2133 1
85 106 2140 1
85 106 2142 1
85 106 2146 1
85 106 2149 2
85 106 2153 2
85 106 2164 1
85 106 2181 5
85 106 2188 1
85 106 2191 1
85 106 2194 5
85 106 2285 1
85 106 2294 1
85 106 2313 1
85 106 2315 1
85 106 2319 1
85 106 2322 7
85 106 2332 2
85 106 2340 1
85 106 2347 1
85 106 2349 4
85 106 2354 1
85 106 2357 1
85 106 2359 1
85 106 2361 4
85 106 2506 1
85 106 2523 1
85 106 2530 2
85 106 2657 1
85 106 2660 4
85 106 2665 1
85 106 2669 7
85 106 2692 1
85 113 2181 2
85 113 2184 1
85 113 2186 1
85 113 2203 1
85 133 1961 1
85 133 2214 1
85 133 2247 1
85 133 2260 1
85 137 2271 1
85 137 2292 2
85 137 2299 1
85 144 2202 1
85 144 2210 1
85 144 2213 1
85 144 2219 1
85 144 2226 1
85 144 2249 1
85 144 2273 1
85 154 2309 1
85 157 2658 1
85 160 1953 1
85 160 1963 1
85 160 2273 1
85 160 2282 1
85 163 1960 1
85 185 1969 2
85 185 1972 1
85 194 2179 1
85 198 1982 1
85 202 1962 1
85 203 1936 1
85 203 1939 2
85 203 1987 1
85 203 2215 1
85 203 2221 1
85 203 2274 1
85 203 2291 1
85 203 2295 1
85 203 2298 3
85 203 2306 1
85 203 2424 1
85 203 2594 1
85 213 2658 1
85 230 2538 1
85 230 2626 1
85 234 1960 1
85 244 1894 1
85 244 2616 1
85 244 2713 1
85 265 1897 1
85 265 1956 1
85 265 2211 1
85 265 2222 1
85 265 2273 1
85 265 2511 3
85 274 1944 1
85 274 1947 1
85 274 1960 1
85 294 2233 1
85 299 2203 1
85 307 2255 2
85 307 2278 1
85 311 2165 1
85 311 2231 1
85 311 2255 1
85 332 2216 1
85 354 1959 1
85 354 1977 1
85 354 1982 1
86 94 1896 1
86 95 2012 1
86 97 1757 1
86 143 1926 4
86 164 1762 2
86 170 1886 1
86 170 1894 1
86 177 1940 1
86 177 1951 1
86 210 1762 1
86 243 1682 1
86 258 1762 1
86 258 1965 1
86 263 1681 2
86 263 1686 1
86 263 1730 2
86 263 1744 1
86 263 1755 1
86 263 1905 1
86 263 1927 1
86 263 1937 1
86 263 1939 1
86 263 1942 1
86 325 1740 1
86 325 1933 1
86 325 1941 1
86 325 1956 1
86 329 1953 2
86 329 1957 1
86 341 1931 1
86 348 1670 1
86 348 1736 1
86 348 1738 1
87 113 2248 1
87 138 2281 1
87 159 2122 1
87 159 2293 1
87 159 2681 1
87 179 2413 2
87 185 1902 1
87 190 2117 3
87 190 2144 4
87 190 2149 1
87 190 2151 4
87 190 2159 1
87 190 2161 14
87 190 2178 1
87 190 2180 6
87 190 2187 1
87 190 2191 2
87 190 2194 1
87 190 2196 3
87 190 2201 1
87 190 2208 1
87 190 2210 4
87 190 2215 2
87 190 2218 1
87 190 2220 3
87 190 2224 5
87 190 2230 2
87 190 2238 1
87 257 2279 1
87 260 1896 1
87 313 2054 1
87 313 2071 1
87 365 1992 1
87 365 1997 7
87 365 2005 2
87 365 2026 1
87 365 2119 1
87 365 2146 1
87 365 2149 2
87 365 2152 1
87 365 2160 1
87 365 2163 1
87 365 2169 3
87 365 2180 3
87 365 2219 1
87 365 2231 1
87 365 2235 1
87 365 2238 1
87 365 2241 1
87 365 2285 1
87 365 2287 1
87 365 2293 1
87 367 1897 1
87 367 1900 1
87 367 1902 2
87 367 2448 2
87 367 2454 3
87 367 2476 1
88 90 1810 1
88 90 2221 1
88 94 1723 1
88 94 1749 1
88 94 1813 2
88 94 1820 1
88 94 1880 2
88 94 1889 1
88 94 1908 1
88 107 1830 1
88 107 1855 1
88 107 2012 1
88 107 2226 1
88 107 2228 1
88 112 1707 2
88 112 1827 1
88 112 1846 2
88 112 1850 1
88 112 1857 2
88 112 1920 1
88 112 2447 1
88 112 2458 4
88 114 1951 1
88 121 1733 1
88 121 1735 3
88 121 1742 1
88 121 1757 1
88 121 1763 1
88 121 1768 1
88 121 1778 1
88 121 1781 1
88 121 1827 1
88 121 1851 1
88 121 1912 1
88 121 1985 1
88 121 2126 1
88 121 2221 1
88 121 2225 1
88 121 2227 1
88 121 2291 1
88 121 2315 1
88 121 2714 1
88 135 2009 1
88 135 2145 1
88 139 1718 1
88 139 1721 1
88 139 1854 1
88 139 2136 1
88 163 2287 1
88 175 1776 1
88 175 1782 1
88 175 1870 1
88 175 2332 1
88 187 2474 1
88 189 2440 1
88 189 2459 1
88 195 1697 1
88 195 2086 1
88 195 2587 4
88 195 2634 1
88 195 2636 1
88 195 2640 1
88 195 2650 1
88 195 2713 1
88 200 1737 1
88 200 1739 1
88 200 1752 1
88 200 1755 1
88 200 1762 1
88 200 1766 1
88 200 1803 1
88 200 1805 1
88 200 1808 1
88 200 1810 1
88 200 1850 1
88 200 1908 1
88 200 1912 1
88 200 1920 1
88 200 1960 2
88 200 1964 1
88 200 1967 1
88 200 1987 1
88 222 2012 1
88 222 2140 1
88 222 2714 1
88 245 2006 1
88 245 2008 1
88 251 1984 2
88 251 1987 1
88 252 1727 1
88 252 1730 1
88 252 1748 1
88 252 2254 1
88 253 1704 2
88 253 1812 1
88 253 1815 1
88 253 2176 1
88 253 2212 1
88 253 2214 1
88 253 2216 2
88 268 2248 1
88 282 1755 2
88 282 1772 1
88 282 1801 1
88 282 1815 1
88 282 1861 1
88 282 1985 1
88 282 2258 1
88 287 1720 1
88 287 1738 1
88 287 1812 1
88 287 1815 1
88 306 1707 1
88 306 1828 1
88 306 1871 1
88 306 1873 1
88 306 1884 1
88 306 1926 1
88 306 1928 1
88 310 1955 1
88 310 1963 1
88 342 2013 1
89 109 1711 1
89 109 1726 1
89 109 1728 1
89 109 1752 3
89 109 1756 1
89 109 1758 11
89 109 1770 31
89 109 1802 4
89 109 1807 12
89 109 1823 2
89 109 1826 34
89 109 1861 9
89 109 1871 5
89 109 1885 4
89 109 1894 1
89 109 1896 1
89 109 1898 2
89 109 1902 1
89 109 1920 2
89 109 1923 1
89 109 2002 1
89 109 2009 1
89 109 2016 2
89 109 2047 1
89 109 2063 1
89 109 2104 1
89 109 2157 1
89 109 2168 3
89 109 2296 3
89 109 2343 1
89 109 2346 2
89 109 2352 1
89 109 2373 1
89 109 2400 1
89 109 2422 2
89 109 2437 2
89 109 2445 1
89 109 2448 1
89 109 2479 1
89 109 2487 1
89 109 2509 1
89 109 2522 1
89 109 2524 1
89 109 2526 2
89 109 2530 1
89 109 2624 1
89 109 2652 1
89 109 2661 1
89 109 2682 1
89 109 2694 1
89 109 2707 2
89 109 2715 2
89 110 2180 1
89 110 2294 1
89 110 2666 1
89 110 2681 2
89 110 2686 2
89 110 2691 1
89 111 1757 1
89 133 1989 2
89 133 2080 1
89 133 2620 3
89 133 2668 1
89 133 2710 1
89 144 2281 1
89 160 1693 1
89 160 1698 1
89 160 1712 1
89 160 1724 5
89 160 1909 2
89 160 1922 1
89 160 1998 1
89 160 2012 4
89 160 2025 1
89 160 2063 2
89 160 2094 1
89 160 2100 1
89 160 2163 1
89 160 2171 2
89 160 2177 1
89 160 2180 1
89 160 2309 1
89 160 2326 1
89 160 2333 1
89 160 2336 1
89 160 2338 1
89 160 2343 1
89 160 2351 1
89 160 2372 2
89 160 2375 1
89 160 2377 2
89 160 2387 1
89 160 2390 3
89 160 2426 2
89 160 2442 2
89 160 2476 1
89 160 2482 1
89 160 2516 2
89 160 2521 1
89 160 2652 1
89 160 2677 1
89 160 2680 1
89 160 2684 1
89 160 2693 1
89 160 2706 1
89 202 2276 1
89 207 2177 1
89 217 1752 3
89 217 2396 1
89 217 2519 1
89 217 2661 1
89 217 2681 1
89 244 1960 3
89 244 2242 1
89 244 2245 1
89 265 2268 1
89 265 2281 2
89 276 2267 1
89 278 1753 1
89 278 1895 1
89 278 2578 1
89 285 1970 1
89 285 1972 1
89 296 1896 1
89 299 1972 1
89 299 2224 1
89 299 2228 1
89 299 2232 1
89 299 2236 1
89 299 2250 1
89 299 2253 1
89 304 1967 1
89 332 1752 1
89 332 2173 1
89 332 2264 2
89 332 2292 1
89 332 2294 3
89 332 2518 1
89 332 2682 1
89 332 2685 8
89 332 2712 1
89 352 2529 1
89 354 1989 1
89 354 2015 1
89 354 2067 1
89 354 2097 1
89 354 2176 1
89 354 2495 1
89 354 2567 1
89 354 2572 3
89 354 2581 1
89 354 2588 2
89 354 2596 1
89 354 2603 2
89 354 2610 5
89 354 2616 2
89 354 2620 1
89 354 2622 1
89 354 2682 1
89 354 2684 1
89 354 2717 1
89 366 2080 1
89 366 2172 1
89 366 2177 1
89 366 2180 2
89 366 2686 1
89 368 2396 1
89 368 2425 1
90 94 1758 1
90 94 1796 1
90 94 1826 1
90 94 1886 1
90 94 2146 1
90 107 1816 1
90 107 1885 1
90 107 1908 2
90 112 1764 1
90 112 2222 1
90 113 2234 1
90 121 1700 1
90 121 1704 1
90 121 1729 1
90 121 1735 1
90 121 1765 1
90 121 1774 1
90 121 1785 1
90 121 1819 1
90 121 1888 1
90 121 2013 1
90 121 2113 1
90 121 2119 1
90 121 2122 2
90 121 2139 1
90 121 2149 1
90 121 2220 3
90 121 2224 1
90 121 2634 1
90 121 2675 1
90 121 2685 1
90 139 1727 1
90 139 1781 1
90 139 1796 1
90 139 1832 1
90 139 1857 1
90 147 1759 1
90 168 2246 1
90 185 2573 1
90 195 2573 3
90 195 2713 1
90 197 1968 1
90 200 1749 1
90 200 1796 1
90 200 1803 1
90 200 1815 1
90 200 2028 1
90 202 1952 1
90 202 2287 1
90 222 1680 3
90 222 1807 1
90 222 1819 1
90 222 1828 1
90 222 2001 1
90 222 2121 1
90 222 2221 1
90 222 2228 1
90 222 2580 1
90 222 2584 1
90 222 2588 2
90 222 2595 1
90 222 2599 1
90 222 2601 4
90 222 2655 1
90 222 2686 1
90 245 2009 1
90 245 2012 1
90 251 1990 1
90 252 1787 1
90 252 1819 1
90 252 1858 1
90 252 1861 1
90 253 1736 1
90 253 1777 1
90 253 1780 1
90 253 2716 1
90 256 1989 1
90 276 1981 1
90 276 2271 1
90 282 1755 2
90 282 1796 1
90 282 1814 1
90 282 1828 1
90 282 1845 1
90 287 1705 1
90 287 1752 2
90 287 1763 1
90 287 1768 1
90 287 1781 1
90 287 1865 1
90 287 1886 1
90 287 2120 1
90 287 2247 1
90 306 2133 1
90 307 2287 1
90 307 2289 1
90 307 2299 1
90 311 2270 1
90 312 2575 1
90 340 2264 1
90 340 2335 1
90 342 1831 1
90 346 2245 1
90 364 1961 1
90 364 1975 1
90 364 2270 1
91 105 1982 1
91 119 1961 1
91 119 1979 1
91 119 2186 1
91 119 2188 1
91 119 2192 1
91 119 2203 2
91 119 2211 1
91 119 2232 1
91 119 2237 1
91 119 2242 1
91 119 2249 1
91 119 2268 2
91 119 2479 3
91 119 2485 2
91 119 2488 2
91 119 2491 3
91 119 2498 10
91 119 2534 2
91 119 2540 1
91 119 2542 4
91 119 2556 1
91 119 2693 1
91 119 2699 1
91 119 2707 1
91 155 2291 2
91 155 2294 2
91 155 2615 1
91 155 2701 1
91 155 2703 2
91 155 2706 2
91 166 2213 1
91 192 2163 1
91 196 2155 3
91 196 2161 1
91 196 2172 1
91 196 2699 1
91 196 2717 1
91 206 1723 1
91 206 2012 1
91 206 2189 1
91 206 2404 1
91 206 2502 1
91 206 2504 1
91 206 2506 2
91 206 2510 1
91 206 2699 1
91 206 2701 1
91 207 2266 1
91 214 2170 1
91 214 2186 1
91 224 1954 2
91 224 1976 1
91 224 2002 1
91 224 2261 2
91 224 2524 1
91 224 2706 1
91 225 1752 1
91 225 2153 1
91 225 2172 1
91 225 2174 2
91 225 2182 3
91 225 2193 1
91 237 2515 1
91 237 2714 1
91 249 1928 1
91 249 1993 1
91 249 1995 1
91 249 1997 1
91 249 2266 1
91 249 2268 1
91 277 2185 1
91 297 1989 1
91 297 2268 1
91 301 2217 1
91 326 2172 1
91 326 2175 1
91 326 2177 1
91 337 2265 1
91 343 1684 1
91 343 1896 1
91 343 2270 1
91 343 2272 2
91 343 2298 2
91 343 2375 1
91 343 2461 2
91 343 2667 1
91 343 2710 2
91 349 1714 1
91 349 1749 1
91 349 1904 1
91 349 1991 1
91 349 2047 1
91 349 2058 2
91 349 2091 3
91 349 2095 1
91 349 2140 2
91 349 2290 2
91 349 2370 1
91 349 2492 1
91 349 2614 1
91 349 2617 1
91 349 2699 2
91 349 2717 2
91 351 2213 1
91 353 1753 2
91 353 1759 1
91 353 1965 1
91 353 1967 1
91 353 1985 1
92 116 1732 1
92 116 1735 1
92 116 2021 1
92 116 2058 2
92 116 2234 1
92 116 2239 1
92 116 2343 1
92 116 2346 3
92 116 2350 1
92 116 2352 1
92 116 2357 1
92 116 2359 17
92 116 2377 1
92 116 2383 8
92 116 2392 3
92 116 2396 2
92 116 2404 1
92 116 2410 1
92 116 2412 2
92 116 2423 2
92 116 2431 1
92 116 2443 1
92 116 2445 1
92 116 2453 1
92 116 2455 5
92 116 2481 2
92 116 2486 2
92 116 2537 1
92 116 2544 1
92 116 2549 1
92 116 2565 3
92 116 2570 1
92 116 2576 1
92 116 2578 3
92 116 2583 1
92 116 2589 1
92 116 2620 1
92 129 1667 1
92 129 1691 1
92 129 1982 1
92 129 2210 1
92 129 2231 1
92 129 2395 1
92 129 2495 1
92 129 2557 1
92 129 2605 1
92 129 2709 1
92 129 2717 1
92 152 2221 3
92 180 1692 1
92 180 1991 1
92 180 2613 1
92 180 2619 2
92 188 2123 1
92 188 2127 1
92 191 2192 2
92 193 2144 1
92 193 2146 2
92 193 2149 3
92 193 2161 1
92 193 2163 2
92 194 1940 1
92 194 2123 1
92 194 2429 1
92 194 2535 1
92 194 2595 1
92 216 1737 2
92 216 1756 1
92 216 1765 1
92 216 1896 2
92 216 1909 1
92 216 1914 1
92 216 1917 1
92 216 1919 3
92 216 1925 1
92 216 1927 1
92 216 1931 1
92 216 1935 1
92 216 1937 2
92 216 1940 3
92 216 2141 1
92 216 2149 1
92 216 2153 1
92 216 2165 1
92 216 2491 1
92 216 2661 1
92 231 2504 1
92 231 2585 3
92 231 2596 1
92 231 2619 1
92 231 2622 1
92 231 2647 1
92 246 1693 1
92 246 2114 1
92 246 2398 1
92 246 2406 6
92 246 2426 3
92 246 2565 1
92 246 2567 1
92 246 2574 1
92 246 2596 2
92 247 2534 2
92 271 2093 1
92 271 2121 3
92 271 2126 4
92 271 2131 1
92 271 2241 1
92 271 2558 1
92 271 2599 1
92 271 2626 2
92 271 2630 1
92 271 2647 1
92 273 1653 1
92 273 1699 1
92 273 1732 1
92 273 2140 1
92 273 2144 1
92 273 2604 2
92 273 2621 1
92 280 2141 1
92 288 2185 1
92 303 2166 1
92 309 1651 1
92 309 1936 1
92 309 2110 1
92 309 2603 1
92 322 2145 9
92 322 2159 2
92 330 1904 5
92 330 1911 2
92 330 1917 1
92 330 1920 1
92 330 1923 1
92 330 1926 1
92 330 1928 1
92 330 1930 1
92 330 1937 2
92 330 1989 1
92 330 2047 1
92 330 2109 1
92 330 2139 1
92 330 2179 1
92 330 2183 2
92 330 2187 1
92 330 2230 1
92 330 2488 1
92 330 2536 1
92 330 2585 2
92 330 2606 1
92 330 2619 1
92 333 2121 1
92 333 2124 1
92 341 2115 2
92 341 2193 1
92 341 2435 1
92 341 2437 1
92 341 2439 1
92 341 2585 1
92 347 2177 1
93 106 1979 1
93 112 2271 3
93 133 2226 1
93 137 1894 1
93 154 1740 2
93 154 1902 1
93 154 1915 1
93 154 1921 2
93 154 1953 1
93 154 1955 1
93 167 1762 1
93 183 2161 1
93 184 2193 1
93 215 2180 1
93 217 1878 7
93 217 1894 2
93 230 1900 1
93 231 2194 1
93 234 1897 1
93 265 1905 2
93 265 1908 1
93 278 1769 1
93 278 1774 1
93 278 1776 1
93 278 1778 1
93 278 1825 1
93 278 1871 2
93 278 1877 1
93 278 1883 1
93 278 1886 1
93 278 1895 1
93 311 1990 1
93 312 2272 1
93 332 2220 1
93 335 2191 1
93 335 2194 2
94 103 2274 1
94 103 2276 1
94 107 2124 1
94 112 1700 1
94 112 1782 1
94 112 1788 1
94 112 1815 1
94 112 1820 1
94 112 1866 1
94 112 1985 2
94 112 2120 5
94 117 1984 3
94 117 2575 1
94 121 1729 1
94 121 1737 1
94 121 1756 1
94 121 1765 1
94 121 1781 1
94 121 1822 1
94 121 1886 1
94 121 2013 1
94 127 2274 1
94 135 2010 1
94 135 2123 1
94 139 1719 1
94 139 1722 1
94 139 1759 1
94 139 1771 1
94 139 1774 2
94 139 1792 1
94 139 1794 1
94 139 1805 2
94 139 1812 1
94 139 1823 1
94 139 1832 1
94 139 1866 1
94 139 1904 1
94 139 1906 2
94 175 1785 1
94 175 1972 1
94 175 2329 1
94 175 2714 1
94 189 2575 1
94 195 2037 1
94 195 2057 2
94 195 2061 1
94 195 2063 4
94 195 2068 2
94 195 2077 1
94 195 2080 1
94 195 2090 20
94 197 2278 1
94 200 1719 2
94 200 1732 2
94 200 1748 1
94 200 1750 1
94 200 1766 1
94 200 1777 3
94 200 1781 1
94 200 1860 1
94 200 1874 1
94 200 1881 1
94 200 1908 1
94 200 1993 1
94 200 2001 1
94 206 1914 1
94 215 1898 1
94 222 1719 1
94 222 1779 1
94 222 1797 1
94 222 1814 2
94 222 1817 1
94 222 1839 2
94 222 1854 1
94 222 1858 1
94 222 1862 1
94 222 1872 1
94 222 1936 1
94 222 1946 1
94 222 1953 1
94 222 1967 1
94 222 1972 2
94 222 1989 1
94 222 1994 1
94 222 2113 1
94 222 2233 1
94 222 2241 1
94 222 2244 5
94 222 2282 3
94 222 2289 2
94 222 2295 1
94 222 2303 1
94 231 1881 1
94 245 1801 1
94 245 2245 2
94 245 2340 2
94 245 2347 4
94 245 2381 1
94 251 1989 1
94 252 1722 1
94 252 1727 1
94 252 1752 1
94 252 1760 1
94 252 1763 1
94 252 1781 1
94 252 1805 1
94 252 1807 1
94 252 1812 1
94 252 1818 1
94 252 1822 3
94 252 1828 1
94 252 1886 1
94 252 2574 1
94 253 1716 2
94 253 1735 1
94 253 1766 1
94 253 1855 1
94 253 1862 1
94 253 1865 1
94 253 2157 1
94 253 2226 1
94 277 2271 1
94 282 1699 1
94 282 1732 1
94 282 1756 1
94 282 1777 1
94 282 1794 1
94 282 1796 1
94 282 1820 1
94 282 1827 1
94 282 1830 1
94 282 1842 1
94 282 2009 1
94 282 2716 1
94 287 1727 1
94 287 1757 1
94 287 1761 2
94 287 1767 1
94 287 1780 1
94 287 1791 1
94 287 1815 1
94 287 1820 1
94 287 1824 1
94 287 1843 1
94 287 1887 2
94 287 1921 1
94 287 1923 2
94 287 2709 1
94 299 2402 2
94 304 2421 12
94 304 2436 3
94 304 2440 2
94 304 2445 3
94 304 2453 2
94 304 2456 1
94 304 2459 2
94 304 2462 3
94 304 2467 3
94 304 2471 1
94 304 2476 1
94 304 2478 3
94 304 2483 1
94 304 2485 1
94 304 2491 1
94 304 2495 3
94 304 2499 1
94 304 2502 9
94 304 2513 2
94 304 2520 3
94 304 2526 1
94 304 2538 3
94 304 2551 1
94 304 2553 2
94 304 2557 3
94 304 2564 1
94 304 2567 1
94 306 1736 1
94 306 1802 1
94 306 1869 1
94 306 1877 1
94 306 2236 1
94 306 2241 2
94 306 2244 1
94 306 2249 3
94 306 2710 1
94 306 2716 1
94 315 2277 1
94 340 2338 1
94 342 1710 2
94 342 1860 1
94 350 2399 1
95 177 1871 1
95 210 1937 1
95 243 1894 2
95 243 1897 1
95 258 1897 1
95 258 1944 1
95 285 1760 1
95 325 1932 1
95 325 2007 1
95 329 1751 1
95 329 1944 1
95 329 1949 1
95 334 1931 1
95 348 1871 1
96 117 2315 1
96 127 2217 1
96 127 2358 1
96 127 2362 1
96 127 2369 1
96 127 2405 2
96 127 2430 1
96 127 2691 2
96 127 2694 6
96 127 2701 4
96 127 2706 1
96 134 1992 4
96 134 1998 4
96 134 2003 1
96 134 2006 1
96 134 2207 2
96 134 2343 4
96 134 2379 2
96 134 2385 3
96 134 2389 2
96 134 2398 1
96 134 2451 1
96 134 2453 1
96 134 2457 1
96 134 2463 2
96 134 2466 16
96 134 2483 2
96 134 2495 1
96 134 2497 1
96 134 2503 2
96 134 2530 1
96 134 2534 4
96 134 2593 1
96 134 2690 1
96 134 2692 4
96 134 2698 3
96 134 2703 3
96 138 1900 1
96 138 1990 1
96 138 2432 1
96 138 2451 1
96 145 1996 1
96 145 2005 1
96 145 2316 1
96 145 2434 1
96 145 2437 1
96 145 2588 1
96 145 2663 1
96 154 2236 1
96 168 1894 1
96 168 2398 1
96 182 1742 1
96 182 1997 1
96 182 2040 1
96 182 2408 1
96 182 2619 1
96 182 2662 1
96 185 1944 1
96 195 2276 1
96 245 2304 1
96 251 2252 1
96 254 1895 1
96 254 1984 1
96 254 2434 2
96 254 2450 1
96 254 2667 1
96 254 2692 1
96 254 2694 2
96 254 2697 9
96 257 2385 1
96 257 2389 1
96 257 2392 1
96 257 2691 2
96 257 2695 2
96 257 2698 1
96 257 2702 2
96 275 2219 1
96 275 2223 5
96 275 2229 6
96 282 1975 1
96 282 2301 1
96 304 1902 1
96 305 1751 1
96 305 1753 1
96 305 1823 1
96 305 1836 1
96 305 1841 1
96 305 1843 1
96 305 1846 1
96 305 1853 1
96 305 1881 1
96 305 1885 1
96 305 2385 3
96 305 2431 1
96 305 2433 3
96 305 2437 2
96 306 1944 1
96 315 1896 1
96 315 1898 2
96 315 1930 1
96 315 1997 1
96 315 2394 1
96 315 2449 2
96 320 2240 1
96 322 1757 1
96 322 1767 1
96 322 1803 1
96 322 1822 5
96 322 1829 1
96 322 1843 2
96 322 1846 1
96 322 1853 1
96 322 1856 1
96 322 1867 1
96 322 1884 1
96 322 1886 2
96 322 1892 1
96 327 1938 1
96 327 1958 2
96 327 1984 3
96 327 2247 1
96 327 2259 1
96 327 2261 1
96 327 2281 1
96 327 2291 1
96 327 2374 2
96 327 2378 1
96 327 2399 1
96 327 2401 1
96 327 2431 1
96 327 2450 1
96 327 2620 1
96 327 2664 1
96 327 2666 1
96 364 1894 1
96 364 1955 1
96 364 2449 1
96 364 2593 1
97 102 1889 1
97 117 1742 2
97 117 1747 3
97 117 1904 1
97 117 2403 1
97 117 2590 1
97 117 2593 1
97 147 1761 1
97 147 1799 1
97 147 1850 1
97 147 1858 1
97 147 1860 1
97 147 2005 1
97 147 2331 1
97 147 2707 1
97 147 2715 1
97 158 1751 2
97 158 2708 1
97 158 2716 1
97 168 1938 1
97 189 1939 1
97 222 1983 1
97 251 1646 1
97 253 1758 2
97 256 1938 1
97 256 2409 1
97 285 1664 1
97 285 1743 1
97 285 1751 2
97 295 1758 1
97 296 1782 1
97 296 1793 1
97 296 1829 2
97 296 1833 1
97 296 1860 1
97 296 1877 1
97 296 1901 1
97 296 1959 1
97 296 1987 2
97 304 1672 1
97 304 1749 1
97 304 2391 2
97 304 2710 1
97 344 2402 1
97 352 1761 1
98 117 2202 1
98 117 2204 1
98 117 2349 1
98 222 2406 2
98 227 2410 1
98 227 2412 1
98 227 2424 1
98 227 2450 2
98 227 2454 1
98 227 2475 8
98 227 2489 1
98 227 2494 2
98 227 2501 2
98 227 2505 1
98 227 2509 10
98 227 2520 5
98 227 2528 2
98 227 2531 1
98 227 2555 1
98 227 2559 1
98 227 2574 1
98 251 1752 1
98 251 1774 1
98 251 1897 1
98 251 2228 2
98 251 2328 1
98 257 2256 1
98 259 2237 1
98 259 2245 1
98 285 2220 1
98 295 1644 2
98 295 1648 2
98 295 1651 4
98 295 1656 2
98 295 1659 2
98 295 1664 4
98 295 1671 3
98 295 1675 12
98 295 1690 8
98 295 1701 3
98 295 1706 1
98 295 1708 6
98 295 1715 1
98 295 1719 2
98 295 1723 5
98 295 1729 5
98 295 1738 3
98 295 1742 1
98 295 1744 6
98 295 1948 1
98 295 1992 2
98 295 1996 1
98 295 2002 2
98 295 2014 1
98 295 2016 10
98 295 2115 2
98 295 2335 11
98 295 2347 5
98 295 2353 23
98 295 2377 6
98 295 2389 4
98 295 2394 3
98 295 2400 1
98 295 2577 1
98 295 2581 6
98 295 2588 79
98 295 2674 2
98 295 2679 1
98 295 2686 1
98 295 2689 2
98 295 2710 1
98 295 2712 1
98 296 2329 1
98 310 2212 1
98 310 2232 16
100 128 2196 1
100 128 2198 2
100 128 2233 1
100 128 2447 1
100 171 1894 1
100 190 2471 1
100 190 2477 1
100 192 1793 1
100 192 2252 1
100 192 2441 1
100 205 1676 2
100 205 1965 1
100 205 1974 1
100 205 1994 2
100 205 2266 1
100 205 2270 1
100 205 2578 1
100 205 2710 1
100 208 2440 1
100 208 2443 1
100 221 2633 1
100 221 2638 1
100 221 2689 1
100 228 2511 4
100 232 2511 1
100 238 2709 2
100 261 2694 1
100 272 1624 1
100 272 1626 18
100 272 2492 1
100 272 2495 1
100 280 2126 1
100 286 2512 1
100 286 2717 1
100 290 1846 1
100 290 1894 1
100 290 2492 1
100 292 1896 1
100 292 2477 1
100 292 2513 1
100 294 1809 1
100 294 2253 1
100 294 2511 3
100 294 2692 1
100 300 1853 1
100 300 1872 1
100 300 1894 1
100 314 1894 1
100 320 2136 1
100 320 2696 1
100 355 2258 8
100 355 2270 1
100 355 2283 1
100 355 2286 1
100 355 2288 1
100 355 2293 4
100 355 2317 1
100 355 2327 1
100 355 2331 1
100 355 2358 1
100 355 2366 1
100 355 2370 2
100 355 2396 1
100 355 2407 1
100 355 2410 9
100 357 2141 1
100 360 1751 1
100 360 2256 1
100 360 2512 1
100 367 2031 1
100 367 2491 1
101 118 2532 1
101 118 2671 1
101 131 2611 1
101 131 2613 1
101 131 2628 1
101 131 2689 2
101 233 2350 1
101 233 2360 1
101 233 2377 2
101 233 2697 1
101 233 2717 1
101 262 2511 2
101 262 2589 1
101 262 2672 1
101 262 2697 1
101 262 2708 1
102 105 2263 1
102 105 2268 3
102 105 2280 1
102 105 2286 1
102 117 2220 1
102 117 2351 1
102 117 2579 1
102 126 2294 5
102 147 2220 1
102 166 1944 3
102 187 2114 1
102 187 2702 1
102 251 2225 1
102 251 2336 1
102 255 1965 1
102 259 2410 1
102 259 2418 1
102 283 1902 1
102 283 1963 1
102 285 1894 1
102 295 1896 1
102 295 2137 1
102 304 1753 1
102 304 2028 1
102 304 2107 1
102 304 2351 2
102 304 2354 1
102 304 2362 1
102 304 2365 1
102 304 2372 1
102 304 2378 1
102 304 2381 1
102 304 2383 1
102 304 2401 1
102 304 2581 2
102 304 2587 1
102 304 2596 3
102 304 2603 1
102 304 2624 1
102 304 2630 1
102 304 2705 1
102 310 1889 2
102 324 2292 1
102 344 1732 13
102 344 1760 1
102 344 2613 1
102 344 2622 1
102 344 2624 1
102 344 2629 1
102 344 2707 1
102 352 1762 1
102 362 1758 2
102 362 1891 1
102 362 1893 1
102 362 2271 1
102 362 2311 1
102 362 2637 1
102 362 2641 1
103 112 2543 1
103 127 2274 1
103 135 2175 1
103 175 2319 1
103 187 2474 1
103 189 2159 1
103 189 2209 1
103 189 2542 2
103 197 1944 1
103 197 2151 1
103 202 1957 1
103 202 1980 1
103 202 1989 1
103 202 2144 1
103 202 2152 1
103 202 2212 1
103 202 2325 2
103 222 2276 1
103 227 2719 1
103 256 1775 11
103 256 1791 6
103 256 1799 11
103 256 1825 1
103 256 1833 2
103 256 1849 3
103 256 1872 1
103 256 1875 3
103 256 1888 2
103 256 1895 1
103 259 1943 1
103 259 2135 1
103 259 2145 1
103 260 1901 1
103 268 1898 1
103 276 1953 1
103 276 1972 1
103 276 1978 1
103 276 2242 1
103 277 2272 1
103 277 2277 1
103 282 2315 1
103 282 2579 1
103 285 2572 1
103 295 2227 1
103 295 2252 1
103 295 2261 1
103 295 2434 2
103 295 2442 2
103 295 2473 1
103 295 2545 1
103 295 2547 2
103 295 2552 1
103 295 2555 2
103 295 2559 1
103 295 2561 3
103 295 2566 2
103 307 2016 1
103 307 2018 1
103 307 2156 2
103 307 2298 1
103 312 2018 1
103 323 1895 2
103 323 1900 1
103 323 1988 1
103 323 2128 1
103 324 1938 1
103 324 1943 1
103 324 2135 1
103 324 2137 4
103 324 2142 1
103 324 2148 3
103 324 2159 1
103 324 2164 1
103 324 2166 3
103 324 2172 1
103 324 2175 5
103 324 2182 1
103 324 2184 1
103 324 2187 3
103 324 2191 1
103 324 2194 1
103 324 2197 1
103 324 2202 1
103 324 2204 1
103 324 2215 1
103 340 1824 1
103 340 1877 1
103 340 2580 1
103 350 2148 1
103 350 2152 1
103 350 2203 1
105 106 2167 1
105 106 2424 1
105 113 1896 1
105 113 2190 1
105 113 2294 1
105 132 1895 1
105 137 1939 1
105 137 2053 1
105 137 2173 1
105 137 2215 1
105 137 2327 1
105 154 2170 1
105 157 2233 1
105 157 2297 1
105 157 2300 1
105 157 2661 1
105 203 2324 1
105 213 1720 1
105 213 1936 3
105 213 1940 1
105 213 2230 3
105 213 2657 1
105 230 1940 1
105 230 2296 1
105 230 2326 1
105 230 2438 1
105 230 2595 1
105 244 2027 1
105 244 2033 1
105 244 2035 1
105 244 2527 1
105 244 2615 1
105 283 2261 1
105 311 1720 1
105 311 1727 1
105 311 1902 2
105 311 1911 3
105 311 1915 2
105 311 1920 3
105 311 1985 1
105 311 2022 3
105 311 2026 1
105 311 2034 1
105 311 2038 1
105 311 2040 1
105 311 2042 1
105 311 2051 1
105 311 2069 1
105 311 2088 2
105 311 2091 1
105 311 2110 1
105 311 2134 1
105 311 2143 1
105 311 2150 1
105 311 2315 1
105 311 2330 1
105 311 2332 2
105 311 2340 1
105 311 2356 1
105 311 2359 1
105 311 2370 4
105 311 2395 1
105 311 2399 2
105 311 2402 1
105 311 2404 2
105 311 2412 1
105 311 2414 1
105 311 2421 1
105 311 2424 1
105 311 2428 6
105 311 2441 3
105 311 2469 1
105 311 2642 1
105 311 2686 2
105 311 2691 2
105 311 2695 1
106 109 1757 1
106 124 1796 12
106 124 1810 14
106 124 1825 3
106 124 1829 3
106 124 1886 1
106 126 1759 1
106 126 1807 11
106 126 1819 2
106 126 1822 6
106 133 1758 1
106 137 1730 1
106 137 2317 1
106 144 2201 1
106 144 2240 1
106 144 2255 1
106 154 1896 1
106 157 1832 1
106 157 1856 1
106 157 1900 1
106 157 2658 1
106 160 2201 1
106 160 2276 1
106 167 1843 1
106 169 1897 1
106 203 2270 1
106 203 2294 1
106 203 2305 1
106 203 2534 1
106 203 2586 1
106 213 2611 1
106 230 1895 1
106 239 1896 1
106 244 2173 1
106 265 1755 1
106 282 1753 1
106 311 2173 2
106 354 1758 1
106 361 1753 1
107 112 1733 1
107 112 1831 1
107 112 1852 2
107 112 1914 1
107 112 1927 1
107 112 2226 1
107 112 2473 2
107 112 2477 1
107 112 2495 1
107 112 2527 1
107 112 2562 1
107 121 1707 1
107 121 1718 1
107 121 1737 1
107 121 1848 1
107 121 2013 1
107 121 2223 1
107 134 1987 1
107 135 2009 1
107 135 2012 1
107 135 2014 1
107 135 2110 1
107 135 2117 2
107 135 2124 1
107 135 2128 2
107 135 2144 1
107 135 2266 4
107 135 2272 1
107 135 2275 1
107 135 2280 1
107 135 2282 2
107 135 2289 1
107 135 2291 1
107 135 2296 1
107 135 2300 2
107 135 2305 1
107 135 2311 1
107 135 2323 2
107 135 2328 1
107 139 1746 1
107 139 2124 2
107 139 2221 1
107 139 2576 1
107 144 2302 1
107 154 2270 1
107 168 2448 1
107 175 1757 1
107 175 1759 1
107 175 1765 1
107 175 1794 1
107 175 1800 3
107 175 1837 1
107 175 2009 1
107 175 2361 1
107 175 2402 1
107 175 2445 1
107 175 2447 1
107 175 2449 1
107 175 2456 1
107 189 2275 1
107 189 2278 1
107 189 2282 1
107 189 2284 1
107 189 2296 3
107 189 2308 2
107 189 2314 1
107 189 2319 2
107 189 2476 2
107 189 2480 1
107 189 2526 3
107 189 2563 2
107 200 1726 1
107 200 1732 1
107 200 1746 1
107 200 1817 1
107 200 1838 1
107 200 1840 3
107 200 1887 2
107 200 2146 1
107 200 2226 1
107 222 1719 1
107 222 1730 2
107 234 2303 1
107 239 2301 2
107 245 1859 1
107 252 1724 1
107 252 1738 1
107 252 1783 2
107 252 1841 1
107 252 2220 1
107 253 1717 1
107 253 2222 1
107 274 2301 1
107 282 1881 2
107 282 1925 1
107 282 1979 1
107 282 2008 1
107 287 1719 1
107 287 1724 1
107 287 1746 1
107 287 1783 3
107 287 1808 1
107 287 1822 1
107 287 1831 2
107 287 1846 2
107 287 1878 2
107 287 1900 1
107 287 2125 1
107 296 1942 1
107 303 2301 1
107 306 1759 1
107 306 2141 1
107 312 2461 5
107 323 2474 1
107 342 1770 2
107 342 1779 1
107 342 1781 2
107 342 1801 1
107 342 1819 1
107 342 1826 1
107 342 1841 2
107 342 1846 1
107 342 1997 1
107 342 2010 1
107 342 2012 1
109 110 2525 3
109 110 2529 2
109 124 2264 1
109 133 1751 1
109 133 1991 1
109 133 2620 1
109 133 2680 2
109 137 1896 1
109 146 2187 1
109 147 1895 1
109 160 2295 1
109 160 2525 1
109 160 2564 1
109 160 2567 1
109 160 2634 1
109 160 2659 1
109 160 2669 1
109 160 2681 1
109 160 2684 1
109 160 2713 1
109 217 1729 1
109 217 1753 1
109 217 1807 1
109 217 1896 1
109 217 2296 1
109 217 2514 1
109 217 2517 1
109 217 2532 1
109 217 2677 1
109 275 2268 1
109 275 2285 1
109 278 1752 1
109 278 1895 1
109 278 2131 1
109 278 2617 1
109 278 2619 1
109 278 2621 1
109 299 2273 1
109 299 2279 1
109 299 2291 1
109 306 2213 1
109 312 2269 1
109 332 1721 1
109 332 1728 1
109 332 1741 1
109 332 1752 1
109 332 1938 1
109 332 1986 4
109 332 2043 1
109 332 2046 1
109 332 2051 2
109 332 2055 2
109 332 2058 5
109 332 2074 2
109 332 2077 4
109 332 2092 1
109 332 2099 1
109 332 2126 1
109 332 2139 2
109 332 2150 1
109 332 2295 1
109 332 2298 1
109 332 2338 2
109 332 2512 2
109 332 2550 2
109 332 2558 2
109 332 2618 1
109 332 2620 1
109 332 2717 1
109 354 1991 1
109 354 2171 1
109 354 2173 1
109 354 2184 1
109 354 2556 1
109 354 2682 1
109 354 2718 1
109 366 2171 1
109 366 2173 1
109 366 2175 1
109 366 2184 1
109 366 2192 2
109 366 2661 1
109 366 2681 1
109 366 2716 1
110 117 1765 1
110 117 1805 1
110 117 1853 1
110 133 2261 1
110 133 2291 1
110 133 2295 1
110 133 2557 1
110 133 2679 1
110 133 2683 1
110 133 2714 1
110 133 2716 1
110 160 1697 1
110 160 2180 1
110 160 2528 1
110 160 2620 1
110 160 2660 1
110 160 2684 1
110 160 2691 1
110 217 2560 1
110 217 2619 1
110 217 2622 1
110 217 2660 1
110 278 2170 1
110 278 2560 1
110 278 2564 3
110 307 2259 1
110 311 2241 1
110 354 2679 1
110 354 2683 2
110 354 2686 1
110 354 2691 1
110 366 2563 1
110 366 2565 2
110 366 2622 1
110 366 2681 1
110 368 1940 1
110 368 2290 1
110 368 2292 3
110 368 2296 1
110 368 2621 1
110 368 2717 1
111 141 2575 1
111 143 2716 2
111 152 1662 1
111 152 1673 2
111 152 1676 3
111 152 1685 1
111 152 1687 5
111 152 1694 1
111 152 1696 1
111 152 1706 5
111 152 1717 1
111 152 1895 1
111 152 1913 1
111 152 1924 1
111 152 2660 1
111 178 2493 1
111 178 2495 3
111 178 2505 1
111 178 2526 1
111 180 2224 2
111 183 1754 1
111 188 1669 1
111 188 1901 2
111 188 1904 1
111 188 1916 3
111 188 1922 2
111 188 1927 1
111 188 1929 1
111 188 1931 1
111 188 1933 2
111 188 1941 2
111 188 1948 1
111 188 2204 1
111 188 2208 2
111 188 2211 4
111 188 2216 1
111 188 2225 1
111 188 2228 1
111 188 2232 1
111 188 2653 1
111 193 1957 1
111 193 2006 1
111 193 2015 1
111 193 2019 2
111 193 2025 1
111 193 2028 3
111 193 2668 1
111 194 1915 1
111 198 2204 1
111 217 2563 1
111 217 2566 6
111 229 1676 1
111 229 1682 1
111 229 1743 1
111 229 1761 1
111 229 1944 1
111 229 2006 2
111 229 2010 2
111 229 2019 2
111 229 2026 1
111 229 2028 1
111 229 2033 4
111 229 2673 1
111 230 2176 1
111 230 2180 1
111 230 2187 1
111 230 2190 2
111 230 2193 6
111 243 1764 1
111 247 1685 1
111 247 1946 1
111 247 1996 1
111 247 2075 1
111 270 2591 2
111 271 2135 2
111 271 2138 1
111 271 2141 1
111 271 2143 3
111 271 2148 3
111 271 2156 6
111 271 2163 1
111 271 2165 4
111 271 2171 2
111 271 2175 1
111 280 1896 1
111 293 1666 1
111 293 1898 1
111 293 1940 1
111 293 2100 1
111 293 2108 1
111 293 2662 1
111 293 2692 1
111 293 2713 1
111 301 1944 1
111 301 2104 1
111 301 2652 2
111 301 2663 1
111 309 1924 1
111 309 1935 1
111 330 2155 4
111 333 1656 2
111 333 1659 1
111 333 2057 1
111 333 2108 1
111 333 2115 1
111 333 2652 1
111 333 2698 1
111 333 2700 1
111 333 2706 1
111 338 1644 1
111 338 1679 2
111 338 1690 1
111 338 1708 1
111 338 1753 1
111 338 1763 1
111 338 1981 1
111 338 1991 1
111 338 1994 3
111 338 1998 2
111 338 2001 1
111 338 2003 2
111 338 2007 2
111 338 2010 1
111 338 2013 2
111 338 2017 3
111 338 2025 2
111 338 2028 1
111 338 2030 1
111 338 2113 1
111 347 1619 1
111 347 1895 1
111 347 1940 1
111 347 2013 1
111 347 2018 1
111 347 2032 1
111 347 2104 1
111 347 2116 2
111 347 2698 1
111 347 2710 2
111 354 1757 1
111 366 2569 1
112 117 1986 1
112 121 1716 1
112 121 1719 2
112 121 1747 1
112 121 1778 1
112 121 1808 1
112 121 1810 1
112 121 1813 1
112 121 1818 1
112 121 1824 1
112 121 1862 2
112 121 1886 1
112 121 1997 1
112 121 2221 3
112 121 2403 1
112 121 2711 1
112 135 2580 1
112 139 1729 2
112 139 1794 1
112 139 1866 1
112 139 1868 1
112 139 1889 1
112 139 1935 1
112 139 2121 1
112 139 2124 1
112 139 2574 1
112 175 1724 1
112 175 1791 1
112 175 1816 1
112 175 1873 1
112 175 2012 2
112 177 1762 1
112 189 2410 2
112 189 2415 9
112 189 2425 7
112 189 2433 6
112 189 2443 2
112 189 2447 2
112 189 2450 2
112 189 2453 2
112 189 2456 2
112 189 2459 2
112 189 2462 5
112 189 2472 1
112 189 2475 33
112 189 2509 1
112 189 2511 1
112 189 2513 3
112 189 2517 12
112 189 2530 28
112 189 2562 9
112 200 1735 1
112 200 1801 1
112 200 1808 1
112 200 1985 3
112 222 1727 1
112 222 1730 3
112 222 1757 1
112 222 1767 1
112 222 1769 1
112 222 1771 1
112 222 1789 1
112 222 1796 1
112 222 1798 1
112 222 1800 1
112 222 1826 1
112 222 1873 1
112 222 1876 4
112 222 1935 1
112 222 1940 1
112 222 1943 1
112 222 2013 1
112 222 2111 2
112 222 2129 1
112 222 2134 1
112 222 2247 2
112 222 2251 1
112 222 2262 1
112 222 2715 1
112 239 1973 1
112 245 2007 1
112 245 2583 1
112 245 2585 4
112 245 2591 1
112 245 2625 3
112 245 2641 7
112 245 2649 5
112 245 2655 3
112 245 2667 1
112 245 2670 3
112 245 2675 1
112 251 2110 1
112 252 1780 1
112 252 1820 1
112 253 1738 7
112 253 1805 1
112 253 1829 1
112 282 1763 1
112 282 1792 1
112 282 1812 1
112 282 1815 1
112 282 1851 1
112 287 1721 1
112 287 1822 2
112 287 1864 1
112 287 2142 1
112 306 1722 1
112 306 1778 1
112 306 1796 3
112 306 1807 1
112 306 1813 1
112 306 1884 1
112 306 2222 1
112 312 2258 3
112 312 2526 1
112 312 2562 2
112 341 1881 1
112 342 2146 1
112 342 2153 1
112 342 2577 1
112 348 1762 1
113 117 2235 1
113 132 1993 1
113 132 2174 1
113 132 2433 1
113 132 2706 1
113 136 1897 1
113 144 2168 5
113 144 2174 2
113 144 2708 1
113 154 2209 2
113 157 2299 1
113 158 2259 1
113 159 2185 1
113 159 2230 1
113 159 2242 1
113 160 2235 1
113 160 2244 1
113 163 1759 14
113 163 1774 26
113 163 1801 1
113 163 1804 24
113 163 1830 4
113 163 1837 14
113 163 1853 1
113 163 1867 1
113 163 1869 1
113 163 1884 1
113 163 1890 1
113 163 1895 1
113 163 2043 1
113 163 2312 1
113 163 2341 1
113 163 2357 1
113 163 2372 1
113 163 2382 1
113 163 2385 1
113 163 2416 1
113 163 2440 2
113 163 2537 1
113 163 2540 1
113 163 2573 1
113 163 2576 2
113 170 1717 1
113 198 1992 1
113 198 2180 1
113 198 2184 1
113 198 2192 1
113 198 2196 3
113 198 2200 1
113 198 2223 4
113 198 2241 1
113 198 2253 1
113 198 2269 1
113 198 2273 3
113 198 2286 1
113 234 1905 1
113 234 1931 1
113 234 2452 1
113 234 2508 1
113 234 2673 2
113 234 2709 2
113 235 1896 2
113 239 1906 1
113 244 2183 1
113 244 2189 1
113 244 2202 1
113 254 1945 1
113 274 1911 1
113 274 2380 1
113 279 1895 1
113 279 1897 1
113 289 2713 1
113 299 1855 1
113 299 1899 1
113 299 2201 1
113 299 2309 1
113 299 2540 1
113 303 1908 1
113 303 1915 1
113 303 1991 1
113 303 2185 1
113 303 2643 2
113 337 2191 1
113 343 1752 1
114 144 1823 1
114 144 1828 2
114 144 1901 1
114 144 1984 1
114 144 1987 1
114 144 1989 2
114 144 2416 1
114 156 2167 1
114 159 2192 1
114 163 1988 1
114 163 2162 1
114 183 2305 1
114 198 1905 1
114 226 1893 1
114 227 2244 2
114 227 2248 1
114 234 2034 1
114 239 2035 1
114 274 2652 2
114 274 2664 1
114 274 2668 3
114 289 2427 1
114 289 2435 1
114 289 2441 2
114 289 2670 1
114 289 2718 1
114 299 1898 1
114 299 1993 1
114 303 1991 1
114 313 2258 1
114 361 2432 1
115 148 2322 1
115 148 2334 1
115 148 2336 1
115 148 2338 1
115 148 2340 1
115 148 2346 1
115 148 2349 3
115 148 2353 1
115 148 2379 1
115 148 2431 1
115 148 2557 1
115 148 2596 1
115 174 2461 1
115 174 2488 1
115 174 2505 1
115 174 2527 1
115 174 2530 1
115 174 2532 1
115 174 2534 2
115 174 2555 1
115 174 2603 2
115 174 2716 1
115 250 2314 1
115 250 2555 2
115 250 2711 1
115 250 2713 2
115 267 2317 1
115 267 2403 1
115 336 2315 1
115 336 2317 2
115 336 2320 2
115 336 2323 1
115 336 2416 1
115 336 2427 1
115 336 2431 1
115 336 2468 1
115 336 2597 7
115 336 2710 1
115 339 2315 1
115 339 2318 1
115 339 2320 2
115 339 2323 1
115 339 2357 1
115 339 2399 1
115 339 2403 1
115 339 2431 1
115 339 2486 1
115 339 2492 1
115 339 2539 3
115 339 2543 1
115 339 2638 1
115 339 2646 1
115 339 2655 1
115 339 2662 1
115 339 2666 1
115 339 2668 1
115 339 2670 5
115 339 2678 1
115 339 2680 1
115 339 2682 2
115 339 2685 2
115 339 2691 3
115 339 2705 1
115 339 2707 1
115 339 2710 1
115 339 2713 1
116 129 1692 2
116 129 1698 1
116 129 1702 1
116 129 1710 1
116 129 1713 1
116 129 1724 1
116 129 1737 1
116 129 2111 2
116 129 2118 1
116 129 2319 1
116 129 2337 1
116 129 2433 2
116 129 2491 1
116 129 2607 1
116 129 2611 1
116 129 2656 1
116 133 2181 1
116 143 1934 1
116 143 2124 1
116 143 2126 1
116 143 2130 1
116 143 2134 1
116 143 2140 1
116 143 2142 5
116 143 2148 3
116 143 2152 7
116 143 2160 11
116 143 2173 3
116 143 2191 1
116 143 2193 1
116 143 2195 1
116 149 2130 1
116 180 1692 1
116 180 2111 1
116 180 2139 1
116 180 2338 1
116 186 2126 2
116 186 2130 1
116 186 2133 3
116 186 2144 1
116 193 2205 1
116 194 1737 1
116 194 1978 2
116 194 2114 2
116 194 2494 43
116 194 2594 1
116 194 2613 2
116 194 2634 2
116 216 2316 1
116 216 2631 1
116 231 1651 1
116 231 1944 1
116 231 2042 1
116 231 2065 2
116 231 2068 1
116 231 2240 1
116 231 2307 1
116 231 2316 1
116 231 2325 1
116 231 2348 1
116 231 2379 1
116 231 2417 1
116 231 2551 2
116 231 2556 1
116 231 2558 3
116 231 2563 1
116 231 2566 1
116 231 2654 1
116 246 1894 1
116 246 2125 1
116 246 2128 1
116 246 2133 1
116 246 2136 1
116 246 2305 1
116 246 2434 1
116 246 2547 1
116 246 2620 1
116 266 2527 1
116 271 1691 1
116 271 1737 4
116 271 1742 1
116 271 1744 1
116 271 1880 1
116 271 2016 1
116 271 2054 1
116 271 2306 1
116 271 2488 2
116 271 2491 3
116 271 2643 1
116 271 2654 1
116 273 1691 1
116 273 1736 1
116 273 2129 1
116 273 2318 1
116 273 2323 1
116 273 2331 4
116 273 2437 1
116 288 2215 1
116 301 2120 1
116 301 2535 1
116 309 1669 1
116 309 1689 1
116 309 1942 1
116 309 1991 2
116 309 1996 1
116 309 2000 6
116 309 2007 9
116 309 2102 1
116 309 2107 2
116 309 2132 1
116 309 2188 1
116 309 2245 1
116 309 2308 3
116 309 2317 1
116 309 2321 1
116 309 2337 2
116 309 2608 1
116 309 2611 1
116 309 2614 3
116 309 2636 1
116 309 2638 1
116 309 2644 1
116 309 2685 1
116 316 1898 1
116 316 1903 1
116 316 1909 1
116 316 1930 5
116 316 2127 1
116 316 2130 1
116 316 2193 1
116 316 2196 4
116 316 2203 2
116 316 2206 1
116 316 2208 1
116 316 2214 2
116 316 2221 1
116 328 2194 1
116 328 2196 3
116 330 2244 1
116 330 2324 3
116 330 2330 2
116 330 2333 1
116 330 2610 1
116 330 2620 1
116 334 2140 1
116 334 2150 1
116 334 2157 1
116 334 2159 8
116 334 2168 2
116 334 2171 1
116 334 2173 1
116 334 2175 2
116 341 1990 1
116 341 2113 1
116 341 2243 1
116 341 2318 1
116 341 2338 2
116 341 2432 1
116 341 2435 1
116 341 2439 1
116 341 2488 1
117 121 2329 1
117 134 1975 2
117 134 2306 1
117 147 2072 2
117 147 2203 1
117 147 2219 1
117 147 2695 1
117 158 2072 1
117 158 2420 1
117 158 2677 1
117 158 2681 1
117 160 2230 1
117 160 2233 11
117 175 2331 1
117 185 2228 6
117 187 1648 3
117 187 1667 3
117 187 1671 3
117 187 1676 26
117 187 1703 7
117 187 1723 1
117 187 1727 3
117 187 1733 2
117 187 2339 1
117 187 2357 7
117 187 2366 1
117 187 2368 16
117 187 2388 1
117 187 2587 5
117 187 2595 2
117 187 2599 1
117 187 2603 2
117 187 2615 1
117 187 2619 1
117 187 2649 1
117 187 2656 1
117 187 2673 1
117 187 2683 1
117 187 2689 1
117 195 2269 2
117 197 2405 1
117 197 2408 2
117 200 1988 1
117 200 2239 1
117 227 2405 1
117 245 2281 1
117 245 2420 1
117 251 1962 1
117 251 1966 1
117 251 2206 1
117 251 2582 1
117 269 2227 1
117 269 2392 1
117 269 2696 1
117 282 2283 1
117 282 2329 1
117 282 2413 1
117 283 2228 1
117 285 1758 1
117 285 1763 1
117 285 1766 5
117 285 1773 2
117 285 1776 2
117 285 1779 1
117 285 1784 2
117 285 1787 4
117 285 1793 1
117 285 1795 5
117 285 1801 2
117 285 1804 1
117 285 1807 1
117 285 1811 2
117 285 1816 1
117 285 1824 1
117 285 1830 1
117 285 1838 1
117 285 1862 1
117 285 1900 1
117 285 2195 1
117 295 2389 1
117 295 2402 1
117 296 1898 2
117 296 2180 1
117 296 2218 1
117 304 2136 3
117 304 2144 1
117 304 2156 1
117 304 2159 1
117 304 2167 1
117 304 2169 1
117 304 2177 1
117 304 2577 1
117 304 2703 1
117 304 2717 2
117 306 2259 1
117 306 2261 1
117 306 2311 1
117 307 2405 1
117 310 2126 1
117 310 2398 1
117 310 2401 1
117 324 2407 1
117 324 2410 1
117 324 2420 1
117 324 2422 3
117 324 2426 1
117 324 2428 1
117 324 2431 3
117 324 2436 1
117 324 2444 2
117 324 2447 1
117 324 2454 3
117 324 2462 1
117 324 2464 1
117 324 2467 1
117 324 2470 1
117 324 2473 6
117 324 2480 5
117 324 2487 1
117 324 2490 1
117 324 2500 5
117 324 2506 1
117 324 2510 1
117 324 2516 1
117 324 2529 2
117 324 2544 2
117 324 2553 4
117 324 2571 1
117 327 2261 1
117 327 2266 1
117 327 2268 1
117 327 2275 1
117 344 2133 1
117 344 2577 1
117 344 2682 1
117 346 2245 1
117 350 2487 1
117 362 2119 1
118 131 2320 1
118 233 2479 1
118 262 2348 1
118 262 2683 1
119 124 2208 1
119 136 2217 1
119 150 2212 1
119 155 1715 2
119 155 1718 1
119 155 1753 1
119 155 2449 2
119 155 2452 1
119 155 2454 2
119 155 2461 1
119 155 2471 1
119 155 2474 1
119 155 2477 2
119 155 2610 1
119 155 2696 1
119 155 2701 1
119 155 2706 1
119 155 2711 1
119 161 2172 1
119 169 2168 1
119 173 1761 1
119 196 1715 1
119 196 2289 1
119 196 2296 1
119 196 2695 1
119 206 1947 2
119 206 1998 1
119 206 2165 4
119 206 2170 1
119 206 2187 4
119 206 2193 2
119 206 2202 1
119 206 2204 1
119 206 2211 1
119 206 2289 1
119 206 2455 1
119 206 2468 1
119 206 2481 1
119 206 2486 1
119 206 2495 1
119 206 2503 1
119 206 2507 1
119 206 2519 4
119 206 2699 1
119 206 2706 4
119 224 1897 1
119 224 1934 1
119 224 1967 2
119 224 2272 1
119 224 2372 1
119 224 2520 1
119 224 2525 3
119 224 2534 2
119 224 2545 1
119 224 2550 7
119 224 2683 1
119 224 2708 1
119 224 2714 2
119 225 1916 1
119 225 1993 1
119 225 1997 1
119 225 2187 1
119 225 2193 2
119 225 2204 1
119 225 2696 1
119 225 2698 1
119 229 2223 4
119 237 1750 2
119 237 1905 1
119 237 1990 2
119 237 2154 1
119 237 2164 1
119 237 2267 1
119 237 2297 1
119 237 2391 1
119 237 2457 2
119 237 2512 1
119 237 2520 1
119 237 2607 1
119 237 2677 1
119 237 2712 1
119 249 1996 1
119 249 2156 1
119 249 2269 1
119 297 2162 1
119 297 2533 1
119 297 2550 1
119 297 2552 1
119 297 2555 1
119 343 1716 1
119 343 1750 2
119 343 1753 5
119 343 1761 1
119 343 1771 1
119 343 1775 1
119 343 1784 1
119 343 1794 1
119 343 1810 1
119 343 1815 1
119 343 1818 1
119 343 1843 1
119 343 1846 3
119 343 1852 1
119 343 1855 1
119 343 1859 1
119 343 1863 1
119 343 1894 2
119 343 1937 1
119 343 2268 1
119 343 2450 4
119 343 2455 1
119 343 2525 1
119 343 2609 1
119 343 2623 1
119 343 2698 1
119 349 1762 1
119 349 1944 1
119 349 2166 1
119 349 2168 2
119 349 2455 1
119 349 2474 1
119 349 2476 2
119 349 2488 1
119 349 2492 1
119 349 2504 2
119 349 2512 1
119 349 2714 1
119 353 1899 1
119 353 1951 1
119 353 1968 1
119 353 1970 1
119 353 1985 1
119 353 2154 1
119 353 2166 3
119 353 2171 1
119 353 2174 1
119 353 2233 2
119 353 2239 2
119 353 2242 1
119 353 2245 1
119 353 2250 1
119 353 2267 1
119 353 2404 1
119 353 2442 1
119 353 2447 1
119 353 2450 1
119 353 2454 1
119 353 2514 1
119 353 2524 2
119 369 2526 1
121 135 2041 1
121 135 2574 2
121 139 1726 1
121 139 1742 5
121 139 1752 1
121 139 1777 1
121 139 1816 1
121 139 1819 1
121 139 1821 1
121 145 1952 1
121 175 1707 1
121 175 1753 1
121 175 1929 1
121 175 2139 1
121 195 2122 1
121 195 2132 2
121 195 2136 1
121 195 2221 1
121 195 2323 3
121 200 1721 1
121 200 1748 3
121 200 1753 2
121 200 1756 1
121 200 1762 1
121 200 1766 1
121 200 1791 1
121 200 1834 1
121 200 1863 1
121 200 1911 1
121 200 2327 1
121 222 1667 1
121 222 1697 1
121 222 1724 1
121 222 1730 1
121 222 1814 3
121 222 1818 1
121 222 1823 1
121 222 1841 1
121 222 1908 1
121 222 1928 1
121 222 2002 2
121 222 2123 1
121 222 2220 2
121 222 2223 1
121 222 2225 1
121 222 2338 1
121 222 2403 3
121 222 2577 1
121 222 2633 10
121 222 2645 10
121 222 2656 3
121 222 2663 3
121 222 2667 2
121 222 2670 5
121 222 2676 2
121 222 2683 4
121 222 2688 5
121 222 2696 2
121 222 2709 1
121 222 2714 1
121 222 2717 3
121 245 1703 2
121 245 1741 1
121 245 1744 1
121 245 1776 1
121 245 2125 1
121 245 2220 2
121 245 2321 1
121 245 2323 2
121 245 2327 1
121 251 1983 1
121 251 1985 2
121 251 2574 1
121 252 1764 1
121 252 1820 3
121 252 1828 1
121 252 1839 1
121 252 1865 1
121 252 1885 1
121 253 1724 1
121 253 2018 1
121 253 2020 2
121 253 2023 5
121 253 2030 1
121 253 2032 1
121 253 2043 1
121 253 2048 3
121 253 2059 5
121 253 2066 1
121 253 2076 1
121 253 2085 10
121 253 2097 13
121 253 2112 1
121 253 2229 3
121 253 2712 1
121 254 1985 1
121 254 2236 2
121 282 1751 1
121 282 1755 1
121 282 1761 1
121 282 1771 1
121 282 1790 1
121 282 1802 1
121 282 1839 1
121 282 1841 1
121 282 1846 1
121 282 1851 2
121 282 1869 2
121 282 1904 2
121 282 1928 1
121 282 1985 1
121 282 1991 1
121 287 1718 1
121 287 1746 1
121 287 1753 1
121 287 1756 1
121 287 1760 1
121 287 1775 1
121 287 1777 2
121 287 1793 1
121 287 1823 1
121 287 1828 1
121 287 1837 1
121 287 1840 2
121 287 1843 1
121 287 1846 2
121 287 1852 2
121 287 1864 1
121 287 1866 1
121 287 1873 1
121 287 1991 1
121 287 2116 2
121 287 2712 1
121 306 1700 1
121 306 1812 1
121 306 1884 1
121 306 1927 1
121 306 2142 1
121 306 2220 1
121 306 2325 1
121 306 2574 1
121 306 2576 1
121 312 2405 1
121 319 2236 2
121 319 2244 5
121 327 1985 1
121 342 2014 1
121 342 2234 1
121 368 2288 1
124 126 1759 1
124 126 1851 1
124 126 1855 2
124 126 1904 1
124 136 2434 1
124 150 1966 1
124 150 2370 1
124 160 2225 1
124 166 1995 1
124 166 1998 3
124 166 2198 1
124 166 2429 1
124 199 2360 1
124 223 2434 1
124 255 1751 1
124 255 1921 1
124 255 2013 1
124 255 2711 2
124 275 1894 2
124 275 1900 1
124 275 1902 1
124 275 1906 1
124 275 1950 1
124 275 1965 2
124 275 1993 1
124 275 2031 1
124 275 2221 2
124 275 2245 1
124 275 2266 1
124 275 2288 1
124 275 2322 1
124 275 2349 2
124 276 2447 1
124 283 1756 1
124 283 1899 1
124 283 1901 1
124 283 2699 1
124 298 2448 1
124 299 2263 1
124 299 2272 1
124 319 2032 1
124 319 2340 1
124 319 2342 1
124 319 2345 1
124 345 1913 1
124 345 1918 1
124 345 1932 2
124 345 2032 1
124 345 2449 1
124 346 2699 1
124 351 1736 1
124 351 1751 1
124 351 1921 1
124 351 2041 1
124 351 2053 1
124 351 2091 1
124 351 2222 1
124 351 2345 1
124 351 2619 2
124 351 2631 2
124 351 2634 1
124 351 2636 1
124 351 2669 1
124 351 2676 3
124 351 2686 2
124 351 2692 4
124 351 2710 2
124 351 2713 1
124 369 2434 1
125 128 1898 1
125 153 1894 1
125 159 1699 1
125 159 1701 1
125 159 1898 1
125 190 1897 2
125 205 1768 1
125 260 1895 1
125 260 1898 1
125 365 1896 1
125 365 1908 1
126 145 2254 1
126 150 2209 1
126 150 2374 4
126 150 2380 2
126 150 2384 2
126 150 2394 1
126 150 2404 2
126 150 2407 1
126 150 2409 4
126 150 2448 2
126 157 1852 1
126 166 1945 3
126 166 1949 1
126 166 1955 1
126 166 1978 1
126 166 1980 2
126 189 1807 1
126 194 2341 1
126 199 2347 4
126 202 1905 1
126 223 2434 1
126 230 1766 1
126 230 1810 1
126 230 1813 1
126 230 1821 2
126 230 1828 1
126 230 1894 1
126 230 2277 1
126 230 2281 1
126 230 2288 1
126 255 1985 2
126 255 2367 1
126 275 1754 3
126 275 1758 1
126 275 1901 1
126 275 1904 1
126 275 1923 1
126 275 1989 1
126 275 1994 1
126 275 2031 1
126 275 2037 4
126 275 2042 1
126 275 2044 8
126 275 2053 4
126 275 2059 1
126 275 2066 1
126 275 2068 1
126 275 2088 2
126 275 2094 11
126 275 2109 2
126 275 2112 5
126 275 2118 1
126 275 2120 2
126 275 2123 1
126 275 2125 10
126 275 2136 1
126 275 2138 11
126 275 2155 10
126 275 2166 2
126 275 2171 1
126 275 2173 5
126 275 2182 3
126 275 2186 2
126 275 2191 2
126 275 2195 1
126 275 2197 4
126 275 2323 15
126 275 2343 2
126 275 2450 1
126 275 2596 1
126 275 2601 1
126 275 2658 1
126 275 2665 2
126 275 2687 3
126 275 2694 1
126 275 2697 4
126 275 2712 2
126 275 2718 1
126 276 2354 1
126 276 2356 1
126 276 2588 1
126 276 2693 1
126 283 1956 1
126 283 1960 3
126 283 1998 2
126 283 2011 1
126 283 2013 1
126 283 2035 2
126 283 2134 2
126 283 2319 1
126 283 2338 1
126 283 2438 1
126 298 1752 1
126 298 2382 1
126 298 2435 1
126 298 2448 1
126 319 2026 2
126 319 2196 1
126 319 2345 1
126 324 2290 13
126 345 1757 2
126 346 2431 1
126 346 2449 1
126 351 2016 1
126 351 2343 1
126 351 2373 1
126 351 2381 1
126 351 2397 1
126 351 2415 2
126 351 2428 1
126 351 2431 1
127 134 1987 1
127 134 2307 2
127 134 2373 1
127 134 2380 1
127 134 2384 1
127 134 2692 7
127 134 2700 6
127 145 1755 1
127 145 1899 1
127 145 1903 1
127 145 1909 1
127 145 2202 1
127 149 1894 1
127 150 1897 1
127 168 1995 1
127 168 2000 1
127 168 2359 2
127 168 2592 1
127 182 1967 1
127 182 1973 1
127 182 2372 1
127 182 2374 2
127 182 2690 11
127 182 2702 4
127 189 2214 1
127 254 1977 1
127 254 2372 1
127 254 2377 1
127 254 2379 2
127 254 2384 1
127 254 2703 1
127 254 2705 1
127 257 1756 2
127 257 1777 1
127 257 1781 1
127 257 1785 1
127 257 1788 5
127 257 1808 2
127 257 1811 3
127 257 1816 1
127 257 1894 2
127 257 1901 1
127 257 1904 1
127 257 2316 1
127 257 2340 2
127 257 2364 1
127 257 2452 1
127 257 2591 4
127 257 2597 1
127 257 2698 2
127 257 2701 6
127 276 2235 5
127 282 1964 1
127 282 2300 1
127 283 1794 1
127 298 1896 1
127 305 2372 1
127 305 2383 1
127 305 2386 1
127 305 2451 1
127 305 2663 1
127 310 1977 1
127 315 2372 1
127 315 2386 1
127 327 1989 1
127 327 2431 1
127 327 2471 15
127 327 2489 11
127 327 2501 2
127 327 2509 1
127 327 2511 12
127 327 2530 7
127 327 2538 13
127 327 2555 23
127 327 2579 1
127 327 2587 4
127 327 2594 1
127 364 1990 1
127 364 2380 2
127 364 2383 1
127 364 2385 1
127 364 2436 1
128 153 1671 1
128 153 2093 2
128 153 2097 1
128 153 2108 1
128 153 2116 1
128 153 2119 1
128 153 2335 1
128 153 2671 1
128 158 1789 1
128 158 1796 2
128 158 1841 1
128 158 1869 1
128 159 1654 1
128 159 1672 1
128 159 1897 2
128 159 2031 1
128 159 2033 3
128 159 2146 1
128 159 2151 1
128 159 2168 1
128 159 2497 1
128 159 2551 2
128 159 2590 1
128 159 2669 2
128 160 1798 8
128 160 1876 1
128 179 2089 1
128 179 2093 2
128 179 2112 5
128 179 2351 1
128 179 2682 1
128 179 2685 1
128 190 1894 2
128 190 2517 1
128 190 2540 1
128 190 2567 1
128 190 2569 1
128 190 2589 2
128 205 2218 1
128 205 2226 1
128 205 2241 1
128 228 2248 1
128 232 2152 3
128 260 1753 1
128 260 1896 1
128 274 2168 1
128 294 2153 1
128 294 2157 1
128 294 2159 1
128 294 2183 1
128 294 2217 1
128 294 2252 1
128 300 2246 1
128 320 2158 1
128 320 2163 1
128 320 2173 1
128 320 2214 1
128 320 2230 1
128 365 1895 1
128 365 2359 1
128 367 2221 1
129 143 1922 1
129 149 2210 1
129 149 2212 1
129 149 2226 1
129 171 2170 1
129 171 2172 1
129 180 1942 1
129 180 2146 1
129 180 2187 1
129 180 2315 1
129 180 2329 1
129 180 2338 1
129 180 2342 1
129 180 2596 1
129 180 2608 1
129 191 2219 1
129 194 1760 1
129 194 1769 1
129 194 1776 1
129 194 1778 2
129 194 1817 1
129 194 1821 1
129 194 1828 1
129 194 1840 2
129 194 1844 1
129 194 1859 2
129 194 1887 1
129 194 1893 1
129 194 2111 3
129 194 2115 2
129 194 2210 1
129 194 2223 1
129 194 2327 1
129 194 2535 1
129 194 2599 1
129 216 1941 1
129 216 1968 1
129 216 2131 3
129 216 2317 1
129 231 1690 1
129 231 1737 1
129 231 2313 1
129 231 2320 2
129 231 2487 1
129 231 2589 1
129 231 2649 1
129 246 2128 1
129 246 2130 2
129 246 2135 1
129 246 2138 2
129 246 2141 3
129 246 2145 1
129 246 2241 1
129 246 2244 1
129 246 2434 1
129 266 1922 1
129 271 1652 1
129 271 1669 2
129 271 1672 14
129 271 1687 5
129 271 1738 1
129 271 1969 1
129 271 1971 6
129 271 1979 1
129 271 1981 10
129 271 1997 1
129 271 1999 1
129 271 2002 1
129 271 2008 1
129 271 2050 1
129 271 2072 1
129 271 2094 1
129 271 2097 1
129 271 2101 5
129 271 2191 1
129 271 2241 1
129 271 2320 1
129 271 2491 1
129 271 2614 1
129 271 2662 1
129 271 2664 4
129 271 2669 13
129 271 2694 1
129 271 2700 1
129 271 2703 4
129 271 2713 1
129 271 2715 2
129 271 2718 2
129 273 1691 1
129 273 2127 1
129 273 2129 1
129 273 2314 1
129 273 2317 1
129 273 2319 1
129 273 2324 2
129 273 2327 1
129 273 2345 1
129 273 2416 1
129 273 2599 2
129 273 2605 1
129 273 2625 3
129 273 2636 1
129 273 2650 1
129 273 2654 1
129 288 1914 1
129 297 1760 1
129 302 1921 1
129 302 1927 1
129 302 2125 1
129 302 2128 1
129 309 2072 1
129 309 2119 2
129 309 2126 2
129 309 2130 1
129 309 2133 2
129 309 2245 1
129 309 2320 1
129 309 2337 1
129 328 2129 2
129 330 1826 1
129 330 1837 1
129 330 1856 3
129 330 1882 1
129 330 1884 1
129 330 1886 1
129 330 2110 1
129 330 2229 1
129 330 2314 1
129 330 2338 3
129 330 2432 1
129 330 2548 1
129 330 2599 1
129 330 2602 1
129 330 2611 1
129 330 2621 1
129 333 2218 1
129 338 1894 1
129 338 2191 1
129 341 1655 1
129 341 1737 1
129 341 1943 1
129 341 2029 1
129 341 2031 1
129 341 2034 1
129 341 2037 3
129 341 2042 1
129 341 2044 1
129 341 2047 3
129 341 2241 1
129 341 2275 1
129 341 2277 1
129 341 2284 1
129 341 2322 2
129 341 2337 1
129 341 2340 1
129 341 2344 1
129 341 2356 1
129 341 2359 1
129 341 2366 1
129 341 2402 2
129 341 2412 3
129 341 2416 1
129 341 2426 1
129 341 2443 1
129 341 2445 1
129 341 2457 1
129 341 2460 3
129 341 2479 1
129 341 2486 1
129 341 2491 1
129 341 2550 1
129 341 2555 1
129 341 2560 1
129 341 2566 1
129 341 2572 1
129 341 2582 1
129 341 2650 1
129 341 2653 2
129 347 1914 1
129 360 2169 1
129 360 2178 1
130 153 2241 1
130 201 2026 2
130 201 2121 1
130 201 2204 1
130 209 1899 1
130 209 2027 1
130 236 1760 1
130 236 1795 1
130 236 1798 1
130 236 1803 2
130 236 1806 2
130 236 1812 4
130 236 1817 1
130 236 1820 1
130 236 1823 1
130 236 1832 4
130 236 1841 1
130 236 1843 5
130 236 1849 3
130 236 1865 1
130 236 1869 2
130 236 1873 12
130 236 1887 7
130 236 2124 1
130 261 2239 1
130 280 1952 1
130 280 2041 2
130 280 2055 1
130 280 2057 1
130 280 2086 2
130 280 2089 3
130 280 2113 1
130 280 2115 2
130 284 1903 1
130 284 2187 2
130 284 2190 3
130 284 2194 2
130 284 2205 5
130 284 2216 1
130 284 2225 1
130 284 2228 1
130 284 2241 2
130 284 2246 1
130 284 2248 2
130 290 1634 4
130 290 1660 5
130 290 1666 1
130 290 1679 1
130 290 1690 1
130 290 1696 2
130 290 1701 1
130 290 1959 8
130 290 1969 1
130 290 1971 1
130 290 1973 5
130 290 1980 1
130 290 2007 1
130 290 2254 2
130 290 2260 13
130 290 2277 2
130 290 2289 2
130 290 2324 1
130 290 2326 1
130 290 2330 4
130 290 2363 1
130 290 2368 1
130 290 2376 1
130 290 2382 6
130 290 2539 1
130 290 2555 1
130 292 1899 1
130 314 1636 1
130 360 2204 1
130 367 2200 1
130 367 2217 1
130 367 2222 1
131 262 2539 1
131 262 2543 1
131 262 2565 2
131 262 2597 1
132 133 1966 1
132 133 1978 1
132 136 1896 1
132 137 1943 1
132 147 1968 1
132 161 2179 1
132 163 1761 1
132 163 1763 1
132 163 1774 2
132 163 1784 1
132 163 1895 1
132 163 2296 1
132 163 2305 1
132 163 2713 2
132 168 1970 1
132 169 1895 1
132 169 1925 1
132 183 1755 1
132 183 1899 1
132 198 1904 1
132 198 2443 1
132 217 1947 1
132 217 1949 1
132 217 1954 4
132 217 1960 2
132 234 2669 1
132 235 1863 1
132 239 2469 1
132 265 1967 1
132 289 1991 1
132 299 1863 1
132 299 1951 1
132 299 2162 1
132 299 2620 1
132 299 2711 1
132 303 1904 1
132 303 2242 1
132 303 2252 1
132 303 2255 1
132 303 2258 1
132 303 2283 1
132 303 2302 1
132 303 2310 1
132 317 2234 1
132 361 1751 1
132 361 2658 1
132 361 2664 1
132 361 2666 1
132 361 2705 1
132 362 1943 1
132 366 1944 3
132 366 1948 1
132 366 1955 3
132 368 2217 3
133 137 2242 2
133 144 1966 1
133 144 2236 1
133 144 2242 1
133 144 2248 1
133 147 2253 2
133 160 1938 1
133 160 2167 1
133 160 2670 1
133 163 1981 1
133 163 2272 1
133 217 2173 1
133 217 2561 1
133 217 2687 4
133 239 2205 1
133 265 2231 1
133 278 1748 1
133 278 1938 1
133 278 2618 1
133 278 2685 2
133 295 1895 1
133 311 2281 1
133 332 2219 1
133 332 2229 2
133 332 2233 1
133 332 2236 5
133 332 2617 1
133 332 2689 1
133 354 1695 1
133 354 1701 5
133 354 1710 3
133 354 1714 6
133 354 1721 11
133 354 1751 1
133 354 1753 1
133 354 1756 1
133 354 1760 4
133 354 1765 1
133 354 1767 1
133 354 1771 1
133 354 1781 2
133 354 1786 2
133 354 1803 2
133 354 1818 1
133 354 1828 3
133 354 1846 4
133 354 1851 2
133 354 1854 4
133 354 1867 1
133 354 1870 1
133 354 1879 2
133 354 1891 2
133 354 1902 1
133 354 1905 2
133 354 1909 3
133 354 1916 1
133 354 1920 2
133 354 1927 1
133 354 1932 2
133 354 1938 1
133 354 1964 1
133 354 1985 4
133 354 1990 1
133 354 1994 2
133 354 1997 7
133 354 2005 13
133 354 2019 5
133 354 2098 2
133 354 2108 1
133 354 2113 2
133 354 2119 4
133 354 2124 2
133 354 2127 5
133 354 2133 1
133 354 2142 1
133 354 2151 2
133 354 2156 2
133 354 2169 1
133 354 2304 1
133 354 2308 11
133 354 2320 11
133 354 2332 2
133 354 2335 1
133 354 2338 1
133 354 2343 1
133 354 2347 4
133 354 2360 4
133 354 2365 11
133 354 2377 3
133 354 2382 5
133 354 2388 1
133 354 2390 1
133 354 2392 2
133 354 2395 2
133 354 2398 1
133 354 2405 1
133 354 2407 13
133 354 2421 1
133 354 2425 2
133 354 2556 1
133 354 2558 1
133 354 2617 1
133 354 2621 2
133 354 2624 1
133 354 2638 6
133 354 2645 2
133 354 2648 1
133 354 2651 2
133 354 2666 1
133 354 2671 1
133 354 2677 2
133 354 2710 6
133 354 2717 1
133 366 2303 2
133 366 2560 1
133 366 2639 1
133 366 2670 1
133 366 2684 2
133 368 1697 1
133 368 1940 3
133 368 1949 1
133 368 1995 1
133 368 2141 1
133 368 2173 3
133 368 2181 1
133 368 2185 1
133 368 2188 8
133 368 2197 1
133 368 2199 1
133 368 2234 4
133 368 2269 1
133 368 2274 1
133 368 2276 1
133 368 2281 1
133 368 2286 1
133 368 2293 1
133 368 2297 1
133 368 2303 1
133 368 2339 2
133 368 2428 1
133 368 2436 1
133 368 2438 1
133 368 2454 1
133 368 2473 1
133 368 2491 1
133 368 2500 2
133 368 2517 1
133 368 2538 3
133 368 2544 1
133 368 2546 2
133 368 2549 1
133 368 2551 2
133 368 2557 3
133 368 2617 1
133 368 2628 1
133 368 2639 1
133 368 2707 1
134 138 1994 1
134 138 2310 1
134 138 2451 1
134 145 2395 1
134 160 1757 1
134 168 2392 1
134 168 2395 2
134 168 2398 1
134 168 2400 1
134 168 2403 4
134 168 2666 2
134 182 2690 1
134 254 2212 1
134 254 2370 1
134 254 2374 2
134 254 2378 1
134 254 2394 1
134 254 2402 1
134 254 2591 1
134 254 2594 3
134 254 2697 2
134 254 2703 1
134 257 2373 1
134 257 2386 1
134 257 2399 2
134 257 2404 3
134 257 2409 1
134 257 2691 2
134 257 2700 1
134 257 2704 2
134 260 1751 1
134 282 1962 1
134 282 1967 1
134 282 1982 2
134 298 1945 2
134 298 2273 1
134 298 2275 1
134 298 2278 2
134 298 2281 2
134 305 1906 1
134 305 2005 1
134 305 2213 1
134 305 2267 1
134 305 2270 1
134 305 2275 1
134 305 2278 2
134 305 2282 1
134 305 2284 1
134 305 2291 1
134 305 2299 2
134 305 2302 1
134 305 2360 2
134 305 2372 1
134 305 2374 1
134 305 2376 1
134 305 2378 1
134 305 2380 1
134 305 2386 3
134 305 2390 3
134 305 2399 1
134 305 2401 2
134 305 2407 2
134 305 2411 5
134 305 2417 1
134 305 2594 2
134 305 2666 2
134 307 1944 1
134 312 2213 1
134 315 2432 2
134 322 1756 1
134 327 1941 1
134 327 2398 3
134 327 2404 2
134 343 1896 1
134 354 1944 1
134 364 1933 1
134 364 1950 2
134 364 2071 1
134 364 2074 1
134 364 2103 1
134 364 2105 1
134 364 2112 1
134 364 2121 1
134 364 2128 1
134 364 2137 1
134 364 2139 1
134 364 2154 1
134 364 2157 1
134 364 2159 2
134 364 2162 2
134 364 2171 1
134 364 2178 2
134 364 2181 1
134 364 2268 1
134 364 2315 1
134 364 2322 1
134 364 2372 1
134 364 2376 1
134 364 2380 1
134 364 2385 4
134 364 2409 1
134 364 2587 1
134 364 2593 3
134 364 2661 2
134 364 2665 1
134 364 2668 1
135 163 2302 1
135 175 2128 1
135 185 2147 1
135 189 2167 1
135 189 2174 1
135 189 2178 1
135 189 2272 1
135 189 2282 1
135 189 2284 1
135 189 2296 1
135 195 2006 1
135 195 2427 1
135 195 2538 1
135 195 2614 2
135 197 2161 1
135 197 2166 1
135 197 2173 1
135 197 2178 5
135 197 2190 1
135 200 1937 1
135 202 2171 1
135 202 2178 1
135 222 2578 1
135 237 1898 1
135 252 2421 1
135 253 2098 1
135 253 2104 1
135 253 2143 2
135 256 2222 1
135 268 2196 1
135 268 2201 1
135 289 2301 1
135 303 2302 1
135 306 2576 1
135 310 2228 1
135 313 2199 1
135 323 2150 1
135 342 2011 1
135 342 2140 1
135 350 2169 2
135 350 2173 1
135 350 2176 1
135 350 2178 1
135 350 2188 1
135 361 2234 1
135 362 2571 1
135 366 1755 1
136 146 1759 1
136 146 1761 8
136 146 1770 1
136 146 1772 1
136 146 1774 10
136 146 1785 8
136 146 1797 1
136 146 1800 4
136 146 1805 2
136 146 1809 1
136 146 1811 1
136 146 1814 4
136 146 1821 1
136 146 1823 9
136 146 1833 2
136 146 1836 11
136 146 1848 13
136 146 1862 3
136 146 1870 4
136 146 1889 1
136 146 1891 1
136 146 1898 2
136 146 1938 1
136 146 1996 1
136 146 2001 1
136 146 2269 1
136 146 2272 2
136 146 2294 1
136 146 2306 2
136 146 2310 1
136 146 2394 1
136 146 2423 1
136 146 2436 1
136 146 2509 1
136 146 2515 1
136 146 2589 1
136 146 2595 1
136 146 2616 1
136 146 2628 1
136 146 2674 1
136 146 2679 1
136 146 2692 1
136 146 2704 1
136 156 2357 1
136 156 2360 1
136 156 2476 1
136 156 2526 1
136 156 2574 1
136 156 2584 1
136 156 2586 4
136 159 2202 1
136 159 2204 1
136 160 2201 1
136 160 2204 1
136 161 1664 3
136 161 1669 2
136 161 1676 1
136 161 1720 1
136 161 1723 1
136 161 1726 2
136 161 1751 1
136 161 1899 1
136 161 1901 1
136 161 1940 1
136 161 1942 4
136 161 1947 2
136 161 1977 1
136 161 1983 1
136 161 1986 1
136 161 1988 1
136 161 2099 1
136 161 2159 1
136 161 2161 1
136 161 2163 1
136 161 2226 2
136 161 2232 2
136 161 2237 1
136 161 2254 1
136 161 2256 2
136 161 2260 4
136 161 2358 1
136 161 2407 2
136 161 2410 2
136 161 2414 1
136 161 2419 1
136 161 2428 2
136 161 2500 2
136 161 2507 1
136 161 2528 1
136 161 2584 4
136 161 2623 1
136 161 2694 1
136 161 2698 1
136 161 2704 1
136 161 2712 1
136 162 1664 1
136 162 1728 1
136 162 2410 1
136 162 2412 1
136 162 2416 1
136 162 2497 1
136 162 2575 1
136 162 2582 1
136 162 2590 1
136 162 2705 1
136 162 2709 1
136 182 2214 1
136 214 1752 1
136 214 1898 1
136 214 1900 1
136 214 1948 1
136 214 1953 1
136 214 1970 1
136 214 1973 1
136 214 1983 2
136 214 2019 1
136 214 2067 1
136 214 2107 1
136 214 2156 2
136 214 2163 1
136 214 2177 1
136 214 2179 2
136 214 2182 1
136 214 2184 4
136 214 2189 1
136 214 2193 1
136 214 2195 1
136 214 2197 1
136 214 2208 1
136 214 2251 1
136 214 2260 3
136 214 2403 2
136 214 2417 2
136 214 2427 1
136 214 2436 1
136 214 2476 1
136 214 2521 1
136 214 2523 1
136 214 2582 2
136 214 2589 1
136 214 2689 1
136 214 2697 1
136 214 2708 1
136 214 2710 1
136 214 2712 1
136 215 2260 1
136 223 1752 1
136 223 1901 1
136 223 1940 1
136 223 1944 1
136 223 1987 2
136 223 2041 1
136 223 2044 3
136 223 2049 2
136 223 2085 1
136 223 2149 1
136 223 2162 1
136 223 2165 1
136 223 2167 1
136 223 2361 1
136 223 2409 2
136 223 2414 1
136 223 2417 1
136 223 2507 1
136 223 2511 1
136 223 2518 1
136 223 2579 1
136 223 2589 2
136 223 2704 1
136 223 2709 1
136 223 2714 1
136 224 2164 1
136 224 2166 1
136 225 2163 5
136 226 1728 1
136 226 2016 1
136 226 2021 2
136 226 2150 4
136 226 2407 2
136 226 2420 2
136 226 2424 1
136 226 2437 8
136 226 2446 1
136 226 2451 1
136 226 2458 1
136 226 2460 4
136 226 2469 2
136 226 2587 1
136 226 2591 1
136 226 2618 1
136 226 2636 1
136 226 2685 1
136 226 2689 1
136 235 1678 1
136 235 1936 1
136 235 1995 1
136 235 2157 1
136 235 2370 1
136 235 2380 1
136 235 2382 2
136 235 2393 1
136 235 2396 2
136 235 2400 1
136 235 2403 1
136 235 2407 1
136 235 2409 2
136 235 2485 4
136 235 2519 3
136 235 2616 1
136 235 2624 1
136 235 2631 1
136 235 2710 1
136 255 2434 1
136 279 1724 1
136 279 2008 1
136 279 2150 3
136 279 2157 1
136 279 2164 2
136 279 2260 1
136 279 2262 1
136 279 2414 1
136 279 2496 1
136 279 2527 1
136 279 2587 1
136 279 2690 1
136 279 2708 3
136 303 1895 1
136 331 1860 1
136 337 1665 1
136 337 1667 2
136 337 1986 2
136 337 2156 1
136 337 2169 5
136 337 2273 1
136 337 2356 1
136 337 2413 2
136 337 2419 2
136 337 2436 1
136 337 2438 4
136 337 2444 5
136 337 2450 1
136 337 2459 1
136 337 2464 12
136 337 2477 4
136 337 2482 2
136 337 2498 1
136 337 2500 1
136 337 2519 5
136 337 2528 1
136 337 2530 1
136 337 2581 1
136 337 2586 1
136 337 2589 1
136 337 2624 1
136 337 2642 1
136 337 2709 1
136 337 2711 1
136 349 2214 1
136 352 1781 1
136 352 1783 1
136 352 1788 2
136 352 1839 2
136 352 1877 1
136 353 1986 1
136 361 2183 1
136 369 2419 3
136 369 2423 1
136 369 2476 1
136 369 2487 1
136 369 2493 1
136 369 2498 1
136 369 2503 1
136 369 2666 1
136 369 2690 1
136 369 2693 1
137 150 2276 1
137 154 1910 2
137 154 1919 5
137 154 1948 1
137 154 2001 1
137 154 2028 1
137 154 2083 1
137 154 2186 5
137 154 2307 1
137 154 2385 1
137 154 2403 1
137 154 2421 3
137 154 2425 1
137 154 2490 2
137 154 2494 2
137 154 2498 2
137 154 2507 1
137 154 2509 4
137 154 2515 5
137 154 2521 6
137 154 2529 1
137 154 2538 1
137 154 2548 1
137 154 2558 1
137 154 2569 2
137 154 2605 1
137 154 2621 1
137 157 2322 1
137 157 2431 1
137 157 2433 1
137 157 2435 2
137 157 2440 1
137 157 2443 1
137 157 2445 1
137 157 2448 3
137 157 2461 1
137 157 2464 1
137 157 2712 1
137 160 1943 1
137 160 2274 1
137 169 2176 2
137 169 2179 4
137 169 2204 1
137 203 1986 1
137 203 2023 1
137 203 2037 1
137 203 2267 1
137 203 2681 1
137 203 2716 1
137 213 1943 1
137 213 1945 1
137 213 1961 1
137 213 1963 3
137 213 1969 3
137 213 1973 1
137 213 1975 3
137 213 1979 1
137 213 2616 1
137 213 2707 2
137 230 1938 1
137 230 1986 1
137 230 2176 1
137 230 2183 1
137 230 2329 1
137 230 2625 1
137 230 2659 1
137 234 2048 1
137 239 2292 1
137 265 2169 1
137 265 2243 1
137 265 2327 1
137 265 2331 1
137 265 2664 1
137 276 2286 1
137 311 1995 1
137 311 2248 1
137 311 2305 1
137 311 2327 1
137 311 2647 1
137 311 2718 1
137 317 2197 1
137 340 2269 1
137 340 2288 1
137 364 2272 1
137 364 2284 1
138 145 1979 1
138 145 1987 1
138 145 2294 1
138 154 2254 1
138 168 1758 1
138 168 1803 2
138 168 1897 1
138 168 2344 1
138 168 2392 1
138 168 2398 1
138 182 1963 1
138 182 2360 1
138 182 2621 1
138 185 1987 1
138 245 2232 1
138 245 2235 1
138 245 2237 11
138 254 1896 1
138 254 1898 1
138 254 1990 1
138 254 2434 1
138 254 2438 1
138 254 2440 1
138 257 1961 1
138 257 1971 1
138 257 1980 1
138 257 1983 1
138 257 1985 2
138 257 2266 2
138 257 2270 2
138 257 2277 1
138 257 2279 1
138 257 2284 1
138 257 2289 1
138 257 2302 1
138 257 2404 1
138 257 2410 1
138 257 2526 1
138 305 1987 1
138 306 2234 1
138 315 1750 1
138 315 1894 4
138 315 1899 4
138 315 1906 1
138 315 2004 2
138 315 2021 2
138 315 2447 1
138 315 2624 1
138 315 2713 1
138 320 1948 1
138 323 2242 1
138 327 2319 1
138 327 2403 2
138 327 2591 6
138 327 2660 2
138 327 2679 1
138 327 2684 1
138 327 2687 1
138 327 2690 2
138 350 2303 1
138 364 1895 1
138 364 2204 1
138 364 2341 2
138 364 2344 2
138 364 2399 1
138 364 2448 1
138 364 2450 1
139 175 1873 1
139 195 1931 1
139 200 1717 2
139 200 1723 1
139 200 1741 3
139 200 1748 1
139 200 1753 1
139 200 1786 2
139 200 1835 1
139 222 1805 1
139 222 1814 1
139 222 1829 1
139 222 1832 2
139 222 1835 2
139 222 1843 1
139 222 1870 1
139 245 2148 1
139 252 1698 2
139 252 1701 1
139 252 1704 1
139 252 1722 3
139 252 1729 1
139 252 1731 6
139 252 1749 2
139 252 1754 2
139 252 1757 3
139 252 1762 1
139 252 1765 2
139 252 1775 7
139 252 1789 3
139 252 1804 2
139 252 1809 5
139 252 1815 1
139 252 1818 2
139 252 1822 2
139 252 1834 1
139 252 1859 2
139 252 1863 2
139 252 1887 1
139 252 1912 1
139 252 1915 3
139 252 1919 1
139 252 1921 2
139 252 1924 2
139 252 1928 2
139 252 1931 4
139 252 1984 1
139 252 1990 1
139 252 2010 1
139 252 2012 1
139 252 2111 1
139 252 2115 8
139 252 2126 1
139 252 2129 2
139 252 2136 2
139 252 2221 2
139 252 2226 1
139 252 2230 1
139 252 2232 1
139 252 2238 2
139 252 2256 1
139 252 2293 1
139 252 2300 1
139 252 2309 1
139 252 2311 1
139 252 2315 3
139 252 2320 1
139 252 2326 1
139 252 2328 1
139 252 2330 2
139 252 2712 2
139 253 1728 1
139 253 1806 1
139 253 1859 1
139 253 1861 2
139 253 2129 2
139 253 2132 1
139 253 2134 1
139 282 1709 1
139 282 1751 2
139 282 1777 1
139 282 1803 1
139 282 1816 1
139 282 1827 1
139 282 1835 3
139 282 1856 1
139 282 2139 1
139 282 2230 1
139 282 2234 1
139 285 1761 1
139 287 1699 2
139 287 1720 1
139 287 1723 2
139 287 1731 7
139 287 1752 2
139 287 1756 1
139 287 1763 1
139 287 1776 1
139 287 1827 2
139 287 1839 1
139 287 1844 1
139 287 1859 3
139 287 1864 1
139 287 1872 1
139 287 1887 2
139 287 1929 1
139 287 1932 2
139 287 1938 1
139 287 1999 1
139 287 2010 1
139 287 2012 1
139 287 2014 1
139 287 2113 1
139 287 2115 7
139 287 2123 1
139 287 2125 1
139 287 2219 1
139 287 2226 2
139 287 2230 1
139 287 2238 1
139 287 2292 2
139 287 2307 1
139 287 2310 3
139 287 2319 1
139 287 2332 1
139 287 2713 1
139 306 1737 1
139 342 1729 1
139 342 1783 1
139 342 1817 1
141 155 1862 1
141 155 1864 1
141 155 1867 3
141 155 1875 1
141 155 1893 1
141 161 1881 2
141 161 1885 2
141 173 1754 1
141 173 1957 1
141 173 1965 1
141 173 1969 3
141 173 2156 1
141 173 2159 1
141 173 2174 10
141 173 2190 1
141 173 2197 1
141 173 2259 1
141 173 2262 1
141 173 2526 1
141 173 2717 2
141 178 1752 2
141 178 1757 4
141 178 1796 1
141 178 1801 1
141 178 1809 1
141 178 1829 1
141 178 1833 1
141 178 1835 1
141 178 1837 1
141 178 1843 1
141 178 1896 1
141 178 2265 1
141 178 2640 1
141 178 2685 1
141 183 2182 1
141 186 2155 1
141 204 1784 1
141 204 1803 2
141 204 1813 1
141 204 1815 1
141 204 1868 1
141 204 2039 3
141 204 2050 1
141 204 2058 1
141 204 2060 1
141 204 2062 3
141 204 2067 1
141 204 2070 1
141 204 2072 2
141 207 2458 1
141 207 2528 1
141 215 1647 1
141 215 1899 2
141 215 1952 2
141 215 1968 1
141 215 1970 1
141 215 1974 1
141 215 1983 2
141 215 2144 3
141 215 2150 1
141 215 2152 1
141 215 2174 4
141 215 2180 1
141 215 2182 1
141 215 2189 2
141 215 2192 2
141 215 2197 1
141 215 2236 3
141 215 2262 1
141 215 2288 1
141 215 2303 1
141 215 2319 1
141 215 2323 1
141 215 2325 2
141 215 2329 4
141 215 2334 1
141 215 2532 1
141 215 2536 1
141 215 2641 1
141 215 2645 1
141 215 2716 1
141 231 2154 1
141 231 2174 2
141 231 2177 2
141 249 1987 1
141 270 1654 1
141 270 1656 1
141 270 1751 3
141 270 1755 1
141 270 1854 2
141 270 1857 1
141 270 1863 1
141 270 1865 1
141 270 1872 1
141 270 1874 1
141 270 1876 1
141 270 1891 1
141 270 1895 1
141 270 1897 1
141 270 1942 2
141 270 2071 1
141 270 2073 1
141 270 2139 1
141 270 2266 1
141 270 2429 1
141 270 2431 1
141 270 2613 1
141 270 2656 2
141 270 2663 1
141 277 2144 1
141 279 2261 1
141 297 1972 1
141 331 1900 1
141 331 2236 1
141 331 2238 1
141 337 2263 1
141 349 1987 1
141 352 1945 1
141 352 2435 1
141 352 2438 1
141 352 2459 1
141 352 2620 1
143 149 2118 3
143 149 2124 1
143 149 2126 1
143 149 2128 7
143 149 2137 3
143 149 2248 1
143 149 2261 1
143 149 2263 1
143 149 2265 1
143 149 2267 1
143 149 2269 1
143 149 2272 1
143 149 2274 3
143 149 2280 1
143 149 2283 1
143 149 2288 1
143 149 2293 1
143 149 2297 1
143 149 2307 1
143 149 2311 1
143 149 2313 1
143 149 2318 4
143 149 2327 9
143 149 2337 2
143 149 2348 3
143 149 2352 2
143 149 2475 1
143 149 2499 1
143 149 2510 1
143 149 2535 1
143 149 2657 1
143 149 2664 1
143 161 2172 1
143 170 1920 2
143 177 1907 2
143 186 1851 1
143 186 1856 1
143 186 1885 1
143 186 1902 1
143 186 2117 1
143 186 2120 1
143 186 2124 1
143 186 2127 1
143 186 2134 1
143 186 2143 2
143 186 2248 1
143 186 2343 1
143 186 2348 1
143 186 2350 2
143 186 2353 2
143 186 2356 1
143 186 2462 1
143 186 2475 1
143 186 2571 1
143 186 2577 1
143 186 2651 1
143 186 2667 1
143 186 2682 1
143 186 2709 6
143 191 1950 1
143 191 1978 1
143 191 2025 1
143 191 2032 1
143 191 2101 1
143 191 2260 1
143 191 2289 3
143 191 2315 1
143 191 2347 2
143 191 2350 1
143 191 2352 3
143 191 2475 1
143 191 2701 1
143 210 1917 1
143 229 2211 1
143 243 1905 1
143 246 2125 1
143 263 1911 3
143 263 1915 1
143 263 1925 3
143 263 1929 1
143 263 1931 1
143 263 1934 1
143 266 1701 2
143 266 1921 2
143 266 1944 1
143 266 2048 1
143 266 2258 1
143 266 2347 1
143 266 2354 2
143 266 2380 1
143 266 2486 1
143 266 2490 2
143 266 2493 1
143 266 2556 1
143 266 2608 1
143 277 2025 1
143 277 2351 1
143 277 2380 1
143 288 1699 1
143 288 1710 1
143 288 1716 4
143 288 1726 1
143 288 1728 1
143 288 1733 1
143 288 1745 2
143 288 1752 1
143 288 1755 2
143 288 1767 1
143 288 1771 2
143 288 1787 1
143 288 1793 1
143 288 1807 2
143 288 1810 1
143 288 1819 1
143 288 1826 2
143 288 1829 2
143 288 1836 1
143 288 1839 1
143 288 1843 1
143 288 1846 1
143 288 1848 7
143 288 1860 2
143 288 1890 1
143 288 1893 1
143 288 1895 1
143 288 1899 1
143 288 1947 1
143 288 1961 1
143 288 1968 1
143 288 1971 1
143 288 1973 3
143 288 1981 2
143 288 1987 1
143 288 1994 2
143 288 1997 3
143 288 2002 2
143 288 2005 1
143 288 2032 2
143 288 2038 1
143 288 2049 1
143 288 2054 5
143 288 2062 1
143 288 2067 1
143 288 2070 1
143 288 2072 3
143 288 2078 7
143 288 2093 2
143 288 2100 1
143 288 2111 1
143 288 2237 2
143 288 2351 1
143 288 2359 4
143 288 2365 3
143 288 2369 1
143 288 2374 1
143 288 2384 2
143 288 2402 4
143 288 2408 1
143 288 2410 2
143 288 2419 2
143 288 2423 1
143 288 2425 1
143 288 2427 2
143 288 2436 1
143 288 2439 1
143 288 2441 4
143 288 2447 10
143 288 2459 2
143 288 2466 1
143 288 2472 1
143 288 2474 1
143 288 2480 1
143 288 2544 1
143 288 2550 1
143 288 2560 2
143 288 2563 1
143 288 2587 1
143 288 2589 1
143 288 2637 2
143 288 2651 1
143 288 2656 1
143 288 2669 1
143 288 2672 1
143 288 2690 1
143 288 2697 1
143 288 2704 1
143 288 2707 1
143 302 2253 1
143 302 2287 1
143 302 2706 1
143 309 2117 1
143 309 2186 1
143 309 2208 1
143 309 2211 1
143 316 1934 1
143 316 2028 1
143 316 2119 3
143 316 2125 10
143 316 2137 1
143 316 2149 1
143 316 2152 5
143 316 2164 4
143 316 2169 1
143 316 2172 4
143 316 2177 1
143 316 2179 1
143 316 2183 2
143 316 2193 4
143 316 2245 1
143 316 2254 1
143 316 2259 1
143 316 2262 2
143 316 2268 2
143 316 2274 1
143 316 2278 1
143 316 2280 1
143 316 2285 1
143 316 2289 1
143 316 2292 2
143 316 2297 12
143 316 2311 1
143 316 2313 2
143 316 2317 1
143 316 2319 1
143 316 2321 1
143 316 2325 1
143 316 2327 2
143 316 2330 3
143 316 2338 2
143 316 2343 1
143 316 2347 2
143 316 2350 1
143 316 2353 1
143 316 2476 2
143 316 2654 2
143 316 2702 1
143 322 1682 1
143 322 1754 1
143 322 1866 1
143 322 1871 2
143 322 1938 2
143 322 2032 2
143 322 2037 5
143 322 2046 1
143 322 2089 1
143 322 2102 1
143 322 2340 1
143 322 2474 1
143 322 2609 1
143 322 2679 1
143 322 2706 1
143 322 2713 2
143 328 1711 1
143 328 1945 1
143 328 2032 1
143 328 2193 4
143 328 2201 2
143 328 2207 1
143 328 2217 1
143 328 2243 4
143 328 2259 1
143 328 2348 2
143 328 2351 8
143 328 2570 2
143 328 2588 2
143 328 2602 1
143 328 2645 1
143 328 2682 1
143 328 2684 1
143 328 2699 1
143 328 2709 2
143 328 2712 3
143 333 2167 1
143 334 1978 2
143 334 2140 2
143 334 2143 8
143 334 2152 3
143 334 2157 5
143 334 2163 11
143 334 2175 3
143 334 2235 1
143 334 2243 2
143 334 2259 2
143 334 2323 1
143 334 2348 2
143 334 2351 1
143 334 2552 1
143 334 2570 1
143 334 2644 1
143 334 2653 2
143 334 2678 1
143 334 2714 1
143 338 2128 1
143 347 2460 1
143 352 2155 1
143 357 1709 2
143 357 1900 1
143 357 1948 2
143 357 1951 1
143 357 2035 1
143 357 2040 1
143 357 2045 1
143 357 2088 1
143 357 2090 1
143 357 2115 1
143 357 2234 1
143 357 2236 1
143 357 2352 1
143 357 2360 3
143 357 2370 1
143 357 2577 1
143 357 2676 1
143 357 2712 1
144 153 2186 1
144 156 2003 2
144 156 2025 1
144 156 2033 1
144 160 1967 1
144 160 1992 1
144 160 2270 1
144 161 2191 1
144 161 2197 1
144 163 1973 1
144 163 1987 1
144 163 2295 1
144 163 2297 1
144 163 2299 3
144 163 2303 2
144 163 2378 1
144 169 2306 1
144 169 2308 2
144 169 2322 1
144 169 2438 1
144 169 2467 1
144 169 2476 2
144 169 2484 2
144 169 2487 3
144 169 2491 1
144 169 2494 1
144 169 2503 1
144 169 2517 1
144 169 2628 1
144 169 2650 1
144 169 2653 1
144 169 2656 1
144 169 2671 1
144 169 2673 1
144 169 2700 1
144 169 2718 2
144 183 1751 1
144 197 2032 2
144 198 1905 1
144 198 1972 1
144 198 1979 1
144 198 2664 1
144 198 2715 1
144 203 2231 1
144 203 2258 1
144 203 2288 2
144 217 1939 1
144 223 1899 1
144 234 1953 1
144 234 1961 1
144 234 2695 1
144 239 2300 2
144 239 2359 1
144 239 2715 1
144 254 2041 1
144 254 2113 1
144 254 2115 1
144 256 2035 2
144 256 2038 3
144 256 2112 1
144 265 1970 1
144 265 2220 1
144 265 2230 1
144 265 2281 1
144 274 1899 1
144 274 1950 1
144 274 1953 1
144 274 1964 1
144 274 1966 1
144 274 1968 1
144 274 2306 1
144 274 2458 1
144 274 2719 1
144 278 1938 1
144 279 1895 1
144 289 1989 1
144 289 2303 1
144 289 2309 3
144 289 2671 4
144 298 1946 1
144 299 2384 1
144 299 2387 1
144 299 2392 1
144 299 2505 1
144 299 2626 1
144 299 2651 1
144 299 2690 1
144 299 2697 2
144 299 2702 1
144 299 2708 1
144 303 2293 2
144 303 2454 1
144 303 2612 1
144 303 2630 1
144 303 2682 1
144 305 1962 1
144 305 2274 1
144 307 1944 1
144 307 2252 1
144 320 2077 1
144 320 2112 1
144 332 2222 1
144 332 2236 1
144 342 1900 1
144 349 2171 1
144 350 1937 1
144 354 1968 1
144 361 1905 1
144 361 1991 1
145 150 1819 1
145 150 1889 3
145 150 1896 1
145 160 2215 1
145 168 2266 1
145 182 1962 1
145 182 2306 1
145 185 1951 1
145 197 2306 1
145 206 2219 1
145 238 1905 1
145 239 2286 1
145 254 2435 2
145 254 2667 1
145 283 1894 1
145 298 1896 1
145 298 1941 1
145 305 1711 1
145 305 1895 1
145 305 1987 1
145 305 1997 1
145 305 2403 3
145 305 2409 1
145 305 2433 1
145 305 2435 1
145 305 2437 1
145 305 2443 1
145 306 1988 1
145 315 2592 1
145 315 2620 1
145 327 2662 1
145 364 1956 1
145 364 2362 1
145 364 2667 1
145 369 1754 1
146 156 1883 1
146 156 2528 1
146 156 2583 1
146 156 2589 1
146 156 2601 1
146 156 2652 1
146 161 1987 1
146 161 2037 1
146 161 2044 1
146 161 2052 1
146 161 2077 1
146 161 2128 1
146 161 2417 2
146 161 2522 1
146 161 2581 1
146 178 2219 1
146 178 2250 1
146 183 1830 34
146 183 1871 1
146 201 2171 1
146 207 1955 1
146 214 1719 1
146 214 2413 1
146 214 2419 2
146 214 2439 1
146 214 2471 1
146 214 2687 2
146 223 1681 2
146 223 1686 2
146 223 1692 18
146 223 1716 3
146 223 1722 4
146 223 2038 1
146 223 2123 1
146 223 2418 1
146 223 2576 1
146 223 2585 3
146 223 2661 1
146 223 2682 1
146 223 2693 1
146 223 2697 1
146 223 2712 1
146 224 2177 1
146 226 2086 1
146 226 2112 1
146 226 2128 1
146 226 2422 1
146 226 2652 1
146 226 2666 1
146 226 2674 1
146 226 2704 1
146 226 2706 1
146 235 1745 1
146 235 1936 1
146 235 1991 1
146 235 1995 1
146 235 2001 1
146 235 2202 1
146 235 2287 2
146 235 2295 1
146 235 2302 1
146 235 2311 1
146 235 2362 1
146 235 2365 2
146 235 2369 1
146 235 2374 1
146 235 2379 2
146 235 2382 2
146 235 2386 5
146 235 2394 1
146 235 2397 1
146 235 2405 1
146 235 2423 1
146 235 2525 1
146 235 2574 1
146 235 2583 1
146 235 2598 1
146 235 2611 1
146 235 2615 1
146 235 2670 1
146 235 2684 1
146 235 2692 1
146 270 2171 1
146 279 2407 1
146 279 2434 1
146 279 2522 1
146 279 2696 1
146 309 1755 1
146 337 1729 1
146 337 1743 3
146 337 1748 1
146 337 1905 1
146 337 1913 1
146 337 1961 1
146 337 1991 1
146 337 1995 1
146 337 2028 1
146 337 2033 1
146 337 2036 4
146 337 2041 1
146 337 2043 2
146 337 2056 1
146 337 2083 1
146 337 2265 3
146 337 2362 1
146 337 2365 1
146 337 2368 1
146 337 2407 1
146 337 2409 1
146 337 2531 1
146 337 2538 1
146 337 2603 1
146 337 2607 1
146 337 2630 1
146 337 2689 1
146 337 2691 1
146 337 2705 1
146 352 2252 1
146 369 1670 1
146 369 1934 1
146 369 2482 1
146 369 2505 1
146 369 2587 1
146 369 2642 1
147 158 1900 1
147 158 2078 1
147 158 2133 1
147 158 2184 1
147 158 2210 1
147 158 2215 2
147 158 2715 1
147 175 2312 1
147 175 2320 1
147 187 2332 1
147 202 1957 1
147 202 2226 1
147 202 2313 2
147 202 2324 1
147 251 1646 1
147 251 1653 2
147 251 1663 1
147 251 1682 1
147 251 1741 2
147 251 1746 1
147 251 2114 1
147 251 2338 1
147 251 2345 1
147 251 2347 2
147 251 2378 1
147 251 2692 1
147 253 1704 1
147 254 2293 1
147 282 2324 1
147 285 1665 1
147 285 1677 4
147 285 1724 1
147 285 1744 1
147 285 1746 2
147 285 1933 1
147 285 2080 4
147 285 2092 1
147 285 2094 1
147 285 2119 1
147 285 2332 2
147 285 2336 1
147 285 2338 1
147 285 2340 1
147 285 2347 1
147 285 2350 1
147 285 2352 1
147 285 2354 1
147 285 2359 2
147 285 2362 11
147 285 2374 1
147 285 2391 1
147 285 2399 1
147 285 2583 1
147 285 2587 1
147 285 2619 1
147 285 2638 1
147 285 2646 1
147 285 2683 1
147 285 2697 2
147 295 1751 1
147 295 1863 1
147 295 1868 3
147 295 1880 1
147 295 1888 6
147 295 1896 1
147 295 2694 1
147 296 1749 3
147 296 1760 1
147 296 2126 1
147 296 2188 1
147 296 2190 3
147 296 2197 1
147 296 2199 1
147 296 2212 1
147 296 2330 1
147 296 2693 3
147 298 2312 1
147 304 1728 1
147 304 1934 1
147 307 2223 2
147 307 2226 22
147 307 2250 2
147 307 2254 1
147 307 2259 1
147 307 2279 1
147 310 2408 2
147 310 2413 1
147 310 2433 1
147 310 2680 1
147 310 2684 1
147 310 2698 1
147 310 2713 1
147 311 2268 1
147 340 2263 1
147 344 2348 1
147 344 2701 1
147 362 1935 1
147 362 2126 1
147 362 2153 1
147 362 2331 1
147 364 1979 1
147 364 2302 1
148 174 2502 1
148 174 2554 1
148 174 2663 1
148 176 2556 1
148 176 2653 1
148 176 2655 2
148 176 2661 3
148 176 2665 1
148 176 2671 1
148 176 2710 1
148 250 2314 1
148 250 2317 1
148 250 2332 1
148 250 2355 1
148 250 2422 1
148 250 2530 1
148 250 2550 1
148 250 2591 1
148 250 2710 1
148 267 2344 1
148 267 2476 1
148 267 2481 1
148 267 2501 1
148 267 2604 4
148 267 2609 28
148 336 2533 1
148 336 2556 1
148 336 2678 1
148 336 2710 1
148 336 2714 1
148 339 2550 1
148 339 2565 1
148 339 2712 1
148 339 2719 1
148 362 2322 1
149 180 2212 1
149 186 2041 3
149 186 2045 1
149 186 2047 1
149 186 2120 1
149 186 2130 1
149 186 2132 1
149 186 2206 1
149 186 2248 1
149 186 2298 1
149 186 2341 1
149 186 2343 1
149 186 2347 1
149 186 2349 2
149 186 2352 1
149 186 2538 1
149 186 2652 1
149 186 2655 1
149 186 2715 1
149 191 1709 1
149 191 1729 2
149 191 2051 1
149 191 2090 1
149 191 2129 2
149 191 2309 1
149 191 2347 4
149 191 2483 1
149 191 2557 1
149 191 2584 1
149 191 2586 1
149 191 2665 2
149 194 1924 2
149 210 1897 1
149 221 1898 1
149 229 2154 1
149 229 2717 1
149 266 1900 1
149 266 1941 1
149 266 2257 1
149 266 2285 1
149 266 2347 1
149 272 1898 1
149 273 1910 1
149 273 1924 1
149 273 2127 1
149 277 1731 1
149 277 2049 1
149 277 2096 1
149 277 2135 1
149 277 2299 1
149 277 2344 1
149 277 2352 1
149 277 2478 2
149 277 2494 1
149 277 2581 1
149 277 2588 1
149 277 2705 1
149 288 1710 1
149 288 1893 1
149 288 2050 1
149 288 2241 1
149 288 2243 2
149 288 2475 1
149 288 2637 1
149 288 2672 2
149 288 2685 1
149 288 2708 1
149 288 2713 1
149 293 1910 1
149 293 2140 1
149 302 2051 1
149 302 2132 1
149 302 2167 1
149 302 2253 1
149 302 2473 1
149 302 2664 1
149 302 2706 1
149 305 1894 1
149 316 1730 1
149 316 1918 1
149 316 2051 1
149 316 2090 1
149 316 2125 10
149 316 2285 2
149 316 2291 2
149 316 2295 1
149 316 2301 1
149 316 2303 4
149 316 2313 1
149 316 2322 1
149 316 2337 1
149 316 2339 1
149 316 2343 1
149 316 2361 1
149 316 2368 2
149 316 2538 1
149 316 2608 1
149 316 2656 1
149 316 2659 1
149 316 2675 1
149 316 2686 1
149 316 2714 1
149 322 1749 1
149 322 2050 1
149 322 2101 1
149 322 2105 2
149 322 2112 1
149 322 2286 1
149 322 2338 1
149 322 2345 3
149 322 2349 1
149 322 2362 1
149 322 2370 1
149 322 2373 3
149 322 2378 3
149 322 2473 1
149 322 2477 2
149 322 2585 1
149 322 2587 1
149 322 2602 2
149 322 2616 1
149 322 2618 4
149 322 2623 2
149 322 2626 7
149 322 2634 1
149 328 1709 1
149 328 1894 1
149 328 1930 3
149 328 2246 1
149 328 2252 3
149 328 2256 2
149 328 2352 1
149 328 2359 1
149 328 2380 1
149 328 2495 1
149 328 2536 1
149 328 2589 5
149 328 2616 1
149 328 2651 1
149 328 2702 1
149 328 2710 1
149 330 2216 1
149 333 2213 1
149 333 2638 1
149 334 1715 1
149 334 1725 1
149 334 1734 1
149 334 1739 1
149 334 1747 1
149 334 1749 1
149 334 1785 1
149 334 1808 1
149 334 1894 1
149 334 1951 4
149 334 2055 2
149 334 2059 1
149 334 2063 3
149 334 2071 1
149 334 2075 1
149 334 2077 1
149 334 2079 1
149 334 2088 1
149 334 2092 1
149 334 2248 1
149 334 2331 1
149 334 2338 1
149 334 2344 1
149 334 2346 1
149 334 2381 1
149 334 2403 1
149 334 2426 2
149 334 2430 2
149 334 2443 2
149 334 2460 1
149 334 2464 2
149 334 2473 2
149 334 2490 1
149 334 2495 1
149 334 2516 2
149 334 2536 1
149 334 2538 2
149 334 2543 2
149 334 2548 7
149 334 2557 1
149 334 2559 1
149 334 2561 2
149 334 2564 1
149 334 2572 1
149 334 2578 1
149 334 2595 2
149 334 2598 1
149 334 2670 2
149 334 2673 5
149 334 2680 3
149 334 2685 2
149 334 2695 1
149 334 2700 2
149 334 2703 1
149 334 2707 1
149 341 2218 1
149 347 1876 2
149 357 1752 1
149 357 2345 1
149 357 2347 1
149 357 2380 1
149 357 2535 1
149 357 2717 1
150 154 2214 2
150 154 2255 1
150 158 1902 1
150 166 2307 2
150 166 2419 1
150 166 2450 1
150 199 2364 1
150 199 2449 1
150 239 2278 1
150 255 1756 1
150 255 2308 2
150 255 2364 1
150 255 2450 1
150 275 1939 1
150 275 1946 4
150 275 1962 1
150 275 1965 1
150 275 1978 1
150 275 2412 1
150 275 2434 1
150 276 2333 1
150 276 2336 1
150 282 2236 5
150 282 2242 4
150 282 2247 2
150 282 2250 5
150 283 1898 2
150 283 2237 1
150 283 2242 1
150 283 2252 1
150 283 2450 1
150 295 1903 1
150 296 2238 1
150 296 2246 1
150 298 1894 3
150 298 2373 1
150 298 2380 1
150 319 1737 1
150 319 1896 1
150 319 1904 1
150 319 1908 1
150 319 1910 1
150 319 1924 2
150 319 1935 2
150 319 2022 1
150 319 2032 2
150 319 2056 1
150 319 2070 1
150 319 2088 1
150 319 2090 1
150 319 2308 2
150 319 2318 1
150 319 2328 1
150 319 2448 1
150 345 2207 1
150 346 1756 1
150 346 1904 1
150 346 2245 1
150 346 2309 1
150 346 2437 1
150 346 2452 1
150 351 1894 1
150 351 2365 1
150 351 2371 1
150 351 2381 1
150 353 2220 4
150 353 2225 1
150 353 2227 1
152 177 1903 1
152 180 1911 1
152 188 1648 1
152 188 1911 2
152 188 1923 1
152 188 2005 1
152 188 2431 1
152 188 2662 1
152 188 2675 1
152 191 1927 1
152 191 1930 2
152 191 2189 1
152 191 2197 1
152 193 2472 1
152 204 2156 2
152 204 2171 1
152 204 2173 2
152 207 2157 1
152 207 2160 1
152 207 2175 1
152 216 2535 1
152 223 2168 1
152 224 2175 1
152 225 2225 1
152 229 1671 1
152 229 1893 1
152 229 1896 1
152 229 2033 1
152 229 2090 1
152 229 2116 3
152 229 2247 1
152 229 2256 2
152 229 2263 1
152 229 2276 1
152 229 2282 2
152 229 2286 3
152 229 2293 1
152 229 2296 2
152 229 2310 1
152 229 2314 1
152 229 2331 1
152 229 2336 2
152 229 2421 1
152 229 2437 1
152 229 2465 1
152 229 2595 1
152 229 2605 1
152 229 2621 1
152 229 2684 1
152 229 2691 1
152 229 2696 1
152 229 2704 1
152 229 2706 1
152 229 2708 1
152 231 1903 1
152 243 1909 1
152 247 1711 1
152 247 1897 1
152 247 2096 1
152 247 2107 1
152 247 2537 1
152 247 2589 1
152 288 1898 1
152 293 1614 2
152 293 1618 1
152 293 1622 1
152 293 1624 2
152 293 1627 5
152 293 1633 2
152 293 1639 5
152 293 1645 3
152 293 1660 1
152 293 1745 2
152 293 1939 1
152 293 1950 3
152 293 1954 2
152 293 1958 1
152 293 1962 1
152 293 1964 1
152 293 1971 5
152 293 1977 1
152 293 1979 1
152 293 1996 1
152 293 1998 1
152 293 2001 1
152 293 2003 1
152 293 2005 1
152 293 2011 3
152 293 2015 1
152 293 2024 1
152 293 2027 3
152 293 2032 1
152 293 2034 2
152 293 2038 16
152 293 2062 9
152 293 2072 10
152 293 2083 1
152 293 2094 4
152 293 2101 1
152 293 2103 1
152 293 2105 2
152 293 2115 1
152 293 2228 1
152 293 2230 2
152 293 2353 1
152 293 2371 1
152 293 2375 1
152 293 2419 1
152 293 2446 1
152 293 2457 1
152 293 2460 2
152 293 2475 1
152 293 2480 1
152 293 2542 2
152 293 2553 2
152 293 2575 1
152 293 2581 2
152 293 2585 4
152 293 2613 1
152 293 2620 4
152 293 2629 3
152 293 2633 1
152 293 2648 1
152 293 2666 1
152 293 2679 1
152 297 2175 1
152 301 1620 1
152 301 1626 1
152 301 1711 1
152 301 1897 1
152 301 1899 1
152 301 2104 2
152 301 2336 2
152 301 2342 1
152 301 2434 1
152 301 2535 2
152 301 2633 1
152 301 2712 1
152 302 2204 1
152 309 1923 1
152 333 1962 1
152 333 2007 1
152 333 2087 1
152 333 2099 1
152 333 2102 1
152 333 2109 1
152 333 2111 2
152 333 2196 2
152 333 2204 1
152 333 2228 1
152 333 2235 1
152 333 2237 1
152 333 2608 1
152 333 2616 1
152 333 2647 1
152 334 1915 1
152 338 1759 1
152 338 1896 1
152 338 1916 1
152 338 1925 1
152 338 2233 1
152 338 2238 1
152 338 2595 1
152 338 2604 1
152 338 2664 1
152 338 2673 1
152 338 2680 3
152 338 2715 1
152 347 1711 1
152 347 1743 1
152 347 1748 1
152 347 1759 1
152 347 1894 1
152 347 2008 1
152 347 2033 1
152 347 2102 1
152 347 2255 1
152 347 2260 1
152 347 2266 1
152 347 2268 1
152 347 2274 1
152 347 2277 1
152 347 2280 2
152 347 2289 3
152 347 2305 2
152 347 2323 1
152 347 2326 3
152 347 2333 1
152 347 2390 1
152 347 2393 1
152 347 2398 1
152 347 2412 1
152 347 2438 6
152 347 2448 1
152 347 2450 1
152 347 2454 2
152 347 2478 1
152 347 2589 1
152 347 2608 1
152 347 2618 1
152 347 2668 1
152 347 2673 1
152 347 2680 1
152 347 2713 1
152 357 1877 2
152 365 2128 4
153 179 2050 2
153 179 2053 2
153 179 2057 3
153 179 2062 2
153 179 2065 4
153 179 2073 2
153 179 2076 2
153 179 2080 2
153 179 2090 2
153 179 2093 2
153 179 2115 1
153 179 2502 1
153 190 2040 1
153 190 2677 1
153 192 1898 1
153 201 2143 1
153 201 2197 1
153 201 2240 1
153 201 2282 1
153 205 2157 1
153 205 2195 1
153 205 2207 4
153 205 2217 1
153 205 2457 1
153 208 2204 1
153 228 1901 1
153 228 2145 1
153 228 2149 1
153 228 2152 1
153 228 2186 1
153 228 2233 1
153 228 2479 1
153 260 2028 1
153 260 2034 1
153 260 2339 2
153 260 2504 1
153 260 2673 3
153 260 2681 1
153 261 2226 1
153 270 2148 1
153 284 2211 2
153 284 2217 1
153 284 2224 2
153 286 2209 1
153 289 2238 1
153 294 1894 1
153 313 2336 1
153 313 2359 1
153 313 2443 1
153 318 2212 1
153 320 2124 1
153 320 2240 1
153 367 2225 2
153 367 2234 1
153 368 2241 1
154 157 1896 1
154 157 2013 1
154 157 2180 1
154 157 2244 1
154 157 2313 5
154 157 2351 1
154 157 2366 1
154 157 2527 1
154 157 2597 1
154 157 2605 1
154 157 2623 1
154 157 2625 3
154 160 1833 1
154 160 1852 1
154 167 1750 1
154 169 1996 1
154 169 2184 1
154 169 2188 1
154 169 2190 1
154 175 2272 1
154 182 2258 1
154 187 2270 1
154 189 2241 1
154 198 2279 1
154 198 2290 2
154 201 1895 1
154 202 2236 1
154 202 2249 1
154 203 2454 1
154 213 1938 1
154 213 2174 2
154 213 2178 4
154 217 1940 1
154 230 1750 1
154 230 1754 1
154 230 1756 1
154 230 1846 1
154 230 1893 1
154 230 1896 2
154 230 1993 1
154 230 2170 3
154 230 2311 1
154 230 2383 1
154 230 2397 1
154 230 2620 1
154 230 2717 1
154 239 1894 1
154 239 1897 1
154 239 2307 1
154 244 1995 1
154 244 2213 1
154 244 2307 1
154 244 2620 1
154 265 1894 1
154 265 1914 1
154 265 1919 4
154 265 2009 1
154 265 2015 1
154 265 2020 1
154 265 2025 1
154 265 2065 1
154 265 2068 1
154 265 2088 1
154 265 2091 1
154 265 2093 4
154 265 2118 1
154 265 2121 1
154 265 2125 1
154 265 2134 2
154 265 2138 1
154 265 2146 1
154 265 2155 2
154 265 2158 2
154 265 2161 2
154 265 2345 1
154 265 2354 1
154 265 2365 1
154 265 2496 2
154 265 2503 2
154 265 2518 2
154 296 2254 1
154 311 2454 2
154 317 2195 1
154 317 2218 1
154 319 2238 1
154 362 2240 1
154 364 2228 1
154 366 1951 1
155 196 1716 1
155 196 1899 1
155 196 1951 1
155 196 2128 1
155 196 2154 1
155 196 2291 1
155 196 2360 1
155 196 2697 1
155 206 1749 2
155 206 1753 2
155 206 1757 2
155 206 1760 6
155 206 1767 2
155 206 1771 11
155 206 1783 10
155 206 1804 1
155 206 1816 1
155 206 1818 1
155 206 1829 16
155 206 1854 1
155 206 1861 2
155 206 1866 2
155 206 1875 1
155 206 1895 1
155 206 1898 1
155 206 1943 2
155 206 1946 1
155 206 1948 8
155 206 1958 3
155 206 1963 1
155 206 1967 2
155 206 1972 2
155 206 1975 2
155 206 1978 2
155 206 1985 2
155 206 1988 1
155 206 1998 1
155 206 2001 1
155 206 2233 2
155 206 2237 1
155 206 2239 2
155 206 2242 4
155 206 2247 8
155 206 2258 2
155 206 2261 3
155 206 2267 1
155 206 2296 1
155 206 2301 1
155 206 2372 1
155 206 2456 3
155 206 2460 1
155 206 2463 16
155 206 2482 3
155 206 2486 11
155 206 2498 2
155 206 2501 2
155 206 2504 3
155 206 2512 1
155 206 2516 1
155 206 2674 1
155 206 2688 1
155 206 2694 1
155 206 2697 1
155 206 2703 2
155 206 2706 1
155 206 2715 1
155 215 1896 1
155 224 2153 1
155 224 2266 1
155 224 2291 1
155 224 2293 1
155 225 1945 1
155 225 1972 1
155 225 1974 1
155 225 2697 1
155 225 2703 1
155 225 2707 1
155 225 2710 1
155 225 2715 3
155 225 2719 1
155 226 1985 1
155 237 1752 1
155 237 1998 2
155 237 2001 1
155 237 2272 2
155 237 2280 2
155 237 2283 6
155 237 2435 2
155 237 2512 2
155 237 2582 1
155 237 2688 1
155 237 2702 1
155 237 2712 1
155 249 2155 1
155 249 2216 1
155 249 2265 1
155 270 1764 1
155 270 1770 1
155 270 1779 2
155 270 1785 1
155 270 1792 1
155 270 1799 1
155 270 1803 1
155 270 1813 1
155 270 1816 1
155 270 1818 2
155 270 1825 1
155 270 1838 2
155 270 1844 2
155 270 1851 1
155 270 1894 1
155 297 1751 1
155 297 1758 1
155 297 1760 1
155 297 2001 1
155 297 2349 1
155 297 2682 1
155 297 2688 1
155 297 2718 1
155 326 2442 1
155 343 1660 1
155 343 1675 1
155 343 1682 1
155 343 1701 1
155 343 1713 1
155 343 1754 1
155 343 2007 1
155 343 2064 1
155 343 2066 2
155 343 2073 2
155 343 2076 1
155 343 2085 1
155 343 2088 1
155 343 2090 2
155 343 2093 1
155 343 2095 1
155 343 2121 1
155 343 2127 2
155 343 2143 1
155 343 2290 1
155 343 2297 1
155 343 2299 1
155 343 2304 1
155 343 2306 1
155 343 2308 1
155 343 2342 6
155 343 2357 1
155 343 2437 1
155 343 2443 3
155 343 2450 1
155 343 2452 2
155 343 2513 1
155 343 2603 1
155 343 2618 1
155 343 2704 1
155 343 2710 1
155 349 1746 1
155 349 1945 1
155 349 2087 1
155 349 2295 1
155 349 2298 1
155 349 2434 1
155 349 2450 1
155 349 2455 1
155 349 2459 1
155 349 2509 1
155 349 2525 1
155 349 2690 1
155 349 2699 1
155 349 2701 1
155 349 2707 1
155 349 2710 1
155 353 2390 1
155 353 2442 1
155 353 2447 1
155 353 2449 2
155 353 2513 1
155 353 2690 1
155 353 2697 1
155 353 2706 1
156 161 2590 1
156 161 2678 1
156 162 2498 1
156 162 2703 1
156 214 2268 11
156 214 2305 1
156 214 2316 2
156 214 2319 4
156 214 2326 6
156 214 2333 1
156 214 2336 2
156 214 2360 1
156 214 2363 1
156 214 2375 1
156 214 2378 3
156 214 2384 1
156 214 2388 4
156 214 2522 1
156 214 2599 1
156 214 2608 1
156 214 2611 1
156 214 2616 1
156 214 2619 1
156 214 2633 1
156 214 2644 1
156 214 2650 1
156 214 2664 1
156 214 2673 1
156 214 2677 1
156 214 2696 1
156 223 2587 2
156 223 2590 1
156 223 2674 1
156 223 2707 1
156 223 2712 1
156 226 2272 1
156 226 2279 1
156 226 2396 1
156 226 2470 2
156 226 2585 1
156 226 2589 2
156 226 2716 1
156 235 2265 1
156 235 2532 8
156 235 2542 1
156 235 2549 5
156 235 2558 1
156 235 2560 1
156 235 2564 2
156 235 2568 3
156 235 2640 1
156 235 2656 1
156 235 2674 1
156 235 2701 1
156 235 2714 1
156 279 2500 1
156 279 2590 1
156 279 2658 1
156 279 2711 1
156 279 2716 1
156 331 1860 1
156 337 1757 1
156 337 2192 2
156 337 2582 1
156 337 2584 1
156 337 2711 2
156 352 1770 3
156 352 1774 1
156 352 1779 12
156 352 1809 1
156 352 1811 1
156 352 1819 2
156 352 1824 1
156 352 1828 1
156 352 1831 2
156 352 1843 9
156 352 1853 1
156 352 1855 1
156 361 2259 1
156 362 1762 1
156 369 2500 1
156 369 2593 1
156 369 2662 1
156 369 2674 2
156 369 2679 1
156 369 2713 1
157 158 2275 1
157 169 2300 1
157 198 1897 1
157 198 2244 1
157 203 2311 1
157 213 2165 1
157 213 2168 1
157 213 2174 4
157 213 2184 1
157 213 2196 1
157 213 2209 1
157 213 2225 1
157 213 2246 1
157 213 2249 1
157 213 2252 1
157 213 2658 1
157 213 2661 1
157 230 1895 1
157 239 1894 1
157 239 1897 1
157 265 2182 1
157 311 1998 1
157 311 2139 1
157 311 2478 3
157 361 1952 1
157 361 1986 1
157 361 2184 1
157 361 2192 1
157 361 2200 1
157 361 2215 1
157 361 2715 1
157 362 1961 1
157 362 1973 1
157 362 2271 1
158 187 1847 1
158 187 1852 2
158 187 2135 1
158 198 2259 1
158 245 2415 3
158 245 2419 1
158 245 2423 1
158 245 2427 1
158 245 2432 6
158 245 2448 2
158 245 2459 1
158 256 2232 1
158 256 2234 1
158 256 2236 4
158 256 2241 2
158 256 2244 2
158 267 2322 1
158 269 1989 1
158 269 2336 1
158 283 2266 1
158 283 2271 1
158 283 2291 1
158 283 2293 1
158 283 2295 2
158 285 1760 1
158 285 2694 2
158 295 1750 1
158 296 1893 1
158 296 2187 1
158 304 1654 1
158 304 1683 1
158 304 1711 1
158 304 1718 1
158 304 1722 1
158 304 1724 1
158 304 1731 1
158 304 1737 2
158 304 1991 1
158 304 1994 1
158 304 2089 1
158 304 2093 1
158 304 2099 1
158 304 2102 1
158 304 2105 2
158 304 2109 2
158 304 2112 5
158 304 2355 1
158 304 2357 1
158 304 2375 3
158 304 2379 1
158 304 2394 4
158 304 2680 1
158 304 2704 1
158 304 2709 1
158 306 2573 1
158 324 2418 1
158 325 1760 1
158 344 1755 1
158 344 1757 1
158 344 1760 1
158 344 1895 1
158 344 1898 1
158 344 2704 1
158 348 1760 1
158 350 1893 1
158 350 2409 1
158 350 2419 3
158 350 2423 1
158 350 2425 12
158 350 2442 6
158 350 2459 2
158 350 2462 2
158 350 2468 2
158 350 2472 1
158 362 1759 1
158 362 2152 1
158 362 2196 1
158 362 2202 2
158 362 2320 1
158 362 2397 1
158 362 2573 1
159 160 2221 1
159 179 1700 1
159 179 2197 1
159 190 1898 1
159 190 2031 2
159 190 2036 1
159 190 2118 1
159 190 2120 1
159 190 2123 2
159 190 2498 1
159 190 2551 1
159 190 2592 1
159 191 2153 1
159 198 2241 2
159 198 2244 1
159 198 2253 1
159 202 2238 1
159 223 2208 1
159 226 2206 1
159 227 2224 1
159 234 2168 1
159 238 2170 1
159 260 1898 1
159 260 2062 1
159 260 2086 1
159 260 2089 1
159 260 2098 1
159 275 2237 1
159 280 1903 1
159 297 2177 1
159 299 2195 1
159 305 2237 1
159 307 2231 1
159 313 2681 1
159 314 2167 1
159 318 2173 2
159 334 2174 1
159 337 2188 1
159 364 2228 1
159 365 2119 1
159 365 2246 1
159 365 2277 1
160 163 1982 1
160 185 2234 1
160 185 2236 1
160 198 1983 2
160 203 2272 1
160 203 2287 1
160 213 1950 1
160 217 2561 1
160 217 2618 1
160 217 2718 1
160 239 1946 1
160 251 1895 1
160 265 2284 1
160 278 1990 1
160 278 2298 1
160 278 2608 2
160 296 2226 1
160 311 2718 1
160 324 2227 1
160 332 1898 1
160 332 1993 1
160 332 2258 1
160 332 2285 1
160 354 1938 1
160 354 2080 1
160 354 2302 1
160 354 2683 2
160 354 2686 3
160 366 2067 1
160 366 2139 1
160 366 2561 2
160 366 2670 1
160 366 2682 1
160 366 2716 1
160 368 1938 1
160 368 1990 1
160 368 2173 1
160 368 2620 2
160 368 2624 1
161 162 1941 1
161 162 1990 1
161 162 2530 1
161 162 2537 1
161 162 2544 3
161 162 2548 1
161 162 2551 9
161 162 2561 5
161 162 2591 1
161 162 2628 1
161 162 2652 1
161 162 2654 2
161 162 2658 1
161 162 2660 1
161 162 2671 1
161 162 2673 2
161 162 2688 1
161 178 1787 2
161 178 1805 1
161 178 1807 3
161 178 1814 2
161 178 1828 3
161 196 2172 1
161 206 1976 1
161 214 1756 1
161 214 1871 2
161 214 1880 1
161 214 1893 5
161 214 1900 1
161 214 1948 1
161 214 1963 4
161 214 1975 1
161 214 1984 1
161 214 2049 1
161 214 2131 1
161 214 2174 1
161 214 2229 1
161 214 2232 1
161 214 2234 1
161 214 2243 1
161 214 2248 1
161 214 2261 1
161 214 2268 1
161 214 2287 3
161 214 2292 1
161 214 2407 2
161 214 2419 1
161 214 2430 1
161 214 2435 1
161 214 2575 2
161 214 2578 6
161 214 2589 1
161 214 2591 1
161 214 2687 1
161 214 2694 1
161 214 2696 1
161 215 1894 1
161 223 1753 2
161 223 1771 3
161 223 1818 2
161 223 1856 6
161 223 1894 1
161 223 1896 1
161 223 1898 1
161 223 1900 1
161 223 1938 2
161 223 2090 2
161 223 2155 1
161 223 2262 1
161 223 2407 2
161 223 2414 1
161 223 2419 1
161 223 2442 3
161 223 2446 9
161 223 2456 4
161 223 2461 1
161 223 2463 22
161 223 2486 1
161 223 2519 2
161 223 2640 1
161 226 1667 2
161 226 1672 1
161 226 2114 1
161 226 2121 1
161 226 2135 2
161 226 2140 1
161 226 2142 2
161 226 2158 2
161 226 2405 1
161 226 2410 1
161 226 2418 2
161 226 2421 1
161 226 2520 1
161 226 2575 1
161 226 2587 1
161 226 2649 1
161 226 2651 2
161 235 2104 1
161 235 2123 1
161 235 2133 2
161 235 2284 1
161 235 2291 1
161 235 2295 1
161 235 2361 1
161 235 2407 1
161 235 2418 1
161 235 2421 1
161 235 2425 1
161 235 2494 1
161 235 2524 1
161 235 2649 1
161 235 2654 1
161 255 2434 1
161 270 1864 1
161 270 1870 1
161 276 2432 1
161 279 1724 1
161 279 1768 4
161 279 1778 1
161 279 1787 2
161 279 1790 1
161 279 1897 2
161 279 2262 1
161 279 2333 1
161 279 2404 2
161 279 2440 2
161 279 2492 1
161 279 2574 1
161 279 2639 1
161 279 2650 1
161 337 1732 1
161 337 1901 1
161 337 1939 1
161 337 1941 2
161 337 1987 1
161 337 2031 1
161 337 2033 2
161 337 2037 1
161 337 2041 1
161 337 2047 1
161 337 2108 2
161 337 2264 1
161 337 2398 1
161 337 2406 3
161 337 2414 2
161 337 2423 2
161 337 2432 2
161 337 2435 1
161 337 2498 1
161 337 2577 2
161 337 2580 3
161 337 2584 4
161 337 2589 1
161 337 2592 1
161 337 2643 1
161 337 2650 1
161 361 2170 1
161 369 2442 1
161 369 2578 1
161 369 2584 1
161 369 2588 1
161 369 2632 1
161 369 2649 2
161 369 2661 1
161 369 2676 2
161 369 2684 1
161 369 2694 1
162 178 1942 1
162 204 2176 1
162 204 2186 2
162 204 2189 2
162 204 2262 1
162 214 2021 2
162 214 2412 1
162 214 2415 2
162 214 2711 1
162 223 1729 1
162 223 1731 3
162 223 1736 1
162 223 1739 2
162 223 1742 1
162 223 1744 2
162 223 1747 3
162 223 1760 1
162 223 1802 1
162 223 1812 6
162 223 1823 1
162 223 1827 1
162 223 1829 1
162 223 1860 1
162 223 1871 1
162 223 1886 1
162 223 1895 1
162 223 1897 1
162 223 1902 16
162 223 1919 8
162 223 1928 2
162 223 1931 2
162 223 1990 2
162 223 1993 3
162 223 1997 1
162 223 2000 6
162 223 2059 6
162 223 2069 2
162 223 2074 2
162 223 2079 1
162 223 2085 1
162 223 2088 2
162 223 2092 2
162 223 2096 1
162 223 2098 2
162 223 2101 3
162 223 2105 2
162 223 2110 2
162 223 2115 1
162 223 2117 2
162 223 2158 2
162 223 2274 8
162 223 2283 1
162 223 2285 3
162 223 2289 1
162 223 2298 1
162 223 2301 3
162 223 2306 1
162 223 2310 1
162 223 2364 1
162 223 2367 3
162 223 2371 7
162 223 2379 5
162 223 2385 1
162 223 2387 2
162 223 2390 2
162 223 2395 4
162 223 2414 1
162 223 2575 1
162 223 2590 1
162 223 2655 1
162 223 2695 1
162 224 2195 1
162 226 1752 3
162 226 1759 3
162 226 1764 1
162 226 1771 2
162 226 1774 1
162 226 1794 1
162 226 1807 1
162 226 1817 1
162 226 1820 3
162 226 1824 1
162 226 1828 1
162 226 1838 5
162 226 1846 5
162 226 1853 2
162 226 1857 4
162 226 1862 2
162 226 1866 1
162 226 1868 16
162 226 1888 8
162 226 1936 1
162 226 1987 1
162 226 2011 1
162 226 2027 1
162 226 2177 2
162 226 2180 1
162 226 2182 1
162 226 2313 7
162 226 2321 4
162 226 2326 3
162 226 2337 10
162 226 2349 2
162 226 2353 1
162 226 2355 1
162 226 2404 1
162 226 2488 2
162 226 2589 1
162 226 2680 1
162 226 2683 1
162 226 2686 1
162 226 2695 2
162 226 2709 2
162 226 2712 1
162 235 2408 1
162 235 2419 1
162 235 2423 1
162 235 2425 1
162 235 2428 1
162 235 2521 3
162 235 2670 1
162 235 2679 1
162 235 2683 1
162 235 2689 1
162 235 2712 1
162 237 2220 1
162 279 1728 1
162 279 1894 1
162 279 1938 1
162 279 2134 1
162 279 2171 3
162 279 2175 3
162 279 2179 4
162 279 2185 5
162 279 2406 1
162 279 2685 2
162 279 2693 1
162 279 2696 1
162 279 2709 1
162 337 2260 2
162 337 2419 1
162 337 2425 1
162 337 2430 1
162 337 2432 1
162 337 2574 1
162 337 2680 1
162 337 2703 1
162 337 2710 2
162 343 2176 1
162 369 2612 1
162 369 2616 1
162 369 2660 1
162 369 2670 1
162 369 2677 1
163 168 2260 1
163 169 1910 1
163 169 1913 1
163 169 2718 1
163 183 1895 4
163 183 1900 1
163 183 2656 2
163 183 2659 1
163 183 2669 2
163 183 2673 1
163 198 1974 1
163 198 2714 1
163 213 1942 1
163 222 2243 1
163 234 1912 1
163 234 1974 1
163 234 2331 1
163 239 1919 1
163 239 1940 1
163 239 1942 1
163 239 1991 1
163 239 2171 4
163 239 2176 4
163 239 2181 1
163 239 2183 5
163 239 2190 2
163 239 2195 1
163 239 2197 1
163 239 2199 1
163 239 2202 1
163 239 2204 1
163 239 2294 1
163 239 2298 8
163 239 2310 1
163 239 2441 2
163 239 2444 1
163 239 2671 1
163 239 2718 1
163 254 1947 1
163 274 1991 1
163 276 2261 1
163 278 1945 1
163 282 2274 1
163 289 1988 4
163 289 2161 1
163 289 2164 1
163 289 2299 6
163 289 2713 1
163 299 1749 1
163 299 2060 1
163 299 2298 1
163 299 2309 3
163 299 2313 2
163 299 2316 7
163 299 2324 2
163 299 2327 7
163 299 2336 2
163 299 2340 2
163 299 2343 1
163 299 2346 1
163 299 2349 1
163 299 2355 2
163 299 2391 1
163 299 2574 1
163 299 2583 1
163 299 2611 1
163 299 2613 1
163 299 2618 1
163 299 2660 1
163 299 2668 1
163 299 2675 1
163 299 2684 4
163 299 2689 7
163 299 2697 1
163 299 2699 5
163 299 2705 1
163 299 2716 3
163 301 2172 1
163 303 1897 3
163 303 2302 1
163 303 2307 1
163 303 2313 1
163 303 2632 2
163 305 1971 1
163 349 2217 1
163 361 2513 1
163 368 2273 1
164 170 1957 1
164 177 1939 1
164 177 1947 1
164 177 1951 1
164 177 1953 1
164 177 2022 1
164 177 2030 1
164 210 1730 1
164 210 1899 1
164 210 1903 3
164 241 1682 1
164 241 1686 1
164 241 1731 1
164 243 2041 2
164 258 1752 1
164 258 1755 1
164 258 1760 1
164 263 1762 1
164 263 1906 1
164 263 2005 1
164 266 1929 1
164 325 1739 3
164 325 1953 1
164 329 1901 1
164 348 1958 4
166 199 2061 1
166 199 2066 1
166 199 2069 1
166 199 2079 1
166 199 2095 1
166 199 2100 1
166 199 2110 1
166 199 2119 1
166 199 2123 1
166 199 2140 1
166 199 2151 1
166 199 2155 2
166 199 2162 1
166 199 2201 1
166 255 1943 1
166 255 1978 1
166 255 2199 4
166 255 2209 3
166 255 2213 2
166 255 2217 1
166 255 2222 7
166 255 2234 1
166 255 2241 2
166 255 2245 1
166 255 2247 2
166 255 2256 1
166 255 2259 1
166 255 2261 1
166 255 2277 2
166 255 2288 1
166 255 2293 1
166 255 2297 1
166 255 2305 2
166 255 2308 1
166 255 2312 1
166 255 2420 1
166 255 2465 2
166 255 2469 1
166 255 2487 1
166 255 2497 1
166 255 2516 1
166 255 2549 2
166 255 2552 1
166 255 2555 1
166 255 2573 1
166 255 2585 1
166 255 2591 1
166 276 1752 1
166 276 2338 1
166 276 2435 1
166 276 2437 2
166 282 2312 1
166 283 1940 1
166 283 1943 1
166 283 1954 2
166 283 2016 1
166 283 2024 1
166 283 2217 2
166 283 2220 3
166 283 2226 1
166 283 2228 5
166 283 2235 1
166 283 2247 1
166 283 2252 1
166 283 2466 1
166 283 2478 1
166 283 2483 2
166 283 2486 2
166 283 2549 2
166 283 2588 1
166 283 2604 1
166 285 2253 1
166 298 1753 1
166 298 1898 1
166 298 2026 1
166 298 2317 1
166 319 1753 1
166 319 2202 2
166 324 1899 1
166 345 2416 1
166 345 2418 1
166 346 2013 1
166 346 2031 4
166 346 2038 4
166 346 2043 3
166 346 2059 1
166 346 2119 1
166 346 2149 1
166 346 2156 1
166 346 2223 1
166 346 2237 1
166 346 2293 1
166 346 2310 2
166 346 2313 2
166 346 2362 1
166 346 2413 1
166 346 2510 3
166 346 2555 1
166 346 2563 2
166 346 2566 5
166 346 2572 1
166 346 2582 2
166 346 2585 2
166 346 2607 1
166 346 2624 1
166 346 2626 1
166 346 2631 1
166 346 2647 1
166 346 2667 1
166 346 2678 1
166 346 2699 1
166 346 2710 1
166 351 1758 1
166 351 1898 1
166 351 1903 1
166 351 2016 1
166 351 2203 1
166 351 2206 2
166 351 2209 1
166 351 2309 1
166 351 2442 1
167 230 1750 1
167 239 1833 1
167 239 1836 1
168 182 2367 1
168 222 2302 2
168 251 1962 1
168 254 2216 1
168 254 2223 1
168 254 2394 1
168 254 2444 4
168 254 2588 1
168 256 2283 1
168 256 2298 1
168 257 2405 1
168 257 2411 1
168 257 2594 2
168 282 1949 1
168 282 1952 1
168 282 2268 1
168 296 2229 3
168 296 2233 1
168 296 2243 2
168 305 1985 1
168 305 1991 1
168 305 2001 1
168 305 2207 1
168 305 2398 1
168 305 2412 1
168 305 2667 1
168 315 2361 1
168 315 2364 2
168 323 2241 1
168 323 2291 1
168 323 2306 1
168 324 2227 1
168 327 1990 1
168 327 2366 1
168 327 2398 1
168 327 2404 1
168 327 2410 1
168 327 2453 1
168 327 2527 1
168 327 2529 1
168 327 2581 2
168 327 2587 1
168 327 2589 1
168 327 2595 2
168 351 2450 1
168 364 1752 1
168 364 1754 1
168 364 1757 1
168 364 1759 2
168 364 1828 4
168 364 1833 6
168 364 1841 3
168 364 1850 1
168 364 1861 1
168 364 1863 1
168 364 1866 1
168 364 1875 1
168 364 1882 1
168 364 1884 1
168 364 1893 2
168 364 1901 1
168 364 1906 2
168 364 1918 18
168 364 1937 1
168 364 1991 1
168 364 1993 1
168 364 2008 2
168 364 2011 23
168 364 2035 11
168 364 2048 3
168 364 2052 8
168 364 2061 36
168 364 2099 2
168 364 2102 4
168 364 2117 17
168 364 2136 36
168 364 2173 28
168 364 2202 2
168 364 2318 3
168 364 2325 1
168 364 2327 12
168 364 2345 1
168 364 2349 1
168 364 2360 1
168 364 2402 1
168 364 2408 1
168 364 2597 2
168 364 2603 3
168 364 2608 2
168 364 2624 1
168 364 2626 1
168 364 2634 3
168 364 2638 25
168 364 2668 1
168 364 2680 2
168 364 2683 6
168 364 2695 2
168 364 2704 2
168 364 2708 5
169 183 2160 3
169 183 2164 1
169 198 1732 2
169 198 1914 1
169 198 2664 1
169 230 1953 1
169 230 1977 1
169 230 1979 2
169 230 2209 3
169 230 2213 1
169 230 2215 1
169 230 2232 2
169 230 2237 1
169 230 2272 1
169 230 2276 2
169 230 2280 1
169 230 2298 1
169 234 2673 1
169 239 1730 2
169 239 1904 1
169 239 2357 2
169 239 2452 1
169 274 1994 1
169 277 2169 1
169 289 1894 1
169 289 1948 2
169 289 2414 1
169 299 1900 1
169 299 2505 1
169 299 2517 1
169 299 2629 1
169 299 2650 1
169 303 1914 1
169 303 2455 1
169 311 2167 1
169 361 1763 2
169 361 1783 1
169 361 1835 1
169 361 1889 1
169 361 2711 1
170 177 1926 1
170 177 1936 1
170 177 1942 1
170 177 1944 1
170 177 1996 1
170 210 1921 2
170 210 1951 1
170 210 1956 1
170 241 1894 1
170 241 1938 1
170 241 1941 2
170 243 1947 1
170 243 1957 1
170 258 1903 2
170 263 1674 1
170 263 1678 1
170 263 1735 1
170 263 1894 1
170 263 1905 2
170 309 1763 1
170 325 1755 1
170 325 1761 2
170 325 1904 1
170 329 2037 1
170 347 1912 1
170 348 1739 4
170 348 1940 1
170 348 2006 1
170 348 2018 1
171 201 1754 1
171 201 1898 1
171 201 2049 1
171 220 2716 1
171 228 2238 1
171 236 1894 1
171 236 2459 1
171 248 1763 42
171 248 1810 68
171 248 1879 4
171 248 1884 10
171 248 2716 1
171 280 2260 1
171 284 1981 2
171 284 1985 2
171 284 1988 3
171 284 1992 1
171 284 1994 15
171 284 2010 2
171 284 2013 6
171 284 2020 1
171 284 2025 1
171 284 2224 1
171 284 2370 1
171 284 2372 27
171 284 2407 2
171 284 2435 3
171 284 2439 3
171 284 2465 1
171 284 2473 1
171 284 2477 1
171 284 2480 1
171 284 2485 2
171 284 2498 2
171 284 2542 1
171 284 2544 1
171 284 2561 1
171 284 2565 2
171 284 2574 3
171 284 2578 2
171 284 2584 1
171 284 2590 10
171 284 2602 4
171 284 2614 2
171 284 2617 9
171 284 2628 3
171 284 2642 1
171 284 2662 3
171 284 2672 1
171 284 2719 1
171 286 1902 6
171 286 1909 3
171 286 2128 1
171 286 2134 2
171 286 2137 1
171 286 2141 1
171 286 2144 1
171 286 2146 1
171 286 2148 20
171 286 2169 8
171 286 2185 1
171 286 2187 2
171 290 1927 1
171 290 1930 1
171 290 2052 1
171 300 1706 1
171 300 1727 1
171 300 1896 1
171 300 1911 1
171 300 1920 2
171 300 1927 2
171 300 2052 1
171 300 2506 1
171 308 2715 1
171 326 1908 1
171 326 1950 1
171 360 1902 2
171 360 1905 1
171 360 1907 1
171 360 1910 1
171 360 2127 1
171 360 2146 1
171 360 2153 1
171 360 2184 4
171 360 2247 1
173 178 1680 1
173 178 1707 1
173 178 1718 1
173 178 1728 1
173 178 1730 1
173 178 1733 1
173 178 1741 1
173 178 1745 2
173 178 1914 1
173 178 1920 1
173 178 1935 1
173 178 2004 1
173 178 2027 3
173 178 2040 2
173 178 2055 1
173 178 2090 1
173 178 2093 1
173 178 2095 1
173 178 2102 1
173 178 2106 1
173 178 2133 1
173 178 2136 1
173 178 2318 1
173 178 2338 1
173 178 2383 1
173 178 2390 1
173 178 2406 1
173 178 2412 2
173 178 2415 1
173 178 2419 3
173 178 2425 1
173 178 2430 1
173 178 2528 1
173 178 2532 1
173 178 2534 1
173 178 2547 1
173 178 2580 1
173 178 2582 1
173 178 2603 1
173 178 2608 1
173 178 2627 1
173 178 2633 1
173 178 2658 1
173 178 2675 4
173 178 2684 1
173 178 2695 1
173 178 2697 1
173 178 2700 1
173 178 2702 1
173 178 2706 1
173 178 2708 3
173 178 2713 3
173 204 1644 6
173 204 1655 3
173 204 1662 1
173 204 1669 1
173 204 1672 2
173 204 1680 1
173 204 1690 3
173 204 1694 3
173 204 1705 1
173 204 1709 2
173 204 1725 1
173 204 1738 1
173 204 1742 1
173 204 1752 1
173 204 1756 1
173 204 1758 3
173 204 1899 2
173 204 1906 1
173 204 1909 3
173 204 1913 1
173 204 1922 1
173 204 2132 1
173 204 2139 2
173 204 2143 1
173 204 2266 1
173 204 2272 1
173 204 2279 3
173 204 2307 1
173 204 2316 1
173 204 2325 1
173 204 2338 1
173 204 2374 1
173 204 2377 1
173 204 2381 1
173 204 2385 1
173 204 2387 1
173 204 2389 1
173 204 2392 1
173 204 2399 1
173 204 2414 2
173 204 2425 1
173 204 2427 1
173 204 2457 1
173 204 2534 1
173 204 2549 2
173 204 2556 2
173 204 2559 1
173 204 2570 4
173 204 2578 2
173 204 2583 1
173 204 2590 1
173 204 2593 2
173 204 2598 1
173 204 2600 4
173 204 2606 1
173 204 2611 1
173 204 2614 1
173 204 2617 1
173 204 2622 4
173 204 2631 1
173 204 2633 1
173 204 2637 3
173 204 2641 5
173 204 2648 3
173 204 2653 1
173 204 2659 3
173 204 2663 1
173 204 2666 1
173 204 2683 2
173 204 2697 1
173 204 2701 1
173 204 2705 1
173 204 2712 1
173 207 1657 1
173 207 2139 3
173 207 2277 1
173 207 2711 1
173 215 1661 1
173 215 1947 2
173 215 1951 1
173 215 1964 1
173 215 1968 1
173 215 1971 1
173 215 1982 1
173 215 2143 1
173 215 2148 6
173 215 2156 2
173 215 2159 9
173 215 2169 10
173 215 2180 3
173 215 2190 1
173 215 2193 4
173 215 2237 1
173 215 2240 1
173 215 2251 3
173 215 2260 4
173 215 2267 1
173 215 2454 1
173 215 2528 1
173 215 2530 1
173 215 2562 3
173 215 2627 2
173 215 2669 1
173 226 2261 1
173 231 2150 3
173 231 2157 3
173 231 2161 4
173 231 2166 4
173 231 2171 2
173 231 2180 1
173 235 2260 1
173 270 1746 1
173 270 2342 1
173 270 2586 1
173 331 1680 1
173 331 1738 1
173 331 2021 1
173 331 2038 1
173 331 2056 1
173 331 2442 1
173 331 2513 1
173 331 2523 2
173 337 2260 2
173 352 1684 1
173 352 1903 2
173 352 1923 1
173 352 1958 1
173 352 2010 1
173 352 2013 1
173 352 2035 1
173 352 2085 1
173 352 2091 1
173 352 2108 1
173 352 2317 1
173 352 2340 1
173 352 2469 1
173 352 2583 1
173 352 2588 1
173 352 2630 1
173 352 2633 1
173 352 2684 1
173 352 2695 1
173 352 2706 1
174 176 2657 1
174 250 2321 2
174 250 2556 1
174 250 2575 1
174 250 2591 1
174 267 2319 1
174 267 2679 1
174 336 2315 1
174 336 2677 2
174 336 2688 1
174 336 2691 1
174 336 2712 1
174 339 2491 1
175 195 2013 1
175 200 1736 1
175 200 1754 1
175 200 1819 1
175 200 1830 1
175 202 2298 1
175 222 1775 1
175 222 1791 1
175 222 1885 1
175 222 1972 1
175 222 1974 1
175 222 1986 1
175 222 2013 1
175 222 2407 1
175 222 2712 1
175 245 1725 1
175 245 1754 2
175 245 1816 1
175 245 1820 1
175 245 1822 2
175 245 1832 3
175 245 1852 1
175 245 1854 1
175 245 1865 1
175 245 2011 1
175 251 2455 1
175 251 2474 1
175 251 2477 1
175 251 2485 1
175 251 2490 1
175 251 2495 1
175 251 2497 1
175 251 2499 1
175 251 2513 1
175 251 2515 1
175 251 2521 1
175 251 2523 3
175 251 2527 8
175 251 2537 4
175 251 2542 2
175 251 2546 1
175 251 2548 5
175 251 2554 1
175 251 2558 7
175 251 2568 2
175 252 1708 2
175 252 1779 1
175 282 1775 2
175 282 1782 1
175 282 1886 1
175 282 2000 1
175 282 2147 1
175 282 2174 1
175 282 2179 1
175 282 2189 1
175 282 2198 1
175 282 2217 1
175 282 2224 1
175 285 2237 1
175 287 1686 1
175 287 1753 1
175 287 2223 1
175 287 2225 1
175 287 2232 1
175 287 2234 1
175 306 1718 1
175 306 1730 2
175 306 1734 1
175 306 1751 1
175 306 1755 3
175 306 1759 1
175 306 1764 1
175 306 1766 2
175 306 1774 1
175 306 1776 1
175 306 1778 3
175 306 1816 1
175 306 1823 1
175 306 1828 3
175 306 1832 1
175 306 1836 7
175 306 1850 1
175 306 1853 1
175 306 1856 1
175 306 1858 1
175 306 1863 1
175 306 1872 1
175 306 1886 1
175 306 1916 1
175 306 2578 1
175 312 2573 1
175 323 2570 1
175 342 1698 2
175 342 1704 4
175 342 1709 1
175 342 1711 2
175 342 1717 6
175 342 1725 3
175 342 1731 1
175 342 1733 1
175 342 1735 2
175 342 1749 3
175 342 1756 1
175 342 1758 2
175 342 1761 2
175 342 1764 1
175 342 1788 1
175 342 1792 1
175 342 1794 1
175 342 1796 2
175 342 1802 2
175 342 1805 3
175 342 1810 1
175 342 1813 3
175 342 1819 1
175 342 1825 1
175 342 1836 1
175 342 1851 5
175 342 1859 1
175 342 1861 2
175 342 1870 1
175 342 1872 2
175 342 1884 1
175 342 1903 1
175 342 1909 2
175 342 1912 2
175 342 1916 1
175 342 1929 1
175 342 1934 1
175 342 1936 1
175 342 1948 2
175 342 1951 1
175 342 1975 1
175 342 1981 1
175 342 1992 3
175 342 1996 3
175 342 2012 2
175 342 2111 1
175 342 2115 2
175 342 2121 1
175 342 2123 1
175 342 2126 2
175 342 2130 1
175 342 2135 2
175 342 2220 2
175 342 2224 2
175 342 2227 3
175 342 2231 3
175 342 2236 3
175 342 2240 1
175 342 2242 2
175 342 2249 1
175 342 2309 1
175 342 2715 1
176 250 2473 1
176 250 2570 1
176 250 2639 1
176 267 2426 1
176 336 2591 1
176 336 2638 1
176 339 2431 1
176 339 2555 1
176 339 2577 1
176 339 2700 1
177 210 1738 6
177 210 1894 1
177 210 1897 1
177 210 2034 1
177 210 2041 1
177 224 1764 1
177 224 1819 1
177 224 1871 1
177 243 1753 1
177 243 1950 1
177 258 1893 1
177 258 1942 1
177 263 2002 1
177 263 2025 1
177 263 2034 1
177 325 2005 1
177 329 1771 1
177 329 1896 2
177 348 1764 1
177 348 1769 1
177 348 1772 9
177 348 1782 4
177 348 1787 2
177 348 1792 1
177 348 1807 2
177 348 1904 1
177 348 1937 1
177 348 2018 1
177 348 2023 1
177 348 2042 1
178 204 1736 3
178 204 1751 1
178 204 2114 1
178 204 2130 1
178 204 2466 1
178 204 2541 1
178 204 2543 1
178 204 2575 1
178 204 2625 1
178 204 2643 1
178 204 2659 1
178 204 2703 1
178 207 1894 1
178 207 2268 1
178 207 2433 1
178 207 2457 2
178 207 2562 1
178 207 2669 1
178 214 2164 1
178 215 1674 1
178 215 2009 4
178 215 2077 1
178 215 2080 7
178 215 2088 2
178 215 2337 1
178 215 2436 1
178 215 2554 1
178 215 2577 1
178 215 2589 2
178 215 2635 1
178 215 2637 1
178 215 2651 1
178 215 2653 1
178 215 2684 1
178 215 2717 1
178 235 1961 1
178 235 1967 1
178 235 1969 2
178 235 1979 1
178 235 2188 1
178 235 2199 1
178 235 2215 1
178 235 2231 1
178 270 1644 1
178 270 1673 1
178 270 1699 1
178 270 1701 1
178 270 1752 1
178 270 1754 2
178 270 1757 1
178 270 1761 1
178 270 1763 1
178 270 1765 4
178 270 1770 2
178 270 1775 10
178 270 1787 1
178 270 1792 4
178 270 1798 4
178 270 1803 8
178 270 1814 2
178 270 1817 1
178 270 1824 1
178 270 1827 5
178 270 1840 1
178 270 1848 1
178 270 1851 1
178 270 1898 1
178 270 1909 1
178 270 1985 1
178 270 2135 1
178 270 2266 1
178 270 2455 1
178 270 2595 1
178 279 2262 1
178 326 2152 2
178 331 2056 1
178 331 2245 1
178 331 2262 1
178 331 2704 1
178 337 1875 1
178 337 1877 1
178 337 2261 1
178 349 1895 1
178 352 1655 1
178 352 1673 1
178 352 1712 3
178 352 1722 1
178 352 1961 2
178 352 1966 6
178 352 1973 3
178 352 1977 1
178 352 1979 1
178 352 1982 2
178 352 2005 1
178 352 2007 6
178 352 2028 1
178 352 2054 1
178 352 2065 1
178 352 2108 1
178 352 2115 1
178 352 2137 1
178 352 2177 3
178 352 2182 2
178 352 2187 1
178 352 2191 1
178 352 2196 3
178 352 2200 2
178 352 2204 1
178 352 2209 2
178 352 2214 2
178 352 2217 1
178 352 2221 2
178 352 2224 1
178 352 2226 1
178 352 2229 1
178 352 2231 2
178 352 2234 1
178 352 2236 1
178 352 2240 6
178 352 2250 3
178 352 2256 3
178 352 2320 1
178 352 2322 2
178 352 2329 2
178 352 2332 1
178 352 2349 1
178 352 2431 1
178 352 2439 1
178 352 2441 1
178 352 2457 1
178 352 2536 2
178 352 2612 2
178 352 2631 1
178 352 2706 1
179 232 1894 1
179 236 1902 1
179 260 2317 1
179 260 2322 1
179 260 2342 2
179 260 2371 1
179 260 2550 1
179 260 2581 1
179 313 1923 1
179 320 2144 1
180 188 1911 1
180 188 2225 1
180 194 2111 1
180 194 2434 1
180 194 2438 1
180 194 2596 1
180 216 1648 1
180 216 1654 1
180 216 1657 2
180 216 1663 2
180 216 1732 2
180 216 1945 2
180 216 1954 5
180 216 2038 1
180 216 2042 1
180 216 2057 1
180 216 2061 1
180 216 2064 1
180 216 2119 1
180 216 2356 1
180 216 2375 3
180 216 2420 1
180 216 2430 1
180 216 2432 2
180 216 2438 1
180 216 2537 1
180 216 2563 2
180 216 2582 1
180 216 2590 2
180 216 2603 1
180 216 2621 2
180 216 2631 1
180 216 2633 1
180 216 2636 1
180 216 2650 3
180 216 2657 1
180 224 1761 1
180 231 2119 2
180 231 2603 1
180 231 2619 1
180 231 2622 1
180 246 2113 1
180 246 2119 1
180 246 2122 1
180 246 2144 2
180 246 2154 1
180 246 2170 2
180 246 2204 1
180 246 2209 1
180 246 2214 1
180 246 2218 1
180 246 2225 2
180 271 2217 2
180 271 2338 1
180 271 2435 1
180 273 1653 3
180 273 2241 1
180 273 2327 1
180 273 2359 1
180 273 2394 1
180 273 2398 1
180 273 2403 1
180 273 2408 1
180 273 2414 1
180 273 2421 1
180 273 2424 1
180 273 2429 1
180 273 2472 2
180 273 2476 1
180 273 2486 1
180 273 2546 1
180 273 2556 1
180 273 2558 1
180 273 2562 1
180 273 2566 1
180 273 2569 1
180 273 2576 1
180 273 2578 2
180 273 2584 1
180 273 2589 3
180 273 2599 1
180 273 2656 1
180 301 2495 1
180 309 1691 1
180 309 1694 1
180 309 1728 1
180 309 2112 1
180 309 2239 1
180 309 2312 1
180 309 2488 1
180 309 2513 1
180 309 2519 9
180 309 2529 7
180 309 2599 1
180 309 2621 1
180 309 2655 1
180 309 2693 1
180 330 2008 1
180 330 2116 1
180 330 2229 1
180 330 2336 1
180 330 2338 2
180 330 2600 1
180 330 2602 1
180 333 2214 1
180 341 2111 3
180 341 2438 1
180 341 2583 1
180 341 2603 1
180 347 1911 1
180 349 2170 1
182 185 2298 2
182 197 2306 1
182 198 2277 2
182 222 2233 1
182 254 2666 1
182 257 2308 1
182 257 2310 1
182 257 2312 4
182 257 2319 2
182 257 2691 10
182 257 2702 4
182 268 2217 1
182 268 2221 1
182 305 1895 9
182 305 1988 1
182 315 1985 1
182 315 1987 1
182 315 2215 1
182 315 2310 1
182 315 2312 1
182 315 2314 1
182 315 2371 1
182 327 1816 1
182 327 1818 8
182 327 1827 1
182 327 1896 4
182 327 1901 1
182 327 2180 1
182 327 2182 1
182 327 2185 2
182 327 2368 1
182 327 2434 1
182 364 1919 1
182 364 1922 4
182 364 1941 2
182 364 1988 1
182 364 2373 2
183 189 2303 1
183 197 1939 1
183 198 2414 2
183 198 2442 1
183 232 2171 2
183 234 1940 1
183 234 1986 1
183 234 1988 2
183 234 2177 1
183 234 2190 1
183 234 2209 1
183 234 2214 2
183 234 2221 1
183 234 2227 1
183 234 2232 2
183 234 2236 1
183 234 2241 1
183 234 2248 1
183 234 2256 1
183 234 2260 1
183 234 2262 2
183 234 2273 1
183 234 2285 1
183 234 2307 1
183 234 2419 5
183 234 2426 2
183 234 2432 2
183 234 2435 2
183 234 2705 1
183 239 1730 1
183 239 1904 1
183 239 1912 1
183 239 1914 1
183 239 1916 1
183 239 1919 2
183 239 1924 3
183 239 1931 1
183 239 1935 2
183 239 1938 1
183 239 2307 2
183 239 2671 1
183 239 2675 1
183 244 2197 2
183 244 2299 2
183 274 1740 1
183 274 1926 2
183 274 1929 1
183 274 1934 1
183 274 1936 1
183 274 1938 1
183 274 1941 1
183 274 1989 1
183 274 2160 1
183 274 2621 1
183 274 2680 1
183 274 2682 4
183 274 2687 2
183 274 2692 1
183 274 2694 1
183 274 2696 6
183 274 2703 2
183 274 2707 1
183 274 2709 1
183 274 2716 3
183 299 1751 1
183 299 2160 1
183 299 2297 1
183 299 2495 1
183 299 2651 1
183 299 2672 1
183 303 1747 1
183 303 1896 1
183 303 1910 1
183 303 1948 1
183 303 1956 1
183 303 2469 1
183 303 2471 6
183 303 2478 3
183 303 2694 1
183 311 2189 2
183 333 2166 1
183 369 2172 1
184 220 1836 1
184 220 1874 1
184 220 1888 1
184 317 2072 2
184 317 2235 2
184 317 2242 1
184 317 2345 1
184 317 2391 1
184 317 2404 2
184 317 2420 1
184 317 2459 9
184 317 2562 1
184 335 1947 1
184 335 2047 1
184 335 2184 2
184 335 2193 1
184 335 2351 2
184 335 2437 1
184 359 2015 1
185 189 2017 1
185 189 2021 1
185 189 2125 1
185 189 2154 1
185 189 2583 1
185 197 1894 1
185 202 1765 2
185 202 1894 1
185 202 1898 2
185 202 1979 1
185 202 2152 2
185 202 2282 1
185 202 2309 1
185 202 2333 2
185 202 2599 1
185 227 2154 1
185 227 2179 1
185 256 2137 1
185 256 2151 2
185 256 2155 1
185 259 2580 1
185 268 1894 1
185 268 2176 1
185 282 1957 1
185 282 2277 1
185 285 2239 1
185 307 1750 1
185 307 2139 1
185 307 2142 1
185 307 2144 1
185 307 2282 1
185 307 2322 1
185 307 2329 1
185 307 2575 1
185 312 1742 1
185 312 1996 1
185 312 2156 1
185 323 1988 1
185 323 2218 1
185 323 2718 1
185 327 1949 1
185 327 1967 1
185 340 1984 1
185 340 2280 1
185 340 2305 2
185 340 2327 1
185 350 1766 1
185 350 2132 1
185 350 2153 1
185 350 2202 1
186 191 1901 1
186 191 2130 1
186 191 2132 1
186 191 2221 1
186 191 2226 1
186 191 2239 1
186 191 2267 1
186 191 2293 1
186 191 2347 1
186 191 2693 1
186 191 2706 1
186 246 2134 1
186 247 1925 1
186 247 1933 1
186 266 1678 1
186 266 2287 1
186 266 2348 1
186 266 2554 1
186 266 2559 1
186 266 2575 1
186 266 2584 2
186 266 2587 1
186 266 2656 1
186 266 2661 1
186 266 2671 1
186 266 2686 2
186 266 2689 4
186 266 2698 1
186 266 2700 1
186 266 2702 2
186 271 1906 2
186 271 1914 4
186 273 1910 1
186 273 1960 2
186 273 1976 1
186 273 1978 1
186 273 1980 1
186 273 2127 1
186 273 2132 3
186 273 2493 1
186 277 1938 1
186 277 1942 1
186 277 1947 2
186 277 2142 1
186 277 2147 5
186 277 2154 2
186 277 2246 2
186 277 2283 1
186 277 2289 1
186 277 2302 1
186 277 2307 2
186 277 2329 1
186 277 2346 1
186 277 2348 4
186 277 2353 3
186 277 2359 11
186 277 2371 5
186 277 2377 2
186 277 2574 1
186 277 2613 1
186 277 2711 1
186 288 2266 1
186 288 2305 1
186 288 2307 1
186 288 2313 1
186 288 2324 1
186 288 2358 1
186 288 2593 1
186 288 2711 1
186 293 1899 1
186 302 2125 1
186 302 2132 1
186 302 2243 1
186 302 2338 1
186 302 2362 1
186 302 2476 1
186 302 2538 1
186 302 2665 1
186 316 2107 1
186 316 2124 1
186 316 2126 2
186 316 2136 2
186 316 2248 1
186 316 2351 1
186 316 2497 1
186 316 2513 2
186 316 2518 2
186 322 1894 1
186 322 2310 1
186 322 2344 1
186 322 2348 1
186 322 2497 6
186 322 2504 3
186 322 2509 1
186 322 2512 2
186 322 2516 7
186 322 2524 1
186 322 2528 1
186 322 2530 1
186 322 2535 1
186 322 2537 2
186 328 1901 1
186 328 2121 1
186 328 2129 1
186 328 2239 1
186 328 2257 2
186 328 2269 4
186 328 2275 1
186 328 2277 5
186 328 2283 2
186 328 2286 1
186 328 2290 3
186 328 2295 1
186 328 2306 2
186 328 2309 1
186 328 2327 1
186 328 2345 7
186 328 2354 2
186 328 2480 2
186 328 2486 1
186 328 2492 1
186 328 2700 3
186 328 2705 1
186 328 2714 1
186 330 2178 1
186 330 2216 1
186 330 2226 1
186 334 1894 1
186 334 2113 2
186 334 2144 1
186 334 2246 1
186 334 2248 2
186 334 2282 1
186 334 2300 1
186 334 2328 2
186 334 2333 1
186 334 2475 1
186 334 2573 2
186 334 2651 1
186 347 1925 1
186 347 1930 1
186 347 2171 1
186 357 1899 1
186 357 1915 1
186 357 2556 1
186 357 2561 1
186 357 2576 1
186 357 2597 1
186 357 2669 1
186 357 2676 1
186 357 2707 4
187 251 1896 1
187 251 2223 1
187 252 2043 1
187 272 1755 1
187 282 1988 1
187 287 2043 1
187 287 2045 3
187 287 2056 1
187 287 2059 1
187 287 2065 4
187 287 2072 6
187 287 2079 7
187 287 2087 21
187 287 2109 1
187 295 1760 1
187 295 1933 1
187 295 1937 1
187 295 2601 2
187 295 2704 1
187 296 1664 1
187 307 2316 1
187 310 1759 1
187 310 2186 1
187 310 2217 1
187 332 1943 1
187 340 2575 1
187 344 1798 1
187 344 1801 1
187 344 1819 1
187 344 1821 1
187 344 1831 1
187 344 2231 1
187 362 1940 1
187 362 2394 1
187 362 2716 1
188 193 1946 1
188 193 2030 1
188 193 2116 2
188 193 2235 1
188 193 2334 1
188 193 2482 1
188 193 2715 1
188 216 2125 1
188 229 1661 1
188 229 2474 1
188 229 2709 10
188 231 2125 1
188 246 2225 1
188 247 1652 2
188 271 2122 1
188 271 2126 2
188 271 2152 1
188 271 2157 2
188 288 2657 1
188 293 1636 1
188 293 1668 1
188 293 1690 4
188 293 1697 10
188 293 1709 3
188 293 1947 1
188 293 2450 1
188 293 2465 1
188 293 2622 1
188 293 2715 1
188 301 1621 1
188 301 1840 1
188 301 2482 1
188 301 2634 1
188 301 2643 1
188 301 2645 1
188 301 2647 2
188 301 2715 1
188 309 1925 2
188 309 1929 2
188 309 1935 1
188 328 1947 1
188 333 1661 1
188 333 1898 1
188 333 1946 1
188 333 1968 1
188 333 1989 1
188 333 1991 1
188 333 2419 1
188 333 2430 1
188 333 2454 2
188 333 2655 4
188 338 1932 2
188 347 1717 1
188 347 1747 1
188 347 1911 1
188 347 1940 1
188 347 2006 1
188 347 2343 1
188 347 2537 1
189 197 1763 1
189 202 2161 1
189 202 2209 1
189 202 2575 1
189 227 2150 1
189 227 2328 1
189 234 2301 1
189 234 2303 1
189 239 2301 1
189 251 2224 1
189 260 2212 1
189 268 2152 1
189 289 2301 1
189 295 2481 1
189 299 2301 1
189 303 2301 1
189 307 2127 1
189 307 2155 1
189 307 2714 1
189 307 2718 1
189 312 1765 1
189 312 1895 1
189 312 2195 1
189 312 2332 1
189 312 2564 2
189 312 2568 1
189 323 1907 3
189 323 1913 1
189 323 1915 19
189 323 1935 2
189 323 1996 5
189 323 2002 8
189 323 2011 2
189 323 2014 3
189 323 2135 6
189 323 2143 2
189 324 2133 1
189 324 2143 1
189 324 2147 1
189 324 2149 1
189 324 2156 1
189 324 2159 1
189 324 2165 1
189 324 2170 2
189 324 2173 1
189 324 2177 1
189 324 2186 1
189 324 2192 1
189 324 2195 1
189 324 2198 1
189 324 2200 1
189 324 2204 1
189 324 2221 1
189 327 2214 2
189 340 2143 1
189 346 2283 1
189 350 2147 2
189 350 2150 1
189 350 2154 1
189 350 2156 1
189 350 2175 1
189 350 2199 1
189 350 2202 1
189 350 2214 2
189 350 2217 2
189 359 1796 1
189 359 1804 1
189 359 1808 16
189 359 1826 10
189 359 1837 1
189 359 1849 1
189 359 1851 5
189 359 1861 2
189 359 1865 1
189 359 1867 1
189 359 1881 1
189 359 1891 2
189 361 2257 1
189 362 2242 1
189 362 2245 1
189 362 2249 3
189 362 2255 2
189 362 2258 1
190 198 2289 1
190 202 2254 1
190 205 2469 1
190 230 1894 1
190 232 2492 1
190 232 2495 1
190 238 2451 1
190 260 1894 2
190 260 2030 3
190 260 2041 1
190 260 2046 1
190 260 2318 1
190 260 2329 2
190 260 2334 1
190 260 2351 1
190 260 2671 1
190 272 2450 2
190 272 2454 1
190 272 2478 1
190 272 2486 1
190 280 2485 1
190 290 2449 1
190 290 2453 1
190 290 2459 1
190 290 2463 1
190 290 2469 1
190 313 1675 1
190 313 2550 1
190 318 2495 1
190 320 2494 1
190 350 2266 1
190 365 1894 1
190 365 2114 1
190 365 2126 1
190 365 2129 4
190 365 2134 15
190 365 2150 6
190 365 2158 6
190 365 2165 8
190 365 2177 1
190 365 2179 1
190 365 2182 1
190 365 2184 1
190 365 2186 1
190 365 2188 1
190 365 2190 4
190 365 2195 5
190 365 2201 2
190 365 2206 1
190 365 2210 1
190 365 2213 1
190 365 2215 2
190 365 2218 1
190 365 2220 1
190 365 2227 2
190 365 2230 2
190 365 2235 2
190 365 2239 1
190 365 2241 1
190 365 2246 1
190 365 2269 1
190 365 2273 1
190 365 2277 1
190 365 2293 3
190 365 2455 1
190 365 2592 1
191 193 2183 1
191 194 1914 1
191 204 2157 1
191 205 2136 1
191 221 2148 1
191 246 2210 1
191 261 2137 1
191 266 2349 1
191 266 2353 1
191 266 2539 1
191 273 2183 1
191 277 1870 1
191 277 2027 3
191 277 2051 2
191 277 2121 2
191 277 2125 3
191 277 2129 1
191 277 2131 5
191 277 2240 1
191 277 2243 1
191 277 2331 1
191 277 2335 1
191 277 2342 1
191 277 2496 7
191 277 2508 3
191 277 2693 1
191 277 2714 1
191 288 2475 1
191 288 2697 1
191 290 2148 1
191 302 1714 1
191 302 1733 1
191 302 1735 1
191 302 1894 2
191 302 1954 1
191 302 1957 2
191 302 1960 16
191 302 1977 1
191 302 1981 5
191 302 1999 1
191 302 2047 1
191 302 2055 2
191 302 2061 1
191 302 2063 1
191 302 2068 3
191 302 2074 3
191 302 2084 1
191 302 2088 1
191 302 2092 2
191 302 2120 2
191 302 2256 1
191 302 2261 2
191 302 2266 2
191 302 2274 1
191 302 2276 1
191 302 2279 1
191 302 2285 2
191 302 2288 3
191 302 2297 1
191 302 2304 1
191 302 2308 1
191 302 2311 2
191 302 2317 2
191 302 2333 1
191 302 2348 1
191 302 2394 1
191 302 2399 1
191 302 2426 1
191 302 2449 1
191 302 2453 1
191 302 2469 1
191 302 2491 1
191 302 2496 1
191 302 2499 1
191 302 2501 1
191 302 2512 2
191 302 2523 1
191 302 2534 1
191 302 2536 1
191 302 2542 1
191 302 2545 1
191 302 2570 2
191 302 2654 1
191 302 2680 4
191 302 2704 1
191 302 2713 1
191 302 2715 1
191 315 1834 1
191 315 1836 1
191 316 1691 1
191 316 1700 1
191 316 1703 2
191 316 1706 1
191 316 1709 1
191 316 1712 2
191 316 1717 1
191 316 1719 3
191 316 1726 1
191 316 1730 1
191 316 1733 2
191 316 1742 2
191 316 1867 1
191 316 1872 1
191 316 1941 1
191 316 1944 1
191 316 1946 1
191 316 1948 5
191 316 1955 1
191 316 2050 4
191 316 2062 1
191 316 2075 1
191 316 2082 1
191 316 2089 1
191 316 2095 1
191 316 2099 1
191 316 2128 1
191 316 2244 1
191 316 2257 1
191 316 2266 1
191 316 2286 2
191 316 2289 1
191 316 2364 1
191 316 2369 1
191 316 2387 1
191 316 2410 1
191 316 2451 1
191 316 2453 1
191 316 2456 1
191 316 2496 2
191 316 2501 1
191 316 2503 3
191 316 2508 2
191 316 2528 2
191 316 2536 1
191 316 2549 1
191 316 2553 2
191 316 2556 2
191 316 2564 1
191 316 2567 1
191 316 2597 7
191 316 2624 1
191 316 2638 2
191 316 2659 1
191 316 2666 1
191 316 2671 1
191 316 2674 1
191 316 2687 1
191 316 2702 1
191 316 2708 1
191 322 1745 1
191 322 1937 1
191 322 1940 1
191 322 1942 1
191 322 1991 1
191 322 2004 1
191 322 2091 1
191 322 2235 1
191 322 2286 1
191 322 2292 1
191 322 2347 3
191 322 2351 3
191 322 2380 1
191 322 2472 1
191 322 2485 1
191 322 2548 1
191 322 2583 1
191 322 2586 1
191 322 2656 2
191 322 2699 1
191 328 1709 1
191 328 1900 1
191 328 1947 1
191 328 1997 3
191 328 2091 3
191 328 2239 1
191 328 2247 1
191 328 2256 1
191 328 2260 2
191 328 2272 1
191 328 2274 1
191 328 2336 2
191 328 2349 1
191 328 2352 1
191 328 2359 1
191 328 2368 4
191 328 2476 1
191 328 2495 1
191 328 2656 2
191 328 2696 1
191 330 2199 1
191 330 2226 1
191 330 2439 1
191 330 2441 1
191 333 2218 1
191 334 1744 1
191 334 1916 1
191 334 2089 1
191 334 2096 1
191 334 2260 1
191 334 2322 2
191 334 2349 6
191 334 2359 1
191 334 2483 1
191 334 2541 1
191 334 2545 2
191 334 2553 1
191 334 2559 1
191 334 2564 1
191 334 2572 1
191 334 2650 1
191 334 2661 1
191 334 2674 1
191 334 2680 1
191 334 2686 1
191 334 2694 1
191 334 2702 1
191 334 2704 1
191 334 2710 1
191 338 1913 2
191 338 1916 2
191 338 1919 1
191 338 1922 3
191 338 2185 1
191 341 2174 1
191 341 2185 2
191 341 2189 1
191 341 2192 1
191 341 2200 1
191 341 2226 1
191 357 1968 1
191 357 1978 2
191 357 2090 2
191 357 2094 2
191 357 2137 1
191 357 2247 1
191 357 2261 1
191 357 2347 1
191 357 2349 1
191 357 2352 1
191 357 2580 1
191 367 2136 1
192 205 2512 1
192 205 2693 1
192 208 1907 1
192 211 2110 1
192 221 2032 2
192 228 1896 3
192 228 2467 1
192 228 2473 1
192 232 2097 1
192 238 2498 1
192 272 1896 1
192 292 1751 1
192 292 2513 1
192 294 1621 1
192 294 1637 1
192 294 1645 1
192 294 1654 1
192 294 1691 1
192 294 1696 2
192 294 1718 1
192 294 1720 7
192 294 1913 1
192 294 1924 1
192 294 1934 3
192 294 1945 2
192 294 1948 2
192 294 1951 1
192 294 1958 1
192 294 1995 1
192 294 1997 2
192 294 2001 1
192 294 2005 4
192 294 2010 1
192 294 2012 5
192 294 2024 4
192 294 2254 2
192 294 2260 1
192 294 2266 1
192 294 2276 1
192 294 2282 1
192 294 2294 2
192 294 2301 2
192 294 2304 2
192 294 2307 1
192 294 2309 1
192 294 2311 2
192 294 2329 1
192 294 2332 2
192 294 2335 1
192 294 2352 5
192 294 2358 2
192 294 2362 2
192 294 2367 1
192 294 2387 1
192 294 2389 2
192 294 2415 1
192 294 2417 16
192 294 2435 1
192 294 2714 2
192 308 2145 7
192 308 2154 3
192 308 2161 2
192 308 2164 6
192 308 2171 4
192 308 2176 8
192 308 2187 1
192 308 2217 1
192 318 1975 1
192 318 2121 1
192 320 2708 1
192 349 2170 1
192 355 2441 1
192 360 2494 1
192 367 1896 1
192 367 2511 1
192 367 2695 1
193 229 1983 4
193 229 1988 2
193 229 1992 1
193 229 1994 1
193 229 1999 2
193 229 2002 1
193 229 2006 1
193 229 2012 1
193 229 2014 2
193 229 2021 1
193 229 2029 1
193 229 2247 1
193 229 2415 1
193 229 2430 1
193 229 2435 1
193 229 2437 1
193 229 2441 1
193 229 2446 2
193 229 2450 1
193 229 2453 1
193 229 2455 1
193 229 2464 1
193 229 2554 1
193 229 2560 2
193 229 2564 1
193 229 2572 1
193 229 2574 3
193 229 2579 2
193 229 2583 1
193 229 2585 1
193 229 2590 1
193 229 2592 1
193 229 2594 1
193 229 2596 2
193 229 2600 1
193 229 2602 1
193 229 2607 1
193 229 2610 1
193 229 2630 1
193 229 2632 1
193 229 2636 2
193 229 2639 1
193 229 2704 1
193 229 2713 1
193 247 1655 1
193 247 2115 1
193 247 2337 1
193 247 2346 1
193 249 2204 1
193 271 2226 1
193 273 1926 1
193 273 1929 1
193 273 2140 7
193 273 2149 11
193 273 2161 3
193 273 2169 4
193 273 2186 1
193 273 2208 1
193 273 2223 1
193 293 1660 1
193 293 1665 1
193 293 1956 1
193 293 2496 1
193 293 2710 1
193 301 1947 1
193 333 1672 1
193 333 1942 1
193 333 2253 2
193 333 2337 3
193 333 2481 1
193 338 1618 5
193 338 1634 1
193 338 1639 1
193 338 1641 1
193 338 1643 2
193 338 1646 1
193 338 1956 1
193 338 1963 2
193 338 2002 1
193 338 2030 1
193 338 2237 1
193 338 2267 2
193 338 2271 2
193 338 2275 3
193 338 2279 2
193 338 2283 1
193 338 2286 3
193 338 2291 1
193 338 2295 2
193 338 2300 4
193 338 2306 3
193 338 2314 3
193 338 2337 1
193 338 2339 3
193 338 2343 1
193 338 2397 1
193 338 2403 1
193 338 2437 1
193 338 2441 2
193 338 2447 2
193 338 2469 1
193 338 2536 1
193 338 2542 1
193 338 2592 1
193 338 2639 1
193 338 2648 3
193 338 2668 1
193 338 2707 1
193 338 2710 2
193 347 1661 1
193 347 2336 1
193 347 2467 1
193 347 2473 2
194 216 1898 1
194 216 1944 1
194 216 1946 8
194 216 1955 9
194 216 2018 2
194 216 2053 3
194 216 2241 1
194 216 2343 1
194 216 2346 1
194 216 2351 3
194 216 2357 6
194 216 2367 1
194 216 2369 2
194 216 2373 2
194 216 2377 4
194 216 2383 3
194 216 2388 1
194 216 2390 1
194 216 2442 3
194 216 2446 2
194 216 2449 4
194 216 2454 2
194 216 2458 1
194 216 2467 1
194 216 2470 2
194 216 2552 1
194 216 2555 1
194 216 2561 1
194 216 2567 1
194 216 2646 1
194 216 2652 1
194 231 2123 1
194 231 2126 1
194 231 2128 1
194 231 2132 2
194 231 2136 1
194 231 2239 1
194 231 2434 1
194 231 2601 1
194 246 2036 1
194 246 2188 1
194 246 2229 1
194 246 2303 2
194 246 2435 1
194 271 1940 1
194 271 2282 1
194 271 2287 1
194 271 2293 1
194 271 2303 1
194 271 2312 6
194 271 2322 3
194 271 2326 9
194 271 2431 1
194 271 2435 1
194 271 2625 1
194 273 1709 23
194 273 1736 1
194 273 1901 1
194 273 2324 1
194 273 2327 1
194 273 2337 1
194 273 2467 1
194 273 2558 1
194 273 2561 2
194 273 2574 2
194 273 2582 2
194 273 2585 2
194 273 2653 1
194 293 2182 1
194 309 2039 1
194 309 2043 2
194 309 2054 1
194 309 2112 1
194 309 2140 9
194 309 2150 2
194 309 2153 2
194 309 2351 1
194 309 2355 2
194 309 2361 1
194 309 2365 1
194 309 2368 1
194 309 2372 2
194 309 2398 1
194 309 2402 1
194 309 2406 1
194 309 2411 1
194 309 2415 1
194 309 2422 1
194 309 2430 1
194 309 2461 1
194 309 2463 2
194 309 2487 1
194 309 2492 1
194 309 2546 1
194 309 2552 1
194 309 2554 1
194 309 2591 1
194 309 2600 1
194 309 2635 1
194 309 2648 1
194 309 2659 1
194 330 1881 1
194 330 1940 1
194 330 2059 1
194 330 2127 1
194 330 2129 6
194 330 2337 1
194 330 2593 1
194 330 2599 1
194 333 2535 1
194 334 1915 1
194 334 2530 4
194 334 2535 2
194 341 1978 2
194 341 1993 2
194 341 1996 5
194 341 2007 1
194 341 2010 6
194 341 2038 2
194 341 2041 2
194 341 2101 9
194 341 2138 1
194 341 2146 2
194 341 2152 3
194 341 2156 1
194 341 2158 2
194 341 2161 3
194 341 2166 2
194 341 2169 3
194 341 2194 1
194 341 2431 1
194 341 2436 1
194 341 2616 3
194 341 2655 1
194 341 2659 1
194 341 2663 19
194 341 2685 2
194 341 2690 1
194 341 2692 12
194 341 2710 6
195 222 2013 1
195 222 2113 1
195 222 2116 1
195 222 2121 1
195 222 2222 2
195 228 2243 1
195 239 2247 1
195 239 2249 1
195 245 2011 1
195 245 2221 1
195 245 2225 1
195 245 2261 2
195 245 2324 2
195 245 2582 1
195 245 2709 1
195 251 2110 1
195 251 2269 1
195 251 2576 1
195 252 1677 1
195 252 1932 1
195 252 2711 1
195 253 2029 1
195 256 1994 1
195 282 1994 1
195 282 2047 1
195 282 2086 1
195 282 2093 1
195 282 2711 1
195 287 1932 1
195 306 2134 2
195 306 2219 1
195 306 2221 1
195 306 2223 1
195 306 2225 1
195 306 2274 1
195 306 2325 1
195 306 2335 2
195 307 2321 1
195 310 2324 1
195 323 2236 1
195 342 2047 1
196 206 1950 2
196 206 2635 2
196 224 1999 3
196 224 2460 1
196 224 2462 2
196 224 2465 1
196 224 2478 1
196 224 2507 1
196 225 1761 1
196 225 1864 1
196 225 1896 1
196 225 1946 1
196 225 1988 1
196 225 2687 1
196 237 1712 1
196 237 2371 3
196 237 2488 1
196 237 2515 1
196 237 2621 1
196 249 2162 3
196 297 1659 3
196 297 1664 1
196 297 1670 3
196 297 1676 1
196 297 1708 3
196 297 1714 2
196 297 1717 1
196 297 1724 1
196 297 1726 1
196 297 1899 1
196 297 2004 1
196 297 2049 1
196 297 2061 2
196 297 2069 1
196 297 2071 1
196 297 2074 1
196 297 2084 1
196 297 2107 1
196 297 2119 1
196 297 2140 1
196 297 2142 1
196 297 2153 1
196 297 2158 1
196 297 2227 1
196 297 2260 1
196 297 2262 2
196 297 2268 1
196 297 2289 1
196 297 2294 1
196 297 2296 1
196 297 2298 2
196 297 2301 2
196 297 2304 3
196 297 2324 1
196 297 2326 1
196 297 2339 1
196 297 2361 3
196 297 2373 1
196 297 2377 12
196 297 2398 1
196 297 2401 2
196 297 2406 2
196 297 2426 1
196 297 2428 1
196 297 2528 1
196 297 2593 2
196 297 2600 3
196 297 2623 1
196 297 2625 1
196 297 2634 1
196 297 2637 1
196 297 2651 1
196 297 2693 1
196 318 2165 1
196 343 1660 2
196 343 1671 1
196 343 1703 3
196 343 1717 1
196 343 1721 1
196 343 1724 3
196 343 1733 1
196 343 1749 1
196 343 1899 1
196 343 1907 1
196 343 1930 2
196 343 1933 1
196 343 1935 2
196 343 1938 5
196 343 2004 1
196 343 2045 3
196 343 2049 16
196 343 2071 5
196 343 2084 1
196 343 2088 1
196 343 2090 1
196 343 2098 1
196 343 2100 1
196 343 2103 1
196 343 2106 2
196 343 2109 6
196 343 2116 3
196 343 2123 1
196 343 2127 1
196 343 2136 1
196 343 2138 1
196 343 2142 1
196 343 2145 1
196 343 2295 1
196 343 2314 3
196 343 2319 7
196 343 2327 12
196 343 2340 1
196 343 2348 1
196 343 2351 5
196 343 2357 5
196 343 2366 4
196 343 2374 1
196 343 2376 1
196 343 2383 4
196 343 2389 1
196 343 2408 3
196 343 2415 1
196 343 2420 3
196 343 2426 2
196 343 2430 4
196 343 2480 1
196 343 2493 1
196 343 2503 1
196 343 2529 1
196 343 2531 1
196 343 2566 1
196 343 2569 9
196 343 2584 3
196 343 2588 1
196 343 2595 1
196 343 2597 1
196 343 2601 2
196 343 2613 1
196 343 2616 2
196 343 2620 1
196 343 2624 7
196 343 2638 1
196 343 2658 1
196 343 2697 1
196 349 1946 1
196 349 2153 1
196 349 2370 1
196 349 2594 1
196 349 2708 2
196 365 2163 1
197 202 1894 1
197 202 2174 1
197 202 2199 1
197 202 2204 1
197 202 2206 3
197 202 2212 1
197 202 2327 1
197 202 2333 1
197 227 1894 1
197 254 1994 2
197 254 1998 1
197 254 2032 1
197 254 2047 1
197 254 2124 1
197 254 2297 2
197 256 2033 1
197 256 2128 1
197 256 2131 1
197 256 2154 1
197 256 2200 1
197 257 2307 1
197 259 2272 1
197 268 1894 1
197 268 1897 1
197 282 2492 1
197 304 2490 1
197 304 2566 1
197 305 2308 1
197 307 1755 1
197 307 2155 1
197 312 2132 1
197 312 2135 1
197 315 1954 1
197 315 1957 1
197 315 1960 1
197 315 1962 1
197 315 1970 2
197 315 1976 1
197 323 1762 1
197 324 1753 1
197 324 2134 1
197 324 2141 1
197 324 2214 1
197 324 2216 1
197 324 2277 1
197 340 1762 1
197 344 2411 1
197 344 2413 1
197 350 2152 1
197 350 2155 1
197 350 2181 1
197 350 2198 1
197 350 2200 2
197 362 2226 1
197 362 2228 1
198 234 1733 1
198 234 1918 1
198 234 1980 2
198 239 1754 3
198 239 1758 4
198 239 1766 27
198 239 1794 7
198 239 1802 3
198 239 1807 1
198 239 1810 2
198 239 1813 1
198 239 1815 4
198 239 1824 5
198 239 1831 7
198 239 1843 15
198 239 1859 9
198 239 1870 6
198 239 1877 1
198 239 1881 3
198 239 1885 2
198 239 1888 1
198 239 1890 2
198 239 1893 1
198 239 1895 5
198 239 1901 4
198 239 1906 1
198 239 1908 4
198 239 2715 1
198 244 2209 1
198 255 2255 1
198 274 1756 1
198 274 1758 2
198 274 1763 2
198 274 1780 4
198 274 1785 4
198 274 1793 1
198 274 1800 3
198 274 1807 1
198 274 1809 2
198 274 1812 1
198 274 1816 2
198 274 1819 4
198 274 1828 2
198 274 1889 1
198 274 1894 5
198 274 2434 1
198 274 2436 5
198 289 1951 2
198 299 2212 3
198 303 1751 1
198 303 2001 2
198 303 2008 1
198 303 2445 2
198 303 2452 3
198 303 2458 2
198 303 2463 6
198 303 2472 1
198 303 2474 1
198 303 2495 1
198 303 2498 1
198 303 2501 1
198 303 2508 1
198 303 2514 1
198 303 2516 10
198 303 2527 1
198 303 2533 1
198 303 2535 69
198 303 2605 1
198 303 2607 1
198 303 2613 4
198 303 2620 1
198 303 2625 1
198 303 2652 1
198 303 2654 1
198 303 2656 1
198 303 2678 1
198 303 2690 1
198 303 2692 1
198 303 2696 2
198 303 2704 1
198 303 2706 1
198 304 2266 1
198 305 2216 1
198 344 2266 1
198 361 1904 1
198 361 2160 1
198 361 2163 1
198 361 2166 2
198 361 2171 1
198 361 2617 1
199 231 2341 1
199 255 2201 1
199 276 2345 1
199 276 2349 1
199 276 2432 1
199 276 2436 1
199 283 2434 1
199 298 2202 1
199 298 2233 1
199 298 2240 1
199 298 2450 1
199 309 2341 1
199 314 1799 2
199 317 2325 1
199 319 2434 1
199 335 1894 1
199 335 2296 2
199 335 2316 1
199 335 2318 1
199 346 2435 1
199 350 2240 1
199 351 2345 1
199 351 2356 1
199 359 2323 1
200 222 1708 1
200 222 1713 1
200 222 1715 1
200 222 1722 2
200 222 1873 1
200 222 1932 1
200 245 1747 1
200 245 1781 1
200 245 1809 1
200 251 1984 1
200 252 1737 1
200 252 1747 1
200 252 1754 1
200 252 1871 1
200 253 1699 1
200 253 1703 5
200 253 1709 3
200 253 1713 3
200 253 1717 1
200 253 1734 1
200 253 1818 1
200 253 1820 2
200 253 1824 2
200 253 1834 1
200 253 1909 1
200 253 2228 1
200 257 1986 1
200 282 1734 1
200 282 1756 1
200 282 1777 1
200 282 1790 1
200 282 1851 1
200 282 1869 1
200 282 1985 1
200 282 2230 1
200 282 2711 1
200 282 2715 1
200 287 1740 1
200 287 1747 1
200 287 1757 1
200 287 1759 2
200 287 1769 1
200 287 1771 1
200 287 1780 2
200 287 1788 1
200 287 1863 2
200 287 2579 1
200 306 1738 1
200 306 1795 1
200 306 1821 1
200 306 1879 1
200 306 2580 1
200 310 1946 1
200 310 1953 1
200 310 1961 4
200 310 1966 1
200 310 1970 5
200 310 1980 1
200 310 2289 1
200 310 2293 1
200 325 1896 1
200 342 1738 1
200 342 1790 1
200 342 1794 1
200 342 1821 1
200 342 1823 1
200 342 1827 2
200 342 1833 1
200 342 1838 1
200 342 1842 2
201 205 2187 1
201 209 2024 1
201 211 2137 2
201 211 2141 8
201 211 2172 1
201 211 2181 1
201 211 2212 1
201 211 2215 1
201 211 2233 1
201 211 2284 1
201 211 2487 1
201 221 2217 1
201 221 2223 1
201 221 2245 3
201 228 1897 1
201 232 1899 1
201 232 2136 1
201 232 2147 1
201 236 1737 1
201 236 1756 1
201 238 2154 1
201 238 2163 3
201 238 2168 1
201 238 2441 1
201 248 2054 2
201 248 2075 19
201 248 2095 1
201 248 2099 1
201 248 2105 2
201 248 2108 11
201 248 2706 1
201 270 2144 3
201 270 2153 2
201 280 1704 1
201 280 2023 1
201 284 2204 1
201 286 2474 2
201 286 2485 1
201 290 1736 1
201 290 1761 1
201 290 1930 3
201 290 2434 2
201 299 2170 1
201 300 1708 2
201 300 1753 1
201 300 1755 1
201 300 1757 1
201 300 1759 2
201 300 1901 1
201 300 1911 1
201 300 1920 2
201 300 1926 2
201 300 1940 1
201 300 2022 3
201 300 2029 1
201 300 2040 1
201 300 2123 3
201 300 2138 1
201 300 2158 1
201 300 2176 1
201 300 2506 2
201 300 2701 1
201 308 2706 2
201 314 1756 1
201 314 1818 1
201 314 1820 1
201 314 1849 2
201 314 1871 1
201 314 2123 1
201 314 2253 1
201 314 2504 2
201 320 2186 1
201 320 2188 1
201 320 2223 1
201 320 2240 1
201 326 1664 1
201 326 1759 1
201 326 2248 1
201 335 1878 2
201 335 1881 2
201 335 1885 2
201 335 1888 6
201 355 2211 1
201 355 2237 1
201 355 2455 1
201 360 2475 1
201 360 2477 2
201 360 2485 2
202 227 2336 1
202 234 1962 1
202 256 2580 1
202 259 2144 1
202 259 2207 1
202 259 2209 3
202 259 2214 1
202 268 1894 1
202 268 1906 1
202 268 1990 1
202 268 2085 1
202 268 2188 1
202 275 1904 1
202 276 2289 3
202 285 1895 1
202 307 1936 1
202 307 1938 2
202 307 1959 1
202 307 2015 2
202 307 2157 1
202 307 2159 1
202 307 2226 1
202 307 2241 1
202 307 2286 1
202 307 2291 1
202 307 2301 1
202 307 2304 1
202 307 2575 2
202 312 2192 1
202 312 2364 1
202 312 2366 2
202 312 2371 1
202 312 2373 4
202 323 1945 1
202 323 2148 1
202 323 2475 1
202 324 1902 1
202 324 2141 1
202 324 2213 1
202 340 2301 1
202 350 1763 1
202 350 1898 1
202 350 1908 2
202 350 2133 1
202 350 2170 1
202 350 2176 2
202 350 2191 1
202 350 2201 2
202 351 2308 1
203 213 2166 1
203 230 1746 1
203 230 2381 1
203 230 2383 1
203 230 2385 1
203 230 2431 1
203 230 2455 1
203 230 2536 2
203 230 2706 1
203 244 2369 1
203 244 2697 1
203 274 1942 1
203 311 2535 1
203 311 2543 3
203 311 2557 1
203 311 2575 1
203 311 2719 1
203 332 1944 1
203 332 1948 2
203 332 1962 1
203 332 1964 1
203 332 1967 1
203 332 1969 1
203 332 1972 3
203 332 1976 1
203 332 1981 1
203 332 1983 1
203 332 2217 1
203 332 2222 1
204 207 1737 1
204 207 1955 1
204 207 1959 2
204 207 1962 1
204 207 1998 1
204 207 2081 1
204 207 2088 2
204 207 2142 1
204 207 2149 1
204 207 2157 2
204 207 2160 1
204 207 2162 1
204 207 2167 1
204 207 2174 1
204 207 2210 1
204 207 2247 1
204 207 2254 1
204 207 2256 1
204 207 2389 1
204 207 2451 1
204 207 2456 1
204 207 2562 3
204 207 2655 1
204 214 2262 1
204 215 1689 1
204 215 1745 1
204 215 1995 1
204 215 2267 1
204 215 2428 1
204 215 2615 1
204 223 2177 2
204 223 2180 1
204 223 2185 4
204 223 2190 2
204 223 2247 1
204 223 2249 1
204 223 2255 1
204 248 2153 1
204 270 1717 1
204 270 1722 1
204 270 1746 1
204 270 1927 1
204 270 2099 1
204 270 2117 2
204 270 2133 1
204 270 2214 1
204 270 2468 1
204 270 2531 1
204 270 2534 1
204 270 2618 1
204 270 2691 1
204 270 2719 1
204 297 2167 1
204 331 1694 1
204 331 1957 1
204 331 1993 1
204 331 2077 1
204 331 2102 2
204 331 2106 3
204 331 2209 1
204 331 2300 1
204 331 2442 1
204 331 2537 1
204 337 1960 1
204 337 1965 1
204 337 1971 1
204 337 2205 1
204 338 1895 1
204 349 2260 1
204 352 1647 1
204 352 1654 1
204 352 1657 1
204 352 1750 1
204 352 1911 1
204 352 1950 1
204 352 2004 2
204 352 2013 1
204 352 2078 1
204 352 2116 1
204 352 2119 1
204 352 2129 1
204 352 2317 1
204 352 2322 1
204 352 2391 1
204 352 2427 1
204 352 2533 1
204 352 2575 2
204 352 2595 1
204 352 2633 1
204 352 2650 1
204 352 2653 1
204 352 2670 1
204 352 2682 1
204 352 2692 1
204 352 2706 1
204 360 2146 1
205 208 2508 1
205 208 2691 1
205 211 2198 1
205 221 2121 1
205 228 2096 1
205 228 2120 1
205 228 2514 1
205 228 2690 1
205 232 2380 1
205 232 2678 1
205 238 1895 1
205 238 2118 1
205 238 2692 1
205 239 2222 1
205 261 1766 1
205 261 1784 3
205 261 1848 1
205 261 1851 1
205 261 1855 1
205 261 1861 1
205 261 1870 2
205 261 1880 13
205 261 2093 1
205 261 2138 1
205 261 2203 1
205 261 2441 1
205 272 2487 1
205 272 2678 1
205 280 2486 1
205 284 2225 1
205 286 2224 1
205 286 2680 1
205 290 2476 1
205 292 2096 1
205 292 2138 1
205 294 1755 1
205 294 2101 1
205 300 1911 1
205 308 2141 1
205 311 2232 1
205 318 1751 1
205 318 2198 1
205 318 2213 1
205 318 2218 1
205 320 1804 1
205 320 2181 1
205 320 2187 1
205 320 2212 1
205 320 2230 2
205 320 2242 1
205 320 2249 1
205 320 2512 1
205 320 2692 1
205 320 2694 2
205 355 2120 1
205 355 2198 1
205 355 2253 1
205 355 2516 1
205 355 2688 2
205 355 2712 3
205 360 2094 1
205 360 2210 1
205 360 2225 1
205 360 2394 1
205 360 2416 3
205 360 2677 1
205 367 1677 1
205 367 1894 1
205 367 1906 1
205 367 2139 1
205 367 2178 2
205 367 2219 1
205 367 2366 2
206 224 2152 1
206 224 2269 1
206 224 2283 1
206 224 2297 2
206 224 2565 1
206 225 1944 2
206 225 1964 1
206 225 1973 1
206 225 2155 1
206 225 2159 1
206 225 2173 4
206 225 2178 1
206 225 2188 2
206 225 2192 3
206 225 2198 1
206 225 2204 1
206 225 2206 2
206 225 2209 3
206 225 2713 3
206 225 2718 1
206 229 2176 1
206 237 1752 2
206 237 1757 1
206 237 1895 1
206 237 1999 1
206 237 2301 3
206 237 2391 1
206 237 2519 3
206 237 2531 1
206 237 2563 2
206 237 2706 1
206 237 2714 1
206 249 1736 1
206 249 1942 2
206 249 2004 1
206 249 2157 1
206 270 1761 1
206 297 1751 1
206 297 1756 1
206 297 1760 1
206 297 1895 1
206 297 2289 1
206 297 2688 1
206 297 2690 1
206 297 2718 1
206 343 1753 1
206 343 2293 1
206 343 2564 1
206 343 2707 1
206 348 1875 1
206 349 1988 1
206 349 2002 1
206 349 2157 1
206 349 2166 3
206 349 2172 1
206 349 2302 1
206 349 2447 1
206 349 2506 1
206 349 2509 1
206 349 2513 1
206 349 2698 1
206 349 2703 2
206 353 2166 5
206 353 2172 12
206 353 2186 1
206 353 2188 9
206 353 2198 1
206 353 2200 2
206 353 2204 4
206 353 2210 4
206 353 2215 8
206 353 2224 4
206 353 2301 1
206 353 2303 1
206 353 2513 1
206 353 2664 1
206 353 2708 2
207 215 1940 1
207 215 2510 2
207 215 2662 1
207 223 1962 1
207 223 1968 1
207 223 2251 1
207 223 2259 1
207 226 2231 1
207 226 2236 1
207 237 2170 1
207 237 2186 2
207 237 2197 1
207 237 2217 1
207 237 2222 1
207 237 2232 1
207 270 2672 1
207 279 2231 2
207 288 2177 1
207 297 2166 1
207 297 2188 1
207 297 2193 3
207 331 1961 1
207 331 1993 1
207 331 2210 1
207 331 2443 1
207 331 2531 1
207 331 2538 1
207 331 2717 1
207 337 1878 1
207 337 1881 3
207 337 1963 3
207 337 1967 1
207 337 1969 1
207 337 1973 2
207 337 2215 1
207 337 2218 1
207 337 2233 2
207 343 2240 1
207 352 1649 1
207 352 1652 2
207 352 1723 1
207 352 1929 1
207 352 1953 1
207 352 1955 1
207 352 1986 1
207 352 1989 1
207 352 2001 2
207 352 2022 1
207 352 2035 1
207 352 2039 1
207 352 2056 1
207 352 2066 1
207 352 2071 2
207 352 2138 1
207 352 2275 1
207 352 2634 1
207 352 2647 1
207 369 1894 1
207 369 1971 1
208 211 2489 1
208 221 1754 2
208 221 1757 3
208 221 1761 1
208 221 1785 3
208 221 1794 1
208 221 1798 1
208 221 1802 4
208 221 1819 1
208 221 1825 2
208 221 1828 2
208 221 1837 1
208 221 1839 4
208 221 1847 1
208 221 1852 13
208 221 1872 2
208 221 1876 1
208 221 1879 1
208 221 1883 1
208 221 1886 1
208 221 1888 2
208 221 1894 5
208 221 2035 2
208 221 2100 3
208 221 2118 2
208 221 2137 3
208 221 2141 2
208 221 2144 2
208 221 2151 1
208 221 2177 1
208 221 2182 2
208 221 2188 2
208 221 2196 2
208 221 2205 2
208 221 2208 1
208 221 2217 1
208 221 2219 2
208 221 2224 1
208 221 2230 1
208 221 2240 1
208 221 2247 1
208 221 2251 6
208 221 2444 1
208 221 2448 1
208 221 2451 1
208 221 2466 1
208 221 2471 1
208 221 2473 1
208 221 2477 2
208 221 2480 2
208 221 2486 1
208 221 2489 1
208 221 2510 1
208 221 2512 2
208 221 2577 1
208 221 2690 1
208 221 2692 1
208 221 2696 1
208 228 2094 1
208 232 1634 2
208 232 1637 2
208 232 1676 3
208 232 1902 1
208 232 2032 1
208 232 2255 2
208 232 2262 1
208 232 2687 1
208 232 2710 1
208 232 2716 1
208 238 2513 1
208 284 2207 1
208 284 2234 1
208 292 2513 1
208 294 2117 1
208 300 2248 1
208 308 2136 1
208 314 2140 1
208 318 2119 1
208 320 2510 1
208 320 2708 1
208 355 2251 1
208 355 2393 1
208 355 2713 1
209 220 1896 1
209 220 2124 1
209 236 1756 1
209 236 1758 2
209 236 1894 1
209 278 2224 1
209 280 2140 1
209 280 2144 1
209 280 2712 1
209 290 2139 1
209 290 2141 1
209 290 2144 1
209 290 2146 1
209 290 2149 1
209 290 2151 2
209 290 2154 1
209 290 2158 1
209 290 2161 1
209 290 2163 1
209 290 2167 1
209 294 2139 1
209 294 2221 1
209 300 1917 1
209 300 2024 1
209 314 2126 2
209 314 2137 2
209 314 2142 1
209 314 2144 1
209 314 2146 1
209 314 2148 1
209 318 2236 1
209 320 2223 1
209 352 2164 1
210 231 1927 1
210 231 1932 1
210 241 1685 1
210 241 1732 1
210 241 1755 1
210 258 1754 1
210 258 1756 1
210 258 1917 1
210 263 1918 1
210 263 2034 1
210 325 1953 1
210 329 1894 4
210 348 1668 1
210 348 1954 1
211 228 2516 1
211 232 1759 1
211 232 2687 1
211 261 2229 1
211 270 2150 1
211 270 2152 4
211 270 2158 1
211 270 2169 1
211 286 1676 1
211 286 2496 1
211 292 1621 1
211 292 1656 2
211 292 1659 6
211 292 1666 10
211 292 1679 36
211 292 1716 3
211 292 1721 2
211 292 1724 3
211 292 1728 1
211 292 1730 3
211 292 1736 4
211 292 1744 5
211 314 2274 1
211 314 2276 1
211 318 2102 1
211 318 2239 1
211 320 2208 1
211 320 2240 1
211 353 2163 1
211 355 1757 1
211 355 2247 1
211 355 2250 1
211 355 2454 1
211 355 2458 2
211 355 2462 1
211 355 2468 1
211 355 2652 1
211 367 1915 1
211 367 1956 1
211 367 1963 2
211 367 2242 1
211 367 2389 1
213 230 2296 1
213 230 2301 1
213 230 2304 1
213 230 2659 1
213 244 2010 1
213 244 2507 1
213 311 1720 1
213 311 2591 1
213 361 2185 1
213 361 2294 1
214 215 1894 1
214 215 1897 1
214 223 2029 2
214 223 2078 1
214 223 2129 3
214 223 2133 5
214 223 2139 1
214 223 2143 5
214 223 2260 1
214 223 2262 1
214 223 2406 1
214 223 2408 2
214 223 2583 1
214 225 2163 1
214 226 2028 1
214 226 2105 1
214 226 2274 2
214 226 2277 2
214 226 2280 1
214 226 2421 1
214 226 2440 1
214 226 2442 1
214 226 2590 1
214 226 2631 1
214 226 2675 1
214 226 2706 1
214 226 2708 1
214 226 2711 2
214 235 1749 1
214 235 1763 1
214 235 2005 1
214 235 2020 1
214 235 2048 1
214 235 2152 1
214 235 2154 1
214 235 2340 1
214 235 2353 4
214 235 2403 1
214 235 2408 1
214 235 2413 1
214 235 2439 1
214 235 2631 1
214 235 2704 1
214 235 2711 1
214 266 2174 1
214 276 2432 1
214 279 1744 1
214 279 1989 1
214 279 2015 1
214 279 2262 1
214 279 2298 1
214 279 2503 1
214 279 2582 2
214 279 2590 2
214 279 2654 1
214 279 2656 2
214 279 2673 1
214 279 2695 1
214 279 2710 3
214 297 2174 1
214 337 2155 4
214 337 2163 1
214 337 2410 1
214 337 2419 1
214 337 2422 1
214 337 2426 1
214 337 2428 2
214 337 2431 3
214 337 2435 1
214 337 2438 1
214 337 2523 2
214 337 2684 1
214 337 2709 1
214 341 1756 1
214 343 1985 1
214 369 1757 1
214 369 1987 1
214 369 2048 1
214 369 2158 1
214 369 2265 1
214 369 2525 1
214 369 2592 1
214 369 2675 1
214 369 2707 1
215 231 2147 1
215 231 2150 5
215 231 2156 3
215 231 2161 1
215 231 2163 4
215 231 2173 1
215 231 2179 1
215 270 1896 1
215 270 1901 1
215 270 2648 1
215 270 2703 1
215 270 2706 1
215 277 2144 1
215 297 1870 1
215 322 2158 1
215 331 1753 1
215 331 1758 1
215 331 1895 1
215 331 2236 2
215 331 2458 1
215 352 1655 1
215 352 1680 1
215 352 1686 1
215 352 2064 1
215 352 2138 1
215 352 2428 4
215 352 2437 1
215 352 2648 2
216 231 1660 1
216 231 1972 1
216 231 1974 2
216 231 1979 2
216 231 2016 1
216 231 2116 1
216 231 2119 1
216 231 2121 1
216 231 2304 1
216 231 2309 1
216 231 2315 1
216 231 2338 2
216 231 2341 1
216 231 2437 1
216 231 2612 1
216 231 2622 1
216 231 2697 1
216 241 1763 1
216 246 1896 1
216 246 2121 1
216 271 1653 1
216 271 2114 2
216 271 2117 1
216 271 2175 1
216 271 2226 1
216 271 2241 1
216 271 2307 1
216 271 2319 1
216 271 2337 2
216 271 2609 1
216 271 2621 1
216 273 1667 1
216 273 2436 1
216 273 2488 1
216 273 2547 1
216 273 2622 1
216 273 2656 1
216 293 2535 1
216 302 2130 1
216 309 1656 1
216 309 1666 1
216 309 2020 1
216 309 2029 1
216 309 2053 2
216 309 2057 3
216 309 2063 1
216 309 2069 1
216 309 2114 2
216 309 2125 3
216 309 2130 3
216 309 2239 2
216 309 2309 1
216 309 2311 1
216 309 2326 1
216 309 2350 1
216 309 2354 1
216 309 2378 1
216 309 2395 1
216 309 2398 1
216 309 2402 2
216 309 2406 1
216 309 2409 1
216 309 2413 1
216 309 2418 1
216 309 2458 2
216 309 2461 1
216 309 2463 3
216 309 2468 1
216 309 2473 1
216 309 2545 1
216 309 2547 1
216 309 2549 1
216 309 2554 1
216 309 2577 1
216 309 2581 1
216 309 2597 1
216 309 2622 1
216 309 2651 1
216 309 2653 2
216 314 2136 1
216 322 2156 1
216 330 1907 1
216 330 1911 1
216 330 1916 1
216 330 1920 1
216 330 1928 2
216 330 1935 4
216 330 2619 1
216 334 1906 1
216 341 1697 1
216 341 2315 1
216 360 2147 1
216 369 1756 1
217 221 2242 1
217 228 2231 1
217 239 2270 1
217 244 1895 1
217 278 1870 1
217 278 1872 3
217 278 1876 3
217 278 1894 2
217 278 2060 1
217 278 2157 1
217 278 2682 2
217 295 1894 1
217 299 2180 1
217 311 2250 1
217 332 2531 1
217 332 2712 1
217 354 1939 1
217 354 2352 2
217 354 2356 1
217 354 2451 1
217 354 2495 1
217 354 2526 2
217 354 2529 1
217 354 2560 1
217 354 2563 1
217 366 1941 1
217 366 1947 2
217 366 1950 2
217 366 1954 1
217 366 1956 1
217 366 1958 1
217 366 1962 2
217 366 1973 1
217 366 1979 1
217 366 1981 1
217 366 1984 1
217 366 1987 2
217 366 1990 2
217 366 2529 2
217 366 2534 2
217 366 2559 2
217 366 2619 2
217 366 2622 1
217 366 2680 1
217 366 2709 1
217 368 2173 1
217 368 2246 1
217 368 2295 1
217 368 2426 1
217 368 2619 1
217 368 2622 2
217 368 2684 1
217 368 2714 1
220 248 1646 1
220 248 2138 1
220 248 2203 1
220 248 2211 2
220 248 2339 1
220 248 2411 1
220 248 2717 1
220 272 2231 1
220 280 1752 1
220 284 2716 1
220 290 1712 1
220 290 1714 1
220 290 1716 2
220 290 1740 1
220 290 1743 2
220 308 2714 1
220 314 1756 1
220 314 2023 1
220 314 2705 1
221 228 2690 1
221 232 1903 1
221 232 2094 1
221 232 2256 1
221 272 1651 1
221 272 1653 10
221 272 1664 2
221 272 1667 7
221 272 1676 2
221 272 1679 2
221 272 1683 2
221 272 1687 4
221 272 1692 2
221 272 1696 1
221 272 1705 3
221 272 1715 4
221 272 1720 31
221 272 1898 1
221 272 1903 1
221 272 1905 1
221 272 1907 5
221 272 1913 3
221 272 1917 19
221 272 1939 1
221 272 1984 3
221 272 2264 2
221 272 2267 33
221 272 2301 10
221 272 2319 1
221 272 2336 1
221 272 2340 1
221 272 2355 1
221 272 2359 36
221 272 2396 20
221 272 2417 4
221 272 2423 1
221 272 2426 8
221 272 2438 2
221 272 2502 1
221 272 2703 1
221 272 2705 3
221 272 2715 2
221 272 2718 1
221 286 2101 1
221 286 2475 1
221 294 1614 1
221 294 1633 1
221 294 1935 3
221 294 2032 1
221 294 2335 1
221 294 2438 1
221 294 2706 1
221 294 2708 1
221 318 2443 1
221 355 2249 1
221 367 2094 1
222 245 1796 2
222 245 1802 1
222 245 1806 2
222 245 1809 2
222 245 1873 1
222 245 2111 1
222 245 2221 2
222 245 2224 1
222 245 2245 3
222 252 1704 1
222 252 1794 1
222 252 1803 3
222 252 1869 1
222 252 1886 1
222 252 2331 1
222 253 1705 1
222 253 1710 1
222 253 1719 1
222 253 1734 1
222 253 1736 1
222 253 1753 1
222 253 1755 1
222 253 1836 1
222 253 1852 1
222 253 1995 1
222 253 2144 1
222 253 2146 1
222 282 1717 1
222 282 1759 1
222 282 1763 1
222 282 1795 1
222 282 1805 1
222 282 1812 1
222 282 1817 1
222 282 1841 1
222 282 1886 1
222 282 1920 1
222 282 2393 1
222 282 2581 1
222 282 2717 1
222 287 1718 1
222 287 1842 1
222 287 2393 1
222 306 1727 1
222 306 1787 1
222 306 1795 4
222 306 1803 1
222 306 1805 2
222 306 1809 3
222 306 1829 1
222 306 2152 1
222 306 2219 2
222 306 2222 2
222 306 2228 1
222 306 2244 1
222 306 2246 1
222 307 2573 1
222 310 2282 1
222 312 2322 1
222 312 2324 1
222 312 2326 1
222 312 2575 1
222 342 1791 1
222 342 1879 2
223 224 2164 1
223 224 2201 1
223 224 2527 1
223 225 2167 1
223 226 1760 1
223 226 1792 1
223 226 1883 1
223 226 2041 1
223 226 2155 1
223 226 2264 1
223 226 2412 2
223 226 2418 1
223 226 2494 1
223 226 2672 1
223 226 2696 1
223 235 1898 1
223 235 2013 2
223 235 2016 1
223 235 2125 1
223 235 2407 5
223 235 2415 3
223 235 2579 1
223 235 2583 1
223 235 2659 1
223 237 2171 4
223 237 2176 1
223 270 1857 1
223 279 1744 1
223 279 1898 1
223 279 1900 1
223 279 1908 3
223 279 1914 3
223 279 2075 1
223 279 2091 2
223 279 2158 1
223 279 2262 1
223 279 2275 4
223 279 2414 1
223 279 2416 3
223 279 2420 1
223 279 2428 1
223 279 2432 1
223 279 2531 1
223 279 2584 1
223 279 2591 1
223 279 2623 1
223 279 2626 2
223 279 2629 1
223 297 2168 2
223 337 1724 1
223 337 1750 1
223 337 1939 5
223 337 1962 1
223 337 1969 1
223 337 1981 1
223 337 1984 2
223 337 1988 2
223 337 2039 1
223 337 2155 1
223 337 2265 1
223 337 2408 1
223 337 2414 1
223 337 2416 1
223 337 2499 1
223 337 2502 2
223 337 2580 1
223 337 2586 1
223 337 2590 2
223 337 2656 1
223 337 2676 1
223 337 2706 2
223 337 2713 1
223 341 1756 1
223 343 2248 1
223 349 2163 1
223 352 1954 3
223 369 1714 2
223 369 1752 1
223 369 1850 1
223 369 1862 1
223 369 1895 1
223 369 1940 1
223 369 1958 1
223 369 2422 1
223 369 2438 1
223 369 2441 1
223 369 2443 1
223 369 2447 1
223 369 2531 1
223 369 2574 1
223 369 2587 1
223 369 2610 2
223 369 2626 2
223 369 2640 1
223 369 2660 1
223 369 2674 1
223 369 2708 1
223 369 2711 1
224 225 1675 1
224 225 1679 1
224 225 1720 1
224 225 1724 1
224 225 1755 1
224 225 1758 2
224 225 1762 1
224 225 1916 2
224 225 1996 1
224 225 2027 4
224 225 2033 2
224 225 2040 3
224 225 2060 1
224 225 2067 1
224 225 2075 3
224 225 2079 1
224 225 2083 1
224 225 2087 1
224 225 2092 1
224 225 2094 1
224 225 2098 1
224 225 2105 2
224 225 2109 2
224 225 2120 1
224 225 2124 1
224 225 2131 2
224 225 2135 1
224 225 2137 1
224 225 2140 1
224 225 2146 2
224 225 2152 1
224 225 2164 1
224 225 2637 1
224 229 2170 1
224 230 2217 1
224 236 2162 1
224 237 1803 1
224 237 2265 1
224 237 2481 2
224 237 2549 1
224 237 2683 1
224 237 2711 1
224 237 2717 1
224 239 2168 1
224 249 1931 1
224 249 2001 1
224 260 2207 1
224 260 2209 3
224 260 2215 1
224 279 2164 1
224 279 2264 1
224 297 2371 1
224 297 2716 1
224 301 2206 1
224 301 2209 1
224 309 1761 1
224 331 1895 1
224 337 2263 1
224 343 2172 1
224 343 2492 1
224 343 2500 1
224 343 2525 1
224 348 1764 1
224 348 1871 1
224 348 1887 1
224 348 1890 1
224 349 1753 1
224 349 2291 1
224 349 2577 1
224 349 2617 1
224 353 2010 1
224 353 2516 1
224 353 2525 2
224 353 2555 1
224 353 2630 3
224 353 2634 2
224 353 2637 1
224 353 2641 2
224 353 2644 1
224 353 2648 2
224 353 2661 1
224 353 2669 2
224 353 2676 1
224 353 2681 2
224 369 2163 1
225 249 1661 2
225 249 1991 1
225 249 2235 1
225 279 2164 2
225 297 2156 1
225 297 2692 1
225 297 2719 1
225 309 1761 1
225 314 2169 1
225 343 1707 1
225 343 2156 1
225 343 2708 1
225 349 1704 1
225 349 1751 1
225 349 1897 1
225 349 1943 4
225 349 1951 1
225 349 1955 1
225 349 1957 1
225 349 1959 2
225 349 1963 1
225 349 1985 3
225 349 2003 1
225 349 2157 1
225 349 2161 1
225 349 2183 2
225 349 2197 1
225 349 2235 1
225 349 2240 1
225 349 2245 1
225 349 2691 1
225 349 2697 1
225 349 2701 1
225 349 2703 5
225 349 2709 2
225 353 1943 1
225 353 1994 1
225 353 2173 4
225 353 2180 2
225 353 2209 2
225 353 2639 1
225 353 2680 1
225 353 2698 1
226 235 1696 3
226 235 1704 3
226 235 2072 1
226 235 2081 1
226 235 2114 1
226 235 2118 1
226 235 2350 1
226 235 2389 2
226 235 2403 1
226 235 2412 1
226 235 2422 2
226 235 2521 1
226 235 2621 2
226 235 2632 1
226 235 2705 1
226 235 2709 2
226 235 2712 1
226 270 1896 1
226 270 1966 1
226 270 2223 2
226 270 2227 1
226 279 1674 3
226 279 1678 2
226 279 1683 1
226 279 1687 1
226 279 1690 1
226 279 1694 2
226 279 1707 1
226 279 1709 1
226 279 1719 1
226 279 1728 1
226 279 1751 1
226 279 1756 1
226 279 1940 2
226 279 1943 1
226 279 1982 1
226 279 1986 1
226 279 1988 1
226 279 2145 1
226 279 2151 1
226 279 2153 1
226 279 2161 1
226 279 2167 1
226 279 2169 1
226 279 2173 2
226 279 2178 1
226 279 2182 1
226 279 2184 1
226 279 2187 1
226 279 2191 8
226 279 2200 5
226 279 2206 2
226 279 2210 1
226 279 2216 5
226 279 2223 1
226 279 2230 5
226 279 2236 1
226 279 2238 2
226 279 2261 1
226 279 2265 2
226 279 2411 2
226 279 2425 1
226 279 2525 1
226 279 2529 1
226 279 2574 1
226 279 2656 1
226 279 2660 1
226 279 2664 2
226 279 2671 1
226 279 2676 2
226 279 2683 1
226 279 2686 1
226 279 2690 4
226 279 2698 1
226 279 2706 2
226 299 1826 1
226 337 1728 1
226 337 2040 1
226 337 2235 1
226 337 2260 1
226 337 2406 1
226 337 2412 1
226 337 2423 1
226 337 2438 4
226 337 2446 1
226 337 2477 3
226 337 2491 1
226 337 2509 3
226 337 2592 1
226 337 2690 1
226 337 2705 1
226 337 2708 3
226 337 2714 1
226 364 2217 1
226 369 1673 1
226 369 2040 2
226 369 2416 1
226 369 2421 1
226 369 2667 1
226 369 2703 1
227 256 1898 2
227 268 1763 1
227 268 1765 1
227 312 1713 1
227 323 2178 1
227 323 2191 1
227 323 2213 1
227 323 2353 1
227 323 2424 1
227 342 2576 1
227 350 2019 1
228 232 1912 1
228 232 2140 1
228 232 2142 1
228 232 2145 3
228 232 2512 1
228 236 2194 1
228 236 2203 1
228 236 2206 1
228 238 2028 1
228 238 2119 1
228 238 2510 1
228 238 2718 1
228 272 1895 1
228 272 2716 1
228 290 2224 1
228 292 1895 1
228 292 2513 1
228 294 2099 1
228 294 2512 2
228 318 2444 1
228 318 2525 5
228 318 2534 1
228 318 2544 1
228 318 2548 2
228 318 2551 1
228 318 2556 3
228 318 2560 2
228 318 2568 1
228 318 2572 2
228 318 2578 1
228 318 2596 1
228 318 2601 1
228 318 2603 3
228 318 2637 2
228 318 2640 1
228 318 2648 1
228 318 2657 1
228 318 2671 2
228 318 2691 1
228 318 2696 1
228 320 1895 2
228 320 2511 1
228 326 2143 1
228 326 2148 1
228 355 2251 1
228 355 2715 1
228 360 2082 1
228 360 2512 1
229 230 2209 1
229 247 1616 1
229 247 1633 1
229 247 1953 1
229 247 1964 1
229 247 2009 1
229 247 2027 1
229 247 2241 1
229 247 2543 1
229 247 2621 1
229 247 2637 1
229 247 2642 1
229 266 2146 1
229 266 2151 1
229 289 2660 2
229 289 2668 1
229 293 1633 1
229 293 2042 1
229 293 2049 1
229 293 2053 1
229 293 2125 2
229 293 2128 1
229 293 2130 3
229 293 2134 8
229 293 2143 4
229 293 2148 1
229 293 2151 1
229 293 2154 4
229 293 2159 4
229 293 2166 1
229 293 2241 1
229 293 2279 1
229 293 2290 1
229 293 2301 1
229 293 2303 1
229 293 2410 1
229 293 2415 1
229 293 2422 1
229 293 2427 1
229 293 2433 1
229 293 2442 1
229 293 2455 1
229 293 2459 1
229 293 2468 1
229 293 2481 1
229 293 2536 1
229 293 2569 1
229 293 2589 1
229 293 2623 2
229 293 2688 1
229 293 2713 2
229 301 1670 1
229 301 1933 1
229 301 1935 8
229 301 1944 1
229 301 2064 1
229 301 2117 1
229 301 2231 1
229 301 2234 1
229 301 2247 1
229 301 2335 1
229 301 2340 5
229 301 2460 2
229 301 2631 1
229 301 2667 1
229 301 2714 2
229 302 2139 2
229 302 2142 1
229 302 2144 5
229 302 2150 2
229 302 2154 1
229 302 2156 3
229 302 2162 4
229 302 2168 1
229 302 2178 2
229 309 2183 2
229 309 2191 1
229 309 2216 4
229 333 1633 1
229 333 1649 1
229 333 1944 1
229 333 2082 1
229 333 2253 2
229 333 2338 2
229 333 2345 2
229 333 2478 1
229 333 2536 1
229 333 2707 1
229 338 1665 2
229 338 1668 3
229 338 1683 2
229 338 1741 1
229 338 1837 1
229 338 1841 1
229 338 1846 1
229 338 1848 1
229 338 1872 1
229 338 1894 1
229 338 1897 1
229 338 1981 1
229 338 2001 1
229 338 2010 2
229 338 2020 1
229 338 2022 1
229 338 2339 1
229 338 2342 1
229 338 2398 2
229 338 2405 1
229 338 2407 4
229 338 2416 3
229 338 2420 2
229 338 2423 1
229 338 2425 2
229 338 2430 1
229 338 2434 2
229 338 2440 3
229 338 2444 2
229 338 2448 1
229 338 2451 2
229 338 2464 1
229 338 2469 1
229 338 2557 1
229 338 2561 2
229 338 2571 1
229 338 2579 2
229 338 2592 1
229 338 2596 1
229 338 2610 2
229 338 2623 1
229 338 2632 1
229 338 2634 1
229 338 2638 1
229 338 2682 1
229 338 2711 1
229 347 1623 1
229 347 2032 1
229 347 2070 1
229 347 2082 1
229 347 2106 2
229 347 2235 1
229 347 2461 1
229 347 2464 1
230 244 1992 1
230 244 1996 1
230 244 2483 1
230 271 2175 1
230 311 1900 2
230 311 2333 1
230 311 2515 1
230 311 2532 1
230 324 1972 1
231 243 1924 1
231 246 1691 1
231 246 1720 1
231 246 1722 1
231 246 1730 1
231 246 2071 1
231 246 2119 1
231 271 1653 3
231 271 1735 1
231 271 1942 1
231 271 1989 1
231 271 2012 1
231 271 2029 7
231 271 2038 1
231 271 2040 7
231 271 2049 1
231 271 2117 1
231 271 2337 1
231 271 2365 5
231 271 2402 1
231 271 2464 1
231 271 2468 1
231 271 2539 3
231 271 2544 2
231 271 2580 1
231 271 2598 1
231 273 2233 1
231 273 2313 1
231 273 2337 1
231 273 2418 1
231 273 2487 1
231 273 2536 1
231 273 2621 1
231 309 1653 1
231 309 2131 1
231 309 2134 1
231 309 2309 1
231 309 2316 1
231 309 2331 2
231 329 1910 1
231 330 2132 2
231 330 2232 1
231 330 2585 3
231 330 2619 1
231 335 2195 2
231 341 1693 1
231 341 1737 2
231 341 1743 1
231 341 1746 1
231 341 1754 1
231 341 1820 1
231 341 1823 1
231 341 1862 2
231 341 1872 1
231 341 2439 1
231 341 2491 2
231 341 2536 1
231 341 2585 2
231 341 2632 1
232 238 1675 1
232 238 2035 3
232 238 2097 2
232 238 2181 1
232 238 2223 1
232 238 2233 1
232 238 2441 1
232 238 2509 1
232 261 2032 1
232 261 2637 1
232 261 2711 1
232 272 1751 1
232 272 1760 8
232 272 1769 127
232 272 2120 4
232 272 2449 1
232 272 2483 1
232 272 2678 1
232 280 2187 1
232 280 2194 1
232 280 2196 2
232 286 2515 1
232 286 2679 3
232 292 1821 2
232 292 1826 1
232 292 1894 2
232 292 2118 1
232 292 2124 1
232 293 2169 1
232 294 2152 2
232 294 2159 1
232 294 2161 1
232 294 2163 2
232 294 2698 1
232 300 1898 2
232 300 2217 1
232 313 1899 1
232 314 2222 1
232 314 2246 1
232 318 1753 3
232 318 2041 2
232 318 2045 6
232 318 2075 1
232 318 2078 2
232 318 2092 1
232 318 2608 1
232 320 2251 3
232 320 2280 1
232 320 2366 1
232 320 2410 1
232 320 2423 9
232 320 2433 3
232 320 2437 4
232 320 2513 2
232 320 2701 1
232 320 2704 4
232 320 2711 1
232 320 2718 1
232 326 2141 1
232 326 2147 2
232 326 2150 1
232 352 2150 1
232 355 1625 1
232 355 2251 1
232 355 2650 1
232 355 2708 1
232 360 2096 2
232 360 2256 1
232 360 2394 1
232 360 2493 1
232 360 2497 1
232 360 2511 1
232 360 2515 2
232 367 2119 1
232 367 2667 1
233 262 2342 2
234 239 1698 1
234 239 1705 1
234 239 1715 3
234 239 1733 1
234 239 2019 1
234 239 2107 2
234 239 2127 1
234 239 2162 1
234 239 2307 2
234 239 2311 2
234 239 2445 1
234 239 2527 1
234 239 2541 1
234 239 2614 3
234 239 2619 1
234 239 2627 5
234 239 2634 2
234 239 2637 2
234 239 2642 3
234 239 2648 1
234 239 2650 1
234 239 2679 1
234 239 2681 1
234 244 1943 1
234 244 2302 1
234 244 2304 1
234 274 1950 1
234 274 1952 1
234 274 1970 1
234 274 1988 2
234 274 1991 1
234 274 1994 1
234 274 2161 1
234 274 2164 1
234 274 2202 1
234 274 2237 1
234 279 2166 1
234 299 2162 3
234 299 2301 2
234 299 2304 1
234 299 2308 1
234 299 2527 2
234 299 2551 1
234 299 2701 1
234 299 2709 1
234 303 1762 1
234 303 1870 5
234 303 1925 1
234 303 1945 1
234 303 1986 1
234 303 1988 1
234 303 2164 1
234 303 2166 1
234 303 2194 1
234 303 2196 1
234 303 2425 1
234 303 2441 1
234 303 2713 1
234 311 2190 1
234 361 2341 1
234 361 2514 1
234 361 2662 2
234 369 2169 1
235 279 1750 1
235 279 1895 1
235 279 2082 1
235 279 2263 1
235 279 2406 1
235 279 2411 2
235 279 2416 5
235 279 2423 1
235 279 2443 2
235 279 2503 1
235 279 2647 1
235 279 2693 1
235 279 2702 1
235 279 2705 1
235 331 2218 1
235 331 2225 1
235 331 2244 1
235 331 2247 1
235 337 1667 2
235 337 2040 1
235 337 2056 1
235 337 2141 1
235 337 2146 2
235 337 2149 1
235 337 2156 1
235 337 2358 2
235 337 2361 3
235 337 2365 2
235 337 2368 1
235 337 2404 1
235 337 2407 2
235 337 2410 2
235 337 2415 2
235 337 2481 1
235 337 2584 1
235 337 2587 1
235 337 2595 2
235 337 2643 2
235 337 2646 1
235 337 2649 3
235 337 2704 1
235 337 2709 5
235 352 1960 1
235 352 1969 1
235 352 1971 1
235 352 1973 1
235 352 1975 2
235 352 1978 2
235 352 1982 1
235 352 2188 3
235 352 2192 1
235 352 2194 1
235 352 2197 1
235 352 2199 1
235 352 2201 1
235 352 2203 1
235 352 2209 2
235 352 2212 2
235 352 2231 1
235 352 2244 2
235 352 2252 1
235 352 2254 1
235 352 2260 1
235 369 1984 2
235 369 2317 1
235 369 2422 1
235 369 2495 1
235 369 2498 1
235 369 2503 1
235 369 2586 1
235 369 2678 1
235 369 2683 1
236 238 1901 2
236 248 2027 1
236 248 2122 1
236 248 2195 1
236 272 2183 1
236 280 1952 1
236 280 2033 3
236 280 2349 1
236 280 2421 1
236 284 2030 1
236 284 2488 1
236 290 1629 1
236 290 1632 1
236 290 1635 9
236 290 1645 2
236 290 1648 10
236 290 1666 4
236 290 1671 3
236 290 1675 2
236 290 1678 5
236 290 1690 1
236 290 1693 1
236 290 1695 1
236 290 1699 2
236 290 1958 3
236 290 1963 13
236 290 1978 5
236 290 1986 1
236 290 1990 25
236 290 2018 3
236 290 2022 2
236 290 2034 1
236 290 2183 2
236 290 2210 2
236 290 2333 1
236 290 2335 1
236 290 2341 1
236 290 2433 1
236 290 2500 3
236 290 2504 4
236 290 2509 3
236 290 2514 4
236 290 2526 4
236 290 2542 1
236 290 2550 2
236 290 2553 1
236 290 2632 1
236 290 2634 1
236 290 2699 1
236 290 2714 1
236 300 1753 1
236 300 1901 1
236 300 1924 1
236 300 2420 1
236 300 2433 1
236 300 2631 1
236 308 2164 1
236 314 1753 1
236 314 2029 1
237 270 1946 2
237 270 1981 1
237 270 2194 1
237 270 2202 2
237 270 2225 1
237 270 2228 1
237 279 2230 1
237 279 2232 3
237 297 1751 6
237 297 1759 2
237 297 1895 1
237 297 1897 1
237 297 1956 2
237 297 1963 1
237 297 1975 1
237 297 1981 1
237 297 1983 1
237 297 2155 1
237 297 2157 1
237 297 2164 5
237 297 2203 1
237 297 2207 1
237 297 2215 1
237 297 2260 2
237 297 2434 4
237 297 2454 2
237 297 2531 1
237 297 2686 5
237 297 2716 1
237 309 1759 1
237 331 1765 1
237 337 2228 1
237 337 2231 1
237 337 2237 1
237 343 1750 2
237 343 1958 1
237 343 2161 1
237 343 2219 1
237 343 2266 1
237 343 2297 1
237 343 2371 1
237 343 2401 1
237 343 2618 1
237 343 2621 1
237 343 2658 1
237 343 2662 1
237 343 2664 2
237 343 2688 1
237 343 2691 1
237 343 2694 1
237 343 2707 1
237 343 2716 1
237 349 1660 3
237 349 2262 1
237 349 2299 1
237 349 2620 1
237 352 1763 1
237 353 2266 1
237 353 2302 2
237 353 2513 1
237 353 2707 1
238 261 2105 1
238 272 2185 1
238 272 2192 2
238 272 2196 1
238 272 2209 1
238 272 2212 1
238 272 2251 1
238 272 2512 2
238 272 2523 1
238 272 2629 1
238 272 2641 1
238 272 2646 1
238 272 2649 1
238 272 2680 1
238 272 2687 2
238 272 2691 1
238 272 2716 1
238 286 2032 1
238 290 2222 2
238 290 2450 2
238 292 1910 2
238 292 2478 1
238 294 1751 3
238 294 1755 1
238 294 1757 1
238 294 1801 1
238 294 2093 1
238 294 2095 2
238 294 2127 2
238 294 2246 3
238 294 2469 1
238 300 2171 1
238 318 2495 1
238 320 2136 1
238 320 2139 6
238 320 2146 2
238 320 2149 2
238 320 2440 1
238 320 2510 1
238 320 2709 1
238 326 1894 1
238 338 2156 1
238 338 2159 1
238 355 2719 1
238 360 1622 2
238 360 1625 1
238 360 1628 6
238 360 1635 3
238 360 1642 1
238 360 1644 6
238 360 1652 9
238 360 1662 2
238 360 1665 4
238 360 1671 3
238 360 1677 8
238 360 1687 6
238 360 1694 4
238 360 1699 15
238 360 1716 12
238 360 1730 5
238 360 1736 1
238 360 1739 12
238 360 1984 2
238 360 1987 26
238 360 2030 3
238 360 2258 1
238 360 2306 3
238 360 2334 1
238 360 2336 1
238 360 2364 1
238 360 2370 1
238 360 2429 4
238 360 2494 1
238 360 2498 1
238 360 2502 1
238 360 2504 1
238 360 2507 1
238 360 2509 1
238 360 2700 1
238 360 2714 1
238 365 2495 1
239 244 1942 1
239 265 1755 1
239 265 1763 1
239 265 1768 1
239 265 1770 1
239 265 1775 2
239 265 1785 3
239 265 1792 1
239 265 1815 1
239 265 1877 1
239 265 1881 1
239 265 1884 1
239 274 1756 2
239 274 1763 1
239 274 1818 1
239 274 1829 2
239 274 1875 1
239 274 1896 3
239 274 1906 1
239 274 1912 1
239 276 2281 1
239 289 1943 1
239 289 1945 1
239 289 1991 1
239 289 2159 1
239 289 2299 4
239 289 2304 1
239 289 2306 1
239 289 2370 3
239 289 2397 1
239 289 2471 1
239 289 2479 1
239 289 2481 1
239 289 2503 1
239 289 2595 1
239 289 2597 1
239 289 2602 2
239 289 2655 1
239 289 2677 1
239 289 2688 1
239 289 2713 1
239 295 1954 1
239 299 1996 1
239 299 2161 1
239 299 2163 1
239 299 2167 3
239 299 2613 3
239 299 2617 1
239 299 2619 2
239 299 2648 1
239 299 2652 1
239 299 2656 3
239 299 2673 4
239 299 2709 1
239 299 2711 1
239 299 2713 1
239 303 1752 1
239 303 1995 1
239 304 1960 1
239 311 2168 1
239 311 2214 1
239 311 2435 1
239 361 1751 1
239 361 1896 1
239 361 1906 1
239 361 1915 1
239 361 1917 1
239 361 2506 1
239 361 2515 1
239 361 2672 1
239 361 2711 1
241 258 2026 2
241 263 1766 1
241 263 2004 1
241 277 1923 1
241 325 1755 1
241 325 1877 1
241 329 1757 1
241 329 1759 1
241 329 1761 1
241 348 1811 2
241 348 1940 1
243 258 1743 1
243 258 1901 1
243 263 1798 1
243 263 1802 2
243 263 1808 1
243 263 1814 1
243 325 1735 1
243 325 1747 1
243 325 1902 1
243 329 2006 1
243 329 2020 1
243 348 1669 1
243 348 1952 1
244 265 2205 1
244 289 1753 1
244 299 1977 1
244 299 2211 1
244 299 2236 1
244 299 2300 2
244 299 2304 1
244 303 2198 1
244 311 1730 2
244 311 1901 2
244 311 1938 2
244 311 2172 1
244 311 2182 2
244 311 2187 1
244 311 2192 1
244 311 2318 1
244 311 2529 1
244 311 2679 4
245 282 1814 1
245 282 1846 1
245 282 1958 1
245 282 2013 1
245 282 2114 1
245 282 2332 2
245 282 2409 1
245 282 2583 1
245 282 2718 1
245 287 1725 1
245 287 1738 2
245 287 1741 2
245 287 1747 1
245 287 1790 1
245 287 1816 1
245 287 1844 2
245 287 1917 1
245 287 2196 2
245 287 2244 1
245 299 2400 1
245 306 1706 2
245 306 1729 1
245 306 1748 3
245 306 1756 1
245 306 1778 1
245 306 1790 2
245 306 1797 1
245 306 1803 1
245 306 1807 3
245 306 1814 1
245 306 1831 3
245 306 1852 1
245 306 1874 1
245 306 1990 1
245 306 2005 1
245 306 2052 1
245 306 2111 1
245 306 2120 1
245 306 2138 1
245 306 2221 1
245 306 2225 1
245 306 2229 2
245 306 2303 2
245 342 1755 1
245 342 1758 1
245 342 1852 1
245 342 1859 1
245 342 1890 1
245 350 2426 1
245 350 2553 1
246 271 2218 1
246 271 2653 1
246 273 2436 1
246 273 2604 1
246 309 1899 2
246 309 1903 1
246 309 1905 1
246 309 1908 1
246 309 1910 1
246 309 1915 2
246 309 2038 1
246 309 2113 3
246 309 2117 1
246 328 2130 1
246 330 1738 1
246 330 2048 1
246 330 2433 1
246 330 2488 1
246 330 2491 2
246 330 2595 1
246 330 2602 1
246 333 2212 1
246 333 2214 1
246 341 1648 1
246 341 2242 1
247 271 1851 1
247 271 1893 1
247 288 1893 1
247 293 2006 1
247 293 2349 1
247 293 2400 1
247 301 1624 1
247 301 1944 1
247 301 2165 1
247 333 1800 1
247 333 1805 1
247 333 1817 3
247 333 1826 2
247 333 1843 1
247 333 1848 1
247 333 1866 1
247 333 1881 1
247 333 1889 3
247 333 2001 1
247 333 2334 1
247 333 2533 1
247 333 2535 1
247 338 1898 1
247 338 2349 1
247 338 2473 1
247 338 2478 1
247 338 2683 1
247 338 2706 1
247 338 2709 1
247 347 1614 1
247 347 1712 1
247 347 1897 1
247 347 1904 1
247 347 1911 1
247 347 1922 1
247 347 1924 2
247 347 1959 1
247 347 2141 1
247 347 2163 2
247 347 2341 2
247 347 2616 1
247 347 2623 1
247 347 2660 1
248 272 2226 1
248 272 2457 1
248 277 2137 1
248 280 1753 1
248 280 1909 1
248 280 1927 1
248 280 1932 1
248 280 1934 1
248 280 1942 1
248 280 2037 1
248 290 1902 1
248 290 2124 1
248 290 2443 1
248 314 2024 1
248 314 2040 1
248 314 2122 2
248 318 2485 1
248 326 2508 1
249 271 2213 2
249 273 2206 1
249 273 2215 1
249 277 2184 1
249 338 2199 1
249 341 1759 2
249 349 1953 1
249 349 1964 3
249 349 1970 3
249 349 1974 1
249 349 1976 3
249 349 1982 2
249 349 1993 2
249 349 2154 2
249 349 2231 2
249 349 2235 1
249 349 2238 1
249 349 2252 1
249 349 2262 4
249 349 2267 1
249 353 1942 2
249 353 1990 1
250 267 2289 1
250 267 2315 1
250 267 2320 1
250 267 2374 1
250 267 2464 1
250 267 2712 2
250 336 2308 1
250 336 2315 1
250 336 2381 1
250 336 2433 2
250 336 2556 1
250 336 2710 1
250 339 2295 1
250 339 2362 2
250 339 2384 2
250 339 2435 1
250 339 2441 1
250 339 2468 1
250 339 2710 2
251 253 1759 1
251 253 1991 1
251 257 2233 1
251 282 1959 1
251 282 1985 2
251 282 1988 1
251 282 2285 1
251 282 2319 1
251 282 2328 2
251 285 2328 1
251 295 2192 1
251 295 2204 2
251 295 2573 1
251 296 1988 2
251 296 1997 2
251 296 2219 1
251 296 2711 1
251 304 2577 1
251 304 2699 1
251 306 2263 1
251 310 1986 1
251 312 2474 1
251 323 2475 1
251 323 2568 2
251 327 1937 1
251 327 2254 1
251 327 2308 1
251 342 2567 1
251 344 2577 1
251 362 2350 1
252 253 1730 1
252 253 1811 1
252 253 1833 1
252 253 1838 1
252 253 1859 1
252 253 1866 1
252 253 1882 1
252 253 1888 1
252 253 1896 1
252 253 1898 1
252 253 1933 1
252 253 2709 1
252 256 2554 1
252 256 2576 1
252 282 1758 1
252 282 1811 1
252 282 1816 1
252 282 1834 1
252 282 1839 1
252 282 2225 1
252 287 1700 1
252 287 1704 3
252 287 1716 3
252 287 1724 1
252 287 1726 1
252 287 1728 9
252 287 1748 2
252 287 1768 1
252 287 1774 6
252 287 1781 3
252 287 1785 5
252 287 1792 1
252 287 1814 1
252 287 1819 1
252 287 1824 3
252 287 1836 1
252 287 1838 2
252 287 1850 1
252 287 1859 3
252 287 1865 1
252 287 1870 4
252 287 1884 1
252 287 1886 2
252 287 1889 1
252 287 1906 2
252 287 1909 1
252 287 1912 1
252 287 1914 1
252 287 1917 1
252 287 1920 1
252 287 1923 1
252 287 1925 1
252 287 1928 2
252 287 1931 4
252 287 1936 1
252 287 1939 2
252 287 1963 1
252 287 1979 2
252 287 1987 2
252 287 2009 1
252 287 2012 1
252 287 2015 3
252 287 2021 2
252 287 2024 1
252 287 2040 2
252 287 2050 5
252 287 2058 1
252 287 2060 3
252 287 2064 3
252 287 2069 1
252 287 2072 2
252 287 2075 1
252 287 2080 2
252 287 2083 8
252 287 2093 1
252 287 2096 1
252 287 2099 3
252 287 2103 2
252 287 2106 1
252 287 2108 3
252 287 2113 2
252 287 2116 3
252 287 2120 4
252 287 2220 1
252 287 2225 2
252 287 2229 2
252 287 2238 4
252 287 2266 1
252 287 2284 1
252 287 2294 1
252 287 2306 1
252 287 2309 1
252 287 2311 1
252 287 2316 2
252 287 2320 1
252 287 2322 1
252 287 2328 1
252 306 1788 1
252 306 1909 1
252 306 2579 1
252 306 2709 1
252 311 1752 1
252 342 1837 1
253 282 1734 1
253 282 1812 1
253 282 1929 1
253 287 1730 1
253 287 1732 2
253 287 1802 1
253 287 1838 1
253 287 1846 1
253 287 1859 1
253 287 1933 1
253 287 2137 2
253 287 2221 1
253 296 1758 1
253 306 1815 1
253 306 2675 1
253 310 1760 1
253 342 1821 1
253 350 1979 1
253 350 1981 2
253 350 2237 1
253 350 2239 1
253 350 2244 1
253 350 2253 2
253 350 2259 1
253 350 2261 2
253 350 2336 1
253 350 2341 3
253 350 2345 4
253 350 2390 8
253 350 2402 2
254 257 2358 1
254 257 2377 1
254 257 2403 1
254 257 2405 2
254 257 2591 1
254 295 2229 1
254 295 2236 2
254 299 2255 1
254 305 1797 1
254 305 1820 2
254 305 1823 1
254 305 1826 1
254 305 2362 4
254 305 2374 2
254 305 2377 2
254 305 2384 1
254 305 2403 1
254 305 2423 1
254 305 2425 2
254 305 2435 1
254 305 2438 1
254 305 2453 1
254 305 2590 1
254 305 2593 3
254 307 1943 1
254 311 1960 1
254 315 1895 1
254 315 2354 1
254 315 2448 1
254 315 2450 1
254 320 2031 1
254 320 2033 1
254 320 2072 1
254 320 2081 1
254 327 1991 1
254 327 2343 3
254 327 2347 1
254 327 2360 1
254 327 2364 1
254 327 2403 1
254 327 2408 2
254 327 2664 1
254 364 1756 1
254 364 1894 1
254 364 1897 1
254 364 1900 1
254 364 2188 2
254 364 2242 1
254 364 2292 1
254 364 2350 1
254 364 2362 1
254 364 2364 1
254 364 2367 2
254 364 2371 1
254 364 2379 1
254 364 2596 1
254 364 2599 12
254 364 2614 2
254 364 2621 3
254 364 2638 1
254 364 2656 2
254 364 2661 1
254 364 2686 1
254 364 2707 2
255 275 1938 1
255 275 2382 1
255 282 2311 1
255 283 1898 1
255 283 1944 1
255 283 1959 1
255 283 1962 1
255 283 1964 1
255 283 2022 1
255 283 2028 1
255 283 2045 1
255 283 2047 1
255 283 2084 1
255 283 2214 2
255 283 2218 5
255 283 2224 2
255 283 2228 8
255 283 2237 4
255 283 2242 1
255 283 2247 1
255 283 2253 2
255 283 2442 1
255 283 2449 1
255 283 2453 2
255 283 2457 2
255 283 2460 3
255 283 2470 1
255 283 2473 1
255 283 2479 7
255 283 2488 7
255 283 2497 4
255 283 2502 1
255 283 2504 13
255 283 2525 1
255 283 2532 2
255 283 2537 1
255 283 2543 14
255 283 2558 5
255 283 2564 6
255 283 2573 15
255 283 2589 2
255 283 2592 2
255 283 2600 5
255 283 2609 1
255 283 2611 1
255 283 2620 1
255 283 2628 1
255 283 2667 1
255 283 2681 1
255 283 2686 1
255 283 2691 2
255 283 2700 2
255 283 2704 1
255 283 2709 1
255 298 2141 1
255 319 2202 1
255 346 1752 1
255 346 1906 1
255 346 1920 1
255 346 1934 1
255 346 2215 1
255 346 2224 2
255 346 2227 3
255 346 2233 2
255 346 2238 2
255 346 2241 1
255 346 2293 1
255 346 2414 1
255 346 2683 1
255 346 2685 1
255 351 1736 1
255 351 1738 7
255 351 1747 1
255 351 1749 3
255 351 1932 1
255 351 2021 8
255 351 2030 2
255 351 2035 2
255 351 2041 2
255 351 2044 3
255 351 2048 1
255 351 2054 3
255 351 2058 1
255 351 2088 6
255 351 2098 1
255 351 2102 8
255 351 2114 2
255 351 2118 1
255 351 2124 1
255 351 2174 4
255 351 2179 1
255 351 2183 3
255 351 2192 1
255 351 2195 2
255 351 2209 1
255 351 2293 1
255 351 2427 1
255 351 2430 1
255 351 2444 2
255 351 2595 1
255 351 2607 2
255 351 2610 5
255 351 2619 3
255 351 2624 5
255 351 2649 3
255 351 2658 1
255 351 2665 3
255 351 2670 2
255 351 2673 5
255 351 2684 1
255 351 2690 1
255 351 2711 2
256 278 1986 1
256 282 1988 1
256 296 1989 1
256 306 2249 1
256 307 1877 1
256 307 1889 1
256 307 1891 1
256 307 1893 2
256 307 2134 1
256 312 2122 2
256 312 2337 1
256 312 2578 1
256 312 2581 1
256 312 2586 1
256 312 2591 8
256 312 2600 4
256 312 2611 2
256 312 2621 2
256 312 2640 1
256 312 2644 3
256 312 2649 1
256 312 2667 1
256 312 2677 3
256 312 2698 1
256 312 2702 1
256 312 2712 2
256 320 1902 2
256 320 2038 1
256 320 2043 1
256 320 2065 1
256 320 2068 1
256 320 2071 1
256 320 2083 1
256 320 2095 1
256 320 2111 4
256 320 2117 1
256 323 1895 1
256 323 1955 1
256 323 2127 1
256 323 2184 1
256 323 2189 1
256 323 2228 1
256 323 2233 1
256 323 2256 1
256 323 2263 2
256 323 2278 1
256 323 2287 1
256 323 2329 1
256 323 2353 1
256 324 2127 2
256 340 1759 1
256 340 1763 1
256 340 1894 1
256 340 2596 1
256 350 2716 1
257 283 1789 2
257 283 1800 1
257 283 1803 2
257 283 1806 1
257 283 1813 1
257 283 1897 1
257 305 2359 1
257 305 2385 2
257 305 2388 1
257 305 2391 1
257 305 2399 1
257 305 2403 1
257 305 2412 2
257 305 2416 1
257 305 2449 1
257 305 2452 1
257 315 1898 2
257 315 1985 1
257 315 2309 6
257 315 2316 1
257 315 2402 1
257 315 2411 1
257 327 1991 1
257 327 2367 1
257 327 2398 2
257 327 2402 5
257 327 2416 1
257 346 2244 1
257 364 2312 1
257 364 2350 1
257 364 2382 3
257 364 2409 1
257 365 2267 1
258 277 1911 1
258 325 1743 1
258 325 1901 1
258 329 1756 1
258 329 1902 1
258 348 1746 1
259 268 1712 1
259 268 2019 1
259 268 2131 1
259 268 2143 1
259 296 2456 1
259 296 2491 1
259 312 1911 1
259 312 1914 2
259 323 1741 1
259 323 1939 1
259 323 2138 1
259 323 2158 1
259 324 1712 1
259 324 1741 2
259 324 1895 1
259 324 1898 6
259 324 1911 1
259 324 1941 2
259 324 1944 1
259 324 2019 2
259 324 2162 1
259 324 2204 1
259 324 2217 1
259 324 2221 3
259 324 2225 1
259 324 2230 1
259 324 2232 13
259 324 2248 18
259 324 2268 8
259 324 2279 1
259 324 2324 4
259 324 2579 1
259 340 1902 1
259 350 1762 1
259 350 1895 1
259 350 2717 1
260 301 2176 1
260 301 2178 3
260 301 2188 1
260 301 2195 2
260 301 2199 1
260 301 2208 1
260 301 2213 1
260 309 2195 1
260 309 2198 1
260 313 1898 1
260 313 2029 1
260 313 2047 2
260 313 2118 1
260 313 2344 1
260 313 2347 2
260 313 2361 1
260 313 2537 1
260 313 2541 1
260 314 1902 1
260 318 1902 1
260 318 1906 1
260 365 2369 2
261 286 1907 1
261 294 2519 1
261 311 2239 1
261 318 2516 1
261 320 2214 1
261 320 2361 1
261 320 2371 3
261 320 2375 1
261 320 2377 5
261 320 2383 1
261 320 2386 5
261 320 2459 1
261 320 2466 5
261 320 2488 1
261 320 2495 1
261 320 2711 1
261 320 2716 2
261 355 1677 1
261 360 1907 2
261 360 2045 1
261 367 1630 3
261 367 1751 2
261 367 1755 1
261 367 1757 1
261 367 1894 2
261 367 1900 1
261 367 2034 1
261 367 2099 3
261 367 2104 2
261 367 2109 1
261 367 2112 3
261 367 2116 4
261 367 2140 2
261 367 2170 1
261 367 2176 1
261 367 2181 1
261 367 2196 1
261 367 2198 1
261 367 2200 1
261 367 2206 1
261 367 2213 1
261 367 2219 1
261 367 2225 1
261 367 2231 1
261 367 2249 1
261 367 2252 1
261 367 2511 4
261 367 2658 1
263 316 1913 1
263 325 1950 1
263 329 1952 1
263 348 2033 2
265 282 1753 1
265 299 2398 1
265 299 2411 1
265 299 2492 1
265 311 2184 4
265 311 2193 3
265 311 2197 1
265 311 2201 2
265 311 2327 1
265 311 2539 1
265 311 2588 1
265 332 2196 3
265 332 2232 1
266 277 2344 1
266 277 2355 1
266 277 2556 1
266 277 2652 1
266 284 1898 1
266 288 1731 1
266 288 2086 1
266 288 2088 1
266 288 2091 1
266 288 2118 1
266 288 2237 2
266 288 2339 1
266 288 2476 1
266 288 2490 1
266 288 2535 1
266 288 2537 1
266 288 2596 2
266 288 2691 1
266 293 2131 2
266 293 2151 1
266 302 1917 1
266 302 1922 1
266 302 1926 1
266 302 1940 1
266 302 1947 2
266 302 2146 1
266 302 2233 1
266 302 2240 1
266 302 2243 2
266 302 2247 1
266 302 2267 1
266 302 2316 1
266 302 2338 2
266 302 2342 1
266 302 2344 1
266 302 2346 1
266 302 2348 3
266 302 2652 1
266 316 2344 1
266 322 1692 1
266 322 1902 1
266 322 1944 2
266 322 1985 1
266 322 2349 1
266 322 2652 1
266 325 1906 1
266 328 1901 1
266 328 1947 1
266 328 1989 1
266 328 2255 1
266 328 2257 1
266 328 2287 2
266 328 2348 3
266 328 2356 1
266 328 2478 1
266 328 2518 1
266 328 2700 1
266 330 1917 1
266 334 1946 1
266 334 2207 4
266 334 2345 1
266 334 2536 2
266 357 1697 1
266 357 1709 1
266 357 1944 1
266 357 2120 1
266 357 2381 1
266 357 2673 1
266 357 2687 1
266 357 2689 1
267 336 2315 1
267 336 2317 1
267 336 2327 2
267 336 2330 1
267 336 2332 4
267 336 2343 1
267 336 2353 2
267 336 2392 1
267 339 2399 1
267 339 2455 2
267 339 2549 1
268 307 2154 1
268 307 2421 1
268 312 1750 1
268 312 2017 1
268 312 2085 1
268 312 2332 1
268 323 1712 1
268 323 1897 2
268 324 1712 1
268 324 2019 1
268 324 2134 1
268 324 2149 1
268 350 2718 1
268 364 2242 1
268 364 2244 4
269 285 2474 1
269 295 1905 1
269 295 1926 1
269 295 1930 1
269 295 2083 1
269 295 2085 4
269 295 2343 1
269 295 2345 2
269 295 2352 2
269 295 2355 3
269 295 2360 2
269 295 2366 2
269 295 2369 3
269 295 2375 1
269 295 2582 1
270 279 1896 1
270 297 1947 1
270 297 1969 1
270 297 2192 1
270 297 2217 1
270 297 2220 1
270 297 2238 1
270 331 1984 1
270 331 2538 1
270 337 2204 1
270 352 1686 1
270 352 1722 1
270 352 2443 1
270 352 2479 1
271 273 1739 1
271 273 2215 1
271 273 2417 1
271 288 2498 1
271 301 2535 1
271 309 1937 2
271 309 2072 1
271 309 2320 1
271 309 2338 1
271 309 2431 1
271 309 2519 1
271 309 2521 1
271 309 2536 1
271 322 1922 1
271 322 1934 1
271 330 2111 1
271 330 2138 1
271 330 2145 1
271 330 2155 3
271 330 2309 1
271 330 2588 1
271 330 2595 1
271 333 1928 1
271 333 1934 1
271 333 2121 2
271 333 2124 3
271 333 2129 1
271 338 2185 3
271 338 2189 4
271 338 2194 2
271 338 2197 1
271 341 1984 1
271 341 2186 1
271 341 2431 1
271 341 2489 1
271 341 2550 1
271 357 1933 2
272 280 2486 1
272 290 2184 2
272 290 2188 1
272 290 2190 1
272 290 2203 1
272 290 2205 2
272 290 2446 1
272 290 2452 1
272 292 1894 2
272 292 2120 1
272 292 2122 1
272 292 2454 1
272 292 2494 1
272 292 2692 1
272 294 2040 1
272 294 2074 1
272 294 2711 1
272 314 2178 1
272 318 1751 1
272 318 2712 2
272 320 1895 1
272 320 2250 1
272 367 1896 1
273 293 1909 2
273 302 2131 1
273 309 2129 1
273 309 2240 1
273 309 2438 1
273 309 2597 1
273 322 2158 1
273 330 1653 1
273 330 1941 1
273 330 2494 2
273 330 2620 1
273 330 2660 3
273 330 2666 1
273 330 2668 1
273 330 2681 1
273 330 2704 1
273 338 2655 1
273 341 1896 1
273 341 2344 1
273 341 2540 1
273 341 2542 3
273 341 2623 1
273 341 2652 1
273 357 2536 1
274 289 1911 1
274 303 1910 1
274 303 1975 2
274 303 1982 1
274 303 1984 1
274 303 1987 1
274 303 1994 1
274 303 2161 1
274 303 2168 1
274 303 2182 1
274 303 2186 1
274 303 2189 5
274 303 2225 1
274 303 2299 1
274 303 2303 1
274 303 2708 1
274 337 1896 1
274 354 1968 1
274 361 1896 1
274 361 1898 1
274 369 1896 1
275 276 1924 2
275 276 2323 1
275 276 2435 1
275 276 2445 1
275 276 2655 2
275 283 1770 1
275 283 1775 2
275 283 1837 1
275 283 1869 1
275 283 1888 2
275 283 1897 1
275 283 1922 1
275 283 2203 1
275 283 2316 1
275 319 1756 1
275 319 2012 1
275 319 2372 1
275 345 1947 1
275 345 2223 2
275 345 2228 1
275 345 2231 2
275 345 2417 1
275 346 2435 1
275 346 2437 1
275 351 2224 1
275 351 2286 1
276 282 1948 1
276 298 2269 1
276 298 2435 1
276 298 2588 1
276 307 2291 2
276 315 2216 11
276 315 2228 12
276 319 1899 1
276 319 1901 1
276 319 1904 1
276 319 2073 1
276 319 2179 1
276 319 2307 1
276 319 2336 1
276 319 2355 1
276 319 2441 1
276 319 2641 1
276 319 2651 1
276 319 2654 1
276 319 2711 1
276 319 2718 1
276 340 1979 1
276 345 1741 1
276 345 1751 1
276 345 1759 1
276 345 1838 1
276 345 1885 1
276 345 1894 1
276 345 2058 1
276 345 2074 2
276 345 2084 1
276 345 2091 4
276 345 2120 1
276 345 2126 1
276 345 2132 3
276 345 2136 1
276 345 2149 1
276 345 2173 2
276 345 2317 1
276 345 2328 1
276 345 2334 1
276 345 2703 1
276 346 1752 1
276 346 1759 1
276 346 1765 3
276 346 1769 4
276 346 1774 1
276 346 1776 5
276 346 1782 1
276 346 1792 2
276 346 1899 1
276 346 1901 1
276 346 2367 1
276 346 2371 7
276 346 2379 34
276 351 1752 1
276 351 2434 1
276 351 2436 1
276 364 1964 1
276 364 1969 1
277 279 2223 1
277 288 2092 1
277 288 2202 1
277 288 2239 1
277 288 2338 1
277 288 2490 2
277 302 1756 1
277 302 1771 1
277 302 1811 1
277 302 1890 1
277 302 2095 1
277 302 2233 1
277 302 2347 1
277 302 2477 1
277 302 2524 1
277 302 2652 1
277 302 2714 1
277 302 2716 1
277 302 2718 1
277 309 2536 1
277 316 2058 1
277 316 2243 1
277 316 2294 1
277 316 2497 2
277 316 2500 2
277 316 2508 1
277 316 2519 1
277 316 2536 1
277 322 1710 1
277 322 1948 1
277 322 2242 2
277 322 2480 1
277 322 2490 1
277 322 2496 1
277 322 2535 1
277 322 2539 1
277 322 2541 3
277 322 2545 1
277 322 2547 3
277 322 2554 1
277 322 2570 1
277 322 2577 1
277 322 2579 1
277 322 2583 1
277 322 2649 1
277 322 2651 1
277 322 2672 6
277 322 2688 1
277 322 2694 2
277 322 2703 2
277 324 2278 1
277 328 1718 5
277 328 1724 1
277 328 1726 4
277 328 1731 1
277 328 1735 4
277 328 1740 1
277 328 1742 5
277 328 1749 1
277 328 1752 1
277 328 1947 1
277 328 1950 1
277 328 1956 1
277 328 1960 1
277 328 1973 3
277 328 1977 1
277 328 1982 2
277 328 1992 2
277 328 2065 1
277 328 2067 1
277 328 2069 3
277 328 2081 1
277 328 2083 1
277 328 2087 2
277 328 2094 1
277 328 2101 1
277 328 2115 1
277 328 2243 1
277 328 2305 2
277 328 2312 1
277 328 2329 1
277 328 2336 1
277 328 2338 2
277 328 2343 2
277 328 2349 3
277 328 2353 1
277 328 2356 2
277 328 2387 1
277 328 2390 1
277 328 2397 2
277 328 2406 1
277 328 2411 3
277 328 2415 1
277 328 2417 1
277 328 2425 6
277 328 2436 1
277 328 2440 1
277 328 2442 2
277 328 2445 3
277 328 2450 2
277 328 2453 2
277 328 2466 1
277 328 2472 2
277 328 2475 1
277 328 2478 1
277 328 2540 1
277 328 2585 1
277 328 2638 1
277 328 2656 1
277 328 2698 1
277 328 2705 1
277 328 2711 2
277 334 1705 1
277 334 1710 1
277 334 1752 1
277 334 1902 1
277 334 2032 15
277 334 2247 1
277 334 2250 2
277 334 2253 4
277 334 2310 1
277 334 2319 1
277 334 2539 1
277 334 2573 1
277 334 2575 1
277 334 2577 1
277 334 2604 1
277 334 2620 1
277 334 2628 1
277 334 2718 1
277 357 2026 1
277 357 2092 1
277 357 2200 1
277 357 2221 1
277 357 2223 1
277 357 2259 1
277 357 2345 1
277 357 2347 5
277 357 2651 2
277 357 2654 2
277 357 2663 1
277 357 2713 1
278 284 2188 1
278 289 1949 2
278 289 1954 1
278 289 1967 2
278 289 1972 3
278 289 1977 4
278 289 1987 1
278 289 2188 1
278 289 2216 2
278 289 2230 1
278 289 2249 6
278 289 2258 1
278 289 2260 1
278 289 2264 1
278 289 2271 1
278 289 2291 1
278 299 2397 1
278 311 2223 1
278 332 2581 2
278 332 2588 1
278 332 2607 1
278 332 2617 1
278 332 2619 3
278 335 2189 1
278 354 2178 1
278 354 2561 1
278 366 2171 1
278 366 2563 1
278 366 2566 1
278 366 2571 3
278 366 2607 1
278 366 2680 2
278 366 2688 1
278 366 2709 1
278 366 2716 1
279 283 2433 1
279 297 2229 1
279 299 1821 2
279 299 1826 1
279 299 1861 1
279 299 1863 1
279 337 2234 1
279 337 2410 1
279 337 2412 1
279 337 2415 1
279 337 2419 1
279 337 2424 1
279 337 2491 1
279 337 2580 1
279 337 2585 1
279 337 2715 1
279 343 2177 1
279 343 2230 1
279 343 2234 1
279 369 2432 1
279 369 2495 1
279 369 2503 1
279 369 2613 1
279 369 2648 1
279 369 2663 1
279 369 2680 1
279 369 2687 1
280 284 1896 1
280 284 1899 1
280 284 2024 1
280 284 2042 1
280 290 2037 1
280 290 2138 2
280 290 2141 1
280 290 2480 1
280 314 1639 11
280 314 1651 3
280 314 1657 1
280 314 1678 1
280 314 1680 4
280 314 1685 1
280 314 1688 1
280 314 1690 5
280 314 1701 2
280 314 1957 1
280 314 1976 1
280 314 1984 1
280 314 1991 1
280 314 1999 1
280 314 2037 1
280 314 2346 1
280 314 2350 1
280 314 2352 14
280 314 2370 25
280 314 2396 1
280 314 2398 3
280 314 2403 2
280 314 2408 3
280 314 2564 1
280 314 2566 1
280 314 2569 1
280 314 2571 5
280 314 2579 1
280 314 2583 3
280 314 2587 1
280 314 2632 4
280 314 2637 7
280 314 2646 1
280 314 2648 3
280 314 2652 3
280 314 2658 1
280 314 2660 2
280 314 2663 1
280 314 2665 1
280 314 2667 1
280 314 2670 7
280 314 2679 8
280 314 2692 2
280 314 2696 1
280 318 2148 1
280 326 1953 1
280 326 2500 1
282 285 1947 1
282 287 1682 1
282 287 1730 1
282 287 1734 1
282 287 1747 1
282 287 1750 2
282 287 1758 1
282 287 1766 1
282 287 1768 1
282 287 1792 1
282 287 1810 1
282 287 1815 1
282 287 1819 1
282 287 1841 1
282 287 1846 1
282 287 2007 1
282 287 2120 1
282 287 2220 1
282 287 2224 1
282 287 2350 2
282 287 2368 2
282 287 2395 3
282 287 2582 1
282 287 2586 1
282 287 2603 1
282 287 2613 1
282 287 2620 1
282 287 2623 8
282 287 2633 2
282 287 2637 1
282 287 2639 1
282 287 2675 2
282 287 2709 2
282 287 2715 1
282 296 1759 1
282 296 1988 1
282 296 2242 1
282 305 2287 1
282 306 1789 1
282 306 1804 1
282 306 1846 1
282 306 1921 1
282 306 2127 1
282 306 2649 1
282 306 2715 1
282 307 2261 1
282 309 1880 1
282 310 1985 1
282 311 2282 1
282 323 1945 1
282 323 2256 1
282 324 2474 1
282 324 2493 1
282 324 2499 1
282 324 2501 1
282 327 1967 1
282 327 1988 1
282 330 1727 1
282 340 2326 1
282 342 1737 1
282 342 1829 3
282 342 1833 2
282 342 1858 2
282 342 1879 1
282 342 2014 7
282 342 2026 18
282 342 2047 8
282 342 2056 1
282 342 2060 1
282 342 2062 1
282 342 2068 4
282 342 2075 2
282 342 2085 1
282 342 2101 3
282 362 2581 1
282 364 2308 2
283 295 1902 1
283 298 1938 1
283 315 2242 1
283 319 1805 2
283 319 1815 1
283 319 2434 1
283 330 1899 1
283 346 1992 1
283 346 2000 1
283 346 2006 2
283 346 2009 1
283 346 2011 2
283 346 2014 2
283 346 2026 1
283 346 2033 2
283 346 2041 2
283 346 2047 4
283 346 2053 1
283 346 2055 5
283 346 2068 1
283 346 2088 5
283 346 2100 1
283 346 2105 1
283 346 2115 2
283 346 2119 1
283 346 2131 1
283 346 2134 2
283 346 2137 1
283 346 2141 1
283 346 2145 6
283 346 2152 4
283 346 2157 1
283 346 2162 1
283 346 2171 1
283 346 2173 1
283 346 2196 3
283 346 2314 1
283 346 2318 2
283 346 2321 1
283 346 2329 4
283 346 2334 12
283 346 2351 1
283 346 2354 1
283 346 2356 3
283 346 2360 1
283 346 2594 3
283 346 2609 1
283 346 2614 5
283 346 2620 1
283 346 2647 1
283 346 2656 1
283 346 2668 4
283 346 2695 2
283 346 2705 1
283 346 2710 3
283 346 2714 1
283 351 1938 1
283 351 2020 1
283 351 2197 2
283 351 2620 2
283 351 2692 3
283 361 2261 1
284 286 2219 1
284 289 2188 1
284 290 2369 1
284 294 2215 1
284 300 2712 2
284 317 2189 1
284 318 2228 1
284 320 2215 1
284 326 1950 1
284 326 2030 1
284 326 2032 1
284 360 2229 1
284 360 2231 1
284 360 2243 1
284 367 2222 1
285 287 2253 1
285 295 2122 3
285 295 2572 1
285 295 2575 1
285 296 1898 2
285 296 1933 1
285 296 2329 1
285 304 1902 1
285 304 1980 1
285 304 2118 1
285 304 2717 1
285 319 2255 1
285 323 2543 1
285 344 1900 1
285 344 1983 1
285 344 2190 1
285 362 1730 1
286 292 2441 1
286 292 2702 1
286 294 2124 1
286 300 1754 1
286 311 2212 1
286 318 1895 1
286 318 1898 1
286 318 1900 1
286 318 2123 1
286 318 2441 1
286 318 2715 1
286 360 1751 1
286 360 1761 1
286 360 1769 4
286 360 1774 1
286 360 1779 1
286 360 1782 1
286 360 1788 1
286 360 1793 4
286 360 1798 1
286 360 1800 1
286 360 1802 3
286 360 1807 9
286 360 1818 10
286 360 1829 1
286 360 1831 5
286 360 1837 19
286 360 1857 1
286 360 1860 2
286 360 1863 7
286 360 1871 13
286 360 1885 3
286 360 1890 3
286 360 1894 1
286 360 1896 10
286 360 1909 3
286 360 2124 2
286 360 2133 1
286 360 2138 5
286 360 2180 3
286 360 2186 3
286 360 2194 1
286 360 2204 1
286 360 2211 1
286 360 2214 1
286 360 2228 1
286 360 2235 1
286 360 2237 1
286 360 2443 1
286 360 2449 1
286 360 2459 1
286 360 2462 1
286 360 2475 1
286 360 2479 1
286 360 2482 1
286 360 2485 1
286 360 2512 1
286 360 2521 3
286 360 2525 3
286 360 2530 1
286 360 2538 1
286 360 2551 4
286 360 2560 1
286 360 2562 1
286 360 2564 13
286 360 2580 7
286 360 2588 1
286 360 2590 5
286 360 2597 5
286 360 2604 3
286 360 2608 2
286 360 2611 5
286 360 2617 4
286 360 2622 2
286 360 2625 1
286 360 2627 2
286 360 2631 1
286 360 2634 1
286 360 2636 8
286 360 2645 1
286 360 2648 4
286 360 2655 1
286 360 2662 3
286 360 2694 1
286 360 2696 1
286 367 1613 4
286 367 1622 1
286 367 1638 1
286 367 1652 1
286 367 1676 1
286 367 1925 1
286 367 1931 1
286 367 1934 1
286 367 1964 1
286 367 1968 2
286 367 1975 1
286 367 1982 1
286 367 1987 1
286 367 1989 2
286 367 1993 2
286 367 1997 1
286 367 2006 2
286 367 2270 12
286 367 2285 11
286 367 2297 2
286 367 2301 1
286 367 2314 1
286 367 2386 1
286 367 2389 2
287 290 2124 1
287 304 2546 6
287 306 1692 1
287 306 1744 1
287 306 1835 1
287 306 1901 1
287 306 2716 1
287 342 1728 1
287 342 2233 4
287 342 2716 1
287 344 2406 1
288 301 2535 1
288 302 2244 1
288 302 2338 2
288 302 2342 1
288 302 2344 1
288 302 2348 1
288 302 2476 1
288 302 2478 1
288 302 2655 1
288 316 1939 1
288 316 2344 1
288 322 1893 1
288 322 1900 1
288 322 1931 1
288 322 1941 1
288 322 2246 1
288 322 2658 1
288 328 1710 1
288 328 2048 2
288 328 2149 1
288 328 2153 1
288 328 2269 1
288 328 2271 3
288 328 2281 1
288 328 2290 2
288 328 2293 1
288 328 2295 7
288 328 2304 2
288 328 2309 3
288 328 2338 1
288 328 2347 1
288 328 2652 1
288 328 2698 2
288 328 2718 1
288 333 2208 1
288 333 2536 1
288 334 2113 2
288 334 2307 1
288 334 2321 1
288 334 2325 3
288 334 2475 1
288 334 2486 1
288 334 2590 1
288 334 2660 1
288 334 2663 1
288 347 2204 1
288 357 1943 1
288 357 2010 1
288 357 2013 2
288 357 2016 1
288 357 2025 1
288 357 2221 1
288 357 2325 2
288 357 2328 1
288 357 2343 2
288 357 2346 1
288 357 2348 1
288 357 2359 3
288 357 2483 1
288 357 2488 1
288 357 2538 1
288 357 2573 4
288 357 2591 1
288 357 2593 1
288 357 2595 1
288 357 2664 1
288 357 2678 1
288 357 2697 5
288 357 2703 2
289 303 2301 2
289 303 2304 1
289 335 2189 1
289 360 2243 1
289 361 1899 1
289 361 2163 1
290 292 1905 1
290 300 1762 10
290 300 1781 12
290 300 1794 1
290 300 1799 1
290 300 1802 1
290 300 1807 4
290 300 1813 9
290 300 1826 1
290 300 1829 5
290 300 1835 23
290 300 1859 3
290 300 1864 2
290 300 1867 8
290 300 1876 3
290 300 1882 8
290 300 1892 3
290 300 1918 1
290 300 1927 6
290 300 2033 1
290 300 2039 1
290 300 2190 1
290 300 2199 3
290 300 2231 2
290 300 2434 2
290 300 2444 2
290 300 2455 1
290 300 2466 1
290 300 2718 1
290 314 1740 1
290 314 1751 2
290 314 1758 1
290 314 1797 2
290 314 1800 2
290 314 1805 1
290 314 1848 3
290 314 1854 1
290 314 1875 2
290 314 1884 2
290 314 1893 1
290 314 1895 2
290 314 1900 1
290 314 1924 1
290 314 2033 8
290 314 2123 1
290 314 2136 2
290 314 2142 1
290 314 2144 2
290 314 2147 1
290 314 2150 1
290 314 2161 1
290 314 2167 3
290 314 2172 1
290 314 2180 1
290 314 2185 1
290 314 2195 1
290 314 2203 1
290 314 2227 1
290 314 2230 5
290 314 2239 1
290 314 2251 1
290 314 2499 1
290 314 2714 1
290 320 2167 1
290 326 1755 1
290 326 1757 1
290 326 2123 1
292 294 2113 1
292 294 2516 1
292 300 2452 1
292 300 2464 1
292 300 2485 1
292 302 2126 1
292 355 2413 1
292 367 1625 1
292 367 2030 1
292 367 2337 1
292 367 2342 1
292 367 2350 2
292 367 2354 2
292 367 2381 5
293 301 1897 1
293 301 2080 1
293 301 2100 1
293 301 2108 1
293 301 2347 1
293 301 2487 1
293 301 2629 1
293 301 2649 1
293 301 2713 2
293 302 2141 2
293 302 2145 1
293 302 2147 1
293 302 2156 1
293 302 2162 2
293 302 2165 1
293 316 1859 1
293 322 1917 1
293 322 1923 1
293 330 2183 1
293 333 1624 1
293 333 1691 1
293 333 1747 1
293 333 1924 1
293 333 1949 1
293 333 1953 1
293 333 1988 1
293 333 1996 1
293 333 2103 1
293 333 2106 1
293 333 2114 1
293 333 2121 1
293 333 2228 1
293 333 2236 1
293 333 2248 1
293 333 2343 1
293 333 2355 1
293 333 2404 1
293 333 2409 1
293 333 2418 1
293 333 2425 1
293 333 2446 2
293 333 2471 1
293 333 2539 1
293 333 2596 1
293 333 2614 1
293 333 2644 1
293 333 2648 2
293 333 2668 1
293 333 2673 1
293 333 2675 1
293 338 1899 1
293 338 2347 1
293 338 2478 1
293 338 2652 1
293 347 1646 1
293 347 1653 2
293 347 1662 1
293 347 2474 1
293 347 2477 1
293 347 2537 1
293 347 2660 1
293 347 2685 1
293 357 1917 1
293 357 1929 1
294 311 2232 7
294 314 2140 1
294 318 1750 1
294 318 1981 1
294 318 1984 4
294 318 1990 1
294 318 1992 3
294 318 2710 3
294 320 2154 3
294 320 2170 1
294 320 2201 1
294 320 2718 1
294 360 2101 1
294 360 2107 1
294 360 2224 1
295 296 2694 1
295 304 1957 2
295 304 1967 3
295 304 1981 1
295 306 2404 1
295 312 2455 1
295 344 1752 1
295 354 1876 1
296 307 2499 1
296 307 2501 9
296 307 2511 3
296 307 2516 6
296 323 2277 1
296 324 2223 1
296 327 1988 1
296 340 2426 2
296 340 2431 11
296 340 2443 6
296 340 2450 13
296 340 2469 22
296 340 2493 6
296 340 2505 1
296 340 2517 2
296 340 2520 1
296 340 2522 1
296 340 2538 5
296 340 2547 3
296 340 2554 5
296 340 2565 1
296 340 2567 5
296 344 1895 1
296 344 2198 1
296 362 1897 1
296 362 1994 3
297 331 1851 1
297 331 1877 1
297 331 2214 1
297 337 2231 1
297 341 2187 1
297 343 1659 1
297 343 1677 2
297 343 1680 1
297 343 1701 2
297 343 1704 1
297 343 1712 1
297 343 1717 4
297 343 1723 1
297 343 1727 2
297 343 1733 1
297 343 1742 1
297 343 1745 1
297 343 1925 1
297 343 2026 1
297 343 2074 1
297 343 2087 1
297 343 2092 1
297 343 2119 1
297 343 2142 1
297 343 2145 1
297 343 2195 1
297 343 2230 1
297 343 2290 3
297 343 2332 1
297 343 2345 3
297 343 2349 2
297 343 2352 2
297 343 2355 1
297 343 2357 1
297 343 2375 2
297 343 2379 1
297 343 2387 1
297 343 2402 1
297 343 2435 1
297 343 2437 1
297 343 2511 1
297 343 2518 1
297 343 2520 1
297 343 2522 1
297 343 2558 1
297 343 2569 1
297 343 2571 1
297 343 2573 4
297 343 2584 1
297 343 2587 5
297 343 2593 1
297 343 2606 1
297 343 2682 1
297 343 2714 2
297 349 1992 1
297 349 2003 2
297 349 2153 1
297 349 2433 1
297 349 2451 1
297 349 2472 1
297 349 2480 1
297 349 2508 1
297 349 2520 1
297 349 2620 1
297 349 2695 1
297 352 1895 1
297 353 2517 2
297 353 2617 1
297 353 2715 1
298 305 2275 1
298 305 2297 1
298 305 2299 1
298 319 1753 1
298 319 2029 1
298 319 2593 1
298 340 2266 1
298 345 1752 1
298 346 2659 1
298 351 1752 1
298 351 1758 1
298 351 1894 2
298 351 1897 2
298 351 1900 4
298 351 1995 1
298 351 2141 1
298 351 2370 3
298 351 2689 1
298 351 2713 1
299 303 2204 1
299 311 1950 1
299 369 2196 1
300 308 1898 1
300 308 1945 1
300 314 1894 1
300 314 1922 1
300 314 2035 2
300 314 2038 2
300 314 2123 1
300 314 2232 1
300 314 2611 1
300 314 2630 1
300 314 2702 1
300 335 1882 1
300 335 1885 2
300 335 1888 5
300 360 1911 1
300 365 2447 1
301 304 1902 1
301 309 2187 1
301 309 2196 2
301 309 2207 2
301 309 2226 1
301 309 2495 1
301 309 2535 1
301 328 2208 1
301 330 2229 1
301 333 1670 2
301 333 1713 1
301 333 1743 1
301 333 1897 1
301 333 2057 1
301 333 2132 1
301 333 2147 1
301 333 2234 1
301 333 2344 2
301 333 2652 1
301 338 2127 1
301 338 2467 2
301 338 2626 1
301 338 2657 2
301 341 2121 3
301 341 2125 1
301 346 2204 1
301 347 1614 1
301 347 1632 1
301 347 1659 1
301 347 1898 1
301 347 1949 1
301 347 1964 1
301 347 1997 1
301 347 2000 1
301 347 2005 1
301 347 2007 1
301 347 2012 1
301 347 2024 1
301 347 2036 2
301 347 2053 1
301 347 2075 1
301 347 2089 1
301 347 2097 1
301 347 2101 1
301 347 2103 1
301 347 2114 1
301 347 2121 1
301 347 2123 4
301 347 2131 3
301 347 2135 4
301 347 2140 7
301 347 2148 1
301 347 2150 8
301 347 2159 4
301 347 2164 1
301 347 2428 1
301 347 2435 1
301 347 2438 2
301 347 2450 1
301 347 2460 1
301 347 2472 1
301 347 2483 1
301 347 2485 1
301 347 2532 1
301 347 2571 2
301 347 2579 1
301 347 2581 1
301 347 2586 2
301 347 2592 1
301 347 2596 1
301 347 2598 1
301 347 2605 1
301 347 2632 1
301 347 2639 1
301 347 2711 2
302 309 2125 1
302 309 2129 1
302 314 2137 1
302 316 1732 1
302 316 1895 1
302 316 1900 2
302 316 2005 1
302 316 2497 1
302 316 2521 1
302 316 2536 1
302 316 2538 1
302 316 2571 1
302 316 2587 1
302 316 2663 1
302 322 1698 1
302 322 2017 1
302 322 2114 1
302 322 2343 1
302 322 2616 1
302 322 2652 1
302 328 2014 1
302 328 2114 1
302 328 2330 1
302 328 2339 1
302 328 2344 1
302 328 2349 1
302 334 2206 1
302 334 2208 1
302 334 2250 1
302 334 2281 1
302 334 2347 3
302 334 2359 1
302 334 2361 3
302 334 2369 3
302 334 2374 1
302 334 2495 1
302 334 2664 1
302 334 2666 1
302 334 2718 1
302 357 2094 1
302 357 2099 1
302 357 2245 1
302 357 2247 1
302 365 1898 1
303 332 2203 1
304 310 1750 1
304 310 2198 1
304 310 2578 1
304 320 1938 1
304 344 2031 1
304 344 2180 1
304 344 2197 1
304 344 2199 1
304 344 2201 3
304 344 2207 1
304 344 2216 1
304 344 2218 1
304 344 2224 1
304 344 2227 1
304 344 2229 1
304 344 2234 1
304 344 2256 1
304 344 2260 1
304 344 2266 2
304 344 2274 2
304 344 2285 1
304 344 2293 1
304 344 2301 1
304 344 2332 1
304 344 2334 2
304 344 2340 1
304 344 2344 2
304 344 2347 1
304 344 2403 2
304 344 2414 2
304 344 2576 1
304 344 2592 1
304 344 2603 1
304 344 2609 1
304 344 2624 1
304 344 2639 1
304 344 2681 1
304 344 2693 1
304 344 2697 1
304 344 2703 1
304 344 2713 1
304 362 2701 1
305 315 1980 1
305 315 2309 2
305 315 2390 2
305 315 2394 1
305 315 2397 2
305 315 2400 1
305 315 2402 1
305 315 2412 1
305 315 2666 1
305 322 1894 1
305 327 1739 1
305 327 1752 1
305 327 1755 1
305 327 1757 112
305 327 1870 22
305 327 1893 2
305 327 1896 6
305 327 1903 4
305 327 1985 1
305 327 2040 1
305 327 2066 1
305 327 2088 1
305 327 2319 1
305 327 2399 1
305 327 2414 1
305 327 2590 1
305 327 2599 1
305 327 2673 2
305 327 2718 1
305 340 1972 1
305 340 2268 1
305 345 2242 2
305 364 1951 1
305 364 2268 1
305 364 2273 1
305 364 2364 1
305 364 2369 1
305 364 2376 1
305 364 2378 2
305 364 2466 1
305 364 2507 1
305 364 2514 1
305 364 2575 1
305 364 2591 1
305 364 2596 1
306 312 2575 1
306 327 1987 1
306 327 2279 1
306 327 2313 1
306 342 1734 1
306 342 1737 1
306 342 1751 1
306 342 1754 2
306 342 1763 4
306 342 1819 1
306 342 1828 1
306 342 1836 1
306 342 1850 1
306 342 1852 1
306 342 1861 1
306 342 1872 2
306 342 1875 1
306 342 1916 1
306 342 1928 1
307 312 2154 1
307 323 1944 1
307 323 2017 1
307 323 2332 1
307 340 1749 2
307 340 1894 2
307 340 1899 1
307 340 1960 1
307 340 1967 1
307 340 2186 2
307 340 2279 1
307 340 2303 3
307 340 2321 1
307 350 2150 2
307 350 2210 1
307 350 2716 1
308 326 1629 8
308 326 1638 7
308 326 1646 4
308 326 1653 3
308 326 1661 4
308 326 1666 26
308 326 1694 9
308 326 1704 13
308 326 1718 2
308 326 1723 5
308 326 1729 1
308 326 1733 1
308 326 1740 1
308 326 1742 1
308 326 1745 1
308 326 1758 1
308 326 1760 1
308 326 1895 3
308 326 1899 1
308 326 1907 1
308 326 1913 3
308 326 1940 2
308 326 1943 1
308 326 1961 1
308 326 1964 1
308 326 1976 5
308 326 1982 23
308 326 2010 10
308 326 2021 1
308 326 2024 4
308 326 2030 1
308 326 2251 1
308 326 2254 4
308 326 2277 2
308 326 2280 1
308 326 2285 1
308 326 2289 1
308 326 2292 6
308 326 2299 1
308 326 2302 5
308 326 2309 58
308 326 2368 1
308 326 2371 1
308 326 2375 7
308 326 2383 29
308 326 2413 7
308 326 2425 2
308 326 2428 2
308 326 2431 3
308 326 2440 2
308 326 2447 1
308 326 2451 2
308 326 2455 3
308 326 2463 1
308 326 2470 1
308 326 2481 1
308 326 2484 1
308 326 2486 5
308 326 2495 1
308 326 2498 6
308 326 2505 4
308 326 2513 1
308 326 2515 3
308 326 2519 1
308 326 2521 5
308 326 2527 1
308 326 2539 5
308 326 2545 12
308 326 2558 1
308 326 2560 15
308 326 2577 4
308 326 2582 2
308 326 2585 3
308 326 2590 4
308 326 2598 6
308 326 2605 6
308 326 2617 2
308 326 2620 1
308 326 2623 6
308 326 2632 1
308 326 2635 1
308 326 2638 2
308 326 2641 7
308 326 2652 1
308 326 2654 22
308 326 2677 1
308 326 2684 1
308 326 2691 1
308 326 2695 2
308 326 2698 4
308 326 2704 2
308 326 2708 1
308 326 2711 3
308 326 2718 1
308 367 1907 1
309 325 1763 1
309 328 2130 1
309 328 2224 1
309 330 2054 2
309 330 2111 1
309 330 2134 1
309 330 2244 1
309 330 2544 1
309 330 2594 1
309 330 2627 1
309 330 2657 1
309 330 2667 2
309 330 2695 1
309 338 2137 1
309 341 1697 1
309 341 1896 1
309 341 2143 1
309 341 2244 1
309 341 2337 2
309 341 2431 1
309 341 2551 1
309 341 2647 1
309 341 2658 1
310 362 1722 1
311 320 1986 1
311 332 2180 1
311 332 2194 1
311 332 2198 1
311 332 2200 1
311 368 2238 1
312 315 2213 3
312 317 2231 1
312 323 2172 1
312 323 2174 1
312 324 1863 1
312 324 1895 2
312 324 1994 1
312 324 2017 1
312 324 2124 1
312 324 2127 1
312 324 2136 1
312 324 2138 1
312 324 2140 5
312 350 1735 1
312 350 1895 1
313 317 2186 1
313 365 1697 1
313 365 2350 1
313 367 1894 1
314 320 2155 2
314 320 2163 1
314 335 1881 2
314 335 1885 1
314 335 1893 1
315 316 1894 1
315 327 1933 1
315 327 2410 4
315 327 2439 1
315 327 2620 1
315 364 1894 1
315 364 1937 1
315 364 1993 1
315 364 2212 1
315 364 2343 1
315 364 2345 3
315 364 2385 4
315 364 2410 1
315 364 2434 1
316 322 1750 1
316 322 1996 1
316 322 2009 1
316 322 2093 1
316 322 2653 1
316 328 1709 2
316 328 1982 1
316 328 2003 1
316 328 2006 1
316 328 2087 1
316 328 2102 1
316 328 2121 2
316 328 2188 3
316 328 2192 2
316 328 2197 2
316 328 2246 1
316 328 2352 1
316 328 2370 1
316 328 2646 1
316 328 2650 1
316 328 2655 1
316 328 2661 1
316 328 2684 1
316 328 2691 1
316 328 2707 1
316 334 1745 1
316 334 2141 1
316 334 2173 3
316 334 2249 1
316 334 2339 1
316 334 2546 1
316 334 2553 1
316 334 2564 1
316 334 2648 1
316 357 1994 1
316 357 1999 1
316 357 2001 1
316 357 2066 1
316 357 2300 1
317 335 2184 1
317 335 2207 2
317 335 2214 3
317 335 2221 1
317 335 2247 1
317 335 2251 1
317 335 2308 1
317 335 2322 1
317 335 2354 1
317 335 2375 2
317 359 2223 1
317 359 2230 1
317 359 2380 1
317 359 2439 2
317 359 2551 2
317 359 2704 1
318 320 2234 1
318 320 2248 1
318 320 2708 1
318 355 1895 1
318 355 1897 1
318 355 2209 1
318 360 1894 2
318 360 1898 1
318 360 1900 1
318 360 2441 1
318 367 1676 1
318 367 2214 1
318 367 2241 2
319 345 1991 1
319 345 2018 1
319 345 2031 2
319 345 2144 1
319 345 2158 1
319 345 2176 1
319 345 2183 1
319 345 2269 1
319 345 2637 1
319 346 1899 3
319 346 1960 1
319 351 1962 1
319 351 1978 1
319 351 1989 2
319 351 2019 1
319 351 2211 1
319 351 2272 1
319 351 2431 1
320 352 2152 1
320 355 2204 1
320 355 2216 1
320 355 2247 1
320 355 2249 1
320 355 2708 1
320 360 2126 1
320 367 1752 1
320 367 1754 1
320 367 1758 2
320 367 1854 1
320 367 1867 1
320 367 1873 4
320 367 1895 1
320 367 2201 1
320 367 2218 1
320 367 2241 1
320 367 2243 1
320 367 2530 1
320 367 2692 1
322 327 1895 1
322 328 1698 1
322 328 1703 2
322 328 1901 1
322 328 2004 1
322 328 2012 1
322 328 2016 1
322 328 2019 2
322 328 2022 1
322 328 2035 1
322 328 2091 2
322 328 2104 2
322 328 2107 1
322 328 2109 1
322 328 2111 1
322 328 2113 2
322 328 2318 2
322 328 2347 1
322 328 2352 1
322 328 2362 2
322 328 2372 1
322 328 2380 4
322 328 2541 2
322 328 2547 1
322 328 2549 1
322 328 2563 1
322 328 2579 1
322 328 2606 3
322 328 2616 1
322 328 2618 2
322 328 2625 1
322 328 2627 1
322 328 2630 1
322 328 2646 2
322 328 2654 1
322 328 2672 4
322 328 2677 2
322 328 2685 2
322 328 2690 2
322 328 2703 1
322 328 2705 1
322 328 2714 1
322 328 2716 1
322 333 1916 2
322 333 1919 2
322 333 1928 1
322 333 1931 3
322 334 1709 1
322 334 1894 2
322 334 1897 3
322 334 1949 1
322 334 2009 1
322 334 2048 1
322 334 2050 1
322 334 2114 1
322 334 2243 1
322 334 2246 2
322 334 2273 1
322 334 2279 1
322 334 2286 1
322 334 2290 2
322 334 2294 4
322 334 2299 8
322 334 2334 6
322 334 2344 2
322 334 2347 6
322 334 2472 3
322 334 2607 1
322 357 1902 2
322 357 1905 1
322 357 1907 3
322 357 1911 3
322 357 1915 4
322 357 1925 2
322 357 1932 3
322 357 1969 2
322 357 1998 2
322 357 2095 1
322 357 2114 1
322 357 2120 1
322 357 2122 2
322 357 2162 1
322 357 2170 1
322 357 2172 1
322 357 2260 11
322 357 2273 2
322 357 2276 3
322 357 2289 2
322 357 2295 3
322 357 2310 1
322 357 2314 1
322 357 2321 1
322 357 2332 2
322 357 2336 1
322 357 2651 1
322 357 2655 3
322 357 2659 1
322 357 2671 1
322 357 2713 1
323 324 1709 1
323 324 1711 29
323 324 1743 1
323 324 1758 4
323 324 2023 3
323 324 2135 1
323 324 2142 2
323 324 2155 1
323 324 2578 2
323 324 2581 1
323 324 2588 60
323 324 2651 1
323 324 2655 2
323 324 2658 1
323 324 2660 10
323 324 2672 2
323 324 2676 14
323 324 2691 25
323 340 1762 1
323 342 2422 2
323 345 1904 1
323 346 2242 1
323 350 2211 1
323 350 2715 1
323 351 1904 1
324 340 1763 1
324 340 1939 1
324 340 2073 1
324 340 2078 1
324 340 2085 1
324 340 2093 2
324 340 2098 1
324 340 2101 5
324 340 2110 1
324 340 2112 8
324 340 2205 1
324 340 2339 1
324 340 2343 2
324 340 2346 1
324 340 2348 13
324 340 2362 10
324 340 2373 2
324 340 2377 3
324 340 2381 6
324 340 2388 1
324 340 2390 2
324 344 2411 1
324 350 1895 1
324 350 1899 1
324 350 1937 1
324 350 2199 1
324 350 2571 1
325 329 1907 1
325 329 1918 1
325 329 2015 12
325 329 2033 3
325 329 2040 2
325 334 1931 1
325 348 1712 1
325 348 1747 2
325 348 1755 1
325 348 1759 1
325 348 1864 1
325 348 1894 1
325 348 1896 5
325 348 1932 1
325 348 1946 1
325 348 2020 1
326 353 2459 1
326 367 1907 2
327 350 2213 2
327 364 2376 1
327 364 2379 1
328 334 1948 1
328 334 1981 1
328 334 2243 1
328 334 2259 1
328 334 2310 1
328 334 2324 2
328 334 2349 1
328 334 2351 1
328 334 2496 1
328 334 2519 1
328 334 2530 1
328 334 2536 1
328 334 2567 4
328 334 2596 2
328 334 2636 1
328 334 2654 2
328 347 1929 1
328 357 1861 1
328 357 2002 1
328 357 2092 1
328 357 2095 1
328 357 2136 1
328 357 2239 1
328 357 2345 1
328 357 2350 2
328 357 2353 1
328 357 2536 1
328 357 2649 1
328 357 2655 1
328 357 2672 1
328 357 2702 1
329 344 1761 1
329 348 2010 1
329 348 2012 3
329 348 2016 3
329 348 2020 1
329 348 2024 1
329 348 2027 1
329 348 2030 2
330 338 2518 1
330 341 1692 2
330 341 1940 1
330 341 2115 1
330 341 2145 4
330 341 2226 1
330 341 2314 2
330 341 2494 1
330 341 2503 1
330 341 2507 2
330 341 2547 1
330 341 2655 1
331 337 1966 1
331 337 1975 1
331 337 1980 1
331 352 2005 1
331 352 2131 1
331 352 2228 1
331 352 2705 1
331 352 2711 1
331 369 1944 1
332 354 1940 1
332 354 1987 1
332 354 2168 1
332 354 2357 1
332 354 2668 1
332 354 2716 1
332 366 1753 1
332 366 2094 1
332 366 2173 1
332 366 2529 1
332 366 2531 1
332 366 2660 1
332 368 1894 1
332 368 2234 2
332 368 2660 1
333 334 1947 1
333 334 2168 1
333 338 1900 1
333 338 2115 1
333 338 2117 2
333 338 2309 3
333 338 2339 1
333 338 2347 1
333 338 2461 1
333 338 2477 1
333 338 2659 1
333 338 2714 1
333 347 2099 1
333 347 2102 2
333 347 2115 1
333 347 2135 1
333 347 2142 1
333 347 2229 1
333 347 2231 1
333 347 2253 1
333 347 2620 1
333 347 2673 1
333 347 2700 1
333 347 2709 1
333 357 1918 1
333 357 1923 1
333 357 1931 1
333 357 1933 2
333 357 2160 1
333 357 2188 1
333 357 2190 1
333 357 2537 1
334 338 1916 1
334 341 1922 1
334 357 1900 2
334 357 2094 1
334 357 2261 1
334 357 2271 1
334 357 2276 4
334 357 2284 1
334 357 2286 4
334 357 2293 1
334 357 2296 3
334 357 2307 1
334 357 2310 1
334 357 2326 2
334 357 2538 1
334 357 2715 1
335 359 1994 1
335 359 2042 1
335 360 2190 1
336 339 2318 4
336 339 2356 1
336 339 2455 1
336 339 2469 1
337 343 2204 1
337 343 2232 1
337 349 2188 1
337 352 1946 1
337 352 1954 1
337 369 1677 1
337 369 1705 1
337 369 1719 1
337 369 1939 1
337 369 1968 1
337 369 1977 1
337 369 1979 2
337 369 2040 1
337 369 2089 1
337 369 2091 1
337 369 2094 3
337 369 2099 1
337 369 2105 1
337 369 2420 1
337 369 2518 1
337 369 2523 1
337 369 2577 1
337 369 2579 2
337 369 2583 2
337 369 2586 1
337 369 2588 1
337 369 2590 2
337 369 2598 1
337 369 2628 1
337 369 2638 1
337 369 2659 1
337 369 2707 1
337 369 2711 1
338 341 2121 1
338 347 1618 1
338 347 1665 1
338 347 1672 1
338 347 1674 1
338 347 1949 1
338 347 1958 1
338 347 2245 1
338 347 2248 1
338 347 2251 1
338 347 2336 1
338 347 2394 1
338 347 2464 1
338 347 2472 1
338 347 2577 1
338 347 2663 1
338 352 2176 1
340 350 2126 1
340 350 2205 1
340 364 1966 1
340 364 2271 1
340 364 2283 1
340 364 2289 1
340 365 2258 1
341 347 2120 7
341 347 2188 1
341 348 1923 1
343 349 1709 1
343 349 1770 2
343 349 1773 1
343 349 1802 1
343 349 1804 1
343 349 1828 1
343 349 1848 1
343 349 1861 1
343 349 2272 1
343 349 2274 1
343 349 2296 1
343 349 2390 1
343 349 2467 1
343 349 2475 1
343 349 2480 1
343 349 2508 1
343 349 2517 1
343 349 2581 1
343 349 2708 1
343 353 2266 1
343 353 2304 1
343 353 2518 4
343 353 2687 1
344 350 1894 1
344 362 1664 1
344 362 1750 2
344 362 1895 2
344 362 1900 1
344 362 1933 2
344 362 1938 1
344 362 2692 1
344 362 2709 1
344 362 2714 1
345 346 1796 11
345 346 1819 6
345 346 1826 1
345 346 1829 1
345 346 1871 1
345 346 1988 1
345 346 2293 1
345 346 2312 1
345 351 2256 1
346 351 1940 1
346 351 1942 1
346 351 1947 1
346 351 1952 1
346 351 1954 1
346 351 1956 1
346 351 1967 1
346 351 1974 1
346 351 1978 1
346 351 1989 2
346 351 2248 1
346 351 2270 1
346 351 2281 1
346 351 2292 2
346 351 2299 1
346 351 2301 2
346 351 2304 1
346 351 2307 1
346 351 2309 1
346 351 2416 2
346 351 2434 1
346 364 1896 1
347 357 1793 1
347 357 1848 1
347 357 2188 1
347 366 2269 1
349 353 1997 2
349 353 2167 2
349 353 2172 1
349 353 2514 1
349 353 2555 2
350 362 1894 1
352 357 2143 1
352 357 2145 1
352 369 1949 2
354 366 1720 2
354 366 1725 1
354 366 1895 1
354 366 1906 2
354 366 1994 1
354 366 2001 1
354 366 2003 1
354 366 2121 1
354 366 2124 2
354 366 2142 2
354 366 2167 1
354 366 2172 2
354 366 2185 2
354 366 2225 1
354 366 2276 1
354 366 2284 1
354 366 2306 1
354 366 2366 1
354 366 2386 1
354 366 2391 2
354 366 2457 1
354 366 2468 1
354 366 2507 1
354 366 2519 1
354 366 2529 1
354 366 2542 1
354 366 2549 1
354 366 2561 1
354 366 2650 1
354 366 2658 1
354 366 2684 1
354 368 1894 2
354 368 1995 1
354 368 2340 1
354 368 2617 1
354 368 2706 1
354 368 2709 1
355 360 2438 2
355 360 2510 2
355 360 2698 1
355 360 2710 1
355 360 2715 1
355 367 2218 1
355 367 2698 1
360 367 1908 1
360 367 2205 1
360 367 2513 1
361 362 1982 1
361 362 2234 1
361 362 2272 1
362 364 1902 1
364 368 2285 1
366 368 1694 1
366 368 1751 3
366 368 1760 2
366 368 1794 5
366 368 1811 1
366 368 1815 1
366 368 1824 2
366 368 1828 2
366 368 1833 1
366 368 1850 1
366 368 1853 2
366 368 1856 9
366 368 1872 1
366 368 1880 1
366 368 1886 1
366 368 1889 7
366 368 1897 1
366 368 1899 1
366 368 1993 1
366 368 2068 1
366 368 2079 1
366 368 2081 1
366 368 2093 1
366 368 2099 1
366 368 2121 1
366 368 2177 1
366 368 2303 1
366 368 2341 1
366 368 2536 1
366 368 2617 1
366 368 2621 2
366 368 2659 1
366 368 2670 1
366 368 2683 1
366 368 2708 1
