# Supplementary material for: The role of heterogeneity in contact timing and duration in network models of influenza spread in schools
Source: J R Soc Interface. 2015 Jul 6;12(108):20150279. doi: 10.1098/rsif.2015.0279 (PMC4528592; doi:10.1098/rsif.2015.0279)
Supplement: Dataset D10 [file rsif20150279supp11.txt]

1 25 2446 1
1 26 1967 1
1 32 2656 1
1 35 1654 1
1 35 1829 1
1 35 2091 1
1 35 2371 1
1 44 2443 1
1 49 2265 1
1 53 1570 1
1 53 2119 1
1 53 2121 1
1 53 2156 3
1 53 2164 1
1 53 2171 1
1 53 2187 1
1 53 2190 1
1 53 2192 2
1 53 2203 1
1 53 2324 1
1 53 2384 1
1 53 2394 1
1 53 2401 1
1 53 2427 1
1 53 2513 1
1 55 2659 1
1 64 1672 2
1 64 1838 1
1 64 2539 1
1 64 2551 1
1 64 2553 7
1 64 2564 2
1 64 2567 1
1 64 2577 3
1 64 2584 5
1 64 2591 1
1 64 2593 7
1 64 2602 4
1 64 2607 3
1 64 2624 15
1 64 2644 5
1 64 2650 14
1 72 1934 1
1 82 2660 1
1 88 1583 1
1 94 1672 1
1 94 1700 1
1 94 2203 1
1 107 1832 1
1 107 2213 1
1 107 2384 1
1 107 2404 1
1 112 2620 1
1 112 2662 1
1 121 1687 1
1 121 2260 1
1 121 2332 1
1 121 2341 1
1 121 2512 1
1 121 2564 1
1 121 2566 1
1 121 2586 1
1 121 2653 1
1 132 2449 1
1 134 2288 1
1 135 2212 1
1 135 2217 1
1 135 2651 1
1 137 1827 1
1 137 1829 1
1 139 1827 1
1 139 1837 1
1 139 2077 1
1 139 2093 1
1 144 1883 1
1 144 1902 1
1 144 1907 3
1 144 1913 3
1 144 1919 1
1 144 1932 2
1 147 1967 1
1 147 2379 1
1 156 1930 1
1 168 2278 1
1 175 1572 1
1 175 1668 1
1 175 2122 3
1 175 2194 1
1 175 2203 1
1 175 2322 1
1 175 2330 1
1 175 2384 1
1 175 2386 6
1 175 2396 2
1 175 2400 1
1 175 2428 1
1 175 2431 1
1 175 2439 1
1 175 2442 1
1 175 2444 1
1 175 2447 2
1 175 2452 1
1 175 2562 1
1 175 2567 1
1 175 2573 1
1 175 2575 1
1 175 2578 1
1 175 2582 1
1 175 2584 2
1 175 2599 1
1 175 2608 1
1 175 2621 1
1 175 2636 1
1 175 2650 1
1 183 2441 4
1 183 2446 2
1 183 2450 1
1 185 2328 1
1 185 2465 1
1 185 2489 1
1 185 2534 2
1 185 2539 2
1 185 2543 1
1 185 2567 1
1 185 2570 1
1 185 2574 1
1 185 2576 1
1 185 2583 1
1 185 2590 1
1 185 2595 1
1 185 2603 1
1 185 2627 1
1 185 2644 1
1 185 2647 1
1 185 2652 2
1 195 2211 1
1 195 2483 1
1 195 2605 1
1 195 2613 1
1 202 2352 1
1 202 2372 1
1 203 1676 4
1 203 1684 2
1 203 1711 1
1 203 1730 1
1 203 1745 1
1 203 1755 1
1 203 1759 1
1 203 1768 1
1 203 1781 1
1 203 1787 1
1 203 1804 1
1 203 1812 2
1 203 1819 2
1 203 2417 1
1 214 2638 1
1 222 1572 1
1 222 2333 1
1 234 2440 2
1 245 1670 1
1 245 1688 1
1 245 1718 2
1 245 1721 1
1 245 1752 1
1 245 1757 1
1 245 1760 1
1 245 1766 2
1 245 1773 1
1 245 1804 1
1 245 1828 2
1 252 2006 1
1 254 1844 1
1 254 1874 1
1 254 1889 1
1 254 1902 1
1 255 2661 1
1 256 2000 1
1 256 2232 1
1 262 2471 1
1 268 1967 1
1 282 1664 2
1 282 1829 3
1 282 1836 1
1 282 1989 1
1 282 2002 1
1 282 2128 6
1 282 2136 1
1 282 2138 2
1 282 2141 1
1 282 2145 2
1 282 2149 2
1 282 2153 2
1 282 2156 5
1 282 2163 6
1 282 2174 1
1 282 2176 3
1 282 2183 3
1 282 2190 2
1 282 2199 1
1 282 2203 1
1 282 2226 1
1 282 2277 1
1 282 2335 1
1 282 2344 1
1 282 2372 1
1 282 2447 1
1 282 2450 1
1 282 2477 1
1 282 2535 6
1 282 2548 2
1 282 2553 1
1 282 2561 4
1 282 2583 2
1 282 2587 3
1 282 2592 1
1 282 2601 1
1 282 2604 4
1 282 2609 1
1 282 2611 1
1 282 2621 9
1 282 2642 3
1 282 2646 1
1 282 2650 1
1 282 2657 2
1 282 2663 1
1 283 2660 1
1 284 2337 1
1 287 1572 1
1 287 1585 1
1 287 1655 1
1 287 1826 1
1 287 2323 1
1 298 1988 1
1 306 1571 1
1 306 1663 1
1 306 1722 1
1 306 1810 1
1 306 1823 1
1 306 1825 1
1 306 1829 1
1 306 1994 1
1 306 2006 1
1 306 2009 1
1 306 2015 1
1 306 2241 2
1 306 2376 1
1 306 2505 2
1 306 2518 1
1 306 2521 1
1 306 2527 1
1 306 2585 1
1 312 1939 1
1 316 2516 1
1 319 2661 1
1 320 1865 2
1 320 1879 3
1 320 1895 4
1 320 1900 3
1 320 1912 2
1 320 1915 2
1 320 1934 2
1 320 1986 1
1 323 1981 1
1 324 2367 1
1 331 2507 1
1 342 2316 1
1 342 2319 1
1 342 2322 1
1 342 2330 1
1 342 2633 2
1 342 2663 1
1 343 2606 1
1 350 2043 1
2 5 2331 2
2 5 2334 1
2 5 2348 1
2 5 2360 2
2 5 2396 1
2 7 1591 1
2 7 2516 3
2 7 2520 1
2 7 2632 1
2 7 2674 1
2 7 2678 2
2 7 2683 1
2 7 2685 3
2 14 1728 1
2 14 1800 1
2 14 1810 1
2 14 1813 1
2 14 1817 1
2 14 1842 1
2 14 1936 1
2 14 2007 1
2 14 2488 1
2 29 1787 1
2 29 1794 2
2 51 1570 1
2 51 1573 1
2 51 1583 1
2 51 1587 1
2 51 1660 1
2 51 1939 1
2 51 2001 1
2 51 2033 1
2 51 2055 1
2 51 2125 1
2 51 2131 1
2 51 2133 2
2 51 2137 6
2 51 2144 2
2 51 2172 1
2 51 2181 1
2 51 2187 2
2 51 2198 1
2 51 2306 1
2 51 2312 1
2 51 2510 1
2 51 2523 1
2 67 1731 1
2 67 1738 1
2 67 1742 1
2 67 1747 2
2 67 1754 2
2 67 1757 1
2 67 1789 1
2 67 1795 1
2 67 1826 1
2 85 2126 1
2 85 2676 1
2 87 2458 1
2 89 2465 1
2 90 1797 1
2 90 1813 1
2 90 1817 1
2 90 1822 1
2 93 1725 1
2 93 1742 1
2 93 1748 1
2 93 1750 1
2 93 1752 1
2 93 1754 3
2 93 1763 1
2 93 1778 3
2 93 1813 1
2 93 1816 1
2 93 1818 1
2 93 1820 1
2 105 1914 1
2 105 1983 2
2 105 2291 2
2 105 2301 1
2 105 2460 1
2 105 2632 1
2 106 2149 1
2 119 1982 1
2 125 2458 1
2 130 2481 1
2 137 1682 1
2 137 2021 1
2 137 2166 1
2 137 2396 1
2 137 2410 1
2 137 2459 1
2 143 2209 1
2 154 1651 1
2 154 2020 1
2 154 2024 1
2 154 2153 1
2 154 2441 1
2 154 2451 1
2 154 2456 1
2 154 2458 1
2 154 2460 1
2 154 2482 3
2 154 2507 1
2 154 2644 1
2 154 2651 2
2 154 2654 1
2 154 2657 1
2 157 1732 1
2 157 1742 1
2 157 1747 1
2 157 1754 1
2 157 1771 1
2 157 1797 1
2 157 1809 1
2 157 1814 1
2 157 1824 1
2 157 1826 5
2 157 1941 1
2 157 1945 2
2 157 1949 2
2 157 1952 2
2 157 1955 1
2 157 1994 1
2 157 2159 1
2 157 2174 1
2 157 2177 3
2 157 2186 1
2 157 2200 1
2 157 2318 1
2 159 2454 1
2 163 1974 1
2 163 1982 1
2 163 1984 2
2 163 2217 2
2 163 2221 1
2 163 2292 1
2 163 2296 6
2 167 1591 1
2 167 1599 1
2 167 1653 1
2 167 1783 1
2 167 1840 1
2 167 1929 1
2 167 1932 1
2 167 2010 3
2 167 2206 1
2 167 2298 4
2 167 2303 2
2 167 2632 4
2 169 2213 1
2 169 2297 1
2 169 2300 1
2 203 1583 1
2 203 1607 1
2 203 1617 1
2 203 1627 4
2 203 1632 3
2 203 1636 1
2 203 1640 11
2 203 1655 2
2 203 1661 2
2 203 1848 18
2 203 1885 1
2 203 1889 1
2 203 1891 1
2 203 1893 1
2 203 1901 1
2 203 1905 1
2 203 1908 2
2 203 1911 10
2 203 1923 1
2 203 1925 1
2 203 1927 1
2 203 1931 1
2 203 1933 1
2 203 1935 1
2 203 2002 1
2 203 2006 1
2 203 2016 2
2 203 2024 1
2 203 2028 2
2 203 2034 1
2 203 2036 1
2 203 2041 3
2 203 2046 1
2 203 2049 1
2 203 2052 1
2 203 2071 2
2 203 2075 6
2 203 2082 1
2 203 2084 2
2 203 2087 2
2 203 2093 1
2 203 2095 2
2 203 2102 1
2 203 2104 2
2 203 2310 1
2 203 2524 1
2 213 1939 1
2 213 2532 1
2 230 1652 1
2 230 1838 1
2 230 1903 1
2 230 1941 1
2 230 1945 1
2 230 2301 1
2 230 2303 1
2 232 2475 1
2 238 2463 1
2 244 1668 1
2 244 1674 4
2 244 1684 1
2 244 1692 2
2 244 1695 1
2 244 1697 3
2 244 1706 4
2 244 1727 2
2 244 1842 1
2 244 1902 1
2 244 1938 1
2 244 2312 1
2 265 2020 1
2 284 2172 1
2 290 2485 1
2 299 1813 1
2 299 1824 1
2 309 2205 1
2 309 2210 1
2 309 2213 1
2 311 2323 2
2 311 2332 1
2 311 2338 1
2 311 2341 1
2 311 2344 1
2 311 2346 1
2 311 2357 5
2 311 2365 30
2 311 2409 2
2 311 2460 1
2 311 2531 1
2 311 2639 1
2 311 2676 1
2 313 2455 1
2 314 2484 1
2 324 1964 1
2 353 2175 1
2 360 2473 1
2 362 1953 1
2 368 2332 1
2 368 2334 1
2 368 2360 1
2 368 2365 1
2 368 2380 2
2 368 2388 1
2 368 2466 1
3 4 1985 1
3 4 2078 1
3 4 2087 1
3 4 2097 1
3 5 1681 2
3 5 1685 1
3 5 1692 1
3 5 1707 1
3 5 1709 1
3 5 1712 1
3 5 1781 1
3 5 1785 1
3 5 1810 4
3 5 1816 1
3 5 1820 2
3 5 1827 1
3 5 2078 1
3 5 2080 2
3 5 2098 1
3 14 1961 1
3 14 1963 1
3 14 1966 1
3 14 1968 1
3 25 1950 1
3 45 1596 1
3 45 1767 1
3 45 2076 3
3 48 1664 1
3 48 2077 1
3 48 2088 3
3 65 1892 1
3 65 2096 1
3 66 1623 1
3 66 1632 1
3 66 1655 1
3 66 1657 1
3 66 1841 2
3 66 1862 1
3 66 1866 1
3 66 1897 3
3 66 1902 1
3 66 1909 1
3 66 1932 1
3 66 1936 4
3 66 1941 1
3 66 2000 2
3 66 2038 1
3 66 2045 1
3 66 2052 1
3 66 2054 4
3 66 2060 1
3 66 2074 1
3 66 2092 1
3 66 2097 1
3 85 1944 1
3 85 1946 1
3 85 1954 1
3 85 1959 1
3 85 1961 1
3 85 1965 1
3 85 1972 2
3 89 1574 1
3 89 1586 1
3 89 1663 5
3 89 1672 1
3 89 1715 2
3 89 1718 1
3 89 1721 1
3 89 1734 1
3 89 1770 3
3 89 1792 1
3 89 1803 1
3 89 1825 1
3 89 1831 1
3 89 1849 1
3 89 1997 2
3 89 2076 1
3 89 2086 1
3 89 2090 1
3 109 1569 1
3 109 1572 1
3 109 1575 1
3 109 1577 3
3 109 1582 1
3 109 1585 3
3 109 1594 4
3 109 1639 1
3 109 1641 2
3 109 1644 2
3 109 1647 9
3 109 1657 4
3 109 1667 1
3 109 1729 1
3 109 1733 1
3 109 1736 1
3 109 1830 1
3 109 1848 2
3 109 1857 1
3 109 1865 1
3 109 1877 1
3 109 1919 1
3 109 1921 1
3 109 1925 1
3 109 1927 7
3 109 1957 1
3 109 1964 1
3 109 1979 1
3 109 2020 6
3 109 2027 1
3 109 2058 1
3 109 2061 1
3 109 2067 4
3 109 2073 1
3 109 2081 1
3 109 2099 3
3 109 2105 3
3 109 2112 1
3 110 1662 1
3 133 1984 2
3 133 2074 2
3 133 2093 1
3 144 1953 1
3 144 1962 1
3 144 1964 1
3 144 1968 1
3 144 1979 1
3 160 1589 5
3 160 1595 2
3 160 1598 5
3 160 1645 1
3 160 1648 5
3 160 1661 1
3 160 1866 1
3 160 1873 1
3 160 1909 1
3 160 1911 2
3 160 1915 3
3 160 1919 1
3 160 1940 1
3 160 2046 2
3 160 2073 1
3 160 2080 3
3 160 2094 3
3 195 1953 1
3 198 1954 1
3 202 1980 1
3 203 1952 1
3 203 1958 1
3 203 1966 1
3 206 1827 2
3 217 2076 1
3 224 1759 1
3 224 1776 1
3 224 1801 1
3 265 1953 1
3 265 1959 1
3 278 2075 1
3 278 2088 1
3 278 2094 2
3 278 2097 1
3 289 1942 1
3 311 1980 1
3 332 1574 1
3 332 1611 1
3 332 1672 1
3 332 1829 2
3 332 1948 1
3 332 2073 1
3 332 2079 1
3 354 1835 2
3 354 1845 1
3 354 1849 1
3 354 2044 2
3 354 2048 2
3 354 2051 1
3 354 2057 1
3 354 2066 2
3 366 1603 1
3 366 1637 1
3 366 1639 1
3 366 1712 1
3 366 2040 1
3 366 2085 2
3 368 2078 1
3 368 2083 2
3 368 2098 1
4 5 1974 1
4 5 2073 1
4 5 2085 1
4 5 2142 1
4 5 2173 1
4 5 2631 1
4 22 1952 1
4 44 1940 1
4 45 2080 1
4 45 2157 1
4 45 2184 1
4 45 2297 1
4 45 2527 1
4 45 2541 1
4 48 1662 1
4 48 1751 1
4 48 1754 6
4 48 1763 1
4 48 1768 1
4 48 1771 2
4 48 1810 1
4 48 1815 1
4 48 1825 1
4 48 1833 1
4 48 1855 1
4 48 1857 2
4 48 1866 1
4 48 1870 1
4 48 1894 1
4 48 1897 1
4 48 1904 1
4 48 1915 1
4 48 1995 2
4 48 1998 1
4 48 2058 1
4 48 2081 1
4 48 2083 1
4 48 2109 1
4 48 2122 1
4 48 2124 1
4 48 2144 1
4 48 2147 2
4 48 2298 1
4 48 2314 8
4 48 2323 2
4 48 2326 1
4 48 2328 6
4 48 2335 11
4 48 2397 3
4 48 2430 1
4 48 2465 1
4 48 2475 1
4 48 2477 2
4 48 2480 1
4 48 2484 2
4 48 2516 3
4 48 2622 1
4 48 2674 1
4 48 2691 1
4 53 1947 1
4 65 1941 1
4 65 2094 1
4 65 2124 1
4 65 2172 1
4 65 2520 1
4 65 2527 1
4 66 1900 1
4 66 1906 1
4 66 2091 1
4 66 2097 1
4 66 2172 1
4 66 2179 1
4 72 1941 1
4 78 2183 1
4 87 2475 1
4 89 1751 1
4 89 2060 1
4 89 2092 1
4 89 2171 2
4 89 2491 1
4 89 2587 2
4 109 2098 1
4 109 2289 2
4 109 2297 1
4 109 2487 1
4 109 2588 2
4 109 2591 1
4 109 2632 1
4 109 2671 1
4 109 2674 1
4 109 2676 1
4 109 2680 1
4 109 2683 2
4 109 2696 2
4 110 2076 1
4 110 2085 2
4 110 2090 1
4 110 2428 1
4 110 2466 1
4 110 2532 1
4 110 2534 8
4 110 2543 4
4 110 2548 32
4 110 2603 3
4 133 1983 2
4 133 2078 1
4 133 2085 1
4 133 2149 1
4 133 2173 2
4 133 2176 2
4 133 2297 1
4 133 2592 1
4 144 2286 1
4 153 2470 1
4 155 1753 1
4 159 2217 1
4 160 2089 1
4 160 2093 1
4 160 2632 1
4 163 2399 1
4 176 2617 1
4 182 2278 1
4 195 2428 1
4 217 2075 1
4 217 2085 2
4 217 2090 2
4 217 2494 1
4 228 2212 1
4 265 2255 1
4 276 2282 1
4 278 2136 1
4 278 2171 1
4 278 2176 1
4 278 2188 1
4 278 2306 1
4 278 2528 1
4 279 2185 1
4 289 2193 1
4 290 2486 1
4 294 2219 1
4 299 2398 1
4 305 1945 1
4 311 2277 1
4 332 1630 1
4 332 1662 1
4 332 1866 1
4 332 1912 1
4 332 1924 1
4 332 1936 1
4 332 2007 1
4 332 2098 1
4 332 2112 1
4 332 2118 1
4 332 2123 4
4 332 2165 1
4 332 2521 2
4 332 2525 2
4 332 2597 1
4 332 2617 1
4 332 2682 1
4 332 2684 3
4 332 2690 1
4 342 1951 1
4 345 2273 1
4 354 1828 1
4 354 2090 1
4 354 2096 1
4 354 2165 1
4 354 2173 1
4 354 2175 2
4 354 2290 1
4 354 2293 1
4 366 1827 1
4 366 2082 1
4 366 2089 1
4 366 2186 1
4 368 1827 1
4 368 2099 1
5 9 2181 1
5 17 1974 1
5 25 1772 1
5 25 1802 1
5 25 1806 1
5 35 2432 2
5 44 1572 1
5 45 1576 1
5 45 1709 1
5 45 1816 1
5 45 1827 1
5 45 1873 1
5 45 1937 1
5 45 1990 1
5 45 2078 1
5 45 2088 1
5 45 2172 1
5 45 2174 1
5 45 2179 2
5 45 2182 2
5 45 2191 1
5 45 2194 3
5 45 2202 1
5 45 2204 1
5 45 2207 1
5 45 2209 1
5 45 2249 1
5 45 2256 1
5 45 2263 1
5 45 2271 1
5 45 2276 1
5 45 2292 2
5 45 2296 2
5 45 2300 1
5 45 2307 3
5 45 2409 1
5 45 2428 4
5 45 2433 1
5 45 2460 3
5 45 2464 2
5 45 2468 9
5 45 2478 1
5 45 2480 4
5 45 2485 2
5 45 2489 2
5 45 2520 1
5 45 2523 2
5 45 2526 1
5 45 2529 1
5 45 2531 1
5 45 2580 1
5 45 2612 1
5 45 2614 1
5 45 2616 1
5 45 2618 1
5 45 2687 1
5 48 1928 1
5 48 2282 1
5 48 2692 1
5 54 2471 1
5 65 2079 1
5 65 2520 1
5 65 2526 2
5 65 2609 1
5 66 2094 2
5 66 2097 1
5 66 2177 1
5 66 2236 1
5 66 2239 1
5 66 2297 1
5 69 2462 1
5 78 2185 1
5 82 1974 1
5 89 1661 1
5 89 1774 2
5 89 1780 1
5 89 1791 1
5 89 1793 1
5 89 1801 1
5 89 2091 1
5 89 2112 1
5 89 2174 1
5 89 2178 1
5 89 2612 1
5 109 2086 1
5 109 2173 1
5 109 2177 1
5 109 2525 1
5 109 2680 1
5 109 2689 1
5 110 1613 1
5 110 2074 1
5 110 2082 1
5 110 2084 3
5 110 2089 1
5 110 2094 1
5 110 2239 1
5 110 2400 1
5 110 2583 1
5 121 2427 1
5 133 1638 1
5 133 1964 1
5 133 1966 2
5 133 1973 1
5 133 2085 2
5 133 2088 2
5 133 2093 1
5 133 2148 1
5 133 2519 1
5 160 1894 1
5 160 1960 1
5 160 2080 2
5 160 2088 1
5 160 2090 1
5 160 2095 1
5 160 2307 1
5 160 2339 1
5 160 2519 2
5 160 2522 1
5 160 2524 1
5 160 2531 1
5 160 2608 3
5 160 2623 1
5 200 2224 1
5 205 2463 1
5 206 1828 1
5 217 2083 4
5 217 2623 1
5 232 2464 1
5 265 2295 1
5 265 2480 1
5 278 1625 1
5 290 2487 1
5 295 2447 1
5 306 2430 1
5 306 2433 1
5 311 2323 1
5 311 2326 6
5 311 2334 2
5 311 2339 2
5 311 2364 1
5 311 2372 1
5 311 2388 2
5 311 2479 1
5 332 1828 1
5 332 1856 1
5 332 1889 1
5 332 1902 5
5 332 2078 1
5 332 2296 1
5 332 2518 1
5 332 2526 1
5 332 2534 1
5 342 2222 1
5 354 2074 3
5 354 2078 1
5 354 2143 1
5 354 2175 2
5 354 2248 2
5 354 2262 1
5 354 2265 1
5 354 2273 1
5 354 2600 1
5 354 2602 1
5 366 1989 1
5 366 2087 1
5 366 2107 1
5 366 2297 2
5 366 2491 1
5 366 2518 1
5 366 2632 1
5 368 1663 1
5 368 1956 1
5 368 1967 1
5 368 2098 1
5 368 2477 1
5 368 2520 1
5 368 2586 1
6 7 2176 1
6 25 2300 3
6 25 2446 1
6 25 2454 1
6 25 2493 1
6 25 2524 1
6 25 2526 3
6 29 2466 3
6 37 2595 3
6 37 2611 2
6 37 2618 1
6 37 2621 2
6 37 2624 5
6 37 2630 2
6 44 1665 1
6 44 1669 2
6 44 1672 5
6 44 1678 2
6 44 1684 2
6 44 1687 1
6 44 1713 1
6 44 1715 4
6 44 1721 2
6 44 1729 1
6 44 1732 2
6 44 1735 5
6 44 1748 2
6 44 1771 1
6 44 1777 2
6 44 1780 2
6 44 1810 1
6 44 1827 1
6 44 2095 1
6 64 2441 1
6 67 2197 2
6 67 2200 1
6 67 2216 1
6 67 2231 1
6 67 2249 2
6 67 2261 2
6 67 2267 1
6 67 2295 2
6 67 2308 1
6 67 2409 1
6 67 2475 1
6 67 2528 1
6 67 2591 8
6 72 1827 2
6 72 2480 1
6 78 2450 2
6 78 2454 1
6 78 2471 1
6 85 2264 2
6 85 2274 1
6 85 2276 2
6 113 2068 1
6 113 2573 2
6 113 2580 2
6 114 2603 6
6 125 2494 1
6 128 2488 1
6 132 2442 1
6 132 2480 1
6 132 2482 1
6 132 2502 1
6 132 2505 1
6 139 2444 1
6 144 2295 1
6 144 2301 1
6 144 2455 1
6 144 2471 3
6 157 2169 2
6 157 2173 1
6 163 1615 1
6 163 1650 1
6 163 1869 1
6 163 1873 1
6 163 1875 1
6 163 1884 4
6 163 1889 2
6 163 1892 1
6 163 1895 2
6 163 1898 1
6 163 1900 1
6 163 1903 3
6 163 1907 2
6 163 1912 2
6 163 1915 2
6 163 1918 1
6 163 1921 4
6 163 1927 1
6 163 1935 1
6 163 1996 13
6 163 2010 3
6 163 2014 2
6 163 2017 1
6 163 2021 3
6 163 2401 1
6 169 2454 1
6 169 2469 1
6 169 2638 1
6 183 1609 1
6 183 1830 2
6 183 2446 3
6 183 2458 1
6 183 2464 1
6 183 2522 2
6 183 2599 1
6 198 1574 1
6 198 2470 1
6 198 2472 2
6 203 2273 1
6 205 2483 1
6 232 2483 2
6 234 1661 1
6 234 2022 1
6 234 2168 1
6 234 2170 3
6 234 2522 2
6 234 2581 1
6 239 1591 2
6 239 1596 3
6 239 1618 1
6 239 1624 1
6 239 1865 3
6 239 2163 2
6 239 2461 1
6 239 2491 1
6 274 1661 1
6 274 1936 1
6 274 1988 1
6 274 2197 1
6 274 2216 1
6 274 2225 1
6 274 2272 2
6 274 2308 1
6 274 2310 1
6 274 2313 85
6 274 2546 1
6 274 2583 1
6 274 2586 1
6 274 2588 1
6 274 2599 3
6 278 2184 1
6 287 2449 1
6 289 1568 7
6 289 1576 12
6 289 1590 4
6 289 1596 3
6 289 1600 5
6 289 1606 2
6 289 1610 2
6 289 1626 2
6 289 1632 2
6 289 1636 1
6 289 1638 1
6 289 1835 1
6 289 1838 3
6 289 1843 4
6 289 1867 3
6 289 1992 1
6 289 2025 6
6 289 2033 1
6 289 2109 1
6 289 2111 3
6 289 2117 1
6 289 2135 1
6 289 2146 1
6 289 2157 6
6 289 2398 1
6 289 2406 3
6 289 2491 1
6 289 2496 1
6 289 2511 2
6 289 2518 1
6 289 2607 3
6 289 2639 3
6 289 2645 1
6 289 2651 1
6 289 2655 2
6 289 2658 4
6 289 2665 1
6 289 2668 3
6 296 2422 1
6 299 2470 1
6 299 2473 1
6 299 2477 2
6 299 2572 1
6 303 1964 1
6 303 1966 1
6 303 2295 1
6 303 2501 2
6 307 2437 1
6 313 2491 1
6 320 2185 1
6 320 2477 1
6 361 2442 1
6 361 2495 1
6 361 2501 2
6 361 2505 1
6 368 1826 1
6 369 2178 1
6 369 2180 1
7 14 1828 1
7 14 1832 1
7 14 1901 1
7 14 1988 1
7 14 2036 1
7 14 2110 1
7 14 2112 1
7 14 2160 1
7 14 2298 1
7 14 2491 2
7 22 1951 1
7 25 2225 1
7 44 1667 1
7 44 2296 1
7 63 2450 1
7 65 2250 1
7 67 1828 1
7 85 2159 1
7 85 2304 1
7 85 2627 1
7 87 2222 1
7 87 2452 1
7 90 1796 1
7 93 1828 1
7 93 2163 1
7 94 2413 1
7 105 1912 1
7 105 1998 1
7 105 2112 1
7 105 2162 1
7 105 2451 1
7 105 2507 1
7 105 2509 3
7 105 2514 1
7 105 2529 2
7 106 2157 1
7 106 2665 1
7 121 1826 1
7 133 2200 1
7 133 2204 1
7 135 2415 1
7 137 1591 1
7 137 2101 1
7 137 2296 7
7 137 2304 2
7 137 2467 1
7 144 1712 1
7 144 1736 1
7 144 1773 1
7 144 1780 1
7 144 1825 1
7 145 1954 1
7 147 1964 1
7 153 2229 1
7 154 2461 1
7 154 2465 1
7 154 2493 1
7 157 1826 1
7 157 1840 1
7 157 1903 1
7 157 2030 1
7 157 2312 1
7 160 1665 1
7 163 1941 1
7 167 1590 1
7 167 1656 1
7 167 1839 1
7 167 1843 1
7 167 1945 2
7 167 1965 2
7 167 1976 1
7 167 1988 1
7 167 2444 3
7 167 2631 1
7 175 2417 1
7 183 1827 1
7 195 2418 1
7 200 2442 1
7 203 2108 1
7 203 2304 1
7 203 2484 1
7 228 2224 1
7 230 1840 1
7 230 2491 1
7 234 1727 2
7 234 1730 1
7 234 1827 1
7 244 1650 1
7 244 1904 1
7 244 2030 1
7 244 2082 1
7 244 2168 1
7 244 2315 1
7 244 2476 1
7 244 2526 3
7 244 2626 2
7 252 2414 1
7 265 1667 9
7 265 1683 29
7 265 1713 22
7 265 1736 1
7 265 1738 45
7 265 1788 5
7 265 1797 1
7 265 1805 2
7 265 1808 4
7 265 1813 1
7 265 1817 3
7 265 1822 4
7 265 1827 1
7 265 2159 1
7 265 2305 1
7 265 2637 1
7 274 1667 1
7 274 2173 3
7 278 1941 2
7 278 1944 3
7 278 1949 1
7 278 1968 1
7 278 1977 1
7 278 2191 3
7 278 2219 2
7 278 2263 1
7 278 2273 3
7 278 2280 2
7 278 2294 1
7 282 2416 1
7 289 1942 2
7 289 1945 2
7 289 1965 1
7 289 1976 1
7 289 1985 1
7 289 1990 2
7 289 2177 1
7 289 2179 2
7 289 2183 3
7 289 2188 1
7 289 2192 6
7 289 2200 3
7 289 2209 7
7 289 2224 1
7 289 2263 2
7 289 2274 2
7 289 2283 1
7 299 1723 1
7 299 1828 1
7 305 2236 1
7 308 2178 2
7 308 2184 1
7 311 1840 1
7 311 2113 1
7 311 2298 1
7 311 2303 1
7 311 2529 1
7 365 2453 1
8 27 2353 1
8 31 2368 1
8 34 1894 1
8 34 1904 4
8 34 1913 1
8 34 1916 3
8 35 2375 1
8 61 1830 1
8 61 1871 1
8 61 1874 1
8 61 1908 1
8 61 2336 1
8 64 2292 1
8 64 2372 1
8 72 1619 4
8 72 1626 15
8 88 2325 1
8 88 2329 1
8 97 2399 1
8 98 1921 2
8 98 1924 2
8 98 1928 2
8 98 2388 1
8 102 1829 1
8 107 2372 1
8 117 2332 1
8 117 2346 1
8 117 2360 1
8 121 2329 2
8 121 2374 1
8 147 1658 1
8 147 1907 1
8 147 1998 1
8 147 2361 1
8 147 2363 1
8 175 2371 1
8 185 1830 2
8 189 2361 1
8 195 2373 1
8 197 2368 1
8 227 2368 1
8 236 2353 1
8 251 1651 1
8 251 1673 2
8 251 1829 1
8 251 2328 1
8 251 2331 1
8 259 1795 1
8 259 1808 1
8 259 1823 2
8 282 2375 1
8 284 2337 1
8 285 1581 1
8 285 1858 3
8 285 2122 1
8 285 2326 1
8 285 2331 2
8 287 2375 1
8 290 2350 1
8 295 2292 1
8 295 2330 1
8 296 2399 1
8 304 1895 3
8 304 1901 2
8 304 1905 1
8 304 1909 3
8 304 1920 2
8 304 1926 1
8 304 1934 1
8 304 1954 1
8 304 1963 1
8 304 1989 1
8 304 1994 1
8 304 1996 1
8 304 2000 1
8 304 2014 1
8 304 2019 2
8 304 2031 1
8 304 2074 3
8 304 2119 1
8 304 2311 5
8 304 2366 1
8 304 2371 1
8 304 2373 1
8 304 2394 1
8 304 2402 1
8 305 1952 1
8 310 2224 1
8 312 2368 1
8 324 2369 1
8 340 1831 1
8 340 2369 1
8 344 1663 1
8 344 1665 1
8 344 1668 5
8 344 1830 1
8 344 1832 1
8 344 1858 1
8 344 1862 1
8 344 1871 1
8 344 1937 1
8 344 1990 1
8 344 2303 1
8 344 2311 2
8 344 2314 2
8 344 2380 1
8 344 2391 1
8 350 1999 1
8 350 2240 1
8 350 2244 1
8 362 1996 4
8 362 2116 2
8 362 2327 1
9 19 1701 1
9 19 1721 1
9 19 1826 1
9 24 1845 16
9 24 1862 1
9 24 1864 7
9 30 1839 1
9 36 2204 1
9 43 2151 1
9 43 2249 1
9 43 2514 1
9 73 2248 1
9 77 1657 1
9 77 1695 5
9 77 1702 3
9 77 1706 3
9 77 1710 1
9 77 1714 7
9 77 1722 1
9 77 1725 1
9 77 1727 1
9 77 1734 1
9 77 1742 1
9 77 1747 1
9 77 1750 1
9 77 1755 2
9 77 1764 1
9 77 1768 1
9 77 1772 1
9 77 1774 1
9 77 1780 3
9 77 1813 1
9 77 1820 1
9 77 1823 1
9 77 2073 1
9 77 2122 3
9 77 2132 1
9 77 2248 1
9 77 2271 1
9 77 2276 1
9 77 2278 2
9 77 2281 2
9 91 1838 1
9 91 2221 1
9 92 1586 1
9 92 1882 1
9 92 1884 1
9 92 1939 3
9 92 1946 1
9 92 2339 1
9 93 2179 1
9 116 1874 1
9 116 1883 2
9 116 1916 1
9 116 1918 3
9 116 1922 1
9 116 1925 3
9 116 1930 4
9 116 1939 2
9 116 2114 1
9 116 2228 1
9 116 2247 1
9 116 2338 2
9 116 2391 3
9 116 2440 1
9 116 2442 4
9 116 2452 20
9 116 2481 1
9 116 2509 1
9 129 1911 4
9 129 1916 1
9 129 1918 1
9 129 1922 2
9 129 1927 4
9 129 1933 3
9 129 1939 1
9 129 1941 1
9 129 2067 1
9 129 2090 1
9 129 2104 1
9 129 2115 1
9 129 2132 1
9 129 2152 1
9 129 2244 1
9 129 2247 1
9 129 2252 1
9 129 2391 1
9 129 2554 1
9 129 2568 1
9 129 2574 1
9 149 1908 1
9 153 2557 1
9 180 1761 1
9 180 1983 1
9 180 2002 1
9 180 2011 1
9 180 2023 1
9 180 2108 1
9 180 2126 1
9 180 2131 2
9 180 2134 2
9 180 2139 1
9 180 2149 3
9 180 2371 1
9 180 2374 2
9 180 2379 1
9 180 2514 1
9 180 2540 1
9 186 2217 1
9 190 2557 1
9 194 1657 1
9 194 1903 1
9 194 2085 1
9 194 2108 1
9 194 2110 2
9 194 2338 1
9 194 2340 2
9 194 2537 1
9 194 2542 1
9 215 2178 1
9 216 2110 1
9 216 2117 1
9 216 2533 1
9 216 2560 1
9 229 1826 1
9 231 1890 1
9 231 1913 6
9 231 1920 1
9 231 1922 2
9 231 1927 1
9 231 1930 1
9 231 1932 2
9 231 2173 1
9 231 2178 1
9 231 2243 2
9 231 2248 1
9 231 2252 1
9 246 1826 1
9 246 2102 1
9 246 2116 2
9 246 2531 1
9 260 2197 1
9 271 1657 1
9 271 1659 1
9 271 1721 1
9 271 1826 1
9 271 1943 1
9 271 2248 2
9 273 1657 1
9 273 1883 2
9 273 1926 1
9 273 2150 1
9 273 2269 1
9 273 2312 1
9 273 2337 1
9 273 2480 1
9 273 2541 1
9 293 1668 1
9 293 1676 1
9 293 1808 2
9 298 1649 1
9 309 1748 1
9 309 1751 3
9 309 1758 1
9 309 2193 1
9 309 2197 2
9 309 2200 1
9 309 2203 1
9 309 2352 1
9 309 2443 3
9 309 2460 3
9 309 2466 1
9 309 2471 1
9 309 2492 1
9 309 2494 3
9 309 2499 1
9 309 2503 3
9 309 2511 1
9 309 2543 1
9 314 2553 1
9 330 2379 1
9 330 2477 1
9 331 1836 1
9 331 1838 1
9 341 1654 1
9 341 1875 1
9 341 2086 1
9 347 1664 1
9 352 1834 1
10 33 2282 1
10 33 2338 1
10 33 2427 2
10 33 2456 1
10 33 2546 1
10 33 2681 1
10 71 2283 1
10 101 2321 1
10 101 2575 1
10 118 2289 1
10 118 2613 1
10 169 2278 1
10 233 2275 1
10 233 2287 2
10 233 2292 1
10 233 2515 1
10 233 2535 1
10 233 2541 1
10 233 2683 2
10 262 2273 1
10 262 2303 1
10 262 2355 1
10 262 2498 1
10 282 2471 1
11 16 1571 1
11 16 1828 1
11 16 1911 42
11 16 1954 6
11 16 1961 1
11 16 1966 91
11 16 2058 52
11 16 2113 184
11 16 2301 6
11 16 2308 4
11 16 2315 1
11 16 2336 257
11 19 1575 1
11 19 1589 2
11 19 1593 2
11 19 1596 1
11 19 1599 2
11 19 1602 1
11 19 1646 1
11 19 1648 4
11 19 1653 3
11 19 1658 1
11 19 1712 1
11 19 1721 1
11 19 1755 1
11 19 1759 1
11 19 1761 1
11 19 1777 1
11 19 1826 1
11 19 1844 1
11 19 1848 1
11 19 1889 1
11 19 1898 1
11 19 1900 1
11 19 1909 685
11 24 2406 1
11 24 2596 1
11 74 1579 1
11 74 1591 1
11 74 1654 2
11 74 1670 1
11 74 1674 1
11 74 1678 1
11 74 1681 1
11 74 1683 1
11 74 1686 1
11 74 1689 2
11 74 1698 1
11 74 1709 1
11 74 1714 1
11 74 1723 1
11 74 1773 2
11 74 1788 1
11 74 1797 2
11 74 1808 1
11 74 1826 2
11 74 1833 1
11 74 1839 1
11 74 1845 1
11 74 1867 2
11 74 1879 1
11 74 1886 1
11 74 1890 2
11 74 1893 3
11 74 1911 2
11 74 1952 40
11 74 1996 2
11 74 2000 110
11 74 2111 397
11 74 2521 1
11 74 2526 36
11 74 2590 19
11 80 2671 1
11 83 1827 1
11 111 1658 1
11 111 1827 1
11 111 1838 1
11 111 1910 683
11 127 1603 1
11 168 1605 1
11 182 1606 1
11 182 1608 2
11 182 1615 1
11 182 1617 1
11 182 1645 1
11 188 1658 1
11 188 1833 1
11 193 1840 2
11 193 1909 101
11 193 2035 1
11 193 2046 1
11 193 2049 2
11 193 2052 1
11 193 2055 280
11 193 2336 159
11 193 2496 132
11 229 1833 1
11 229 1839 1
11 247 1843 1
11 247 1889 1
11 247 1908 100
11 247 2010 99
11 247 2110 3
11 247 2297 1
11 247 2331 7
11 247 2344 4
11 247 2369 16
11 247 2433 3
11 247 2437 13
11 247 2478 117
11 288 1810 1
11 293 1576 2
11 293 1609 1
11 293 1640 1
11 293 1675 1
11 293 1677 2
11 293 1680 1
11 293 1693 3
11 293 1698 1
11 293 1701 1
11 293 1704 1
11 293 1712 1
11 293 1714 2
11 293 1717 1
11 293 1722 6
11 293 1729 1
11 293 1733 2
11 293 1741 3
11 293 1748 5
11 293 1755 1
11 293 1760 5
11 293 1766 1
11 293 1768 2
11 293 1777 2
11 293 1794 1
11 293 1796 2
11 293 1799 2
11 293 1802 1
11 293 1804 1
11 293 1812 1
11 293 1815 1
11 293 1817 1
11 293 1820 1
11 293 1822 6
11 293 1832 1
11 293 1910 42
11 293 1953 157
11 293 2111 205
11 293 2317 3
11 293 2325 2
11 293 2328 73
11 293 2407 189
11 301 1582 1
11 301 1607 1
11 301 1636 2
11 301 1640 1
11 301 1845 1
11 302 1700 1
11 302 1707 1
11 302 1710 3
11 302 1714 2
11 302 1759 1
11 302 1765 1
11 302 1781 1
11 302 1800 1
11 316 2593 1
11 323 1567 1
11 333 1810 1
11 334 1720 1
11 334 1790 1
11 338 1625 1
11 338 1662 1
11 338 1820 1
11 347 1580 1
11 347 1582 1
11 347 1585 1
11 347 1605 1
11 347 1834 1
12 15 2218 2
12 15 2254 2
12 15 2623 1
12 18 1569 1
12 18 1590 1
12 18 2649 2
12 18 2653 4
12 23 1666 1
12 23 1669 1
12 23 2434 1
12 23 2630 1
12 23 2669 1
12 35 2218 1
12 82 2212 1
12 88 2643 1
12 119 2200 1
12 135 2644 1
12 136 1624 2
12 136 1670 1
12 136 1737 1
12 136 1739 1
12 136 1742 1
12 136 1760 1
12 136 1790 1
12 136 1808 2
12 136 1820 2
12 136 1823 2
12 136 1826 4
12 136 1831 1
12 136 1912 1
12 136 1943 1
12 136 1955 1
12 136 1963 2
12 136 1966 5
12 136 1989 1
12 136 1995 1
12 136 2027 3
12 136 2059 1
12 136 2077 1
12 136 2093 1
12 136 2108 2
12 136 2112 1
12 136 2114 2
12 136 2128 1
12 136 2130 1
12 136 2135 2
12 136 2141 7
12 136 2151 1
12 136 2159 3
12 136 2165 1
12 136 2167 1
12 136 2175 2
12 136 2178 2
12 136 2182 2
12 136 2186 2
12 136 2189 5
12 136 2196 8
12 136 2205 1
12 136 2208 1
12 136 2210 3
12 136 2215 6
12 136 2222 1
12 136 2225 1
12 136 2227 1
12 136 2229 1
12 136 2231 2
12 136 2234 1
12 136 2237 2
12 136 2240 1
12 136 2242 2
12 136 2247 3
12 136 2253 3
12 136 2257 4
12 136 2262 1
12 136 2265 2
12 136 2274 3
12 136 2281 1
12 136 2290 5
12 136 2301 4
12 136 2311 2
12 136 2314 1
12 136 2410 2
12 136 2419 1
12 136 2429 1
12 136 2432 3
12 136 2524 2
12 136 2548 1
12 136 2550 3
12 136 2554 1
12 136 2563 5
12 136 2570 1
12 136 2574 2
12 136 2597 1
12 136 2599 2
12 136 2631 1
12 136 2644 1
12 136 2652 1
12 136 2654 1
12 136 2656 1
12 136 2658 1
12 136 2675 1
12 139 2639 1
12 139 2641 1
12 146 1659 1
12 146 2315 1
12 146 2431 1
12 146 2523 1
12 146 2642 1
12 146 2659 1
12 146 2662 1
12 156 2524 2
12 161 1616 1
12 161 1625 1
12 161 1627 2
12 161 1634 1
12 161 1857 16
12 161 1874 5
12 161 1881 2
12 161 1890 1
12 161 1892 6
12 161 1904 4
12 161 1910 3
12 161 1914 2
12 161 1917 1
12 161 1921 13
12 161 1943 1
12 161 1947 2
12 161 1951 2
12 161 1988 3
12 161 1999 2
12 161 2018 2
12 161 2021 1
12 161 2025 1
12 161 2030 11
12 161 2043 4
12 161 2048 1
12 161 2050 2
12 161 2053 1
12 161 2057 1
12 161 2062 1
12 161 2066 33
12 161 2100 2
12 161 2103 1
12 161 2114 2
12 161 2127 1
12 161 2130 1
12 161 2136 2
12 161 2146 1
12 161 2151 1
12 161 2153 1
12 161 2158 3
12 161 2162 1
12 161 2165 1
12 161 2170 3
12 161 2185 1
12 161 2205 1
12 161 2211 1
12 161 2215 2
12 161 2219 1
12 161 2253 3
12 161 2270 1
12 161 2272 1
12 161 2274 2
12 161 2277 2
12 161 2280 1
12 161 2282 1
12 161 2286 1
12 161 2288 1
12 161 2290 2
12 161 2298 4
12 161 2305 6
12 161 2314 1
12 161 2409 2
12 161 2418 1
12 161 2420 2
12 161 2423 3
12 161 2527 3
12 161 2536 2
12 161 2541 1
12 161 2547 1
12 161 2558 3
12 161 2566 1
12 161 2572 3
12 162 2058 1
12 162 2595 1
12 162 2640 1
12 214 1620 1
12 214 1667 3
12 214 1672 1
12 214 1676 1
12 214 1683 9
12 214 1693 28
12 214 1722 1
12 214 1726 1
12 214 1767 1
12 214 1799 1
12 214 1886 1
12 214 1889 1
12 214 2023 1
12 214 2028 2
12 214 2059 1
12 214 2124 1
12 214 2192 1
12 214 2194 1
12 214 2196 1
12 214 2200 3
12 214 2255 5
12 214 2261 4
12 214 2313 2
12 214 2327 10
12 214 2346 2
12 214 2349 1
12 214 2351 7
12 214 2375 22
12 214 2431 1
12 214 2646 1
12 214 2658 1
12 214 2671 1
12 223 1633 1
12 223 1654 1
12 223 1660 3
12 223 1988 1
12 223 2313 1
12 226 2058 1
12 226 2266 1
12 235 1666 1
12 235 2576 1
12 235 2639 1
12 249 1721 1
12 268 2621 1
12 279 2265 1
12 279 2426 1
12 279 2541 1
12 279 2547 1
12 279 2626 1
12 287 2639 2
12 297 2322 1
12 297 2327 1
12 297 2337 1
12 297 2339 6
12 297 2392 1
12 297 2395 2
12 303 2211 1
12 337 1988 1
12 337 2033 1
12 337 2628 1
12 337 2645 1
12 337 2666 1
12 350 2629 1
12 367 2162 4
12 367 2168 1
12 367 2172 1
12 367 2181 1
12 367 2667 1
12 369 1948 1
12 369 2108 1
12 369 2110 29
12 369 2140 1
12 369 2142 1
12 369 2146 2
12 369 2149 1
12 369 2315 1
12 369 2418 1
12 369 2440 2
12 369 2444 1
12 369 2449 50
12 369 2537 1
12 369 2562 1
13 24 1949 1
13 84 1636 1
13 84 1979 1
13 86 1633 1
13 86 1645 1
13 86 1755 1
13 86 1797 1
13 86 1825 1
13 86 1937 1
13 86 1939 1
13 86 1994 1
13 95 1843 1
13 95 1859 1
13 95 1863 1
13 95 1995 1
13 164 1582 3
13 164 1599 1
13 164 1826 4
13 164 1904 1
13 164 2010 1
13 164 2012 3
13 164 2027 1
13 164 2031 1
13 164 2036 1
13 170 1600 1
13 170 1632 2
13 170 1918 1
13 170 1947 1
13 170 1985 1
13 170 2036 1
13 177 1583 2
13 177 1599 2
13 177 1825 1
13 177 1870 1
13 177 1899 1
13 177 1914 2
13 177 1929 2
13 177 2012 1
13 210 1583 1
13 210 1620 2
13 210 1627 4
13 210 1640 1
13 210 1872 1
13 210 1900 3
13 210 1904 1
13 210 1907 1
13 210 2002 1
13 210 2005 1
13 215 1785 1
13 223 1948 1
13 241 1600 1
13 243 1613 1
13 243 1646 2
13 243 1650 6
13 243 1657 2
13 243 1843 1
13 243 1949 1
13 243 1958 2
13 258 1589 1
13 258 1593 1
13 258 1931 1
13 258 1962 1
13 258 1995 1
13 258 2006 1
13 263 1917 1
13 263 1990 1
13 263 1995 1
13 325 1907 1
13 325 1909 2
13 325 1918 1
13 325 1979 1
13 325 2024 1
13 329 1595 1
13 348 1583 2
13 348 1589 1
13 348 1612 1
13 348 1721 1
13 348 1734 1
13 348 1736 1
13 348 1740 1
13 348 1747 1
13 348 1752 1
13 348 1785 1
13 348 1825 1
13 348 1911 1
13 348 2011 1
13 348 2028 1
14 51 2417 1
14 51 2428 1
14 63 2451 1
14 66 2282 1
14 67 1826 3
14 85 1588 1
14 85 1590 1
14 85 1960 1
14 85 1982 1
14 85 2026 1
14 85 2161 1
14 85 2173 2
14 85 2191 1
14 85 2202 2
14 85 2207 1
14 85 2304 1
14 85 2306 1
14 85 2312 1
14 85 2316 3
14 85 2418 1
14 85 2421 1
14 85 2425 1
14 85 2429 1
14 85 2444 3
14 85 2448 1
14 85 2456 1
14 85 2463 2
14 85 2466 1
14 85 2469 1
14 85 2474 2
14 85 2484 2
14 85 2493 1
14 90 1675 1
14 90 1677 1
14 90 1680 2
14 90 1684 2
14 90 1696 1
14 90 1698 1
14 90 1765 1
14 90 1768 2
14 90 1774 1
14 90 1776 2
14 90 1779 8
14 90 1789 1
14 90 1799 1
14 90 1801 4
14 90 1810 1
14 90 1815 1
14 93 1819 1
14 93 1828 1
14 93 2161 1
14 105 2008 1
14 105 2403 1
14 106 2173 1
14 106 2292 1
14 106 2298 1
14 106 2463 1
14 106 2479 1
14 109 1962 1
14 109 2479 1
14 133 2274 1
14 133 2288 1
14 137 1591 1
14 137 1834 1
14 137 1989 1
14 137 1991 3
14 137 2462 1
14 137 2465 1
14 137 2468 1
14 137 2484 1
14 137 2488 1
14 137 2490 2
14 137 2571 1
14 137 2574 3
14 137 2579 1
14 144 1965 3
14 144 2249 1
14 154 1570 1
14 154 1574 1
14 154 1577 2
14 154 1584 1
14 154 1597 1
14 154 1602 49
14 154 1656 2
14 154 1834 1
14 154 1867 1
14 154 1874 1
14 154 1909 1
14 154 1926 1
14 154 1937 1
14 154 1951 1
14 154 2024 1
14 154 2026 1
14 154 2150 1
14 154 2312 1
14 154 2470 1
14 154 2489 1
14 154 2493 1
14 154 2532 1
14 154 2541 4
14 154 2546 10
14 154 2557 26
14 154 2584 2
14 154 2597 5
14 154 2609 1
14 154 2612 7
14 154 2620 1
14 154 2623 1
14 154 2629 1
14 157 1829 1
14 157 1858 1
14 157 2000 1
14 157 2011 1
14 157 2027 1
14 157 2152 1
14 157 2156 1
14 157 2164 1
14 157 2392 1
14 157 2481 1
14 157 2535 1
14 158 2441 1
14 160 2225 1
14 160 2227 1
14 160 2279 1
14 167 1660 1
14 167 1844 1
14 167 1909 1
14 167 1993 1
14 167 2153 1
14 167 2447 1
14 167 2451 1
14 169 1940 2
14 198 1965 1
14 202 2426 1
14 203 1922 5
14 203 1938 1
14 203 1960 2
14 203 1966 1
14 203 1971 1
14 203 1982 1
14 203 1985 1
14 203 2312 1
14 203 2484 1
14 203 2486 1
14 236 2479 1
14 239 1827 1
14 244 2160 1
14 244 2174 1
14 244 2189 1
14 244 2202 1
14 265 1653 1
14 265 1845 1
14 265 1866 1
14 265 1907 1
14 265 1965 1
14 265 1969 1
14 265 1971 1
14 265 1982 1
14 265 1988 1
14 265 2272 1
14 265 2310 1
14 298 1958 1
14 299 1692 1
14 299 1696 1
14 299 1704 1
14 299 1717 1
14 299 1826 3
14 307 2288 1
14 311 1952 2
14 311 1956 1
14 311 2003 1
14 311 2032 1
14 311 2169 1
14 311 2173 1
14 311 2180 2
14 311 2192 1
14 311 2202 4
14 311 2241 1
14 311 2250 2
14 311 2290 3
14 311 2294 1
14 311 2298 5
14 313 2458 1
14 332 1956 1
14 332 1976 1
14 340 2279 2
14 361 2209 1
14 364 2281 1
15 24 1949 1
15 30 1595 1
15 30 1647 1
15 30 1654 1
15 30 1773 1
15 30 1883 2
15 30 1893 1
15 30 1938 1
15 30 1984 2
15 30 2023 1
15 30 2264 1
15 47 1832 1
15 47 2316 1
15 47 2443 1
15 47 2446 2
15 47 2523 1
15 49 2619 1
15 50 2408 1
15 60 1567 1
15 60 1595 6
15 60 1604 2
15 60 1607 1
15 60 1610 8
15 60 1622 1
15 60 1626 1
15 60 1633 2
15 60 1644 2
15 60 1651 1
15 60 1654 4
15 60 1661 1
15 60 1663 1
15 60 1829 1
15 60 1837 2
15 60 1853 1
15 60 1855 1
15 60 1887 2
15 60 1896 1
15 60 1937 1
15 60 1939 1
15 60 1989 1
15 60 2019 8
15 60 2030 1
15 60 2041 2
15 60 2046 1
15 60 2050 1
15 60 2053 1
15 60 2059 2
15 60 2077 1
15 60 2088 1
15 60 2091 4
15 60 2097 2
15 60 2100 1
15 60 2103 1
15 60 2107 1
15 60 2110 1
15 60 2119 2
15 60 2154 1
15 60 2160 1
15 60 2168 1
15 60 2276 3
15 60 2285 4
15 60 2293 3
15 60 2297 2
15 60 2300 1
15 60 2308 1
15 60 2408 2
15 60 2415 1
15 60 2531 2
15 60 2534 1
15 60 2536 3
15 60 2540 3
15 60 2545 3
15 60 2549 2
15 60 2552 1
15 60 2554 6
15 60 2561 1
15 60 2564 2
15 60 2571 1
15 60 2573 1
15 60 2575 1
15 60 2578 4
15 60 2583 1
15 60 2585 4
15 91 1783 1
15 91 1833 1
15 91 2156 1
15 91 2443 5
15 103 2213 1
15 119 1664 2
15 119 1810 1
15 119 1861 6
15 119 1872 1
15 119 1874 2
15 119 1878 1
15 119 1880 2
15 119 1883 3
15 119 1899 1
15 119 1997 1
15 119 2020 1
15 119 2165 1
15 119 2322 1
15 119 2415 2
15 119 2435 1
15 119 2583 1
15 119 2653 1
15 129 2166 1
15 130 2671 1
15 136 1945 1
15 136 2171 2
15 136 2207 2
15 136 2210 2
15 136 2218 1
15 136 2254 2
15 136 2622 1
15 146 2325 10
15 146 2337 1
15 146 2345 5
15 146 2363 1
15 155 1898 3
15 155 1917 1
15 155 1940 1
15 155 1995 1
15 155 2072 1
15 155 2102 1
15 155 2416 1
15 155 2428 2
15 155 2445 1
15 161 1955 1
15 161 1962 1
15 161 1964 1
15 161 1975 4
15 161 2173 1
15 161 2182 2
15 161 2185 1
15 161 2194 3
15 161 2200 2
15 161 2207 1
15 161 2220 2
15 161 2226 4
15 161 2233 1
15 161 2241 1
15 161 2247 2
15 161 2250 1
15 161 2252 1
15 161 2254 4
15 161 2259 1
15 161 2261 2
15 161 2380 1
15 161 2386 2
15 161 2395 1
15 190 2648 1
15 196 1940 1
15 196 2155 1
15 196 2157 1
15 196 2322 1
15 206 1578 1
15 206 1580 1
15 206 1908 1
15 206 2265 1
15 206 2429 1
15 206 2435 1
15 206 2437 2
15 213 2166 1
15 214 1819 1
15 214 1968 2
15 214 1972 1
15 214 1974 1
15 214 1976 1
15 214 2171 3
15 223 1945 1
15 223 2243 1
15 224 1575 1
15 224 1580 3
15 224 1584 1
15 224 1649 1
15 224 2611 3
15 224 2616 2
15 224 2627 1
15 224 2674 1
15 225 1586 1
15 225 1932 2
15 225 1972 1
15 225 2077 1
15 225 2269 1
15 237 1595 1
15 237 1664 1
15 237 1985 1
15 237 2147 1
15 237 2269 1
15 237 2435 1
15 237 2445 1
15 237 2451 1
15 237 2495 1
15 237 2517 2
15 237 2520 2
15 237 2524 1
15 237 2527 1
15 243 1950 1
15 249 1994 1
15 249 2444 1
15 250 2264 1
15 265 2169 1
15 288 2165 1
15 294 2658 1
15 297 1664 3
15 297 2160 1
15 297 2318 1
15 297 2440 1
15 297 2457 1
15 297 2522 2
15 320 2656 1
15 337 2251 1
15 343 1828 1
15 343 1991 2
15 343 1999 1
15 343 2001 4
15 343 2007 1
15 343 2009 2
15 343 2156 2
15 343 2466 1
15 346 2211 1
15 349 1575 1
15 349 1592 1
15 349 2265 1
15 349 2442 1
15 349 2667 1
15 353 1576 2
15 353 1828 1
15 353 1921 1
15 353 1986 2
15 353 2157 1
15 353 2171 2
15 353 2269 2
15 353 2318 1
15 353 2415 1
15 353 2432 2
15 353 2435 2
15 353 2441 1
15 353 2453 1
15 353 2599 1
15 353 2657 4
15 353 2667 1
15 353 2673 1
16 17 1605 1
16 19 1912 4
16 19 1917 14
16 19 1932 13
16 19 1946 1
16 19 1948 646
16 21 1778 1
16 21 1796 2
16 74 1948 1
16 74 1952 29
16 74 1982 10
16 74 1999 512
16 74 2512 65
16 74 2578 30
16 83 2609 2
16 83 2620 1
16 83 2625 2
16 111 1826 2
16 111 1912 2
16 111 1920 1
16 111 1923 20
16 111 1944 8
16 111 1953 85
16 111 2043 1
16 111 2054 7
16 111 2067 1
16 111 2088 22
16 111 2111 173
16 111 2285 5
16 111 2294 2
16 111 2336 257
16 191 2669 1
16 193 1657 1
16 193 1838 1
16 193 1912 697
16 193 2610 2
16 193 2613 5
16 193 2619 8
16 247 1912 84
16 247 1997 514
16 247 2512 82
16 293 1912 489
16 293 2407 188
16 301 1676 2
16 301 1793 1
16 301 1827 1
16 328 1827 1
16 333 1858 1
16 338 1845 1
16 347 1587 2
16 347 1598 1
16 347 1859 2
16 347 1864 1
16 347 1867 2
16 347 1874 3
16 347 1905 1
16 347 1907 1
16 357 1829 1
16 357 2663 1
16 364 1646 1
17 22 1943 2
17 49 2668 1
17 53 1653 1
17 55 1942 1
17 55 2209 2
17 57 1863 1
17 57 1942 1
17 57 1944 1
17 57 1975 1
17 57 2292 1
17 57 2310 3
17 57 2317 2
17 58 1569 2
17 58 2435 1
17 69 2647 1
17 75 1839 1
17 75 1885 2
17 75 1898 1
17 75 1903 2
17 75 1908 1
17 75 1937 8
17 75 2253 1
17 75 2281 5
17 75 2290 2
17 75 2297 1
17 75 2304 2
17 75 2308 1
17 75 2310 3
17 82 1943 1
17 82 1945 2
17 82 1948 1
17 82 1950 1
17 82 1952 1
17 82 1955 1
17 82 1969 1
17 82 1971 1
17 82 1974 1
17 82 1977 2
17 82 1980 1
17 82 2217 1
17 82 2219 4
17 82 2224 2
17 82 2229 2
17 82 2232 1
17 82 2235 2
17 82 2243 3
17 82 2248 1
17 82 2250 4
17 82 2259 1
17 82 2275 1
17 82 2280 3
17 82 2284 2
17 82 2287 2
17 82 2293 1
17 82 2295 2
17 96 1983 1
17 96 2207 1
17 96 2583 1
17 103 1958 1
17 124 2210 1
17 126 2666 2
17 127 1610 1
17 127 2314 1
17 127 2351 1
17 127 2414 3
17 127 2418 1
17 133 2287 1
17 134 1964 1
17 134 1973 1
17 134 1975 1
17 134 1996 1
17 134 1998 1
17 134 2185 1
17 134 2316 1
17 134 2410 1
17 134 2413 1
17 134 2426 5
17 134 2629 1
17 138 1670 1
17 138 1799 2
17 138 2314 1
17 138 2443 1
17 144 2289 1
17 145 1600 3
17 145 1604 1
17 145 1646 2
17 145 1649 4
17 145 1934 1
17 145 2108 1
17 145 2155 1
17 145 2241 1
17 145 2297 1
17 145 2432 1
17 145 2434 2
17 145 2439 1
17 145 2442 3
17 145 2447 2
17 145 2480 1
17 145 2489 2
17 145 2572 3
17 145 2597 5
17 145 2603 1
17 145 2607 1
17 145 2610 1
17 145 2615 2
17 145 2618 1
17 145 2621 2
17 145 2625 1
17 145 2630 2
17 145 2633 2
17 145 2636 7
17 145 2645 1
17 145 2653 3
17 145 2664 1
17 150 1943 1
17 153 2608 1
17 168 1826 1
17 168 2429 3
17 168 2465 1
17 168 2545 1
17 182 1651 1
17 182 2158 2
17 197 2302 1
17 202 2288 1
17 208 2636 1
17 222 2293 1
17 247 1606 1
17 247 1608 1
17 247 1613 1
17 247 1617 1
17 247 1621 1
17 247 1624 1
17 247 1626 1
17 247 1642 1
17 247 1644 1
17 254 1827 1
17 254 2308 1
17 254 2444 1
17 254 2446 1
17 254 2583 2
17 257 1826 1
17 257 1989 1
17 257 1995 2
17 257 2189 1
17 257 2309 3
17 257 2313 1
17 257 2347 1
17 257 2414 1
17 261 2642 1
17 268 1965 1
17 275 2209 2
17 275 2273 1
17 282 2297 1
17 298 1942 2
17 305 1568 1
17 305 1596 1
17 305 1832 1
17 305 1837 1
17 305 1848 1
17 305 1858 1
17 305 1868 1
17 305 1882 5
17 305 1889 3
17 305 1897 1
17 305 1899 2
17 305 1902 2
17 305 1905 5
17 305 1911 1
17 305 1916 1
17 305 1918 1
17 305 1965 1
17 305 1989 1
17 305 1999 1
17 305 2005 1
17 305 2109 1
17 305 2191 1
17 305 2322 1
17 305 2325 2
17 305 2329 4
17 305 2334 1
17 305 2336 1
17 305 2413 1
17 305 2445 1
17 305 2575 1
17 305 2581 1
17 305 2584 3
17 305 2636 1
17 307 2290 1
17 315 2310 3
17 315 2581 1
17 315 2631 1
17 323 2283 2
17 323 2288 1
17 323 2669 1
17 327 1844 1
17 327 1905 1
17 327 1920 1
17 327 1924 1
17 327 1926 1
17 327 1928 1
17 327 1930 1
17 327 1933 1
17 327 1936 1
17 327 1983 1
17 327 2044 1
17 327 2085 1
17 327 2116 5
17 327 2133 1
17 327 2320 1
17 327 2324 3
17 327 2328 11
17 327 2341 2
17 327 2589 3
17 342 2299 1
17 346 2303 1
17 347 1634 1
17 352 1751 1
17 362 1835 1
17 364 2156 3
17 364 2350 1
17 364 2434 3
17 364 2598 2
17 364 2625 1
17 364 2629 2
17 364 2638 1
17 364 2655 1
17 364 2666 1
17 364 2668 1
18 25 2457 1
18 27 2099 1
18 46 1655 2
18 46 2338 1
18 79 2353 1
18 82 1691 1
18 89 2480 1
18 98 2338 1
18 102 2347 1
18 117 2355 1
18 128 2349 1
18 130 1826 1
18 130 1940 2
18 130 1944 2
18 130 1997 1
18 130 2094 2
18 136 2654 2
18 143 2518 1
18 162 2653 1
18 163 2459 1
18 171 1829 1
18 171 1956 1
18 171 1971 2
18 171 2009 1
18 171 2173 1
18 171 2191 1
18 171 2250 2
18 171 2304 2
18 171 2648 1
18 186 2124 1
18 190 2017 2
18 190 2140 1
18 190 2142 2
18 190 2145 1
18 190 2169 1
18 192 2670 1
18 197 2337 1
18 201 1984 1
18 201 2021 1
18 201 2097 2
18 201 2170 1
18 201 2176 2
18 201 2199 2
18 201 2213 1
18 201 2218 1
18 201 2221 1
18 201 2225 1
18 201 2237 2
18 201 2246 1
18 201 2333 2
18 201 2645 1
18 208 1999 1
18 209 2101 1
18 209 2333 1
18 211 1995 1
18 220 1826 1
18 220 1963 1
18 220 2182 1
18 221 2000 1
18 236 2021 1
18 236 2248 1
18 236 2526 1
18 236 2536 1
18 248 1975 1
18 248 2016 2
18 248 2242 1
18 254 2625 1
18 269 2338 1
18 272 1665 1
18 280 1609 1
18 280 1615 2
18 280 1637 1
18 280 1645 1
18 280 1649 1
18 280 1909 1
18 280 2020 1
18 284 1966 2
18 284 2025 1
18 284 2222 1
18 284 2251 1
18 284 2348 1
18 289 2226 1
18 290 1945 1
18 290 1962 1
18 290 1975 1
18 290 2101 1
18 290 2248 1
18 290 2327 1
18 292 1990 1
18 294 2006 1
18 300 1946 1
18 300 1969 1
18 300 1971 1
18 300 1997 1
18 300 2017 2
18 300 2098 3
18 300 2116 1
18 300 2186 1
18 300 2250 1
18 300 2254 1
18 300 2328 2
18 300 2334 2
18 308 2231 1
18 308 2238 1
18 308 2339 1
18 314 1898 1
18 314 1963 2
18 316 2140 1
18 316 2144 1
18 318 2008 1
18 320 2011 1
18 326 1966 2
18 326 2097 1
18 326 2113 1
18 326 2228 3
18 326 2232 2
18 326 2235 1
18 326 2237 1
18 326 2239 1
18 326 2241 1
18 326 2251 1
18 360 1997 1
18 360 2016 2
18 365 2005 1
18 365 2007 2
18 365 2178 2
18 365 2184 1
18 365 2240 1
18 367 1988 1
19 74 1653 1
19 74 1761 1
19 74 1777 1
19 74 1779 2
19 74 1785 1
19 74 1801 2
19 74 1826 1
19 74 1832 1
19 74 1841 1
19 74 1910 1
19 74 1953 5
19 74 1959 2
19 74 1962 3
19 74 1966 1
19 74 1980 12
19 74 2000 609
19 83 2604 1
19 83 2608 3
19 83 2614 1
19 83 2620 1
19 83 2625 2
19 111 1656 1
19 111 1662 1
19 111 1910 684
19 116 1733 1
19 127 1604 1
19 127 1643 1
19 134 1622 1
19 143 2672 1
19 149 2593 1
19 152 1604 1
19 152 1646 1
19 152 1651 1
19 152 1841 1
19 188 1910 2
19 191 2670 1
19 193 1671 1
19 193 1909 718
19 202 1567 1
19 202 1572 1
19 229 1656 1
19 229 1660 1
19 229 1668 1
19 229 1676 1
19 229 1695 2
19 229 1698 3
19 229 1702 4
19 229 1707 2
19 229 1722 1
19 229 1724 1
19 229 1773 1
19 229 1812 1
19 229 1832 1
19 229 1847 1
19 247 1588 1
19 247 1832 2
19 247 1909 686
19 271 1722 1
19 271 1733 1
19 293 1656 1
19 293 1660 3
19 293 1669 3
19 293 1675 1
19 293 1713 1
19 293 1717 2
19 293 1720 1
19 293 1741 3
19 293 1776 1
19 293 1794 2
19 293 1798 2
19 293 1806 2
19 293 1810 3
19 293 1814 1
19 293 1819 4
19 293 1826 2
19 293 1829 2
19 293 1840 1
19 293 1911 41
19 293 1953 448
19 293 2408 187
19 301 1846 1
19 302 1720 1
19 305 1645 1
19 338 1588 1
19 338 1834 1
19 338 1846 1
19 347 1591 1
19 347 1593 2
19 347 1596 1
19 347 1599 2
19 347 1603 1
19 347 1656 1
19 347 1834 1
19 347 1836 2
19 347 1839 1
19 347 1870 2
19 347 1873 1
19 347 1875 2
19 347 1883 1
19 347 1885 1
19 347 1887 1
19 347 1890 1
19 347 1892 5
19 347 1907 1
19 357 2670 1
19 364 1646 1
20 71 2431 1
20 89 2616 1
20 115 2261 1
20 115 2276 11
20 115 2354 1
20 115 2356 1
20 115 2358 1
20 115 2363 1
20 115 2427 2
20 115 2517 5
20 115 2523 1
20 115 2525 1
20 115 2533 1
20 115 2564 1
20 115 2603 2
20 115 2607 1
20 148 2351 1
20 148 2421 1
20 148 2425 1
20 148 2509 1
20 148 2518 2
20 148 2522 3
20 148 2526 1
20 148 2563 6
20 148 2576 1
20 148 2582 1
20 148 2603 2
20 160 2615 1
20 174 2357 1
20 174 2610 1
20 174 2614 2
20 176 2257 1
20 176 2265 2
20 176 2445 1
20 176 2519 1
20 176 2533 1
20 176 2608 1
20 176 2666 1
20 226 2265 1
20 235 2264 1
20 249 2263 1
20 250 2516 1
20 250 2518 1
20 250 2529 2
20 250 2675 2
20 250 2685 1
20 250 2697 1
20 267 2533 1
20 267 2609 1
20 336 2244 1
20 336 2411 1
20 336 2424 1
20 336 2429 1
20 336 2434 1
20 336 2508 1
20 336 2524 2
20 336 2608 1
20 336 2702 1
20 339 2420 1
20 339 2508 1
20 339 2513 1
20 339 2595 2
21 24 1827 1
21 24 1898 1
21 24 1901 1
21 24 1917 1
21 24 1931 1
21 24 2030 1
21 24 2060 1
21 24 2081 1
21 24 2083 1
21 24 2085 1
21 24 2095 1
21 24 2097 5
21 24 2115 1
21 24 2126 1
21 24 2130 1
21 24 2480 1
21 24 2643 1
21 31 1590 1
21 80 1583 1
21 80 1585 1
21 80 1739 1
21 80 1827 3
21 80 2224 1
21 80 2229 1
21 80 2270 1
21 80 2309 1
21 80 2315 1
21 80 2441 1
21 80 2649 3
21 80 2653 1
21 83 1859 2
21 83 2086 1
21 83 2088 2
21 83 2095 2
21 83 2099 3
21 83 2348 1
21 90 2536 1
21 129 1905 1
21 138 1781 1
21 143 1837 1
21 143 1839 2
21 143 1843 1
21 143 1846 3
21 143 1862 1
21 143 1865 1
21 143 1871 1
21 143 1882 4
21 143 1888 6
21 143 1959 1
21 143 1969 1
21 143 1974 2
21 143 1987 1
21 143 1992 1
21 143 2005 1
21 143 2009 1
21 143 2013 2
21 143 2026 1
21 143 2028 1
21 143 2103 1
21 143 2266 1
21 143 2268 1
21 143 2313 1
21 143 2315 1
21 143 2340 3
21 143 2430 1
21 143 2438 1
21 143 2456 3
21 143 2460 4
21 143 2477 1
21 143 2505 1
21 143 2508 1
21 143 2512 1
21 143 2524 1
21 149 1858 1
21 149 1904 2
21 149 1938 1
21 149 2268 1
21 149 2372 1
21 149 2559 1
21 149 2561 1
21 149 2565 2
21 149 2569 1
21 166 1638 1
21 166 1642 1
21 186 1583 1
21 186 1859 1
21 186 2231 1
21 186 2333 1
21 191 1576 1
21 191 1832 1
21 191 1905 1
21 191 2107 1
21 191 2109 1
21 191 2114 1
21 191 2228 1
21 191 2233 1
21 191 2334 1
21 191 2337 1
21 191 2487 1
21 191 2590 1
21 191 2593 1
21 193 1689 1
21 193 1698 2
21 193 1703 1
21 193 1713 1
21 193 1823 2
21 208 2522 1
21 266 1827 1
21 266 2361 1
21 277 1858 1
21 277 1867 1
21 277 1899 1
21 277 2158 1
21 277 2344 1
21 288 1852 1
21 288 1854 2
21 288 1903 1
21 288 1905 1
21 288 1912 2
21 288 1915 1
21 288 1917 1
21 288 1920 1
21 288 1923 1
21 288 1925 1
21 288 2123 1
21 288 2128 1
21 288 2136 1
21 288 2138 1
21 288 2153 3
21 288 2161 1
21 288 2184 1
21 288 2188 1
21 288 2205 1
21 288 2219 1
21 288 2221 1
21 288 2228 2
21 288 2265 2
21 288 2343 1
21 288 2481 2
21 288 2590 1
21 288 2672 1
21 293 2593 1
21 306 1604 1
21 306 1621 1
21 315 1736 1
21 316 2255 1
21 316 2265 1
21 316 2350 1
21 316 2357 1
21 316 2370 4
21 316 2384 1
21 316 2557 3
21 316 2576 1
21 316 2581 3
21 316 2590 1
21 316 2643 3
21 322 1860 1
21 322 1862 1
21 322 1934 2
21 322 2653 1
21 328 1584 1
21 328 1831 1
21 328 1855 1
21 328 1971 1
21 328 2115 1
21 328 2125 1
21 328 2127 3
21 328 2159 1
21 328 2161 1
21 328 2266 1
21 328 2315 1
21 328 2350 1
21 328 2355 2
21 328 2358 2
21 328 2558 1
21 328 2566 1
21 328 2575 1
21 334 1982 1
21 334 1985 1
21 334 1987 1
21 334 2325 1
21 334 2403 1
21 334 2474 1
21 357 2072 1
21 357 2116 1
21 357 2231 1
21 357 2268 1
21 357 2315 1
21 357 2494 1
21 357 2552 1
21 357 2556 1
21 357 2593 1
22 26 1655 1
22 26 1664 1
22 26 1666 1
22 26 1668 1
22 26 1673 11
22 26 1685 9
22 26 1695 3
22 26 1699 2
22 26 1703 1
22 26 1705 4
22 26 1712 3
22 26 1720 1
22 26 1722 1
22 26 1725 1
22 26 1728 1
22 26 1733 1
22 26 1739 2
22 26 1748 1
22 26 1751 2
22 26 1754 1
22 26 1756 1
22 26 1758 2
22 26 1770 3
22 26 1774 1
22 26 1776 2
22 26 1787 3
22 26 1793 4
22 26 1799 2
22 26 1803 1
22 26 1811 1
22 26 1813 1
22 26 1818 1
22 26 1820 2
22 26 1824 2
22 26 1830 2
22 26 1835 1
22 35 1947 1
22 39 1657 1
22 39 1670 3
22 39 1686 1
22 39 1701 1
22 39 1713 1
22 39 1729 1
22 39 1731 1
22 39 1789 2
22 39 1831 1
22 39 2205 1
22 41 2098 1
22 41 2100 1
22 41 2200 1
22 55 1649 1
22 55 1667 1
22 55 1674 1
22 55 1676 1
22 55 1678 2
22 55 1681 2
22 55 1685 1
22 55 1689 1
22 55 1696 2
22 55 1700 1
22 55 1703 1
22 55 1705 1
22 55 1708 3
22 55 1716 1
22 55 1718 1
22 55 1723 1
22 55 1725 1
22 55 1752 1
22 55 1754 1
22 55 1762 1
22 55 1766 1
22 55 1769 3
22 55 1773 1
22 55 1782 1
22 55 1792 2
22 55 1795 1
22 55 1797 7
22 55 1806 1
22 55 1810 1
22 55 1812 4
22 55 1865 1
22 57 1651 2
22 57 1793 1
22 57 1951 1
22 57 1955 1
22 57 1957 2
22 57 1962 2
22 57 1965 1
22 57 1978 1
22 57 2243 2
22 57 2250 1
22 57 2276 1
22 58 1651 2
22 58 1677 1
22 58 1683 1
22 58 1751 1
22 58 1754 1
22 58 1825 2
22 58 1829 1
22 73 1649 1
22 75 1942 2
22 82 1662 1
22 82 1664 1
22 82 1675 2
22 82 1688 4
22 82 1697 2
22 82 1700 2
22 82 1711 1
22 82 1713 1
22 82 1715 1
22 82 1717 3
22 82 1722 13
22 82 1739 2
22 82 1745 1
22 82 1751 4
22 82 1760 4
22 82 1766 1
22 82 1770 2
22 82 1773 2
22 82 1776 2
22 82 1787 1
22 82 1800 2
22 82 1814 1
22 82 1818 1
22 82 1821 1
22 82 1823 4
22 82 1943 2
22 82 1972 2
22 82 2026 1
22 82 2029 3
22 82 2087 1
22 82 2139 1
22 82 2203 1
22 90 2288 1
22 96 1830 1
22 124 1584 2
22 124 1588 1
22 124 1733 1
22 124 2024 1
22 124 2206 1
22 134 1953 1
22 134 1973 1
22 134 2247 1
22 150 1587 1
22 150 1628 1
22 154 2242 1
22 166 1567 1
22 166 1570 1
22 166 1660 1
22 166 2634 1
22 168 2211 1
22 182 1951 1
22 182 2219 1
22 190 2626 1
22 199 1655 1
22 199 2117 1
22 199 2129 1
22 199 2139 2
22 199 2142 2
22 199 2167 1
22 199 2187 1
22 199 2193 1
22 199 2443 1
22 199 2584 1
22 199 2589 1
22 254 2216 1
22 255 1659 1
22 255 2440 1
22 255 2638 1
22 275 1656 2
22 276 1827 1
22 276 1831 1
22 276 1863 1
22 276 2448 1
22 276 2463 1
22 280 1710 1
22 283 2446 1
22 298 1655 1
22 298 1686 1
22 298 1832 1
22 298 1942 1
22 305 2222 1
22 319 1655 2
22 319 2312 1
22 319 2432 1
22 332 2282 1
22 342 1952 1
22 345 1585 1
22 345 1656 2
22 345 2300 1
22 346 1569 1
22 346 1583 1
22 346 1725 1
22 346 1826 1
22 346 1996 1
22 346 2639 1
22 351 1587 1
22 367 2615 1
23 25 2508 1
23 28 2158 1
23 28 2166 2
23 28 2170 1
23 28 2172 1
23 30 1952 1
23 30 1979 1
23 47 1968 1
23 47 2227 1
23 49 2624 1
23 60 1969 1
23 60 1971 1
23 60 1979 1
23 60 2197 1
23 60 2203 1
23 60 2223 1
23 60 2228 1
23 91 1804 1
23 136 1671 1
23 136 1720 2
23 136 1760 1
23 136 1771 1
23 136 1827 1
23 136 1880 1
23 136 2441 12
23 136 2454 23
23 136 2478 4
23 136 2490 2
23 136 2500 6
23 136 2553 1
23 136 2560 1
23 136 2623 2
23 136 2627 1
23 136 2629 1
23 136 2632 1
23 136 2660 1
23 146 1568 1
23 146 1573 1
23 146 1583 1
23 146 2064 1
23 146 2416 1
23 146 2628 1
23 146 2650 1
23 146 2660 2
23 146 2672 1
23 161 1713 2
23 161 1725 1
23 161 1728 1
23 161 1738 1
23 161 1766 1
23 161 2562 1
23 161 2564 1
23 161 2577 1
23 162 2033 1
23 162 2060 1
23 162 2309 2
23 162 2657 1
23 195 2634 1
23 204 2160 1
23 204 2162 1
23 204 2168 2
23 214 2421 1
23 214 2670 1
23 223 1808 1
23 223 1875 5
23 223 2239 1
23 223 2449 1
23 223 2506 2
23 223 2650 1
23 223 2657 3
23 223 2663 1
23 223 2672 1
23 226 1913 2
23 226 1982 4
23 226 1990 1
23 226 2036 1
23 226 2090 1
23 226 2420 1
23 226 2567 1
23 226 2638 1
23 226 2657 1
23 235 1666 1
23 235 1673 2
23 235 1679 1
23 235 1685 1
23 235 1704 5
23 235 1723 1
23 235 1746 2
23 235 1751 1
23 235 1753 1
23 235 1765 1
23 235 1774 1
23 235 1786 2
23 235 1804 1
23 235 1827 2
23 235 1946 1
23 235 1948 1
23 235 2152 1
23 235 2155 1
23 235 2157 1
23 235 2260 1
23 235 2262 1
23 235 2314 1
23 235 2318 2
23 235 2339 1
23 235 2506 2
23 235 2509 1
23 235 2553 1
23 235 2575 1
23 235 2622 3
23 235 2633 1
23 235 2636 1
23 235 2638 1
23 235 2646 1
23 235 2652 1
23 235 2656 2
23 249 1721 1
23 279 2156 1
23 279 2262 2
23 279 2564 1
23 279 2672 1
23 282 2640 2
23 290 2652 1
23 290 2656 1
23 306 2637 1
23 314 2649 4
23 314 2654 1
23 314 2656 1
23 322 2158 3
23 337 1632 2
23 337 1640 4
23 337 1646 1
23 337 1878 1
23 337 1910 1
23 337 1952 2
23 337 1982 6
23 337 2197 1
23 337 2199 1
23 337 2202 2
23 337 2252 1
23 337 2323 2
23 337 2327 2
23 337 2345 7
23 337 2433 1
23 337 2576 1
23 337 2638 1
23 337 2640 2
23 337 2654 3
23 337 2659 1
23 343 1979 1
23 343 2165 1
23 343 2223 3
23 353 1710 11
23 353 1752 1
23 353 1775 1
23 367 2668 1
23 369 1575 1
23 369 1833 3
23 369 1837 1
23 369 1840 1
23 369 1844 1
23 369 1848 2
23 369 1851 1
23 369 1892 1
23 369 1909 4
23 369 1920 1
23 369 1922 1
23 369 1993 2
23 369 1996 3
23 369 2004 1
23 369 2007 6
23 369 2015 1
23 369 2020 3
23 369 2024 2
23 369 2029 2
23 369 2035 1
23 369 2038 1
23 369 2043 4
23 369 2048 1
23 369 2052 7
23 369 2060 3
23 369 2065 4
23 369 2070 3
23 369 2074 1
23 369 2079 3
23 369 2084 3
23 369 2096 6
23 369 2123 7
23 369 2131 4
23 369 2136 1
23 369 2138 6
23 369 2146 1
23 369 2149 2
23 369 2307 1
23 369 2409 1
23 369 2411 1
23 369 2417 1
23 369 2423 1
23 369 2580 2
23 369 2587 1
23 369 2634 1
23 369 2651 1
24 26 1646 1
24 30 1833 1
24 30 1842 1
24 30 2218 1
24 61 2535 2
24 80 1827 1
24 80 1972 3
24 80 1983 1
24 80 1986 1
24 80 1988 1
24 80 2232 1
24 80 2302 2
24 80 2308 1
24 80 2311 1
24 80 2337 1
24 80 2340 1
24 80 2403 2
24 80 2442 2
24 80 2478 1
24 80 2488 1
24 80 2504 1
24 80 2511 1
24 83 1626 2
24 83 1895 1
24 83 2086 1
24 83 2091 9
24 83 2107 1
24 83 2109 2
24 83 2187 1
24 83 2193 1
24 83 2249 1
24 83 2251 1
24 83 2257 2
24 83 2671 1
24 91 1835 2
24 91 1838 1
24 91 1841 1
24 91 1846 3
24 91 1854 1
24 116 1946 1
24 129 2205 1
24 138 1604 1
24 143 1939 1
24 143 2270 1
24 143 2303 1
24 143 2311 1
24 143 2315 3
24 143 2319 1
24 143 2411 1
24 143 2612 1
24 143 2630 2
24 149 1659 3
24 149 1663 2
24 149 1784 1
24 149 1825 2
24 149 1876 2
24 149 1879 7
24 149 1887 2
24 149 1890 2
24 149 1893 2
24 149 1944 1
24 149 1951 7
24 149 1959 5
24 149 1966 1
24 149 1969 1
24 149 1974 2
24 149 1977 3
24 149 1985 1
24 149 1992 1
24 149 1999 4
24 149 2010 4
24 149 2015 1
24 149 2017 3
24 149 2026 2
24 149 2030 1
24 149 2200 1
24 149 2234 2
24 149 2242 2
24 149 2270 1
24 149 2388 1
24 149 2406 1
24 149 2417 1
24 149 2420 4
24 149 2426 1
24 149 2435 1
24 149 2437 3
24 149 2442 1
24 149 2444 2
24 149 2506 1
24 186 1581 1
24 186 1661 1
24 186 1673 3
24 186 1679 1
24 186 1700 2
24 186 1706 1
24 186 1708 2
24 186 1724 2
24 186 1739 1
24 186 1764 1
24 186 1781 1
24 186 1787 3
24 186 1791 1
24 186 1802 2
24 186 1807 2
24 186 1811 1
24 186 1822 3
24 186 1826 2
24 186 1943 2
24 186 1951 1
24 186 1955 1
24 186 1958 1
24 186 1961 3
24 186 1969 1
24 186 1972 7
24 186 1987 2
24 186 1991 3
24 186 1995 1
24 186 2013 1
24 186 2016 3
24 186 2026 1
24 186 2060 1
24 186 2237 2
24 186 2242 1
24 186 2244 1
24 186 2264 1
24 186 2276 1
24 186 2282 2
24 186 2285 2
24 186 2292 1
24 186 2294 1
24 186 2296 1
24 186 2322 1
24 186 2386 1
24 186 2390 5
24 186 2406 1
24 186 2412 5
24 186 2427 3
24 186 2432 2
24 186 2435 1
24 186 2440 1
24 186 2443 2
24 186 2450 1
24 186 2513 1
24 186 2518 1
24 186 2522 1
24 186 2530 1
24 186 2606 1
24 186 2630 3
24 186 2635 2
24 191 2185 2
24 191 2192 1
24 191 2198 1
24 191 2246 1
24 191 2351 1
24 191 2367 3
24 191 2373 1
24 191 2562 4
24 191 2567 1
24 191 2572 1
24 191 2597 1
24 191 2599 1
24 191 2605 1
24 191 2610 1
24 191 2616 1
24 191 2618 1
24 191 2622 2
24 191 2625 1
24 191 2647 1
24 191 2663 1
24 202 2539 1
24 261 2524 1
24 266 1956 1
24 266 1960 4
24 266 2000 1
24 266 2002 3
24 266 2006 2
24 266 2012 2
24 266 2015 1
24 266 2017 3
24 266 2081 1
24 266 2338 1
24 266 2342 2
24 266 2413 1
24 266 2415 1
24 266 2445 1
24 266 2469 1
24 266 2476 1
24 273 2179 1
24 277 1596 2
24 277 1600 1
24 277 2265 1
24 277 2344 1
24 277 2480 1
24 277 2513 1
24 288 1897 1
24 288 1922 1
24 288 1926 1
24 288 1940 1
24 288 2127 1
24 288 2269 1
24 288 2341 3
24 288 2403 1
24 300 2519 1
24 302 1597 1
24 302 2118 1
24 302 2121 1
24 302 2268 2
24 302 2579 2
24 302 2582 1
24 302 2584 3
24 302 2629 1
24 315 1604 1
24 315 1606 1
24 315 1608 1
24 315 1617 1
24 315 1619 2
24 315 1626 1
24 316 1896 1
24 316 2031 1
24 316 2301 1
24 316 2351 1
24 316 2364 1
24 316 2368 5
24 316 2559 1
24 316 2566 1
24 316 2638 1
24 316 2643 2
24 322 1582 1
24 322 1592 1
24 322 1595 3
24 322 1599 4
24 322 1657 1
24 322 1878 1
24 322 1884 1
24 322 1941 1
24 322 1955 1
24 322 1961 1
24 322 1963 1
24 322 1973 1
24 322 1990 1
24 322 2013 1
24 322 2028 1
24 322 2033 1
24 322 2114 1
24 322 2231 1
24 322 2236 1
24 322 2242 1
24 322 2246 1
24 322 2266 1
24 322 2438 1
24 322 2469 1
24 322 2480 2
24 322 2513 1
24 322 2585 1
24 328 1589 1
24 328 1656 1
24 328 1672 1
24 328 1678 1
24 328 1694 2
24 328 1699 3
24 328 1704 3
24 328 1711 2
24 328 1718 1
24 328 1723 3
24 328 1727 3
24 328 1735 1
24 328 1738 1
24 328 1742 2
24 328 1771 1
24 328 1773 1
24 328 1780 1
24 328 1784 1
24 328 1793 1
24 328 1805 1
24 328 1807 1
24 328 1809 1
24 328 1812 1
24 328 1819 1
24 328 1821 6
24 328 2032 1
24 328 2084 1
24 328 2097 4
24 328 2115 1
24 328 2125 1
24 328 2127 1
24 328 2131 1
24 328 2134 1
24 328 2142 1
24 328 2145 3
24 328 2157 1
24 328 2162 1
24 328 2314 1
24 328 2338 1
24 328 2340 1
24 328 2342 1
24 328 2353 1
24 328 2383 3
24 328 2560 1
24 328 2563 1
24 328 2580 1
24 328 2584 1
24 331 1848 1
24 334 1584 1
24 334 1594 1
24 334 1727 1
24 334 1742 3
24 334 1746 3
24 334 1750 3
24 334 1757 1
24 334 1760 1
24 334 1767 1
24 334 1771 1
24 334 1778 1
24 334 1784 1
24 334 1791 1
24 334 1808 1
24 334 2035 1
24 334 2107 1
24 334 2110 1
24 334 2480 1
24 334 2561 1
24 357 1614 1
24 357 1939 1
24 357 2266 1
24 357 2270 1
24 357 2319 2
24 357 2496 1
25 27 2460 1
25 29 1575 1
25 29 1981 1
25 29 1985 1
25 29 1996 1
25 29 2163 1
25 29 2217 1
25 29 2230 1
25 29 2250 1
25 29 2258 1
25 29 2293 1
25 29 2310 1
25 29 2329 1
25 29 2344 1
25 29 2355 1
25 29 2357 1
25 29 2452 2
25 29 2542 1
25 37 1596 1
25 37 2635 1
25 44 1583 1
25 44 1649 1
25 44 1651 2
25 44 1777 1
25 44 1782 1
25 44 1829 1
25 44 1845 2
25 44 1859 1
25 44 1986 2
25 44 2022 1
25 44 2037 1
25 44 2098 2
25 44 2106 2
25 44 2109 1
25 44 2111 25
25 44 2137 6
25 44 2145 2
25 44 2148 2
25 44 2158 1
25 44 2450 2
25 44 2471 2
25 44 2474 3
25 44 2655 1
25 44 2658 1
25 44 2664 3
25 67 1986 1
25 67 2294 1
25 67 2467 1
25 72 2630 1
25 76 2503 1
25 78 1949 1
25 78 2019 1
25 78 2169 1
25 78 2250 1
25 78 2293 1
25 78 2298 1
25 78 2305 1
25 78 2448 2
25 78 2471 1
25 78 2483 1
25 78 2492 1
25 78 2552 1
25 78 2586 1
25 78 2614 1
25 78 2637 1
25 79 2496 1
25 90 1959 1
25 90 2437 1
25 113 1985 2
25 113 2449 1
25 113 2452 1
25 113 2475 3
25 113 2491 1
25 113 2578 1
25 113 2631 1
25 114 1596 1
25 114 2298 1
25 114 2449 1
25 114 2470 1
25 114 2494 1
25 117 2282 1
25 125 2492 1
25 132 1570 1
25 132 1572 1
25 132 1603 1
25 132 1948 1
25 132 1989 1
25 132 2086 1
25 132 2425 1
25 132 2612 2
25 137 1956 1
25 144 2174 3
25 144 2182 1
25 144 2189 1
25 144 2191 2
25 144 2302 1
25 144 2409 1
25 144 2479 1
25 144 2500 1
25 144 2506 2
25 144 2525 1
25 144 2593 1
25 144 2637 1
25 145 1954 1
25 154 1829 1
25 159 2500 2
25 163 1602 1
25 163 2409 1
25 163 2431 1
25 163 2491 1
25 163 2494 1
25 163 2590 1
25 169 1870 1
25 169 2168 1
25 169 2430 1
25 169 2453 1
25 169 2472 1
25 169 2586 1
25 169 2588 1
25 177 1664 1
25 183 1931 2
25 183 2031 1
25 183 2519 1
25 183 2621 1
25 183 2623 3
25 183 2628 3
25 183 2633 2
25 195 2447 2
25 198 1828 1
25 198 1919 1
25 198 2474 1
25 198 2490 1
25 214 2508 1
25 217 2271 1
25 217 2273 1
25 232 2488 2
25 234 2299 1
25 234 2470 1
25 234 2576 2
25 234 2582 1
25 234 2629 1
25 239 1945 1
25 239 2180 1
25 239 2297 2
25 262 2456 1
25 274 1605 1
25 274 2298 1
25 274 2301 1
25 274 2474 1
25 274 2576 1
25 274 2609 1
25 278 1954 1
25 280 2488 1
25 282 1829 1
25 285 2290 1
25 289 2297 2
25 289 2306 2
25 289 2579 1
25 289 2630 1
25 295 2429 1
25 299 1602 1
25 299 1661 1
25 299 1931 1
25 299 2010 1
25 299 2017 2
25 299 2063 1
25 299 2065 1
25 299 2097 1
25 299 2305 1
25 299 2478 2
25 299 2487 2
25 299 2492 1
25 303 1663 1
25 303 1861 2
25 303 1870 1
25 303 1882 2
25 303 1890 1
25 303 1917 1
25 303 1934 1
25 303 1996 1
25 303 2013 1
25 303 2074 1
25 303 2293 2
25 303 2300 1
25 303 2413 1
25 311 1960 2
25 314 2462 1
25 318 2482 4
25 325 1664 1
25 332 1958 1
25 350 1961 1
25 361 1573 1
25 361 2623 1
26 31 1647 1
26 39 1571 2
26 39 1574 1
26 39 1795 1
26 39 1838 1
26 39 1840 1
26 39 1844 1
26 39 1847 1
26 39 1850 4
26 39 1855 3
26 39 1876 1
26 39 1878 3
26 39 1882 1
26 39 1884 1
26 39 1904 1
26 39 1906 1
26 39 1908 1
26 39 1910 1
26 39 1912 1
26 39 1915 1
26 39 1919 2
26 39 1922 1
26 39 1925 3
26 39 2040 1
26 39 2049 1
26 39 2056 2
26 39 2069 1
26 39 2074 13
26 39 2095 9
26 39 2105 2
26 39 2114 2
26 39 2118 2
26 39 2124 1
26 39 2127 3
26 39 2135 1
26 39 2139 4
26 39 2149 4
26 39 2189 5
26 39 2195 1
26 39 2198 1
26 39 2201 1
26 39 2320 3
26 39 2326 2
26 39 2333 5
26 39 2341 1
26 39 2440 1
26 39 2448 1
26 41 2499 2
26 44 1970 1
26 49 1967 1
26 51 2286 1
26 55 1568 1
26 55 1676 1
26 55 1712 4
26 55 1717 4
26 55 1725 1
26 55 1727 1
26 55 1730 3
26 55 1734 1
26 55 1736 14
26 55 1753 1
26 55 1755 1
26 55 1763 1
26 55 1768 4
26 55 1773 4
26 55 1783 1
26 55 1785 6
26 55 1792 11
26 55 1804 6
26 55 1812 2
26 55 1817 1
26 55 1828 1
26 55 2431 3
26 55 2664 1
26 58 1770 1
26 58 1827 2
26 75 1945 1
26 75 2665 1
26 82 1583 1
26 82 1666 1
26 82 1725 1
26 82 1728 1
26 82 1739 1
26 82 1820 2
26 82 1823 2
26 82 2441 1
26 94 1952 1
26 117 2225 1
26 117 2228 4
26 124 1658 1
26 124 1994 1
26 126 1944 1
26 126 1959 1
26 126 2235 2
26 126 2238 1
26 126 2243 1
26 127 2211 1
26 139 2227 1
26 147 1967 1
26 150 1997 1
26 150 2054 1
26 150 2446 1
26 150 2448 1
26 166 1568 1
26 166 1583 1
26 166 1656 1
26 166 1944 1
26 166 2345 1
26 186 1614 1
26 189 2226 1
26 193 1661 1
26 197 1958 1
26 202 1963 1
26 222 1957 1
26 232 2270 1
26 255 1663 1
26 255 1943 2
26 255 2441 1
26 255 2582 1
26 256 1966 1
26 256 1972 1
26 268 1989 1
26 275 2002 1
26 275 2005 1
26 276 2026 1
26 276 2035 2
26 277 1599 1
26 292 2270 1
26 296 1973 1
26 296 1977 1
26 298 1582 1
26 298 1588 1
26 298 1659 1
26 298 1945 2
26 301 1664 1
26 306 2220 1
26 306 2224 1
26 312 1986 1
26 315 2210 1
26 319 1569 1
26 319 2026 2
26 319 2054 1
26 319 2093 1
26 319 2344 4
26 322 1644 1
26 323 1649 1
26 323 1972 1
26 345 1657 1
26 345 2058 1
26 346 1832 1
26 350 2291 1
26 362 2290 1
26 364 2210 3
27 34 2355 1
27 36 2160 1
27 46 1646 1
27 46 1989 1
27 46 2137 1
27 46 2147 1
27 46 2207 1
27 46 2212 1
27 46 2251 1
27 46 2397 4
27 46 2431 1
27 46 2457 2
27 46 2490 1
27 46 2577 1
27 46 2622 1
27 46 2624 1
27 46 2628 3
27 46 2632 1
27 46 2656 1
27 46 2658 1
27 52 1658 1
27 58 2626 1
27 63 1995 1
27 76 2132 1
27 78 2212 1
27 92 2117 1
27 128 2000 1
27 130 1976 1
27 130 2026 1
27 130 2250 1
27 138 2627 1
27 146 2653 1
27 171 2178 1
27 171 2181 1
27 209 1643 1
27 209 1645 1
27 209 1835 1
27 209 1987 1
27 209 1990 1
27 209 1998 1
27 209 2123 1
27 209 2141 1
27 209 2197 1
27 209 2202 1
27 209 2416 1
27 214 2657 1
27 220 2024 1
27 220 2096 1
27 236 1894 1
27 236 1900 1
27 236 1915 1
27 236 1940 2
27 236 1952 1
27 236 1970 1
27 248 1962 1
27 248 1976 1
27 248 1990 1
27 248 2229 1
27 271 2116 1
27 280 1656 1
27 280 2020 1
27 280 2249 1
27 284 1982 1
27 284 2214 1
27 284 2265 1
27 284 2277 1
27 290 1656 1
27 290 2104 1
27 294 1998 1
27 294 2140 1
27 300 2099 1
27 300 2106 1
27 308 1603 1
27 308 1983 1
27 308 1997 1
27 308 2113 1
27 308 2131 2
27 314 1970 1
27 320 2161 1
27 326 2309 1
27 332 2485 1
27 364 2631 1
27 367 2191 1
28 30 1951 2
28 30 1966 1
28 32 1578 3
28 32 1619 2
28 32 1625 2
28 32 1630 1
28 32 1633 1
28 32 1635 1
28 32 1638 1
28 32 1658 1
28 32 1861 1
28 32 1876 1
28 32 2139 1
28 32 2323 2
28 32 2326 1
28 32 2328 2
28 32 2334 2
28 32 2352 1
28 32 2354 2
28 32 2358 1
28 32 2360 1
28 32 2364 1
28 32 2434 1
28 32 2554 1
28 36 1645 1
28 36 1665 1
28 36 1953 1
28 36 2006 1
28 36 2371 2
28 36 2376 3
28 36 2382 1
28 36 2390 1
28 36 2394 1
28 36 2498 1
28 59 2672 1
28 60 1952 1
28 61 1672 1
28 96 2436 1
28 100 2606 1
28 141 2003 1
28 141 2209 1
28 141 2211 1
28 141 2213 1
28 141 2424 1
28 141 2438 1
28 141 2528 1
28 141 2550 1
28 150 2614 1
28 168 2613 1
28 178 2148 1
28 178 2376 1
28 178 2381 2
28 178 2386 1
28 178 2388 1
28 178 2390 3
28 178 2430 1
28 178 2434 1
28 178 2436 1
28 178 2565 1
28 178 2588 1
28 178 2594 1
28 178 2598 1
28 178 2619 1
28 204 1993 1
28 204 2003 1
28 204 2013 1
28 204 2045 1
28 204 2066 1
28 204 2518 2
28 204 2531 1
28 204 2534 1
28 204 2583 1
28 207 1908 1
28 207 1997 1
28 207 2002 1
28 207 2023 1
28 207 2616 1
28 207 2625 2
28 207 2628 1
28 207 2632 1
28 207 2641 1
28 223 1736 1
28 254 2613 1
28 270 1637 3
28 334 2216 1
28 337 1952 1
28 337 1965 1
28 337 1975 1
28 352 1585 1
28 352 1608 1
28 352 1613 1
28 352 1617 1
28 352 1635 1
28 352 1645 1
28 352 1878 1
28 352 1886 1
28 352 1904 1
28 352 1992 1
28 352 1997 1
28 352 2002 1
28 352 2005 2
28 352 2014 1
28 352 2067 1
28 352 2134 1
28 352 2412 1
28 352 2552 1
28 352 2596 1
28 352 2598 2
28 352 2601 2
28 352 2607 1
28 352 2609 1
28 352 2611 1
28 352 2616 1
28 352 2622 1
28 352 2625 1
28 352 2634 1
28 352 2649 1
28 352 2652 1
28 352 2656 2
28 352 2660 1
29 37 2437 1
29 37 2452 1
29 37 2475 1
29 44 2009 1
29 44 2447 1
29 44 2452 1
29 44 2484 1
29 67 1660 1
29 67 1987 1
29 67 2091 1
29 67 2188 1
29 67 2300 1
29 67 2302 2
29 72 2313 1
29 72 2496 1
29 78 1986 1
29 78 2251 1
29 78 2298 1
29 78 2434 1
29 78 2453 1
29 78 2508 1
29 87 2498 1
29 87 2502 1
29 114 1587 1
29 114 1851 1
29 114 1854 1
29 114 2110 1
29 114 2298 1
29 114 2407 1
29 114 2548 3
29 114 2599 1
29 114 2637 3
29 114 2670 1
29 132 1665 1
29 132 1688 1
29 132 1936 1
29 132 2461 1
29 132 2471 1
29 132 2485 1
29 132 2583 1
29 132 2615 1
29 144 2303 1
29 144 2446 1
29 144 2575 1
29 157 1674 1
29 157 1677 1
29 157 1685 5
29 157 1691 1
29 157 1734 1
29 157 1761 1
29 157 1827 1
29 163 2432 1
29 163 2435 1
29 163 2470 1
29 163 2599 1
29 163 2634 1
29 167 1756 1
29 167 1763 2
29 167 1767 2
29 167 1774 1
29 167 1779 1
29 167 1788 1
29 167 1790 1
29 167 1797 1
29 169 1638 1
29 169 1829 1
29 169 1987 1
29 169 2633 1
29 183 1867 2
29 183 1988 2
29 183 2468 1
29 183 2470 1
29 189 2432 1
29 190 2237 1
29 217 2276 1
29 234 2447 1
29 234 2495 1
29 234 2570 1
29 238 2486 1
29 239 1986 1
29 239 2299 1
29 274 1869 1
29 284 2193 1
29 289 2436 1
29 289 2461 1
29 290 2464 1
29 299 2313 1
29 299 2519 3
29 299 2525 2
29 299 2573 2
29 299 2576 1
29 299 2580 2
29 299 2587 1
29 299 2589 1
29 299 2591 1
29 299 2593 1
29 299 2600 2
29 299 2614 1
29 299 2633 1
29 303 2164 1
29 303 2294 1
29 311 1961 1
29 323 2436 1
29 365 2488 1
30 36 2196 1
30 47 1582 2
30 47 1648 1
30 47 1876 1
30 47 1943 1
30 47 1947 1
30 47 2170 1
30 47 2180 1
30 47 2184 1
30 60 1649 2
30 60 1945 2
30 60 1950 1
30 60 1952 1
30 60 1965 1
30 60 2117 1
30 60 2160 1
30 60 2321 1
30 60 2408 1
30 91 1585 1
30 91 1602 1
30 91 1841 1
30 91 1844 1
30 91 1875 1
30 91 2002 1
30 91 2278 1
30 119 1596 3
30 119 1660 1
30 119 1663 5
30 119 1725 2
30 119 1738 1
30 119 1741 1
30 119 1750 1
30 119 1753 1
30 119 1755 1
30 119 1757 8
30 119 1766 1
30 119 1780 1
30 119 1785 5
30 119 1828 1
30 119 1935 1
30 155 1878 1
30 161 2258 1
30 196 1937 1
30 196 1987 4
30 196 2018 1
30 196 2162 5
30 196 2168 5
30 196 2191 1
30 196 2271 1
30 196 2318 1
30 204 2252 2
30 206 1592 1
30 206 1993 1
30 206 2072 1
30 214 1828 1
30 223 2232 2
30 224 1649 1
30 224 2010 1
30 224 2016 1
30 224 2185 3
30 224 2262 1
30 224 2332 2
30 224 2339 1
30 224 2343 1
30 224 2348 1
30 224 2363 1
30 224 2365 1
30 224 2369 1
30 224 2384 3
30 225 1650 1
30 225 2161 1
30 237 1600 1
30 237 1651 1
30 237 1656 2
30 237 1668 1
30 237 1832 2
30 237 1879 1
30 237 1902 2
30 237 1907 1
30 237 1934 1
30 237 2032 1
30 237 2106 2
30 237 2136 2
30 237 2140 5
30 237 2148 1
30 237 2153 1
30 237 2158 1
30 237 2161 1
30 237 2175 1
30 249 1828 1
30 249 2265 1
30 249 2271 1
30 297 1666 1
30 297 1828 1
30 297 1991 3
30 331 1835 1
30 331 1871 1
30 331 2252 1
30 337 1951 2
30 337 2229 1
30 343 1720 1
30 343 1963 1
30 343 2231 1
30 349 1591 1
30 349 1648 1
30 349 1938 1
30 349 2261 1
30 349 2264 2
30 349 2271 1
30 349 2274 1
30 352 1943 3
30 353 2408 1
30 357 2226 1
31 49 1899 2
31 49 1911 1
31 53 1576 1
31 53 1582 1
31 53 1588 1
31 61 2366 1
31 61 2598 1
31 103 1915 1
31 103 2332 1
31 103 2335 1
31 114 1945 4
31 114 1968 1
31 117 2359 1
31 159 2350 1
31 168 1971 1
31 189 1575 1
31 189 1676 1
31 189 1714 1
31 189 1719 3
31 189 1723 1
31 189 1755 1
31 189 1765 1
31 189 1800 1
31 189 1807 1
31 189 1893 1
31 189 1897 1
31 189 1916 1
31 189 1919 1
31 189 1929 1
31 189 1947 1
31 189 1988 1
31 195 2365 1
31 197 1917 1
31 197 2367 1
31 200 2365 1
31 202 2371 1
31 227 1679 1
31 227 1761 3
31 227 1776 1
31 227 1809 1
31 227 1812 2
31 227 1847 1
31 227 1914 2
31 227 1920 1
31 227 1924 2
31 227 1930 2
31 227 1997 1
31 227 2119 1
31 227 2362 1
31 227 2369 2
31 227 2386 1
31 227 2400 1
31 227 2416 1
31 227 2465 1
31 227 2484 1
31 227 2523 1
31 227 2558 1
31 227 2602 1
31 256 1894 4
31 256 1899 2
31 256 1953 1
31 256 1994 1
31 256 2383 1
31 259 1807 1
31 259 1900 1
31 268 1671 1
31 268 1911 2
31 268 1995 1
31 268 1998 1
31 268 2371 1
31 275 1589 1
31 275 1646 1
31 284 2344 1
31 295 2371 1
31 298 1582 1
31 298 1987 1
31 306 1647 1
31 310 1589 1
31 312 1675 1
31 312 1837 1
31 312 1841 1
31 312 1850 1
31 312 1912 1
31 312 1921 1
31 312 2383 1
31 312 2403 2
31 316 1590 1
31 323 1671 1
31 323 1676 2
31 323 1679 2
31 323 1683 2
31 323 1696 1
31 323 1714 1
31 323 1717 5
31 323 1733 1
31 323 1754 2
31 323 1761 5
31 323 1771 1
31 323 1773 3
31 323 1796 1
31 323 1799 3
31 323 1806 3
31 323 1811 1
31 323 1813 1
31 323 1817 1
31 323 1821 2
31 323 1826 2
31 323 1953 1
31 323 1971 1
31 323 2000 1
31 323 2335 1
31 324 1921 1
31 324 2567 1
31 334 1627 1
31 337 2632 1
31 340 1891 1
31 340 1934 1
31 340 2337 1
31 340 2384 1
31 350 1936 1
31 357 1590 1
31 362 2360 1
32 36 1826 1
32 36 1901 1
32 36 2017 1
32 36 2063 2
32 36 2365 2
32 64 2656 1
32 69 2610 1
32 87 2601 1
32 138 2630 1
32 141 1994 1
32 141 2040 2
32 141 2045 1
32 141 2047 2
32 141 2050 2
32 141 2053 1
32 141 2059 2
32 141 2063 6
32 141 2070 2
32 141 2079 1
32 141 2081 1
32 141 2502 1
32 141 2586 1
32 141 2627 2
32 141 2643 1
32 141 2645 1
32 141 2649 1
32 141 2656 2
32 143 2170 1
32 153 2590 1
32 170 1790 1
32 170 1826 1
32 173 2604 3
32 173 2608 1
32 178 1627 1
32 178 1684 1
32 178 2429 6
32 178 2593 1
32 178 2607 1
32 178 2641 2
32 178 2649 1
32 179 2617 1
32 190 2589 1
32 204 2429 1
32 204 2484 1
32 204 2486 1
32 207 1643 1
32 207 1859 1
32 207 2304 1
32 207 2307 1
32 207 2309 1
32 207 2392 4
32 207 2397 1
32 215 1902 1
32 215 1996 1
32 215 2019 1
32 215 2084 1
32 215 2613 1
32 215 2623 2
32 215 2632 1
32 223 1736 1
32 238 2620 1
32 270 1627 2
32 270 2503 1
32 270 2617 1
32 270 2654 1
32 331 1987 1
32 331 2001 1
32 352 1640 1
32 352 1895 1
32 352 1897 1
32 352 1995 1
32 352 2143 1
32 352 2582 1
32 352 2604 1
32 352 2608 1
32 360 2151 1
32 362 1983 1
32 367 2619 1
33 71 2266 1
33 71 2274 1
33 71 2286 1
33 71 2426 1
33 71 2506 1
33 80 2431 1
33 101 2243 1
33 101 2253 1
33 101 2517 1
33 101 2615 1
33 118 2543 1
33 131 2336 1
33 131 2674 1
33 167 2285 1
33 169 2278 2
33 175 2472 1
33 176 2558 1
33 230 2280 1
33 233 2272 1
33 233 2287 1
33 233 2291 1
33 233 2293 1
33 233 2317 1
33 233 2320 2
33 233 2323 2
33 233 2326 3
33 233 2342 2
33 233 2346 7
33 233 2361 1
33 233 2373 1
33 233 2377 2
33 233 2380 1
33 233 2392 1
33 233 2399 1
33 233 2416 3
33 233 2512 1
33 233 2524 3
33 233 2528 2
33 233 2534 1
33 233 2537 1
33 233 2540 3
33 233 2544 1
33 233 2546 1
33 233 2548 2
33 233 2551 1
33 233 2554 1
33 233 2557 1
33 233 2559 1
33 233 2561 2
33 233 2570 1
33 233 2572 1
33 233 2585 1
33 233 2591 1
33 233 2595 4
33 233 2600 5
33 233 2610 1
33 233 2612 1
33 233 2618 4
33 233 2624 2
33 233 2627 1
33 233 2653 4
33 233 2660 3
33 233 2668 1
33 233 2680 2
33 262 2284 1
33 262 2518 1
33 282 2471 1
33 326 2452 1
34 35 2257 1
34 35 2377 1
34 45 1982 1
34 61 1666 1
34 61 1671 2
34 61 1674 1
34 61 1684 2
34 61 1707 1
34 61 1735 1
34 61 1745 1
34 61 1754 1
34 61 1763 1
34 61 1766 3
34 61 1775 1
34 61 1786 2
34 61 1791 1
34 61 1814 1
34 61 1821 1
34 61 1823 1
34 61 1825 1
34 61 1930 1
34 61 2090 1
34 61 2143 1
34 61 2146 9
34 61 2161 3
34 61 2166 2
34 61 2169 1
34 61 2175 1
34 61 2181 1
34 61 2183 7
34 61 2193 1
34 61 2198 1
34 61 2202 1
34 61 2205 1
34 61 2211 4
34 61 2219 1
34 61 2333 1
34 65 1984 1
34 90 1673 1
34 96 1937 1
34 97 2388 1
34 98 1637 1
34 98 1661 1
34 98 1842 2
34 98 1864 1
34 98 1866 2
34 98 1874 1
34 98 1878 1
34 98 1915 1
34 98 1997 1
34 98 2166 1
34 98 2169 1
34 98 2177 1
34 98 2331 1
34 98 2337 1
34 98 2347 1
34 98 2362 1
34 98 2381 1
34 98 2391 1
34 98 2401 2
34 102 1933 1
34 102 1989 1
34 102 2391 1
34 114 2230 1
34 114 2273 1
34 114 2291 1
34 117 1790 2
34 127 2235 1
34 135 2374 1
34 147 2219 1
34 147 2323 1
34 187 1984 1
34 187 1997 1
34 187 2331 1
34 187 2404 1
34 189 1997 2
34 189 2301 2
34 189 2306 1
34 200 2075 1
34 200 2374 1
34 227 2340 1
34 251 1664 2
34 251 1680 6
34 251 1687 1
34 251 1689 1
34 251 1700 3
34 251 1722 1
34 251 1732 1
34 251 1747 1
34 251 1753 1
34 251 1760 3
34 251 1765 2
34 251 1768 1
34 251 1770 3
34 251 1782 1
34 251 1784 1
34 251 1827 1
34 251 1829 1
34 251 1871 2
34 251 1875 2
34 251 1890 1
34 251 1893 1
34 251 1907 1
34 251 1915 1
34 251 1929 1
34 251 1938 1
34 251 1992 1
34 251 1995 1
34 251 2001 2
34 251 2006 2
34 251 2071 1
34 251 2276 1
34 251 2283 1
34 251 2285 1
34 251 2325 2
34 251 2335 1
34 251 2337 1
34 251 2339 1
34 251 2341 1
34 251 2348 2
34 251 2361 1
34 251 2577 1
34 259 1675 1
34 282 2377 1
34 285 1887 1
34 285 1994 1
34 285 2329 1
34 287 2378 1
34 295 1661 1
34 295 1849 1
34 295 1860 2
34 295 1965 1
34 295 1970 1
34 295 1993 2
34 296 1870 1
34 296 1875 1
34 296 2285 1
34 296 2293 1
34 304 1905 1
34 304 1916 1
34 304 1918 1
34 304 1927 1
34 304 2364 1
34 304 2400 2
34 310 1773 1
34 310 1938 1
34 310 2219 1
34 310 2333 1
34 344 1874 1
34 344 1897 1
34 344 1901 1
34 344 1906 1
34 344 1920 2
34 350 2294 1
34 362 2369 1
34 366 1971 1
35 45 2423 1
35 45 2430 2
35 45 2433 1
35 52 2362 1
35 53 1886 1
35 55 2226 1
35 64 1876 1
35 64 1923 1
35 64 2330 1
35 65 2228 1
35 79 2340 1
35 88 1816 1
35 88 1939 1
35 88 1948 1
35 88 1978 1
35 88 1980 2
35 88 1993 1
35 88 2210 1
35 88 2212 1
35 88 2271 1
35 88 2326 1
35 88 2328 1
35 89 2260 1
35 94 1940 1
35 94 2403 1
35 94 2528 1
35 94 2564 1
35 107 1569 1
35 107 1620 1
35 107 1633 2
35 107 1637 1
35 107 1640 7
35 107 1651 2
35 107 1657 1
35 107 1661 2
35 107 1826 1
35 107 1837 1
35 107 1888 1
35 107 1892 1
35 107 2481 1
35 112 1837 1
35 112 1852 2
35 112 2218 1
35 121 1852 1
35 121 1876 1
35 121 1880 1
35 121 1885 2
35 121 1899 1
35 121 1919 1
35 121 1943 1
35 121 1947 2
35 121 1954 2
35 121 1979 5
35 121 1986 1
35 121 1990 5
35 121 1996 1
35 121 1999 1
35 121 2007 1
35 121 2041 2
35 121 2048 1
35 121 2073 1
35 121 2075 10
35 121 2090 6
35 121 2097 15
35 121 2118 1
35 121 2230 2
35 121 2233 1
35 121 2237 1
35 121 2239 1
35 121 2242 3
35 121 2305 6
35 121 2313 1
35 121 2323 3
35 121 2344 1
35 121 2515 3
35 121 2559 1
35 134 2294 1
35 135 1671 1
35 135 1794 1
35 135 1826 1
35 135 2343 1
35 136 2633 2
35 137 1829 1
35 139 1581 1
35 139 1837 1
35 139 1867 1
35 139 1901 1
35 139 1940 1
35 139 2201 1
35 139 2228 1
35 139 2321 1
35 139 2330 1
35 139 2332 1
35 144 1953 1
35 145 1982 1
35 145 2274 1
35 160 2430 3
35 175 1571 1
35 175 1573 4
35 175 1579 2
35 175 1588 1
35 175 1594 1
35 175 1599 1
35 175 1603 1
35 175 1609 1
35 175 1611 2
35 175 1628 1
35 175 1842 1
35 175 1887 1
35 175 1901 1
35 175 2122 1
35 175 2339 1
35 175 2538 1
35 185 1922 1
35 186 2550 1
35 189 2366 1
35 195 1660 2
35 195 1665 1
35 195 1667 3
35 195 1827 1
35 195 1830 3
35 195 1868 1
35 195 1872 1
35 195 1874 3
35 195 1885 2
35 195 1898 1
35 195 1940 2
35 195 1955 1
35 195 1957 2
35 195 1963 1
35 195 1971 1
35 195 1974 1
35 195 1979 1
35 195 1981 1
35 195 1983 4
35 195 1989 1
35 195 1991 2
35 195 2121 2
35 195 2194 1
35 195 2199 1
35 195 2217 1
35 195 2229 1
35 195 2231 3
35 195 2236 7
35 195 2244 1
35 195 2248 1
35 195 2264 1
35 195 2266 1
35 195 2272 1
35 195 2279 1
35 195 2283 1
35 195 2289 1
35 195 2302 1
35 195 2306 6
35 195 2314 1
35 195 2318 1
35 195 2337 1
35 195 2339 2
35 195 2366 1
35 195 2389 1
35 195 2392 1
35 195 2404 1
35 195 2435 1
35 195 2440 1
35 195 2476 1
35 195 2478 2
35 195 2499 1
35 195 2513 1
35 195 2515 1
35 195 2518 3
35 195 2543 1
35 195 2555 2
35 195 2576 2
35 195 2641 1
35 195 2666 1
35 195 2669 1
35 195 2671 2
35 200 1661 1
35 200 1989 1
35 200 1991 1
35 211 2341 1
35 222 1567 1
35 222 1587 1
35 222 2118 1
35 222 2196 3
35 222 2470 1
35 222 2528 1
35 222 2647 1
35 222 2659 1
35 227 2367 1
35 237 2609 1
35 251 2319 1
35 252 2366 1
35 252 2578 1
35 253 2605 1
35 255 2655 1
35 265 2263 1
35 265 2417 2
35 275 2658 1
35 275 2660 1
35 278 2429 1
35 282 1571 1
35 282 1584 2
35 282 1594 1
35 282 1597 1
35 282 1621 1
35 282 1651 1
35 282 1659 2
35 282 1671 1
35 282 1677 1
35 282 1683 1
35 282 1686 1
35 282 1690 2
35 282 1693 1
35 282 1695 3
35 282 1704 1
35 282 1706 1
35 282 1753 1
35 282 1771 2
35 282 1776 1
35 282 1778 1
35 282 1782 1
35 282 1787 1
35 282 1794 1
35 282 1797 1
35 282 1801 1
35 282 1803 3
35 282 1807 1
35 282 1812 1
35 282 1831 1
35 282 1859 1
35 282 2118 1
35 282 2126 1
35 282 2222 2
35 282 2225 1
35 282 2333 1
35 282 2345 1
35 282 2349 2
35 282 2353 1
35 282 2375 3
35 282 2385 4
35 282 2391 1
35 282 2649 1
35 287 1595 2
35 287 2328 1
35 287 2376 1
35 287 2384 1
35 287 2402 1
35 288 2545 1
35 290 2361 1
35 292 2357 1
35 296 2382 1
35 297 2609 1
35 306 1888 1
35 306 1914 1
35 306 1916 4
35 306 1928 2
35 306 1940 1
35 306 2331 1
35 306 2396 1
35 306 2430 1
35 306 2433 1
35 306 2468 2
35 306 2478 1
35 306 2482 1
35 306 2558 1
35 307 2295 1
35 323 2292 1
35 327 1959 1
35 337 2636 1
35 337 2645 1
35 342 1827 1
35 342 1874 1
35 342 1911 1
35 342 2217 1
35 342 2332 1
35 342 2437 1
35 344 2377 1
35 352 2650 1
35 352 2658 1
35 354 2423 1
35 364 2262 1
35 369 2641 2
36 59 2544 1
36 87 2183 1
36 100 2613 1
36 114 2504 1
36 119 1974 2
36 124 2615 1
36 141 1670 1
36 141 1674 1
36 141 1853 1
36 141 1896 2
36 141 1951 1
36 141 2003 1
36 141 2263 1
36 141 2503 1
36 141 2614 3
36 143 2153 1
36 161 1984 1
36 162 2260 1
36 173 1992 1
36 173 2306 1
36 173 2502 1
36 173 2613 1
36 173 2647 1
36 177 1826 1
36 178 1855 2
36 178 1859 1
36 178 1897 1
36 178 1946 1
36 178 2048 1
36 178 2106 1
36 178 2135 1
36 178 2141 1
36 178 2259 1
36 178 2307 1
36 178 2315 1
36 178 2333 2
36 178 2344 1
36 178 2351 1
36 178 2353 1
36 178 2356 2
36 178 2385 3
36 178 2390 2
36 178 2394 1
36 195 2660 1
36 204 1570 1
36 204 1831 1
36 204 1876 1
36 204 1878 1
36 204 1990 1
36 204 2000 1
36 204 2063 1
36 204 2145 1
36 204 2264 1
36 204 2409 1
36 204 2608 2
36 204 2619 1
36 204 2623 1
36 207 1660 3
36 207 1854 1
36 207 1894 1
36 207 1897 1
36 207 1908 1
36 207 1914 1
36 207 1987 2
36 207 2274 1
36 207 2425 1
36 207 2435 1
36 207 2544 4
36 211 2611 1
36 215 1574 1
36 215 1853 1
36 215 1899 1
36 215 1905 2
36 215 1954 2
36 215 2018 1
36 215 2224 1
36 215 2411 1
36 215 2510 1
36 215 2545 2
36 215 2548 1
36 215 2614 2
36 222 2660 1
36 235 1945 1
36 235 1984 1
36 237 2235 1
36 238 2618 1
36 238 2620 1
36 244 2174 1
36 246 2224 1
36 259 1969 1
36 261 2184 1
36 270 1576 1
36 270 1599 1
36 270 1635 2
36 270 1661 1
36 270 1897 2
36 270 1987 2
36 270 2006 1
36 270 2044 2
36 270 2074 1
36 270 2221 2
36 270 2234 3
36 270 2408 1
36 270 2425 5
36 270 2431 2
36 270 2434 1
36 270 2438 1
36 270 2495 2
36 270 2498 1
36 270 2545 1
36 270 2547 1
36 270 2550 2
36 270 2553 1
36 270 2558 1
36 270 2560 1
36 270 2563 1
36 270 2566 1
36 270 2570 2
36 270 2610 4
36 271 2225 1
36 294 2608 1
36 314 2623 1
36 316 2150 1
36 320 2506 1
36 331 1720 1
36 331 1984 1
36 331 1997 2
36 331 2271 1
36 331 2307 1
36 331 2425 1
36 331 2658 1
36 337 1707 1
36 337 1803 1
36 337 1963 2
36 337 2259 1
36 352 1572 2
36 352 1576 5
36 352 1587 3
36 352 1592 2
36 352 1596 4
36 352 1601 4
36 352 1606 6
36 352 1613 16
36 352 1630 1
36 352 1632 1
36 352 1641 1
36 352 1645 2
36 352 1650 2
36 352 1654 5
36 352 1661 2
36 352 1837 1
36 352 1843 1
36 352 1845 1
36 352 1847 1
36 352 1849 2
36 352 1852 1
36 352 1867 1
36 352 1869 1
36 352 1896 1
36 352 1915 1
36 352 1951 1
36 352 2006 1
36 352 2089 1
36 352 2107 5
36 352 2115 1
36 352 2118 2
36 352 2126 1
36 352 2134 3
36 352 2139 1
36 352 2267 2
36 352 2270 2
36 352 2308 1
36 352 2408 1
36 352 2421 3
36 352 2537 2
36 352 2540 1
36 360 2190 1
36 362 1978 1
36 367 2184 1
37 44 1582 1
37 44 1597 1
37 44 1698 1
37 44 1772 3
37 44 1778 1
37 44 1781 3
37 44 1810 1
37 44 1813 3
37 44 1826 1
37 44 1828 3
37 44 1944 2
37 44 1950 1
37 44 1953 2
37 44 1961 1
37 44 1974 7
37 44 1995 1
37 44 2024 1
37 44 2042 3
37 44 2046 2
37 44 2049 1
37 44 2052 2
37 44 2055 1
37 44 2060 4
37 44 2070 1
37 44 2073 1
37 44 2075 1
37 44 2085 2
37 44 2093 2
37 44 2225 1
37 44 2232 1
37 44 2235 1
37 44 2246 13
37 44 2260 1
37 44 2266 4
37 44 2275 1
37 44 2281 1
37 44 2288 1
37 44 2295 3
37 44 2299 6
37 44 2312 1
37 44 2447 4
37 44 2462 1
37 44 2467 1
37 44 2471 1
37 44 2473 1
37 44 2480 1
37 44 2520 1
37 44 2545 1
37 44 2548 3
37 44 2552 3
37 44 2556 6
37 44 2563 6
37 44 2578 1
37 54 2169 1
37 57 2288 1
37 66 2182 4
37 66 2193 1
37 66 2202 1
37 66 2211 1
37 66 2215 2
37 66 2218 1
37 66 2222 2
37 66 2226 1
37 66 2229 5
37 66 2245 1
37 66 2247 6
37 66 2254 3
37 66 2260 1
37 66 2262 1
37 66 2295 1
37 66 2312 1
37 67 2304 1
37 67 2518 1
37 67 2601 1
37 67 2603 4
37 72 2493 1
37 72 2580 1
37 78 1868 1
37 78 1890 2
37 78 1901 1
37 78 2310 1
37 78 2313 1
37 78 2451 2
37 78 2487 1
37 78 2631 1
37 78 2635 1
37 94 2446 2
37 109 2180 1
37 113 1591 1
37 113 1593 3
37 113 1601 1
37 113 1603 1
37 113 1834 1
37 113 1941 2
37 113 1948 1
37 113 2030 2
37 113 2509 1
37 113 2637 1
37 113 2660 1
37 113 2667 4
37 114 1595 1
37 114 1994 2
37 114 2600 1
37 114 2603 1
37 114 2607 1
37 132 2024 1
37 132 2036 1
37 132 2172 2
37 132 2460 1
37 132 2463 1
37 132 2482 1
37 132 2531 2
37 132 2534 1
37 132 2540 3
37 137 1828 1
37 139 2448 1
37 144 1974 1
37 144 2319 1
37 144 2321 2
37 144 2339 1
37 144 2342 6
37 144 2351 1
37 144 2353 1
37 144 2370 2
37 144 2374 3
37 144 2382 2
37 144 2392 1
37 144 2396 1
37 160 2295 1
37 163 1648 1
37 163 1660 2
37 163 2037 1
37 163 2042 1
37 163 2051 1
37 163 2062 2
37 163 2163 1
37 163 2447 1
37 163 2647 2
37 163 2650 1
37 169 1828 1
37 169 2473 1
37 171 2469 1
37 175 1946 1
37 183 1660 1
37 198 1827 1
37 198 1989 1
37 198 1996 1
37 198 2170 1
37 198 2172 1
37 198 2174 1
37 198 2496 2
37 198 2544 1
37 198 2595 2
37 205 2480 1
37 234 1646 1
37 234 1833 1
37 234 1937 1
37 234 2435 1
37 234 2460 1
37 234 2609 1
37 234 2670 1
37 239 2519 1
37 239 2527 1
37 244 2298 1
37 244 2302 1
37 265 2302 1
37 268 1953 1
37 274 1582 1
37 274 2308 2
37 274 2600 1
37 284 2169 1
37 284 2459 2
37 289 2036 2
37 289 2308 1
37 289 2481 1
37 289 2502 3
37 289 2530 1
37 289 2533 2
37 289 2608 2
37 299 1622 1
37 299 1637 3
37 299 1645 1
37 299 1647 1
37 299 1940 2
37 299 1943 1
37 299 1946 1
37 299 1948 1
37 299 1954 1
37 299 1965 1
37 299 2301 2
37 303 2036 1
37 303 2164 1
37 303 2588 1
37 303 2592 1
37 303 2636 1
37 311 2305 1
37 361 2541 1
39 41 1944 1
39 41 1990 1
39 41 2619 1
39 55 1725 2
39 55 1729 2
39 55 1733 2
39 55 1741 1
39 55 1745 2
39 55 1751 1
39 55 1776 1
39 55 1829 1
39 55 2056 1
39 55 2108 1
39 55 2441 1
39 55 2603 4
39 55 2609 1
39 55 2611 1
39 55 2613 2
39 55 2616 5
39 55 2622 2
39 55 2625 1
39 73 1591 12
39 73 1605 7
39 73 1617 1
39 73 1619 1
39 73 1623 6
39 73 1632 1
39 73 1634 4
39 73 1647 1
39 82 2032 1
39 82 2036 2
39 82 2312 1
39 124 1648 1
39 124 1650 1
39 124 1946 3
39 124 1980 1
39 124 1986 1
39 124 2214 2
39 124 2218 2
39 124 2224 2
39 124 2270 1
39 124 2289 1
39 124 2291 1
39 124 2313 1
39 124 2498 1
39 124 2601 1
39 124 2603 1
39 124 2605 2
39 124 2619 1
39 124 2621 1
39 124 2625 1
39 124 2631 2
39 124 2636 2
39 125 2629 1
39 125 2633 1
39 145 2209 1
39 145 2212 2
39 150 1583 4
39 150 1997 1
39 150 2218 1
39 150 2436 1
39 150 2444 4
39 150 2553 1
39 150 2613 1
39 158 2649 1
39 166 2349 2
39 166 2352 2
39 166 2356 4
39 166 2373 3
39 166 2386 1
39 166 2389 2
39 166 2392 1
39 166 2413 1
39 166 2420 1
39 166 2424 1
39 166 2426 2
39 166 2560 1
39 166 2576 3
39 180 1602 1
39 207 2611 1
39 213 2217 1
39 222 2655 1
39 244 2251 1
39 244 2254 1
39 255 1657 1
39 255 1668 1
39 255 1831 1
39 255 2457 1
39 255 2623 1
39 271 1605 1
39 275 1656 2
39 275 1915 1
39 275 1968 1
39 275 1973 1
39 275 1980 1
39 275 1982 1
39 275 2216 1
39 275 2221 1
39 275 2224 1
39 275 2245 2
39 275 2250 1
39 275 2254 2
39 275 2258 1
39 275 2614 1
39 276 2612 1
39 276 2615 1
39 276 2663 1
39 280 1767 1
39 287 2656 1
39 298 1657 1
39 298 1671 1
39 298 1676 1
39 298 1678 13
39 298 1692 1
39 298 1694 6
39 298 1701 7
39 298 1709 1
39 298 1711 4
39 298 1717 1
39 298 1723 2
39 298 1726 4
39 298 1733 2
39 298 1748 1
39 298 1756 4
39 298 1808 7
39 298 1817 4
39 298 1822 4
39 298 1828 1
39 298 1832 1
39 299 1962 2
39 319 1865 1
39 319 1871 2
39 319 1874 1
39 319 1991 1
39 319 1999 1
39 319 2001 5
39 319 2009 7
39 319 2018 5
39 319 2046 4
39 319 2089 3
39 319 2094 1
39 319 2105 1
39 319 2114 2
39 319 2138 1
39 319 2183 1
39 319 2314 2
39 319 2320 1
39 319 2446 1
39 319 2592 1
39 340 2668 1
39 345 1568 1
39 345 1583 1
39 345 1586 2
39 346 1946 1
39 346 2355 1
39 346 2394 8
39 346 2601 1
39 346 2632 1
39 346 2634 3
39 346 2656 1
41 64 2221 1
41 76 2628 1
41 77 1592 3
41 77 1596 4
41 77 1601 2
41 77 1604 1
41 77 1606 2
41 77 1609 5
41 77 1617 1
41 77 1646 1
41 82 2447 2
41 82 2509 1
41 82 2529 1
41 96 1774 2
41 96 2346 1
41 124 1721 1
41 124 1736 2
41 124 1744 1
41 124 1779 1
41 124 1830 2
41 124 1833 1
41 124 1837 1
41 124 1945 1
41 124 2329 1
41 124 2611 1
41 124 2621 1
41 126 2204 1
41 127 2213 2
41 128 2626 1
41 145 2224 1
41 145 2252 1
41 150 1659 1
41 150 1662 1
41 150 1828 3
41 150 1832 1
41 150 1944 1
41 150 1979 1
41 150 1985 3
41 150 2625 1
41 150 2633 1
41 159 2630 1
41 166 1657 2
41 166 1942 1
41 166 2223 1
41 166 2225 1
41 166 2227 2
41 166 2235 1
41 166 2237 1
41 166 2239 3
41 166 2259 2
41 166 2264 3
41 166 2272 1
41 168 1768 1
41 182 2210 1
41 182 2213 1
41 182 2583 1
41 190 2626 1
41 209 1827 1
41 222 2657 1
41 255 1584 1
41 255 2057 1
41 255 2096 2
41 255 2100 1
41 255 2201 1
41 255 2263 1
41 255 2305 1
41 255 2331 1
41 255 2333 1
41 255 2445 1
41 255 2610 1
41 255 2613 2
41 255 2618 1
41 255 2625 1
41 255 2658 1
41 255 2660 1
41 255 2663 1
41 261 2612 1
41 275 1583 1
41 275 1831 1
41 275 1836 1
41 276 1917 2
41 276 2187 1
41 276 2204 1
41 276 2220 1
41 283 2583 1
41 284 2607 1
41 298 1570 2
41 298 1580 1
41 298 1584 1
41 298 1586 1
41 298 1846 1
41 298 1860 1
41 298 1941 1
41 298 1944 1
41 298 1995 1
41 298 2045 1
41 298 2058 2
41 298 2062 1
41 298 2077 1
41 298 2097 2
41 298 2102 1
41 298 2104 1
41 298 2107 1
41 298 2132 1
41 298 2162 1
41 298 2208 3
41 298 2317 2
41 298 2340 1
41 298 2439 1
41 298 2445 1
41 298 2470 4
41 298 2476 16
41 298 2493 9
41 298 2505 1
41 298 2511 1
41 298 2517 1
41 298 2520 6
41 298 2527 11
41 298 2539 1
41 298 2541 1
41 305 1829 1
41 310 1650 1
41 318 2619 1
41 319 1662 2
41 319 1835 1
41 319 1918 1
41 319 2216 2
41 319 2219 2
41 319 2582 1
41 320 2237 1
41 345 1945 1
41 345 1948 1
41 345 1985 1
41 345 1987 2
41 345 2442 2
41 346 1652 2
41 346 2349 1
41 346 2354 1
41 346 2358 1
41 346 2375 1
41 346 2381 1
41 346 2430 1
41 346 2602 1
41 346 2604 1
41 364 1827 1
41 367 2613 1
42 63 1826 1
42 98 2251 1
42 125 1689 1
42 125 1712 1
42 125 1823 1
42 184 1672 1
42 184 1674 1
42 184 1831 2
42 184 1986 1
42 184 2030 2
42 184 2033 3
42 184 2042 1
42 184 2044 4
42 184 2050 1
42 184 2057 2
42 184 2070 1
42 184 2072 2
42 184 2080 1
42 184 2198 5
42 184 2209 8
42 184 2218 1
42 184 2228 1
42 184 2243 1
42 184 2245 3
42 184 2249 4
42 184 2266 1
42 184 2280 1
42 184 2282 1
42 184 2354 1
42 184 2530 1
42 184 2534 1
42 184 2538 2
42 199 1579 3
42 199 1587 2
42 199 1601 1
42 199 1604 1
42 199 1606 1
42 199 1672 1
42 199 1788 1
42 199 1793 1
42 199 1797 2
42 199 1800 2
42 199 1829 1
42 199 2330 1
42 199 2332 1
42 317 1592 1
42 317 1650 4
42 317 1830 1
42 317 2182 3
42 317 2202 1
42 317 2204 1
42 317 2240 1
42 317 2286 1
42 317 2355 1
42 317 2363 1
42 317 2395 2
42 317 2410 1
42 317 2439 1
42 317 2468 2
42 317 2471 4
42 317 2477 2
42 317 2511 2
42 317 2517 2
42 317 2521 3
42 317 2527 1
42 317 2562 1
42 317 2566 2
42 317 2569 2
42 317 2578 1
42 317 2581 3
42 317 2589 6
42 317 2597 1
42 317 2609 1
42 335 1745 1
42 335 1755 1
42 335 1796 1
42 335 1798 2
42 335 1801 1
42 335 1803 2
42 335 1806 1
42 335 1810 1
42 335 1812 1
42 335 1814 2
42 335 1851 1
42 335 1985 1
42 335 1988 1
42 335 1994 1
42 335 2007 1
42 335 2206 2
42 335 2232 2
42 335 2338 1
42 335 2359 4
42 335 2364 1
42 335 2366 2
42 335 2372 1
42 335 2374 1
42 335 2393 3
42 335 2398 1
42 335 2410 1
42 335 2558 1
42 335 2606 2
42 359 1592 1
42 359 1601 1
42 359 1616 1
42 359 1993 1
42 359 1997 1
42 359 2003 1
42 359 2240 1
42 359 2262 1
42 359 2265 2
42 359 2271 1
42 359 2280 2
42 359 2286 1
42 359 2313 1
42 359 2320 1
42 359 2323 2
42 359 2328 1
42 359 2410 1
42 359 2509 1
43 73 1884 1
43 73 2182 1
43 77 1871 1
43 77 2108 1
43 77 2115 2
43 77 2438 1
43 82 1591 2
43 82 1626 1
43 82 1641 1
43 92 1870 1
43 92 1875 1
43 92 1900 1
43 92 1919 1
43 92 1943 2
43 92 1947 1
43 92 2011 1
43 92 2013 2
43 92 2017 2
43 92 2020 1
43 92 2113 2
43 92 2176 1
43 92 2181 1
43 92 2200 1
43 92 2202 3
43 92 2209 1
43 92 2211 1
43 92 2213 1
43 92 2237 1
43 92 2350 4
43 92 2358 1
43 92 2371 1
43 92 2537 2
43 92 2540 1
43 92 2587 7
43 116 1596 1
43 116 1600 1
43 116 1612 1
43 116 1616 1
43 116 1629 1
43 116 1639 1
43 117 2553 1
43 129 1588 1
43 129 1886 1
43 129 1888 1
43 129 1997 1
43 129 2012 1
43 129 2132 2
43 129 2135 1
43 129 2140 3
43 129 2145 4
43 129 2151 1
43 129 2542 2
43 129 2584 1
43 159 2558 1
43 180 1877 1
43 180 1886 1
43 180 1888 1
43 180 1891 1
43 180 1896 1
43 180 1901 2
43 180 1904 1
43 180 1909 1
43 180 1912 1
43 180 1936 1
43 180 1940 3
43 180 2109 1
43 180 2112 1
43 180 2169 1
43 180 2172 2
43 180 2193 1
43 180 2198 2
43 180 2201 1
43 180 2204 1
43 180 2213 1
43 180 2220 1
43 180 2230 1
43 180 2232 2
43 180 2389 2
43 180 2394 1
43 180 2408 1
43 180 2414 3
43 180 2424 1
43 180 2439 1
43 180 2448 1
43 180 2467 1
43 180 2483 2
43 180 2487 1
43 180 2493 3
43 180 2497 1
43 180 2504 2
43 180 2508 2
43 180 2515 1
43 180 2517 1
43 180 2522 3
43 180 2531 1
43 194 1879 2
43 194 1883 1
43 194 1885 1
43 194 2112 1
43 216 1588 1
43 216 1867 1
43 216 1892 2
43 216 1902 1
43 216 1906 6
43 216 1921 1
43 216 1939 1
43 216 2160 1
43 216 2172 1
43 216 2175 2
43 216 2186 1
43 216 2190 1
43 216 2192 2
43 216 2199 1
43 216 2201 1
43 216 2203 1
43 216 2211 1
43 216 2551 1
43 216 2588 4
43 216 2641 1
43 231 2370 1
43 231 2390 1
43 231 2418 1
43 231 2500 1
43 231 2504 2
43 232 2566 1
43 246 1902 1
43 246 1931 1
43 246 1940 2
43 246 2144 1
43 246 2157 1
43 246 2178 1
43 246 2183 1
43 246 2185 1
43 246 2187 1
43 246 2189 2
43 246 2195 2
43 246 2201 1
43 246 2220 1
43 246 2230 4
43 271 2185 1
43 271 2248 2
43 271 2338 1
43 271 2344 1
43 271 2373 1
43 271 2393 4
43 271 2409 2
43 271 2413 10
43 271 2424 4
43 271 2429 2
43 271 2432 1
43 271 2435 2
43 271 2439 1
43 271 2449 2
43 271 2475 2
43 271 2493 2
43 271 2530 2
43 273 1743 1
43 273 1770 1
43 273 1777 2
43 273 1780 1
43 273 1784 1
43 273 2112 1
43 273 2559 1
43 273 2561 1
43 273 2589 5
43 273 2630 3
43 276 1590 2
43 276 1611 2
43 276 1614 1
43 276 1616 2
43 276 1621 7
43 276 1629 3
43 276 1640 1
43 276 1643 2
43 276 1648 1
43 290 2553 1
43 300 2550 1
43 309 1877 2
43 309 1880 1
43 309 1883 6
43 309 2105 2
43 309 2338 2
43 314 2553 1
43 319 1660 1
43 330 1637 2
43 330 1874 1
43 330 2161 1
43 330 2214 1
43 330 2397 1
43 330 2440 2
43 330 2443 1
43 330 2445 1
43 330 2506 1
43 330 2562 1
43 330 2565 1
43 330 2633 1
43 330 2639 1
43 341 1827 1
43 341 1878 3
43 341 1882 3
43 341 2236 1
44 45 2235 1
44 45 2239 1
44 53 1946 1
44 66 2232 1
44 66 2237 1
44 66 2241 1
44 66 2246 1
44 66 2248 2
44 66 2255 1
44 66 2257 2
44 67 2446 1
44 67 2472 1
44 67 2489 1
44 67 2578 1
44 67 2581 1
44 67 2616 1
44 67 2622 1
44 67 2625 3
44 67 2629 2
44 72 1572 2
44 72 1993 1
44 72 2308 2
44 72 2574 2
44 72 2580 1
44 72 2587 1
44 78 1633 1
44 78 1986 2
44 78 2126 1
44 78 2128 1
44 78 2132 1
44 78 2135 9
44 78 2315 1
44 78 2323 3
44 78 2329 1
44 78 2331 2
44 78 2336 1
44 78 2341 1
44 78 2345 1
44 78 2351 1
44 78 2355 2
44 78 2358 4
44 78 2363 1
44 78 2465 1
44 78 2497 1
44 85 1942 1
44 105 2207 1
44 113 2172 1
44 113 2489 1
44 113 2494 1
44 114 1606 1
44 114 1615 1
44 114 2176 1
44 114 2303 1
44 132 2166 1
44 132 2460 1
44 132 2482 2
44 132 2492 1
44 132 2531 1
44 132 2535 1
44 132 2537 2
44 132 2541 1
44 137 2203 1
44 139 2448 1
44 153 2492 1
44 160 2294 1
44 160 2296 1
44 163 1661 1
44 163 1828 1
44 163 2062 3
44 163 2075 1
44 163 2320 1
44 163 2484 1
44 169 1573 1
44 169 1685 1
44 169 1869 1
44 169 1989 1
44 169 2450 1
44 169 2472 1
44 169 2522 1
44 169 2528 1
44 183 1633 1
44 183 1845 1
44 183 1886 2
44 183 1895 1
44 183 1916 1
44 183 1935 1
44 183 2016 1
44 183 2019 1
44 183 2114 2
44 183 2118 1
44 183 2442 2
44 183 2496 1
44 183 2529 1
44 183 2641 1
44 187 2420 1
44 198 1577 1
44 198 1660 1
44 198 1900 1
44 198 1928 1
44 198 1995 1
44 198 2023 1
44 198 2183 1
44 198 2205 1
44 198 2482 1
44 198 2500 1
44 198 2525 1
44 198 2530 1
44 198 2592 4
44 198 2601 1
44 198 2603 4
44 198 2613 1
44 198 2632 1
44 198 2651 1
44 198 2655 3
44 198 2663 1
44 205 2480 2
44 234 2442 2
44 234 2446 1
44 239 2172 1
44 239 2299 1
44 239 2443 2
44 239 2527 1
44 239 2530 2
44 239 2554 1
44 251 2420 1
44 257 1944 1
44 265 2299 1
44 268 1970 1
44 274 1582 1
44 274 1584 1
44 274 1600 2
44 274 1614 1
44 274 1965 1
44 274 2471 1
44 274 2474 1
44 274 2484 1
44 274 2489 1
44 278 1939 1
44 278 1952 1
44 278 2313 1
44 278 2399 1
44 282 2444 1
44 289 2169 1
44 289 2529 2
44 296 2283 1
44 299 1869 1
44 299 1934 2
44 299 1945 1
44 299 1954 3
44 299 1958 1
44 299 1960 1
44 299 2007 1
44 299 2299 1
44 299 2465 1
44 299 2494 1
44 300 2465 1
44 303 2018 4
44 303 2143 1
44 303 2151 2
44 303 2448 1
44 303 2632 1
44 303 2634 1
44 311 2305 1
44 342 1956 1
44 354 1951 1
44 361 2482 1
45 48 1596 1
45 48 2086 2
45 48 2093 1
45 48 2096 1
45 48 2184 1
45 48 2296 1
45 53 2427 1
45 54 2471 1
45 65 1959 1
45 65 2073 3
45 65 2086 1
45 65 2093 1
45 65 2521 1
45 65 2524 2
45 65 2527 2
45 65 2531 1
45 65 2590 1
45 65 2671 3
45 65 2678 1
45 66 1618 1
45 66 1621 3
45 66 1625 1
45 66 1627 1
45 66 1630 1
45 66 1632 3
45 66 1639 2
45 66 1643 3
45 66 1655 2
45 66 1832 1
45 66 1834 1
45 66 1870 1
45 66 1873 3
45 66 1880 1
45 66 1888 1
45 66 1892 2
45 66 1912 1
45 66 1929 4
45 66 1935 1
45 66 2062 3
45 66 2073 1
45 66 2077 1
45 66 2081 2
45 66 2086 1
45 66 2101 1
45 66 2114 1
45 66 2120 1
45 66 2127 3
45 66 2131 1
45 66 2133 1
45 66 2135 1
45 66 2137 1
45 66 2139 2
45 66 2142 3
45 66 2153 1
45 66 2157 1
45 66 2162 1
45 66 2165 1
45 66 2174 1
45 66 2234 1
45 66 2239 1
45 66 2297 1
45 70 2473 1
45 78 2184 2
45 89 1596 1
45 89 2076 1
45 89 2095 2
45 89 2173 5
45 89 2498 1
45 105 2481 1
45 109 1674 1
45 109 1827 1
45 109 2096 1
45 109 2173 1
45 109 2297 1
45 109 2519 1
45 110 2079 1
45 110 2098 1
45 110 2172 1
45 110 2180 1
45 110 2238 3
45 110 2272 1
45 110 2538 1
45 127 2218 1
45 130 2484 1
45 133 1876 1
45 133 1895 1
45 133 2088 1
45 133 2177 1
45 133 2465 1
45 133 2521 1
45 133 2532 3
45 133 2561 1
45 133 2569 1
45 144 1571 1
45 144 2522 1
45 160 2077 2
45 160 2172 1
45 160 2296 2
45 160 2306 2
45 160 2520 1
45 160 2524 2
45 160 2528 1
45 175 2427 1
45 198 2219 1
45 217 2087 2
45 217 2091 1
45 217 2181 1
45 217 2184 2
45 217 2558 1
45 217 2566 5
45 244 2263 1
45 250 2614 1
45 254 1974 1
45 274 2468 1
45 278 2083 2
45 278 2242 2
45 278 2603 1
45 289 2249 1
45 290 2487 2
45 295 1978 1
45 306 2431 1
45 332 2093 1
45 332 2663 1
45 332 2690 1
45 354 1836 1
45 354 1884 1
45 354 1886 1
45 354 1906 1
45 354 1932 1
45 354 1934 1
45 354 1994 1
45 354 2046 1
45 354 2057 1
45 354 2067 1
45 354 2075 1
45 354 2089 1
45 354 2123 2
45 354 2129 1
45 354 2133 3
45 354 2140 1
45 354 2142 5
45 354 2154 1
45 354 2159 5
45 354 2165 1
45 354 2176 1
45 354 2210 2
45 354 2213 4
45 354 2248 1
45 354 2252 1
45 354 2265 1
45 354 2268 1
45 354 2427 1
45 354 2480 1
45 354 2566 1
45 354 2613 1
45 364 1950 1
45 366 1584 1
45 366 1588 1
45 366 1590 1
45 366 1593 1
45 366 1596 1
45 366 1600 1
45 366 1602 1
45 366 1604 2
45 366 1612 1
45 366 1659 1
45 366 1838 1
45 366 1846 1
45 366 1852 1
45 366 1856 3
45 366 1863 2
45 366 1868 3
45 366 1872 1
45 366 1876 7
45 366 1884 2
45 366 1887 2
45 366 1891 2
45 366 1895 1
45 366 1898 1
45 366 1901 5
45 366 1907 8
45 366 1920 1
45 366 1922 1
45 366 1924 1
45 366 1926 1
45 366 1928 5
45 366 1934 3
45 366 1959 1
45 366 1963 1
45 366 1965 1
45 366 1989 1
45 366 2000 1
45 366 2014 1
45 366 2016 13
45 366 2031 2
45 366 2043 1
45 366 2046 1
45 366 2048 2
45 366 2051 1
45 366 2063 2
45 366 2068 1
45 366 2070 1
45 366 2073 3
45 366 2078 1
45 366 2100 1
45 366 2103 1
45 366 2108 1
45 366 2111 2
45 366 2119 2
45 366 2124 1
45 366 2129 1
45 366 2148 2
45 366 2151 1
45 366 2153 1
45 366 2156 3
45 366 2161 4
45 366 2166 1
45 366 2299 1
45 366 2432 1
45 366 2474 1
45 366 2500 2
45 366 2506 1
45 366 2621 1
45 366 2625 1
45 366 2629 1
45 366 2639 1
45 366 2646 1
45 366 2649 2
45 366 2652 2
45 366 2656 1
45 366 2658 5
45 366 2665 3
45 366 2669 1
45 366 2672 2
45 368 1852 1
45 368 2031 1
45 368 2074 1
45 368 2077 1
45 368 2082 1
45 368 2091 5
45 368 2098 1
45 368 2110 2
45 368 2307 1
45 368 2463 1
45 368 2467 1
45 368 2527 1
45 368 2529 1
45 368 2572 1
46 48 2482 1
46 52 1645 1
46 52 2002 1
46 52 2114 1
46 52 2251 1
46 52 2337 1
46 52 2344 1
46 54 2009 1
46 67 2463 1
46 76 2014 1
46 80 2519 1
46 102 2346 1
46 128 2003 1
46 128 2248 1
46 130 1644 1
46 130 2112 1
46 130 2560 1
46 159 2013 1
46 160 2230 1
46 160 2482 1
46 171 2181 1
46 171 2342 1
46 171 2413 1
46 171 2514 1
46 201 2538 1
46 209 1661 1
46 209 1805 1
46 209 1835 3
46 209 1948 1
46 209 1964 1
46 209 1966 1
46 209 2016 1
46 209 2196 1
46 209 2227 1
46 209 2230 3
46 209 2234 2
46 209 2411 2
46 209 2437 1
46 209 2543 1
46 220 1583 1
46 220 1974 1
46 220 2014 1
46 220 2424 1
46 232 2005 1
46 236 2486 1
46 236 2500 1
46 248 1572 1
46 248 1908 1
46 248 1916 3
46 248 1991 1
46 248 2016 1
46 248 2131 1
46 248 2415 1
46 280 1656 1
46 280 1994 1
46 280 2131 1
46 284 2560 1
46 290 2415 1
46 300 2006 1
46 300 2022 1
46 303 2459 1
46 308 1958 1
46 314 1828 2
46 314 1965 1
46 314 2002 1
46 314 2130 1
46 314 2416 1
46 326 1948 1
46 326 1958 2
46 326 2113 1
46 365 2007 1
47 60 1647 1
47 60 2162 1
47 60 2171 1
47 60 2185 1
47 60 2188 1
47 60 2190 1
47 60 2319 1
47 60 2426 1
47 60 2443 1
47 91 1877 4
47 91 1882 3
47 91 1932 1
47 91 2020 1
47 91 2022 1
47 91 2031 1
47 91 2038 1
47 91 2040 4
47 91 2047 3
47 91 2051 1
47 91 2058 1
47 91 2061 2
47 91 2064 2
47 91 2107 1
47 91 2124 2
47 91 2144 1
47 91 2146 1
47 91 2158 1
47 91 2266 1
47 91 2496 2
47 91 2665 1
47 100 2656 2
47 119 1577 1
47 119 2009 1
47 126 2612 1
47 155 1933 1
47 155 1938 1
47 155 2357 1
47 173 2261 1
47 195 2607 1
47 196 2438 1
47 204 1984 1
47 204 2175 1
47 204 2180 1
47 206 2040 1
47 206 2159 1
47 206 2271 1
47 206 2302 1
47 206 2304 1
47 206 2338 4
47 206 2346 2
47 206 2351 4
47 206 2356 1
47 206 2358 3
47 206 2367 1
47 206 2369 1
47 206 2376 1
47 206 2386 1
47 206 2388 6
47 215 2249 1
47 222 2601 1
47 223 1970 1
47 223 1978 1
47 249 2443 1
47 249 2665 1
47 265 2166 1
47 279 2621 1
47 337 1956 1
47 337 2194 1
47 337 2249 1
47 343 1978 1
47 343 2273 1
47 343 2318 1
47 343 2448 1
47 343 2466 2
47 343 2492 1
47 343 2495 3
47 343 2599 1
47 343 2607 1
47 343 2614 1
47 343 2617 1
47 343 2624 1
47 343 2656 1
47 343 2658 1
47 343 2662 1
47 343 2664 1
47 343 2666 1
47 343 2672 1
47 349 1648 1
47 352 2260 1
47 365 2643 1
48 64 2425 1
48 65 1828 1
48 65 2098 1
48 65 2265 1
48 66 1626 1
48 66 2085 1
48 66 2087 1
48 66 2158 1
48 66 2296 2
48 66 2306 1
48 89 1582 2
48 89 1669 1
48 89 1673 3
48 89 1682 1
48 89 1684 2
48 89 1690 1
48 89 1692 16
48 89 1710 3
48 89 1714 5
48 89 1720 1
48 89 1722 1
48 89 1724 3
48 89 1728 6
48 89 1752 1
48 89 2074 1
48 89 2078 1
48 89 2094 1
48 89 2299 1
48 89 2432 1
48 89 2464 1
48 89 2471 1
48 89 2475 1
48 109 2094 1
48 109 2299 1
48 109 2430 1
48 109 2471 1
48 109 2487 2
48 109 2655 1
48 109 2676 1
48 109 2686 1
48 109 2691 1
48 110 2078 1
48 110 2095 1
48 110 2097 1
48 110 2251 1
48 110 2278 1
48 110 2693 1
48 133 2098 2
48 133 2390 1
48 155 1757 2
48 155 1771 1
48 157 2479 1
48 160 2074 3
48 160 2296 1
48 162 2183 1
48 162 2203 1
48 200 2448 1
48 206 1786 1
48 206 1800 1
48 206 1802 1
48 206 1804 1
48 206 1815 2
48 206 1819 4
48 206 1825 2
48 209 2481 1
48 217 2097 1
48 224 1800 1
48 224 1808 1
48 234 2312 1
48 234 2356 1
48 234 2374 3
48 234 2380 10
48 237 2185 1
48 244 2269 1
48 257 1567 1
48 265 2462 1
48 278 2078 1
48 278 2244 1
48 290 2479 1
48 296 2447 1
48 332 1599 1
48 332 1634 2
48 332 1898 1
48 332 2063 1
48 332 2069 1
48 332 2071 1
48 332 2073 1
48 332 2082 1
48 332 2120 3
48 332 2124 2
48 332 2138 1
48 332 2142 2
48 332 2153 1
48 332 2159 2
48 332 2162 1
48 332 2164 4
48 332 2297 1
48 332 2305 1
48 332 2651 1
48 332 2683 2
48 337 2184 1
48 354 2078 1
48 354 2084 1
48 366 2093 1
48 366 2096 1
48 368 2158 1
48 368 2175 1
48 368 2306 1
49 57 2663 2
49 58 1974 1
49 60 2617 1
49 72 2435 1
49 85 2423 1
49 90 2634 1
49 90 2646 1
49 90 2652 2
49 103 1928 1
49 103 1959 1
49 103 2117 2
49 103 2124 4
49 103 2214 1
49 103 2276 1
49 103 2321 1
49 103 2323 2
49 103 2328 1
49 106 2267 1
49 117 2369 1
49 121 1691 1
49 121 1696 1
49 121 1699 1
49 121 1708 2
49 121 2372 1
49 127 2661 2
49 137 1972 1
49 138 2660 1
49 145 2266 1
49 147 2312 1
49 160 2267 1
49 163 2434 1
49 167 2424 1
49 168 2661 1
49 173 2640 1
49 185 1968 1
49 185 2366 2
49 189 1648 1
49 189 1874 1
49 189 1912 1
49 189 1915 1
49 189 2138 1
49 196 2617 1
49 197 1872 2
49 197 1914 1
49 197 1916 1
49 197 2204 1
49 197 2423 1
49 197 2437 1
49 202 1828 2
49 202 1906 1
49 202 1934 2
49 202 1968 1
49 202 2147 1
49 202 2149 1
49 202 2201 1
49 202 2203 1
49 202 2328 2
49 202 2333 1
49 202 2339 4
49 202 2345 1
49 202 2357 1
49 202 2367 1
49 202 2375 1
49 202 2394 1
49 202 2448 1
49 214 2621 1
49 224 2620 2
49 227 1915 1
49 227 1917 1
49 227 2511 1
49 237 2615 1
49 238 2363 1
49 243 1700 1
49 251 2371 1
49 254 2661 1
49 256 1900 1
49 256 2448 1
49 256 2452 1
49 257 2660 1
49 259 1567 2
49 259 1620 1
49 259 1912 1
49 259 1920 1
49 259 1927 1
49 268 1919 1
49 268 1927 1
49 268 2392 1
49 268 2447 1
49 268 2504 1
49 268 2557 1
49 279 2628 1
49 285 2114 1
49 295 1685 1
49 295 1711 1
49 295 2368 1
49 305 2666 1
49 307 1828 1
49 307 1914 1
49 307 1927 1
49 307 1952 1
49 307 1954 1
49 307 2201 2
49 307 2209 3
49 307 2220 1
49 307 2340 1
49 307 2344 1
49 307 2360 1
49 307 2364 1
49 312 1670 1
49 312 1806 1
49 312 1934 2
49 315 2662 3
49 323 1860 1
49 323 1868 1
49 323 1874 1
49 323 1914 1
49 323 2121 1
49 323 2199 2
49 323 2396 1
49 323 2403 2
49 323 2448 1
49 323 2631 2
49 324 1567 2
49 324 1621 1
49 324 1652 1
49 324 1654 1
49 324 1853 1
49 324 1886 1
49 324 2070 2
49 324 2074 1
49 324 2092 1
49 324 2095 2
49 324 2120 1
49 324 2125 3
49 324 2395 1
49 324 2588 1
49 324 2606 2
49 324 2641 1
49 327 2659 1
49 332 1982 2
49 332 2256 2
49 340 1650 1
49 340 1875 1
49 340 1927 2
49 340 1945 1
49 340 2324 1
49 340 2328 2
49 340 2336 1
49 340 2392 1
49 340 2556 2
49 349 2618 1
49 350 2153 1
49 350 2165 1
49 354 2417 1
50 51 2491 1
50 57 2233 1
50 89 2187 3
50 89 2479 1
50 93 2125 1
50 93 2128 1
50 93 2137 1
50 93 2140 1
50 93 2142 2
50 93 2145 1
50 93 2148 2
50 105 1905 1
50 105 2647 1
50 113 2286 1
50 137 2430 1
50 154 1862 1
50 154 2147 1
50 154 2162 2
50 154 2191 2
50 154 2198 1
50 154 2228 2
50 154 2237 1
50 154 2239 1
50 154 2244 1
50 154 2252 1
50 154 2296 1
50 154 2674 1
50 157 1858 1
50 157 1865 1
50 157 2003 1
50 157 2035 1
50 157 2055 1
50 157 2204 1
50 157 2462 2
50 157 2469 1
50 157 2482 3
50 157 2486 3
50 157 2626 3
50 157 2633 1
50 157 2635 2
50 157 2674 1
50 157 2682 1
50 167 1904 1
50 167 2161 5
50 167 2172 1
50 167 2197 1
50 167 2397 1
50 167 2488 3
50 169 2174 1
50 198 2240 1
50 198 2261 1
50 198 2281 1
50 198 2284 1
50 198 2294 1
50 198 2296 3
50 202 2428 1
50 203 2314 1
50 203 2447 1
50 203 2460 2
50 203 2605 1
50 211 2286 1
50 225 2201 1
50 230 1904 1
50 230 1991 1
50 230 2161 2
50 230 2164 1
50 230 2197 1
50 230 2594 2
50 232 2277 1
50 232 2291 1
50 232 2471 2
50 238 2286 1
50 244 1940 1
50 244 1990 1
50 244 2117 1
50 244 2120 3
50 244 2126 2
50 244 2129 2
50 244 2133 3
50 244 2137 1
50 244 2140 1
50 244 2445 2
50 244 2463 1
50 244 2466 1
50 244 2468 2
50 244 2471 1
50 244 2615 3
50 244 2638 19
50 244 2658 1
50 244 2660 6
50 244 2675 2
50 244 2678 3
50 244 2683 1
50 244 2688 1
50 265 2314 1
50 265 2482 3
50 272 2462 1
50 289 2173 1
50 296 2231 1
50 311 1905 1
50 311 1914 1
50 311 1917 1
50 311 2107 1
50 311 2401 1
50 311 2457 2
50 311 2478 2
50 311 2484 3
50 311 2490 2
50 312 2237 1
50 320 2282 1
50 320 2287 1
50 324 2250 1
50 342 2230 1
51 57 2221 1
51 69 2471 1
51 85 2168 2
51 91 2168 2
51 105 2475 1
51 105 2504 1
51 106 2410 1
51 106 2417 2
51 106 2463 2
51 106 2483 1
51 109 2479 1
51 124 2217 2
51 132 2232 1
51 132 2238 3
51 132 2246 1
51 132 2248 2
51 132 2258 1
51 132 2274 1
51 132 2278 1
51 132 2281 1
51 132 2287 1
51 132 2299 3
51 154 1931 1
51 154 2031 1
51 154 2314 1
51 154 2441 1
51 154 2505 1
51 154 2531 2
51 157 1638 1
51 157 1839 1
51 157 1992 1
51 157 1996 1
51 157 2176 2
51 157 2179 3
51 157 2183 1
51 157 2189 1
51 157 2202 1
51 157 2206 3
51 157 2211 1
51 157 2215 4
51 157 2223 1
51 157 2431 1
51 157 2489 1
51 160 2480 1
51 167 1670 6
51 167 1677 2
51 167 2489 2
51 167 2580 1
51 183 1677 1
51 183 1731 1
51 183 1746 1
51 183 1792 1
51 183 1800 1
51 183 1805 1
51 190 2452 1
51 203 1828 1
51 203 1941 1
51 205 2472 1
51 213 1665 1
51 213 1941 2
51 213 1945 1
51 213 1951 1
51 213 1972 1
51 213 1979 2
51 213 2167 1
51 213 2171 1
51 213 2204 1
51 213 2223 1
51 213 2225 1
51 213 2232 1
51 213 2261 1
51 213 2264 1
51 213 2266 1
51 213 2269 3
51 213 2273 4
51 213 2286 1
51 213 2291 8
51 213 2300 3
51 213 2305 1
51 213 2312 1
51 213 2319 1
51 213 2425 1
51 213 2427 1
51 213 2449 1
51 213 2456 1
51 213 2467 1
51 213 2480 1
51 213 2484 1
51 215 1667 1
51 228 2171 1
51 232 2473 1
51 234 1826 1
51 244 1936 1
51 244 2030 1
51 244 2312 1
51 244 2316 1
51 244 2468 1
51 265 2160 1
51 265 2483 1
51 272 2462 1
51 275 2215 1
51 290 2479 1
51 311 2463 1
51 311 2488 1
51 342 2417 1
51 350 2256 1
51 350 2260 1
51 354 2481 1
51 361 1970 1
51 361 2206 3
51 361 2210 1
51 361 2215 1
51 361 2217 1
51 361 2220 1
51 361 2244 1
51 361 2254 1
51 361 2261 1
51 361 2299 2
51 362 2272 1
52 63 2136 1
52 70 2238 1
52 76 2187 1
52 76 2189 1
52 76 2196 1
52 76 2199 1
52 76 2207 1
52 80 2172 1
52 87 2138 1
52 94 2360 1
52 130 1600 1
52 130 1646 1
52 130 1659 4
52 130 1669 157
52 130 1827 1
52 130 1829 1
52 130 2025 1
52 139 2360 2
52 146 2649 1
52 162 2649 1
52 171 2021 1
52 171 2219 2
52 201 2364 1
52 201 2366 1
52 201 2514 1
52 209 2026 1
52 209 2032 1
52 209 2036 1
52 209 2038 25
52 209 2064 2
52 209 2067 4
52 209 2072 1
52 209 2075 3
52 209 2080 3
52 209 2090 4
52 209 2251 1
52 209 2333 1
52 209 2335 1
52 211 1994 1
52 228 2142 1
52 228 2172 1
52 228 2174 1
52 232 1662 1
52 236 1657 1
52 236 2113 1
52 236 2191 2
52 236 2222 1
52 236 2233 1
52 236 2253 1
52 244 2172 1
52 248 2234 2
52 280 1830 1
52 280 2094 3
52 280 2251 1
52 280 2253 1
52 284 1657 1
52 284 2632 2
52 284 2646 1
52 290 2208 1
52 290 2229 2
52 290 2252 1
52 290 2412 1
52 294 1671 1
52 294 1746 1
52 294 2348 1
52 304 2337 1
52 308 2338 1
52 308 2340 1
52 313 2137 1
52 314 1646 2
52 314 1946 1
52 314 2252 1
52 314 2307 2
52 314 2412 1
52 314 2417 2
52 314 2439 1
52 314 2441 2
52 314 2498 1
52 318 2193 1
52 318 2197 1
52 318 2229 1
52 320 2172 1
52 320 2349 1
52 320 2351 1
52 326 2338 1
52 327 2615 1
52 355 1663 1
52 360 2004 1
52 360 2255 2
53 58 1990 1
53 58 2268 1
53 72 2452 1
53 88 2122 1
53 90 1852 1
53 90 1866 1
53 90 1894 1
53 94 1920 1
53 94 1998 1
53 94 2202 1
53 94 2220 1
53 98 1828 1
53 102 2374 1
53 103 2251 1
53 107 1940 1
53 112 1567 1
53 112 2196 1
53 113 1835 1
53 117 1941 1
53 117 2374 1
53 121 2121 1
53 132 2443 2
53 135 1661 1
53 135 1833 1
53 135 1881 1
53 139 1830 1
53 139 1895 1
53 139 1899 1
53 139 1911 1
53 139 2649 1
53 143 2548 1
53 147 2375 1
53 157 2417 1
53 158 1829 1
53 166 1583 1
53 166 1652 1
53 173 2657 1
53 175 1571 1
53 175 1660 4
53 175 1669 3
53 175 1687 2
53 175 1714 1
53 175 1724 1
53 175 1726 8
53 175 1741 1
53 175 1756 2
53 175 1763 2
53 175 1775 2
53 175 1778 2
53 175 1783 1
53 175 1787 1
53 175 1791 3
53 175 1795 3
53 175 1799 7
53 175 1808 6
53 175 1815 9
53 175 1826 3
53 175 1831 2
53 175 1864 1
53 175 1867 6
53 175 1876 2
53 175 1879 1
53 175 1882 1
53 175 1887 7
53 175 1897 1
53 175 1904 3
53 175 1911 2
53 175 1914 1
53 175 1918 2
53 175 1925 1
53 175 1940 2
53 175 1965 1
53 175 1969 4
53 175 1974 1
53 175 1996 1
53 175 2114 1
53 175 2120 2
53 175 2198 1
53 175 2201 1
53 175 2203 2
53 175 2207 1
53 175 2209 1
53 175 2214 4
53 175 2228 1
53 175 2230 1
53 175 2233 1
53 175 2236 6
53 175 2243 4
53 175 2248 4
53 175 2263 1
53 175 2265 1
53 175 2269 4
53 175 2276 1
53 175 2278 2
53 175 2284 1
53 175 2293 1
53 175 2302 1
53 175 2307 1
53 175 2318 1
53 175 2323 1
53 175 2326 2
53 175 2329 2
53 175 2332 1
53 175 2334 2
53 175 2338 1
53 175 2342 1
53 175 2362 1
53 175 2365 1
53 175 2375 1
53 175 2379 1
53 175 2381 1
53 175 2383 2
53 175 2387 1
53 175 2391 2
53 175 2459 1
53 175 2461 1
53 175 2464 1
53 175 2480 1
53 175 2485 1
53 175 2512 1
53 175 2521 1
53 175 2534 2
53 175 2541 1
53 175 2548 1
53 175 2556 2
53 175 2588 2
53 175 2604 1
53 175 2638 2
53 175 2641 1
53 175 2647 4
53 175 2665 2
53 182 1653 1
53 183 2440 1
53 185 2319 1
53 185 2401 2
53 195 1680 1
53 195 1832 1
53 195 1868 1
53 195 1882 1
53 195 1902 1
53 195 2122 1
53 195 2261 1
53 195 2333 1
53 195 2337 1
53 195 2536 1
53 195 2605 1
53 200 1940 1
53 200 2382 1
53 222 1831 1
53 222 1876 2
53 222 2115 1
53 222 2204 1
53 222 2488 1
53 239 2444 2
53 252 1571 1
53 253 1833 1
53 253 1940 1
53 255 2662 1
53 268 2221 1
53 269 1651 1
53 270 2657 1
53 282 1833 1
53 282 2115 1
53 282 2117 1
53 282 2127 1
53 282 2131 3
53 282 2139 1
53 282 2141 3
53 282 2153 1
53 282 2156 2
53 282 2159 1
53 282 2166 1
53 282 2169 1
53 282 2171 1
53 282 2176 1
53 282 2187 1
53 282 2191 1
53 282 2216 1
53 282 2281 1
53 282 2454 1
53 287 1570 1
53 287 2490 1
53 289 1951 1
53 296 1752 1
53 296 1764 1
53 296 1793 1
53 296 1799 1
53 296 1805 1
53 296 1830 1
53 296 2261 1
53 298 1582 1
53 298 1648 1
53 304 2239 2
53 304 2243 3
53 306 1647 1
53 306 2215 1
53 306 2217 1
53 306 2403 1
53 306 2592 2
53 317 2249 1
53 323 2274 1
53 324 2223 7
53 324 2231 4
53 324 2242 1
53 342 1572 1
53 342 1659 1
53 342 1661 2
53 342 1668 1
53 342 1826 5
53 342 1837 1
53 342 1842 1
53 342 1844 2
53 342 1848 1
53 342 1851 9
53 342 1862 1
53 342 1870 2
53 342 1873 2
53 342 1876 3
53 342 1882 1
53 342 1885 4
53 342 1892 4
53 342 1903 1
53 342 1905 1
53 342 1915 1
53 342 1921 2
53 342 1931 1
53 342 1934 1
53 342 1940 1
53 342 1943 1
53 342 1953 1
53 342 1956 1
53 342 1959 1
53 342 1962 5
53 342 1968 5
53 342 1974 1
53 342 1976 1
53 342 1978 1
53 342 1984 1
53 342 1991 2
53 342 1994 1
53 342 2016 1
53 342 2021 6
53 342 2029 7
53 342 2038 1
53 342 2040 1
53 342 2042 1
53 342 2047 3
53 342 2051 1
53 342 2053 3
53 342 2060 4
53 342 2110 1
53 342 2112 1
53 342 2119 2
53 342 2125 1
53 342 2195 2
53 342 2199 1
53 342 2201 4
53 342 2207 1
53 342 2215 2
53 342 2219 1
53 342 2248 1
53 342 2250 2
53 342 2255 3
53 342 2265 1
53 342 2268 1
53 342 2270 3
53 342 2275 1
53 342 2280 1
53 342 2289 1
53 342 2296 1
53 342 2317 1
53 342 2326 1
53 342 2333 1
53 342 2337 1
53 342 2379 2
53 342 2383 1
53 342 2386 2
53 342 2415 1
53 342 2422 3
53 342 2460 1
53 342 2469 2
53 342 2473 1
53 342 2482 1
53 342 2484 2
53 342 2488 1
53 342 2492 1
53 342 2497 1
53 342 2503 1
53 342 2505 3
53 342 2515 1
53 342 2521 2
53 342 2524 3
53 342 2532 1
53 342 2539 2
53 342 2545 1
53 342 2549 2
53 342 2562 1
53 342 2565 1
53 342 2567 1
53 342 2571 3
53 342 2577 1
53 342 2583 8
53 342 2599 3
53 342 2603 1
53 342 2605 1
53 342 2609 6
53 342 2616 2
53 342 2638 1
53 342 2641 2
53 342 2648 2
53 342 2651 3
53 342 2655 1
53 342 2657 1
53 342 2660 3
53 343 2607 1
53 344 2372 1
53 346 1649 1
53 346 1651 1
54 63 1633 1
54 63 1842 2
54 69 2342 2
54 69 2345 1
54 76 2022 1
54 79 1653 1
54 79 1909 1
54 79 1926 1
54 79 1939 2
54 79 1962 1
54 79 2015 2
54 79 2036 1
54 79 2040 1
54 79 2064 1
54 79 2096 1
54 79 2426 3
54 79 2506 2
54 87 1623 1
54 87 1635 1
54 87 1657 1
54 87 1837 17
54 87 1855 1
54 87 1889 1
54 87 2105 1
54 110 2299 1
54 119 2652 1
54 125 1885 1
54 125 2021 1
54 125 2395 1
54 125 2397 1
54 128 1791 1
54 128 1935 1
54 128 1945 2
54 130 1992 2
54 130 1998 2
54 130 2005 1
54 130 2129 1
54 130 2169 1
54 133 2472 1
54 144 2174 1
54 153 1674 1
54 153 1828 1
54 159 1641 2
54 159 1645 1
54 159 1647 2
54 159 1654 1
54 159 1920 1
54 159 1924 1
54 159 1929 1
54 159 1931 1
54 159 1933 1
54 159 1935 1
54 159 1941 1
54 159 2505 1
54 171 2148 1
54 171 2160 1
54 179 1636 1
54 179 2131 2
54 183 2494 1
54 190 1940 2
54 190 1943 1
54 190 1945 2
54 190 1968 1
54 190 2020 1
54 190 2338 2
54 190 2341 1
54 190 2343 1
54 190 2418 1
54 190 2422 1
54 190 2425 2
54 190 2428 2
54 190 2432 1
54 190 2444 2
54 190 2454 1
54 190 2458 1
54 190 2484 1
54 190 2493 1
54 190 2498 1
54 190 2501 1
54 190 2504 3
54 190 2508 1
54 190 2510 1
54 190 2512 1
54 190 2516 4
54 190 2521 2
54 190 2536 1
54 190 2642 1
54 225 2647 1
54 225 2651 1
54 260 1617 4
54 260 1854 1
54 260 2040 1
54 284 2135 1
54 284 2143 1
54 284 2145 3
54 284 2149 2
54 284 2153 1
54 284 2155 1
54 284 2161 2
54 284 2165 1
54 284 2172 1
54 284 2175 2
54 286 2160 1
54 289 2496 1
54 300 1997 1
54 300 2148 1
54 308 2166 1
54 313 1670 1
54 313 1966 1
54 313 2016 1
54 313 2125 1
54 313 2130 1
54 313 2132 1
54 313 2134 2
54 313 2424 3
54 313 2526 2
54 365 1830 1
54 365 1926 1
54 365 1960 1
54 365 1963 1
54 365 1967 1
54 365 1969 1
54 365 2035 1
54 365 2042 1
54 365 2051 1
54 365 2125 1
54 365 2335 1
54 365 2338 2
54 365 2345 2
54 367 2013 1
55 58 1826 1
55 58 2277 1
55 75 1943 1
55 82 1722 2
55 82 1736 4
55 82 1762 1
55 82 1765 4
55 82 1774 2
55 82 1791 3
55 82 1802 1
55 82 1810 1
55 82 1818 1
55 82 1983 2
55 82 1986 1
55 82 2311 1
55 96 2211 1
55 96 2447 1
55 124 1640 2
55 124 1992 1
55 124 2060 2
55 125 2629 1
55 126 2005 1
55 126 2321 1
55 127 2287 1
55 134 2291 1
55 134 2301 1
55 134 2305 1
55 145 2281 1
55 147 1967 1
55 150 1571 1
55 150 2624 1
55 153 2633 1
55 159 2626 1
55 166 1568 1
55 166 1572 1
55 166 2052 1
55 168 1979 2
55 168 2212 3
55 168 2239 1
55 168 2294 1
55 168 2302 1
55 175 1945 1
55 175 2288 1
55 190 2625 1
55 190 2633 1
55 199 1648 1
55 254 2295 1
55 254 2304 2
55 255 1832 1
55 255 2113 1
55 255 2615 1
55 255 2619 2
55 256 2304 1
55 257 2301 1
55 275 1916 1
55 275 2059 1
55 275 2062 1
55 275 2203 4
55 275 2441 2
55 275 2449 1
55 275 2467 1
55 275 2469 2
55 275 2494 1
55 275 2558 1
55 275 2613 1
55 276 1574 1
55 276 1656 1
55 276 1842 1
55 276 1984 2
55 276 2087 1
55 276 2103 4
55 276 2308 2
55 276 2445 1
55 280 1824 1
55 282 1947 1
55 282 2261 1
55 282 2277 1
55 282 2282 2
55 282 2301 1
55 285 2267 1
55 298 2025 1
55 298 2037 1
55 298 2056 1
55 305 2210 2
55 305 2217 1
55 305 2219 4
55 306 1583 1
55 319 1878 1
55 319 1942 1
55 319 2000 1
55 319 2055 3
55 319 2310 1
55 319 2343 1
55 323 2300 1
55 326 2608 1
55 327 2213 1
55 330 1635 1
55 330 1643 1
55 331 2620 1
55 345 1583 1
55 345 1832 1
55 345 2266 2
55 346 2306 1
55 346 2308 1
55 346 2310 1
55 346 2451 1
55 346 2542 4
55 346 2551 3
55 346 2581 1
55 346 2609 1
55 367 2612 1
57 58 1586 1
57 58 1651 1
57 58 1655 1
57 58 1831 1
57 58 2189 1
57 58 2213 1
57 58 2318 1
57 58 2350 1
57 58 2577 1
57 58 2592 2
57 61 2656 2
57 66 2217 1
57 69 2210 1
57 75 1993 1
57 75 1995 1
57 75 2352 1
57 75 2418 1
57 75 2465 1
57 82 1791 1
57 82 1793 1
57 82 1800 1
57 82 1802 1
57 82 1968 1
57 82 1974 1
57 82 1976 1
57 96 1828 2
57 96 1842 1
57 96 1991 1
57 100 2645 1
57 113 1951 1
57 127 2204 1
57 127 2280 1
57 127 2285 1
57 127 2448 2
57 127 2582 1
57 127 2584 1
57 128 2604 2
57 133 2253 1
57 134 1649 1
57 134 1974 1
57 134 1978 1
57 134 1984 1
57 134 1991 1
57 134 2433 1
57 134 2557 1
57 135 1861 1
57 138 1649 1
57 138 1651 1
57 138 1882 1
57 138 2139 1
57 145 1846 1
57 145 1997 1
57 145 2207 2
57 145 2275 1
57 150 2262 2
57 150 2297 2
57 154 2230 1
57 160 2220 1
57 168 1603 1
57 168 2443 1
57 168 2579 1
57 168 2581 2
57 175 2274 1
57 179 2639 1
57 182 1940 1
57 182 2205 1
57 182 2218 3
57 189 2653 1
57 189 2655 1
57 197 2286 1
57 198 2221 1
57 198 2224 1
57 198 2231 1
57 198 2234 2
57 209 2626 1
57 211 2647 1
57 213 2221 1
57 232 2642 1
57 254 2210 1
57 254 2315 1
57 254 2426 1
57 254 2441 1
57 257 1991 1
57 257 2279 2
57 257 2310 2
57 276 1664 1
57 276 1689 1
57 276 1724 1
57 276 1728 1
57 276 1734 1
57 276 1736 7
57 276 1749 2
57 276 1760 1
57 276 1766 1
57 276 1784 1
57 276 1786 1
57 276 1790 1
57 276 1795 2
57 276 1798 1
57 276 1801 1
57 276 1806 3
57 276 1811 1
57 276 1815 4
57 276 1820 3
57 276 1826 1
57 284 2620 1
57 293 1607 1
57 303 2244 1
57 305 2225 1
57 305 2599 1
57 305 2614 1
57 305 2616 1
57 305 2625 1
57 305 2628 1
57 305 2653 1
57 306 1957 1
57 315 1568 2
57 315 1584 1
57 315 1586 1
57 315 1648 1
57 315 1650 2
57 315 1837 1
57 315 1878 1
57 315 1884 1
57 315 1892 2
57 315 1895 4
57 315 1900 4
57 315 1920 2
57 315 1927 8
57 315 1937 1
57 315 2010 3
57 315 2023 1
57 315 2032 2
57 315 2035 1
57 315 2037 2
57 315 2040 3
57 315 2044 2
57 315 2055 1
57 315 2058 2
57 315 2061 1
57 315 2063 3
57 315 2068 5
57 315 2077 1
57 315 2094 2
57 315 2097 1
57 315 2099 2
57 315 2123 1
57 315 2143 2
57 315 2150 1
57 315 2154 1
57 315 2195 1
57 315 2310 4
57 315 2321 2
57 315 2328 4
57 315 2337 1
57 315 2342 1
57 315 2633 1
57 315 2647 1
57 315 2661 1
57 315 2665 1
57 315 2679 3
57 320 2228 1
57 320 2235 1
57 323 2239 1
57 327 1828 1
57 327 1992 2
57 327 1995 1
57 340 2297 2
57 346 1756 1
57 346 1759 1
57 346 1804 1
57 346 1810 1
57 346 1812 3
57 346 1827 1
57 364 2293 1
57 364 2311 1
57 367 2640 2
58 61 2652 1
58 63 2608 1
58 66 2281 1
58 69 2636 2
58 75 2254 1
58 75 2352 1
58 75 2354 2
58 75 2371 1
58 76 2603 1
58 78 1962 1
58 78 1964 1
58 82 1687 2
58 82 1698 1
58 82 1715 1
58 82 1727 1
58 82 1732 1
58 82 1783 2
58 82 1787 1
58 82 1791 1
58 87 2610 1
58 89 2256 1
58 89 2290 1
58 90 1941 1
58 96 1829 1
58 96 1996 1
58 100 2639 2
58 113 1939 1
58 125 2609 1
58 127 1934 1
58 127 1936 1
58 127 2077 1
58 127 2119 1
58 127 2588 1
58 128 2601 1
58 130 2617 1
58 134 1567 1
58 134 2155 1
58 134 2204 2
58 134 2210 1
58 134 2283 1
58 134 2317 2
58 134 2436 2
58 134 2455 9
58 134 2468 15
58 134 2484 12
58 134 2500 8
58 134 2509 69
58 134 2596 1
58 134 2600 1
58 134 2607 1
58 134 2612 1
58 134 2623 1
58 134 2629 1
58 138 1579 1
58 138 2186 2
58 138 2420 1
58 145 1571 1
58 145 1573 1
58 145 1827 1
58 145 1853 1
58 145 1857 1
58 145 1859 1
58 145 1868 1
58 145 1883 2
58 145 2003 3
58 145 2010 1
58 145 2064 1
58 145 2068 3
58 145 2072 8
58 145 2081 3
58 145 2089 2
58 145 2093 6
58 145 2100 1
58 145 2112 1
58 145 2121 1
58 145 2127 1
58 145 2129 1
58 145 2134 4
58 145 2140 1
58 145 2146 1
58 145 2182 2
58 145 2246 1
58 145 2262 1
58 145 2316 1
58 147 1941 1
58 147 1943 1
58 168 1567 1
58 168 1605 2
58 168 2181 1
58 168 2277 1
58 168 2435 1
58 171 2617 1
58 173 2625 1
58 179 2631 3
58 182 1646 2
58 182 1649 2
58 182 2204 1
58 182 2213 1
58 182 2422 1
58 182 2596 1
58 182 2598 1
58 182 2600 1
58 182 2604 1
58 182 2613 1
58 182 2616 1
58 182 2618 1
58 182 2626 1
58 182 2630 2
58 182 2636 2
58 182 2643 2
58 182 2650 1
58 185 1959 1
58 185 1969 1
58 189 2304 1
58 189 2652 1
58 190 2601 1
58 197 2287 2
58 197 2655 1
58 200 1990 1
58 201 2620 1
58 202 1959 1
58 204 2626 1
58 207 2436 1
58 207 2629 1
58 214 2649 1
58 223 2649 1
58 229 1606 1
58 229 1608 1
58 229 1617 2
58 229 1624 1
58 229 1626 3
58 229 1633 1
58 229 1638 3
58 229 1646 1
58 232 2635 1
58 254 1989 1
58 254 2414 1
58 254 2434 1
58 256 1938 1
58 257 1598 3
58 257 2582 2
58 265 2269 1
58 265 2294 1
58 275 2274 1
58 275 2291 1
58 276 1828 2
58 276 1974 1
58 276 2272 1
58 282 1989 1
58 282 2270 1
58 282 2312 1
58 284 2617 1
58 285 2305 1
58 296 2267 1
58 296 2281 1
58 302 2533 1
58 305 1567 1
58 305 1577 2
58 305 1585 1
58 305 1589 1
58 305 1922 1
58 305 1988 1
58 305 1993 1
58 305 2020 1
58 305 2184 1
58 305 2190 1
58 305 2334 1
58 305 2385 7
58 305 2418 1
58 305 2420 2
58 305 2432 1
58 307 1969 1
58 307 1979 1
58 307 1981 1
58 313 2606 1
58 314 2614 1
58 315 1935 1
58 315 1997 2
58 315 2099 2
58 315 2130 1
58 315 2158 1
58 315 2359 1
58 315 2363 2
58 315 2374 1
58 315 2377 1
58 315 2379 1
58 315 2382 6
58 315 2434 1
58 315 2625 1
58 323 2271 1
58 323 2659 3
58 324 2658 1
58 327 1651 1
58 327 1725 1
58 327 2635 1
58 340 1962 1
58 340 1964 1
58 340 1969 2
58 345 1654 1
58 346 2222 23
58 354 2282 1
58 364 1606 1
58 364 1944 1
58 364 1961 1
58 364 1974 1
58 364 1980 2
58 364 1991 2
58 364 2157 3
58 364 2161 1
58 364 2163 2
58 364 2169 1
58 364 2193 1
58 364 2294 1
58 364 2307 2
58 364 2443 1
58 364 2446 1
58 367 2633 2
59 141 1925 1
59 141 2424 1
59 178 1660 1
59 178 2082 1
59 178 2421 1
59 178 2423 1
59 204 1919 1
59 204 2129 1
59 204 2534 1
59 207 1572 1
59 215 2051 1
59 215 2426 1
59 215 2537 1
59 215 2553 2
59 270 1655 1
59 331 1989 1
60 91 1721 1
60 91 1747 2
60 91 1771 1
60 91 1790 1
60 91 1799 1
60 91 1803 1
60 91 1809 2
60 91 1935 1
60 91 1993 2
60 91 2270 1
60 91 2466 1
60 91 2470 2
60 91 2483 1
60 91 2508 1
60 91 2511 1
60 92 2198 1
60 100 2659 1
60 113 2527 1
60 119 1657 1
60 119 1835 1
60 119 1843 1
60 119 1850 4
60 119 1898 1
60 119 1904 2
60 119 1915 3
60 119 1919 1
60 119 1924 2
60 119 1932 2
60 119 1935 1
60 119 1995 1
60 119 2039 2
60 119 2043 1
60 119 2047 2
60 119 2050 1
60 119 2052 1
60 119 2072 1
60 119 2083 1
60 119 2085 1
60 119 2122 2
60 119 2265 1
60 119 2284 1
60 119 2292 2
60 119 2424 1
60 153 2647 1
60 155 1668 2
60 155 1918 1
60 155 2446 1
60 161 1693 2
60 161 1697 1
60 161 1745 1
60 161 1755 1
60 161 1782 1
60 190 2647 1
60 196 2074 1
60 196 2324 1
60 196 2326 2
60 196 2355 1
60 196 2391 2
60 196 2395 3
60 196 2407 1
60 196 2432 1
60 196 2439 1
60 196 2449 2
60 196 2454 1
60 196 2458 4
60 196 2464 5
60 196 2470 3
60 196 2477 3
60 196 2481 2
60 196 2484 5
60 196 2491 7
60 196 2500 1
60 196 2503 1
60 196 2507 1
60 196 2514 2
60 196 2521 1
60 196 2523 1
60 196 2594 1
60 196 2604 1
60 196 2606 1
60 196 2611 1
60 196 2614 1
60 196 2618 1
60 196 2646 3
60 196 2650 2
60 196 2653 1
60 196 2656 2
60 196 2663 1
60 196 2671 1
60 206 1580 2
60 206 2157 1
60 206 2317 1
60 206 2320 1
60 206 2443 1
60 206 2448 1
60 206 2525 1
60 206 2573 1
60 209 2669 1
60 222 2607 1
60 223 1977 1
60 223 2222 1
60 223 2227 1
60 224 1648 1
60 224 1833 1
60 224 2431 1
60 224 2439 1
60 224 2441 1
60 224 2592 1
60 225 1664 1
60 225 1834 1
60 225 2431 1
60 225 2465 1
60 225 2610 1
60 225 2645 5
60 225 2662 1
60 225 2668 2
60 226 1795 1
60 235 2259 1
60 237 1924 1
60 237 2271 1
60 237 2554 1
60 237 2562 1
60 237 2592 1
60 237 2611 1
60 237 2653 1
60 249 1989 1
60 249 2000 1
60 249 2002 1
60 249 2010 1
60 249 2166 1
60 249 2267 2
60 249 2320 1
60 249 2412 3
60 249 2429 1
60 249 2446 2
60 249 2449 1
60 249 2465 1
60 249 2481 1
60 249 2485 1
60 249 2489 1
60 249 2493 2
60 249 2496 2
60 249 2499 7
60 249 2507 1
60 249 2525 1
60 270 1984 1
60 279 2619 1
60 282 2608 1
60 297 2265 1
60 297 2592 1
60 297 2594 2
60 297 2599 2
60 297 2602 1
60 297 2605 1
60 297 2613 1
60 297 2615 2
60 297 2618 1
60 297 2620 1
60 297 2623 1
60 297 2654 1
60 297 2664 1
60 297 2671 1
60 300 2671 1
60 311 2165 3
60 331 1965 1
60 337 1951 2
60 337 1957 1
60 337 2195 1
60 337 2197 2
60 337 2225 1
60 343 2272 3
60 343 2318 3
60 349 2272 1
60 349 2316 1
60 349 2393 1
60 349 2430 2
60 349 2469 1
60 349 2472 1
60 349 2486 1
60 349 2497 1
60 349 2504 1
60 349 2591 1
60 349 2612 1
60 349 2661 1
60 349 2663 1
60 352 1945 1
60 353 2458 1
60 353 2463 1
60 353 2470 2
60 353 2473 1
60 353 2477 4
60 353 2486 2
60 353 2489 1
60 353 2492 1
60 353 2494 2
60 353 2498 2
60 353 2501 7
60 353 2509 1
60 365 2645 1
60 369 2183 3
61 83 2535 1
61 88 2325 1
61 97 1933 1
61 98 1895 1
61 102 1931 1
61 107 1956 4
61 107 1961 2
61 107 1964 8
61 107 1973 1
61 107 1975 2
61 107 2267 3
61 107 2287 1
61 107 2289 1
61 107 2292 1
61 107 2306 2
61 107 2310 2
61 107 2324 1
61 107 2327 1
61 117 1664 1
61 117 1671 1
61 117 1824 1
61 117 2335 2
61 121 2232 1
61 121 2324 2
61 135 1957 1
61 135 1959 2
61 135 1962 1
61 135 1964 1
61 135 1967 3
61 135 1971 2
61 135 1974 2
61 138 2653 1
61 147 1570 2
61 147 1574 2
61 147 1583 1
61 147 1596 1
61 147 1598 1
61 147 1601 1
61 147 1603 1
61 147 1606 1
61 147 1614 1
61 147 1618 1
61 147 1623 1
61 147 1628 1
61 147 1633 1
61 147 1635 1
61 147 1646 3
61 147 1650 1
61 147 1653 2
61 147 1658 5
61 147 1843 4
61 147 1859 1
61 147 1907 1
61 149 2536 1
61 155 2611 1
61 168 2654 1
61 186 2536 1
61 189 1834 1
61 189 1936 2
61 189 1939 3
61 189 1955 4
61 189 1960 10
61 189 1972 2
61 189 1975 2
61 189 1983 1
61 189 1985 1
61 189 2228 4
61 189 2237 1
61 189 2241 1
61 189 2244 1
61 189 2248 3
61 189 2258 1
61 189 2264 7
61 189 2276 1
61 189 2307 1
61 189 2309 2
61 189 2317 1
61 189 2327 4
61 189 2338 1
61 189 2340 1
61 189 2393 1
61 197 1987 1
61 197 2339 2
61 200 1943 1
61 200 1945 1
61 204 2649 1
61 227 2339 1
61 227 2392 1
61 227 2589 1
61 237 2612 1
61 238 2263 1
61 249 2611 1
61 251 1586 1
61 251 1606 2
61 251 1620 1
61 251 1626 2
61 251 1635 1
61 251 1664 2
61 251 1667 1
61 251 1830 1
61 251 1900 1
61 251 1981 1
61 251 2153 1
61 251 2217 1
61 254 2653 2
61 255 2226 1
61 259 1766 1
61 259 1791 2
61 259 1807 5
61 265 2420 1
61 266 2536 1
61 268 1987 1
61 269 1827 1
61 276 2666 1
61 283 2312 2
61 284 2337 1
61 285 1663 1
61 285 1829 1
61 285 1853 1
61 285 2005 2
61 285 2010 10
61 285 2325 1
61 288 2535 1
61 295 2322 2
61 296 1933 1
61 297 2612 2
61 304 1931 2
61 304 2332 2
61 310 2203 1
61 314 2353 1
61 323 2594 1
61 327 2653 1
61 328 2535 1
61 335 2239 1
61 344 1901 1
61 344 1919 2
61 344 1992 4
61 344 2120 1
61 345 2669 1
61 350 1998 1
61 350 2330 1
61 357 2534 1
61 362 1832 1
61 362 2253 2
61 362 2321 5
61 362 2354 4
61 362 2363 2
63 70 2408 1
63 70 2556 1
63 70 2560 1
63 76 2342 1
63 76 2346 1
63 76 2362 2
63 76 2608 1
63 76 2614 1
63 79 1936 1
63 79 2020 1
63 79 2125 1
63 79 2129 1
63 79 2131 5
63 79 2184 1
63 79 2227 1
63 79 2229 1
63 79 2242 1
63 79 2411 3
63 79 2421 2
63 79 2516 1
63 87 1895 1
63 125 1634 1
63 125 1668 1
63 125 1670 1
63 125 1678 1
63 125 1820 5
63 125 1830 2
63 125 1882 2
63 125 1934 2
63 125 1939 3
63 125 1943 1
63 125 1954 1
63 125 1962 2
63 125 1984 1
63 125 1990 1
63 125 1994 1
63 125 1999 1
63 125 2026 1
63 125 2028 3
63 125 2048 1
63 125 2054 1
63 125 2087 1
63 125 2114 1
63 125 2118 3
63 125 2123 2
63 125 2126 1
63 125 2135 1
63 125 2179 1
63 125 2181 2
63 125 2190 1
63 125 2196 1
63 125 2198 1
63 125 2211 1
63 125 2225 2
63 125 2230 1
63 125 2236 1
63 125 2246 5
63 125 2252 3
63 125 2257 4
63 125 2263 2
63 125 2310 1
63 125 2332 1
63 125 2335 3
63 125 2358 1
63 125 2417 1
63 125 2435 1
63 125 2459 1
63 125 2484 1
63 125 2550 1
63 125 2554 2
63 125 2557 1
63 125 2561 1
63 125 2564 1
63 125 2608 1
63 125 2618 1
63 125 2624 2
63 125 2634 1
63 128 1600 2
63 128 1603 1
63 128 1754 1
63 128 1768 3
63 128 2016 1
63 128 2200 1
63 128 2204 1
63 153 2343 2
63 157 2452 1
63 159 1841 1
63 159 1891 1
63 159 2132 3
63 159 2136 1
63 159 2239 1
63 159 2248 2
63 159 2252 2
63 159 2342 2
63 159 2345 1
63 159 2361 1
63 159 2424 1
63 159 2550 1
63 159 2567 1
63 167 2451 1
63 169 2491 1
63 171 1999 1
63 173 2594 2
63 179 1833 1
63 179 1839 1
63 179 1929 1
63 179 1941 2
63 179 2299 1
63 184 1728 1
63 189 2374 1
63 190 1935 1
63 195 2340 1
63 215 2596 1
63 238 2355 1
63 260 1677 1
63 260 1714 1
63 260 1722 1
63 260 1729 1
63 260 1735 2
63 260 1779 1
63 260 1797 22
63 260 2262 1
63 261 2132 1
63 261 2199 1
63 265 2458 1
63 270 2174 1
63 272 2255 1
63 287 2339 1
63 294 2193 1
63 299 2220 1
63 308 1835 1
63 313 1790 1
63 313 1796 1
63 313 1964 1
63 313 1979 2
63 313 2242 1
63 313 2279 5
63 313 2288 7
63 313 2484 1
63 313 2523 2
63 313 2550 1
63 318 2341 1
63 331 2598 1
63 357 2528 2
63 365 1568 2
63 365 1573 1
63 365 1578 1
63 365 1580 3
63 365 1624 1
63 367 1999 1
63 367 2131 2
63 367 2207 1
64 88 2345 5
64 88 2351 1
64 88 2353 2
64 88 2357 1
64 88 2359 4
64 88 2365 1
64 88 2367 2
64 88 2371 1
64 88 2377 1
64 94 1725 1
64 94 1919 1
64 106 2415 1
64 107 2324 1
64 121 2326 1
64 121 2462 1
64 139 1664 2
64 139 1682 3
64 139 1686 6
64 139 1694 7
64 139 1703 2
64 139 1707 1
64 139 1712 2
64 139 1715 6
64 139 1726 1
64 139 1728 5
64 139 1735 9
64 139 1745 1
64 139 1747 2
64 139 1752 1
64 139 1754 1
64 139 1756 1
64 139 1760 3
64 139 1766 1
64 139 1769 3
64 139 1773 8
64 139 1787 4
64 139 1794 1
64 139 1798 1
64 139 1806 3
64 139 1811 1
64 139 1815 7
64 139 1828 2
64 139 2119 1
64 139 2201 1
64 139 2208 2
64 139 2321 1
64 175 1920 1
64 178 2655 1
64 185 1912 1
64 185 1916 1
64 185 2465 1
64 195 2344 1
64 217 2429 1
64 222 1623 2
64 222 1636 1
64 222 1639 1
64 222 1920 1
64 222 2608 2
64 230 2417 1
64 249 2605 2
64 252 2121 1
64 252 2205 2
64 253 2620 2
64 255 2661 1
64 282 1582 1
64 282 1911 1
64 282 2394 1
64 282 2429 1
64 282 2437 1
64 282 2440 1
64 282 2454 1
64 282 2459 1
64 282 2486 1
64 282 2507 1
64 282 2527 1
64 282 2529 1
64 282 2562 1
64 282 2582 2
64 282 2605 1
64 282 2613 1
64 282 2615 1
64 282 2628 1
64 282 2658 1
64 282 2662 3
64 283 2660 2
64 295 1977 1
64 295 2279 1
64 295 2302 1
64 295 2318 1
64 331 2658 1
64 332 2429 1
65 66 2015 1
65 66 2077 1
65 66 2082 1
65 66 2087 1
65 66 2311 1
65 89 1635 1
65 89 2098 1
65 89 2428 1
65 109 2532 1
65 109 2632 1
65 110 1666 1
65 110 2265 1
65 110 2605 1
65 110 2631 1
65 133 2075 2
65 133 2078 1
65 133 2090 2
65 133 2109 1
65 133 2140 1
65 133 2186 2
65 133 2196 2
65 133 2201 2
65 133 2204 1
65 133 2210 1
65 133 2309 1
65 133 2664 1
65 133 2678 1
65 154 1940 1
65 160 2092 1
65 160 2096 1
65 160 2178 1
65 160 2299 1
65 160 2419 1
65 160 2432 2
65 160 2519 1
65 160 2526 1
65 169 1751 1
65 205 2467 1
65 208 2467 1
65 217 1582 3
65 217 1826 1
65 217 2060 1
65 217 2129 2
65 217 2150 2
65 217 2610 1
65 217 2612 1
65 244 2264 2
65 278 2155 1
65 278 2431 3
65 278 2457 1
65 278 2477 1
65 278 2480 1
65 278 2498 1
65 278 2528 1
65 278 2609 1
65 332 1854 1
65 332 2028 1
65 332 2031 1
65 332 2058 1
65 332 2084 1
65 332 2099 1
65 332 2297 1
65 332 2487 1
65 332 2528 1
65 354 1987 1
65 354 2077 1
65 354 2092 1
65 354 2139 1
65 354 2167 1
65 354 2170 1
65 354 2172 1
65 354 2298 1
65 354 2301 1
65 354 2590 1
65 366 1662 1
65 366 1938 1
65 366 1959 3
65 366 1970 3
65 366 1974 1
65 366 1978 1
65 366 1980 1
65 366 1990 1
65 366 2074 2
65 366 2088 1
65 366 2097 2
65 366 2173 1
65 366 2175 2
65 366 2179 1
65 366 2184 2
65 366 2196 1
65 366 2229 1
65 366 2233 1
65 366 2237 2
65 366 2250 1
65 366 2252 2
65 366 2256 1
65 366 2280 5
65 366 2288 1
65 366 2291 1
65 366 2293 2
65 366 2300 2
65 366 2308 1
65 366 2520 1
65 366 2586 1
65 366 2671 1
65 366 2675 1
65 366 2681 1
65 366 2685 12
65 368 1699 1
65 368 1710 1
65 368 1726 1
65 368 1729 1
65 368 1731 1
65 368 1733 1
65 368 1742 1
65 368 1744 2
65 368 1748 1
65 368 1750 1
65 368 1756 1
65 368 1762 1
65 368 1766 1
65 368 1771 4
65 368 1776 4
65 368 1781 3
65 368 1802 3
65 368 1807 3
65 368 2076 1
65 368 2089 1
65 368 2166 1
65 368 2177 1
65 368 2214 1
65 368 2219 2
65 368 2428 3
65 368 2432 1
65 368 2434 1
65 368 2437 1
65 368 2532 1
65 368 2589 2
65 368 2594 3
65 368 2599 1
65 368 2601 1
65 368 2612 2
66 75 2291 1
66 89 1853 1
66 89 1990 2
66 89 2079 1
66 89 2153 1
66 89 2171 3
66 89 2293 1
66 109 2079 1
66 109 2127 4
66 109 2175 1
66 110 2081 1
66 110 2236 1
66 133 1638 1
66 133 1949 4
66 133 1960 1
66 133 1970 1
66 133 2073 2
66 133 2078 1
66 133 2094 2
66 133 2171 1
66 133 2265 1
66 160 2073 1
66 160 2084 1
66 160 2095 2
66 160 2296 2
66 160 2310 1
66 217 2084 1
66 217 2090 1
66 217 2296 1
66 231 2184 1
66 278 2080 1
66 332 2008 1
66 332 2013 3
66 332 2034 1
66 332 2039 1
66 332 2041 1
66 332 2047 1
66 332 2050 1
66 332 2075 2
66 332 2174 1
66 332 2295 1
66 340 2265 1
66 354 1634 1
66 354 1833 2
66 354 1849 1
66 354 1871 1
66 354 1874 1
66 354 1876 1
66 354 1885 3
66 354 1903 2
66 354 1908 1
66 354 1911 1
66 354 1914 2
66 354 1933 1
66 354 1935 1
66 354 1943 1
66 354 1991 6
66 354 2050 1
66 354 2062 1
66 354 2067 1
66 354 2069 1
66 354 2082 1
66 354 2084 1
66 354 2086 1
66 354 2106 1
66 354 2110 3
66 354 2120 3
66 354 2125 1
66 354 2129 1
66 354 2131 1
66 354 2133 13
66 354 2147 1
66 354 2149 8
66 354 2159 12
66 354 2175 3
66 354 2297 1
66 366 1637 1
66 366 1639 3
66 366 1643 2
66 366 1646 1
66 366 1651 2
66 366 1655 2
66 366 1658 3
66 366 1832 1
66 366 1855 4
66 366 1870 3
66 366 1886 1
66 366 1888 2
66 366 1892 1
66 366 1894 2
66 366 1922 1
66 366 1929 1
66 366 1932 1
66 366 1936 1
66 366 1938 1
66 366 2009 1
66 366 2073 1
66 366 2075 1
66 366 2077 1
66 366 2088 1
66 366 2093 1
66 366 2112 1
66 366 2160 1
66 366 2296 1
66 366 2301 1
66 368 1984 2
66 368 1987 1
66 368 2074 1
66 368 2092 1
66 368 2181 1
67 72 2450 1
67 78 1828 1
67 78 2169 1
67 78 2313 1
67 78 2400 1
67 78 2411 1
67 78 2494 1
67 85 2267 1
67 85 2279 2
67 85 2285 1
67 93 1762 1
67 93 1826 1
67 93 1829 1
67 109 1939 1
67 113 1879 1
67 113 1881 1
67 113 1889 3
67 113 1897 1
67 113 1899 1
67 113 1901 1
67 113 1910 1
67 113 1917 8
67 113 1926 2
67 113 1929 1
67 113 1986 1
67 113 1994 2
67 113 1998 1
67 113 2000 1
67 113 2002 2
67 113 2005 4
67 113 2011 3
67 113 2015 1
67 113 2017 1
67 113 2021 1
67 113 2167 1
67 113 2489 1
67 113 2632 2
67 114 1596 1
67 114 2150 4
67 114 2303 1
67 114 2400 1
67 132 1571 1
67 132 1583 3
67 132 1594 1
67 132 1596 1
67 132 1598 1
67 132 1601 1
67 132 1614 2
67 132 1631 1
67 132 1657 1
67 132 1833 1
67 132 1953 1
67 132 1957 1
67 132 2026 1
67 132 2033 1
67 132 2107 1
67 132 2112 5
67 132 2137 1
67 132 2144 1
67 132 2401 1
67 132 2403 3
67 132 2493 2
67 132 2509 2
67 132 2516 1
67 132 2530 1
67 132 2535 1
67 132 2644 1
67 132 2650 1
67 144 1572 1
67 144 2450 2
67 144 2454 1
67 144 2463 1
67 144 2470 1
67 144 2475 1
67 144 2481 1
67 144 2490 1
67 144 2521 5
67 144 2527 1
67 157 1725 2
67 157 1728 3
67 157 1738 1
67 157 1740 1
67 157 1742 2
67 157 1755 1
67 157 1757 4
67 157 1762 1
67 157 1764 7
67 157 1772 1
67 157 1774 2
67 157 1786 1
67 157 1788 2
67 157 1791 1
67 157 1794 1
67 157 1796 1
67 157 1798 1
67 157 1801 6
67 157 1810 3
67 157 1815 2
67 157 1826 3
67 163 2101 1
67 163 2505 1
67 163 2532 1
67 163 2540 1
67 163 2633 2
67 169 1587 1
67 169 2088 1
67 169 2147 2
67 169 2487 1
67 169 2505 1
67 183 1918 1
67 183 1938 1
67 183 1986 1
67 183 2147 1
67 183 2296 1
67 183 2298 1
67 183 2453 1
67 183 2468 1
67 183 2553 4
67 190 2497 1
67 198 2309 1
67 198 2475 1
67 198 2625 1
67 198 2648 4
67 203 2278 1
67 228 2171 1
67 234 1987 1
67 234 2296 1
67 234 2298 1
67 234 2399 1
67 234 2401 1
67 234 2446 1
67 234 2451 1
67 234 2528 1
67 239 1594 1
67 239 1828 1
67 239 1987 1
67 239 2303 1
67 272 2476 1
67 274 2163 1
67 274 2166 1
67 274 2182 1
67 274 2215 1
67 274 2236 1
67 274 2242 4
67 274 2297 3
67 274 2303 1
67 274 2309 2
67 274 2411 1
67 274 2422 2
67 274 2425 1
67 274 2448 3
67 274 2452 1
67 274 2467 1
67 274 2472 2
67 274 2476 1
67 274 2489 1
67 274 2498 1
67 274 2505 1
67 274 2519 3
67 274 2523 2
67 274 2527 1
67 274 2554 1
67 274 2601 1
67 277 2169 1
67 278 2469 1
67 289 2303 1
67 289 2469 1
67 299 1665 1
67 299 1680 3
67 299 1808 1
67 299 1828 1
67 299 2470 1
67 299 2477 1
67 299 2480 1
67 299 2485 1
67 303 1778 1
67 303 1871 1
67 303 1939 2
67 303 2296 1
67 303 2302 1
67 303 2470 1
67 303 2474 1
67 306 2451 1
67 314 2465 1
67 318 2480 1
67 361 2024 1
67 361 2308 1
67 361 2493 1
67 361 2531 1
67 361 2535 3
67 361 2542 1
67 361 2545 1
67 365 2490 1
69 85 2472 1
69 100 1591 1
69 100 1598 1
69 100 1604 1
69 100 1611 1
69 100 1613 3
69 100 1617 1
69 100 1628 2
69 100 1632 13
69 100 1651 4
69 100 1656 1
69 100 1845 1
69 100 1847 1
69 100 1852 11
69 100 1864 4
69 100 1916 1
69 100 1918 1
69 100 1921 2
69 100 1928 12
69 100 1942 1
69 100 1945 1
69 100 1948 3
69 100 1952 1
69 100 2019 1
69 125 2016 1
69 136 2671 1
69 138 2640 1
69 154 2474 1
69 162 2671 1
69 182 2637 1
69 192 1986 1
69 201 2116 1
69 205 1914 2
69 205 2093 1
69 205 2372 2
69 205 2443 1
69 208 1818 2
69 211 1658 1
69 211 1829 2
69 211 2355 1
69 216 2567 1
69 221 1832 1
69 221 1994 1
69 221 2432 2
69 222 2268 1
69 231 2564 1
69 232 1663 1
69 232 1667 2
69 238 2317 1
69 254 2640 1
69 257 2640 1
69 266 2125 1
69 292 2690 1
69 300 1826 1
69 315 2643 1
69 318 2023 1
69 320 1827 1
69 327 2209 1
69 327 2637 2
69 354 2463 1
69 360 1624 1
69 360 1829 1
69 360 2021 1
69 360 2024 1
69 360 2198 1
69 360 2303 2
69 365 2001 2
69 365 2346 1
69 366 2466 1
69 367 1953 1
69 367 1991 1
69 368 2462 1
70 73 2555 1
70 76 1687 6
70 76 1959 4
70 76 2138 1
70 76 2140 12
70 76 2167 1
70 76 2188 4
70 76 2193 1
70 76 2197 1
70 76 2207 1
70 76 2224 1
70 76 2246 2
70 76 2259 1
70 76 2318 1
70 76 2343 1
70 76 2398 1
70 76 2474 1
70 76 2478 1
70 76 2531 1
70 76 2542 2
70 76 2555 1
70 76 2558 3
70 76 2562 2
70 76 2565 5
70 76 2571 11
70 76 2583 2
70 76 2586 2
70 76 2589 3
70 76 2594 1
70 76 2596 1
70 76 2598 2
70 76 2601 4
70 76 2607 1
70 76 2609 5
70 76 2615 3
70 76 2619 15
70 76 2636 3
70 76 2644 1
70 76 2646 1
70 76 2654 1
70 87 1838 1
70 100 1746 1
70 100 1748 2
70 100 1751 2
70 100 1754 1
70 125 1633 1
70 125 2054 1
70 125 2059 1
70 128 1848 3
70 128 1855 1
70 128 1879 1
70 128 1911 1
70 128 1913 2
70 128 1917 1
70 128 1940 1
70 128 1950 1
70 128 2026 1
70 128 2076 3
70 128 2090 3
70 128 2094 1
70 128 2117 3
70 128 2124 1
70 128 2131 2
70 128 2248 4
70 128 2422 1
70 132 2490 1
70 153 2068 1
70 153 2073 2
70 153 2096 1
70 153 2103 1
70 153 2111 1
70 153 2114 1
70 153 2119 1
70 153 2146 1
70 153 2156 2
70 153 2254 1
70 159 1957 1
70 159 2179 1
70 159 2339 1
70 159 2341 1
70 159 2405 1
70 159 2409 1
70 167 2457 1
70 179 1921 1
70 190 1887 1
70 190 1892 1
70 190 1945 1
70 190 2247 1
70 190 2249 2
70 190 2252 2
70 204 2598 1
70 208 1753 1
70 208 1785 1
70 208 1793 1
70 228 1694 1
70 228 1697 1
70 228 1699 1
70 248 2010 2
70 260 1946 2
70 260 2012 1
70 260 2062 2
70 260 2099 1
70 260 2120 1
70 271 2555 2
70 290 2169 1
70 290 2179 1
70 290 2216 1
70 290 2229 1
70 299 2493 2
70 308 1699 1
70 313 2052 1
70 313 2126 1
70 314 2002 1
70 318 2017 3
70 318 2169 1
70 318 2184 1
70 318 2206 1
70 318 2339 1
70 318 2341 1
70 318 2343 3
70 318 2354 1
70 318 2360 2
70 352 2594 1
70 361 2490 1
70 365 1616 2
70 365 1636 2
70 365 1640 1
70 365 1643 2
70 365 1646 5
70 365 1652 1
70 365 2248 5
71 101 2279 1
71 101 2565 1
71 101 2572 1
71 101 2577 1
71 101 2593 1
71 101 2613 1
71 101 2684 1
71 118 2246 2
71 118 2427 2
71 118 2664 6
71 131 2404 1
71 131 2544 1
71 169 2278 1
71 202 2461 1
71 233 2278 1
71 233 2283 1
71 233 2500 1
71 233 2504 1
71 262 2248 2
71 262 2269 1
71 262 2426 1
71 262 2637 1
71 262 2639 1
71 262 2658 1
71 290 2449 1
71 314 2450 1
71 336 2589 1
71 342 2470 1
72 78 1832 1
72 78 2188 1
72 78 2309 1
72 78 2480 2
72 78 2490 1
72 89 2520 1
72 93 1951 1
72 93 1958 2
72 93 1965 2
72 93 1973 2
72 93 1983 1
72 93 1987 1
72 93 1989 2
72 93 1992 1
72 93 2208 7
72 93 2222 1
72 93 2231 1
72 93 2245 1
72 93 2295 1
72 112 1971 2
72 113 2496 1
72 114 1653 1
72 114 1656 1
72 114 1833 2
72 114 2467 1
72 114 2498 1
72 114 2502 1
72 114 2632 1
72 114 2635 1
72 125 2489 1
72 132 1576 1
72 132 2455 1
72 132 2471 1
72 132 2477 1
72 132 2523 1
72 144 1648 1
72 144 1847 1
72 144 1875 1
72 144 1930 2
72 144 1933 1
72 144 2000 2
72 144 2028 1
72 144 2066 2
72 144 2221 1
72 144 2495 2
72 144 2632 1
72 153 2230 1
72 153 2497 1
72 167 1828 1
72 169 1572 1
72 169 1678 1
72 169 1694 2
72 169 1723 1
72 169 1771 1
72 169 1816 2
72 169 2313 1
72 169 2446 1
72 169 2449 1
72 169 2462 1
72 169 2490 2
72 169 2521 1
72 169 2523 1
72 169 2527 2
72 173 2184 1
72 173 2186 1
72 173 2190 2
72 173 2193 5
72 183 1826 1
72 183 2462 1
72 183 2468 1
72 183 2482 1
72 183 2651 1
72 198 1569 1
72 198 2494 1
72 205 2485 1
72 208 2165 1
72 208 2167 1
72 215 2191 1
72 215 2201 2
72 215 2206 1
72 232 2485 1
72 234 2599 1
72 239 1660 1
72 239 2309 2
72 239 2410 1
72 239 2412 2
72 239 2453 1
72 239 2466 1
72 254 2127 1
72 289 2222 1
72 289 2310 1
72 289 2410 1
72 289 2412 1
72 289 2453 1
72 289 2455 1
72 289 2465 1
72 289 2468 3
72 289 2472 3
72 289 2477 2
72 289 2505 1
72 289 2507 1
72 290 2466 1
72 299 2313 1
72 299 2398 1
72 299 2632 1
72 299 2634 1
72 303 2589 1
72 303 2592 1
72 361 2400 1
72 361 2455 1
72 361 2480 1
72 361 2482 2
72 361 2522 1
72 361 2635 1
72 368 1690 1
72 368 1708 1
72 368 1716 1
73 77 1652 1
73 77 1664 1
73 77 1690 1
73 77 1742 1
73 77 1776 1
73 77 1783 1
73 77 1785 1
73 77 1789 1
73 77 1791 2
73 77 2117 1
73 77 2244 1
73 92 1897 1
73 92 1926 1
73 92 1941 2
73 92 2106 1
73 92 2132 2
73 92 2136 1
73 92 2140 1
73 92 2142 1
73 92 2156 1
73 92 2165 1
73 92 2170 1
73 92 2172 1
73 92 2179 1
73 92 2188 1
73 92 2211 1
73 92 2213 1
73 92 2224 2
73 92 2243 1
73 92 2338 1
73 116 1572 2
73 116 1590 2
73 116 1644 1
73 116 1648 2
73 116 1827 1
73 116 1829 1
73 116 1835 2
73 116 1838 1
73 116 1855 2
73 116 1862 1
73 116 1876 2
73 116 2030 3
73 116 2040 12
73 116 2053 14
73 116 2072 4
73 116 2078 2
73 116 2083 2
73 116 2105 1
73 116 2108 5
73 116 2234 1
73 116 2246 1
73 116 2248 1
73 116 2339 1
73 116 2351 1
73 116 2358 6
73 116 2365 2
73 116 2437 1
73 129 1583 2
73 129 1866 1
73 129 1878 1
73 129 1885 1
73 129 2033 1
73 129 2104 2
73 129 2108 5
73 129 2115 1
73 129 2137 6
73 129 2146 1
73 129 2201 1
73 129 2248 1
73 129 2340 1
73 129 2391 2
73 129 2395 1
73 129 2426 1
73 129 2434 1
73 129 2452 1
73 129 2471 4
73 129 2477 1
73 129 2480 2
73 129 2484 2
73 129 2487 1
73 129 2491 2
73 129 2497 2
73 129 2500 1
73 129 2529 1
73 129 2600 1
73 129 2609 1
73 129 2617 1
73 129 2626 1
73 149 2125 3
73 149 2129 2
73 180 1648 1
73 180 1713 1
73 180 1733 4
73 180 1739 1
73 180 1759 1
73 180 1882 1
73 180 1885 1
73 180 2009 2
73 180 2014 1
73 180 2204 1
73 180 2231 1
73 180 2233 2
73 180 2370 3
73 180 2376 1
73 180 2379 2
73 180 2384 1
73 180 2388 1
73 180 2600 1
73 180 2626 1
73 186 2126 1
73 190 2554 1
73 191 2125 1
73 194 1872 1
73 194 2390 1
73 194 2394 3
73 194 2407 3
73 194 2412 2
73 194 2415 11
73 194 2427 4
73 194 2432 5
73 194 2515 1
73 194 2520 1
73 194 2527 4
73 205 2564 1
73 216 1657 1
73 216 1756 1
73 216 2172 1
73 216 2178 1
73 216 2211 1
73 216 2215 1
73 216 2225 1
73 216 2228 1
73 231 1886 1
73 231 1941 2
73 231 2202 1
73 231 2242 1
73 231 2248 1
73 231 2343 1
73 231 2566 1
73 232 2564 1
73 246 1588 1
73 246 2106 1
73 246 2133 1
73 246 2135 3
73 246 2139 1
73 246 2142 1
73 246 2172 1
73 246 2178 1
73 246 2188 1
73 246 2210 1
73 246 2241 4
73 271 1570 4
73 271 1575 1
73 271 1605 1
73 271 1649 1
73 271 1653 1
73 271 1823 1
73 271 1855 1
73 271 1861 4
73 271 2035 1
73 271 2040 1
73 271 2042 6
73 271 2055 1
73 271 2060 1
73 271 2079 3
73 271 2108 1
73 271 2111 1
73 271 2230 2
73 271 2235 1
73 271 2241 3
73 271 2248 1
73 271 2350 1
73 271 2541 1
73 271 2549 1
73 271 2553 1
73 271 2555 2
73 271 2558 2
73 271 2568 1
73 271 2605 1
73 271 2607 1
73 271 2610 2
73 271 2619 1
73 271 2669 1
73 273 1891 1
73 273 2025 1
73 273 2118 1
73 273 2135 1
73 273 2236 1
73 273 2243 1
73 273 2388 1
73 273 2478 1
73 273 2634 1
73 290 2552 1
73 302 2126 1
73 309 1658 1
73 309 1663 1
73 309 1669 1
73 309 1671 2
73 309 1725 1
73 309 1758 2
73 309 1766 3
73 309 1771 1
73 309 1784 3
73 309 1790 1
73 309 1806 1
73 309 1817 1
73 309 2244 1
73 309 2437 1
73 309 2536 1
73 309 2634 4
73 309 2640 4
73 309 2645 1
73 309 2648 2
73 309 2668 1
73 322 2128 1
73 330 1883 1
73 330 2100 1
73 330 2117 1
73 330 2228 1
73 330 2234 1
73 341 1652 1
73 341 1939 1
73 341 2105 1
73 345 1607 1
73 352 2163 1
73 357 2124 1
74 83 1827 2
74 83 2595 1
74 111 1911 3
74 111 1947 3
74 111 1952 41
74 111 2000 608
74 134 1608 1
74 134 1610 2
74 134 1614 1
74 134 1616 1
74 134 1620 10
74 134 1633 2
74 186 1825 1
74 186 2595 1
74 188 1834 1
74 188 1910 1
74 191 1830 1
74 193 1830 1
74 193 1836 1
74 193 1839 2
74 193 1948 2
74 193 1980 13
74 193 1999 629
74 229 1827 1
74 229 1834 1
74 247 1953 39
74 247 1999 610
74 255 1661 1
74 257 1646 1
74 288 1827 1
74 293 1701 1
74 293 1707 1
74 293 1709 1
74 293 1716 2
74 293 1723 1
74 293 1775 1
74 293 1796 1
74 293 1800 3
74 293 1827 1
74 293 1951 42
74 293 1999 402
74 293 2408 201
74 301 1569 1
74 301 1571 1
74 301 1577 2
74 301 1584 2
74 301 1589 1
74 301 1594 1
74 301 1598 3
74 301 1602 2
74 301 1650 1
74 301 1652 1
74 301 1654 1
74 301 1845 1
74 301 1857 1
74 301 1867 1
74 301 1903 2
74 301 1908 2
74 302 1826 1
74 305 1610 1
74 334 1796 1
74 334 1826 1
74 338 1657 1
74 338 1659 2
74 347 1598 1
74 347 1834 1
74 347 1876 2
74 347 1908 1
74 357 2670 1
75 82 1942 1
75 82 2229 1
75 82 2233 3
75 82 2282 1
75 82 2288 1
75 82 2296 1
75 96 1652 3
75 96 2383 2
75 96 2431 1
75 96 2433 2
75 96 2458 3
75 96 2635 1
75 96 2637 1
75 96 2642 1
75 96 2653 1
75 111 1662 1
75 126 1956 1
75 126 2668 1
75 127 1651 1
75 127 1852 1
75 127 2188 2
75 127 2191 2
75 134 2442 2
75 134 2445 1
75 134 2447 2
75 138 1581 1
75 138 2421 1
75 138 2433 1
75 139 2256 1
75 145 1700 1
75 145 1714 1
75 145 1815 1
75 145 1818 2
75 145 1825 1
75 145 1983 4
75 145 1988 1
75 145 2368 2
75 145 2377 1
75 145 2381 2
75 145 2393 1
75 145 2425 1
75 145 2641 1
75 145 2653 1
75 147 2298 1
75 150 1943 1
75 168 1580 1
75 168 1602 1
75 168 1649 2
75 168 2298 1
75 168 2465 2
75 171 2623 1
75 182 1829 2
75 182 1939 1
75 182 2576 3
75 182 2581 3
75 193 1620 1
75 197 1956 1
75 217 2256 1
75 238 2641 1
75 254 2308 1
75 255 1786 1
75 255 1791 2
75 255 1953 1
75 257 2311 1
75 257 2350 2
75 259 1949 2
75 275 1947 1
75 293 1604 1
75 298 1942 2
75 298 1945 1
75 305 1593 1
75 305 1597 2
75 305 1648 1
75 305 1651 4
75 305 1837 1
75 305 1839 2
75 305 1852 1
75 305 1854 5
75 305 1880 1
75 305 1882 6
75 305 1889 2
75 305 1900 1
75 305 1997 3
75 305 2012 3
75 305 2045 1
75 305 2059 4
75 305 2072 2
75 305 2079 1
75 305 2099 1
75 305 2115 2
75 305 2123 2
75 305 2126 1
75 305 2132 1
75 305 2135 2
75 305 2153 1
75 305 2198 1
75 305 2200 1
75 305 2344 1
75 305 2419 1
75 305 2585 1
75 315 2310 1
75 315 2314 2
75 315 2354 2
75 315 2415 4
75 327 1847 1
75 327 1884 14
75 327 1899 22
75 327 1922 11
75 327 2037 3
75 327 2041 1
75 327 2044 16
75 327 2062 1
75 327 2064 1
75 327 2068 4
75 327 2073 27
75 327 2108 1
75 327 2110 1
75 327 2115 2
75 327 2123 3
75 327 2127 11
75 327 2145 1
75 327 2195 2
75 327 2198 1
75 327 2202 1
75 327 2312 2
75 327 2318 3
75 327 2325 3
75 327 2331 7
75 327 2431 1
75 327 2575 1
75 327 2588 1
75 328 1573 1
75 364 2314 1
76 79 1965 1
76 87 1919 1
76 92 2555 1
76 124 2628 1
76 125 1850 1
76 125 2342 1
76 128 1842 2
76 128 1942 1
76 128 1988 1
76 128 2055 1
76 128 2251 2
76 128 2359 1
76 143 2136 1
76 153 1653 1
76 153 1842 1
76 153 2151 1
76 153 2249 1
76 153 2253 1
76 153 2349 1
76 159 1579 1
76 159 1655 1
76 159 1832 1
76 159 1843 9
76 159 1872 1
76 159 1895 1
76 159 1898 1
76 159 1904 1
76 159 1906 1
76 159 1938 1
76 159 1948 2
76 159 1958 1
76 159 2055 1
76 159 2125 1
76 159 2180 1
76 159 2340 4
76 179 1671 1
76 179 1989 1
76 190 1580 1
76 190 1836 2
76 190 1839 1
76 190 1842 1
76 190 1853 1
76 190 1856 2
76 190 1883 1
76 190 1885 1
76 190 1890 1
76 190 1925 1
76 190 1938 3
76 190 2023 1
76 190 2060 1
76 190 2126 1
76 190 2226 1
76 190 2362 1
76 190 2558 1
76 192 2013 1
76 204 2598 1
76 209 2130 1
76 220 2006 1
76 220 2012 1
76 220 2158 1
76 222 2126 1
76 228 1690 1
76 228 1692 1
76 236 2007 1
76 248 2129 1
76 254 2605 1
76 257 2605 1
76 260 1654 1
76 260 2013 1
76 280 1690 2
76 280 1997 1
76 286 1715 11
76 286 1728 1
76 286 1748 2
76 286 1752 3
76 286 1797 1
76 286 1810 1
76 286 1820 3
76 286 1824 1
76 290 2015 1
76 290 2161 1
76 292 1999 1
76 294 2135 1
76 294 2166 1
76 294 2182 1
76 308 1692 1
76 308 2026 1
76 308 2130 1
76 308 2132 1
76 313 1849 1
76 313 1905 1
76 313 1940 1
76 313 1945 1
76 313 2340 1
76 314 1998 1
76 314 2003 1
76 314 2009 1
76 314 2131 1
76 314 2134 1
76 314 2162 1
76 318 2205 1
76 318 2341 1
76 318 2343 2
76 318 2346 1
76 320 1997 1
76 320 2152 1
76 326 2011 2
76 360 2006 1
76 364 2610 1
76 365 2124 1
76 365 2248 1
76 365 2557 1
77 80 1913 1
77 80 1916 1
77 80 1918 1
77 80 1927 1
77 83 2138 1
77 92 2115 1
77 92 2391 2
77 92 2410 1
77 92 2429 1
77 116 2241 1
77 116 2367 1
77 129 1657 1
77 129 1866 1
77 129 1871 1
77 129 2132 6
77 129 2139 1
77 129 2142 1
77 129 2243 1
77 129 2339 1
77 180 1568 1
77 180 1745 1
77 180 1747 1
77 180 1751 2
77 180 1755 5
77 180 1762 1
77 180 1764 2
77 180 1769 1
77 180 1771 1
77 180 1778 2
77 180 1839 1
77 180 2109 1
77 180 2114 2
77 180 2122 4
77 180 2127 4
77 180 2134 1
77 180 2136 2
77 180 2390 1
77 188 1721 1
77 188 1808 1
77 194 1572 2
77 194 1575 2
77 194 1866 1
77 194 2054 4
77 194 2060 1
77 194 2066 1
77 194 2074 3
77 194 2078 2
77 194 2081 3
77 194 2172 1
77 216 1940 2
77 216 1943 1
77 216 1952 1
77 216 2108 1
77 216 2368 1
77 216 2410 2
77 231 1951 1
77 231 1954 2
77 231 1962 1
77 231 1964 1
77 231 1980 1
77 231 2000 1
77 231 2025 1
77 231 2088 1
77 231 2090 4
77 231 2096 8
77 231 2357 1
77 246 2391 2
77 246 2394 1
77 246 2396 1
77 246 2407 1
77 246 2410 1
77 246 2412 1
77 246 2431 1
77 246 2433 1
77 246 2485 1
77 255 1651 1
77 271 1923 1
77 271 1962 1
77 271 1979 1
77 271 1986 1
77 271 2018 1
77 271 2387 1
77 271 2446 3
77 273 1890 1
77 273 2060 1
77 273 2113 1
77 273 2147 3
77 273 2241 1
77 273 2341 1
77 273 2424 1
77 273 2429 1
77 293 1809 1
77 309 1669 1
77 309 1676 1
77 309 1757 1
77 309 1773 1
77 309 1819 1
77 309 1831 1
77 309 1946 1
77 309 2111 1
77 309 2115 1
77 309 2231 2
77 322 2171 1
77 330 2127 1
77 330 2132 9
77 330 2142 4
77 341 1572 1
77 341 1652 1
77 341 2009 1
77 352 2164 2
77 357 2175 1
77 357 2177 1
77 357 2183 1
78 87 2214 1
78 90 1972 1
78 91 2178 1
78 91 2184 1
78 91 2189 1
78 91 2196 1
78 100 2217 1
78 100 2480 2
78 103 1972 1
78 113 1597 1
78 113 1859 1
78 113 1954 1
78 113 1985 1
78 113 2006 1
78 113 2009 1
78 113 2013 1
78 113 2143 1
78 113 2482 1
78 113 2599 1
78 114 2022 1
78 114 2043 1
78 114 2046 3
78 114 2052 1
78 114 2058 1
78 114 2060 1
78 114 2075 1
78 114 2299 1
78 114 2310 1
78 114 2410 1
78 114 2412 1
78 114 2449 4
78 114 2455 2
78 114 2467 2
78 114 2481 1
78 114 2499 1
78 114 2501 1
78 114 2506 1
78 114 2508 1
78 114 2617 1
78 121 1969 1
78 132 2180 1
78 132 2182 2
78 132 2186 1
78 132 2191 1
78 132 2201 1
78 132 2446 1
78 132 2458 1
78 132 2488 1
78 132 2580 1
78 132 2583 1
78 132 2590 3
78 132 2600 1
78 132 2615 1
78 132 2625 1
78 132 2631 1
78 137 1968 1
78 137 1978 1
78 137 1981 1
78 144 1989 1
78 144 2306 2
78 144 2405 1
78 144 2454 1
78 144 2459 2
78 144 2463 1
78 144 2468 1
78 144 2471 1
78 144 2473 1
78 144 2493 1
78 144 2628 1
78 144 2670 3
78 157 2170 1
78 159 2221 1
78 160 1791 2
78 160 1827 1
78 163 1853 1
78 163 2024 1
78 163 2031 1
78 163 2097 1
78 163 2112 1
78 163 2145 1
78 163 2309 1
78 163 2320 1
78 163 2322 2
78 163 2327 1
78 163 2329 7
78 163 2337 5
78 163 2344 2
78 163 2348 2
78 163 2481 1
78 163 2544 1
78 163 2586 5
78 163 2596 1
78 167 1721 1
78 167 1733 1
78 167 1735 1
78 167 1745 1
78 167 1748 3
78 167 1765 1
78 167 1776 1
78 167 1780 1
78 167 1794 1
78 167 1819 1
78 167 1826 1
78 169 1630 1
78 169 1659 2
78 169 1853 1
78 169 1857 1
78 169 2030 1
78 169 2164 1
78 169 2177 1
78 169 2446 3
78 169 2450 1
78 169 2588 2
78 169 2592 1
78 169 2595 2
78 171 2240 3
78 182 1950 1
78 183 1576 2
78 183 1617 4
78 183 1632 4
78 183 1637 6
78 183 1647 2
78 183 1658 1
78 183 1993 1
78 183 2000 1
78 183 2006 1
78 183 2010 1
78 183 2025 2
78 183 2101 1
78 183 2115 1
78 183 2148 1
78 183 2157 1
78 183 2162 1
78 183 2633 2
78 195 2264 1
78 195 2448 1
78 198 2465 1
78 217 2182 3
78 217 2186 3
78 217 2193 2
78 217 2196 3
78 217 2204 3
78 217 2283 1
78 234 1987 1
78 234 2016 3
78 234 2061 2
78 234 2066 1
78 234 2075 1
78 234 2077 2
78 234 2082 1
78 234 2086 1
78 234 2633 1
78 239 1593 1
78 239 1661 1
78 239 1663 2
78 239 1686 1
78 239 1717 1
78 239 1747 4
78 239 1763 1
78 239 1776 1
78 239 1785 1
78 239 1787 1
78 239 1795 1
78 239 1798 1
78 239 1801 1
78 239 1826 1
78 239 1985 1
78 239 2300 3
78 239 2308 1
78 239 2462 2
78 239 2479 1
78 239 2488 1
78 239 2597 1
78 239 2610 1
78 239 2613 2
78 270 2179 1
78 274 2471 1
78 274 2622 1
78 276 1963 1
78 289 1662 1
78 289 1820 1
78 289 1989 1
78 289 2045 2
78 289 2299 1
78 289 2479 1
78 289 2552 1
78 294 2484 1
78 299 1826 1
78 299 1846 2
78 299 2008 1
78 299 2029 3
78 299 2113 1
78 299 2473 1
78 299 2514 2
78 299 2527 1
78 299 2542 1
78 299 2579 1
78 299 2623 1
78 303 2134 1
78 303 2138 1
78 303 2140 1
78 303 2447 2
78 303 2453 1
78 303 2470 1
78 303 2477 1
78 303 2526 3
78 306 2446 1
78 311 2239 1
78 312 1674 1
78 314 2459 1
78 314 2467 1
78 320 2208 1
78 323 2434 1
78 340 1962 2
78 340 1971 1
78 350 2260 1
78 354 1827 1
78 354 1952 1
78 361 2017 1
78 361 2170 1
78 364 1964 1
79 87 1890 1
79 87 1928 1
79 87 1976 1
79 87 2084 1
79 100 2128 1
79 125 2184 1
79 125 2533 1
79 128 2064 1
79 128 2262 1
79 128 2273 1
79 159 1647 1
79 159 1959 1
79 159 2132 1
79 159 2135 1
79 159 2137 1
79 159 2344 1
79 159 2357 1
79 159 2421 1
79 171 2002 1
79 179 1915 1
79 179 1917 1
79 190 1942 2
79 190 2263 1
79 190 2426 1
79 190 2637 1
79 205 1998 1
79 248 1999 1
79 260 2036 1
79 260 2050 1
79 261 2132 1
79 284 2001 1
79 284 2199 1
79 286 2002 2
79 290 2004 1
79 300 1994 1
79 308 2001 1
79 313 1827 1
79 313 1962 1
79 313 1968 1
79 313 1970 2
79 313 1978 1
79 313 1993 1
79 313 1995 2
79 313 2001 1
79 313 2006 2
79 313 2011 2
79 313 2014 2
79 313 2022 2
79 313 2149 1
79 313 2163 2
79 313 2166 2
79 313 2169 1
79 313 2175 1
79 313 2181 1
79 313 2186 1
79 313 2195 1
79 313 2228 1
79 313 2233 3
79 313 2238 5
79 313 2244 1
79 313 2246 4
79 313 2252 3
79 313 2257 5
79 313 2337 1
79 313 2339 1
79 313 2553 1
79 360 2007 1
79 360 2013 1
79 365 1917 1
79 365 1920 1
79 365 1924 3
79 365 1934 3
79 365 2053 1
80 83 1577 1
80 83 1657 1
80 83 1660 1
80 83 1855 1
80 83 1861 1
80 83 1944 1
80 83 1949 1
80 83 1974 2
80 83 1977 2
80 83 1980 1
80 83 1983 1
80 83 1985 2
80 83 1988 3
80 83 1992 2
80 83 2216 1
80 83 2230 1
80 83 2233 1
80 83 2235 1
80 83 2240 1
80 83 2265 1
80 83 2300 1
80 83 2329 2
80 83 2349 1
80 83 2357 1
80 83 2406 1
80 83 2440 1
80 83 2537 1
80 84 1908 2
80 129 2594 1
80 130 2164 1
80 138 1785 1
80 138 1787 1
80 143 2315 1
80 143 2324 1
80 143 2351 1
80 143 2410 1
80 143 2441 1
80 143 2611 1
80 143 2672 1
80 149 1862 1
80 149 1926 1
80 149 1932 1
80 149 1943 1
80 149 1971 1
80 149 1974 1
80 149 1977 3
80 149 1994 1
80 149 2028 1
80 149 2042 1
80 149 2046 1
80 149 2048 1
80 149 2054 1
80 149 2058 1
80 149 2106 1
80 149 2118 1
80 149 2205 1
80 149 2228 2
80 149 2241 3
80 149 2318 1
80 149 2320 1
80 149 2322 1
80 149 2339 1
80 149 2440 3
80 149 2449 2
80 182 1827 1
80 186 1580 1
80 186 1839 1
80 186 1841 1
80 186 1852 3
80 186 1859 1
80 186 1867 2
80 186 1872 1
80 186 1881 1
80 186 1970 1
80 186 1983 1
80 186 1988 1
80 186 1991 1
80 186 1997 1
80 186 2026 2
80 186 2030 1
80 186 2053 1
80 186 2081 1
80 186 2118 1
80 186 2130 2
80 186 2242 1
80 186 2264 1
80 186 2344 1
80 186 2387 1
80 186 2405 1
80 186 2440 1
80 186 2444 1
80 186 2450 1
80 191 1938 1
80 191 2486 1
80 191 2655 4
80 193 1748 2
80 194 1935 1
80 202 2539 1
80 209 2134 1
80 220 2129 1
80 220 2133 2
80 223 2196 1
80 248 2129 2
80 266 1664 1
80 266 1670 1
80 266 1827 1
80 266 1854 1
80 266 1938 1
80 266 1952 2
80 266 1956 13
80 266 1971 2
80 266 1974 1
80 266 1989 1
80 266 1996 8
80 266 2008 7
80 266 2016 16
80 266 2085 1
80 266 2181 1
80 266 2238 3
80 266 2263 1
80 266 2338 1
80 266 2387 2
80 266 2402 1
80 266 2477 1
80 266 2482 1
80 266 2522 1
80 266 2530 1
80 271 1928 1
80 277 1659 1
80 277 1859 1
80 277 1975 1
80 277 2299 1
80 277 2339 5
80 277 2487 1
80 277 2510 1
80 277 2512 1
80 288 1598 1
80 288 1860 4
80 288 1865 1
80 288 1870 1
80 288 2037 3
80 288 2041 11
80 288 2054 1
80 288 2056 3
80 288 2229 1
80 288 2607 2
80 288 2610 1
80 290 2129 2
80 293 2594 1
80 302 1938 1
80 302 2135 5
80 302 2141 1
80 302 2144 1
80 302 2146 2
80 302 2153 1
80 302 2156 2
80 302 2165 1
80 302 2167 2
80 302 2172 1
80 302 2176 1
80 302 2178 1
80 302 2181 2
80 302 2188 1
80 302 2190 1
80 302 2262 1
80 302 2487 1
80 302 2572 3
80 302 2576 1
80 302 2588 1
80 302 2592 1
80 302 2594 1
80 302 2596 3
80 302 2602 5
80 302 2614 1
80 302 2616 1
80 302 2626 1
80 302 2663 2
80 302 2668 2
80 306 1591 2
80 306 1594 1
80 306 1599 5
80 306 1605 26
80 306 1633 2
80 309 1920 1
80 314 2130 1
80 314 2132 1
80 315 1808 1
80 315 1827 1
80 316 1567 1
80 316 1862 1
80 316 1974 1
80 316 1976 1
80 316 2036 1
80 316 2057 1
80 316 2593 1
80 322 1664 1
80 322 1671 1
80 322 1857 1
80 322 1897 1
80 322 1951 1
80 322 2105 2
80 322 2117 2
80 322 2241 1
80 322 2285 5
80 322 2291 3
80 322 2297 1
80 322 2303 1
80 322 2315 1
80 322 2319 1
80 322 2328 2
80 322 2415 1
80 322 2418 1
80 322 2424 2
80 322 2427 1
80 322 2489 1
80 322 2492 1
80 322 2553 1
80 322 2557 1
80 322 2559 1
80 322 2561 1
80 322 2650 1
80 322 2652 1
80 323 1589 1
80 328 1583 1
80 328 1585 1
80 328 1855 1
80 328 2301 1
80 328 2311 1
80 328 2315 1
80 328 2338 2
80 328 2495 1
80 328 2578 1
80 328 2583 1
80 334 1858 3
80 334 1862 1
80 334 1864 1
80 334 1897 1
80 334 2034 1
80 334 2036 1
80 334 2039 1
80 334 2122 1
80 334 2247 1
80 334 2262 1
80 357 1648 1
80 357 1661 1
80 357 1970 1
80 357 2032 1
80 357 2241 2
80 357 2273 5
80 357 2280 3
80 357 2300 1
80 357 2305 1
80 357 2314 1
80 357 2317 1
80 357 2336 2
80 357 2344 1
80 357 2348 1
80 357 2482 1
80 357 2638 1
82 92 1591 1
82 116 1592 3
82 116 1596 4
82 116 1601 1
82 116 1604 5
82 116 1611 3
82 116 1615 2
82 116 1618 11
82 116 1637 2
82 116 1640 1
82 124 1662 1
82 129 1589 1
82 134 1972 1
82 144 2289 1
82 145 2297 1
82 147 2295 1
82 154 2256 1
82 166 1583 1
82 166 1659 1
82 166 1834 2
82 166 1991 1
82 166 2092 1
82 166 2222 1
82 166 2330 1
82 197 2302 1
82 199 2449 1
82 239 2214 1
82 255 1575 1
82 255 2112 1
82 255 2659 1
82 256 2287 1
82 275 2024 1
82 276 1633 1
82 276 1650 1
82 276 1864 1
82 279 2212 1
82 282 2659 1
82 283 2434 1
82 298 2332 1
82 319 1657 1
82 319 2582 1
82 319 2594 1
82 341 1589 1
82 346 1655 1
82 346 1821 1
82 346 1844 1
82 346 1851 2
82 346 1867 1
82 346 1872 2
82 346 1879 1
82 346 1937 2
82 346 1941 1
82 346 2006 1
82 346 2008 1
82 346 2016 1
82 346 2041 2
82 346 2336 2
82 346 2436 1
83 92 2189 1
83 111 2597 1
83 111 2603 1
83 111 2605 1
83 111 2607 1
83 111 2609 2
83 111 2626 1
83 129 2189 1
83 143 2337 3
83 143 2343 2
83 143 2350 1
83 143 2409 1
83 143 2591 2
83 145 1666 1
83 149 1862 1
83 149 1902 1
83 149 1971 1
83 149 2122 1
83 149 2408 1
83 149 2441 1
83 149 2552 1
83 180 1938 1
83 186 1983 1
83 186 2246 1
83 186 2552 1
83 191 1727 1
83 191 1749 1
83 191 1777 1
83 191 1800 1
83 191 1808 1
83 191 1818 1
83 191 1828 1
83 191 2031 1
83 191 2104 1
83 191 2111 1
83 191 2162 1
83 191 2188 1
83 191 2193 1
83 191 2196 2
83 191 2202 1
83 191 2208 1
83 191 2271 1
83 191 2315 2
83 191 2659 1
83 193 2595 1
83 193 2603 1
83 194 1903 1
83 216 1937 1
83 238 2528 1
83 247 1732 2
83 247 1826 1
83 261 2523 2
83 266 1663 1
83 266 1861 1
83 266 1897 1
83 266 1975 2
83 266 1986 2
83 266 1989 3
83 266 2238 1
83 266 2391 2
83 266 2521 2
83 277 1634 1
83 277 1636 2
83 277 1645 1
83 277 1664 2
83 277 1769 1
83 277 1862 1
83 277 1868 1
83 277 1992 2
83 277 2055 1
83 277 2133 1
83 277 2148 1
83 277 2246 1
83 277 2300 1
83 277 2331 1
83 277 2357 1
83 277 2360 1
83 277 2512 1
83 277 2517 1
83 277 2521 1
83 277 2525 1
83 277 2563 6
83 277 2577 3
83 277 2582 5
83 277 2589 1
83 277 2594 1
83 277 2597 1
83 277 2600 5
83 277 2606 1
83 277 2611 1
83 277 2613 1
83 277 2618 1
83 277 2622 3
83 284 2123 1
83 288 1576 1
83 288 1578 1
83 288 1836 1
83 288 1858 1
83 288 1861 2
83 288 1864 1
83 288 1893 1
83 288 1969 1
83 288 2059 1
83 288 2116 1
83 288 2136 1
83 288 2242 2
83 288 2246 1
83 288 2302 1
83 288 2328 1
83 288 2331 2
83 288 2505 1
83 288 2519 1
83 288 2536 1
83 288 2560 1
83 293 2595 1
83 293 2625 1
83 302 1858 1
83 302 2029 1
83 302 2247 1
83 302 2265 1
83 302 2300 1
83 302 2327 1
83 302 2337 3
83 302 2341 4
83 302 2384 1
83 308 1829 1
83 312 2539 1
83 315 1609 1
83 315 1615 1
83 315 1622 1
83 315 1628 1
83 316 1586 1
83 316 1649 2
83 316 1655 1
83 316 1870 1
83 316 1893 1
83 316 2111 1
83 316 2270 1
83 316 2272 6
83 316 2279 1
83 316 2288 2
83 316 2291 3
83 316 2295 4
83 316 2301 1
83 316 2303 1
83 316 2305 3
83 316 2309 1
83 316 2311 2
83 316 2314 1
83 316 2320 6
83 316 2328 1
83 316 2333 1
83 316 2335 1
83 322 1572 2
83 322 1661 1
83 322 1666 1
83 322 1675 2
83 322 1679 2
83 322 1682 1
83 322 1684 4
83 322 1698 1
83 322 1703 1
83 322 1707 2
83 322 1714 2
83 322 1717 1
83 322 1719 1
83 322 1724 1
83 322 1731 2
83 322 1762 1
83 322 1764 1
83 322 1767 1
83 322 1774 4
83 322 1826 1
83 322 1832 1
83 322 1834 1
83 322 1860 1
83 322 1867 1
83 322 1898 1
83 322 1943 1
83 322 1949 3
83 322 1964 1
83 322 1966 2
83 322 1994 1
83 322 2001 2
83 322 2005 1
83 322 2026 1
83 322 2169 1
83 322 2230 2
83 322 2239 2
83 322 2328 3
83 322 2338 2
83 322 2342 2
83 322 2387 1
83 322 2448 1
83 322 2451 1
83 322 2512 1
83 322 2516 2
83 322 2521 2
83 322 2530 1
83 322 2534 1
83 322 2536 1
83 322 2538 1
83 322 2595 1
83 323 1590 1
83 328 1859 1
83 328 1865 1
83 328 2056 3
83 328 2075 1
83 328 2085 5
83 328 2091 10
83 328 2108 1
83 328 2269 1
83 328 2300 1
83 328 2563 1
83 334 1646 1
83 334 1897 1
83 334 1899 1
83 334 2107 1
83 334 2109 1
83 334 2111 1
83 334 2129 1
83 334 2135 1
83 334 2137 1
83 334 2352 1
83 334 2356 5
83 334 2387 1
83 334 2510 1
83 334 2562 2
83 334 2577 2
83 334 2590 1
83 357 1720 1
83 357 1828 1
83 357 1858 2
83 357 1899 1
83 357 1973 1
83 357 1991 1
83 357 2031 1
83 357 2045 1
83 357 2114 1
83 357 2116 1
83 357 2119 1
83 357 2231 2
83 357 2267 1
83 357 2283 1
83 357 2421 1
83 357 2621 1
84 86 1723 1
84 86 1927 1
84 95 1612 1
84 95 1638 1
84 95 1845 1
84 95 1870 1
84 95 1873 1
84 95 1931 1
84 95 2007 1
84 164 1589 1
84 164 1593 1
84 164 1652 1
84 164 1656 1
84 170 1914 1
84 170 1943 1
84 177 1631 1
84 177 1656 1
84 177 1939 1
84 177 2010 1
84 210 1599 1
84 210 1614 1
84 210 1639 1
84 210 1745 1
84 210 1979 1
84 215 1729 1
84 241 1715 1
84 241 1718 1
84 241 1725 1
84 241 1750 2
84 241 1778 1
84 241 1826 1
84 241 1829 1
84 241 1882 1
84 241 1918 1
84 241 1928 1
84 241 1950 1
84 241 1958 1
84 241 1984 2
84 241 2010 1
84 243 1806 1
84 258 1610 1
84 258 1633 1
84 258 1668 1
84 258 1741 1
84 258 1753 2
84 258 1757 1
84 258 1772 1
84 258 1846 2
84 258 1851 5
84 258 1979 1
84 263 1659 1
84 263 1696 1
84 263 1930 1
84 325 1583 1
84 325 1590 2
84 325 1681 1
84 325 1695 1
84 325 1741 2
84 325 1754 2
84 325 1757 2
84 325 1800 1
84 325 1813 1
84 325 1826 1
84 325 1863 1
84 325 1901 1
84 325 1928 1
84 325 1930 1
84 325 1963 1
84 329 1764 1
84 329 1769 1
84 329 1780 1
84 329 1797 1
84 348 1678 1
84 348 1689 1
84 348 1693 1
84 348 1698 1
84 348 1702 3
84 348 1709 1
84 348 1711 1
84 348 1734 1
84 348 1886 1
84 348 1901 1
84 348 1948 1
84 348 1951 2
84 348 1954 3
85 90 1706 1
85 90 1720 2
85 90 1743 1
85 90 1745 2
85 90 1750 1
85 90 1752 2
85 90 1773 1
85 90 2422 1
85 93 2030 1
85 94 1691 1
85 94 1693 7
85 94 1701 4
85 94 1706 2
85 94 1709 2
85 103 2428 1
85 105 1658 1
85 105 2163 2
85 106 1584 1
85 106 1587 1
85 106 1627 1
85 106 1634 1
85 106 1655 1
85 106 1661 1
85 106 1663 2
85 106 1853 2
85 106 1881 1
85 106 1883 1
85 106 1901 1
85 106 1925 1
85 106 1999 1
85 106 2002 1
85 106 2008 2
85 106 2014 3
85 106 2020 1
85 106 2023 1
85 106 2026 1
85 106 2028 1
85 106 2033 1
85 106 2035 1
85 106 2038 30
85 106 2073 2
85 106 2077 6
85 106 2086 2
85 106 2090 1
85 106 2098 1
85 106 2101 2
85 106 2151 4
85 106 2156 1
85 106 2212 1
85 106 2223 1
85 106 2237 1
85 106 2240 1
85 106 2307 1
85 106 2401 1
85 109 1949 1
85 121 1711 1
85 133 1976 1
85 137 1901 1
85 137 2110 5
85 137 2305 1
85 137 2307 1
85 137 2465 1
85 137 2473 1
85 141 1667 1
85 144 1969 1
85 144 2182 1
85 145 1955 1
85 153 2453 1
85 154 2025 3
85 154 2125 1
85 154 2137 1
85 154 2147 1
85 157 2475 1
85 160 1969 1
85 167 1577 1
85 167 1589 1
85 167 1636 3
85 167 1830 1
85 167 1865 2
85 167 2006 1
85 167 2625 2
85 184 1840 1
85 195 1942 1
85 202 1977 1
85 202 2427 1
85 203 1570 1
85 203 1572 1
85 203 1659 1
85 203 1811 1
85 203 1827 2
85 203 1832 1
85 203 1940 1
85 203 1942 1
85 203 1944 1
85 203 1953 2
85 203 1958 2
85 203 1982 1
85 203 1985 2
85 203 2004 2
85 203 2182 1
85 203 2192 1
85 203 2228 1
85 203 2254 3
85 203 2265 1
85 203 2273 1
85 203 2295 1
85 203 2299 1
85 203 2301 2
85 203 2481 1
85 203 2484 1
85 203 2491 1
85 203 2493 1
85 203 2614 1
85 203 2640 1
85 207 2555 2
85 236 2478 1
85 244 1568 1
85 244 2016 1
85 244 2203 1
85 244 2206 1
85 244 2313 1
85 244 2478 1
85 244 2641 1
85 245 1791 1
85 245 1797 1
85 245 1799 1
85 245 1805 1
85 245 1807 4
85 245 1813 1
85 245 1823 2
85 265 1827 1
85 265 1829 2
85 265 1959 1
85 265 1962 1
85 265 1969 1
85 265 1982 1
85 265 2210 1
85 265 2306 1
85 274 2221 1
85 274 2226 1
85 274 2247 1
85 274 2249 1
85 274 2251 1
85 274 2255 1
85 274 2257 4
85 274 2272 1
85 274 2275 1
85 290 2483 1
85 300 2478 1
85 303 2254 1
85 303 2258 1
85 307 1977 1
85 311 2026 1
85 311 2159 1
85 311 2173 1
85 311 2204 1
85 313 2458 1
85 314 2481 2
85 331 2556 1
85 332 1943 2
85 332 1947 1
85 332 1949 2
85 332 1953 1
85 332 2237 2
85 335 1841 1
85 367 2462 1
86 95 1727 1
86 95 1751 1
86 95 1944 1
86 164 1589 1
86 164 1598 1
86 164 1612 1
86 164 1982 1
86 170 1569 1
86 170 1623 2
86 170 1626 3
86 170 1631 1
86 170 1633 1
86 170 1661 1
86 177 1590 1
86 177 1594 1
86 177 2016 1
86 177 2019 4
86 177 2035 1
86 177 2041 2
86 210 2011 1
86 214 1825 1
86 241 1581 1
86 241 2010 1
86 241 2020 3
86 243 1663 1
86 243 1721 1
86 243 1932 1
86 243 1979 1
86 258 1588 1
86 258 1825 1
86 258 1932 1
86 258 1986 1
86 258 2010 2
86 258 2016 1
86 258 2018 2
86 258 2021 1
86 258 2026 1
86 263 1581 1
86 263 1584 2
86 263 1589 1
86 263 1791 1
86 263 1796 3
86 263 1801 1
86 263 1803 1
86 263 1816 1
86 263 1820 1
86 263 1828 1
86 263 1831 2
86 263 1883 1
86 263 1886 1
86 263 1905 1
86 263 1909 1
86 263 1912 1
86 263 1914 2
86 263 1918 1
86 263 1926 1
86 263 1930 1
86 263 1938 1
86 263 1942 4
86 263 1952 1
86 263 1954 1
86 263 1956 1
86 263 1959 2
86 263 1962 1
86 263 1966 1
86 263 1971 1
86 263 1975 1
86 263 1977 2
86 263 1980 1
86 263 1982 2
86 263 1986 1
86 263 1989 1
86 263 1991 1
86 263 1993 1
86 263 1999 1
86 263 2020 1
86 263 2023 1
86 263 2027 3
86 263 2031 1
86 263 2033 1
86 263 2035 1
86 263 2042 1
86 325 1769 1
86 329 1612 1
86 348 1577 1
86 348 1589 1
86 348 1591 1
86 348 1626 1
86 348 1740 1
86 348 1752 1
86 348 1763 1
86 348 1765 1
86 348 1767 1
86 348 1794 1
86 348 1825 1
86 348 1962 1
87 125 1933 1
87 125 1970 1
87 128 1621 1
87 128 1634 1
87 128 1638 2
87 128 1654 1
87 128 2125 1
87 159 1638 1
87 159 1653 1
87 159 1840 1
87 159 2124 1
87 169 2177 1
87 179 1924 1
87 179 1961 1
87 183 2503 1
87 190 1926 1
87 190 1943 1
87 190 2101 1
87 190 2103 1
87 190 2106 1
87 190 2110 2
87 190 2114 2
87 190 2117 3
87 190 2255 1
87 228 1690 1
87 228 1694 1
87 260 1846 1
87 261 2177 1
87 265 2450 2
87 299 2497 1
87 299 2501 1
87 308 1688 2
87 308 1691 1
87 308 1694 1
87 308 1992 1
87 313 1998 1
87 313 2133 1
87 313 2136 2
87 313 2139 1
87 314 2015 1
87 365 1920 1
87 365 1938 1
87 365 1974 1
87 365 2057 2
87 365 2124 1
87 367 2004 1
87 367 2176 1
87 367 2179 1
87 367 2210 1
87 367 2214 1
87 367 2229 1
88 90 1854 1
88 90 2218 1
88 94 1922 1
88 94 2196 1
88 94 2202 1
88 94 2394 1
88 94 2556 1
88 102 2376 1
88 112 1844 4
88 112 1849 3
88 112 1865 1
88 112 1873 1
88 112 1931 1
88 112 2564 1
88 114 2443 1
88 117 1985 1
88 117 2333 1
88 121 1870 1
88 121 1953 3
88 121 1959 1
88 121 1963 1
88 121 1965 1
88 121 1978 4
88 121 1992 2
88 121 2199 1
88 121 2217 1
88 121 2274 1
88 121 2289 1
88 121 2293 1
88 121 2295 1
88 121 2301 1
88 121 2306 8
88 121 2318 1
88 121 2333 1
88 121 2449 1
88 135 2333 1
88 136 2642 1
88 137 1954 1
88 138 1983 1
88 139 1832 2
88 139 1871 1
88 139 1888 1
88 139 1902 1
88 139 1921 1
88 139 2127 1
88 139 2219 1
88 139 2321 1
88 139 2345 2
88 139 2348 2
88 139 2351 1
88 139 2356 1
88 139 2366 2
88 139 2371 1
88 139 2374 1
88 139 2376 1
88 139 2385 1
88 139 2477 1
88 139 2509 1
88 139 2605 1
88 139 2607 1
88 139 2636 2
88 139 2639 3
88 139 2644 3
88 139 2654 9
88 147 2114 1
88 175 1825 1
88 175 2114 1
88 178 2652 1
88 195 1581 1
88 195 1586 1
88 195 1631 1
88 195 1670 1
88 195 1673 1
88 195 1679 1
88 195 1684 1
88 195 1686 2
88 195 1689 1
88 195 1691 6
88 195 1698 3
88 195 1702 2
88 195 1705 1
88 195 1713 1
88 195 1715 5
88 195 1723 3
88 195 1727 1
88 195 1729 4
88 195 1754 4
88 195 1760 2
88 195 1767 1
88 195 1770 4
88 195 1780 1
88 195 1783 1
88 195 1785 1
88 195 1802 2
88 195 1814 5
88 195 1825 1
88 195 1847 1
88 195 1855 1
88 195 1889 4
88 195 1903 1
88 195 1907 1
88 195 1980 1
88 195 2366 1
88 195 2378 1
88 195 2626 1
88 200 1994 4
88 200 2116 1
88 200 2383 1
88 227 1837 1
88 239 1835 1
88 239 2449 1
88 244 2230 1
88 245 1852 1
88 245 2561 3
88 245 2565 1
88 245 2568 1
88 252 1888 1
88 252 2322 1
88 253 1838 1
88 256 2075 1
88 256 2091 3
88 256 2111 1
88 282 1606 2
88 282 1627 1
88 282 1629 1
88 282 1868 1
88 282 1913 1
88 282 2219 1
88 282 2339 1
88 282 2389 1
88 282 2651 1
88 285 1999 1
88 285 2322 1
88 287 1833 1
88 287 2385 2
88 287 2419 1
88 287 2430 2
88 287 2444 1
88 287 2446 2
88 287 2454 2
88 287 2603 1
88 290 2359 2
88 310 2330 1
88 314 2360 1
88 342 1571 1
88 342 1901 1
88 342 2114 1
88 342 2126 1
88 342 2134 1
88 342 2181 1
88 362 2324 1
88 362 2327 2
88 364 1985 1
89 106 2257 1
89 109 1572 1
89 109 1580 2
89 109 1584 1
89 109 1590 1
89 109 1597 1
89 109 1601 2
89 109 1605 2
89 109 1610 4
89 109 1617 1
89 109 1619 1
89 109 1621 7
89 109 1630 1
89 109 1634 2
89 109 1661 1
89 109 1665 1
89 109 1832 1
89 109 1837 1
89 109 1845 3
89 109 1849 1
89 109 1851 1
89 109 1864 1
89 109 1870 1
89 109 1872 1
89 109 1874 1
89 109 1886 1
89 109 1895 2
89 109 1900 4
89 109 1906 2
89 109 1910 1
89 109 1916 1
89 109 1918 6
89 109 1925 1
89 109 1930 1
89 109 1932 2
89 109 2067 4
89 109 2075 1
89 109 2079 1
89 109 2094 2
89 109 2099 1
89 109 2105 2
89 109 2108 3
89 109 2114 1
89 109 2118 1
89 109 2124 1
89 109 2141 1
89 109 2149 1
89 109 2151 2
89 109 2154 1
89 109 2161 1
89 109 2163 1
89 109 2174 1
89 109 2191 1
89 109 2195 5
89 109 2201 2
89 109 2204 2
89 109 2207 2
89 109 2213 1
89 109 2277 1
89 109 2282 5
89 109 2295 5
89 109 2307 2
89 109 2314 6
89 109 2321 76
89 109 2399 2
89 109 2456 1
89 109 2460 1
89 109 2463 2
89 109 2468 4
89 109 2473 2
89 109 2477 1
89 109 2479 1
89 109 2484 1
89 109 2486 1
89 109 2488 3
89 109 2496 3
89 109 2503 1
89 109 2508 1
89 109 2521 2
89 109 2525 2
89 109 2530 1
89 109 2532 1
89 109 2560 1
89 109 2566 1
89 109 2589 1
89 110 1662 1
89 110 2527 1
89 133 1668 1
89 133 1809 1
89 133 2079 3
89 133 2173 1
89 133 2234 1
89 133 2617 1
89 137 1970 1
89 137 2288 1
89 150 2267 1
89 150 2272 1
89 150 2275 1
89 150 2277 2
89 153 2238 1
89 153 2470 1
89 160 1568 2
89 160 1574 3
89 160 1582 1
89 160 1598 1
89 160 1605 9
89 160 1617 7
89 160 1632 2
89 160 1647 1
89 160 1846 1
89 160 1856 12
89 160 1871 1
89 160 1877 1
89 160 1879 1
89 160 1882 1
89 160 1900 1
89 160 1903 2
89 160 1908 1
89 160 1911 1
89 160 1913 4
89 160 1922 1
89 160 1925 1
89 160 1995 2
89 160 2056 1
89 160 2060 1
89 160 2083 2
89 160 2109 1
89 160 2113 2
89 160 2118 1
89 160 2133 1
89 160 2139 2
89 160 2142 3
89 160 2146 2
89 160 2149 1
89 160 2151 4
89 160 2156 4
89 160 2177 1
89 160 2180 1
89 160 2182 1
89 160 2196 1
89 160 2210 1
89 160 2212 1
89 160 2235 1
89 160 2243 1
89 160 2288 1
89 160 2302 2
89 160 2305 1
89 160 2432 2
89 160 2463 1
89 160 2487 1
89 160 2502 15
89 160 2573 1
89 174 2616 1
89 182 2280 1
89 182 2289 1
89 195 2427 1
89 204 1843 1
89 205 2461 1
89 206 1827 2
89 217 2075 2
89 217 2095 1
89 217 2590 1
89 217 2593 1
89 217 2595 1
89 217 2597 1
89 217 2603 1
89 217 2605 1
89 217 2607 1
89 217 2614 4
89 224 1720 1
89 224 1752 1
89 224 1771 1
89 224 1826 1
89 239 2214 1
89 278 1853 1
89 278 2533 1
89 278 2549 1
89 278 2559 1
89 278 2562 1
89 278 2564 8
89 278 2573 1
89 282 1952 1
89 285 2297 1
89 294 2457 1
89 311 2240 4
89 314 2485 2
89 320 1938 1
89 320 1946 1
89 320 1952 1
89 320 1963 1
89 320 1965 1
89 320 1985 2
89 332 1662 1
89 332 2003 1
89 332 2173 2
89 332 2186 1
89 332 2188 3
89 332 2192 3
89 332 2196 1
89 332 2198 9
89 332 2242 1
89 332 2397 1
89 336 2615 1
89 340 2256 1
89 354 2077 2
89 354 2087 1
89 364 2213 1
89 365 2469 1
89 366 1712 1
89 366 1751 1
89 366 1762 1
89 366 1781 1
89 366 1798 1
89 366 1828 1
89 366 2086 1
89 366 2098 1
89 366 2533 1
89 366 2571 1
89 366 2573 1
89 368 1751 1
89 368 2084 1
89 368 2086 1
89 368 2096 1
89 368 2419 1
89 368 2428 2
89 368 2431 2
89 368 2532 2
89 368 2614 1
90 93 1711 1
90 94 1583 1
90 94 1594 1
90 94 1602 1
90 94 1627 1
90 94 1635 1
90 94 1647 3
90 94 1651 4
90 94 1826 1
90 94 1923 1
90 94 2091 2
90 94 2095 1
90 103 1957 1
90 103 1965 3
90 103 1973 2
90 106 2249 1
90 106 2256 1
90 107 1837 1
90 121 1930 1
90 127 2281 1
90 133 2254 1
90 136 2621 1
90 138 2282 1
90 154 2235 1
90 157 1686 2
90 157 1708 1
90 157 1781 1
90 160 2251 1
90 168 2273 1
90 175 1893 1
90 175 1900 1
90 175 2270 2
90 175 2280 1
90 182 2297 1
90 182 2299 1
90 185 1902 1
90 185 1951 1
90 185 1953 1
90 185 2273 1
90 191 2536 1
90 197 1908 1
90 200 1827 1
90 222 1852 1
90 223 2619 1
90 244 2428 1
90 253 1991 1
90 257 2281 1
90 257 2283 1
90 265 1692 1
90 265 1721 1
90 265 2292 1
90 282 2281 1
90 285 2304 1
90 285 2310 1
90 285 2316 1
90 296 2259 1
90 307 2403 1
90 310 2114 1
90 323 2420 1
90 323 2438 1
90 323 2529 1
90 323 2625 1
90 323 2632 1
90 323 2645 1
90 332 1966 1
90 332 2247 1
90 340 1964 1
90 340 2035 1
90 340 2038 1
90 340 2041 1
90 340 2043 2
90 340 2051 3
90 340 2246 1
90 340 2260 1
90 340 2393 1
90 340 2402 1
90 340 2430 1
90 340 2523 1
90 342 1881 1
90 342 1895 1
90 342 2132 1
90 342 2135 1
90 342 2169 1
90 342 2182 1
90 342 2276 1
90 364 1969 1
90 364 1974 1
90 364 1980 1
91 100 2657 1
91 114 2528 1
91 119 1948 1
91 119 1951 1
91 119 1968 1
91 119 1972 4
91 119 1999 1
91 119 2074 1
91 119 2262 1
91 119 2267 1
91 119 2458 1
91 119 2461 1
91 132 2178 1
91 132 2180 5
91 132 2186 1
91 155 2162 1
91 155 2265 1
91 155 2442 1
91 155 2527 1
91 156 2239 1
91 156 2252 2
91 156 2256 1
91 161 1672 3
91 161 1681 1
91 161 1685 2
91 161 1688 5
91 161 1694 1
91 161 1696 4
91 161 1752 1
91 161 1760 1
91 161 1770 1
91 161 1773 2
91 161 1783 2
91 161 1788 1
91 167 2191 2
91 190 2645 2
91 196 2034 1
91 196 2437 1
91 196 2440 2
91 206 1652 1
91 206 2156 1
91 206 2527 1
91 206 2614 1
91 206 2656 1
91 217 2195 2
91 224 1947 1
91 224 1960 1
91 224 2011 1
91 224 2013 1
91 224 2015 2
91 224 2166 2
91 224 2267 2
91 224 2270 1
91 224 2409 1
91 225 2073 1
91 225 2338 1
91 225 2357 1
91 225 2361 2
91 225 2394 2
91 226 1792 1
91 238 2660 1
91 249 1664 1
91 249 1993 1
91 249 2008 1
91 249 2074 1
91 249 2265 1
91 249 2267 1
91 249 2317 1
91 249 2444 2
91 249 2530 1
91 249 2591 3
91 249 2599 1
91 249 2603 1
91 249 2609 1
91 249 2614 1
91 249 2620 2
91 249 2646 2
91 249 2650 2
91 249 2655 1
91 249 2662 1
91 249 2665 1
91 249 2669 1
91 261 2655 1
91 279 2622 1
91 297 1991 1
91 297 2157 1
91 297 2263 1
91 297 2527 1
91 297 2676 1
91 320 2198 1
91 323 2617 1
91 326 2185 1
91 331 1848 1
91 343 1629 1
91 343 2276 2
91 343 2425 1
91 343 2445 1
91 343 2447 1
91 343 2473 2
91 343 2477 1
91 343 2483 1
91 343 2485 3
91 343 2675 1
91 349 2073 1
91 349 2424 1
91 349 2429 1
91 349 2492 1
91 353 1830 1
91 353 1974 1
91 353 1984 2
91 353 1993 1
91 353 2000 1
91 353 2527 1
91 353 2589 1
91 360 2226 1
91 366 2189 1
91 368 2189 3
91 368 2193 4
92 116 1588 1
92 116 1641 1
92 116 1852 1
92 116 1882 2
92 116 1940 1
92 116 2126 1
92 116 2235 1
92 116 2339 1
92 116 2344 1
92 116 2597 1
92 129 1939 1
92 129 1941 1
92 129 2133 1
92 129 2190 1
92 129 2253 1
92 129 2257 1
92 129 2271 2
92 129 2275 3
92 129 2285 1
92 129 2292 1
92 129 2297 1
92 129 2300 2
92 129 2309 1
92 129 2311 4
92 129 2323 3
92 129 2327 1
92 129 2335 3
92 180 1568 1
92 180 1581 1
92 180 1899 1
92 180 2174 2
92 180 2178 1
92 180 2181 1
92 180 2187 1
92 180 2201 1
92 180 2204 1
92 180 2206 2
92 180 2211 2
92 180 2247 1
92 180 2283 2
92 192 2564 1
92 194 1591 20
92 194 1613 9
92 194 1625 8
92 194 1637 7
92 194 1646 2
92 194 1870 1
92 194 2185 1
92 194 2246 4
92 215 2223 1
92 216 1657 1
92 216 1661 1
92 216 1732 1
92 216 1802 1
92 216 1821 3
92 216 1900 1
92 216 1917 3
92 216 2113 1
92 216 2171 1
92 216 2186 1
92 216 2188 1
92 216 2203 1
92 216 2211 2
92 216 2215 1
92 216 2222 1
92 216 2225 1
92 216 2230 2
92 216 2233 2
92 216 2246 4
92 216 2337 1
92 216 2394 1
92 216 2407 1
92 216 2418 1
92 216 2442 2
92 216 2450 2
92 216 2453 1
92 216 2458 1
92 216 2463 1
92 216 2585 3
92 216 2589 3
92 216 2593 1
92 228 2562 1
92 231 1939 2
92 231 2112 1
92 231 2237 1
92 231 2244 1
92 231 2341 1
92 246 1600 1
92 246 1602 2
92 246 1610 1
92 246 1614 1
92 246 1832 1
92 246 1842 1
92 246 2043 2
92 246 2050 1
92 246 2052 4
92 246 2060 1
92 246 2067 1
92 246 2069 1
92 246 2083 1
92 246 2132 2
92 246 2135 1
92 246 2141 1
92 246 2172 1
92 246 2186 1
92 246 2191 1
92 246 2203 1
92 246 2212 3
92 246 2221 1
92 246 2236 1
92 246 2241 3
92 246 2245 1
92 246 2247 1
92 246 2249 1
92 246 2357 1
92 246 2359 1
92 246 2409 1
92 246 2543 1
92 246 2559 1
92 246 2566 1
92 255 1591 10
92 255 1602 9
92 255 1612 4
92 255 1617 1
92 255 1622 5
92 255 1644 1
92 255 1646 2
92 261 2561 1
92 271 1578 1
92 271 2218 1
92 271 2241 1
92 271 2243 1
92 271 2633 1
92 271 2651 1
92 273 1582 1
92 273 1883 2
92 273 1898 1
92 273 1900 1
92 273 1943 2
92 273 2140 1
92 273 2244 1
92 273 2447 2
92 273 2457 1
92 273 2461 1
92 273 2463 1
92 273 2468 4
92 273 2517 1
92 273 2587 1
92 273 2590 1
92 276 1590 1
92 290 2552 1
92 309 1902 1
92 309 2105 1
92 309 2113 1
92 309 2115 1
92 309 2247 1
92 309 2344 1
92 309 2597 1
92 320 2560 1
92 330 1658 1
92 330 1902 2
92 330 1910 2
92 330 1927 1
92 330 2156 2
92 330 2159 1
92 330 2182 1
92 330 2187 1
92 330 2195 2
92 330 2211 1
92 330 2214 1
92 330 2221 1
92 330 2228 1
92 330 2231 1
92 330 2244 1
92 330 2558 1
92 330 2585 1
92 334 2149 1
92 341 2237 1
92 346 1590 1
92 352 2183 2
93 105 1592 2
93 106 2113 1
93 128 2227 1
93 137 1835 1
93 137 1873 1
93 137 2030 1
93 137 2151 1
93 154 1655 1
93 154 1993 2
93 154 2148 1
93 157 1670 1
93 157 1682 1
93 157 1701 1
93 157 1722 1
93 157 1742 1
93 157 1758 1
93 157 1760 1
93 157 1819 1
93 167 1829 1
93 173 2167 1
93 230 1591 1
93 230 1593 1
93 230 1660 2
93 231 2176 2
93 231 2179 4
93 234 1828 1
93 239 1827 1
93 244 2117 7
93 244 2128 1
93 244 2130 2
93 244 2136 3
93 244 2140 1
93 244 2149 1
93 259 1674 1
93 265 1641 1
93 265 1829 2
93 299 1751 1
93 299 2211 1
93 311 1839 1
93 311 2091 1
93 342 1954 1
94 105 2412 2
94 107 2120 1
94 112 1943 1
94 112 1977 1
94 112 1986 1
94 112 2119 1
94 112 2224 1
94 112 2318 2
94 112 2329 1
94 113 2442 1
94 121 1671 1
94 121 1675 2
94 121 1711 21
94 121 1733 23
94 121 1757 3
94 121 1761 8
94 121 1770 1
94 121 1773 1
94 121 1780 10
94 121 1791 6
94 121 1800 5
94 121 1806 16
94 121 1826 1
94 121 1829 1
94 121 2216 1
94 132 2453 1
94 135 1854 1
94 135 2298 1
94 135 2514 1
94 135 2541 1
94 137 2414 1
94 139 1682 2
94 139 1697 1
94 139 1708 1
94 139 1723 1
94 139 1731 1
94 139 1735 2
94 139 1738 2
94 139 1742 3
94 139 1754 2
94 139 1757 2
94 139 1766 1
94 139 1770 4
94 139 1775 1
94 139 1810 1
94 139 1818 1
94 139 1868 1
94 139 1888 1
94 139 1907 1
94 139 1924 1
94 139 1926 1
94 139 1937 1
94 139 1993 1
94 139 2114 1
94 139 2333 1
94 139 2380 2
94 139 2385 1
94 139 2387 6
94 139 2400 1
94 139 2414 1
94 139 2417 2
94 139 2420 1
94 139 2425 1
94 139 2427 1
94 139 2429 3
94 139 2437 1
94 139 2439 1
94 139 2442 5
94 139 2449 1
94 139 2451 1
94 139 2455 3
94 139 2464 1
94 139 2471 1
94 139 2473 1
94 139 2475 1
94 139 2483 2
94 139 2488 1
94 139 2495 1
94 139 2500 1
94 139 2503 2
94 139 2507 6
94 139 2516 1
94 139 2518 2
94 139 2521 1
94 139 2524 1
94 139 2527 1
94 139 2531 1
94 139 2533 1
94 139 2542 4
94 139 2549 1
94 139 2552 1
94 139 2557 1
94 139 2567 1
94 139 2579 1
94 139 2588 1
94 143 2546 1
94 144 2449 1
94 147 2001 2
94 147 2012 1
94 147 2015 2
94 147 2039 1
94 147 2044 1
94 147 2049 1
94 147 2051 4
94 147 2056 6
94 147 2063 1
94 147 2065 3
94 147 2088 1
94 147 2091 1
94 147 2093 1
94 163 2446 1
94 167 2414 1
94 175 2074 1
94 175 2076 9
94 175 2087 4
94 175 2127 1
94 175 2202 1
94 182 1948 1
94 189 1836 1
94 195 1889 1
94 195 2365 1
94 195 2382 1
94 195 2445 2
94 195 2538 1
94 195 2542 1
94 197 2124 1
94 198 2443 1
94 200 1671 1
94 200 1673 2
94 200 1677 1
94 200 1679 2
94 200 1684 1
94 200 1688 3
94 200 1729 1
94 200 1780 1
94 200 1874 1
94 200 1878 4
94 200 1997 1
94 205 2353 2
94 222 1664 1
94 222 1827 1
94 222 1829 1
94 222 1831 1
94 222 1857 1
94 222 1861 1
94 222 1867 1
94 222 1869 1
94 222 1898 1
94 222 1906 1
94 222 1908 1
94 222 1917 1
94 222 1919 1
94 222 1921 1
94 222 1927 3
94 222 1932 1
94 222 1947 1
94 222 1958 1
94 222 1962 1
94 222 1970 1
94 222 1975 1
94 222 1977 1
94 222 2263 1
94 222 2268 1
94 222 2277 1
94 222 2285 1
94 222 2308 1
94 222 2316 1
94 222 2319 1
94 222 2327 1
94 222 2336 1
94 222 2381 1
94 222 2391 2
94 222 2431 2
94 222 2447 2
94 222 2455 1
94 222 2472 2
94 222 2493 1
94 222 2495 1
94 222 2503 2
94 222 2513 1
94 222 2537 1
94 222 2546 1
94 222 2622 1
94 230 2414 1
94 245 1679 1
94 245 1686 1
94 245 1725 1
94 245 1727 1
94 245 1741 1
94 245 1751 1
94 245 2576 1
94 252 1901 1
94 252 2476 2
94 252 2490 1
94 252 2572 1
94 253 1923 1
94 253 2536 2
94 253 2557 1
94 257 2266 1
94 282 1857 1
94 282 1873 1
94 282 1915 1
94 282 1997 1
94 282 2126 1
94 282 2231 7
94 282 2240 5
94 282 2246 4
94 282 2251 2
94 282 2254 1
94 282 2389 2
94 282 2487 1
94 282 2553 1
94 282 2565 1
94 283 2275 1
94 287 1909 2
94 287 1922 1
94 287 1937 1
94 287 1941 1
94 287 2128 4
94 287 2136 4
94 287 2141 3
94 287 2145 1
94 287 2147 1
94 287 2149 3
94 287 2155 1
94 287 2210 6
94 287 2384 2
94 287 2397 3
94 287 2417 4
94 287 2497 1
94 287 2499 1
94 287 2541 1
94 287 2565 2
94 287 2576 1
94 287 2587 1
94 306 1901 1
94 306 2121 1
94 306 2230 3
94 306 2237 2
94 306 2242 1
94 306 2476 1
94 306 2532 1
94 312 1945 1
94 314 2359 1
94 342 1921 1
94 342 1939 1
94 342 1994 1
94 342 2022 1
94 342 2043 1
94 342 2047 15
94 342 2063 7
94 342 2071 2
94 342 2074 6
94 342 2081 6
94 342 2088 1
94 342 2091 1
94 342 2094 7
94 342 2108 1
94 342 2111 2
94 361 2453 2
95 146 1955 1
95 164 1906 1
95 164 1909 1
95 164 1919 1
95 164 1929 1
95 164 1949 1
95 170 1629 1
95 170 1905 1
95 170 1937 1
95 177 1929 1
95 177 1937 1
95 177 1985 1
95 210 1721 1
95 210 1824 1
95 210 1947 1
95 210 1986 1
95 210 2023 1
95 215 1775 1
95 241 1637 1
95 241 1982 1
95 243 1578 1
95 243 1604 1
95 243 1649 11
95 243 1681 1
95 243 1693 2
95 243 1709 1
95 243 1918 1
95 243 1928 1
95 243 2009 1
95 243 2040 1
95 258 1933 1
95 258 1995 2
95 258 2012 1
95 263 1574 1
95 263 1626 1
95 263 1631 1
95 263 1929 1
95 263 1958 1
95 263 1971 2
95 263 1995 1
95 263 2011 1
95 263 2014 1
95 263 2018 1
95 263 2022 1
95 263 2024 2
95 325 1868 1
95 325 1986 1
95 325 1995 1
95 325 2036 1
95 329 1908 1
95 329 1937 1
95 348 1591 3
95 348 1595 2
95 348 1598 1
95 348 1616 1
95 348 1629 1
95 348 1844 1
95 348 1884 1
95 348 1909 1
95 348 1912 1
95 348 1940 1
95 348 1960 1
95 348 1963 2
95 348 1971 1
95 348 1973 1
95 348 1998 1
95 348 2011 2
95 348 2022 1
95 352 1667 2
96 114 2293 1
96 117 2666 1
96 124 1671 1
96 124 1673 1
96 124 1696 1
96 124 1779 1
96 124 1811 1
96 124 1829 1
96 127 1599 4
96 127 1648 1
96 130 2622 1
96 134 1850 1
96 134 1867 1
96 134 1872 3
96 134 1882 4
96 134 1990 6
96 134 1999 2
96 134 2023 1
96 134 2058 4
96 134 2068 1
96 134 2080 1
96 134 2182 1
96 134 2318 2
96 134 2321 2
96 134 2346 1
96 134 2430 1
96 134 2443 1
96 134 2447 1
96 134 2464 1
96 134 2466 1
96 138 2345 1
96 138 2439 1
96 145 1986 1
96 145 2315 1
96 145 2352 1
96 147 1835 1
96 150 2218 3
96 150 2224 1
96 150 2227 1
96 150 2230 2
96 150 2233 1
96 150 2235 1
96 150 2238 1
96 150 2240 6
96 166 1826 1
96 168 1582 1
96 168 1584 3
96 168 1592 2
96 168 1648 1
96 168 1653 2
96 168 1825 2
96 168 2173 1
96 168 2178 1
96 168 2180 1
96 168 2444 1
96 175 1941 1
96 182 1595 1
96 182 1930 1
96 182 1934 1
96 182 2017 1
96 182 2023 2
96 182 2051 2
96 182 2055 8
96 182 2066 3
96 182 2076 3
96 182 2082 1
96 182 2087 4
96 182 2095 5
96 182 2103 1
96 182 2130 2
96 182 2134 3
96 182 2144 2
96 182 2202 1
96 182 2321 1
96 182 2327 1
96 182 2332 4
96 182 2338 1
96 182 2341 3
96 182 2585 1
96 197 1955 1
96 232 2251 1
96 238 2640 1
96 251 1937 1
96 254 1655 1
96 257 1760 1
96 257 1769 1
96 257 1789 1
96 257 1992 1
96 257 2519 2
96 257 2535 1
96 257 2576 1
96 275 2209 1
96 275 2219 1
96 275 2443 1
96 275 2445 1
96 282 1970 1
96 288 1626 1
96 290 2618 2
96 302 1628 1
96 305 1652 3
96 305 2424 1
96 306 1963 1
96 306 1989 1
96 306 2279 1
96 306 2300 1
96 314 2619 1
96 315 1991 5
96 315 2162 1
96 315 2172 3
96 315 2177 2
96 315 2186 1
96 315 2191 1
96 315 2578 1
96 315 2581 1
96 320 2645 1
96 327 1828 3
96 327 1835 1
96 327 1945 1
96 327 1963 1
96 327 1983 1
96 327 1986 1
96 327 1988 2
96 327 2203 2
96 327 2207 2
96 327 2219 4
96 327 2224 4
96 327 2230 1
96 327 2233 1
96 327 2235 1
96 327 2245 1
96 327 2309 1
96 327 2311 1
96 327 2431 1
96 327 2449 1
96 327 2576 1
96 346 1827 2
96 364 1703 1
96 364 1729 1
96 364 1987 1
96 364 2154 1
96 364 2173 1
96 364 2179 1
96 364 2614 2
96 364 2623 1
96 364 2631 2
96 364 2637 5
96 364 2667 1
97 117 2385 1
97 130 2347 1
97 147 1873 2
97 147 1881 1
97 147 1901 1
97 159 2355 1
97 175 1777 2
97 175 1793 1
97 175 1812 1
97 222 1665 1
97 268 2373 1
97 296 1680 1
97 296 1749 1
97 296 1754 1
97 296 1793 1
97 296 1798 1
97 296 1804 1
97 296 1901 1
97 296 1926 1
97 296 1930 1
97 296 2632 2
97 296 2654 1
97 296 2656 2
97 300 2347 1
97 306 2382 1
97 318 2356 1
97 360 2350 1
97 362 1992 1
97 362 2372 1
97 362 2374 1
97 362 2376 2
97 362 2385 2
97 362 2392 2
98 102 2336 1
98 102 2400 1
98 114 2230 1
98 117 1824 2
98 117 1831 1
98 117 2329 1
98 147 1677 1
98 147 1679 4
98 147 1684 2
98 147 1687 2
98 147 1691 2
98 147 1694 1
98 147 1696 1
98 147 1699 2
98 147 1702 1
98 147 1704 1
98 147 1706 1
98 147 1708 2
98 147 1711 1
98 147 1714 1
98 147 1722 1
98 147 1724 3
98 147 1729 4
98 147 1736 9
98 147 1746 8
98 147 1755 2
98 147 1761 1
98 147 1763 2
98 147 1766 2
98 147 1774 4
98 147 1782 1
98 147 1784 4
98 147 1789 6
98 147 1796 1
98 147 1798 5
98 147 1805 1
98 147 1813 2
98 147 1816 2
98 147 1820 1
98 147 2125 1
98 158 1602 1
98 158 1803 2
98 158 1810 1
98 158 1812 1
98 158 1816 2
98 158 1823 1
98 200 2399 1
98 202 1807 1
98 236 2354 1
98 244 2224 1
98 251 1831 1
98 251 1974 1
98 251 1989 1
98 251 2324 1
98 251 2359 2
98 253 1997 1
98 287 1829 1
98 295 1579 2
98 295 1583 2
98 295 1586 5
98 295 1592 9
98 295 1604 6
98 295 1611 22
98 295 1653 2
98 295 1656 7
98 295 1838 11
98 295 1850 2
98 295 1865 4
98 295 1871 1
98 295 2401 1
98 295 2403 1
98 295 2405 1
98 296 1826 1
98 304 1907 1
98 304 2368 3
98 304 2382 3
98 304 2401 1
98 310 2200 1
98 323 1569 2
98 344 1923 1
98 344 1994 1
98 359 1751 1
98 362 1663 1
98 362 1828 1
98 362 2332 2
100 125 2201 1
100 125 2347 1
100 128 2182 1
100 129 2566 1
100 130 1994 1
100 134 2639 2
100 143 2525 1
100 144 2241 1
100 150 2617 2
100 159 1833 1
100 167 2472 1
100 168 2643 1
100 169 2487 1
100 182 2640 1
100 183 2479 1
100 183 2481 6
100 190 1826 1
100 190 2129 1
100 190 2350 1
100 192 2365 4
100 192 2389 1
100 192 2401 1
100 192 2681 1
100 203 2467 1
100 205 1574 1
100 205 1582 3
100 205 1951 1
100 205 1953 1
100 205 2280 1
100 205 2358 1
100 208 1660 1
100 208 1668 1
100 208 1670 1
100 208 1674 3
100 208 1678 1
100 208 1683 4
100 208 1688 2
100 208 1694 2
100 208 1709 1
100 208 1712 1
100 208 1716 1
100 208 1718 1
100 208 1720 1
100 208 1726 1
100 208 1737 1
100 208 1802 1
100 208 1812 1
100 208 2263 1
100 211 1657 1
100 211 2678 1
100 217 2464 1
100 221 2561 1
100 221 2582 1
100 221 2596 1
100 224 2660 1
100 228 1839 1
100 228 2218 1
100 228 2241 1
100 228 2298 1
100 228 2301 5
100 228 2336 1
100 228 2341 2
100 228 2348 4
100 232 1829 1
100 232 1964 1
100 232 2016 1
100 232 2022 1
100 232 2435 2
100 234 2485 2
100 237 2658 1
100 238 2019 1
100 238 2684 1
100 238 2692 1
100 239 2479 1
100 257 2642 1
100 261 2574 1
100 270 2612 2
100 272 2023 1
100 272 2249 1
100 272 2254 1
100 273 2565 1
100 275 2619 1
100 280 2540 1
100 282 2340 1
100 284 2212 1
100 286 1974 2
100 286 1982 1
100 286 2318 1
100 286 2428 1
100 286 2586 1
100 292 2318 1
100 292 2341 1
100 292 2502 1
100 292 2669 1
100 294 1835 1
100 294 2195 1
100 294 2206 1
100 294 2209 1
100 294 2256 1
100 294 2693 1
100 302 2525 1
100 311 2229 1
100 315 2644 1
100 318 2298 1
100 318 2300 1
100 318 2429 1
100 320 1679 3
100 320 1685 1
100 320 2608 1
100 327 2641 1
100 337 2672 1
100 340 2360 1
100 343 2656 1
100 346 2614 1
100 355 1659 1
100 360 2342 1
100 360 2517 1
100 360 2558 3
100 360 2581 1
100 360 2591 1
100 360 2601 1
100 365 1996 1
100 367 1599 1
100 367 1827 1
100 367 1863 1
100 367 1916 1
100 367 1919 2
100 367 1922 1
100 367 1924 4
100 367 1945 1
100 367 1948 1
100 367 1979 1
101 118 2262 1
101 118 2278 1
101 118 2483 1
101 167 2282 1
101 233 2280 5
101 233 2548 1
101 250 2561 2
101 250 2564 2
101 262 2685 1
101 296 2475 1
101 306 2472 1
102 128 2351 1
102 153 2353 1
102 158 1613 5
102 158 1620 1
102 175 2374 1
102 195 2376 2
102 269 1884 1
102 269 1893 1
102 285 1907 1
102 287 2378 1
102 342 2374 1
103 137 1957 1
103 138 2270 1
103 145 2301 1
103 146 2629 1
103 147 1952 1
103 185 1658 2
103 185 1929 1
103 185 1950 1
103 185 1991 1
103 185 2337 1
103 185 2370 1
103 189 1892 1
103 189 1927 1
103 189 2120 1
103 189 2150 1
103 189 2198 1
103 189 2200 1
103 189 2366 1
103 195 2357 1
103 197 2118 1
103 202 1911 1
103 202 1926 1
103 202 1963 1
103 202 1978 1
103 202 1982 1
103 202 2325 1
103 202 2328 1
103 202 2374 1
103 205 2359 1
103 211 2359 1
103 223 2631 1
103 227 1651 1
103 227 2340 1
103 236 2342 1
103 256 2200 1
103 256 2208 1
103 259 1650 1
103 259 1675 1
103 259 1682 1
103 259 1685 1
103 259 1818 3
103 259 1827 1
103 265 2258 1
103 265 2270 1
103 268 1653 3
103 268 1658 1
103 268 2116 1
103 268 2130 1
103 268 2331 1
103 268 2369 1
103 272 2361 1
103 276 1949 1
103 276 1969 1
103 276 1976 1
103 282 2112 1
103 290 2346 1
103 295 2369 1
103 296 2126 1
103 296 2371 1
103 307 1888 1
103 307 1890 1
103 307 1902 2
103 307 1905 1
103 307 1959 1
103 307 1991 1
103 307 2440 1
103 307 2442 1
103 307 2458 1
103 307 2649 1
103 310 2112 1
103 312 1998 1
103 312 2001 1
103 312 2054 1
103 312 2072 1
103 323 1672 1
103 323 1678 2
103 323 1685 1
103 323 1698 2
103 323 1704 1
103 323 1714 1
103 323 1716 1
103 323 1718 1
103 323 1721 1
103 323 1731 1
103 323 1752 1
103 323 1754 2
103 323 1757 1
103 323 1760 1
103 323 1762 1
103 323 1766 2
103 323 1772 1
103 323 1821 3
103 323 1830 1
103 323 1989 1
103 323 2124 1
103 323 2279 1
103 323 2380 1
103 323 2385 1
103 324 1827 1
103 324 1926 1
103 324 2124 1
103 324 2126 1
103 324 2208 1
103 324 2344 1
103 324 2350 2
103 324 2356 1
103 324 2358 1
103 324 2362 1
103 324 2379 1
103 332 2266 1
103 340 1697 2
103 340 1702 1
103 340 1709 1
103 340 1735 1
103 340 1740 1
103 340 1742 1
103 340 1746 2
103 340 1760 1
103 340 1768 2
103 340 1771 1
103 340 1773 1
103 340 1778 2
103 340 1781 2
103 340 1796 2
103 340 1801 1
103 340 1804 2
103 340 1820 1
103 340 1823 1
103 340 1890 1
103 340 1896 1
103 340 1949 1
103 340 1988 1
103 340 2154 8
103 340 2163 5
103 340 2171 1
103 340 2179 1
103 340 2187 2
103 340 2198 1
103 340 2228 3
103 340 2324 1
103 340 2327 2
103 340 2335 1
103 340 2345 1
103 340 2400 1
103 342 1955 1
103 342 2313 1
103 344 2368 1
103 350 1831 1
103 350 1842 1
103 350 1888 1
103 350 1918 1
103 350 2335 1
103 364 2266 1
105 106 2165 1
105 109 2345 1
105 113 1828 1
105 114 2195 2
105 114 2202 2
105 114 2208 1
105 137 1665 1
105 137 2403 1
105 137 2417 1
105 137 2475 1
105 154 1599 1
105 154 1829 2
105 154 2035 1
105 154 2167 1
105 154 2214 1
105 154 2505 1
105 157 1904 1
105 157 2158 2
105 157 2162 1
105 157 2313 1
105 158 2440 1
105 163 1982 1
105 163 1984 1
105 163 2176 3
105 163 2198 1
105 163 2215 1
105 163 2220 1
105 163 2234 1
105 163 2288 1
105 163 2290 4
105 163 2296 3
105 163 2301 1
105 167 1863 1
105 167 1913 2
105 167 1918 5
105 167 2301 1
105 167 2318 2
105 167 2633 1
105 203 1659 1
105 203 2108 1
105 211 2466 1
105 213 1862 3
105 213 1917 2
105 213 2109 1
105 213 2111 3
105 213 2409 1
105 213 2458 1
105 213 2464 1
105 213 2466 1
105 213 2490 3
105 213 2616 1
105 230 1830 1
105 230 2111 1
105 239 2175 1
105 239 2183 1
105 239 2185 2
105 239 2190 1
105 239 2192 1
105 239 2195 5
105 239 2201 10
105 239 2212 1
105 244 1841 1
105 244 1913 1
105 244 1915 1
105 244 1928 1
105 244 1931 1
105 244 2001 1
105 244 2307 1
105 244 2461 1
105 244 2642 1
105 244 2688 1
105 252 2413 1
105 261 2464 1
105 265 2455 1
105 265 2457 1
105 265 2483 2
105 265 2489 2
105 265 2510 2
105 282 1830 1
105 290 2481 1
105 311 1580 2
105 311 1585 1
105 311 1595 2
105 311 1599 1
105 311 1601 1
105 311 1604 9
105 311 1615 1
105 311 1619 3
105 311 1623 2
105 311 1626 4
105 311 1634 1
105 311 1637 1
105 311 1640 1
105 311 1647 1
105 311 1654 4
105 311 1663 1
105 311 1736 2
105 311 1739 1
105 311 1745 1
105 311 1767 1
105 311 1791 3
105 311 1797 1
105 311 1799 2
105 311 1805 2
105 311 1811 1
105 311 1816 4
105 311 1826 2
105 311 1842 1
105 311 1845 2
105 311 1850 1
105 311 1853 6
105 311 1867 6
105 311 1877 2
105 311 1880 2
105 311 1884 2
105 311 1892 1
105 311 1903 3
105 311 1911 1
105 311 1996 1
105 311 1999 2
105 311 2005 2
105 311 2009 1
105 311 2011 1
105 311 2013 4
105 311 2018 4
105 311 2024 1
105 311 2038 1
105 311 2042 1
105 311 2048 1
105 311 2057 1
105 311 2059 1
105 311 2061 1
105 311 2068 2
105 311 2071 1
105 311 2073 1
105 311 2076 1
105 311 2084 4
105 311 2095 1
105 311 2098 1
105 311 2100 1
105 311 2104 1
105 311 2106 1
105 311 2149 5
105 311 2157 1
105 311 2461 1
105 311 2504 1
105 311 2529 2
105 311 2625 1
105 311 2631 1
105 311 2634 1
105 332 2482 1
105 354 1667 1
105 362 2256 2
105 362 2259 1
106 109 2275 1
106 114 2172 1
106 134 2251 1
106 137 1652 1
106 137 1658 1
106 137 1962 1
106 137 2027 1
106 137 2029 1
106 137 2465 1
106 137 2468 3
106 144 2201 1
106 144 2205 1
106 154 2360 1
106 154 2397 1
106 157 2417 1
106 157 2431 2
106 157 2478 1
106 157 2482 1
106 160 2267 1
106 160 2479 1
106 167 1618 3
106 167 1623 1
106 167 1627 1
106 167 1632 3
106 167 1636 6
106 167 1644 1
106 167 1649 1
106 167 1652 2
106 167 1655 1
106 167 2115 2
106 167 2163 2
106 167 2397 1
106 167 2441 1
106 175 2416 1
106 203 1599 1
106 203 2032 2
106 203 2174 1
106 203 2177 1
106 203 2179 1
106 203 2189 2
106 203 2192 2
106 203 2473 1
106 209 2204 1
106 213 2027 1
106 213 2407 1
106 228 2237 1
106 230 2026 1
106 230 2113 1
106 244 2029 1
106 244 2113 1
106 265 2172 1
106 265 2216 1
106 265 2219 1
106 265 2247 1
106 265 2253 1
106 265 2402 3
106 265 2479 1
106 265 2483 2
106 265 2490 1
106 282 2414 1
106 290 2479 1
106 308 2172 1
106 311 1567 1
106 311 1839 1
106 311 2159 1
106 311 2211 1
106 311 2252 1
106 311 2299 2
106 311 2463 2
106 332 2232 1
106 332 2242 1
106 340 2251 1
107 112 1914 1
107 112 1933 1
107 112 2119 1
107 112 2199 1
107 112 2388 1
107 121 1879 1
107 121 2344 1
107 121 2521 1
107 135 1670 1
107 135 1699 5
107 135 1705 2
107 135 1708 5
107 135 1715 1
107 135 1717 6
107 135 1725 2
107 135 1728 21
107 135 1750 5
107 135 1756 12
107 135 1769 1
107 135 1777 1
107 135 1782 7
107 135 1791 5
107 135 1798 24
107 135 1824 1
107 135 1827 1
107 135 1829 1
107 135 1831 1
107 135 1834 1
107 135 1854 2
107 135 1870 1
107 135 1874 1
107 135 1876 1
107 135 1881 1
107 135 1905 1
107 135 1942 1
107 135 1949 1
107 135 1951 3
107 135 1957 1
107 135 1960 7
107 135 1968 8
107 135 1979 1
107 135 1983 1
107 135 1986 2
107 135 1989 1
107 135 1992 1
107 135 1995 1
107 135 2118 1
107 135 2122 1
107 135 2206 2
107 135 2210 1
107 135 2236 2
107 135 2240 1
107 135 2245 1
107 135 2257 3
107 135 2332 2
107 135 2335 1
107 135 2339 3
107 135 2344 1
107 135 2348 1
107 135 2377 1
107 135 2629 1
107 135 2654 2
107 139 2324 1
107 175 1884 1
107 175 1940 1
107 175 2118 1
107 175 2217 1
107 175 2383 1
107 189 1836 1
107 189 1943 4
107 189 1956 9
107 189 1966 1
107 189 1968 1
107 189 1972 3
107 189 1977 1
107 189 1985 1
107 189 2265 1
107 189 2273 1
107 189 2275 2
107 189 2306 1
107 189 2309 2
107 189 2317 4
107 189 2325 2
107 195 1661 1
107 195 1884 1
107 197 1953 1
107 197 2320 1
107 222 2122 1
107 222 2331 2
107 239 2442 1
107 252 1904 2
107 252 2629 1
107 253 1880 1
107 253 1940 1
107 282 1832 2
107 282 1997 1
107 282 2655 1
107 283 2312 1
107 287 2340 1
107 287 2628 2
107 306 1879 1
107 306 2194 1
107 306 2217 1
107 306 2464 1
107 342 2213 1
107 342 2630 1
107 343 2602 1
107 362 2323 1
109 133 1977 1
109 133 2175 1
109 133 2264 1
109 133 2615 1
109 144 1964 1
109 150 2268 1
109 150 2270 2
109 150 2275 4
109 160 1570 1
109 160 1647 1
109 160 1661 1
109 160 1975 1
109 160 2125 1
109 160 2131 2
109 160 2476 1
109 160 2590 1
109 160 2670 1
109 160 2677 1
109 160 2684 1
109 163 2298 1
109 182 1993 1
109 182 2280 1
109 195 2426 2
109 196 1704 1
109 196 1723 1
109 196 1782 1
109 197 2266 1
109 198 1942 1
109 198 1977 1
109 198 1979 1
109 203 1951 1
109 206 1827 1
109 217 1873 1
109 217 2076 2
109 217 2095 2
109 217 2137 1
109 217 2294 2
109 217 2494 1
109 217 2614 1
109 224 1770 1
109 224 1808 1
109 224 1820 1
109 224 1822 1
109 224 1826 1
109 259 1994 11
109 265 1947 1
109 278 1667 1
109 294 2457 1
109 299 2179 1
109 303 1939 1
109 307 2252 1
109 311 2478 1
109 332 1573 1
109 332 1629 1
109 332 1631 2
109 332 1663 1
109 332 1667 2
109 332 1674 1
109 332 1678 7
109 332 1689 1
109 332 1695 4
109 332 1704 1
109 332 1720 1
109 332 1754 1
109 332 1759 3
109 332 1779 2
109 332 1801 2
109 332 1816 1
109 332 1818 9
109 332 1911 1
109 332 1940 1
109 332 2073 3
109 332 2096 2
109 332 2147 1
109 332 2149 1
109 332 2174 1
109 332 2177 1
109 332 2183 1
109 332 2185 3
109 332 2192 8
109 332 2206 4
109 332 2290 3
109 332 2302 1
109 332 2306 2
109 332 2309 1
109 332 2313 1
109 332 2492 1
109 332 2629 1
109 332 2651 1
109 332 2663 1
109 332 2682 3
109 332 2687 1
109 354 2075 1
109 354 2290 1
109 354 2293 1
109 354 2592 1
109 360 2459 1
109 364 1986 1
109 366 1639 1
109 366 1828 1
109 366 2080 1
109 366 2130 2
109 366 2605 1
109 366 2613 1
109 366 2615 2
109 368 2496 1
109 368 2520 2
109 368 2525 3
109 368 2533 1
109 368 2614 1
110 119 1734 1
110 119 1777 3
110 133 1662 1
110 133 1961 1
110 133 2085 1
110 133 2087 3
110 133 2093 1
110 133 2173 1
110 133 2685 1
110 157 1608 1
110 159 2472 1
110 160 2083 1
110 160 2129 1
110 160 2177 2
110 160 2601 1
110 160 2672 1
110 195 2421 1
110 217 2083 6
110 217 2091 1
110 217 2097 1
110 217 2176 1
110 239 1826 1
110 244 2266 1
110 278 2308 1
110 289 2247 1
110 313 2473 1
110 332 2078 2
110 332 2081 1
110 354 2074 1
110 354 2089 1
110 354 2173 1
110 354 2244 1
110 354 2261 1
110 354 2591 1
110 354 2618 1
110 366 2091 1
110 366 2264 2
110 366 2631 1
110 368 1661 1
110 368 2073 2
110 368 2080 1
110 368 2091 1
110 368 2175 3
110 368 2521 1
111 127 1663 1
111 145 1662 1
111 152 1832 1
111 152 1834 1
111 152 1844 1
111 188 1831 1
111 191 2593 1
111 193 1910 5
111 193 1950 31
111 193 1983 3
111 193 1989 11
111 193 2005 34
111 193 2047 1
111 193 2050 1
111 193 2052 576
111 194 1669 1
111 194 1697 1
111 194 1699 3
111 194 1724 1
111 194 1730 1
111 194 1742 1
111 194 1749 1
111 194 1751 1
111 194 1763 1
111 194 1765 1
111 194 1767 1
111 194 1769 1
111 194 1772 4
111 194 1813 3
111 194 1817 1
111 204 1751 1
111 204 1788 1
111 229 1656 1
111 229 1659 1
111 229 1661 1
111 229 1663 1
111 229 1831 1
111 247 1910 41
111 247 1952 116
111 247 2069 1
111 247 2073 3
111 247 2088 1
111 247 2102 491
111 247 2594 1
111 277 1595 1
111 293 1836 1
111 293 1889 1
111 293 1910 41
111 293 1953 57
111 293 2054 6
111 293 2067 21
111 293 2097 1
111 293 2111 30
111 293 2142 258
111 293 2407 189
111 301 1786 1
111 301 1789 1
111 301 1791 2
111 301 1797 1
111 301 1800 1
111 301 1802 1
111 301 1826 2
111 301 1829 1
111 316 2593 1
111 333 1849 2
111 333 1853 2
111 333 1861 1
111 333 1870 1
111 333 1872 1
111 333 1878 2
111 333 1885 1
111 333 1891 1
111 333 1895 1
111 333 1901 1
111 333 1903 1
111 333 1906 2
111 334 2595 1
111 347 1582 2
111 347 1593 1
111 347 1831 1
111 347 1845 1
111 347 1854 1
111 347 1889 1
111 352 1794 2
111 357 2671 1
112 121 1828 1
112 121 1852 1
112 121 1856 1
112 121 1889 1
112 135 1613 1
112 135 1898 1
112 135 2121 1
112 135 2278 1
112 135 2294 1
112 135 2298 1
112 135 2301 3
112 135 2327 1
112 135 2558 1
112 135 2618 1
112 135 2629 1
112 139 1991 1
112 175 1887 1
112 185 2620 1
112 195 1601 1
112 195 1632 1
112 195 2198 1
112 195 2614 1
112 199 2546 1
112 199 2569 1
112 200 2198 1
112 200 2201 1
112 222 1662 1
112 222 1668 1
112 222 1862 2
112 222 1865 1
112 222 1871 4
112 222 1881 4
112 222 1914 1
112 222 1966 1
112 222 1975 1
112 222 1977 1
112 222 1982 1
112 222 2115 1
112 222 2194 1
112 222 2236 1
112 222 2239 2
112 222 2245 3
112 222 2254 1
112 222 2313 2
112 222 2319 1
112 222 2434 1
112 222 2436 1
112 222 2577 1
112 222 2616 1
112 225 2605 1
112 245 1842 1
112 245 1845 2
112 245 1849 2
112 245 1860 1
112 245 1909 1
112 245 2523 1
112 245 2525 1
112 245 2534 1
112 245 2552 1
112 245 2554 58
112 245 2626 4
112 245 2636 26
112 251 1667 1
112 251 2116 1
112 252 1906 1
112 252 1991 1
112 252 2618 1
112 252 2629 1
112 253 1745 1
112 253 1761 1
112 253 1796 2
112 253 1804 3
112 253 1809 2
112 253 1831 2
112 287 2112 1
112 296 1829 1
112 306 2228 2
112 306 2232 3
112 306 2237 2
112 306 2241 1
112 306 2616 1
112 312 1946 1
112 312 1948 1
112 312 2315 1
112 342 1942 1
112 361 2452 1
113 114 1993 1
113 114 2450 1
113 114 2479 2
113 114 2487 1
113 114 2526 1
113 114 2571 1
113 117 1978 1
113 125 2491 1
113 132 2102 1
113 132 2570 1
113 139 2442 1
113 144 2484 1
113 144 2487 1
113 144 2500 1
113 144 2503 1
113 144 2552 1
113 144 2558 1
113 144 2565 1
113 145 1946 1
113 154 2198 1
113 157 2193 2
113 157 2196 2
113 159 2499 1
113 163 1647 1
113 163 2147 1
113 163 2152 1
113 163 2501 1
113 163 2518 2
113 169 1573 1
113 169 1588 1
113 169 1917 1
113 169 2072 1
113 169 2077 1
113 169 2080 1
113 169 2450 1
113 169 2531 2
113 169 2547 1
113 169 2570 1
113 169 2633 1
113 183 2309 2
113 183 2399 1
113 183 2592 2
113 185 2451 1
113 201 2464 1
113 205 2486 1
113 211 2230 1
113 211 2259 1
113 232 2204 1
113 232 2208 1
113 232 2210 2
113 232 2213 1
113 232 2215 1
113 232 2217 1
113 232 2219 1
113 232 2221 4
113 232 2228 1
113 232 2231 2
113 232 2243 1
113 232 2277 1
113 232 2486 2
113 234 1585 1
113 234 1587 1
113 234 1869 1
113 234 2037 1
113 234 2165 1
113 234 2483 1
113 234 2495 1
113 234 2546 1
113 234 2565 1
113 234 2574 1
113 234 2579 1
113 234 2581 3
113 234 2585 1
113 234 2589 1
113 234 2592 3
113 234 2596 1
113 234 2620 1
113 234 2631 1
113 238 2233 1
113 238 2249 1
113 238 2286 1
113 239 1983 1
113 239 2165 1
113 239 2402 1
113 270 2180 1
113 282 2246 1
113 292 2208 1
113 292 2211 1
113 292 2217 1
113 292 2223 1
113 292 2230 1
113 292 2233 1
113 296 2253 1
113 299 1653 1
113 299 1940 3
113 299 1948 1
113 299 1992 1
113 299 2005 1
113 299 2450 1
113 299 2489 1
113 299 2491 2
113 299 2646 1
113 303 1656 2
113 303 1666 1
113 303 1672 1
113 303 1677 1
113 303 1682 7
113 303 1694 1
113 303 1697 1
113 303 1700 1
113 303 1711 1
113 303 1716 1
113 303 1718 3
113 303 1722 2
113 303 1727 2
113 303 1731 2
113 303 1735 1
113 303 1740 1
113 303 1751 1
113 303 1753 1
113 303 1755 2
113 303 1758 1
113 303 1765 2
113 303 1772 2
113 303 1781 3
113 303 1787 3
113 303 1792 4
113 303 1799 2
113 303 1803 2
113 303 1806 2
113 303 1825 1
113 303 1830 2
113 303 1857 1
113 303 1879 1
113 303 1884 5
113 303 1890 3
113 303 1896 2
113 303 2141 1
113 304 2248 1
113 306 1978 1
113 306 2443 1
113 306 2449 1
113 311 1712 1
113 311 1829 1
113 311 1930 1
113 311 2184 1
113 320 2246 1
113 320 2259 1
113 320 2284 1
113 320 2299 1
113 324 2251 1
113 343 2527 1
113 354 2369 1
113 354 2374 1
114 130 2169 1
114 132 1599 1
114 132 1601 1
114 132 1640 1
114 132 1674 1
114 132 1795 1
114 132 1798 3
114 132 1808 2
114 132 1817 1
114 132 1828 1
114 132 1868 1
114 132 1870 4
114 132 1875 1
114 132 1878 1
114 132 1880 2
114 132 1891 1
114 132 1894 1
114 132 1922 3
114 132 2001 1
114 132 2003 1
114 132 2005 1
114 132 2007 1
114 132 2011 1
114 132 2021 1
114 132 2023 1
114 132 2454 1
114 132 2458 1
114 132 2569 1
114 139 2445 1
114 144 1698 2
114 144 1709 1
114 144 1755 2
114 144 1763 1
114 144 1766 1
114 144 2303 1
114 144 2485 1
114 163 2211 2
114 163 2310 1
114 163 2401 1
114 163 2459 1
114 163 2469 1
114 163 2471 1
114 163 2473 1
114 163 2481 3
114 163 2523 1
114 163 2525 1
114 163 2547 1
114 163 2625 1
114 163 2627 1
114 169 1592 1
114 169 2450 1
114 169 2462 1
114 169 2591 1
114 169 2632 1
114 183 1828 1
114 183 2467 1
114 183 2472 1
114 183 2489 1
114 183 2545 1
114 183 2548 1
114 183 2550 2
114 183 2589 1
114 183 2591 1
114 183 2599 1
114 195 2253 1
114 197 2281 1
114 198 1993 1
114 198 2197 1
114 202 1572 1
114 205 2485 2
114 220 2489 1
114 226 2188 1
114 234 2298 1
114 234 2303 1
114 234 2311 1
114 234 2449 1
114 234 2489 1
114 234 2582 1
114 234 2585 1
114 239 2191 2
114 239 2194 1
114 239 2196 2
114 239 2199 1
114 239 2206 1
114 239 2211 1
114 239 2298 1
114 239 2302 1
114 239 2308 1
114 239 2460 1
114 239 2492 1
114 239 2597 1
114 239 2610 1
114 239 2619 4
114 239 2631 1
114 244 1988 1
114 251 2244 1
114 251 2259 1
114 251 2293 1
114 256 1572 1
114 256 1971 3
114 274 2580 1
114 274 2582 1
114 274 2623 1
114 287 2444 1
114 289 1709 4
114 289 1715 1
114 289 1746 1
114 289 1754 1
114 289 1771 1
114 289 1826 1
114 289 2040 1
114 289 2043 5
114 289 2051 3
114 289 2059 5
114 289 2065 1
114 289 2073 3
114 289 2297 2
114 289 2300 4
114 289 2400 1
114 289 2467 2
114 289 2557 1
114 289 2560 1
114 289 2563 1
114 289 2612 1
114 289 2634 1
114 290 2468 2
114 292 2482 1
114 299 1585 1
114 299 1822 1
114 299 2303 1
114 299 2468 1
114 299 2472 1
114 299 2518 1
114 299 2522 1
114 299 2526 1
114 300 2466 1
114 303 1853 1
114 303 2087 1
114 303 2298 1
114 303 2495 1
114 312 1939 1
114 314 2466 1
114 314 2468 1
114 318 2479 1
114 323 1953 1
114 323 1971 1
114 323 2244 1
114 337 2171 2
114 337 2179 1
114 337 2185 1
114 359 2205 1
114 361 2455 1
115 148 2248 2
115 148 2286 1
115 148 2361 2
115 148 2513 1
115 148 2515 1
115 148 2518 1
115 148 2524 1
115 148 2526 1
115 148 2563 2
115 148 2667 2
115 148 2670 2
115 148 2678 1
115 148 2682 3
115 148 2687 2
115 148 2692 2
115 162 2265 1
115 174 2257 2
115 174 2264 1
115 174 2400 1
115 174 2409 1
115 174 2411 2
115 174 2485 1
115 174 2494 2
115 174 2507 1
115 174 2532 2
115 174 2615 1
115 174 2658 1
115 174 2674 2
115 176 2513 1
115 176 2533 1
115 176 2569 1
115 176 2571 1
115 176 2578 1
115 176 2600 1
115 176 2608 1
115 176 2663 1
115 250 2246 2
115 250 2399 1
115 250 2516 1
115 250 2518 1
115 250 2520 1
115 250 2536 1
115 250 2662 1
115 250 2677 1
115 267 2526 1
115 267 2609 2
115 336 2261 1
115 336 2334 1
115 336 2430 1
115 336 2438 1
115 336 2523 1
115 336 2526 1
115 336 2532 1
115 336 2542 1
115 336 2544 2
115 336 2552 1
115 336 2562 1
115 336 2595 1
115 336 2609 1
115 336 2665 1
115 336 2675 1
115 336 2701 1
115 339 2246 1
115 339 2258 1
115 339 2260 1
115 339 2271 1
115 339 2306 1
115 339 2326 1
115 339 2414 1
115 339 2435 1
115 339 2510 1
115 339 2644 2
115 366 2615 1
116 129 1585 2
116 129 1645 1
116 129 1916 4
116 129 1922 2
116 129 1928 2
116 129 1931 1
116 129 1933 1
116 129 1936 3
116 129 1941 1
116 129 1943 1
116 129 2082 1
116 129 2105 1
116 129 2107 1
116 129 2109 1
116 129 2112 2
116 129 2116 1
116 129 2124 1
116 129 2127 1
116 129 2247 2
116 129 2263 1
116 129 2364 1
116 129 2371 1
116 129 2578 1
116 143 2132 1
116 143 2156 1
116 143 2160 2
116 143 2169 1
116 149 2124 1
116 180 1646 1
116 180 2673 1
116 182 1790 1
116 194 1592 1
116 194 1661 2
116 194 2337 1
116 194 2339 2
116 194 2438 1
116 216 2618 1
116 216 2630 1
116 231 1582 1
116 231 1584 1
116 231 1652 1
116 231 1656 1
116 231 1791 1
116 231 1826 2
116 231 1872 1
116 231 1897 4
116 231 1904 1
116 231 1916 2
116 231 1919 1
116 231 1921 3
116 231 1928 1
116 231 1930 2
116 231 1933 3
116 231 1938 1
116 231 1940 2
116 231 2086 1
116 231 2113 1
116 231 2237 1
116 231 2240 1
116 231 2246 1
116 231 2361 2
116 231 2365 1
116 246 1598 1
116 246 1630 1
116 246 1632 1
116 246 1831 1
116 246 1865 1
116 246 2116 1
116 246 2335 1
116 246 2581 1
116 255 1591 1
116 266 1910 1
116 271 1653 1
116 271 1658 1
116 271 1662 3
116 271 1667 1
116 271 1675 1
116 271 1680 1
116 271 1692 1
116 271 1695 2
116 271 1698 3
116 271 1704 1
116 271 1711 1
116 271 1717 1
116 271 1722 21
116 271 1744 5
116 271 1750 2
116 271 1754 1
116 271 1757 2
116 271 1764 1
116 271 1768 1
116 271 1773 3
116 271 1778 2
116 271 1781 3
116 271 1834 1
116 271 1875 1
116 271 1898 3
116 271 1903 1
116 271 2108 4
116 271 2115 1
116 271 2250 1
116 271 2252 1
116 271 2368 1
116 271 2448 1
116 271 2599 1
116 271 2621 1
116 273 1883 3
116 273 1922 1
116 273 1925 1
116 273 1927 1
116 273 1933 1
116 273 1935 1
116 273 2517 1
116 276 1596 1
116 276 1598 1
116 302 1908 4
116 309 1938 1
116 309 1978 1
116 309 2001 1
116 309 2003 1
116 309 2011 3
116 309 2021 1
116 309 2027 1
116 309 2116 1
116 309 2244 1
116 309 2373 1
116 309 2387 4
116 309 2393 1
116 309 2413 1
116 309 2421 1
116 309 2428 1
116 309 2432 1
116 309 2443 1
116 309 2456 1
116 309 2460 1
116 309 2466 1
116 309 2468 1
116 309 2472 1
116 309 2479 3
116 309 2483 6
116 309 2490 1
116 309 2492 1
116 309 2494 1
116 309 2500 4
116 309 2508 1
116 309 2511 4
116 309 2585 1
116 309 2587 1
116 309 2589 2
116 309 2592 1
116 309 2598 1
116 309 2602 1
116 316 2131 1
116 316 2173 1
116 316 2175 1
116 316 2177 4
116 316 2182 1
116 316 2188 1
116 316 2190 2
116 316 2195 4
116 316 2200 2
116 316 2203 4
116 316 2209 3
116 316 2214 8
116 328 2172 5
116 330 1642 1
116 330 1704 1
116 330 1710 1
116 330 1774 1
116 330 1837 1
116 330 2337 4
116 341 1941 1
116 341 2014 1
116 345 1642 1
117 121 1985 1
117 121 2226 1
117 128 2243 1
117 128 2337 1
117 134 1945 1
117 134 1947 2
117 134 1952 1
117 139 2227 1
117 139 2331 1
117 145 1985 1
117 145 2665 1
117 147 1737 1
117 147 1801 2
117 147 1895 1
117 147 1930 1
117 147 1991 1
117 147 2073 1
117 147 2151 1
117 150 2668 1
117 158 1673 1
117 158 1733 1
117 158 1747 3
117 158 1770 1
117 158 1777 1
117 158 1803 1
117 158 2390 1
117 185 2362 1
117 185 2374 1
117 187 1582 1
117 187 1584 2
117 187 1593 1
117 187 1599 1
117 187 1602 1
117 187 1608 1
117 187 1612 1
117 187 1624 3
117 187 1772 1
117 187 1803 2
117 187 1840 1
117 187 1860 1
117 187 1866 1
117 187 2330 1
117 187 2335 1
117 189 2361 1
117 190 2551 1
117 195 1985 1
117 222 1666 1
117 222 1668 1
117 236 2354 1
117 251 1572 1
117 251 1652 1
117 251 2257 1
117 252 2333 1
117 269 1852 1
117 271 2553 1
117 282 1941 1
117 282 2383 1
117 285 1662 1
117 285 1882 1
117 285 1885 1
117 285 1925 1
117 285 1929 1
117 285 2249 1
117 285 2262 1
117 285 2330 1
117 285 2363 1
117 287 2231 1
117 290 2350 1
117 295 1894 1
117 295 2125 1
117 295 2374 1
117 296 1801 1
117 296 1827 1
117 296 1872 3
117 296 1880 1
117 296 2400 6
117 299 2252 1
117 299 2291 1
117 304 1992 1
117 306 2311 1
117 324 2349 1
117 327 1985 1
117 330 2553 1
117 344 1931 1
117 344 1988 1
117 362 1650 1
117 362 1659 1
117 362 2119 1
117 362 2192 3
117 362 2196 3
117 362 2329 1
117 364 2667 1
118 197 2460 1
118 233 2257 2
118 233 2262 1
118 233 2274 1
118 233 2294 1
118 233 2298 3
118 233 2303 4
118 233 2321 1
118 233 2339 1
118 233 2614 1
118 262 2255 2
118 262 2272 1
118 262 2287 1
118 262 2331 1
118 262 2335 2
118 262 2342 1
118 262 2508 1
118 262 2510 1
118 262 2513 1
118 262 2542 2
118 262 2681 1
119 126 2615 2
119 136 2177 2
119 136 2180 1
119 136 2186 4
119 136 2191 8
119 136 2200 4
119 136 2326 1
119 136 2393 1
119 155 1650 2
119 155 1653 3
119 155 2073 1
119 155 2271 2
119 155 2591 1
119 161 2379 1
119 163 1964 1
119 169 1966 1
119 189 2246 2
119 190 2648 1
119 196 2316 2
119 196 2407 1
119 196 2597 1
119 206 1939 1
119 206 1992 1
119 206 2074 1
119 206 2531 1
119 214 2182 2
119 214 2195 2
119 214 2198 1
119 214 2379 2
119 224 1665 1
119 224 1999 1
119 224 2003 1
119 224 2011 4
119 224 2016 1
119 224 2409 1
119 224 2423 1
119 224 2646 1
119 225 1573 1
119 225 1657 1
119 225 1678 1
119 225 1681 2
119 225 1686 1
119 225 1772 2
119 225 1785 2
119 225 1800 1
119 225 1807 1
119 225 1809 1
119 225 2435 1
119 225 2662 1
119 225 2664 1
119 225 2672 1
119 228 2170 1
119 237 1655 1
119 237 1665 6
119 237 1828 3
119 237 2163 1
119 249 1682 1
119 249 1769 1
119 249 1791 1
119 249 1794 1
119 249 1798 8
119 249 1811 1
119 249 1828 2
119 249 2002 1
119 249 2013 1
119 249 2016 1
119 249 2417 1
119 249 2423 1
119 249 2427 2
119 249 2436 1
119 249 2441 1
119 249 2527 1
119 252 2604 1
119 260 2216 1
119 278 1670 1
119 297 2017 2
119 297 2073 2
119 297 2103 2
119 297 2160 3
119 297 2264 1
119 297 2421 1
119 297 2612 1
119 306 2602 1
119 316 2220 1
119 320 2661 1
119 343 1650 1
119 343 1666 1
119 343 1686 1
119 343 1720 1
119 343 1725 1
119 343 1739 1
119 343 1747 1
119 343 1752 1
119 343 1759 1
119 343 1763 1
119 343 1765 1
119 343 1807 1
119 343 2073 1
119 343 2156 4
119 343 2257 2
119 347 1842 1
119 349 1580 1
119 349 1987 1
119 349 2073 1
119 349 2102 1
119 349 2273 1
119 349 2435 1
119 349 2594 1
119 349 2596 1
119 349 2600 3
119 349 2606 1
119 349 2612 3
119 349 2616 1
119 349 2618 1
119 349 2621 1
119 349 2623 2
119 349 2645 1
119 349 2647 1
119 349 2651 2
119 349 2654 1
119 349 2662 3
119 349 2667 1
119 349 2673 2
119 353 1949 1
119 353 1955 1
119 353 2037 2
119 353 2158 8
119 353 2169 1
119 353 2171 1
119 353 2173 1
119 353 2183 1
119 353 2212 1
119 353 2214 1
119 353 2232 2
119 353 2593 1
119 353 2646 1
119 353 2661 1
119 353 2668 1
119 353 2674 1
119 360 2243 1
119 368 2233 1
119 368 2254 1
121 135 1937 1
121 139 1912 2
121 139 1939 1
121 139 2122 1
121 139 2198 1
121 139 2206 1
121 139 2325 1
121 139 2333 1
121 139 2360 1
121 146 2646 1
121 162 2642 1
121 175 1851 1
121 175 1881 2
121 175 2331 1
121 175 2381 2
121 175 2586 2
121 175 2622 1
121 175 2626 1
121 175 2638 1
121 185 2357 1
121 195 1856 1
121 195 1876 1
121 195 1878 1
121 195 1882 1
121 195 1903 1
121 195 1983 1
121 195 1986 1
121 195 1992 1
121 195 1996 1
121 195 2119 1
121 195 2229 1
121 195 2232 6
121 195 2239 2
121 195 2242 3
121 195 2248 1
121 195 2261 1
121 195 2271 1
121 195 2279 1
121 195 2305 1
121 195 2307 1
121 195 2310 1
121 195 2312 1
121 195 2314 1
121 195 2322 1
121 195 2327 1
121 195 2329 1
121 195 2353 1
121 195 2367 3
121 195 2371 2
121 195 2374 1
121 195 2377 1
121 195 2380 1
121 195 2486 1
121 195 2489 1
121 195 2507 1
121 195 2518 2
121 195 2537 1
121 195 2626 1
121 198 2450 1
121 200 1987 1
121 200 1991 1
121 204 2658 2
121 209 2363 1
121 222 1828 1
121 222 1831 1
121 222 1836 1
121 222 1838 1
121 222 1841 1
121 222 1890 1
121 222 1892 1
121 222 1894 4
121 222 1900 1
121 222 1946 1
121 222 2225 1
121 222 2336 1
121 222 2579 3
121 226 2645 1
121 227 2366 1
121 236 2360 1
121 243 1695 7
121 245 1834 1
121 245 2513 1
121 252 2218 1
121 253 1909 2
121 253 1940 1
121 253 2537 2
121 282 1860 1
121 282 1866 1
121 282 1871 1
121 282 1903 1
121 282 1907 1
121 282 2217 2
121 282 2339 1
121 287 1668 1
121 287 1911 3
121 287 1936 1
121 287 2121 1
121 287 2379 1
121 290 2360 1
121 299 2274 1
121 304 2374 1
121 306 1834 1
121 306 1857 3
121 306 1861 1
121 306 1863 1
121 306 1872 1
121 306 1916 1
121 306 2200 1
121 306 2202 1
121 306 2329 1
121 306 2333 1
121 306 2587 2
121 307 2372 1
121 312 2366 1
121 324 2366 1
121 329 1699 1
121 342 1670 1
121 342 1882 1
121 342 2196 1
121 342 2382 1
121 342 2537 1
121 342 2590 1
121 342 2637 1
121 344 2250 1
121 348 1701 1
124 126 2048 1
124 126 2058 1
124 126 2061 1
124 129 1590 1
124 129 1593 3
124 129 1599 1
124 129 1603 9
124 129 1613 1
124 129 1615 4
124 129 1620 1
124 129 1632 2
124 129 1645 1
124 141 2615 1
124 145 2211 1
124 150 1584 1
124 150 1587 1
124 150 1827 1
124 150 1832 1
124 150 2347 1
124 150 2352 1
124 150 2366 1
124 150 2375 1
124 150 2377 1
124 150 2385 1
124 150 2416 1
124 150 2434 1
124 150 2449 1
124 150 2611 2
124 150 2619 1
124 150 2623 1
124 150 2625 1
124 150 2660 1
124 150 2662 1
124 150 2666 1
124 153 2625 2
124 159 2630 1
124 166 1658 1
124 166 1662 1
124 166 1830 1
124 166 1832 2
124 166 2025 1
124 166 2664 1
124 166 2666 1
124 168 1811 1
124 168 1813 1
124 168 1828 1
124 168 1830 1
124 180 1648 1
124 213 2216 2
124 244 2248 1
124 244 2250 2
124 244 2253 1
124 254 2214 1
124 255 1637 1
124 255 1639 1
124 255 1641 1
124 255 1854 1
124 255 1871 4
124 255 1876 2
124 255 2004 1
124 255 2040 1
124 255 2530 5
124 255 2589 2
124 255 2610 1
124 275 1657 1
124 275 1837 1
124 275 1943 2
124 275 1991 1
124 275 2049 1
124 275 2102 1
124 275 2205 1
124 275 2221 1
124 275 2256 1
124 275 2259 1
124 275 2628 1
124 275 2631 1
124 276 1638 1
124 276 1945 1
124 276 2454 1
124 283 2589 1
124 296 1954 1
124 298 1634 1
124 298 1945 1
124 299 1962 1
124 299 1965 1
124 299 1969 1
124 299 1978 1
124 299 1981 1
124 305 2212 1
124 314 2609 1
124 318 2617 1
124 318 2619 1
124 319 1657 1
124 319 1662 1
124 319 2061 1
124 327 1830 1
124 341 1589 6
124 341 1597 1
124 341 1620 6
124 341 1627 1
124 341 1630 2
124 341 1633 1
124 341 1644 1
124 341 1646 1
124 341 1649 1
124 345 1643 1
124 345 1657 1
124 345 1943 1
124 345 2204 1
124 345 2345 2
124 345 2445 3
124 345 2665 1
124 346 1657 1
124 346 1945 1
124 346 2622 1
124 346 2636 1
125 127 2612 1
125 128 1675 11
125 128 1687 1
125 128 1694 3
125 128 1699 2
125 128 1702 1
125 128 1760 2
125 128 1764 2
125 128 1768 3
125 128 1772 2
125 128 1775 4
125 128 1780 4
125 128 1787 1
125 128 1790 1
125 128 1792 9
125 128 1803 5
125 128 1809 2
125 128 1812 1
125 128 1814 2
125 128 1818 1
125 128 1820 6
125 128 1886 1
125 128 1918 1
125 128 1927 1
125 128 1944 1
125 128 2586 1
125 134 2609 1
125 143 2530 1
125 150 2633 1
125 153 1829 1
125 153 1845 1
125 153 1881 1
125 153 2057 1
125 154 2458 1
125 159 1673 1
125 159 1840 1
125 159 1974 1
125 159 2135 1
125 159 2247 3
125 159 2251 3
125 159 2342 1
125 159 2346 1
125 159 2348 2
125 159 2351 1
125 159 2402 1
125 159 2416 2
125 159 2550 1
125 159 2565 2
125 159 2644 1
125 166 2634 1
125 171 2000 1
125 173 2595 2
125 179 1670 1
125 179 1838 1
125 179 1876 1
125 179 1879 1
125 179 1952 1
125 179 1967 1
125 179 2000 1
125 179 2021 1
125 179 2054 1
125 179 2060 1
125 182 2609 2
125 190 1887 1
125 190 2021 1
125 190 2061 1
125 190 2069 1
125 190 2072 1
125 190 2090 2
125 190 2093 1
125 190 2117 1
125 190 2123 1
125 190 2127 1
125 190 2132 1
125 199 1788 1
125 205 1995 1
125 209 2006 1
125 217 2180 1
125 220 1997 1
125 228 2131 1
125 228 2194 1
125 231 2558 1
125 238 2011 1
125 246 2559 1
125 254 2611 1
125 260 1625 1
125 260 1639 13
125 260 1843 1
125 260 1845 1
125 260 2030 1
125 272 2128 1
125 275 2632 1
125 280 1989 1
125 284 2131 1
125 284 2203 1
125 299 2217 1
125 299 2243 1
125 305 2613 1
125 308 1834 1
125 313 1972 2
125 313 2057 3
125 313 2629 1
125 314 2011 1
125 318 2340 1
125 322 2531 1
125 327 2609 2
125 331 2600 1
125 346 2628 1
125 352 2598 1
125 357 2528 1
125 360 2347 1
125 365 1946 1
125 365 1965 1
125 365 1989 1
125 365 2021 1
125 365 2090 1
125 365 2419 1
125 367 1961 1
125 367 1992 1
125 367 1999 1
125 367 2204 1
126 127 2211 1
126 166 1945 1
126 166 2669 1
126 168 2658 1
126 197 1601 2
126 197 1654 2
126 197 1658 2
126 197 1665 1
126 197 1903 2
126 197 1953 2
126 197 1956 1
126 197 1967 1
126 197 2402 1
126 197 2512 1
126 224 2617 1
126 237 2614 1
126 238 2246 1
126 255 1828 2
126 255 1831 1
126 255 1833 1
126 255 1944 1
126 255 2209 1
126 275 1916 2
126 275 2024 1
126 275 2042 2
126 275 2058 2
126 275 2069 1
126 275 2081 5
126 275 2087 1
126 275 2103 2
126 275 2112 2
126 275 2174 3
126 275 2203 1
126 275 2321 1
126 275 2327 1
126 275 2330 1
126 275 2332 2
126 275 2343 1
126 275 2359 1
126 276 1838 1
126 276 1919 1
126 298 1828 1
126 298 1831 1
126 298 1839 1
126 298 1951 1
126 298 2214 1
126 298 2221 1
126 298 2344 1
126 315 2661 1
126 319 1996 1
126 327 1805 1
126 327 2656 1
126 333 1596 1
126 333 1656 1
126 333 1673 1
126 333 1682 1
126 345 1832 2
126 349 2616 1
127 134 2418 1
127 138 1937 2
127 138 1946 2
127 138 1950 1
127 138 1954 1
127 138 1956 5
127 138 1966 2
127 138 1972 1
127 138 1982 1
127 138 1985 1
127 138 1987 1
127 138 2205 1
127 138 2296 2
127 138 2313 2
127 145 1570 1
127 145 1573 1
127 145 1966 3
127 145 1975 1
127 145 2286 1
127 145 2316 1
127 145 2465 1
127 145 2582 1
127 145 2584 1
127 168 2348 1
127 168 2438 1
127 168 2547 2
127 168 2584 1
127 168 2586 1
127 168 2614 1
127 168 2651 1
127 182 2362 1
127 182 2364 1
127 182 2409 1
127 182 2436 1
127 191 1777 1
127 197 2660 2
127 211 2634 1
127 238 2633 1
127 254 2302 1
127 254 2353 2
127 254 2356 1
127 254 2444 1
127 254 2653 1
127 255 2210 1
127 257 1944 2
127 257 1947 2
127 257 1950 1
127 257 1952 1
127 257 1958 1
127 257 1969 1
127 257 1988 1
127 257 1998 1
127 257 2186 1
127 257 2204 1
127 257 2219 1
127 257 2262 1
127 257 2264 1
127 257 2268 2
127 257 2276 1
127 257 2279 1
127 257 2282 1
127 257 2286 1
127 257 2291 1
127 257 2294 2
127 257 2297 3
127 257 2302 1
127 257 2314 1
127 257 2317 1
127 257 2320 1
127 257 2337 1
127 257 2414 1
127 257 2445 4
127 257 2579 1
127 257 2600 1
127 269 2251 1
127 273 1662 1
127 276 2213 2
127 285 2291 1
127 293 1647 1
127 298 2215 1
127 300 2624 1
127 305 1583 1
127 305 1585 1
127 305 1653 1
127 315 2206 1
127 315 2211 1
127 315 2431 2
127 315 2465 2
127 315 2632 4
127 315 2637 1
127 315 2640 1
127 315 2642 1
127 315 2644 1
127 315 2647 1
127 315 2649 1
127 326 2627 1
127 327 1994 1
127 327 2190 1
127 327 2465 1
127 342 1969 1
127 344 2310 1
127 345 1677 1
127 345 1721 1
127 345 1725 29
127 345 1756 5
127 345 1762 1
127 345 1767 1
127 345 1770 6
127 345 1777 1
127 345 1779 2
127 345 1785 5
127 345 1800 3
127 345 1804 1
127 345 1824 1
127 364 1646 1
127 364 2216 2
127 364 2581 1
127 364 2586 1
127 365 2602 1
128 130 1995 1
128 144 2231 1
128 150 2627 1
128 153 1602 1
128 153 2062 2
128 153 2130 1
128 153 2133 3
128 153 2227 1
128 153 2248 2
128 153 2251 2
128 153 2258 1
128 153 2263 2
128 153 2365 2
128 153 2369 1
128 153 2430 1
128 153 2560 1
128 153 2574 1
128 153 2648 1
128 154 2452 1
128 159 1635 1
128 159 1638 1
128 159 1646 1
128 159 1652 2
128 159 2018 1
128 159 2028 1
128 159 2054 2
128 159 2126 1
128 159 2162 1
128 159 2170 1
128 159 2174 1
128 159 2192 1
128 159 2195 1
128 159 2209 1
128 159 2231 1
128 159 2416 2
128 159 2653 2
128 178 2590 1
128 179 1640 1
128 179 1932 1
128 179 1959 1
128 179 1985 1
128 179 2273 1
128 179 2275 2
128 179 2283 1
128 179 2285 6
128 179 2294 9
128 179 2306 10
128 179 2319 1
128 179 2323 2
128 179 2326 7
128 179 2334 1
128 179 2396 1
128 179 2401 2
128 179 2414 2
128 179 2424 4
128 180 2556 1
128 190 1585 1
128 190 1588 1
128 190 1607 1
128 190 1626 1
128 190 1634 1
128 190 1865 1
128 190 1868 3
128 190 1872 2
128 190 1876 2
128 190 1880 1
128 190 1883 2
128 190 1909 2
128 190 1917 1
128 190 1959 1
128 190 1962 6
128 190 1969 2
128 190 1972 2
128 190 1975 1
128 190 1978 1
128 190 1983 1
128 190 1985 3
128 190 1989 2
128 190 1992 3
128 190 2009 3
128 190 2130 1
128 190 2134 1
128 190 2248 1
128 190 2252 2
128 190 2261 2
128 190 2267 2
128 190 2335 1
128 190 2347 1
128 190 2350 1
128 190 2360 1
128 190 2391 1
128 190 2437 1
128 190 2485 1
128 190 2487 1
128 190 2509 1
128 190 2522 3
128 190 2556 1
128 190 2570 1
128 190 2600 1
128 190 2649 2
128 214 2157 1
128 221 2350 1
128 224 2649 1
128 228 2185 1
128 228 2193 1
128 228 2210 1
128 260 1843 1
128 261 2209 1
128 272 2136 1
128 272 2160 1
128 272 2252 1
128 278 2209 1
128 294 2181 1
128 300 2130 1
128 300 2134 1
128 305 2236 1
128 313 1842 1
128 313 2420 1
128 314 2006 1
128 314 2008 1
128 314 2011 2
128 365 1931 1
128 365 1950 1
128 365 1967 1
128 365 2125 1
128 365 2131 1
128 365 2249 3
128 365 2338 1
128 365 2352 1
128 367 1960 1
129 149 2206 1
129 180 1878 3
129 180 1886 2
129 180 1889 1
129 180 2108 1
129 180 2117 1
129 180 2124 4
129 180 2179 1
129 190 2556 1
129 194 1879 3
129 194 2108 2
129 194 2124 1
129 194 2230 4
129 194 2244 1
129 194 2393 1
129 194 2396 1
129 194 2407 1
129 194 2410 3
129 194 2414 6
129 194 2433 2
129 194 2439 1
129 194 2441 2
129 194 2449 1
129 194 2456 1
129 194 2468 1
129 194 2472 4
129 194 2518 1
129 194 2528 2
129 194 2650 1
129 194 2667 1
129 216 1588 1
129 216 1876 1
129 216 2179 1
129 216 2186 1
129 216 2338 1
129 216 2596 1
129 216 2633 1
129 231 1658 1
129 231 1766 2
129 231 1777 1
129 231 1825 1
129 231 1827 1
129 231 1830 1
129 231 1834 6
129 231 1910 1
129 231 1914 7
129 231 1922 3
129 231 1926 1
129 231 1933 1
129 231 1948 1
129 231 2113 1
129 231 2194 1
129 231 2196 2
129 231 2208 1
129 231 2215 3
129 231 2219 2
129 231 2225 1
129 231 2227 2
129 231 2230 1
129 231 2232 2
129 231 2248 2
129 231 2583 1
129 231 2657 1
129 237 1669 1
129 246 1997 1
129 246 1999 1
129 246 2116 1
129 246 2128 1
129 246 2130 1
129 246 2137 1
129 246 2139 1
129 246 2142 1
129 246 2147 2
129 246 2153 2
129 246 2175 1
129 246 2179 1
129 246 2340 1
129 246 2590 2
129 246 2595 1
129 246 2599 1
129 266 2220 1
129 266 2594 1
129 271 1588 1
129 271 1877 1
129 271 1906 1
129 271 1952 1
129 271 1957 1
129 271 2006 1
129 271 2011 1
129 271 2108 2
129 271 2111 4
129 271 2119 1
129 271 2390 1
129 273 1922 1
129 273 1926 1
129 273 1931 1
129 273 1933 1
129 273 2045 1
129 273 2147 1
129 273 2149 2
129 273 2153 1
129 273 2155 1
129 273 2157 5
129 273 2163 3
129 273 2543 1
129 273 2630 1
129 284 2166 1
129 302 2594 1
129 309 1867 1
129 309 1877 2
129 309 1883 1
129 309 1886 1
129 309 1889 1
129 309 1892 2
129 309 1895 1
129 309 1939 1
129 309 1941 1
129 309 2244 1
129 309 2336 1
129 309 2582 1
129 320 2167 1
129 330 1602 1
129 330 1843 1
129 330 2128 1
129 330 2135 1
129 330 2137 2
129 330 2140 4
129 330 2542 1
129 330 2583 1
129 341 1569 1
129 341 1589 1
129 341 1597 1
129 341 1627 1
129 341 1633 1
129 341 1828 1
129 341 1840 1
129 341 1865 1
129 341 1868 1
129 341 2037 1
129 341 2044 3
129 341 2051 2
129 341 2079 1
129 341 2086 1
129 352 2171 1
130 132 2463 1
130 133 2485 1
130 137 2478 1
130 141 2148 1
130 141 2156 1
130 159 2149 2
130 159 2157 1
130 160 2483 1
130 171 1962 2
130 171 1977 1
130 171 1996 1
130 171 2017 1
130 171 2515 1
130 171 2597 1
130 183 2460 1
130 190 2344 1
130 195 2362 1
130 201 1830 1
130 201 2247 1
130 205 1826 1
130 209 2112 1
130 211 1662 1
130 211 1826 2
130 217 2486 1
130 220 1965 1
130 220 2013 1
130 223 2162 1
130 228 2013 1
130 236 1828 2
130 236 2115 1
130 238 2000 1
130 244 2480 1
130 248 1828 1
130 248 1830 1
130 248 1966 1
130 248 2014 1
130 248 2255 1
130 270 2166 1
130 280 1948 1
130 280 2014 1
130 280 2100 3
130 280 2104 1
130 280 2234 1
130 280 2349 1
130 280 2353 2
130 284 1656 2
130 284 1828 4
130 284 1947 1
130 284 1976 2
130 284 1980 1
130 284 2021 1
130 284 2100 1
130 284 2105 3
130 284 2110 2
130 284 2125 3
130 284 2142 1
130 284 2148 1
130 284 2150 1
130 284 2157 1
130 284 2167 1
130 284 2169 1
130 284 2181 3
130 284 2226 1
130 284 2234 1
130 284 2241 1
130 284 2249 2
130 284 2257 1
130 284 2354 1
130 284 2477 1
130 284 2593 2
130 286 1991 1
130 290 1572 2
130 290 1582 1
130 290 1585 2
130 290 1588 6
130 290 1601 1
130 290 1603 1
130 290 1605 12
130 290 1627 6
130 290 1645 1
130 290 1647 1
130 290 1650 3
130 290 1654 1
130 290 1828 3
130 290 1838 2
130 290 1843 1
130 290 1857 3
130 290 1884 1
130 290 1893 1
130 290 1899 2
130 290 1907 8
130 290 1917 22
130 290 1940 1
130 290 1942 1
130 290 1978 1
130 290 1987 1
130 290 2024 1
130 290 2250 2
130 294 1662 1
130 294 1671 1
130 294 1680 3
130 294 1688 2
130 294 1691 2
130 294 1694 6
130 294 1701 1
130 294 1703 1
130 294 1716 1
130 294 1724 1
130 294 1729 1
130 294 1763 1
130 294 1772 3
130 294 1781 1
130 294 1800 1
130 294 1807 2
130 294 1811 1
130 294 1817 1
130 294 1821 1
130 294 1826 2
130 300 2248 1
130 300 2333 1
130 300 2337 2
130 300 2344 2
130 300 2347 7
130 308 1602 1
130 308 1656 1
130 308 1951 3
130 308 1965 1
130 308 1967 1
130 308 2206 1
130 308 2218 1
130 308 2249 1
130 308 2254 1
130 308 2263 1
130 308 2299 1
130 308 2303 1
130 308 2310 1
130 308 2320 1
130 308 2487 1
130 308 2635 1
130 314 1573 1
130 315 2626 1
130 315 2628 1
130 320 1826 2
130 322 2520 1
130 326 1656 1
130 326 1953 1
130 326 1974 1
130 326 2008 2
130 326 2015 1
130 326 2089 1
130 326 2112 3
130 326 2250 1
130 326 2487 1
130 332 2485 1
130 337 2158 1
130 354 2484 1
130 360 1662 2
130 360 1989 1
130 360 2343 1
130 365 2344 1
130 367 1664 1
130 368 2484 1
131 262 2283 1
131 262 2322 2
131 262 2350 1
131 262 2361 1
131 262 2415 1
131 262 2426 2
131 262 2447 1
131 262 2459 1
131 262 2462 1
131 262 2470 1
131 262 2535 1
131 262 2539 1
131 262 2559 1
131 262 2561 1
131 262 2591 1
131 262 2646 1
131 262 2661 1
132 139 2453 1
132 144 1827 1
132 144 1834 1
132 144 2310 1
132 144 2347 3
132 144 2354 6
132 144 2363 2
132 144 2369 7
132 144 2377 1
132 144 2392 1
132 144 2397 3
132 144 2411 2
132 144 2461 1
132 144 2561 1
132 144 2563 1
132 144 2569 1
132 144 2574 1
132 144 2576 1
132 144 2581 1
132 144 2584 1
132 144 2588 2
132 144 2609 1
132 144 2616 2
132 144 2623 1
132 144 2629 2
132 160 1798 1
132 163 1610 1
132 163 2469 1
132 163 2536 1
132 163 2575 1
132 163 2583 1
132 163 2594 1
132 163 2597 1
132 163 2602 1
132 163 2610 3
132 163 2622 1
132 163 2624 1
132 167 1751 1
132 169 1616 1
132 169 1989 1
132 169 2446 1
132 169 2523 1
132 169 2559 1
132 169 2562 2
132 169 2569 1
132 175 2443 1
132 183 1582 1
132 183 1828 1
132 183 1976 1
132 183 1982 1
132 183 2017 1
132 183 2469 1
132 183 2478 1
132 183 2480 1
132 198 2023 1
132 198 2173 1
132 198 2448 1
132 198 2509 1
132 198 2530 1
132 198 2648 2
132 205 2484 1
132 213 2232 1
132 213 2240 1
132 213 2248 1
132 213 2286 1
132 213 2301 1
132 217 2187 1
132 217 2192 2
132 217 2196 1
132 217 2198 1
132 217 2200 2
132 217 2203 3
132 217 2266 1
132 234 1962 1
132 234 1971 1
132 234 1979 1
132 234 2304 1
132 234 2478 1
132 234 2492 1
132 234 2557 1
132 234 2562 2
132 234 2565 2
132 234 2568 2
132 239 1745 1
132 239 1829 1
132 239 1940 2
132 239 1995 1
132 239 2037 1
132 239 2042 1
132 239 2061 1
132 239 2063 1
132 239 2074 1
132 239 2077 1
132 239 2083 1
132 239 2094 1
132 239 2098 1
132 239 2303 1
132 239 2474 1
132 239 2501 1
132 239 2504 1
132 239 2506 1
132 239 2508 1
132 239 2530 1
132 239 2614 1
132 239 2627 2
132 239 2630 1
132 244 2432 1
132 282 2450 1
132 284 2463 1
132 287 2442 1
132 289 1567 1
132 289 1612 2
132 289 1662 1
132 289 1686 1
132 289 1706 2
132 289 1709 1
132 289 1720 2
132 289 1734 1
132 289 1741 1
132 289 1826 1
132 289 2036 1
132 289 2470 2
132 289 2473 1
132 289 2504 1
132 289 2532 3
132 289 2536 1
132 289 2545 2
132 299 1668 1
132 299 1670 1
132 299 2300 1
132 299 2530 1
132 299 2577 1
132 299 2588 1
132 299 2590 1
132 299 2593 1
132 299 2614 1
132 299 2616 3
132 299 2620 1
132 299 2622 1
132 299 2632 1
132 303 1572 1
132 303 1660 1
132 303 2036 2
132 306 2446 1
132 320 2214 1
132 350 2256 1
132 354 1795 1
132 354 1798 1
132 354 1946 1
132 361 1663 1
132 361 1827 1
132 361 2080 1
132 361 2083 1
132 361 2096 1
132 361 2099 2
132 361 2152 1
132 361 2247 1
132 361 2277 1
132 361 2285 1
132 361 2292 1
132 361 2409 1
132 361 2431 1
132 361 2446 1
132 361 2448 1
132 361 2451 3
132 361 2455 1
132 361 2457 1
132 361 2459 1
132 361 2463 3
132 361 2468 2
132 361 2479 1
132 361 2481 3
132 361 2486 1
132 361 2498 1
132 361 2502 1
132 361 2519 1
132 361 2521 1
132 361 2524 1
132 361 2526 3
132 361 2532 1
132 361 2569 1
132 361 2572 1
132 361 2575 1
132 361 2578 1
132 361 2581 1
132 361 2586 1
132 361 2588 1
132 361 2595 2
132 361 2614 1
132 361 2633 1
132 361 2636 1
132 362 2277 1
132 362 2292 1
132 366 2202 1
132 366 2208 1
132 366 2211 1
132 366 2215 1
132 366 2217 1
132 368 2201 3
132 368 2205 1
132 368 2212 1
132 368 2217 1
133 137 2270 2
133 137 2277 1
133 144 1976 1
133 153 2473 1
133 160 1853 1
133 160 2091 1
133 160 2172 1
133 169 1826 1
133 174 2615 1
133 182 2267 2
133 205 2466 1
133 217 2082 1
133 217 2085 1
133 217 2087 2
133 261 2459 1
133 265 2241 1
133 265 2272 1
133 270 1668 1
133 278 1988 1
133 278 2080 1
133 278 2171 1
133 311 1989 1
133 311 1992 1
133 311 2228 1
133 314 2488 1
133 323 2286 1
133 332 2085 1
133 332 2248 1
133 332 2432 2
133 332 2521 1
133 340 1981 1
133 354 1573 10
133 354 1587 1
133 354 1591 2
133 354 1597 1
133 354 1605 1
133 354 1653 1
133 354 1845 1
133 354 1856 1
133 354 1868 2
133 354 1878 1
133 354 1880 3
133 354 1885 1
133 354 1888 1
133 354 1896 2
133 354 1899 3
133 354 1908 3
133 354 1912 1
133 354 1999 1
133 354 2003 1
133 354 2012 2
133 354 2021 4
133 354 2031 1
133 354 2033 1
133 354 2041 2
133 354 2072 2
133 354 2089 1
133 354 2106 1
133 354 2175 1
133 354 2177 1
133 354 2281 1
133 354 2287 1
133 354 2290 2
133 354 2294 1
133 354 2296 1
133 354 2307 1
133 354 2408 2
133 354 2419 2
133 354 2431 2
133 354 2469 1
133 354 2494 1
133 354 2637 3
133 354 2641 1
133 354 2645 2
133 354 2648 1
133 354 2673 1
133 354 2682 1
133 354 2688 2
133 354 2696 1
133 366 2081 2
133 366 2084 1
133 366 2107 1
133 366 2123 1
133 366 2179 1
133 366 2185 2
133 366 2188 1
133 366 2219 1
133 366 2221 1
133 366 2681 1
133 368 1569 1
133 368 1571 1
133 368 1854 1
133 368 1967 1
133 368 2075 2
133 368 2096 1
133 368 2111 1
133 368 2113 1
133 368 2126 1
133 368 2139 1
133 368 2143 1
133 368 2150 1
133 368 2167 1
133 368 2170 1
133 368 2172 1
133 368 2183 6
133 368 2409 1
133 368 2520 1
133 368 2582 1
133 368 2591 1
133 368 2612 1
133 368 2619 2
134 138 1648 1
134 138 1828 1
134 138 2345 1
134 138 2677 1
134 145 1830 1
134 145 2185 1
134 145 2203 1
134 145 2316 1
134 145 2319 1
134 145 2581 1
134 147 1936 1
134 150 2207 1
134 150 2209 3
134 168 1988 1
134 168 2155 3
134 168 2159 22
134 168 2187 5
134 168 2252 1
134 168 2304 1
134 175 2288 1
134 182 2024 1
134 182 2041 2
134 182 2044 1
134 182 2062 1
134 182 2091 1
134 182 2097 1
134 182 2100 1
134 182 2121 1
134 182 2123 1
134 182 2125 2
134 182 2128 1
134 182 2130 1
134 182 2140 1
134 182 2142 1
134 182 2146 2
134 182 2152 1
134 182 2154 1
134 182 2322 1
134 182 2362 1
134 182 2377 2
134 182 2408 2
134 182 2417 2
134 182 2435 1
134 182 2628 1
134 185 2240 1
134 202 2291 1
134 202 2296 1
134 209 2628 1
134 211 2236 1
134 232 2633 1
134 244 2227 1
134 254 2309 1
134 254 2441 1
134 256 2256 1
134 256 2259 1
134 256 2281 1
134 256 2283 1
134 256 2315 1
134 257 1578 1
134 257 1669 1
134 257 1700 1
134 257 1724 3
134 257 1728 1
134 257 1757 1
134 257 1828 1
134 257 2305 1
134 257 2421 2
134 268 1956 1
134 268 1961 1
134 275 2214 1
134 275 2234 1
134 275 2444 4
134 282 2302 1
134 284 2623 1
134 294 2645 1
134 298 1954 2
134 298 1958 1
134 305 1567 4
134 305 1966 1
134 305 2222 1
134 305 2243 1
134 305 2411 1
134 305 2413 1
134 305 2422 2
134 305 2425 1
134 313 2605 1
134 315 1826 4
134 315 1992 3
134 315 1996 1
134 315 2159 1
134 323 2258 1
134 323 2262 1
134 323 2285 1
134 323 2288 2
134 323 2659 1
134 326 2624 1
134 327 1569 1
134 327 1653 1
134 327 1939 2
134 327 2581 2
134 345 2207 1
134 345 2210 2
134 364 1580 1
134 364 1582 1
134 364 1584 1
134 364 1594 1
134 364 1598 1
134 364 1664 1
134 364 1723 1
134 364 1733 1
134 364 2203 1
134 364 2449 1
134 367 2633 1
135 139 1891 1
135 139 2344 1
135 139 2480 1
135 146 2636 1
135 163 2447 1
135 175 1661 1
135 178 2658 1
135 189 1836 1
135 189 1944 1
135 189 1956 1
135 189 1958 1
135 189 1960 5
135 189 1966 1
135 189 1969 1
135 189 1972 2
135 189 1975 1
135 189 1978 1
135 195 1595 1
135 195 1627 4
135 195 1635 1
135 195 1670 1
135 195 1704 1
135 195 1716 1
135 195 1725 2
135 195 1759 1
135 195 1763 2
135 195 1838 1
135 195 1859 1
135 195 1881 1
135 195 2482 1
135 195 2649 1
135 197 1953 1
135 200 2126 1
135 200 2376 1
135 200 2381 1
135 222 1662 1
135 222 2122 1
135 222 2305 2
135 222 2329 1
135 222 2331 1
135 222 2343 1
135 222 2349 1
135 222 2575 1
135 222 2640 1
135 232 2248 1
135 252 1623 1
135 252 1627 5
135 252 1634 1
135 252 1638 1
135 252 1838 1
135 252 2433 2
135 252 2436 3
135 252 2440 2
135 252 2444 1
135 252 2457 1
135 252 2459 1
135 252 2490 2
135 252 2493 1
135 252 2495 1
135 252 2501 1
135 252 2503 1
135 252 2506 1
135 252 2519 1
135 252 2528 1
135 252 2542 1
135 252 2571 2
135 252 2594 1
135 252 2597 2
135 252 2608 2
135 252 2629 1
135 256 2373 1
135 268 1954 1
135 268 2250 1
135 275 2659 1
135 282 1606 1
135 282 1821 2
135 282 1832 1
135 282 1881 2
135 282 2390 1
135 282 2655 1
135 285 2374 1
135 287 2118 1
135 287 2340 1
135 287 2503 1
135 287 2522 1
135 287 2576 1
135 287 2594 2
135 287 2629 1
135 304 2344 1
135 306 1879 1
135 306 2129 1
135 306 2194 1
135 315 2224 1
135 331 2654 1
135 342 1661 1
135 343 2601 1
135 353 2604 1
135 365 2341 1
136 139 2642 1
136 141 2259 1
136 145 2211 1
136 146 1849 1
136 146 1855 1
136 146 1881 1
136 146 2036 1
136 146 2089 1
136 146 2279 1
136 146 2431 1
136 146 2547 1
136 146 2561 1
136 146 2658 2
136 146 2675 1
136 155 2157 1
136 156 2582 13
136 156 2665 1
136 161 1628 1
136 161 1632 1
136 161 1634 1
136 161 1640 1
136 161 1665 1
136 161 1668 1
136 161 1881 1
136 161 1943 1
136 161 1949 1
136 161 1952 1
136 161 1997 1
136 161 2051 1
136 161 2077 1
136 161 2146 1
136 161 2153 1
136 161 2160 1
136 161 2163 9
136 161 2173 1
136 161 2184 2
136 161 2204 2
136 161 2214 3
136 161 2218 2
136 161 2253 3
136 161 2263 3
136 161 2273 5
136 161 2313 3
136 161 2387 1
136 161 2410 1
136 161 2575 1
136 162 1666 1
136 162 1668 2
136 162 2058 1
136 162 2416 1
136 162 2523 1
136 162 2594 2
136 162 2599 1
136 162 2669 3
136 191 2555 1
136 195 2640 1
136 195 2646 1
136 209 2652 1
136 214 1575 1
136 214 1577 1
136 214 1582 3
136 214 1586 1
136 214 1616 2
136 214 1676 1
136 214 1825 2
136 214 1835 1
136 214 1842 1
136 214 1847 1
136 214 1860 1
136 214 1895 1
136 214 1911 2
136 214 1915 6
136 214 1922 2
136 214 1942 1
136 214 1948 1
136 214 2001 2
136 214 2013 1
136 214 2026 4
136 214 2160 1
136 214 2169 1
136 214 2172 3
136 214 2176 3
136 214 2180 1
136 214 2190 3
136 214 2195 5
136 214 2201 2
136 214 2255 1
136 214 2257 3
136 214 2262 2
136 214 2316 1
136 214 2321 1
136 214 2408 1
136 214 2430 3
136 214 2595 2
136 214 2601 1
136 214 2640 1
136 214 2653 1
136 214 2668 1
136 215 1721 1
136 223 1944 1
136 223 2153 1
136 223 2262 1
136 223 2313 1
136 223 2415 2
136 223 2662 1
136 223 2674 1
136 224 2622 1
136 226 1664 1
136 226 1666 1
136 226 1669 1
136 226 1826 1
136 226 2416 1
136 226 2431 2
136 226 2643 1
136 226 2648 3
136 226 2660 2
136 226 2663 2
136 226 2669 1
136 228 2161 1
136 235 1828 1
136 235 2152 1
136 235 2429 2
136 235 2622 1
136 235 2628 1
136 249 1720 2
136 249 1827 1
136 255 2212 1
136 279 2436 1
136 279 2572 1
136 279 2648 1
136 279 2660 1
136 279 2663 1
136 279 2671 1
136 279 2674 1
136 282 2635 1
136 290 2657 1
136 303 2211 1
136 331 1668 1
136 337 1665 1
136 337 1944 1
136 337 2033 1
136 337 2152 1
136 337 2654 1
136 337 2664 1
136 353 2187 1
136 369 2152 1
136 369 2313 1
136 369 2315 1
136 369 2533 1
136 369 2669 1
137 144 1955 1
137 154 1598 1
137 154 1829 1
137 154 1837 3
137 154 1856 3
137 154 1873 2
137 154 1887 4
137 154 1925 1
137 154 1935 1
137 154 2001 1
137 154 2014 2
137 154 2154 1
137 154 2190 1
137 154 2460 1
137 154 2518 4
137 154 2621 1
137 154 2635 1
137 157 1916 1
137 157 1919 2
137 157 2310 1
137 163 1829 1
137 163 2179 1
137 163 2188 1
137 163 2190 1
137 163 2192 2
137 163 2195 1
137 163 2201 3
137 167 1632 1
137 167 1652 1
137 167 1654 1
137 167 1658 1
137 167 1907 2
137 167 1913 1
137 167 2316 1
137 167 2616 2
137 167 2638 1
137 182 2221 1
137 182 2233 1
137 182 2244 4
137 182 2250 1
137 182 2252 3
137 182 2259 1
137 182 2262 3
137 184 2197 1
137 185 1978 1
137 190 2450 1
137 195 2418 1
137 198 2181 1
137 198 2188 1
137 198 2190 2
137 198 2196 1
137 198 2198 5
137 202 2428 1
137 203 2149 1
137 203 2304 2
137 203 2417 1
137 203 2457 1
137 203 2588 1
137 203 2602 1
137 203 2606 1
137 203 2633 1
137 203 2663 1
137 205 2473 1
137 213 1905 1
137 213 2027 2
137 213 2304 1
137 217 2482 1
137 230 2307 1
137 230 2431 1
137 232 2474 1
137 238 2461 1
137 244 1902 1
137 244 2029 1
137 244 2031 1
137 244 2089 1
137 244 2301 1
137 244 2322 1
137 244 2324 8
137 244 2333 3
137 244 2337 1
137 244 2339 60
137 244 2410 5
137 244 2644 1
137 244 2648 2
137 244 2651 1
137 244 2655 1
137 244 2657 1
137 244 2659 2
137 244 2663 1
137 261 2465 1
137 265 1576 1
137 265 1579 3
137 265 1584 5
137 265 1607 3
137 265 1612 2
137 265 1616 4
137 265 1622 1
137 265 1625 3
137 265 1646 1
137 265 1840 1
137 265 1938 1
137 265 2001 2
137 265 2010 3
137 265 2015 3
137 265 2019 4
137 265 2024 2
137 265 2031 1
137 265 2035 1
137 265 2158 1
137 265 2310 2
137 265 2488 1
137 265 2490 1
137 265 2627 1
137 265 2629 1
137 272 2463 1
137 272 2474 1
137 276 2269 1
137 282 1826 4
137 282 2417 1
137 284 2478 1
137 290 2482 1
137 311 1970 1
137 311 2119 1
137 311 2396 1
137 311 2401 1
137 311 2460 2
137 312 2428 1
137 332 2482 1
137 340 2269 1
137 345 1985 1
137 360 2600 1
137 368 2481 1
138 145 1952 1
138 145 1960 2
138 145 1966 2
138 145 1978 1
138 145 2192 1
138 145 2277 1
138 145 2420 3
138 145 2442 2
138 145 2445 2
138 145 2568 1
138 168 1591 1
138 168 2388 5
138 168 2394 1
138 168 2397 1
138 182 1941 1
138 190 2602 1
138 192 2641 1
138 211 2644 2
138 214 2209 1
138 236 2625 1
138 254 1831 1
138 254 2289 1
138 254 2314 1
138 254 2431 1
138 254 2599 1
138 254 2607 1
138 254 2641 1
138 254 2664 1
138 257 1840 1
138 257 1943 1
138 257 1945 3
138 257 1949 1
138 257 1956 1
138 257 1959 1
138 257 1961 1
138 257 1963 2
138 257 1969 1
138 257 2205 1
138 257 2246 1
138 257 2286 1
138 257 2289 1
138 257 2292 1
138 257 2296 1
138 257 2298 1
138 257 2313 2
138 257 2411 2
138 257 2621 1
138 257 2627 1
138 257 2645 1
138 257 2656 1
138 257 2664 1
138 266 1813 1
138 285 1953 1
138 300 2622 1
138 302 1602 1
138 305 1567 1
138 305 2190 1
138 305 2596 1
138 315 1599 1
138 315 1648 2
138 315 1651 3
138 315 1685 1
138 315 1701 1
138 315 1709 1
138 315 1712 1
138 315 1714 1
138 315 1725 4
138 315 1730 4
138 315 1824 1
138 315 1850 1
138 315 1878 1
138 315 2585 1
138 323 2663 1
138 327 2437 1
138 327 2605 1
138 327 2613 1
138 327 2634 1
138 327 2647 1
138 327 2652 1
138 364 1831 1
138 364 2580 1
138 365 2599 2
138 367 2636 1
139 146 2644 1
139 147 2378 1
139 157 2227 1
139 163 2451 2
139 175 1857 1
139 195 1826 1
139 195 1828 1
139 195 1897 2
139 195 2446 1
139 195 2613 1
139 195 2657 1
139 196 2603 1
139 200 2334 1
139 222 1899 1
139 222 2200 1
139 222 2399 5
139 222 2474 1
139 222 2485 2
139 222 2521 1
139 222 2537 1
139 222 2545 1
139 222 2597 1
139 222 2614 1
139 223 2642 1
139 238 2248 1
139 245 1828 1
139 245 1860 2
139 245 1866 2
139 245 1871 1
139 245 1873 3
139 245 1884 1
139 249 2601 1
139 252 1608 1
139 252 1613 5
139 252 1871 1
139 252 1889 1
139 252 1943 1
139 252 1952 4
139 252 1958 2
139 252 1982 1
139 252 1987 6
139 252 1997 1
139 252 1999 1
139 252 2043 1
139 252 2076 1
139 252 2078 1
139 252 2086 1
139 252 2090 2
139 252 2120 1
139 252 2127 1
139 252 2201 1
139 252 2207 2
139 252 2210 8
139 252 2229 4
139 252 2235 1
139 252 2299 1
139 252 2302 3
139 252 2306 2
139 252 2309 2
139 252 2314 1
139 252 2316 2
139 252 2322 1
139 252 2325 5
139 252 2340 2
139 252 2384 1
139 252 2419 1
139 252 2463 2
139 252 2478 1
139 252 2480 1
139 252 2536 1
139 252 2582 1
139 252 2632 1
139 252 2647 1
139 252 2657 1
139 253 1883 1
139 253 2512 1
139 253 2528 1
139 253 2610 1
139 256 2373 1
139 269 1941 1
139 282 1576 3
139 282 1837 1
139 282 1845 8
139 282 1854 1
139 282 1884 1
139 282 1895 1
139 282 2115 1
139 282 2218 1
139 282 2329 1
139 285 2221 1
139 285 2224 1
139 287 1580 1
139 287 1661 2
139 287 1826 1
139 287 1828 1
139 287 1830 3
139 287 1878 1
139 287 1888 1
139 287 1905 1
139 287 1918 1
139 287 1947 1
139 287 1985 1
139 287 1993 1
139 287 1996 1
139 287 2118 1
139 287 2120 1
139 287 2125 1
139 287 2127 1
139 287 2216 2
139 287 2297 2
139 287 2302 1
139 287 2308 1
139 287 2310 1
139 287 2312 1
139 287 2314 1
139 287 2322 1
139 287 2324 5
139 287 2340 1
139 287 2342 2
139 287 2402 2
139 287 2450 2
139 287 2477 3
139 287 2541 1
139 287 2585 2
139 287 2632 1
139 287 2648 1
139 287 2672 1
139 290 2359 1
139 299 1986 1
139 304 2322 1
139 306 1939 1
139 306 2336 1
139 306 2387 1
139 306 2460 1
139 306 2462 1
139 306 2474 1
139 306 2614 1
139 314 2360 1
139 319 2660 1
139 320 2256 1
139 337 2639 1
139 342 1921 1
139 342 2115 1
139 342 2327 1
139 342 2636 1
139 342 2649 1
139 349 2603 1
139 361 2447 1
139 362 1829 2
139 362 2322 1
141 146 2246 1
141 153 2591 1
141 162 1972 1
141 162 2160 1
141 162 2162 1
141 162 2169 2
141 173 1999 2
141 173 2143 3
141 173 2427 1
141 173 2498 1
141 173 2503 1
141 178 1897 1
141 178 1952 1
141 178 1957 1
141 178 1987 1
141 178 2206 1
141 178 2423 1
141 178 2586 1
141 178 2655 1
141 190 2590 1
141 204 1573 1
141 204 1870 1
141 204 2043 1
141 204 2045 1
141 204 2137 1
141 204 2448 1
141 204 2450 1
141 204 2454 1
141 204 2527 1
141 204 2532 2
141 207 1897 1
141 207 1914 1
141 207 1986 1
141 207 1992 1
141 207 2536 1
141 210 1721 1
141 215 1574 1
141 215 1582 1
141 215 1662 1
141 215 1852 1
141 215 1899 1
141 215 1903 1
141 215 1931 1
141 215 1935 1
141 215 1946 1
141 215 1999 1
141 215 2020 2
141 215 2234 1
141 215 2426 1
141 215 2494 3
141 215 2610 2
141 215 2617 1
141 215 2657 1
141 226 2240 1
141 235 1819 1
141 235 1825 1
141 238 2620 1
141 257 2628 1
141 263 1826 1
141 270 1826 2
141 270 1899 1
141 270 1985 1
141 270 1987 1
141 270 1996 1
141 270 1998 2
141 270 2003 1
141 270 2139 1
141 270 2150 5
141 270 2158 2
141 270 2315 4
141 270 2323 5
141 270 2329 1
141 270 2338 2
141 270 2341 1
141 270 2344 1
141 270 2346 5
141 270 2361 1
141 270 2365 17
141 270 2390 1
141 270 2494 1
141 270 2498 1
141 270 2533 1
141 270 2614 1
141 270 2655 1
141 275 2660 1
141 276 2660 1
141 331 1993 1
141 331 2594 1
141 331 2596 1
141 331 2610 1
141 331 2613 1
141 331 2632 1
141 337 1983 1
141 337 2166 1
141 337 2169 2
141 337 2172 1
141 346 2619 1
141 348 1812 1
141 352 1670 1
141 352 1896 1
141 352 1950 1
141 352 1952 1
141 352 1954 1
141 352 1987 1
141 352 1994 2
141 352 1999 2
141 352 2306 1
143 149 1859 1
143 149 2030 1
143 149 2033 1
143 149 2119 2
143 149 2242 1
143 149 2268 1
143 149 2270 1
143 149 2672 1
143 169 2213 1
143 186 1895 2
143 186 1903 2
143 186 1910 1
143 186 1920 1
143 186 2033 1
143 186 2185 4
143 186 2190 3
143 186 2195 3
143 186 2200 2
143 186 2206 10
143 186 2221 3
143 186 2591 1
143 186 2593 1
143 186 2630 5
143 187 2542 1
143 190 2531 1
143 191 1834 1
143 191 1860 3
143 191 1937 1
143 191 1993 1
143 191 2031 1
143 191 2079 1
143 191 2115 1
143 191 2324 1
143 191 2432 1
143 191 2543 1
143 191 2598 4
143 191 2603 1
143 191 2608 1
143 191 2613 2
143 191 2619 3
143 191 2625 1
143 191 2652 1
143 191 2666 1
143 232 2526 1
143 245 2547 1
143 266 2037 1
143 266 2086 6
143 266 2094 2
143 266 2101 2
143 266 2300 1
143 266 2359 2
143 277 1856 1
143 277 2030 1
143 277 2074 1
143 277 2104 1
143 277 2107 1
143 277 2114 1
143 277 2119 1
143 277 2268 1
143 277 2304 2
143 280 2146 1
143 280 2524 1
143 282 2548 1
143 288 1942 1
143 288 2000 2
143 288 2074 1
143 288 2106 9
143 288 2120 1
143 288 2247 1
143 288 2255 4
143 288 2260 1
143 288 2264 1
143 288 2266 1
143 288 2269 1
143 288 2369 1
143 288 2371 5
143 288 2377 6
143 288 2384 3
143 288 2475 1
143 288 2558 3
143 288 2563 13
143 288 2577 5
143 288 2583 6
143 290 2520 1
143 293 2672 1
143 300 2518 1
143 302 1851 1
143 302 1854 1
143 302 1972 2
143 302 1988 1
143 302 1996 1
143 302 2001 1
143 302 2269 1
143 302 2284 1
143 302 2289 1
143 302 2325 1
143 302 2327 1
143 302 2338 2
143 302 2344 1
143 302 2476 1
143 302 2511 3
143 302 2518 1
143 302 2520 3
143 302 2524 7
143 302 2532 1
143 302 2550 4
143 302 2555 2
143 302 2622 1
143 302 2638 1
143 314 2520 1
143 316 1853 2
143 316 1856 1
143 316 1858 1
143 316 1894 1
143 316 1897 1
143 316 1909 2
143 316 1926 1
143 316 1929 1
143 316 1933 1
143 316 1941 1
143 316 2116 2
143 316 2119 1
143 316 2122 8
143 316 2131 1
143 316 2162 4
143 316 2169 3
143 316 2197 1
143 316 2215 1
143 316 2230 1
143 316 2252 4
143 316 2267 1
143 316 2279 1
143 316 2302 1
143 316 2328 1
143 316 2495 1
143 316 2650 1
143 316 2660 3
143 316 2672 1
143 322 1854 1
143 322 1860 3
143 322 2036 1
143 322 2127 1
143 322 2303 1
143 322 2316 1
143 322 2318 1
143 322 2325 1
143 322 2327 1
143 322 2329 1
143 322 2339 1
143 322 2349 1
143 322 2408 1
143 322 2477 1
143 322 2479 1
143 322 2492 1
143 322 2603 1
143 322 2606 1
143 322 2661 1
143 322 2663 1
143 322 2668 1
143 328 1858 1
143 328 1971 1
143 328 2116 1
143 328 2183 1
143 328 2229 1
143 328 2247 11
143 328 2264 1
143 328 2266 1
143 328 2268 2
143 328 2312 1
143 328 2314 1
143 328 2349 1
143 328 2513 1
143 334 1854 1
143 334 1896 1
143 334 2000 1
143 334 2080 2
143 334 2117 1
143 334 2288 1
143 334 2302 1
143 334 2365 1
143 334 2512 2
143 334 2523 1
143 334 2529 2
143 334 2551 1
143 334 2553 1
143 334 2628 1
143 334 2641 1
143 334 2644 1
143 334 2658 1
143 334 2660 1
143 334 2666 1
143 355 2164 1
143 357 1861 3
143 357 2110 1
143 357 2126 1
143 357 2266 1
143 357 2268 1
143 357 2270 1
143 357 2285 1
143 357 2288 2
143 357 2349 1
143 357 2369 5
143 357 2377 1
143 357 2384 3
143 357 2411 1
143 357 2497 1
143 357 2558 1
143 357 2615 1
143 357 2623 1
143 357 2627 1
143 365 2531 1
144 145 2273 1
144 147 2277 1
144 153 2241 1
144 156 1900 6
144 156 1907 3
144 156 1913 5
144 156 2020 1
144 156 2038 6
144 156 2070 1
144 156 2074 1
144 156 2077 1
144 156 2079 4
144 156 2084 2
144 156 2087 2
144 156 2091 2
144 157 1817 1
144 158 2424 1
144 160 1980 1
144 160 2251 1
144 163 1833 1
144 163 2448 2
144 163 2466 1
144 163 2624 1
144 163 2633 2
144 163 2651 6
144 163 2658 2
144 167 1817 1
144 167 1961 1
144 169 1569 3
144 169 1652 2
144 169 1657 2
144 169 2305 1
144 169 2408 1
144 169 2452 1
144 169 2510 3
144 169 2514 3
144 169 2518 1
144 169 2652 1
144 171 2462 2
144 183 2295 2
144 183 2298 1
144 183 2310 1
144 183 2484 1
144 183 2495 1
144 183 2593 1
144 185 1956 1
144 185 1965 1
144 190 2492 1
144 195 2259 1
144 195 2452 1
144 197 2277 1
144 198 2458 1
144 198 2472 1
144 198 2484 1
144 203 1945 1
144 203 1949 1
144 205 2486 1
144 209 2216 1
144 232 2488 2
144 234 1680 1
144 234 1732 2
144 234 1735 1
144 234 1760 1
144 234 1789 1
144 234 1797 2
144 234 1800 1
144 234 1806 1
144 234 1811 1
144 234 1820 1
144 234 1826 3
144 234 2295 1
144 234 2564 1
144 234 2569 1
144 234 2573 1
144 236 2467 1
144 239 2462 2
144 239 2623 1
144 254 2005 1
144 256 1597 1
144 261 2479 1
144 265 1947 1
144 274 1989 1
144 274 2481 1
144 274 2490 1
144 274 2520 1
144 274 2523 3
144 282 1961 1
144 284 2174 1
144 289 1989 1
144 290 2469 1
144 294 2226 1
144 295 2426 1
144 299 1817 1
144 299 1991 1
144 299 2470 1
144 299 2472 4
144 299 2479 1
144 299 2554 2
144 299 2557 1
144 299 2574 1
144 299 2581 1
144 299 2585 2
144 299 2597 1
144 299 2599 1
144 299 2631 2
144 299 2634 1
144 303 1573 2
144 303 1658 1
144 303 1990 1
144 303 2174 1
144 303 2523 1
144 311 2221 1
144 311 2223 1
144 313 2500 1
144 314 2458 1
144 314 2460 1
144 314 2468 1
144 318 2480 1
144 320 1886 1
144 320 1888 1
144 332 1943 1
144 345 1959 1
144 354 2284 2
144 354 2288 1
144 361 1572 1
144 361 2556 1
144 361 2577 1
144 361 2588 1
144 361 2616 1
144 365 2491 1
144 367 2489 1
145 147 1947 1
145 152 1664 1
145 153 2607 1
145 168 2352 1
145 168 2416 1
145 168 2439 1
145 168 2584 1
145 168 2586 1
145 173 2436 1
145 182 1567 4
145 182 1573 2
145 182 1577 4
145 182 1584 1
145 182 1586 2
145 182 1594 1
145 182 1829 2
145 182 1999 3
145 182 2013 1
145 182 2305 1
145 182 2312 1
145 182 2314 1
145 182 2316 1
145 182 2428 2
145 182 2431 1
145 185 2227 1
145 185 2264 1
145 190 2606 1
145 197 2284 1
145 202 2217 2
145 202 2226 1
145 202 2228 1
145 202 2232 3
145 202 2237 1
145 202 2243 1
145 202 2293 1
145 221 2639 1
145 229 1662 1
145 247 1647 1
145 254 1943 1
145 254 2286 1
145 254 2346 1
145 254 2435 1
145 256 2293 1
145 257 1988 1
145 257 2287 1
145 271 1662 1
145 272 2637 1
145 277 1666 1
145 278 1948 1
145 282 1989 1
145 282 2280 1
145 284 2622 1
145 285 1942 1
145 285 1989 1
145 285 2294 1
145 290 1832 1
145 290 2617 1
145 293 1663 1
145 305 1599 1
145 305 1605 1
145 305 1947 1
145 305 2204 1
145 305 2348 2
145 305 2444 1
145 305 2450 1
145 305 2452 3
145 305 2458 7
145 305 2519 1
145 314 2618 2
145 315 2186 5
145 315 2449 1
145 315 2506 1
145 315 2524 1
145 319 2222 1
145 320 2644 1
145 322 1667 1
145 323 2669 1
145 326 2629 1
145 327 1599 1
145 327 1986 1
145 327 2314 1
145 327 2465 1
145 327 2595 1
145 338 1664 1
145 340 2668 1
145 341 1661 1
145 342 1949 1
145 342 1989 1
145 342 2270 1
145 342 2285 1
145 345 1654 1
145 345 1670 2
145 345 1825 1
145 347 1663 2
145 352 2602 1
145 364 1601 1
145 364 1605 1
145 364 1985 1
145 364 1992 1
145 364 2352 1
145 364 2435 1
145 364 2583 1
145 364 2598 1
145 364 2612 1
145 364 2616 1
145 364 2623 1
145 364 2631 2
145 364 2636 1
145 364 2664 1
145 364 2667 1
146 155 2623 1
146 156 1679 7
146 156 1687 3
146 156 1695 2
146 156 1698 10
146 156 1710 3
146 156 1765 1
146 156 1802 1
146 156 2536 1
146 156 2611 2
146 156 2672 1
146 161 2314 1
146 161 2523 1
146 161 2544 1
146 175 2642 1
146 178 1965 1
146 178 2195 2
146 178 2213 1
146 178 2216 1
146 214 1721 1
146 214 1881 1
146 214 1955 1
146 214 2052 1
146 214 2056 1
146 214 2071 1
146 214 2088 1
146 214 2103 1
146 214 2129 1
146 214 2419 1
146 214 2426 1
146 214 2431 1
146 214 2456 1
146 214 2459 4
146 214 2486 2
146 214 2565 1
146 223 1653 1
146 223 2317 1
146 223 2561 1
146 223 2656 1
146 226 2588 6
146 226 2658 1
146 235 1981 1
146 235 1994 1
146 235 2035 1
146 235 2077 1
146 235 2091 1
146 235 2094 1
146 235 2160 1
146 235 2195 1
146 235 2197 1
146 235 2201 1
146 243 1785 1
146 243 1795 2
146 243 1798 1
146 243 1818 2
146 252 2637 1
146 279 2250 1
146 279 2659 1
146 288 2184 1
146 314 2649 1
146 314 2651 1
146 325 1808 1
146 337 2154 1
146 337 2224 1
146 337 2265 1
146 337 2548 1
146 337 2588 1
146 337 2640 1
146 349 1701 3
146 349 1712 1
146 349 1820 2
146 352 1961 2
146 352 1965 1
146 352 1975 1
146 352 1980 1
146 352 2196 2
146 352 2203 2
146 352 2218 1
146 369 2264 1
146 369 2343 1
146 369 2346 1
146 369 2348 2
146 369 2351 1
146 369 2377 1
146 369 2384 1
146 369 2388 1
146 369 2392 1
147 158 1668 1
147 158 1676 1
147 158 1721 1
147 158 1768 2
147 158 1780 1
147 158 1883 1
147 158 1889 2
147 175 2001 1
147 175 2004 1
147 175 2006 16
147 175 2023 1
147 175 2041 1
147 175 2058 2
147 175 2062 1
147 175 2064 5
147 175 2070 2
147 175 2110 4
147 179 1802 1
147 185 1961 1
147 187 1678 4
147 187 1683 12
147 187 1696 1
147 187 1698 1
147 187 1700 1
147 187 1702 7
147 187 1710 3
147 187 1714 1
147 187 1722 1
147 187 1724 1
147 187 1726 2
147 187 1729 1
147 187 1737 13
147 187 1751 3
147 187 1756 2
147 187 1765 3
147 187 1769 1
147 187 1774 1
147 187 1776 2
147 187 1781 2
147 187 1785 3
147 187 1789 3
147 187 1793 1
147 187 1796 1
147 187 1799 4
147 187 1804 2
147 187 1808 2
147 187 1814 3
147 187 1818 1
147 187 1820 1
147 187 1825 3
147 187 1881 1
147 187 1912 1
147 190 1678 1
147 190 1724 1
147 190 1819 1
147 195 2116 1
147 202 1676 1
147 202 1780 1
147 202 1961 1
147 202 2239 1
147 239 2429 1
147 251 1584 1
147 251 1935 1
147 251 2364 1
147 252 2380 1
147 256 2372 1
147 268 1967 1
147 268 2370 1
147 282 2296 1
147 282 2309 1
147 282 2380 2
147 285 1573 1
147 285 1575 1
147 285 1577 3
147 285 1585 2
147 285 1594 3
147 285 1622 4
147 285 1633 1
147 285 1640 1
147 285 1645 1
147 285 1831 1
147 285 1833 1
147 285 2119 1
147 285 2315 1
147 285 2330 1
147 287 2381 1
147 290 2353 1
147 294 2339 1
147 295 1909 1
147 295 2123 1
147 295 2324 1
147 295 2396 2
147 295 2458 1
147 296 1827 1
147 296 1901 1
147 296 1911 2
147 296 1922 1
147 296 1995 1
147 296 2116 1
147 296 2329 1
147 296 2337 1
147 296 2353 1
147 296 2367 1
147 296 2390 1
147 296 2392 1
147 304 1989 1
147 304 2002 1
147 304 2358 1
147 305 1947 1
147 305 1987 1
147 310 1855 1
147 314 2353 1
147 323 2340 1
147 324 2372 1
147 340 2258 1
147 340 2315 2
147 340 2373 1
147 344 1862 1
147 344 2357 2
147 345 2282 1
147 359 1689 1
147 359 1819 1
147 359 1821 2
147 359 1825 1
147 362 1875 1
147 362 2000 1
147 362 2121 1
147 362 2341 1
148 174 2258 1
148 174 2268 1
148 174 2273 2
148 174 2286 1
148 174 2513 1
148 174 2662 1
148 176 2480 1
148 176 2526 1
148 176 2533 1
148 176 2546 1
148 176 2611 1
148 176 2614 1
148 204 2430 1
148 250 2393 2
148 250 2429 1
148 250 2514 1
148 250 2521 1
148 250 2558 1
148 250 2593 1
148 250 2605 1
148 250 2608 2
148 250 2611 1
148 250 2613 1
148 250 2681 1
148 267 2429 1
148 336 2266 1
148 336 2279 3
148 336 2308 2
148 336 2312 3
148 336 2316 4
148 336 2321 1
148 336 2323 3
148 336 2328 1
148 336 2331 1
148 336 2333 1
148 336 2335 6
148 336 2342 6
148 336 2349 2
148 336 2359 1
148 336 2385 1
148 336 2426 1
148 336 2432 1
148 336 2456 1
148 336 2467 2
148 336 2495 5
148 336 2526 2
148 336 2655 1
148 339 2415 1
148 339 2421 1
148 339 2432 1
148 339 2454 2
148 339 2512 2
148 339 2520 1
148 339 2522 2
148 339 2559 1
148 339 2595 1
148 339 2598 4
148 339 2605 1
148 339 2608 2
148 339 2613 1
149 166 1647 1
149 178 2227 1
149 182 1826 2
149 186 1831 1
149 186 1894 1
149 186 1970 1
149 186 2053 2
149 186 2057 1
149 186 2081 2
149 186 2086 1
149 186 2101 1
149 186 2105 2
149 186 2120 1
149 186 2241 2
149 186 2341 2
149 186 2510 1
149 186 2516 1
149 186 2524 1
149 186 2530 1
149 186 2535 2
149 186 2551 1
149 186 2553 1
149 191 1647 1
149 191 1650 1
149 191 2115 1
149 191 2127 1
149 191 2129 1
149 191 2200 1
149 191 2243 1
149 191 2269 1
149 191 2372 1
149 191 2511 1
149 191 2591 1
149 191 2593 1
149 193 2672 1
149 194 1918 1
149 194 2225 1
149 231 2210 1
149 261 2525 1
149 266 1832 1
149 266 1834 1
149 266 1861 1
149 266 1863 2
149 266 1866 1
149 266 1975 1
149 266 1977 1
149 266 1979 1
149 266 1994 1
149 266 2029 1
149 266 2261 1
149 266 2340 1
149 271 1933 1
149 277 1857 3
149 277 1865 1
149 277 1899 2
149 277 1908 1
149 277 1973 1
149 277 2123 1
149 277 2127 2
149 277 2130 1
149 277 2133 1
149 277 2136 1
149 277 2153 1
149 277 2156 1
149 277 2163 1
149 277 2167 1
149 277 2178 5
149 277 2187 2
149 277 2306 1
149 277 2339 1
149 280 2527 1
149 288 1793 1
149 288 1822 1
149 288 1861 3
149 288 1897 1
149 288 1899 1
149 288 1904 1
149 288 1995 1
149 288 2037 5
149 288 2045 1
149 288 2050 1
149 288 2053 4
149 288 2059 1
149 288 2104 1
149 288 2210 1
149 288 2229 1
149 288 2268 2
149 288 2350 1
149 288 2595 1
149 288 2661 1
149 302 1828 1
149 302 2029 1
149 302 2127 2
149 302 2247 1
149 302 2267 3
149 313 2131 1
149 316 1680 6
149 316 1689 2
149 316 1694 1
149 316 1697 1
149 316 1722 4
149 316 1728 1
149 316 1740 2
149 316 1766 1
149 316 1823 1
149 316 1865 1
149 316 2035 1
149 316 2119 2
149 316 2124 1
149 316 2341 1
149 322 1658 1
149 322 1661 2
149 322 1843 2
149 322 1861 2
149 322 1884 1
149 322 1886 2
149 322 1889 1
149 322 1895 1
149 322 1937 1
149 322 1952 1
149 322 1963 1
149 322 1969 1
149 322 1975 1
149 322 1977 1
149 322 1981 1
149 322 1983 3
149 322 1987 4
149 322 1993 1
149 322 1996 1
149 322 2025 1
149 322 2027 1
149 322 2113 2
149 322 2125 1
149 322 2128 2
149 322 2233 1
149 322 2235 1
149 322 2241 2
149 322 2316 1
149 322 2319 1
149 322 2323 2
149 322 2357 2
149 322 2361 2
149 322 2366 1
149 322 2388 1
149 322 2404 1
149 322 2433 1
149 322 2435 2
149 322 2450 1
149 322 2506 1
149 322 2508 3
149 322 2559 1
149 322 2561 1
149 322 2563 1
149 322 2566 1
149 327 1827 1
149 328 1650 1
149 328 1749 2
149 328 1754 1
149 328 1756 2
149 328 1776 1
149 328 1781 1
149 328 2107 1
149 328 2116 1
149 328 2271 4
149 328 2277 1
149 328 2291 1
149 328 2294 1
149 328 2296 2
149 328 2302 7
149 328 2315 1
149 328 2323 1
149 328 2328 1
149 328 2330 1
149 328 2335 1
149 328 2368 1
149 328 2387 1
149 328 2402 1
149 328 2415 1
149 328 2442 1
149 328 2563 1
149 328 2572 1
149 334 1834 1
149 334 1860 1
149 334 1865 1
149 334 2037 1
149 334 2107 1
149 334 2142 1
149 334 2246 1
149 334 2326 1
149 334 2405 1
149 334 2407 1
149 334 2511 1
149 357 1859 1
149 357 1971 1
149 357 1993 1
149 357 2030 1
149 357 2124 2
149 357 2220 1
149 357 2270 1
149 357 2321 1
149 357 2358 1
149 357 2404 1
149 357 2511 1
149 365 2533 1
150 153 2626 1
150 160 2290 1
150 166 1944 1
150 166 2454 1
150 166 2468 1
150 166 2632 1
150 166 2634 1
150 166 2664 1
150 168 1785 1
150 168 1818 1
150 168 1821 1
150 182 2281 1
150 182 2582 1
150 189 2313 1
150 190 2626 1
150 195 2661 1
150 205 2615 1
150 209 1827 2
150 215 2613 1
150 216 1589 2
150 216 1592 2
150 216 1601 6
150 216 1612 2
150 216 1617 1
150 216 1620 2
150 216 1623 2
150 216 1630 1
150 216 1637 1
150 232 2616 1
150 236 2604 1
150 238 2622 1
150 254 1760 1
150 254 1786 1
150 254 1821 1
150 254 1823 1
150 254 1825 1
150 255 1988 1
150 255 2399 1
150 255 2456 1
150 255 2478 7
150 255 2493 2
150 255 2514 1
150 255 2516 1
150 255 2519 16
150 255 2558 1
150 255 2579 1
150 255 2609 2
150 255 2625 1
150 255 2633 1
150 255 2636 2
150 275 1650 1
150 275 1660 1
150 275 1830 1
150 275 2030 3
150 275 2034 1
150 275 2036 1
150 275 2216 8
150 275 2225 7
150 275 2309 5
150 275 2601 1
150 275 2620 1
150 276 2601 1
150 283 2343 1
150 283 2345 2
150 285 2229 1
150 285 2307 1
150 298 1604 2
150 298 1942 2
150 305 1664 1
150 305 1689 1
150 305 1806 1
150 309 1591 1
150 309 1600 1
150 309 1603 3
150 309 1611 1
150 309 1620 1
150 309 1644 1
150 319 1659 1
150 319 1664 3
150 319 1668 5
150 319 1674 2
150 319 1677 7
150 319 1685 11
150 319 1701 4
150 319 1706 1
150 319 1708 4
150 319 1717 1
150 319 1721 1
150 319 1723 1
150 319 1726 2
150 319 1730 1
150 319 1732 1
150 319 1736 3
150 319 1740 2
150 319 1744 12
150 319 1757 1
150 319 1769 4
150 319 1774 5
150 319 1780 1
150 319 1784 3
150 319 1791 1
150 319 1793 3
150 319 1800 1
150 319 1803 2
150 319 1809 7
150 319 1819 2
150 319 1822 4
150 319 1885 1
150 319 1888 1
150 319 2092 1
150 319 2101 1
150 319 2107 2
150 319 2113 1
150 319 2311 1
150 319 2330 2
150 319 2335 2
150 319 2338 1
150 319 2437 3
150 319 2443 1
150 319 2445 2
150 319 2448 1
150 319 2588 1
150 319 2590 1
150 331 2660 2
150 340 2295 3
150 340 2301 4
150 345 1660 1
150 345 1835 1
150 345 1916 1
150 345 1949 2
150 345 1966 1
150 345 1976 1
150 345 1987 1
150 345 1989 1
150 345 2206 1
150 345 2208 1
150 345 2210 2
150 345 2313 1
150 346 1995 2
150 346 2345 1
150 346 2623 1
150 346 2659 1
150 364 2295 1
150 367 2614 1
152 188 1575 2
152 188 1585 1
152 188 1636 1
152 188 1656 1
152 188 1844 1
152 188 1848 1
152 188 1850 1
152 188 1903 2
152 188 1906 3
152 229 1598 1
152 229 1830 1
152 229 1903 2
152 247 1656 7
152 247 1716 1
152 247 1751 1
152 247 1815 4
152 247 1822 1
152 293 1833 1
152 293 1840 1
152 301 1662 1
152 322 1761 5
152 322 1773 2
152 322 1776 1
152 322 1793 5
152 322 1799 1
152 322 1823 1
152 338 1571 1
152 338 1574 3
152 338 1578 3
152 338 1583 4
152 338 1589 1
152 338 1591 4
152 338 1596 1
152 338 1599 2
152 338 1602 2
152 338 1662 1
152 338 1851 2
152 338 1854 1
152 338 1856 1
152 338 1859 1
152 338 1869 2
152 338 1872 1
152 338 1875 1
152 338 1893 1
152 338 1898 2
152 347 1580 1
153 154 2452 1
153 159 1639 1
153 159 1678 2
153 159 1683 1
153 159 1688 5
153 159 1704 1
153 159 1829 1
153 159 2063 1
153 159 2345 1
153 167 2454 3
153 168 2604 1
153 171 2182 1
153 179 1635 1
153 179 2267 1
153 179 2366 1
153 179 2368 1
153 179 2371 1
153 179 2382 1
153 179 2393 4
153 180 2556 1
153 183 2491 1
153 190 2249 1
153 190 2251 1
153 190 2401 1
153 190 2559 1
153 190 2595 1
153 190 2639 1
153 190 2641 1
153 190 2643 1
153 194 2556 1
153 198 2493 1
153 204 2592 1
153 208 2252 1
153 211 2353 1
153 214 2158 1
153 221 1719 1
153 221 1825 1
153 221 2161 1
153 224 2649 1
153 228 2240 1
153 234 2491 1
153 246 2555 1
153 254 2603 2
153 260 1618 1
153 260 1620 1
153 260 1844 1
153 260 1846 1
153 273 2556 1
153 275 2626 1
153 284 2206 1
153 285 2339 1
153 289 2494 1
153 297 2647 1
153 300 2134 1
153 313 1618 3
153 313 1638 1
153 313 1640 1
153 313 1647 1
153 313 1670 1
153 313 2125 1
153 327 2602 1
153 330 2555 1
153 353 2648 1
153 355 2353 1
153 364 2608 2
153 365 1827 1
153 365 2125 1
153 365 2251 1
153 365 2401 1
153 367 2208 1
153 367 2225 1
154 157 2227 1
154 157 2418 1
154 157 2429 3
154 157 2539 1
154 157 2642 4
154 158 2440 1
154 163 1826 1
154 167 1598 1
154 167 1606 1
154 167 1838 1
154 167 1843 1
154 167 1846 4
154 167 1883 1
154 167 1887 1
154 167 1903 1
154 167 1909 2
154 167 1928 2
154 167 2000 1
154 167 2004 3
154 167 2162 2
154 167 2313 1
154 167 2315 1
154 167 2317 1
154 167 2320 1
154 167 2322 1
154 167 2324 1
154 167 2328 1
154 167 2330 2
154 167 2334 4
154 167 2339 22
154 167 2366 1
154 167 2369 2
154 167 2372 3
154 167 2376 16
154 167 2393 3
154 167 2399 1
154 167 2470 1
154 167 2621 1
154 169 1828 1
154 169 1941 1
154 184 2223 1
154 187 2232 1
154 189 2211 1
154 189 2428 1
154 198 2243 1
154 198 2290 2
154 198 2294 4
154 198 2299 1
154 198 2301 1
154 203 1927 1
154 203 1989 1
154 203 2025 1
154 203 2622 1
154 204 2196 1
154 211 2263 1
154 211 2469 1
154 213 1993 1
154 213 2314 1
154 217 2200 1
154 223 2199 1
154 228 2467 1
154 230 1600 1
154 230 1826 3
154 230 1830 1
154 230 1927 1
154 230 2163 1
154 230 2315 1
154 230 2462 1
154 230 2468 1
154 230 2477 1
154 230 2479 1
154 230 2493 1
154 230 2627 1
154 230 2635 2
154 232 2238 1
154 236 2479 1
154 238 2463 1
154 239 2475 1
154 244 1879 1
154 244 1883 1
154 244 2153 1
154 244 2196 1
154 244 2226 1
154 244 2489 2
154 244 2637 1
154 265 1576 3
154 265 1602 1
154 265 1604 3
154 265 1611 1
154 265 1614 3
154 265 1628 7
154 265 1638 2
154 265 1642 9
154 265 1654 5
154 265 1663 2
154 265 1838 1
154 265 1856 1
154 265 1862 1
154 265 1876 1
154 265 1878 1
154 265 1898 1
154 265 1905 1
154 265 1922 1
154 265 1925 1
154 265 1934 2
154 265 1937 2
154 265 2006 1
154 265 2010 1
154 265 2022 1
154 265 2028 1
154 265 2033 1
154 265 2044 1
154 265 2047 3
154 265 2051 2
154 265 2056 1
154 265 2062 1
154 265 2064 1
154 265 2067 1
154 265 2069 1
154 265 2072 1
154 265 2074 1
154 265 2080 4
154 265 2090 1
154 265 2100 2
154 265 2106 3
154 265 2452 1
154 265 2470 1
154 265 2503 1
154 265 2530 2
154 278 1940 1
154 287 2229 1
154 290 2485 1
154 295 2441 1
154 296 2439 2
154 299 2210 1
154 303 2210 1
154 307 2236 1
154 311 1907 1
154 311 1916 1
154 311 1921 1
154 311 1995 1
154 311 2026 1
154 311 2028 1
154 311 2031 1
154 311 2161 2
154 311 2456 1
154 311 2504 1
154 311 2638 1
154 311 2640 2
154 313 2456 1
154 319 2221 1
154 320 2299 2
154 320 2306 1
154 343 2198 1
154 353 2206 1
154 360 2472 1
154 361 1944 1
154 362 2225 1
154 368 2225 1
155 196 2446 1
155 196 2549 1
155 206 1669 1
155 206 1680 2
155 206 1686 1
155 206 1704 1
155 206 1707 1
155 206 1710 2
155 206 1714 1
155 206 1720 2
155 206 1780 1
155 206 1829 2
155 206 1940 1
155 206 1988 1
155 206 2199 9
155 206 2210 1
155 206 2212 4
155 206 2217 4
155 206 2222 4
155 206 2227 1
155 206 2231 2
155 206 2237 1
155 206 2241 2
155 206 2253 1
155 206 2255 3
155 206 2259 2
155 206 2263 1
155 206 2317 2
155 206 2321 1
155 206 2328 1
155 206 2336 1
155 206 2351 1
155 206 2423 1
155 206 2429 4
155 206 2435 3
155 206 2439 2
155 206 2449 1
155 206 2454 2
155 206 2468 10
155 206 2484 1
155 206 2527 1
155 206 2592 1
155 206 2596 1
155 206 2602 1
155 206 2604 1
155 206 2609 3
155 206 2615 1
155 206 2625 1
155 206 2649 3
155 206 2656 1
155 206 2661 2
155 206 2664 3
155 206 2673 1
155 211 2657 1
155 224 1664 1
155 225 2155 1
155 225 2158 1
155 225 2441 1
155 237 1654 1
155 237 1656 1
155 237 1905 1
155 237 1910 1
155 237 2023 2
155 237 2087 1
155 237 2089 1
155 237 2095 7
155 237 2103 1
155 237 2106 1
155 237 2113 1
155 237 2606 1
155 237 2673 1
155 238 2654 1
155 249 2445 2
155 249 2449 1
155 249 2664 1
155 297 1843 1
155 297 2073 1
155 297 2155 1
155 297 2430 1
155 297 2432 1
155 297 2435 6
155 297 2581 1
155 297 2606 1
155 309 1670 1
155 318 1979 2
155 340 2616 1
155 343 1600 1
155 343 1650 1
155 343 1834 1
155 343 2320 1
155 343 2408 1
155 343 2532 2
155 343 2543 3
155 343 2547 1
155 343 2587 1
155 349 1668 1
155 349 1842 1
155 349 1939 1
155 349 2072 2
155 349 2157 1
155 349 2265 1
155 349 2420 1
155 353 2001 3
155 353 2005 12
155 353 2272 1
155 353 2427 2
155 353 2432 1
155 353 2437 2
155 360 2228 1
156 161 1670 1
156 162 2537 1
156 199 2263 1
156 199 2266 1
156 214 2561 1
156 214 2565 2
156 214 2663 2
156 223 2558 1
156 223 2570 1
156 223 2665 1
156 224 2598 1
156 225 1826 2
156 279 2157 1
156 279 2178 1
156 279 2184 1
156 326 1860 3
156 326 2651 1
156 326 2654 2
156 337 2159 2
156 337 2162 1
156 337 2176 4
156 337 2183 2
156 337 2186 1
156 337 2627 1
156 337 2648 1
156 349 1720 2
156 349 1723 1
156 349 1733 9
156 349 1744 2
156 349 1747 1
156 349 1762 1
156 349 1768 2
156 349 1790 1
156 349 1805 6
156 349 1826 1
156 360 2194 1
156 360 2196 1
156 360 2226 1
156 369 2664 1
157 163 2400 1
157 167 2040 1
157 167 2090 1
157 167 2115 1
157 167 2490 1
157 169 2294 1
157 175 2416 1
157 201 2476 1
157 203 1913 1
157 203 2024 1
157 203 2167 1
157 205 2472 1
157 213 2468 1
157 230 1940 1
157 230 1946 1
157 230 2294 1
157 232 2472 2
157 234 2169 1
157 234 2173 1
157 239 1685 1
157 239 1689 2
157 239 2399 1
157 239 2474 1
157 244 1938 1
157 244 1942 1
157 244 1991 1
157 244 2030 1
157 244 2308 1
157 244 2465 1
157 244 2469 1
157 244 2634 1
157 244 2638 1
157 261 2463 1
157 265 2482 1
157 274 2399 1
157 275 2222 1
157 284 2477 1
157 290 2480 1
157 299 1827 1
157 303 1832 1
157 311 1840 1
157 311 1930 1
157 311 2149 1
157 311 2320 1
157 311 2322 1
157 311 2333 1
157 311 2458 1
157 311 2460 1
157 311 2464 1
157 311 2484 2
157 311 2488 2
157 311 2635 1
157 311 2656 3
157 312 1674 1
157 314 2479 1
157 342 2417 1
157 361 2175 1
157 361 2205 1
157 361 2215 3
157 362 1948 1
157 362 1950 1
157 362 1952 8
157 362 1962 5
157 362 1969 8
157 362 2249 1
157 365 2458 1
158 168 1835 1
158 185 1780 1
158 187 1683 2
158 187 1688 1
158 187 1690 1
158 187 1721 1
158 187 1725 1
158 187 1772 1
158 187 1781 2
158 187 1785 1
158 187 1789 1
158 187 1804 1
158 187 1812 2
158 187 1816 1
158 187 1824 1
158 251 1666 1
158 285 1835 1
158 296 1886 1
158 296 2439 1
158 311 2443 1
159 160 2473 1
159 171 2242 1
159 171 2411 1
159 179 1907 1
159 179 1923 1
159 183 2497 1
159 190 1669 1
159 190 1827 1
159 190 1847 1
159 190 1850 1
159 190 1920 1
159 190 1937 5
159 190 1943 1
159 190 2255 1
159 190 2504 1
159 205 1993 1
159 208 2130 1
159 228 1990 1
159 228 2213 1
159 232 2414 1
159 237 2650 1
159 239 2217 1
159 248 1836 1
159 248 2178 1
159 248 2181 1
159 248 2411 2
159 260 1637 1
159 260 2283 1
159 260 2293 1
159 260 2300 1
159 260 2333 2
159 260 2396 1
159 260 2528 1
159 260 2542 1
159 260 2564 1
159 260 2573 1
159 272 1838 1
159 272 2358 1
159 275 2629 1
159 280 1989 1
159 280 2012 1
159 280 2015 1
159 280 2143 1
159 284 2198 1
159 290 1836 1
159 290 2169 1
159 290 2174 5
159 292 2015 1
159 294 2004 1
159 294 2148 2
159 294 2151 1
159 294 2157 1
159 294 2192 1
159 294 2194 1
159 297 2651 1
159 299 2225 4
159 299 2237 1
159 302 2530 1
159 313 1637 1
159 313 1639 1
159 313 1971 1
159 313 2018 1
159 314 1836 1
159 314 2181 1
159 318 2003 1
159 318 2176 1
159 318 2339 3
159 320 2006 1
159 326 1839 1
159 349 2652 1
159 357 2131 2
159 365 2125 1
159 367 2131 1
159 367 2199 1
159 368 2474 1
160 167 1685 1
160 167 1700 1
160 167 1712 1
160 167 1759 1
160 167 1761 1
160 167 1775 1
160 167 1778 2
160 167 1790 1
160 167 1794 1
160 176 2615 1
160 185 1976 1
160 197 2270 2
160 198 2219 1
160 199 2213 5
160 203 1981 1
160 203 2243 1
160 209 2229 1
160 217 2078 1
160 217 2083 1
160 217 2177 1
160 217 2296 2
160 217 2588 1
160 221 2462 1
160 265 1970 1
160 265 2266 2
160 265 2479 1
160 278 1625 1
160 278 2074 1
160 278 2091 1
160 278 2096 2
160 278 2524 1
160 278 2615 1
160 289 1794 1
160 289 1827 1
160 296 2261 1
160 299 2195 1
160 306 2431 1
160 306 2433 1
160 311 2244 1
160 314 2486 1
160 323 2260 1
160 332 1981 1
160 332 1986 5
160 332 2086 1
160 332 2088 1
160 332 2276 1
160 332 2282 1
160 332 2297 1
160 332 2616 3
160 340 2257 1
160 340 2272 1
160 340 2279 1
160 354 2078 2
160 354 2089 1
160 354 2298 3
160 354 2633 1
160 364 2276 1
160 366 2076 1
160 366 2089 1
160 366 2178 1
160 366 2184 1
160 366 2296 1
160 366 2579 1
160 366 2612 1
160 368 2172 1
160 368 2307 2
160 368 2470 1
160 368 2485 1
160 368 2491 1
160 368 2531 1
160 368 2536 1
161 162 1670 1
161 170 1955 1
161 178 1721 1
161 178 1984 1
161 214 1627 2
161 214 1652 1
161 214 1881 1
161 214 1949 1
161 214 1957 3
161 214 1961 1
161 214 1964 3
161 214 1979 1
161 214 1985 1
161 214 1987 3
161 214 2160 3
161 214 2263 2
161 214 2314 1
161 223 1664 1
161 223 1684 1
161 223 1721 1
161 223 1744 1
161 223 1831 1
161 223 1884 1
161 223 2243 1
161 223 2594 1
161 226 1665 1
161 226 1801 1
161 226 1826 1
161 226 2212 1
161 235 1721 1
161 235 1986 2
161 235 2503 1
161 270 1720 1
161 270 1983 1
161 275 2211 1
161 279 2523 1
161 279 2541 1
161 279 2544 1
161 334 2228 1
161 337 1827 1
161 337 1883 2
161 337 1998 1
161 337 2029 1
161 337 2033 2
161 337 2430 1
161 352 1984 1
161 367 2162 1
161 369 1585 1
161 369 1837 1
161 369 1841 1
161 369 2114 2
161 369 2144 2
161 369 2147 1
161 369 2298 1
161 369 2300 1
161 369 2305 2
161 369 2310 2
161 369 2314 2
161 369 2389 1
161 369 2429 1
161 369 2499 1
161 369 2516 1
161 369 2518 1
161 369 2537 2
161 369 2548 2
161 369 2551 1
161 369 2560 1
161 369 2562 2
161 369 2565 1
162 170 1946 1
162 174 2264 1
162 178 1678 1
162 178 1755 2
162 178 1758 1
162 178 1808 1
162 178 1983 1
162 209 2651 1
162 214 1984 1
162 214 2416 1
162 223 1680 1
162 223 1694 1
162 223 1739 1
162 223 1741 1
162 223 1763 1
162 223 1767 1
162 223 1792 2
162 223 1796 1
162 223 1838 1
162 223 1999 1
162 223 2280 1
162 223 2641 1
162 223 2657 1
162 226 1582 2
162 226 1585 1
162 226 1598 1
162 226 1673 1
162 226 1675 1
162 226 1677 6
162 226 1686 8
162 226 1702 18
162 226 1721 3
162 226 1725 4
162 226 1733 5
162 226 1739 2
162 226 1742 12
162 226 1755 25
162 226 1781 8
162 226 1790 1
162 226 1804 2
162 226 1810 1
162 226 1827 2
162 226 1830 1
162 226 1875 1
162 226 1884 3
162 226 1895 2
162 226 1904 3
162 226 1908 1
162 226 1910 1
162 226 1913 1
162 226 1985 1
162 226 2182 1
162 226 2260 2
162 226 2313 2
162 226 2417 1
162 226 2580 3
162 226 2584 10
162 226 2650 1
162 226 2659 1
162 226 2669 1
162 235 1583 1
162 235 2021 1
162 235 2382 1
162 279 2199 1
162 279 2251 1
162 279 2261 1
162 279 2523 1
162 279 2643 1
162 279 2671 2
162 290 2653 1
162 299 2174 1
162 311 2184 1
162 326 2654 1
162 326 2656 1
162 337 1571 1
162 337 1590 1
162 337 1686 1
162 337 1725 2
162 337 1734 1
162 337 1742 1
162 337 1746 2
162 337 1795 1
162 337 1799 2
162 337 1807 1
162 337 1832 1
162 337 1838 1
162 337 1846 1
162 337 1992 1
162 337 2028 1
162 337 2031 1
162 337 2135 1
162 337 2150 1
162 337 2165 1
162 337 2272 1
162 337 2300 1
162 337 2414 1
162 337 2435 1
162 337 2437 3
162 337 2441 11
162 337 2457 1
162 337 2464 3
162 337 2468 1
162 337 2470 3
162 337 2474 20
162 337 2495 10
162 337 2507 14
162 337 2523 1
162 337 2583 7
162 337 2592 2
162 337 2645 1
162 337 2647 1
162 337 2671 2
162 339 2264 1
162 343 2215 1
162 352 1981 1
162 352 1983 1
162 352 2259 1
162 369 2057 1
162 369 2411 2
162 369 2415 1
162 369 2523 1
163 167 2298 4
163 169 1935 1
163 169 1948 1
163 169 1995 1
163 169 2170 3
163 169 2174 1
163 169 2297 1
163 169 2300 1
163 169 2309 1
163 169 2475 1
163 169 2561 1
163 169 2563 3
163 169 2567 1
163 169 2581 1
163 169 2671 1
163 179 2218 1
163 183 2309 1
163 183 2470 5
163 183 2478 1
163 183 2501 1
163 186 1569 1
163 186 2219 1
163 189 2432 1
163 198 1827 1
163 198 2485 1
163 198 2498 1
163 203 1941 1
163 227 2440 1
163 234 2152 1
163 234 2171 1
163 238 2488 1
163 239 1582 2
163 239 1585 1
163 239 1588 1
163 239 1595 1
163 239 2186 1
163 239 2190 1
163 239 2308 1
163 239 2454 1
163 239 2624 1
163 239 2630 1
163 244 2431 1
163 268 2437 1
163 274 2634 1
163 289 1873 1
163 289 1878 1
163 289 1880 2
163 289 1883 2
163 289 1893 1
163 289 1899 1
163 289 1915 3
163 289 1927 1
163 289 1929 2
163 289 1935 1
163 289 1993 1
163 289 2455 2
163 294 2477 1
163 299 1598 1
163 299 1603 1
163 299 1611 1
163 299 1613 3
163 299 1619 2
163 299 1627 1
163 299 1630 2
163 299 1651 1
163 299 1654 1
163 299 1834 1
163 299 1836 1
163 299 1839 1
163 299 1841 2
163 299 1847 1
163 299 2032 1
163 299 2141 4
163 299 2147 1
163 299 2152 1
163 299 2156 2
163 299 2399 1
163 299 2509 1
163 299 2511 1
163 299 2525 1
163 299 2636 1
163 303 1617 1
163 303 1809 1
163 303 1817 1
163 303 1825 1
163 303 1837 1
163 303 2146 2
163 303 2149 3
163 303 2154 1
163 303 2157 2
163 303 2161 1
163 303 2463 1
163 303 2480 1
163 306 2453 1
163 324 2437 1
163 349 2168 1
163 353 2527 1
163 361 2439 1
163 361 2563 1
164 170 1599 1
164 170 1602 1
164 170 1606 1
164 170 1632 1
164 170 1690 1
164 170 1707 1
164 170 1740 2
164 170 1743 3
164 170 1756 2
164 170 1759 1
164 170 1765 1
164 170 1767 2
164 170 1771 5
164 170 1784 1
164 170 1788 1
164 170 1795 1
164 170 1798 2
164 170 1831 1
164 170 1865 1
164 170 1868 1
164 170 1871 1
164 170 1874 3
164 170 1878 1
164 170 1885 1
164 170 1890 1
164 170 1898 1
164 170 1901 6
164 170 1909 1
164 170 1914 1
164 170 1943 3
164 170 1959 1
164 170 1996 1
164 170 2006 2
164 170 2022 1
164 177 1573 1
164 177 1589 2
164 177 1592 1
164 177 1598 12
164 177 1611 1
164 177 1613 1
164 177 1639 3
164 177 1676 1
164 177 1750 1
164 177 1862 1
164 177 1941 1
164 177 1948 1
164 177 1950 1
164 177 1983 1
164 177 2026 1
164 177 2030 1
164 177 2032 1
164 210 1572 2
164 210 1583 1
164 210 1589 1
164 210 1617 1
164 210 1677 1
164 210 1713 1
164 210 2006 1
164 241 1862 1
164 241 1881 1
164 241 1991 1
164 243 1882 1
164 258 1567 1
164 258 1569 1
164 258 2015 1
164 263 1941 1
164 263 1985 1
164 263 2025 1
164 277 1906 1
164 325 1863 1
164 325 1933 1
164 325 1936 1
164 325 1949 1
164 348 1583 2
164 348 1590 1
164 348 1595 1
164 348 1638 2
166 191 1640 1
166 199 1653 3
166 199 2048 1
166 199 2145 1
166 199 2162 1
166 199 2345 1
166 199 2441 1
166 202 1835 1
166 255 1575 1
166 255 1656 1
166 255 1949 2
166 255 1953 1
166 255 1962 3
166 255 1968 1
166 255 1970 1
166 255 1973 2
166 255 1976 3
166 255 1980 2
166 255 1983 1
166 255 1987 1
166 255 2232 1
166 255 2234 1
166 255 2236 1
166 255 2239 1
166 255 2451 2
166 255 2454 1
166 275 1573 1
166 275 1660 1
166 275 1670 1
166 275 1672 1
166 275 1688 1
166 275 1704 1
166 275 1719 1
166 275 1751 2
166 275 1754 1
166 275 1756 1
166 275 1759 1
166 275 1770 3
166 275 1783 2
166 275 1789 1
166 275 1791 1
166 275 1795 1
166 275 1826 1
166 275 1828 1
166 275 1830 1
166 275 1833 1
166 275 1947 1
166 275 2660 1
166 276 1807 1
166 277 1617 2
166 277 1620 2
166 277 1632 1
166 277 1636 1
166 283 2441 1
166 283 2463 1
166 283 2465 1
166 298 1583 1
166 298 1944 2
166 306 1598 1
166 315 2225 1
166 316 1641 1
166 318 1961 1
166 319 1569 1
166 319 1571 1
166 319 1657 1
166 319 1943 1
166 319 2593 1
166 327 1828 1
166 336 2274 1
166 338 1663 1
166 345 1657 1
166 345 1943 1
166 345 2593 1
166 345 2672 1
166 346 1844 1
166 346 1921 1
166 346 1991 1
166 346 2015 1
166 346 2143 2
166 346 2188 1
166 346 2318 1
166 346 2322 1
166 346 2326 1
166 346 2330 1
166 346 2332 7
166 346 2342 1
166 346 2429 1
166 346 2442 1
166 364 1829 1
167 169 2176 2
167 169 2196 1
167 169 2198 1
167 169 2223 1
167 169 2262 1
167 169 2283 3
167 169 2297 1
167 169 2301 1
167 183 1675 6
167 183 1828 2
167 197 2424 1
167 203 1670 3
167 203 1835 1
167 203 1857 1
167 203 1928 1
167 203 2157 1
167 203 2417 1
167 213 1828 1
167 213 1904 1
167 213 2592 4
167 213 2599 2
167 230 1923 1
167 230 1925 1
167 230 2114 1
167 230 2116 2
167 230 2119 1
167 230 2160 5
167 230 2175 2
167 230 2179 5
167 230 2186 1
167 230 2188 1
167 230 2194 1
167 230 2196 2
167 230 2199 4
167 230 2262 2
167 230 2265 1
167 230 2288 1
167 230 2290 2
167 230 2293 1
167 230 2300 2
167 230 2303 1
167 230 2316 1
167 230 2403 1
167 230 2408 1
167 230 2419 1
167 236 2479 1
167 239 1694 1
167 239 1697 1
167 239 1702 2
167 239 1712 3
167 239 1719 1
167 239 1721 1
167 239 1731 2
167 239 1745 1
167 239 1747 1
167 239 1750 1
167 239 1761 2
167 239 1826 1
167 244 1597 1
167 244 1905 1
167 244 2016 1
167 244 2307 1
167 252 2414 1
167 262 2445 1
167 263 2038 1
167 265 1829 1
167 265 1841 1
167 265 2006 1
167 270 1667 1
167 274 1671 5
167 274 1677 2
167 278 1945 2
167 278 1952 1
167 278 1954 1
167 278 2193 1
167 282 2416 1
167 287 2415 1
167 289 1792 2
167 289 1945 2
167 289 1966 1
167 289 1973 1
167 289 1976 1
167 289 1979 1
167 289 1985 1
167 303 1779 1
167 309 2203 1
167 309 2219 1
167 311 1841 1
167 311 1905 2
167 311 1915 1
167 311 2001 1
167 311 2092 1
167 343 1690 1
167 343 1737 1
167 354 1945 1
167 360 2472 1
167 361 1725 3
167 361 1729 1
167 362 2255 1
168 182 2013 1
168 182 2423 1
168 185 2216 3
168 185 2266 1
168 185 2273 1
168 190 2603 1
168 192 2643 1
168 211 2646 1
168 229 1606 1
168 238 2632 1
168 254 1751 2
168 254 1790 1
168 254 1793 1
168 254 2302 1
168 254 2345 1
168 254 2441 1
168 254 2598 4
168 254 2603 1
168 254 2605 2
168 254 2612 1
168 254 2614 4
168 254 2638 1
168 254 2640 1
168 254 2652 1
168 254 2656 2
168 254 2661 2
168 254 2665 1
168 255 1572 1
168 256 1946 3
168 256 1967 1
168 256 1972 2
168 257 1828 2
168 257 2600 1
168 257 2602 1
168 257 2604 1
168 257 2607 1
168 257 2609 1
168 257 2632 1
168 257 2664 1
168 268 1967 1
168 275 1828 1
168 275 2210 1
168 282 1949 1
168 296 1967 1
168 305 1649 1
168 305 1652 2
168 305 1669 5
168 305 1704 1
168 305 1706 1
168 305 1745 9
168 305 1790 2
168 305 2204 1
168 305 2419 1
168 314 2616 1
168 315 1987 1
168 315 2162 2
168 315 2172 2
168 315 2176 2
168 315 2436 1
168 315 2445 4
168 318 2648 1
168 319 1775 4
168 319 1781 2
168 323 1971 1
168 323 2257 2
168 323 2264 1
168 323 2300 1
168 327 1831 1
168 327 2213 1
168 327 2215 1
168 327 2449 1
168 344 1940 1
168 345 1648 1
168 346 1828 1
168 347 1606 1
168 347 1613 1
168 347 1620 1
168 347 1622 3
168 347 1627 1
168 347 1633 3
168 347 1643 2
168 350 2264 1
168 364 1578 1
168 364 1581 1
168 364 1597 1
168 364 1828 3
168 364 1836 4
168 364 1842 1
168 364 1844 2
168 364 1847 2
168 364 1864 1
168 364 1871 1
168 364 1873 3
168 364 1878 3
168 364 1882 2
168 364 1886 29
168 364 1919 1
168 364 1995 15
168 364 2011 1
168 364 2014 2
168 364 2017 3
168 364 2021 2
168 364 2025 2
168 364 2034 9
168 364 2044 2
168 364 2047 8
168 364 2056 1
168 364 2060 3
168 364 2065 5
168 364 2071 2
168 364 2074 2
168 364 2078 3
168 364 2082 2
168 364 2089 3
168 364 2096 5
168 364 2102 2
168 364 2108 6
168 364 2117 1
168 364 2120 1
168 364 2122 2
168 364 2125 2
168 364 2135 1
168 364 2137 2
168 364 2140 1
168 364 2142 2
168 364 2145 1
168 364 2147 1
168 364 2150 1
168 364 2192 5
168 364 2321 1
168 364 2323 1
168 364 2329 15
168 364 2440 2
168 364 2586 1
168 364 2588 1
168 364 2593 3
168 365 2600 2
168 367 2639 1
169 171 2459 1
169 183 1858 1
169 183 1908 1
169 183 1915 1
169 183 1918 1
169 183 1934 2
169 183 2454 1
169 183 2461 1
169 183 2475 1
169 183 2486 1
169 183 2501 1
169 183 2503 1
169 183 2507 1
169 198 1871 3
169 198 1876 6
169 198 1893 6
169 198 1901 1
169 198 1903 3
169 198 1907 9
169 198 1917 3
169 198 1927 1
169 198 1929 1
169 198 2000 3
169 198 2008 1
169 198 2011 1
169 198 2013 1
169 198 2019 1
169 198 2021 1
169 198 2412 1
169 198 2498 1
169 198 2528 1
169 225 2168 1
169 230 1941 1
169 230 1952 2
169 230 1955 1
169 230 1966 1
169 230 1968 9
169 230 1981 1
169 230 2175 1
169 230 2177 1
169 230 2198 1
169 230 2212 1
169 230 2219 1
169 230 2240 5
169 230 2248 1
169 230 2250 1
169 233 2278 1
169 233 2283 1
169 233 2285 1
169 234 1660 1
169 234 2182 1
169 234 2464 1
169 234 2475 1
169 234 2485 1
169 234 2499 2
169 234 2504 1
169 234 2506 1
169 234 2519 1
169 234 2532 1
169 234 2537 1
169 234 2563 1
169 234 2568 1
169 239 1584 2
169 239 1592 1
169 239 1600 1
169 239 1603 1
169 239 1612 2
169 239 1624 1
169 239 1645 1
169 239 2408 1
169 239 2461 1
169 239 2490 1
169 239 2513 1
169 239 2572 1
169 239 2574 2
169 239 2580 4
169 239 2644 1
169 239 2647 6
169 239 2654 1
169 239 2656 1
169 239 2658 1
169 239 2662 3
169 239 2670 3
169 244 1944 1
169 244 2430 1
169 274 1689 1
169 274 1825 1
169 274 2076 1
169 274 2078 2
169 274 2487 1
169 286 2202 4
169 286 2208 1
169 286 2225 1
169 286 2290 1
169 289 2519 1
169 289 2592 3
169 294 2483 1
169 299 1598 1
169 299 1636 1
169 299 1650 1
169 299 2308 1
169 299 2311 1
169 299 2453 1
169 299 2479 1
169 299 2492 1
169 299 2495 1
169 299 2505 1
169 299 2539 1
169 299 2544 2
169 299 2633 2
169 299 2642 1
169 303 1904 2
169 303 1912 1
169 303 1917 2
169 303 1920 1
169 303 2085 1
169 303 2145 1
169 303 2308 1
169 309 2204 1
169 309 2221 1
169 311 2195 1
169 313 2491 1
169 323 2433 1
169 343 2200 1
169 360 2207 1
169 360 2488 1
169 361 2427 1
169 361 2446 1
169 361 2564 1
169 366 1755 1
169 368 1826 3
169 368 2230 1
169 368 2233 1
169 368 2237 1
170 177 1568 1
170 177 1574 1
170 177 1589 11
170 177 1602 1
170 177 1630 1
170 177 1632 1
170 177 1644 1
170 177 1720 1
170 177 1778 1
170 177 1825 1
170 177 1828 2
170 177 1831 1
170 177 1857 1
170 177 1859 1
170 177 1906 1
170 177 1910 1
170 177 1930 1
170 177 1947 2
170 177 1950 3
170 177 1956 1
170 177 1958 1
170 177 1960 1
170 177 1963 2
170 177 1980 1
170 177 2032 1
170 177 2035 1
170 177 2040 1
170 204 1674 1
170 210 1601 2
170 210 1604 1
170 210 1608 3
170 210 1613 2
170 210 1616 1
170 210 1635 1
170 210 1647 2
170 210 1650 6
170 210 1658 1
170 210 1833 1
170 210 1835 1
170 210 1838 4
170 210 1848 1
170 210 1862 1
170 210 1864 1
170 210 1892 2
170 210 1938 4
170 210 1978 3
170 210 1986 1
170 223 1822 1
170 241 1570 1
170 241 1576 1
170 241 1582 1
170 241 1584 2
170 241 1592 2
170 241 1596 4
170 241 1834 2
170 241 1849 1
170 241 1883 1
170 241 1930 1
170 241 1936 1
170 241 1939 1
170 241 1941 2
170 241 1947 3
170 241 1953 1
170 241 2037 1
170 243 1576 5
170 243 1587 1
170 243 1600 2
170 243 1918 1
170 243 1920 4
170 243 1926 1
170 243 2026 1
170 258 1660 1
170 258 1914 1
170 258 1918 1
170 258 1981 1
170 263 1629 1
170 263 1635 1
170 263 1848 1
170 263 1930 1
170 263 1948 1
170 309 1911 1
170 325 1848 2
170 325 1930 1
170 325 2009 1
170 325 2012 1
170 325 2024 1
170 329 1573 1
170 329 1636 1
170 329 1641 1
170 329 1851 9
170 329 1865 1
170 329 1907 3
170 348 1627 1
170 348 1644 1
170 348 1847 1
170 348 1856 3
170 348 1961 1
170 348 1981 1
171 179 2000 1
171 190 2208 1
171 190 2352 1
171 195 2362 1
171 207 2623 1
171 209 1665 1
171 209 1954 1
171 209 1963 1
171 209 1969 1
171 220 1981 1
171 232 1826 2
171 232 2016 1
171 236 1685 1
171 236 2358 1
171 239 2462 1
171 245 2350 1
171 248 1826 1
171 248 1980 2
171 248 1984 2
171 248 2021 2
171 248 2337 1
171 248 2413 1
171 251 2338 1
171 257 2619 1
171 261 1837 1
171 270 2624 1
171 280 1655 1
171 280 1948 1
171 280 2003 1
171 280 2249 1
171 280 2252 1
171 284 1570 6
171 284 1577 2
171 284 1584 1
171 284 1605 1
171 284 1607 1
171 284 1629 1
171 284 1635 8
171 284 1644 3
171 284 1826 4
171 284 1852 1
171 284 1856 1
171 284 1862 2
171 284 1866 2
171 284 1869 2
171 284 1872 1
171 284 1878 1
171 284 1888 1
171 284 1890 1
171 284 1894 1
171 284 1897 1
171 284 1900 4
171 284 1906 1
171 284 1913 2
171 284 1927 2
171 284 1931 2
171 284 1936 2
171 284 1939 2
171 284 1943 1
171 284 1951 1
171 284 1983 6
171 284 2002 2
171 284 2250 1
171 284 2254 1
171 284 2261 1
171 284 2270 1
171 284 2278 1
171 284 2334 2
171 284 2338 1
171 284 2340 3
171 284 2349 1
171 284 2351 2
171 284 2370 1
171 284 2373 3
171 284 2385 1
171 284 2422 1
171 284 2431 1
171 284 2490 1
171 284 2492 1
171 284 2580 1
171 284 2588 1
171 284 2594 1
171 284 2596 2
171 284 2604 1
171 284 2612 1
171 284 2630 1
171 284 2634 1
171 284 2643 1
171 286 1995 2
171 286 1998 2
171 286 2001 7
171 286 2010 2
171 286 2013 3
171 286 2158 1
171 290 1826 1
171 290 1982 1
171 290 2320 1
171 290 2417 1
171 294 2175 1
171 300 1826 1
171 300 1828 2
171 300 1971 2
171 300 1975 1
171 300 2170 1
171 300 2194 1
171 300 2206 1
171 300 2225 2
171 300 2337 1
171 300 2514 1
171 300 2535 2
171 300 2540 1
171 308 1963 1
171 308 2001 2
171 314 1968 2
171 314 2417 1
171 326 1831 3
171 326 1968 2
171 326 1971 1
171 326 2105 1
171 326 2251 1
171 326 2486 1
171 337 2658 1
171 354 2484 1
171 365 2193 2
171 365 2217 1
171 367 1837 1
171 367 2017 1
173 178 1633 1
173 178 1662 1
173 178 1666 4
173 178 1675 1
173 178 1901 1
173 178 1988 1
173 178 2274 1
173 178 2424 1
173 178 2607 1
173 190 2588 1
173 202 2650 1
173 204 1587 1
173 204 1621 1
173 204 1624 2
173 204 1632 3
173 204 1636 1
173 204 1642 2
173 204 1671 1
173 204 1831 1
173 204 1846 1
173 204 1862 1
173 204 1865 1
173 204 1869 1
173 204 1873 2
173 204 2089 1
173 204 2091 1
173 204 2094 6
173 204 2101 11
173 204 2113 2
173 204 2123 1
173 204 2134 1
173 204 2137 1
173 204 2276 1
173 204 2286 2
173 204 2305 2
173 204 2483 1
173 204 2487 1
173 204 2658 2
173 207 1650 3
173 207 1872 1
173 207 1991 1
173 207 2022 1
173 207 2216 1
173 210 1676 1
173 215 1957 1
173 215 1959 1
173 215 1961 1
173 215 1970 1
173 215 2082 1
173 215 2148 1
173 215 2151 1
173 215 2158 1
173 215 2160 2
173 215 2163 2
173 215 2170 1
173 215 2185 2
173 215 2192 1
173 215 2232 1
173 215 2251 1
173 215 2257 1
173 215 2407 1
173 215 2553 1
173 223 1676 1
173 231 2153 2
173 231 2171 1
173 249 1965 1
173 266 1792 1
173 266 1800 1
173 266 1809 1
173 266 1812 1
173 266 1820 2
173 270 2291 1
173 270 2613 1
173 314 2622 1
173 324 2641 1
173 331 1995 1
173 331 2047 1
173 331 2566 1
173 331 2636 1
173 337 2337 1
173 337 2340 1
173 337 2375 2
173 352 1782 2
173 352 1881 1
173 352 2083 1
173 352 2137 1
173 352 2603 1
173 360 2611 3
173 365 2587 1
174 176 2395 1
174 176 2522 1
174 176 2524 1
174 176 2608 1
174 178 2263 1
174 204 2263 1
174 225 2263 1
174 226 2265 1
174 250 2305 1
174 250 2307 1
174 250 2316 1
174 250 2320 3
174 250 2324 14
174 250 2339 1
174 250 2345 3
174 250 2349 1
174 250 2399 1
174 250 2509 1
174 250 2516 1
174 267 2429 1
174 267 2610 1
174 336 2266 1
174 336 2401 1
174 336 2406 1
174 336 2506 1
174 336 2512 1
174 336 2616 2
174 336 2630 1
174 336 2660 1
174 336 2667 3
174 336 2690 1
174 339 2258 1
174 339 2263 1
174 339 2266 1
174 339 2268 1
174 339 2429 1
174 339 2441 1
174 339 2510 1
174 339 2512 1
174 339 2609 1
174 339 2676 1
175 183 2442 2
175 183 2446 1
175 183 2450 2
175 185 2264 1
175 185 2319 1
175 185 2321 1
175 185 2402 1
175 185 2441 1
175 185 2542 1
175 185 2614 1
175 185 2635 1
175 195 1753 1
175 195 1789 1
175 195 1806 2
175 195 1825 2
175 195 2261 1
175 195 2332 2
175 195 2342 2
175 195 2538 1
175 195 2605 2
175 195 2615 1
175 195 2617 1
175 195 2619 1
175 197 1943 1
175 200 2339 1
175 222 1572 1
175 222 1858 1
175 222 1877 1
175 222 1892 1
175 222 2118 1
175 222 2156 1
175 222 2166 1
175 222 2173 1
175 222 2337 1
175 222 2340 1
175 222 2487 2
175 234 2440 1
175 237 2608 1
175 251 2374 1
175 252 2323 1
175 252 2334 1
175 268 2221 1
175 270 2656 1
175 282 1583 1
175 282 1608 1
175 282 1621 1
175 282 1647 1
175 282 1830 1
175 282 1885 1
175 282 1905 1
175 282 1926 1
175 282 2280 2
175 282 2286 1
175 282 2333 1
175 282 2364 1
175 282 2563 1
175 282 2567 1
175 282 2625 1
175 282 2628 1
175 282 2662 1
175 287 1621 1
175 287 2323 1
175 296 1679 1
175 296 1723 1
175 296 1730 1
175 296 1737 1
175 296 1744 1
175 296 1746 2
175 296 1765 1
175 296 1779 1
175 296 1781 1
175 296 1790 1
175 296 1794 1
175 296 1796 1
175 296 1805 1
175 296 1807 1
175 296 1812 5
175 296 1822 2
175 296 1826 1
175 304 2239 1
175 306 2117 2
175 306 2130 5
175 306 2175 2
175 306 2178 1
175 306 2196 1
175 306 2198 2
175 306 2202 1
175 306 2205 1
175 306 2216 1
175 306 2563 1
175 306 2592 1
175 323 2274 1
175 342 1571 1
175 342 1575 1
175 342 1661 1
175 342 1663 1
175 342 1666 1
175 342 1826 3
175 342 1830 1
175 342 1832 1
175 342 1860 2
175 342 1864 1
175 342 1872 2
175 342 1881 2
175 342 1887 8
175 342 1896 1
175 342 1900 1
175 342 1903 1
175 342 1912 2
175 342 1918 1
175 342 1939 2
175 342 1944 4
175 342 1950 1
175 342 1953 1
175 342 1956 1
175 342 1963 3
175 342 1969 1
175 342 1971 2
175 342 1975 1
175 342 1977 1
175 342 1990 1
175 342 2077 1
175 342 2088 1
175 342 2121 1
175 342 2196 1
175 342 2201 1
175 342 2204 3
175 342 2209 1
175 342 2211 1
175 342 2215 1
175 342 2221 2
175 342 2262 1
175 342 2269 1
175 342 2273 2
175 342 2276 1
175 342 2286 2
175 342 2289 1
175 342 2303 1
175 342 2307 1
175 342 2309 1
175 342 2319 1
175 342 2321 3
175 342 2325 5
175 342 2334 1
175 342 2336 1
175 342 2339 1
175 342 2343 1
175 342 2345 1
175 342 2347 1
175 342 2349 1
175 342 2353 2
175 342 2357 1
175 342 2362 1
175 342 2365 1
175 342 2367 2
175 342 2370 6
175 342 2377 2
175 342 2381 3
175 342 2388 2
175 342 2489 1
175 342 2553 1
175 342 2587 1
175 342 2649 2
175 344 2330 1
175 362 1830 1
175 362 2000 1
176 250 2268 1
176 250 2467 1
176 250 2619 1
176 250 2675 1
176 250 2698 1
176 250 2701 1
176 262 2606 1
176 267 2608 2
176 336 2399 1
176 336 2402 1
176 336 2430 1
176 336 2570 1
176 336 2576 1
176 336 2600 1
176 336 2618 3
176 336 2622 3
176 336 2626 1
176 336 2628 2
176 336 2631 1
176 336 2633 1
176 336 2636 1
176 339 2273 2
176 339 2290 1
176 339 2293 1
176 339 2302 1
176 339 2345 1
176 339 2438 1
176 339 2518 2
176 339 2583 1
176 339 2658 1
176 339 2669 3
176 339 2698 1
176 368 2615 1
177 188 1826 1
177 210 1583 1
177 210 1597 1
177 210 1614 1
177 210 1653 1
177 210 1663 1
177 210 1665 2
177 210 1690 1
177 210 1693 3
177 210 1699 1
177 210 1705 1
177 210 1707 1
177 210 1711 1
177 210 1713 1
177 210 1720 2
177 210 1734 1
177 210 1742 3
177 210 1746 1
177 210 1754 1
177 210 1757 1
177 210 1761 3
177 210 1771 4
177 210 1787 1
177 210 1807 2
177 210 1824 1
177 210 1843 1
177 210 1911 3
177 210 1970 1
177 210 2024 1
177 210 2027 1
177 210 2033 1
177 241 1589 2
177 241 1597 3
177 241 1930 1
177 241 1949 1
177 241 1954 1
177 241 2021 3
177 243 1579 1
177 243 1625 1
177 243 1864 1
177 243 2009 1
177 243 2011 2
177 258 1637 1
177 258 1910 2
177 258 1936 1
177 258 1970 1
177 258 1978 3
177 258 2010 6
177 258 2018 2
177 258 2024 4
177 258 2029 1
177 263 1631 1
177 263 1885 1
177 263 1913 1
177 263 1941 1
177 263 1948 1
177 263 2017 3
177 263 2021 1
177 263 2023 1
177 266 1906 2
177 271 1891 1
177 325 1619 1
177 325 1623 2
177 325 1633 1
177 325 1861 1
177 325 2012 1
177 325 2031 1
177 329 1569 1
177 329 1574 1
177 329 1861 1
177 329 1909 1
177 329 1911 1
177 348 1911 1
177 348 1915 1
177 348 1944 1
177 348 1950 1
177 348 1979 1
177 348 2012 1
177 348 2023 1
177 348 2026 1
177 348 2031 1
178 204 1569 1
178 204 1898 1
178 204 1921 1
178 204 2122 1
178 204 2173 1
178 204 2273 1
178 204 2305 2
178 204 2426 1
178 204 2503 2
178 204 2582 1
178 204 2650 1
178 207 1570 1
178 207 1860 1
178 207 1989 2
178 207 2023 3
178 207 2028 1
178 207 2031 1
178 207 2055 1
178 207 2274 2
178 207 2378 2
178 207 2396 1
178 207 2558 1
178 215 1592 1
178 215 1617 1
178 215 1837 1
178 215 1890 1
178 215 1900 1
178 215 1902 1
178 215 1935 1
178 215 1952 1
178 215 2000 1
178 215 2010 1
178 215 2055 1
178 215 2082 1
178 215 2123 1
178 215 2128 1
178 215 2137 1
178 215 2280 1
178 215 2296 1
178 215 2299 1
178 215 2412 1
178 215 2439 1
178 215 2503 2
178 215 2592 1
178 215 2609 1
178 215 2611 4
178 215 2616 1
178 215 2635 1
178 222 2657 1
178 223 1677 1
178 223 1679 5
178 223 1694 2
178 223 1697 5
178 223 1705 1
178 223 1709 3
178 223 1713 2
178 223 1717 1
178 223 1719 1
178 223 1724 1
178 223 1726 1
178 223 1728 1
178 223 1733 4
178 223 1746 2
178 223 1749 1
178 223 1753 1
178 223 1761 1
178 223 1763 1
178 223 1777 1
178 223 1779 6
178 223 1786 2
178 223 1791 1
178 223 1801 2
178 223 1804 2
178 223 1816 2
178 223 1819 1
178 223 1824 1
178 226 1693 1
178 226 1802 1
178 234 2507 1
178 235 1974 1
178 235 2159 1
178 235 2162 1
178 235 2164 1
178 235 2171 1
178 235 2194 1
178 235 2204 1
178 237 1938 1
178 270 1616 1
178 270 1628 1
178 270 1684 1
178 270 1720 1
178 270 1877 2
178 270 1922 1
178 270 2262 1
178 270 2273 1
178 270 2277 1
178 270 2498 1
178 270 2627 3
178 270 2633 1
178 270 2635 1
178 270 2656 1
178 275 2659 1
178 282 2653 1
178 294 2608 3
178 294 2613 2
178 306 2502 1
178 313 2596 1
178 327 2628 2
178 331 1908 1
178 331 1935 1
178 331 1988 1
178 331 2003 1
178 331 2307 1
178 331 2431 1
178 331 2434 1
178 331 2492 1
178 331 2497 1
178 331 2504 1
178 331 2571 1
178 337 1984 1
178 343 1944 1
178 343 2167 2
178 343 2173 2
178 345 2658 1
178 352 1587 1
178 352 1830 1
178 352 1841 1
178 352 1872 1
178 352 1876 1
178 352 1879 1
178 352 1948 2
178 352 1952 6
178 352 1961 5
178 352 1976 1
178 352 1980 1
178 352 1982 3
178 352 1988 1
178 352 1993 1
178 352 1996 1
178 352 1998 1
178 352 2016 1
178 352 2043 1
178 352 2054 1
178 352 2059 1
178 352 2067 1
178 352 2071 2
178 352 2077 1
178 352 2188 1
178 352 2190 1
178 352 2193 2
178 352 2196 1
178 352 2200 1
178 352 2203 2
178 352 2211 1
178 352 2224 1
178 352 2227 4
178 352 2232 1
178 352 2239 3
178 352 2243 3
178 352 2247 1
178 352 2249 3
178 352 2254 1
178 352 2256 2
178 352 2259 2
178 352 2266 1
178 352 2275 1
178 352 2568 1
178 352 2598 1
178 352 2621 1
178 352 2632 1
178 352 2647 1
178 352 2654 1
179 190 1616 5
179 190 1622 1
179 190 1636 3
179 190 1641 11
179 190 1926 1
179 190 2074 1
179 208 2641 1
179 208 2648 1
179 208 2655 1
179 215 2602 1
179 217 2467 1
179 221 2636 1
179 221 2640 1
179 228 1990 1
179 238 2530 1
179 254 2636 1
179 260 1625 1
179 260 2188 1
179 261 2158 1
179 270 2618 1
179 278 2468 1
179 294 2584 1
179 305 2639 1
179 313 2132 1
179 320 2556 2
179 320 2571 1
179 320 2592 1
179 320 2640 1
179 320 2643 1
179 320 2649 1
179 359 1807 1
179 360 2553 1
179 360 2648 1
179 365 1929 1
179 365 1934 1
179 365 1956 1
179 367 1962 1
179 367 2004 2
179 367 2132 1
179 367 2183 1
179 367 2445 3
179 367 2451 1
179 367 2453 9
179 367 2470 2
179 367 2476 7
179 367 2489 1
179 367 2491 1
179 367 2493 3
179 367 2497 1
179 367 2500 1
179 367 2510 1
179 367 2521 1
179 367 2524 1
179 367 2541 2
179 367 2545 1
179 367 2580 2
179 367 2585 2
179 367 2589 2
179 367 2596 3
179 367 2613 1
179 367 2616 1
179 367 2635 2
179 367 2651 1
179 367 2655 1
180 190 2556 1
180 194 1830 1
180 194 1880 2
180 194 1943 1
180 194 2246 1
180 194 2248 1
180 194 2535 1
180 194 2542 1
180 194 2544 1
180 194 2549 1
180 194 2554 2
180 194 2559 1
180 194 2562 1
180 194 2565 2
180 194 2568 1
180 214 2156 1
180 216 1575 1
180 216 1590 2
180 216 1602 1
180 216 1832 2
180 216 1849 1
180 216 1851 1
180 216 1867 1
180 216 1892 1
180 216 1894 1
180 216 1902 1
180 216 1905 3
180 216 1909 2
180 216 1917 1
180 216 1925 2
180 216 1932 2
180 216 1937 1
180 216 1940 1
180 216 1943 1
180 216 2024 1
180 216 2104 1
180 216 2118 1
180 216 2162 2
180 216 2169 1
180 216 2171 3
180 216 2176 1
180 216 2178 2
180 216 2188 3
180 216 2198 6
180 216 2208 1
180 216 2210 5
180 216 2246 1
180 216 2344 1
180 216 2556 1
180 216 2558 1
180 225 2222 4
180 231 1656 1
180 231 2111 1
180 231 2118 1
180 231 2390 1
180 231 2414 2
180 231 2438 1
180 246 1896 1
180 246 1900 1
180 246 1902 3
180 246 1906 3
180 246 1916 4
180 246 1922 1
180 246 1924 1
180 246 1926 1
180 246 1929 2
180 246 1932 1
180 246 1939 2
180 246 1943 1
180 246 2117 1
180 246 2158 3
180 246 2166 3
180 246 2170 3
180 246 2179 1
180 246 2181 1
180 246 2183 3
180 246 2188 1
180 246 2192 2
180 246 2196 1
180 246 2198 2
180 246 2203 1
180 246 2212 1
180 246 2221 1
180 246 2223 4
180 246 2230 1
180 246 2236 1
180 246 2602 1
180 246 2607 3
180 246 2618 2
180 246 2625 1
180 246 2632 1
180 246 2634 1
180 246 2647 2
180 246 2650 1
180 246 2655 2
180 246 2661 1
180 246 2665 1
180 271 1603 23
180 271 1630 1
180 271 1648 1
180 271 1656 1
180 271 2186 1
180 271 2233 1
180 271 2340 1
180 271 2449 3
180 271 2474 1
180 271 2511 1
180 271 2517 1
180 271 2525 1
180 271 2528 2
180 271 2601 2
180 273 1583 1
180 273 1595 1
180 273 1720 1
180 273 1840 1
180 273 1864 1
180 273 1868 1
180 273 1892 1
180 273 1944 1
180 273 2040 2
180 273 2044 2
180 273 2108 1
180 273 2351 1
180 273 2479 1
180 273 2540 1
180 309 1674 5
180 309 1680 1
180 309 1682 1
180 309 1688 3
180 309 1692 6
180 309 1699 2
180 309 1704 1
180 309 1706 6
180 309 1716 19
180 309 1737 1
180 309 1740 2
180 309 1745 3
180 309 1749 2
180 309 1757 1
180 309 1760 2
180 309 1766 1
180 309 1772 3
180 309 1776 1
180 309 1779 2
180 309 1787 1
180 309 1798 1
180 309 1801 1
180 309 1806 1
180 309 1814 1
180 309 1819 1
180 309 1825 1
180 309 1880 1
180 309 1887 1
180 309 1940 1
180 309 2108 1
180 309 2110 1
180 309 2338 2
180 309 2535 1
180 309 2600 1
180 313 2559 1
180 314 2553 1
180 330 1915 2
180 330 1918 1
180 330 1921 1
180 330 1923 4
180 330 1933 1
180 330 2165 2
180 330 2209 2
180 330 2214 2
180 330 2223 1
180 330 2390 1
180 330 2394 3
180 330 2414 3
180 330 2423 2
180 330 2428 1
180 330 2449 1
180 330 2452 1
180 330 2516 1
180 330 2520 1
180 330 2524 1
180 330 2526 1
180 330 2530 1
180 341 1878 2
180 341 2108 1
180 345 1622 2
180 345 1630 1
180 345 1642 1
180 352 1936 1
182 198 2218 1
182 232 2635 1
182 238 2648 1
182 254 1938 1
182 254 2436 1
182 257 1608 1
182 257 1611 1
182 257 1617 1
182 261 2647 1
182 275 1945 1
182 276 2269 1
182 284 2623 1
182 285 1950 1
182 285 2303 1
182 290 2613 1
182 300 2621 1
182 305 2316 1
182 314 2614 1
182 320 2631 1
182 323 2661 1
182 324 1997 1
182 324 2660 1
182 326 2624 1
182 327 1602 1
182 327 1651 2
182 327 1826 2
182 327 2308 1
182 332 2272 1
182 338 1646 1
182 340 2276 1
182 360 2254 1
182 364 1599 1
182 364 2013 1
182 364 2300 1
182 364 2578 1
182 365 2598 1
183 185 2441 1
183 198 1869 1
183 198 2410 1
183 198 2495 1
183 201 2462 1
183 201 2467 1
183 209 2463 1
183 213 1827 1
183 220 2488 1
183 234 1790 2
183 234 1832 1
183 234 1937 1
183 234 1939 1
183 234 2202 1
183 234 2223 1
183 234 2272 1
183 234 2296 1
183 234 2309 2
183 234 2367 1
183 234 2400 1
183 234 2410 1
183 234 2412 1
183 234 2440 2
183 234 2453 2
183 234 2456 1
183 234 2461 2
183 234 2470 1
183 234 2474 6
183 234 2481 1
183 234 2488 7
183 234 2496 5
183 234 2502 6
183 234 2518 1
183 234 2520 4
183 234 2542 1
183 234 2574 1
183 234 2577 2
183 234 2580 1
183 234 2582 1
183 234 2587 3
183 234 2592 1
183 234 2594 1
183 234 2596 1
183 234 2599 2
183 234 2603 1
183 234 2611 2
183 234 2614 1
183 239 1830 1
183 239 2461 1
183 239 2467 3
183 239 2525 2
183 239 2596 1
183 245 2449 1
183 265 1679 1
183 274 1602 1
183 274 1830 3
183 274 1838 1
183 274 1872 1
183 274 1902 1
183 274 2299 1
183 274 2468 1
183 274 2599 1
183 282 2448 1
183 289 2468 1
183 289 2524 3
183 290 2468 1
183 299 1935 1
183 299 1937 1
183 299 1992 1
183 299 2030 1
183 299 2302 1
183 299 2499 1
183 299 2502 1
183 303 2409 1
183 303 2480 1
183 303 2489 1
183 354 2369 1
183 354 2380 1
183 361 2460 1
183 361 2492 1
183 361 2618 1
184 199 1671 1
184 199 1997 1
184 217 2255 1
184 244 2224 1
184 260 1704 1
184 260 1714 1
184 260 1718 1
184 260 1721 1
184 260 1728 1
184 260 1730 1
184 260 1732 2
184 260 1770 1
184 260 1813 1
184 317 1605 2
184 317 1842 1
184 317 1993 1
184 317 2020 2
184 317 2081 1
184 317 2200 1
184 317 2205 2
184 317 2301 1
184 317 2305 5
184 317 2311 1
184 317 2333 2
184 317 2355 10
184 317 2367 2
184 317 2374 1
184 317 2516 1
184 317 2520 1
184 335 1601 1
184 335 2192 1
184 335 2222 1
184 335 2253 1
184 335 2352 1
184 335 2439 1
184 335 2494 1
184 359 1604 1
184 359 1614 1
184 359 2056 1
184 359 2059 1
184 359 2197 1
184 359 2207 1
184 359 2214 1
184 359 2252 1
184 359 2280 1
184 359 2284 1
184 359 2322 1
184 359 2434 1
185 189 1654 1
185 189 1659 2
185 189 1848 1
185 189 1896 1
185 189 2000 1
185 189 2203 1
185 189 2315 1
185 195 1909 2
185 195 2494 1
185 195 2613 1
185 195 2650 1
185 197 1927 1
185 197 2125 1
185 197 2127 1
185 197 2316 1
185 197 2369 1
185 202 1673 1
185 202 1829 1
185 202 1959 1
185 202 1967 2
185 202 1974 1
185 202 1987 1
185 202 2127 1
185 202 2211 1
185 221 2358 1
185 227 1651 4
185 227 1657 1
185 227 2341 1
185 227 2382 2
185 228 2356 1
185 233 2471 1
185 236 2345 1
185 256 1828 2
185 256 1901 1
185 256 2187 2
185 256 2191 2
185 256 2199 1
185 256 2315 1
185 256 2346 2
185 268 2118 2
185 268 2324 1
185 268 2370 1
185 276 1953 1
185 276 1959 1
185 276 2301 1
185 282 1923 1
185 282 2272 1
185 282 2471 2
185 282 2506 1
185 282 2514 1
185 282 2518 3
185 282 2528 2
185 282 2532 5
185 282 2539 1
185 282 2581 1
185 282 2592 1
185 282 2613 1
185 285 1999 1
185 295 2372 1
185 296 1939 2
185 296 2370 1
185 306 2560 1
185 307 1826 1
185 307 1968 1
185 312 1667 1
185 312 1993 1
185 323 1876 1
185 323 2127 1
185 323 2348 1
185 323 2351 1
185 323 2354 2
185 323 2371 1
185 324 1830 1
185 324 1893 1
185 324 2114 1
185 324 2154 2
185 324 2157 2
185 324 2371 1
185 332 1943 1
185 332 2261 1
185 340 1836 1
185 340 2188 1
185 342 2269 1
185 342 2319 1
185 342 2322 1
185 342 2356 1
185 342 2542 1
185 350 1670 1
185 350 1874 1
185 350 2380 1
185 364 1970 1
185 364 2264 1
186 191 2242 1
186 191 2306 2
186 191 2313 1
186 191 2334 1
186 191 2341 5
186 191 2605 1
186 191 2619 1
186 202 2540 1
186 237 2175 1
186 266 1858 1
186 266 1895 1
186 266 2069 1
186 266 2140 2
186 266 2152 1
186 266 2154 2
186 266 2158 3
186 266 2162 1
186 266 2165 2
186 266 2169 2
186 266 2307 5
186 277 2033 2
186 277 2121 1
186 277 2124 1
186 277 2590 1
186 288 2029 1
186 288 2035 10
186 288 2048 11
186 288 2105 1
186 288 2120 1
186 288 2349 1
186 293 2595 1
186 302 1668 1
186 302 1720 1
186 302 1735 1
186 302 1828 2
186 302 2128 3
186 302 2152 1
186 302 2156 1
186 302 2160 1
186 302 2162 2
186 302 2167 1
186 302 2169 1
186 302 2596 1
186 309 2210 2
186 316 1895 1
186 316 1897 1
186 316 1904 1
186 316 1923 1
186 316 2062 1
186 316 2121 1
186 316 2264 1
186 316 2343 1
186 322 1993 1
186 322 2028 1
186 322 2034 1
186 322 2059 1
186 322 2242 1
186 322 2244 1
186 328 1577 2
186 328 1667 1
186 328 1903 1
186 328 1911 1
186 328 1914 3
186 328 2344 1
186 328 2393 2
186 328 2672 1
186 334 1723 1
186 334 1736 1
186 334 1741 1
186 334 1757 1
186 334 1761 1
186 334 1764 1
186 334 1774 2
186 334 1778 1
186 334 1786 4
186 334 1806 3
186 334 1869 1
186 334 1896 1
186 334 2037 5
186 334 2044 6
186 334 2052 4
186 334 2058 1
186 334 2344 1
186 334 2350 1
186 357 1937 1
186 357 2307 1
186 357 2344 1
186 357 2633 1
186 362 2542 1
186 365 2533 1
187 225 1671 1
187 238 2267 1
187 251 1831 2
187 251 1975 1
187 251 1979 1
187 251 1982 1
187 251 1994 1
187 251 2234 2
187 251 2237 1
187 251 2337 1
187 251 2364 1
187 251 2379 2
187 251 2404 2
187 251 2420 1
187 251 2522 1
187 251 2639 5
187 253 1995 1
187 287 2380 1
187 295 1634 2
187 295 1856 1
187 295 1858 2
187 296 1834 1
187 296 2218 1
187 310 1951 1
187 310 1986 1
187 344 2333 1
188 193 1910 2
188 229 1833 1
188 229 1907 2
188 247 1909 3
188 257 1606 1
188 273 1673 1
188 273 1690 1
188 293 1843 1
188 293 1855 1
188 293 1908 1
188 293 1911 1
188 309 1826 1
188 322 1827 1
188 333 1770 1
188 333 1827 2
188 338 1576 1
188 338 1585 1
188 338 1606 1
188 338 1841 1
188 347 1656 1
188 347 1659 1
188 347 1838 1
188 357 1776 1
188 357 1827 1
188 364 1604 11
188 364 1617 1
188 364 1619 3
188 364 1624 17
188 364 1643 1
188 364 1646 1
189 195 2220 1
189 197 1829 1
189 197 1868 1
189 197 1917 1
189 197 1919 2
189 197 2321 2
189 197 2332 1
189 197 2366 1
189 202 1578 1
189 202 1649 1
189 202 1664 1
189 202 2453 3
189 227 1582 1
189 227 1654 1
189 227 1752 2
189 227 1830 1
189 227 1901 1
189 227 1904 1
189 227 1916 1
189 227 1931 1
189 227 2345 1
189 227 2367 1
189 236 2344 1
189 251 2340 1
189 256 2127 1
189 256 2315 1
189 256 2354 1
189 259 1612 1
189 259 1614 1
189 259 1874 1
189 259 1919 1
189 268 1821 1
189 268 1829 1
189 268 1918 1
189 268 1990 1
189 268 1993 1
189 268 2197 1
189 268 2580 1
189 283 2242 1
189 283 2313 1
189 307 1578 1
189 307 1643 3
189 307 1843 1
189 307 1846 1
189 307 1848 1
189 307 1853 1
189 310 2337 1
189 312 1649 1
189 312 1826 1
189 312 1828 4
189 312 1890 2
189 312 1901 3
189 312 1914 2
189 312 2124 1
189 312 2126 1
189 312 2214 1
189 323 1676 1
189 323 1714 1
189 323 1732 1
189 323 1807 1
189 323 1826 1
189 323 1831 1
189 323 1860 1
189 323 1876 1
189 323 1906 2
189 323 1917 1
189 323 1927 1
189 323 1988 1
189 323 1990 1
189 323 2201 1
189 323 2204 1
189 323 2334 1
189 323 2405 1
189 323 2551 1
189 324 1918 2
189 324 2118 1
189 324 2198 3
189 327 2652 1
189 335 2239 1
189 340 1908 1
189 340 2187 2
189 342 2365 1
189 350 2140 1
189 350 2157 1
189 350 2201 1
189 350 2326 1
189 350 2329 3
189 365 2338 1
190 192 1992 1
190 192 2354 1
190 194 2556 1
190 196 2647 1
190 201 2014 1
190 202 1800 1
190 206 2646 1
190 209 2248 1
190 215 2588 2
190 216 2556 1
190 221 2350 1
190 224 2648 1
190 225 2646 2
190 232 2005 1
190 237 2646 1
190 255 2626 1
190 257 2602 1
190 260 1856 1
190 265 2452 1
190 272 1825 1
190 272 2246 1
190 280 2004 3
190 280 2170 2
190 280 2177 2
190 280 2180 1
190 280 2220 1
190 290 1996 1
190 290 2183 3
190 290 2199 1
190 290 2237 1
190 290 2239 5
190 297 2647 1
190 300 2018 1
190 300 2132 2
190 300 2135 2
190 300 2139 1
190 300 2143 4
190 300 2180 1
190 300 2201 1
190 300 2235 1
190 305 2605 1
190 309 2557 1
190 313 1663 1
190 313 1667 1
190 313 1673 1
190 313 2029 1
190 313 2426 1
190 314 2011 2
190 316 2146 2
190 320 2164 1
190 326 2346 1
190 327 2601 1
190 330 2555 1
190 342 2340 1
190 352 2592 2
190 360 2016 2
190 364 2607 1
190 365 1632 1
190 365 1653 1
190 365 1828 1
190 365 1969 2
190 365 2021 1
190 365 2063 1
190 365 2067 2
190 365 2074 4
190 365 2081 2
190 365 2087 25
190 365 2113 3
190 365 2117 7
190 365 2132 2
190 365 2139 1
190 365 2250 1
190 365 2258 1
190 365 2339 6
190 365 2352 1
190 365 2355 1
190 367 1760 1
190 367 1768 1
190 367 1826 1
191 193 1829 1
191 194 2222 1
191 222 2547 1
191 231 2129 1
191 231 2207 1
191 258 1906 1
191 266 1858 2
191 266 1938 1
191 266 1940 1
191 266 2105 1
191 266 2297 1
191 266 2300 1
191 266 2305 1
191 266 2310 1
191 271 2671 1
191 273 2132 1
191 275 1593 4
191 275 1599 12
191 275 1612 1
191 275 1616 2
191 275 1619 4
191 275 1625 4
191 275 1636 1
191 275 1640 1
191 275 1642 1
191 277 1832 1
191 277 1853 1
191 277 2117 1
191 277 2127 2
191 277 2299 2
191 277 2342 2
191 277 2495 1
191 280 1710 1
191 284 2123 1
191 288 1854 1
191 288 1903 1
191 288 2030 1
191 288 2226 2
191 288 2269 1
191 288 2298 1
191 288 2300 1
191 288 2441 1
191 288 2474 1
191 288 2489 1
191 288 2531 1
191 290 2519 2
191 293 2670 1
191 295 2541 1
191 301 1667 1
191 302 1940 1
191 302 2061 3
191 302 2068 3
191 302 2072 1
191 302 2127 1
191 302 2268 2
191 302 2402 1
191 302 2405 1
191 302 2632 4
191 316 1830 1
191 316 2108 7
191 316 2244 1
191 316 2340 1
191 316 2344 1
191 316 2346 1
191 316 2350 2
191 316 2353 1
191 316 2355 2
191 316 2360 1
191 316 2362 5
191 316 2368 1
191 316 2370 1
191 316 2484 1
191 316 2493 1
191 316 2584 4
191 316 2589 4
191 319 1622 1
191 322 1591 1
191 322 1671 3
191 322 1750 2
191 322 1753 1
191 322 1758 2
191 322 1763 1
191 322 1800 1
191 322 1859 4
191 322 1864 1
191 322 2037 1
191 322 2060 1
191 322 2076 3
191 322 2119 1
191 322 2121 2
191 322 2129 2
191 322 2300 1
191 322 2308 1
191 322 2476 1
191 322 2478 2
191 328 1657 1
191 328 1891 1
191 328 1900 1
191 328 1939 1
191 328 1992 1
191 328 2108 2
191 328 2267 1
191 328 2300 1
191 328 2312 1
191 328 2337 1
191 328 2342 1
191 328 2344 1
191 328 2346 1
191 328 2348 1
191 328 2393 1
191 328 2403 1
191 328 2484 1
191 328 2487 1
191 328 2489 1
191 328 2495 2
191 328 2560 1
191 328 2581 1
191 334 1576 2
191 334 1897 1
191 334 1920 1
191 334 1944 2
191 334 1985 2
191 334 1988 1
191 334 2035 1
191 334 2117 1
191 334 2311 1
191 334 2313 1
191 334 2408 1
191 334 2493 1
191 334 2496 1
191 334 2499 1
191 334 2560 1
191 341 1912 2
191 352 2223 1
191 357 1569 2
191 357 1592 1
191 357 1862 1
191 357 2052 1
191 357 2125 1
191 357 2143 1
191 357 2262 1
191 357 2265 1
191 357 2306 1
191 357 2321 1
191 357 2324 1
191 357 2338 1
191 357 2344 1
191 357 2346 1
191 357 2406 2
191 357 2510 3
191 357 2590 3
191 357 2628 1
191 369 2213 1
192 211 2143 1
192 211 2216 1
192 211 2219 1
192 213 1593 1
192 216 2566 2
192 228 1996 1
192 228 2019 1
192 232 2018 1
192 238 2258 1
192 254 2642 1
192 257 2641 1
192 272 1658 2
192 272 1989 2
192 275 2236 1
192 275 2617 1
192 286 1832 1
192 292 2217 1
192 294 1619 1
192 294 1843 1
192 294 1846 2
192 294 1851 1
192 294 1853 2
192 294 1856 1
192 308 2272 1
192 308 2274 1
192 313 2001 1
192 318 2417 1
192 318 2419 1
192 327 2641 1
192 330 2565 1
192 360 1574 2
192 360 1577 1
192 360 1580 3
192 360 1593 1
192 360 1601 1
192 360 2109 6
192 360 2116 1
192 367 2000 1
192 367 2622 1
193 229 1808 1
193 247 1831 1
193 247 1847 2
193 247 1909 719
193 293 1911 490
193 293 2408 220
193 301 1657 1
193 302 1720 1
193 305 1647 1
193 338 1571 1
193 338 1582 1
193 338 1585 1
193 338 1603 1
193 338 1651 1
193 338 1848 1
193 338 1850 1
193 338 1855 1
193 338 1858 1
193 338 1906 1
194 216 1588 1
194 216 1829 1
194 216 1873 2
194 216 1886 1
194 216 2032 1
194 216 2074 1
194 216 2109 3
194 216 2114 1
194 216 2116 1
194 216 2246 4
194 216 2367 1
194 216 2555 1
194 216 2609 1
194 231 1889 1
194 231 2227 8
194 246 1890 1
194 246 2109 1
194 246 2111 2
194 246 2114 1
194 246 2250 1
194 246 2338 1
194 255 1591 20
194 255 1612 3
194 255 1620 16
194 255 1643 6
194 271 1657 1
194 271 1662 1
194 271 2531 1
194 273 1588 1
194 273 1649 1
194 273 1831 1
194 273 1868 1
194 273 1870 1
194 273 1897 1
194 273 1940 1
194 273 2039 1
194 273 2047 1
194 273 2105 2
194 273 2534 1
194 273 2538 1
194 273 2541 1
194 273 2599 1
194 309 1568 4
194 309 1574 1
194 309 1580 1
194 309 1839 1
194 309 1843 1
194 309 1846 1
194 309 1867 1
194 309 1873 1
194 309 1880 2
194 309 2014 1
194 309 2092 3
194 309 2097 7
194 309 2105 1
194 309 2108 1
194 309 2360 1
194 309 2365 1
194 309 2434 1
194 309 2544 1
194 309 2582 1
194 309 2589 1
194 313 2559 1
194 322 1920 1
194 330 1640 1
194 330 1871 1
194 330 2119 2
194 330 2338 2
194 330 2589 3
194 330 2598 1
194 341 1841 1
194 341 1870 1
194 341 2007 7
194 341 2015 3
194 341 2020 1
194 341 2023 2
194 341 2039 1
194 345 1634 1
194 365 2555 1
195 196 2609 1
195 198 1943 1
195 198 1953 1
195 200 1854 1
195 200 1989 1
195 200 2197 1
195 200 2199 1
195 200 2341 1
195 203 2418 1
195 207 2654 1
195 214 2645 1
195 217 2264 1
195 222 2146 1
195 222 2152 1
195 222 2154 1
195 222 2170 4
195 222 2176 3
195 222 2180 2
195 222 2389 1
195 222 2466 1
195 222 2539 1
195 222 2637 1
195 222 2659 1
195 225 2609 1
195 234 2440 1
195 235 2646 1
195 245 1860 1
195 251 2253 1
195 251 2268 1
195 251 2328 1
195 252 1608 1
195 252 1610 1
195 252 1633 1
195 252 1642 1
195 252 1649 2
195 252 1656 1
195 252 1840 1
195 252 1845 1
195 252 1859 1
195 252 2130 1
195 252 2154 7
195 252 2162 1
195 252 2166 1
195 252 2169 1
195 252 2175 1
195 252 2189 2
195 252 2230 1
195 252 2345 2
195 252 2349 1
195 252 2351 1
195 252 2355 2
195 252 2358 2
195 252 2476 2
195 252 2482 1
195 253 1940 1
195 253 2526 1
195 253 2538 1
195 253 2582 1
195 257 2300 1
195 265 2262 1
195 275 2657 1
195 279 2646 1
195 282 1607 1
195 282 1628 1
195 282 1670 1
195 282 1724 1
195 282 1815 1
195 282 1862 1
195 282 1865 1
195 282 1904 1
195 282 2117 1
195 282 2181 1
195 282 2206 1
195 282 2391 1
195 282 2480 1
195 282 2483 1
195 282 2647 1
195 285 1984 1
195 287 1586 1
195 287 1594 1
195 287 1857 1
195 287 2346 1
195 287 2584 1
195 287 2586 1
195 290 2359 1
195 296 1680 1
195 303 2448 1
195 306 2213 1
195 306 2329 1
195 306 2360 1
195 306 2363 1
195 306 2366 1
195 306 2401 1
195 306 2405 1
195 306 2448 1
195 306 2457 1
195 306 2468 1
195 306 2478 1
195 306 2492 1
195 306 2603 1
195 306 2638 1
195 320 2230 1
195 323 2293 1
195 332 2431 1
195 337 2635 1
195 337 2644 1
195 340 2262 1
195 342 1582 1
195 342 1827 2
195 342 1830 1
195 342 1853 1
195 342 1900 1
195 342 1926 1
195 342 2217 1
195 342 2328 1
195 342 2333 1
195 342 2336 1
195 342 2339 1
195 342 2640 1
195 343 2605 1
195 346 2312 1
195 350 2285 1
195 354 2429 1
195 362 2006 1
195 362 2059 1
195 362 2111 1
195 366 2431 2
195 368 2428 1
195 369 2641 2
196 204 1792 1
196 206 1668 1
196 206 1942 1
196 206 1997 1
196 206 2528 1
196 224 1666 1
196 224 1774 1
196 224 1782 3
196 224 1786 1
196 224 1788 1
196 224 1794 1
196 224 1809 1
196 224 1812 1
196 224 1815 1
196 224 1820 1
196 224 2408 1
196 224 2443 1
196 225 1936 1
196 225 2442 1
196 225 2594 1
196 225 2599 2
196 225 2612 1
196 225 2617 1
196 225 2619 1
196 225 2621 1
196 225 2647 2
196 225 2653 1
196 225 2663 1
196 237 1580 1
196 237 1934 1
196 237 1992 1
196 249 2495 1
196 249 2504 1
196 249 2507 3
196 249 2526 1
196 287 2604 1
196 297 1578 1
196 297 1601 1
196 297 1603 1
196 297 1606 1
196 297 1609 5
196 297 1641 2
196 297 1832 2
196 297 1836 5
196 297 1855 2
196 297 1858 10
196 297 1869 1
196 297 1871 1
196 297 1874 1
196 297 1876 22
196 297 1899 1
196 297 1901 8
196 297 1922 4
196 297 1935 1
196 297 2021 1
196 297 2027 2
196 297 2035 1
196 297 2038 2
196 297 2041 7
196 297 2049 23
196 297 2079 1
196 297 2081 1
196 297 2089 1
196 297 2093 1
196 297 2095 1
196 297 2097 1
196 297 2099 1
196 297 2105 1
196 297 2108 5
196 297 2114 1
196 297 2116 2
196 297 2121 1
196 297 2126 1
196 297 2128 7
196 297 2136 7
196 297 2144 11
196 297 2184 1
196 297 2272 4
196 297 2303 2
196 297 2306 2
196 297 2310 1
196 297 2314 1
196 297 2316 1
196 297 2435 1
196 297 2534 1
196 297 2537 1
196 297 2539 1
196 297 2561 1
196 297 2567 2
196 297 2580 1
196 297 2586 1
196 297 2590 1
196 297 2594 1
196 297 2614 1
196 297 2646 1
196 297 2652 3
196 297 2662 2
196 297 2665 2
196 320 2654 1
196 332 1761 1
196 339 2262 1
196 343 1570 1
196 343 1583 3
196 343 1588 4
196 343 1593 1
196 343 1612 1
196 343 1633 1
196 343 1837 1
196 343 1840 1
196 343 1848 1
196 343 1850 3
196 343 1872 2
196 343 1879 2
196 343 1937 1
196 343 2018 2
196 343 2021 1
196 343 2023 1
196 343 2028 1
196 343 2043 2
196 343 2056 2
196 343 2068 3
196 343 2076 1
196 343 2078 1
196 343 2081 1
196 343 2083 1
196 343 2091 1
196 343 2093 1
196 343 2096 1
196 343 2100 2
196 343 2105 1
196 343 2113 2
196 343 2116 5
196 343 2122 5
196 343 2129 2
196 343 2136 1
196 343 2142 1
196 343 2147 2
196 343 2150 4
196 343 2277 1
196 343 2435 1
196 343 2532 1
196 343 2534 1
196 343 2545 1
196 343 2547 3
196 343 2556 1
196 343 2558 2
196 343 2562 1
196 343 2565 1
196 343 2569 2
196 343 2572 1
196 343 2580 1
196 343 2582 1
196 343 2585 1
196 349 1667 2
196 349 1875 1
196 349 2393 1
196 349 2440 1
196 349 2445 1
196 349 2447 1
196 349 2465 1
196 349 2471 2
196 349 2526 1
196 349 2604 1
196 349 2611 1
196 349 2657 1
196 349 2663 1
196 352 1751 1
196 352 2260 1
196 353 1923 1
196 369 2185 1
196 369 2187 1
196 369 2211 1
197 202 1919 1
197 202 1933 1
197 202 1941 1
197 202 2122 1
197 202 2124 2
197 202 2127 1
197 202 2157 1
197 202 2173 2
197 202 2184 1
197 202 2201 1
197 202 2209 1
197 202 2270 1
197 202 2335 1
197 202 2371 2
197 227 1874 1
197 227 1919 2
197 227 2332 1
197 232 2240 1
197 256 1906 2
197 259 1926 1
197 259 1932 1
197 265 2421 1
197 268 1915 1
197 268 1926 1
197 268 1932 2
197 268 1987 1
197 268 2204 1
197 268 2382 1
197 276 2221 1
197 285 2283 1
197 285 2318 1
197 290 2346 1
197 295 2337 1
197 296 2370 1
197 307 1926 1
197 307 2119 1
197 307 2126 2
197 312 1704 1
197 312 1706 2
197 312 1716 1
197 312 1719 3
197 312 1724 1
197 312 1729 1
197 312 1733 1
197 312 1747 1
197 312 1777 1
197 312 1785 5
197 312 1795 1
197 312 1805 2
197 312 1809 1
197 312 1811 2
197 312 1819 1
197 312 1821 1
197 312 1924 2
197 312 1933 1
197 312 1998 1
197 323 1874 1
197 323 1916 1
197 323 2128 1
197 324 1892 1
197 324 1898 1
197 324 1909 2
197 324 1934 1
197 324 2393 1
197 324 2557 2
197 327 2290 1
197 333 1581 1
197 333 1605 2
197 333 1655 2
197 333 1668 2
197 333 1672 1
197 333 1690 1
197 340 1875 1
197 340 1880 1
197 340 1926 1
197 340 2335 1
197 342 2302 1
197 344 1996 1
197 350 1991 1
197 350 2322 1
197 354 1951 1
197 360 2359 2
197 364 2305 1
198 205 2479 1
198 211 2234 1
198 222 2263 1
198 232 2302 1
198 232 2479 2
198 236 2467 1
198 238 2289 2
198 238 2477 1
198 239 2532 1
198 244 2236 2
198 244 2242 1
198 255 2260 1
198 265 1960 1
198 270 2178 1
198 285 1945 1
198 289 1574 1
198 289 2449 1
198 289 2532 3
198 290 2469 1
198 299 1937 1
198 299 1991 1
198 299 2016 1
198 299 2463 1
198 299 2472 1
198 303 1587 1
198 303 1600 1
198 303 1608 2
198 303 1628 1
198 303 1632 1
198 303 1836 2
198 303 1839 1
198 303 1997 1
198 303 2029 3
198 303 2101 1
198 303 2104 2
198 303 2403 1
198 303 2593 1
198 303 2602 1
198 311 1792 1
198 320 2227 1
198 320 2234 1
198 335 2229 1
198 340 2225 1
198 354 2227 1
198 367 2481 1
199 283 2338 1
199 283 2348 1
199 283 2592 1
199 298 2460 1
199 298 2543 1
199 317 1606 1
199 317 1830 1
199 317 1991 1
199 317 2233 1
199 330 1648 1
199 335 1760 1
199 335 1785 1
199 335 1794 1
199 335 1797 3
199 335 1805 1
199 335 1815 2
199 335 1823 1
199 335 1825 1
199 335 1976 2
199 335 1980 1
199 335 1982 2
199 335 1996 1
199 335 1998 1
199 335 2000 4
199 335 2011 12
199 335 2024 2
199 335 2028 1
199 335 2245 1
199 335 2247 2
199 335 2278 1
199 335 2280 14
199 335 2295 1
199 335 2297 3
199 335 2302 4
199 335 2309 3
199 335 2314 1
199 335 2318 8
199 335 2327 2
199 345 1656 1
199 345 2449 1
199 345 2451 10
199 345 2471 31
199 345 2503 13
199 345 2539 1
199 345 2542 1
199 345 2545 1
199 346 2338 1
199 359 1570 1
199 359 1586 1
199 359 1589 1
199 359 1592 2
199 359 1599 1
199 359 1990 2
199 359 2312 1
200 222 1816 1
200 222 1822 1
200 222 2340 1
200 222 2343 1
200 222 2359 1
200 251 2350 1
200 251 2525 2
200 253 1831 1
200 253 1998 1
200 282 2118 1
200 282 2205 1
200 282 2331 2
200 285 1785 1
200 285 1796 1
200 285 1806 1
200 287 1922 1
200 304 2396 1
200 306 2220 1
200 310 2510 2
201 208 1991 1
201 209 1910 1
201 209 2415 1
201 209 2489 1
201 209 2647 1
201 221 1990 2
201 234 2462 1
201 239 2467 1
201 248 2109 1
201 248 2370 1
201 248 2384 1
201 272 2242 1
201 280 2020 1
201 280 2113 1
201 284 1825 1
201 284 2111 2
201 290 2100 1
201 290 2103 2
201 300 1829 2
201 300 1835 1
201 300 1955 3
201 300 1990 2
201 300 2002 1
201 300 2011 1
201 300 2096 4
201 300 2112 2
201 300 2158 1
201 300 2283 1
201 300 2334 2
201 300 2362 2
201 300 2468 1
201 300 2479 1
201 300 2494 1
201 300 2499 1
201 300 2544 1
201 300 2638 1
201 308 2094 1
201 308 2130 1
201 313 1992 1
201 313 2353 1
201 314 2113 1
201 316 2146 1
201 316 2148 1
201 318 1998 1
201 318 2130 1
201 326 2130 1
202 204 2647 1
202 205 2361 1
202 213 2426 1
202 223 2630 1
202 227 1917 2
202 234 2436 1
202 256 1572 1
202 256 1580 2
202 256 1676 3
202 256 1685 1
202 256 1687 1
202 256 1694 3
202 256 1699 3
202 256 1722 3
202 256 1731 3
202 256 1740 4
202 256 1745 2
202 256 1751 1
202 256 1753 1
202 256 1755 1
202 256 1810 1
202 256 1817 1
202 256 1828 1
202 256 1873 1
202 256 1878 1
202 256 1917 2
202 256 1935 1
202 256 1966 1
202 256 2125 1
202 256 2205 1
202 256 2326 1
202 256 2381 4
202 256 2387 5
202 256 2421 2
202 256 2428 2
202 256 2450 1
202 259 1665 2
202 259 1932 1
202 265 2426 1
202 268 1582 1
202 268 1584 1
202 268 1605 1
202 268 1623 1
202 268 1838 1
202 268 1845 1
202 268 1894 3
202 268 1908 1
202 268 1920 2
202 268 1932 2
202 268 2204 1
202 268 2352 1
202 268 2354 1
202 276 1959 1
202 283 2672 1
202 285 1997 2
202 295 2371 1
202 307 1578 1
202 307 1666 1
202 307 1828 2
202 307 1831 3
202 307 1893 1
202 307 1914 1
202 307 1943 1
202 307 1951 1
202 307 1955 2
202 307 1963 1
202 307 1968 1
202 307 1973 2
202 307 1978 1
202 307 1991 1
202 307 1997 1
202 307 1999 1
202 307 2002 5
202 307 2008 1
202 307 2015 47
202 307 2063 29
202 307 2094 19
202 307 2117 1
202 307 2122 2
202 307 2125 3
202 307 2132 1
202 307 2201 2
202 307 2205 1
202 307 2213 7
202 307 2221 15
202 307 2251 2
202 307 2256 1
202 307 2304 1
202 307 2350 3
202 307 2360 1
202 307 2374 1
202 307 2491 5
202 312 1582 1
202 312 1597 1
202 312 1669 1
202 312 1872 1
202 312 1898 1
202 312 1905 1
202 312 1917 1
202 312 1934 1
202 312 2453 1
202 323 1880 1
202 323 1883 2
202 323 1888 1
202 323 1890 1
202 323 1904 1
202 323 1925 1
202 323 1927 1
202 323 2060 2
202 323 2063 1
202 323 2075 1
202 323 2189 3
202 323 2276 1
202 323 2448 1
202 323 2510 1
202 323 2582 1
202 324 1826 1
202 324 1908 1
202 324 1919 2
202 337 2627 2
202 340 1828 1
202 340 1831 2
202 340 1834 1
202 340 1876 1
202 340 1924 1
202 340 1940 2
202 340 1960 1
202 340 1972 1
202 340 1986 1
202 340 1988 1
202 340 2235 1
202 340 2327 1
202 340 2330 1
202 340 2332 1
202 340 2451 1
202 350 1895 3
202 350 1931 1
202 350 2149 1
202 350 2188 1
202 350 2192 1
202 350 2194 1
202 350 2197 2
202 359 1751 1
202 359 1763 2
202 359 1767 2
202 359 1771 2
202 359 1802 1
203 205 2469 2
203 207 2567 1
203 213 1941 1
203 232 2470 2
203 234 2283 1
203 244 1577 1
203 244 1583 2
203 244 2153 1
203 244 2163 1
203 249 2208 1
203 265 1959 1
203 265 1969 1
203 265 1982 1
203 265 2119 3
203 265 2242 1
203 272 2461 1
203 272 2473 1
203 278 2483 1
203 290 2483 1
203 299 2563 1
203 303 2254 1
203 311 2174 1
203 311 2303 1
203 332 1950 1
203 332 1978 1
203 332 2237 1
203 365 2449 1
204 207 1660 1
204 207 2002 2
204 207 2262 1
204 207 2489 8
204 207 2498 1
204 207 2541 1
204 207 2590 1
204 210 1676 1
204 215 1661 1
204 215 1852 1
204 215 1901 1
204 215 1998 3
204 215 2008 2
204 215 2029 1
204 215 2059 1
204 215 2083 1
204 215 2138 1
204 215 2431 1
204 215 2503 2
204 215 2507 1
204 215 2537 1
204 215 2550 1
204 215 2561 1
204 215 2616 1
204 222 2653 1
204 223 2160 1
204 223 2167 1
204 223 2171 4
204 223 2187 1
204 231 2201 1
204 244 2196 1
204 261 2609 1
204 261 2615 1
204 270 1585 1
204 270 1596 1
204 270 1896 2
204 270 1992 1
204 270 2003 1
204 270 2008 1
204 270 2037 1
204 270 2088 1
204 270 2262 1
204 270 2423 1
204 270 2533 2
204 270 2615 1
204 305 2632 1
204 314 2623 1
204 320 2613 2
204 322 2213 1
204 322 2223 1
204 331 1682 1
204 331 1745 1
204 331 1821 2
204 331 1980 1
204 331 2004 3
204 331 2207 1
204 331 2267 1
204 331 2408 1
204 331 2488 1
204 331 2634 1
204 331 2652 1
204 337 1983 1
204 343 2164 2
204 343 2168 7
204 343 2177 2
204 343 2180 3
204 346 2618 1
204 352 1588 2
204 352 1591 2
204 352 1594 1
204 352 1626 1
204 352 1632 1
204 352 1637 2
204 352 1660 4
204 352 1679 1
204 352 1782 1
204 352 1787 2
204 352 1794 2
204 352 1814 1
204 352 1817 4
204 352 1848 1
204 352 1870 2
204 352 1877 1
204 352 1881 1
204 352 1885 1
204 352 1887 1
204 352 1909 1
204 352 1998 1
204 352 2067 1
204 352 2136 1
204 352 2590 1
204 352 2593 2
204 352 2620 1
204 357 2207 1
204 369 1752 1
204 369 2160 2
204 369 2164 1
204 369 2174 1
205 208 2504 1
205 208 2572 1
205 208 2679 2
205 228 1983 1
205 228 2318 1
205 231 2564 1
205 232 1658 3
205 232 1669 1
205 232 1676 2
205 232 1683 5
205 232 1689 1
205 232 1692 1
205 232 1695 1
205 232 1698 2
205 232 1704 1
205 232 1711 2
205 232 1761 3
205 232 1777 1
205 232 1782 1
205 232 1796 3
205 232 1800 3
205 232 1808 2
205 232 1835 1
205 232 1842 1
205 232 1844 1
205 232 1848 1
205 232 1850 1
205 232 1956 1
205 232 1961 2
205 232 1964 1
205 232 1973 1
205 232 2328 1
205 232 2330 5
205 232 2365 9
205 232 2377 4
205 232 2382 5
205 232 2390 18
205 232 2417 4
205 232 2441 1
205 232 2446 15
205 232 2472 1
205 232 2474 2
205 232 2537 1
205 232 2564 1
205 232 2573 1
205 232 2583 1
205 232 2592 1
205 232 2630 1
205 232 2634 1
205 232 2636 2
205 232 2657 3
205 238 1844 1
205 268 2360 1
205 272 1661 1
205 272 1665 4
205 275 2615 1
205 285 2347 1
205 290 1699 1
205 290 1702 1
205 290 1721 2
205 290 1727 1
205 290 1749 2
205 290 1752 2
205 290 1759 1
205 290 1775 1
205 290 1789 1
205 290 1799 1
205 290 1806 1
205 290 1816 1
205 299 2488 1
205 300 1826 1
205 312 2358 1
205 332 2466 1
205 352 2605 1
205 354 2465 1
205 355 2598 1
205 360 1844 1
205 360 2364 3
205 360 2684 1
205 361 2484 1
205 367 2279 1
205 367 2287 3
205 367 2291 1
205 368 2462 1
206 224 1665 4
206 224 1670 2
206 224 1675 1
206 224 1680 2
206 224 1686 2
206 224 1692 2
206 224 1704 4
206 224 1752 2
206 224 1766 1
206 224 1771 2
206 224 1775 3
206 224 1791 1
206 224 1802 1
206 224 1810 1
206 224 1818 1
206 224 1820 1
206 224 1825 1
206 224 1940 2
206 224 2499 1
206 224 2507 1
206 225 1571 1
206 225 1934 1
206 225 1940 1
206 225 1949 1
206 225 1953 2
206 225 1956 1
206 225 1958 1
206 225 1961 1
206 225 1963 1
206 225 1985 1
206 225 1988 1
206 225 2161 3
206 225 2169 10
206 225 2181 7
206 225 2190 6
206 225 2442 1
206 226 1811 1
206 226 2264 1
206 237 2159 1
206 237 2162 1
206 237 2591 1
206 249 1648 1
206 249 1651 1
206 249 1937 1
206 249 1953 1
206 249 1956 1
206 249 1958 1
206 249 1966 1
206 249 1973 2
206 249 2270 1
206 249 2452 1
206 249 2456 1
206 249 2458 1
206 249 2465 1
206 249 2468 1
206 249 2525 1
206 249 2529 1
206 249 2540 1
206 249 2602 1
206 249 2615 1
206 249 2664 1
206 249 2666 1
206 277 2178 1
206 277 2180 1
206 297 2103 1
206 297 2269 1
206 297 2432 1
206 297 2435 3
206 309 1670 1
206 328 2228 1
206 337 1740 1
206 343 1944 1
206 343 1986 1
206 343 2249 1
206 343 2262 1
206 343 2264 1
206 349 1669 1
206 349 1837 1
206 349 1958 1
206 349 1964 1
206 349 1970 1
206 349 1974 1
206 349 1985 2
206 349 2155 1
206 349 2271 1
206 349 2425 1
206 349 2435 1
206 349 2525 1
206 353 1650 1
206 353 1860 1
206 353 2073 1
206 353 2156 1
206 353 2271 1
206 353 2429 3
206 353 2434 5
206 353 2440 3
206 353 2530 1
206 353 2591 1
207 215 1904 1
207 215 1939 1
207 215 2039 1
207 215 2138 1
207 215 2544 6
207 215 2552 1
207 215 2603 1
207 215 2606 1
207 270 1649 1
207 270 1830 1
207 270 1866 1
207 270 1935 1
207 270 1993 1
207 270 2003 1
207 270 2020 1
207 270 2431 1
207 270 2442 1
207 270 2479 1
207 270 2482 2
207 270 2545 3
207 270 2607 1
207 270 2609 1
207 276 2658 1
207 282 2652 1
207 299 2563 1
207 299 2568 3
207 331 1830 1
207 331 2416 1
207 331 2589 1
207 343 2529 1
207 352 1661 3
207 352 1877 1
207 352 1895 1
207 352 1987 1
207 352 2002 1
207 352 2008 1
207 352 2047 1
207 352 2052 3
207 352 2610 3
207 352 2614 6
207 352 2631 1
207 365 2586 1
207 367 2603 2
208 209 1992 1
208 211 1657 1
208 221 1657 1
208 221 1661 1
208 221 1666 1
208 221 1825 1
208 221 1829 3
208 221 1845 1
208 221 1849 2
208 221 1953 1
208 221 1984 5
208 221 1991 3
208 221 1996 1
208 221 1999 3
208 221 2004 10
208 221 2017 3
208 221 2021 1
208 221 2062 1
208 221 2078 1
208 221 2104 1
208 221 2108 1
208 221 2123 1
208 221 2129 6
208 221 2136 2
208 221 2139 1
208 221 2161 1
208 221 2169 2
208 221 2185 1
208 221 2192 1
208 221 2195 2
208 221 2200 2
208 221 2206 4
208 221 2211 1
208 221 2215 1
208 221 2220 10
208 221 2232 10
208 221 2252 2
208 221 2257 4
208 221 2262 1
208 221 2264 1
208 221 2275 1
208 221 2302 1
208 221 2337 4
208 221 2343 1
208 221 2345 1
208 221 2350 1
208 221 2358 1
208 221 2406 1
208 221 2421 1
208 221 2430 1
208 221 2435 1
208 221 2458 2
208 221 2462 2
208 221 2466 3
208 221 2470 4
208 221 2484 1
208 221 2489 2
208 221 2494 1
208 221 2502 1
208 221 2527 1
208 221 2572 1
208 221 2575 1
208 221 2577 1
208 221 2582 1
208 221 2586 2
208 221 2589 2
208 221 2614 1
208 221 2624 2
208 221 2634 1
208 221 2637 3
208 221 2641 1
208 221 2644 2
208 221 2648 1
208 221 2650 1
208 221 2652 2
208 221 2655 1
208 221 2657 1
208 221 2659 1
208 221 2661 1
208 221 2666 3
208 221 2692 1
208 228 1987 1
208 228 2023 1
208 228 2025 1
208 228 2582 1
208 232 1954 1
208 232 1965 1
208 232 2464 1
208 232 2467 1
208 232 2477 1
208 232 2479 2
208 232 2501 1
208 232 2505 3
208 232 2509 1
208 232 2512 1
208 232 2514 1
208 232 2516 1
208 232 2520 1
208 232 2524 1
208 232 2529 4
208 232 2535 1
208 232 2541 1
208 232 2544 3
208 232 2549 1
208 232 2552 1
208 232 2555 3
208 232 2559 2
208 232 2562 1
208 232 2566 2
208 232 2570 1
208 232 2584 1
208 232 2588 1
208 232 2642 1
208 232 2651 1
208 232 2656 1
208 232 2663 1
208 238 1657 1
208 238 1954 1
208 272 2250 1
208 284 1997 1
208 286 1987 1
208 286 2078 1
208 286 2619 1
208 292 2505 1
208 294 1847 1
208 294 1993 1
208 294 2252 1
208 294 2260 1
208 300 1826 1
208 320 1567 1
208 320 1674 1
208 320 1704 1
208 320 1726 1
208 320 1756 1
208 320 1771 2
208 320 1820 1
208 320 2422 1
208 320 2642 1
208 355 1732 2
208 355 1754 1
208 355 1757 1
208 355 1793 2
208 360 2002 1
208 360 2351 1
208 360 2494 1
208 360 2645 1
208 360 2647 1
208 360 2690 1
208 367 2129 1
208 367 2254 1
208 367 2341 1
208 367 2522 1
209 220 2100 2
209 220 2129 2
209 220 2514 1
209 221 1992 1
209 223 2656 1
209 236 1671 1
209 236 1825 1
209 236 1980 1
209 236 2413 2
209 236 2545 2
209 236 2551 1
209 236 2557 1
209 236 2560 2
209 248 1828 1
209 248 2105 1
209 248 2136 1
209 248 2338 1
209 260 1834 1
209 260 2007 2
209 260 2014 1
209 273 2550 1
209 284 1667 1
209 284 2203 1
209 290 1971 1
209 290 2101 1
209 290 2356 1
209 292 1990 2
209 294 2136 6
209 294 2144 2
209 294 2148 3
209 300 1942 2
209 300 2019 1
209 300 2249 1
209 300 2334 2
209 300 2351 1
209 300 2444 1
209 300 2554 1
209 305 2631 1
209 308 1983 1
209 308 2020 1
209 308 2129 1
209 314 1965 1
209 314 1969 2
209 314 1981 1
209 314 2130 1
209 314 2133 3
209 314 2355 3
209 315 2631 1
210 215 1826 1
210 223 1776 1
210 241 1912 1
210 241 1949 1
210 241 1988 1
210 243 1619 1
210 243 1720 1
210 243 1839 1
210 243 1853 2
210 243 1856 4
210 243 1925 1
210 243 1947 1
210 258 1583 2
210 258 1916 1
210 258 1981 1
210 258 1991 1
210 258 1996 1
210 258 2001 1
210 258 2011 2
210 258 2015 1
210 258 2019 1
210 258 2032 1
210 263 1826 2
210 263 1854 1
210 263 1943 1
210 263 2011 1
210 263 2013 5
210 263 2024 1
210 263 2029 1
210 270 1755 1
210 270 1796 1
210 270 1826 1
210 325 1906 2
210 325 1909 1
210 325 1996 1
210 329 1634 1
210 329 1676 1
210 329 1689 2
210 329 1707 1
210 329 1717 1
210 329 1721 1
210 329 1736 1
210 329 1752 1
210 329 1937 1
210 348 1588 1
210 348 1907 1
210 348 1910 3
210 348 1918 1
210 348 2020 1
210 348 2026 2
211 221 1732 1
211 221 1751 1
211 221 1822 1
211 221 1999 1
211 221 2023 1
211 221 2043 1
211 228 1986 1
211 228 2529 1
211 232 2003 1
211 232 2077 1
211 232 2087 1
211 232 2094 1
211 232 2103 1
211 232 2199 1
211 232 2310 1
211 232 2320 1
211 232 2424 1
211 238 2112 1
211 238 2118 1
211 238 2120 1
211 238 2188 1
211 238 2259 1
211 238 2346 3
211 238 2505 1
211 255 2616 1
211 261 2536 1
211 270 2611 1
211 272 2344 1
211 272 2346 1
211 272 2375 1
211 280 1982 1
211 280 2440 1
211 280 2461 1
211 280 2623 2
211 286 1854 1
211 286 2013 2
211 286 2055 1
211 292 1583 14
211 292 1602 2
211 292 1607 2
211 292 1659 1
211 292 1826 1
211 292 1948 1
211 292 1954 1
211 292 2107 2
211 292 2113 1
211 292 2321 1
211 292 2604 1
211 292 2631 1
211 292 2686 1
211 294 1659 1
211 294 1662 1
211 294 1666 2
211 294 1825 2
211 294 2517 1
211 294 2600 1
211 300 1990 1
211 308 2272 1
211 318 2025 1
211 318 2403 1
211 318 2586 1
211 318 2619 1
211 318 2621 1
211 320 1658 1
211 320 1661 1
211 320 1826 2
211 320 2109 1
211 320 2247 1
211 320 2302 1
211 320 2304 1
211 320 2553 1
211 320 2569 2
211 320 2678 1
211 324 2359 1
211 327 2644 1
211 346 2611 1
211 355 2328 1
211 355 2354 1
211 355 2386 3
211 355 2403 1
211 355 2447 1
211 355 2449 1
211 355 2452 1
211 355 2483 1
211 355 2505 1
211 355 2510 2
211 355 2561 1
211 355 2564 2
211 355 2570 1
211 355 2573 1
211 355 2637 2
211 355 2672 1
211 355 2676 1
211 360 1837 1
211 360 1987 1
211 360 2359 1
211 360 2553 1
211 367 1611 1
211 367 1660 1
211 367 1982 1
211 367 2678 1
213 241 1582 1
213 265 2305 1
213 265 2453 1
213 265 2483 2
213 311 1984 1
213 323 2254 1
213 340 2424 1
213 360 1584 6
213 360 1592 2
213 361 2221 1
213 361 2224 1
213 361 2226 1
213 361 2237 1
213 361 2261 1
213 361 2285 1
214 215 1720 1
214 223 1632 1
214 223 1665 1
214 223 1879 1
214 223 1894 1
214 223 2153 2
214 223 2422 1
214 223 2556 1
214 223 2641 1
214 224 2620 1
214 225 1740 1
214 225 1804 1
214 225 1806 2
214 225 1812 8
214 225 1822 3
214 226 2150 2
214 226 2431 1
214 226 2560 1
214 226 2579 1
214 228 2667 1
214 235 1984 3
214 235 2037 1
214 235 2062 1
214 235 2066 6
214 235 2077 4
214 235 2082 6
214 235 2090 2
214 235 2099 6
214 235 2108 4
214 235 2116 4
214 235 2123 2
214 235 2126 4
214 235 2131 5
214 235 2139 3
214 235 2145 1
214 235 2269 4
214 235 2278 1
214 235 2280 3
214 235 2296 3
214 235 2301 1
214 235 2305 1
214 235 2312 1
214 235 2410 1
214 235 2412 1
214 235 2415 2
214 235 2420 1
214 235 2561 2
214 235 2568 1
214 235 2643 1
214 235 2646 1
214 235 2654 2
214 249 1673 1
214 249 1826 3
214 279 2150 1
214 279 2624 1
214 297 1828 2
214 324 2620 1
214 326 2653 2
214 337 1664 1
214 337 2270 1
214 337 2309 1
214 337 2420 1
214 337 2430 1
214 337 2557 1
214 337 2594 1
214 337 2666 1
214 349 1721 1
214 367 2160 1
214 367 2672 1
214 369 1945 1
214 369 2058 1
214 369 2313 1
214 369 2408 1
214 369 2660 1
215 216 2149 1
215 216 2223 1
215 222 2660 1
215 225 1962 1
215 226 1979 1
215 231 2143 3
215 231 2148 5
215 231 2155 1
215 231 2163 2
215 231 2167 2
215 231 2171 2
215 231 2174 1
215 231 2178 1
215 231 2182 1
215 231 2185 1
215 231 2188 1
215 243 1793 1
215 243 1810 1
215 249 1965 1
215 258 1796 1
215 263 1826 1
215 270 1573 1
215 270 1605 2
215 270 1631 1
215 270 1662 1
215 270 1852 1
215 270 1877 1
215 270 1881 1
215 270 1889 1
215 270 1894 1
215 270 1899 1
215 270 1991 1
215 270 1999 4
215 270 2009 1
215 270 2136 1
215 270 2312 1
215 270 2494 1
215 270 2544 2
215 270 2547 1
215 270 2631 1
215 270 2633 1
215 294 2608 1
215 294 2616 1
215 300 2630 1
215 313 2594 1
215 327 2629 1
215 329 1825 1
215 331 1994 1
215 348 1795 2
215 348 1798 2
215 348 1801 2
215 349 2215 1
215 350 2211 1
215 352 1950 1
215 352 1988 1
215 352 1998 2
215 352 2028 1
215 352 2052 1
215 352 2582 1
215 352 2584 1
215 352 2619 2
216 225 2221 1
216 231 2116 1
216 231 2118 2
216 231 2514 1
216 231 2634 2
216 231 2638 2
216 231 2643 1
216 231 2659 4
216 246 1878 1
216 246 1880 1
216 246 1892 1
216 246 1894 1
216 246 1902 1
216 246 1904 4
216 246 1912 1
216 246 1917 2
216 246 1933 1
216 246 1943 1
216 246 2109 2
216 246 2113 1
216 246 2116 1
216 246 2171 1
216 246 2173 1
216 246 2178 2
216 246 2196 1
216 246 2211 2
216 246 2214 1
216 246 2236 1
216 246 2247 1
216 246 2249 1
216 246 2444 3
216 246 2449 1
216 246 2454 2
216 246 2458 2
216 246 2461 3
216 246 2467 1
216 246 2469 1
216 246 2473 1
216 271 1721 1
216 271 1877 1
216 271 1947 4
216 271 1960 1
216 271 1962 1
216 271 1965 3
216 271 1969 5
216 271 1976 2
216 271 1979 1
216 271 1986 3
216 271 1993 5
216 271 1999 1
216 271 2003 9
216 271 2014 2
216 271 2021 1
216 271 2104 1
216 271 2220 1
216 271 2374 11
216 271 2388 2
216 271 2516 1
216 273 1867 1
216 273 1876 1
216 273 2088 1
216 273 2110 2
216 273 2114 1
216 273 2127 1
216 273 2129 1
216 273 2233 1
216 273 2246 1
216 273 2341 1
216 273 2531 1
216 273 2597 1
216 273 2672 1
216 284 2130 1
216 309 1603 1
216 309 1655 2
216 309 1867 1
216 309 1872 1
216 309 1886 1
216 309 2047 1
216 309 2055 1
216 309 2060 2
216 309 2084 1
216 309 2117 2
216 309 2134 4
216 309 2140 5
216 309 2244 1
216 309 2364 1
216 309 2542 3
216 309 2550 1
216 309 2552 1
216 309 2558 1
216 309 2564 1
216 309 2571 1
216 309 2574 1
216 330 1890 1
216 330 1901 1
216 330 1925 2
216 330 1932 2
216 330 1944 1
216 330 2182 2
216 330 2187 1
216 330 2211 1
216 330 2221 1
216 330 2231 1
216 330 2585 4
216 330 2591 1
216 334 2179 1
216 341 1883 1
216 341 1885 1
216 341 2108 2
216 352 1936 2
217 232 2467 1
217 278 1827 1
217 278 2080 2
217 278 2308 1
217 278 2312 1
217 285 2289 1
217 297 1709 1
217 297 1711 1
217 297 1713 1
217 297 1718 3
217 297 1753 1
217 297 1760 1
217 297 1762 5
217 297 1768 3
217 297 1777 1
217 297 1787 1
217 297 1790 1
217 297 1792 1
217 297 1800 1
217 297 1804 1
217 314 2488 1
217 317 2255 1
217 326 2485 1
217 332 2096 2
217 332 2433 1
217 332 2470 1
217 332 2477 1
217 332 2479 2
217 337 2182 1
217 342 2430 1
217 354 2080 1
217 354 2090 1
217 354 2098 3
217 354 2300 1
217 354 2566 1
217 365 2471 1
217 366 2082 1
217 366 2091 1
217 366 2098 2
217 366 2297 1
217 366 2310 1
217 366 2313 1
217 366 2317 1
217 366 2323 1
217 366 2361 1
217 366 2373 1
217 366 2378 1
217 366 2384 1
217 366 2392 1
217 366 2395 1
217 366 2397 1
217 366 2433 2
217 366 2462 1
217 366 2464 1
217 366 2472 1
217 366 2477 1
217 366 2480 1
217 366 2487 2
217 368 1827 1
217 368 2078 2
217 368 2176 1
217 368 2188 1
217 368 2195 1
217 368 2202 3
217 368 2614 4
220 228 1998 1
220 236 1830 1
220 236 2472 1
220 248 1643 1
220 248 1950 1
220 248 1952 1
220 248 1956 1
220 248 1963 1
220 248 1965 1
220 248 1972 1
220 248 1997 1
220 248 2106 1
220 248 2414 1
220 272 2135 1
220 280 2248 3
220 280 2337 1
220 284 1972 1
220 284 2334 1
220 290 2012 1
220 292 1992 1
220 294 2145 1
220 300 2111 1
220 308 1601 1
220 308 2369 1
220 314 2118 1
220 314 2121 1
220 314 2130 1
220 314 2414 2
220 326 2474 1
220 326 2479 1
220 343 2668 1
220 365 2484 1
221 228 1657 1
221 228 1842 1
221 228 1987 1
221 228 1994 1
221 232 1954 1
221 232 2022 1
221 232 2346 1
221 232 2459 1
221 232 2467 1
221 232 2527 2
221 232 2534 1
221 232 2560 1
221 232 2562 1
221 245 2354 1
221 248 1990 1
221 272 1567 1
221 272 1954 1
221 272 2016 1
221 272 2020 1
221 272 2433 1
221 280 1959 1
221 280 1967 1
221 280 1969 1
221 280 1982 1
221 280 2352 1
221 284 2202 1
221 286 1846 3
221 286 1965 1
221 286 1968 1
221 286 1970 1
221 286 1972 1
221 286 1975 1
221 286 1980 1
221 286 2362 1
221 286 2501 3
221 286 2509 1
221 286 2533 1
221 286 2536 2
221 286 2546 1
221 286 2559 1
221 286 2597 1
221 286 2599 1
221 286 2684 2
221 292 1615 1
221 292 1664 1
221 292 2003 1
221 294 1567 1
221 294 1635 1
221 294 1641 1
221 294 1645 1
221 294 1993 1
221 318 2010 1
221 320 1998 1
221 343 2658 1
221 355 1658 1
221 355 1826 1
221 360 1846 2
221 360 1963 1
221 360 1970 2
221 360 1974 1
221 360 1978 1
221 360 1993 1
221 360 2002 2
221 360 2351 1
221 360 2362 1
221 360 2491 1
221 360 2523 2
221 360 2532 1
221 360 2538 7
221 360 2582 1
221 360 2648 1
221 365 1912 2
221 367 2019 1
221 367 2339 1
221 367 2482 1
221 367 2570 2
221 367 2673 2
222 223 2638 1
222 226 2639 1
222 230 2413 1
222 239 1834 1
222 245 2434 2
222 252 2144 1
222 252 2151 2
222 252 2154 3
222 252 2177 1
222 253 1570 1
222 253 1673 1
222 253 1676 1
222 253 1678 1
222 253 1693 1
222 253 1710 1
222 253 1716 1
222 253 1730 1
222 253 1752 5
222 253 1788 1
222 253 1863 1
222 253 1866 1
222 253 1871 1
222 253 2497 7
222 253 2507 6
222 253 2514 2
222 253 2519 1
222 253 2527 1
222 253 2529 1
222 253 2532 2
222 253 2549 2
222 253 2552 1
222 253 2559 1
222 253 2596 1
222 253 2598 1
222 253 2636 1
222 282 1867 1
222 282 1940 1
222 282 2199 1
222 282 2203 1
222 282 2221 3
222 282 2385 1
222 282 2387 1
222 282 2608 1
222 283 2270 1
222 285 1695 1
222 285 1802 1
222 285 1822 1
222 287 1922 1
222 290 2358 1
222 296 1665 1
222 296 1829 1
222 296 2250 1
222 297 2607 1
222 306 2215 1
222 306 2219 2
222 306 2229 1
222 306 2232 1
222 306 2235 1
222 306 2241 1
222 306 2244 2
222 306 2463 1
222 306 2471 1
222 306 2473 1
222 306 2476 4
222 306 2538 1
222 306 2614 1
222 306 2626 6
222 306 2642 9
222 306 2662 1
222 312 1945 1
222 312 1975 1
222 312 2230 1
222 312 2257 4
222 312 2280 1
222 312 2284 1
222 312 2310 1
222 312 2313 1
222 342 1876 2
222 342 2340 1
222 342 2488 1
222 343 2600 1
222 346 2655 1
222 349 2603 1
222 362 1664 1
222 369 2637 1
223 226 1797 1
223 226 2420 2
223 226 2507 1
223 226 2661 1
223 235 1668 1
223 235 1752 1
223 235 1895 1
223 235 2508 1
223 249 2261 1
223 252 2640 1
223 270 1679 1
223 270 1681 1
223 270 1683 1
223 270 1686 3
223 270 1692 1
223 270 1696 2
223 270 1699 1
223 270 1708 1
223 270 1711 1
223 270 1714 1
223 270 1719 1
223 270 1747 6
223 270 1756 1
223 270 1769 1
223 270 1771 1
223 270 1775 1
223 270 1801 1
223 270 1821 2
223 270 1825 1
223 270 2341 1
223 279 2263 1
223 279 2648 1
223 279 2660 1
223 279 2673 1
223 302 2182 1
223 314 2650 1
223 318 2669 1
223 320 2199 1
223 320 2676 1
223 331 2243 1
223 331 2333 1
223 337 1581 1
223 337 1648 1
223 337 1802 1
223 337 1804 1
223 337 1838 1
223 337 1844 1
223 337 1851 3
223 337 1861 1
223 337 1863 1
223 337 1865 1
223 337 1867 1
223 337 1869 3
223 337 1873 1
223 337 1875 4
223 337 1880 2
223 337 1886 1
223 337 1898 1
223 337 1902 1
223 337 1918 2
223 337 1935 2
223 337 1943 1
223 337 1945 1
223 337 1947 1
223 337 1988 1
223 337 2021 1
223 337 2042 4
223 337 2052 1
223 337 2056 1
223 337 2148 2
223 337 2243 1
223 337 2438 1
223 337 2442 2
223 337 2445 4
223 337 2450 1
223 337 2453 2
223 337 2456 1
223 337 2563 1
223 337 2579 1
223 337 2629 2
223 337 2657 1
223 337 2659 1
223 337 2668 1
223 337 2675 1
223 369 2334 1
223 369 2336 1
223 369 2611 1
223 369 2665 1
224 225 1575 2
224 225 1578 2
224 225 1593 17
224 225 1611 4
224 225 1616 4
224 225 1621 7
224 225 1629 1
224 225 1633 1
224 225 1635 6
224 225 1642 5
224 225 1648 2
224 225 1654 1
224 225 1662 2
224 225 1833 2
224 225 1852 4
224 225 1857 1
224 225 1859 2
224 225 1875 1
224 225 1881 2
224 225 1893 1
224 225 1915 2
224 225 1924 1
224 225 1940 1
224 225 1991 1
224 225 2030 1
224 225 2036 3
224 225 2042 4
224 225 2048 2
224 225 2051 3
224 225 2057 10
224 225 2068 4
224 225 2088 3
224 225 2093 8
224 225 2102 1
224 225 2108 1
224 225 2110 1
224 225 2115 1
224 225 2125 3
224 225 2136 1
224 225 2139 1
224 225 2144 2
224 225 2149 4
224 225 2277 1
224 225 2283 1
224 225 2289 1
224 225 2296 1
224 225 2300 2
224 225 2309 2
224 225 2317 1
224 225 2431 1
224 225 2533 3
224 225 2543 1
224 225 2548 1
224 225 2551 7
224 225 2559 4
224 225 2564 1
224 225 2567 1
224 225 2573 1
224 225 2585 2
224 225 2589 1
224 226 1699 1
224 226 1705 2
224 226 1771 2
224 226 1793 1
224 226 2263 1
224 237 1650 1
224 237 2321 1
224 237 2439 1
224 237 2527 1
224 238 2656 1
224 249 1652 1
224 249 1842 2
224 249 2041 1
224 249 2423 1
224 249 2534 3
224 249 2539 1
224 261 2660 1
224 279 2263 1
224 279 2617 1
224 301 1670 1
224 309 2208 2
224 332 1771 1
224 332 1819 1
224 337 1752 1
224 337 1774 1
224 337 1819 2
224 337 2263 1
224 343 1941 1
224 343 2160 1
224 349 2154 1
224 349 2431 1
224 352 1778 1
224 353 1880 1
224 353 1887 1
224 353 1894 1
224 353 1961 1
224 353 2218 1
224 353 2322 1
224 353 2421 1
224 353 2439 1
224 353 2499 1
224 353 2645 1
224 353 2656 1
224 369 1742 1
225 237 1779 1
225 237 2261 1
225 237 2418 1
225 237 2443 1
225 237 2446 1
225 237 2448 1
225 237 2456 1
225 237 2458 1
225 237 2465 2
225 237 2469 5
225 237 2475 1
225 237 2477 1
225 237 2485 1
225 237 2488 1
225 237 2492 3
225 237 2497 1
225 237 2500 1
225 237 2503 3
225 238 2655 1
225 246 2224 1
225 249 1828 1
225 249 1953 1
225 249 1975 1
225 249 2189 1
225 249 2194 1
225 249 2205 2
225 249 2226 1
225 249 2270 1
225 249 2432 2
225 249 2436 2
225 249 2440 1
225 273 2220 1
225 273 2227 1
225 279 2619 1
225 297 1647 1
225 297 1935 1
225 297 2435 1
225 297 2522 1
225 297 2615 1
225 343 1647 2
225 343 1686 1
225 343 1720 1
225 343 1747 1
225 343 1774 1
225 343 1777 2
225 343 1780 1
225 343 1908 1
225 343 2453 1
225 343 2530 1
225 349 1664 1
225 349 1666 2
225 349 1939 1
225 349 1942 3
225 349 1956 1
225 349 1963 1
225 349 1977 2
225 349 1989 1
225 349 2003 5
225 349 2009 6
225 349 2016 2
225 349 2074 1
225 349 2155 1
225 349 2166 1
225 349 2181 1
225 349 2185 1
225 349 2206 1
225 349 2231 1
225 349 2258 1
225 349 2260 2
225 349 2264 1
225 349 2266 1
225 349 2268 1
225 349 2320 1
225 349 2322 1
225 349 2409 1
225 349 2418 1
225 349 2426 1
225 349 2429 2
225 349 2433 3
225 349 2438 3
225 349 2529 1
225 349 2591 2
225 349 2595 2
225 349 2603 1
225 349 2609 1
225 349 2618 1
225 349 2621 1
225 349 2649 1
225 349 2651 1
225 349 2655 3
225 349 2662 1
225 349 2664 5
225 349 2670 1
225 349 2672 2
225 353 1568 2
225 353 2317 2
225 353 2442 1
226 235 2024 2
226 235 2058 1
226 235 2416 1
226 235 2560 1
226 235 2659 1
226 270 2158 4
226 279 2110 1
226 279 2117 1
226 279 2122 1
226 279 2129 1
226 279 2140 4
226 279 2167 1
226 279 2195 2
226 279 2198 2
226 279 2201 3
226 279 2206 2
226 279 2209 1
226 279 2211 1
226 279 2213 6
226 279 2224 2
226 279 2237 1
226 279 2265 2
226 279 2268 1
226 279 2270 3
226 279 2286 1
226 279 2313 1
226 279 2360 4
226 279 2366 1
226 279 2380 18
226 279 2411 1
226 279 2427 2
226 279 2550 3
226 279 2556 3
226 279 2562 1
226 279 2576 1
226 279 2641 4
226 279 2648 1
226 279 2651 1
226 279 2654 1
226 279 2656 1
226 279 2663 1
226 279 2675 1
226 282 2645 1
226 287 2637 1
226 337 1582 1
226 337 1627 1
226 337 1686 1
226 337 1707 1
226 337 1709 3
226 337 1713 1
226 337 1716 1
226 337 1720 1
226 337 1722 1
226 337 1724 2
226 337 1728 4
226 337 1733 13
226 337 1750 2
226 337 1755 1
226 337 1770 1
226 337 1773 1
226 337 1813 1
226 337 1821 2
226 337 1835 1
226 337 1839 1
226 337 1846 1
226 337 1908 1
226 337 1985 1
226 337 1991 2
226 337 2030 1
226 337 2035 1
226 337 2054 1
226 337 2157 1
226 337 2159 1
226 337 2260 1
226 337 2275 1
226 337 2582 1
226 337 2584 11
226 337 2596 1
226 337 2668 1
226 343 2264 1
226 352 2259 1
226 369 1915 1
226 369 2090 1
226 369 2281 1
226 369 2640 1
226 369 2654 1
227 236 2341 1
227 256 1578 1
227 256 1856 1
227 256 1912 1
227 268 1591 1
227 268 1670 1
227 268 1674 1
227 268 1698 2
227 268 1704 1
227 268 1752 1
227 268 1758 1
227 268 1827 1
227 268 1991 1
227 268 1995 1
227 268 2001 1
227 269 2370 1
227 285 2369 1
227 307 1919 1
227 312 1588 2
227 312 1604 2
227 312 1608 1
227 312 1631 2
227 312 1635 1
227 312 1647 2
227 312 1888 1
227 312 1912 1
227 312 2403 1
227 323 1829 1
227 323 1833 1
227 323 1835 1
227 323 1997 1
227 323 2000 2
227 323 2534 2
227 324 1669 1
227 324 1875 1
227 328 2538 1
227 350 1921 1
227 350 2347 1
227 362 2340 1
228 232 2022 1
228 232 2140 1
228 232 2317 1
228 238 2021 1
228 238 2610 1
228 260 2133 1
228 261 1668 2
228 261 2287 1
228 261 2313 1
228 261 2487 1
228 261 2498 1
228 261 2504 1
228 272 1957 1
228 272 2123 1
228 272 2247 1
228 272 2249 2
228 272 2252 1
228 272 2254 1
228 278 2222 1
228 280 1689 5
228 280 1699 1
228 280 1704 1
228 280 1709 1
228 280 2002 1
228 280 2501 1
228 280 2505 1
228 284 2000 1
228 284 2137 1
228 284 2140 1
228 286 1664 1
228 286 1666 1
228 286 1668 1
228 286 1843 1
228 286 2007 1
228 286 2339 1
228 286 2342 1
228 286 2344 1
228 292 1850 1
228 294 1849 2
228 294 1964 1
228 294 2185 1
228 294 2208 1
228 294 2216 1
228 294 2262 2
228 294 2278 1
228 294 2287 1
228 294 2427 1
228 294 2506 1
228 294 2541 1
228 294 2579 1
228 294 2628 1
228 308 1698 2
228 308 1701 1
228 308 1706 1
228 318 1970 2
228 318 2005 1
228 318 2089 1
228 318 2092 1
228 318 2266 2
228 318 2282 2
228 318 2445 1
228 318 2499 1
228 318 2518 1
228 318 2533 1
228 318 2551 2
228 318 2610 1
228 318 2624 1
228 318 2630 2
228 318 2633 1
228 318 2676 1
228 318 2682 3
228 318 2686 1
228 318 2689 1
228 320 2680 1
228 355 2322 1
228 360 1658 1
228 360 1981 1
228 360 2012 1
228 360 2304 1
228 360 2336 1
228 360 2339 2
228 360 2342 1
228 360 2344 1
228 365 2141 1
228 365 2248 1
228 365 2255 1
228 367 1849 1
228 367 2158 1
228 367 2503 1
228 367 2505 1
229 247 1832 1
229 271 1664 1
229 271 1678 1
229 271 1682 6
229 271 1689 1
229 271 1691 1
229 271 1693 1
229 271 1698 2
229 271 1701 1
229 271 1704 2
229 271 1707 3
229 271 1711 2
229 271 1716 2
229 271 1720 1
229 271 1777 2
229 271 1820 1
229 271 1826 1
229 293 1568 2
229 293 1578 1
229 293 1580 1
229 293 1584 1
229 293 1597 1
229 293 1606 1
229 293 1654 1
229 293 1656 1
229 293 1659 1
229 293 1662 1
229 293 1677 1
229 293 1830 1
229 293 1879 1
229 293 1906 1
229 293 1908 1
229 302 1825 1
229 327 1609 1
229 327 1620 1
229 327 1624 1
229 327 1627 3
229 327 1631 1
229 327 1633 1
229 327 1636 1
229 327 1639 7
229 338 1589 1
230 238 2463 1
230 262 2285 1
230 286 2291 1
230 295 2436 1
230 300 2480 1
230 360 2472 1
231 246 1877 1
231 246 1943 1
231 246 2338 1
231 246 2357 1
231 246 2437 1
231 246 2565 1
231 246 2583 1
231 271 1569 5
231 271 1575 2
231 271 1589 1
231 271 1651 1
231 271 1656 1
231 271 1840 1
231 271 1844 7
231 271 1852 4
231 271 1857 9
231 271 1869 1
231 271 1897 2
231 271 1956 1
231 271 1966 1
231 271 2027 13
231 271 2041 5
231 271 2047 1
231 271 2059 2
231 271 2064 2
231 271 2068 1
231 271 2071 10
231 271 2082 3
231 271 2238 1
231 271 2249 1
231 271 2345 2
231 271 2348 2
231 271 2358 1
231 271 2365 2
231 271 2390 1
231 271 2410 1
231 271 2412 1
231 271 2418 1
231 271 2420 2
231 271 2425 2
231 271 2464 1
231 271 2477 1
231 271 2480 2
231 271 2483 3
231 271 2492 3
231 271 2497 2
231 271 2500 4
231 271 2505 1
231 271 2508 1
231 271 2533 1
231 273 1602 1
231 273 1604 2
231 273 1607 2
231 273 1610 1
231 273 1627 1
231 273 1629 1
231 273 1640 1
231 273 1644 1
231 273 1647 2
231 273 1902 1
231 273 1934 1
231 273 2121 2
231 273 2130 1
231 276 1649 1
231 280 2129 1
231 280 2131 1
231 294 2561 1
231 309 2110 1
231 309 2117 2
231 309 2337 1
231 309 2362 1
231 309 2435 2
231 322 2129 1
231 330 2369 1
231 330 2415 1
231 330 2478 6
231 330 2485 3
231 330 2493 11
231 330 2505 1
231 330 2508 2
231 330 2513 1
231 330 2632 1
231 334 2594 1
231 341 1657 1
231 341 1662 1
231 341 2003 1
231 341 2087 1
231 341 2350 1
231 367 2565 1
232 238 1599 1
232 238 1844 1
232 238 2020 1
232 238 2114 1
232 238 2225 1
232 238 2230 1
232 238 2236 1
232 238 2269 1
232 238 2274 1
232 239 2481 1
232 244 2243 1
232 246 2565 1
232 248 1996 1
232 254 2638 2
232 261 2338 1
232 261 2343 1
232 261 2427 1
232 272 2345 1
232 280 1665 1
232 280 2425 1
232 280 2503 3
232 284 1826 1
232 284 2352 1
232 286 1830 3
232 286 2365 1
232 289 2481 1
232 290 1674 1
232 292 2025 1
232 292 2028 1
232 292 2118 1
232 292 2121 2
232 292 2124 1
232 292 2130 1
232 292 2133 1
232 292 2139 3
232 292 2144 1
232 292 2146 3
232 292 2151 1
232 292 2153 1
232 292 2155 2
232 292 2158 1
232 292 2162 2
232 292 2165 1
232 292 2176 1
232 292 2179 1
232 292 2183 3
232 292 2194 1
232 292 2198 5
232 292 2205 1
232 292 2207 2
232 292 2210 1
232 292 2212 1
232 292 2215 3
232 292 2222 1
232 292 2226 1
232 292 2228 1
232 292 2230 1
232 292 2236 1
232 292 2264 1
232 292 2423 1
232 292 2426 1
232 292 2506 2
232 294 1668 1
232 294 2319 1
232 294 2337 9
232 300 1663 1
232 300 1826 2
232 308 1663 1
232 308 1665 1
232 313 2004 1
232 318 1967 1
232 318 1990 1
232 320 1668 1
232 320 2095 1
232 320 2101 1
232 320 2226 1
232 320 2271 1
232 320 2278 1
232 320 2336 1
232 320 2338 2
232 320 2341 1
232 326 2004 1
232 326 2349 1
232 355 1840 2
232 355 1845 2
232 355 1848 1
232 360 1830 2
232 360 2365 1
232 360 2427 2
232 360 2430 1
232 360 2437 1
232 361 2484 1
232 366 2467 1
232 367 1707 1
232 367 1756 2
232 367 1809 1
232 367 2433 1
232 367 2515 1
232 367 2594 1
233 262 2258 1
233 262 2283 1
233 262 2338 1
233 262 2343 1
233 262 2434 1
233 262 2439 1
233 290 2450 1
233 290 2455 1
233 365 2439 1
234 239 1600 1
234 239 1653 3
234 239 1832 1
234 239 2166 1
234 239 2308 1
234 239 2665 1
234 239 2669 1
234 239 2671 1
234 248 2461 1
234 265 1679 2
234 265 1682 1
234 265 1718 1
234 265 1724 2
234 265 1742 1
234 265 1752 1
234 265 1754 1
234 265 1763 2
234 265 1826 1
234 265 2194 1
234 274 1661 1
234 274 2296 1
234 274 2299 1
234 274 2451 3
234 274 2575 1
234 284 2168 1
234 289 2525 3
234 295 2426 1
234 299 1580 1
234 299 2399 1
234 299 2450 1
234 299 2501 1
234 299 2505 1
234 303 2296 1
234 303 2301 1
234 303 2469 1
234 303 2633 1
234 309 1663 1
234 314 2457 1
234 332 1940 1
234 361 2401 1
234 361 2492 1
234 365 2488 1
234 365 2493 1
235 279 2259 2
235 282 2640 1
235 290 2652 1
235 295 2607 1
235 337 1591 1
235 337 1603 1
235 337 2152 1
235 337 2227 1
235 337 2232 1
235 337 2260 1
235 337 2555 1
235 340 2622 1
235 352 1827 2
235 352 1951 3
235 352 1960 1
235 352 1971 1
235 352 2179 2
235 352 2197 2
235 352 2203 2
235 353 1706 1
235 369 2152 1
235 369 2411 1
235 369 2652 1
235 369 2654 1
236 248 2000 1
236 256 2342 1
236 268 2342 2
236 272 2130 1
236 275 2604 1
236 280 1913 2
236 280 1916 1
236 280 1920 1
236 280 1932 5
236 280 1938 1
236 284 1595 1
236 284 1667 1
236 284 1733 2
236 284 1791 1
236 284 1793 1
236 284 1825 1
236 284 2010 1
236 290 1576 1
236 290 1591 6
236 290 1602 1
236 290 1645 1
236 290 1651 1
236 290 1654 1
236 290 1967 1
236 290 2159 1
236 290 2247 2
236 290 2252 1
236 290 2327 1
236 290 2330 1
236 290 2349 1
236 290 2475 4
236 290 2486 1
236 290 2488 51
236 290 2540 12
236 290 2553 1
236 290 2555 8
236 290 2564 8
236 300 2490 1
236 310 2353 1
236 314 1971 1
236 314 2375 1
236 314 2442 2
236 314 2445 1
236 314 2461 3
236 314 2465 1
236 314 2562 1
236 314 2567 1
236 314 2569 1
236 318 2230 1
236 320 2136 3
236 323 2345 1
236 326 1962 1
236 326 2021 1
236 326 2513 1
236 326 2635 1
236 340 2342 1
237 249 1644 1
237 249 2442 1
237 270 1947 1
237 270 1971 1
237 270 1981 1
237 270 2167 1
237 270 2193 2
237 270 2199 2
237 270 2203 1
237 270 2207 2
237 270 2223 3
237 270 2229 3
237 270 2235 1
237 270 2237 1
237 270 2244 2
237 270 2253 1
237 270 2256 1
237 270 2258 1
237 270 2261 1
237 297 1936 1
237 297 1950 2
237 297 1977 1
237 297 1988 1
237 297 2072 1
237 297 2155 1
237 297 2157 2
237 297 2160 3
237 297 2165 1
237 297 2169 1
237 297 2194 1
237 297 2198 1
237 297 2207 1
237 297 2229 2
237 297 2238 1
237 297 2257 1
237 297 2317 2
237 297 2408 1
237 297 2419 1
237 297 2426 5
237 297 2433 1
237 297 2606 1
237 297 2610 1
237 297 2675 1
237 343 1573 1
237 343 1575 2
237 343 1664 1
237 343 1667 1
237 343 1670 13
237 343 1684 3
237 343 1688 5
237 343 1694 5
237 343 1700 13
237 343 1715 2
237 343 1718 1
237 343 1721 1
237 343 1724 3
237 343 1728 2
237 343 1731 7
237 343 1739 7
237 343 1753 1
237 343 1755 1
237 343 1757 1
237 343 1763 1
237 343 1768 7
237 343 1776 23
237 343 1801 7
237 343 1811 3
237 343 1816 5
237 343 1822 6
237 343 2378 1
237 343 2387 1
237 343 2389 1
237 343 2410 1
237 343 2442 17
237 343 2461 5
237 343 2467 5
237 343 2492 4
237 343 2498 3
237 349 1766 2
237 349 1988 1
237 349 2072 1
237 349 2105 1
237 349 2418 2
237 349 2446 2
237 349 2498 1
237 349 2526 1
237 353 1645 1
237 353 2000 7
237 353 2008 2
237 353 2526 1
237 353 2591 1
237 361 1757 1
238 254 2631 1
238 260 2360 1
238 261 2630 1
238 270 2620 1
238 271 2564 1
238 272 1575 1
238 272 1843 1
238 272 1957 1
238 272 1969 1
238 272 1971 1
238 272 1994 1
238 272 2001 1
238 272 2025 1
238 272 2301 1
238 272 2327 10
238 272 2340 1
238 272 2345 1
238 272 2348 3
238 272 2363 1
238 272 2432 1
238 272 2504 1
238 272 2555 2
238 280 1836 1
238 280 1975 1
238 285 2242 1
238 286 2429 1
238 288 2528 1
238 290 1995 1
238 290 2010 1
238 292 2153 1
238 292 2189 1
238 292 2200 1
238 292 2233 1
238 292 2535 1
238 294 1970 1
238 305 2634 1
238 305 2636 2
238 313 1829 1
238 313 2004 1
238 314 1994 1
238 315 2634 1
238 318 2359 1
238 318 2501 1
238 318 2610 1
238 320 2021 1
238 320 2274 1
238 320 2286 1
238 320 2479 2
238 320 2502 1
238 320 2514 1
238 320 2552 1
238 320 2592 1
238 320 2601 1
238 320 2650 1
238 320 2652 1
238 320 2662 1
238 320 2682 1
238 354 2467 1
238 360 1614 4
238 360 1627 1
238 360 1634 1
238 360 1649 1
238 360 1663 1
238 360 1666 1
238 360 1672 2
238 360 1688 3
238 360 1693 5
238 360 1709 4
238 360 1725 3
238 360 1744 1
238 360 1747 5
238 360 1753 1
238 360 1782 1
238 360 1795 7
238 360 1807 1
238 360 1811 1
238 360 1813 5
238 360 1821 1
238 360 1856 1
238 360 1860 1
238 360 1949 1
238 360 2512 1
238 366 2468 1
238 367 1971 1
238 367 2008 1
239 252 2451 1
239 274 2447 1
239 278 2218 1
239 278 2276 1
239 287 2447 1
239 289 2273 1
239 289 2276 1
239 289 2288 1
239 289 2296 8
239 289 2305 1
239 289 2307 1
239 289 2310 1
239 289 2412 1
239 289 2454 3
239 289 2474 1
239 289 2483 3
239 289 2494 1
239 289 2496 1
239 289 2505 2
239 289 2521 2
239 289 2524 2
239 289 2529 1
239 289 2538 3
239 289 2543 1
239 289 2549 3
239 289 2554 1
239 289 2574 1
239 289 2579 1
239 289 2582 2
239 289 2599 2
239 289 2637 1
239 290 2459 1
239 299 1578 1
239 299 1601 1
239 299 1827 1
239 299 1843 1
239 299 1853 1
239 299 2007 1
239 299 2447 1
239 299 2509 1
239 299 2616 1
239 299 2618 2
239 299 2623 1
239 303 2300 1
239 303 2366 1
239 303 2370 1
239 311 2216 1
239 314 2465 1
239 342 1835 1
239 354 1826 1
239 361 1721 1
239 361 1888 1
239 361 1892 2
239 361 1924 1
239 361 1937 1
239 361 2003 1
239 361 2037 1
239 361 2072 1
239 361 2083 1
239 361 2463 1
239 361 2474 1
241 243 1825 1
241 258 1635 1
241 258 1638 1
241 258 1643 1
241 258 1906 6
241 258 1965 2
241 258 2006 1
241 258 2010 4
241 258 2015 7
241 258 2026 1
241 258 2029 3
241 258 2033 1
241 258 2036 1
241 263 1635 1
241 263 1890 1
241 263 1999 1
241 325 1886 1
241 325 1930 1
241 329 1768 2
241 329 1786 1
241 329 1795 1
241 329 1808 1
241 329 1826 1
241 329 1828 1
241 329 1861 1
241 348 1660 1
241 348 1664 1
241 348 1900 2
241 348 1950 3
241 348 1993 1
243 258 1788 1
243 258 1909 2
243 258 1995 1
243 263 1852 1
243 263 1890 1
243 325 1791 2
243 325 1807 2
243 325 1815 2
243 329 1634 2
243 329 1757 1
243 348 1653 2
243 348 1932 1
243 348 2036 1
244 265 2004 1
244 265 2175 1
244 265 2178 7
244 265 2187 4
244 265 2193 3
244 265 2197 4
244 265 2302 1
244 265 2465 1
244 272 2462 1
244 275 2234 1
244 275 2257 1
244 290 2484 2
244 299 2298 4
244 300 2478 2
244 303 2304 1
244 305 2215 1
244 306 1676 1
244 306 1678 1
244 306 1684 5
244 306 1697 1
244 306 1700 1
244 311 1661 1
244 311 1835 1
244 311 1907 1
244 311 2001 1
244 311 2028 3
244 311 2119 1
244 311 2175 4
244 311 2182 2
244 311 2189 1
244 311 2193 2
244 311 2197 1
244 311 2200 1
244 311 2547 1
244 311 2592 1
244 314 2483 1
244 317 2232 1
244 346 2216 1
244 359 2224 1
244 365 2450 1
244 366 2267 1
245 252 1871 1
245 282 1865 1
245 282 1908 1
245 282 1912 1
245 282 1914 2
245 282 1919 1
245 282 2337 1
245 282 2449 1
245 282 2466 1
245 282 2623 1
245 342 2632 1
246 249 2227 1
246 271 1877 1
246 271 1879 3
246 271 1883 1
246 271 2195 1
246 271 2235 1
246 271 2241 2
246 271 2264 1
246 271 2267 1
246 271 2270 2
246 271 2274 1
246 271 2280 2
246 271 2283 2
246 271 2294 1
246 271 2484 1
246 271 2583 2
246 273 1898 1
246 273 2084 1
246 273 2109 1
246 273 2112 1
246 273 2114 1
246 273 2150 2
246 273 2153 1
246 273 2155 1
246 273 2481 1
246 273 2490 1
246 273 2526 3
246 273 2534 1
246 309 1870 1
246 309 1941 2
246 309 2344 1
246 309 2536 1
246 330 1655 1
246 330 1713 1
246 330 1724 1
246 330 1727 2
246 330 1750 2
246 330 1776 1
246 330 1819 1
246 330 1822 1
246 330 1914 1
246 330 1921 1
246 330 1925 2
246 330 1944 1
246 330 2170 1
246 330 2178 1
246 330 2209 1
246 330 2223 1
246 330 2231 1
246 330 2236 1
246 330 2244 1
246 330 2360 1
246 330 2559 1
246 341 1943 1
246 341 2108 2
246 349 2227 1
246 367 2565 1
247 257 1647 1
247 273 1813 1
247 293 1837 1
247 293 1911 490
247 293 2408 188
247 301 1834 2
247 301 1841 1
247 322 1723 5
247 322 1731 1
247 322 1764 1
247 322 1775 2
247 322 1789 1
247 338 1590 2
247 338 1843 1
247 338 1852 1
247 338 1861 1
247 357 1826 1
248 280 1656 1
248 280 1835 1
248 280 1837 1
248 280 1946 1
248 280 2111 1
248 280 2113 1
248 280 2126 1
248 280 2131 1
248 280 2140 1
248 280 2142 1
248 284 1657 1
248 284 1826 1
248 284 1984 2
248 290 1827 2
248 290 1834 1
248 290 2114 1
248 290 2129 1
248 290 2131 2
248 290 2140 1
248 290 2144 1
248 290 2160 1
248 290 2169 1
248 290 2178 2
248 290 2416 1
248 292 2004 1
248 296 1674 1
248 296 1766 1
248 300 1826 2
248 300 2257 1
248 308 1602 1
248 308 1954 1
248 308 2019 1
248 308 2073 2
248 308 2340 1
248 314 1657 1
248 314 2137 4
248 314 2142 1
248 314 2145 1
248 314 2147 2
248 314 2414 2
248 318 2199 1
248 318 2201 1
248 326 1718 5
248 326 1758 1
248 326 1771 1
248 326 1795 3
248 326 1799 1
248 326 1812 1
248 331 2149 1
248 360 2016 2
249 270 1984 1
249 273 2227 1
249 297 1984 1
249 297 1998 1
249 311 2166 1
249 323 2617 1
249 337 1974 2
249 343 1771 1
249 343 1986 1
249 343 2074 1
249 343 2265 1
249 343 2317 4
249 343 2322 62
249 343 2386 4
249 343 2391 3
249 343 2395 3
249 343 2625 1
249 349 1947 1
249 349 1956 1
249 349 1962 1
249 349 1973 1
249 349 1982 1
249 349 1985 4
249 349 2074 1
249 349 2156 2
249 349 2162 2
249 349 2167 1
249 349 2172 2
249 349 2175 1
249 349 2182 2
249 349 2186 1
249 349 2190 1
249 349 2204 4
249 349 2246 1
249 349 2269 1
249 349 2276 1
249 349 2432 1
249 349 2446 2
249 349 2461 1
249 349 2465 9
249 349 2478 2
249 349 2481 1
249 349 2485 3
249 349 2492 3
249 349 2497 1
249 349 2501 2
249 349 2505 1
249 349 2529 2
249 349 2533 1
249 352 2238 1
249 353 1581 1
249 353 1584 1
249 353 1649 2
249 353 1666 3
249 353 1832 1
249 353 2026 2
249 353 2102 1
249 353 2270 1
249 353 2487 1
249 353 2507 1
250 267 2428 2
250 336 2382 1
250 336 2416 1
250 336 2512 1
250 336 2524 1
250 336 2536 1
250 336 2675 1
250 336 2698 1
250 339 2248 2
250 339 2253 4
250 339 2258 1
250 339 2261 5
250 339 2267 1
250 339 2388 3
250 339 2428 1
250 339 2432 1
250 339 2495 5
250 339 2506 1
250 339 2509 1
250 339 2522 1
250 339 2602 2
250 339 2608 1
250 339 2614 1
250 339 2660 1
250 339 2683 1
250 339 2687 1
250 339 2697 1
250 339 2700 1
250 366 2614 1
250 368 2617 1
251 254 1975 1
251 255 2640 1
251 255 2646 1
251 282 2124 1
251 282 2325 1
251 282 2331 1
251 282 2378 1
251 285 1591 1
251 285 1633 1
251 285 2125 1
251 285 2332 1
251 290 2352 1
251 295 1580 1
251 295 1952 1
251 295 2134 5
251 295 2150 1
251 295 2183 1
251 295 2189 1
251 295 2192 1
251 295 2197 1
251 295 2200 1
251 295 2202 2
251 295 2221 1
251 295 2331 1
251 296 1609 1
251 299 2264 1
251 304 1928 1
251 306 2283 1
251 306 2320 1
251 310 1826 1
251 310 1981 1
251 314 2352 1
251 323 2243 1
251 342 2328 1
251 344 1681 2
251 344 1698 1
251 344 1722 1
251 344 1746 1
251 344 1786 4
251 344 1794 1
251 344 1800 1
251 344 1803 1
251 344 1812 1
251 344 1814 1
251 344 1823 1
251 344 2119 3
251 344 2396 2
251 350 2278 1
251 362 1652 1
251 362 1837 1
251 362 2332 1
251 362 2341 1
251 364 1835 1
251 366 1967 1
252 282 1634 1
252 282 1940 1
252 282 1992 1
252 282 2122 1
252 282 2329 1
252 282 2380 2
252 282 2383 2
252 287 1571 1
252 287 1584 1
252 287 1911 1
252 287 1918 2
252 287 1933 1
252 287 1939 1
252 287 1941 1
252 287 1948 2
252 287 1983 2
252 287 1986 1
252 287 1993 1
252 287 1997 1
252 287 2110 2
252 287 2115 7
252 287 2124 2
252 287 2218 1
252 287 2223 2
252 287 2227 3
252 287 2231 4
252 287 2244 3
252 287 2250 1
252 287 2252 1
252 287 2300 1
252 287 2302 1
252 287 2306 1
252 287 2308 3
252 287 2313 5
252 287 2319 2
252 287 2322 9
252 287 2341 1
252 287 2343 2
252 287 2346 3
252 287 2352 1
252 287 2358 1
252 287 2366 2
252 287 2369 1
252 287 2382 1
252 287 2394 1
252 287 2404 1
252 287 2432 2
252 287 2450 1
252 287 2457 1
252 287 2478 1
252 287 2498 2
252 287 2502 1
252 287 2504 1
252 287 2508 1
252 287 2510 1
252 287 2512 3
252 287 2520 1
252 287 2522 1
252 287 2527 1
252 287 2577 1
252 287 2579 2
252 287 2583 1
252 287 2593 3
252 287 2625 1
252 287 2628 2
252 287 2631 3
252 287 2646 1
252 287 2649 3
252 287 2657 1
252 287 2660 2
252 290 2360 1
252 296 2383 1
252 299 1986 1
252 306 2007 2
252 306 2332 1
252 312 1942 1
252 317 2230 1
252 319 2660 1
252 320 2230 1
252 342 2127 1
252 343 2601 1
253 259 1837 1
253 282 1572 1
253 282 1876 1
253 285 1696 1
253 306 1572 1
253 306 1903 1
253 306 1940 1
253 324 1837 1
253 328 2550 1
253 331 2653 1
253 343 2600 1
254 257 2313 1
254 257 2444 1
254 257 2578 1
254 257 2596 8
254 257 2605 5
254 257 2611 5
254 257 2617 5
254 257 2630 1
254 257 2632 1
254 257 2634 1
254 257 2639 4
254 257 2646 1
254 257 2648 1
254 257 2652 2
254 292 2645 1
254 296 2310 1
254 300 2622 1
254 305 1655 1
254 305 1658 5
254 305 1664 4
254 305 1669 77
254 305 1747 5
254 305 1753 18
254 305 1772 1
254 305 1774 2
254 305 1778 1
254 305 1787 1
254 305 1790 1
254 305 1794 5
254 305 1800 1
254 305 1802 7
254 305 1825 2
254 305 1828 5
254 305 2442 2
254 305 2446 2
254 305 2450 1
254 305 2452 1
254 305 2455 1
254 305 2463 2
254 305 2466 1
254 305 2469 5
254 305 2477 8
254 305 2487 1
254 305 2490 1
254 305 2492 3
254 305 2497 1
254 305 2500 7
254 305 2508 1
254 305 2511 3
254 305 2515 2
254 305 2523 3
254 305 2529 6
254 305 2536 35
254 305 2572 3
254 305 2576 2
254 305 2581 4
254 314 2615 2
254 315 2347 1
254 315 2433 2
254 319 1672 1
254 319 1767 2
254 319 1781 1
254 319 1808 1
254 319 1812 3
254 319 1819 2
254 319 1823 2
254 319 2221 1
254 327 2306 1
254 327 2446 3
254 327 2613 1
254 327 2633 1
254 327 2648 1
254 364 2198 1
254 364 2320 1
254 364 2328 1
254 364 2332 1
254 364 2434 1
254 364 2587 2
254 365 2600 2
254 366 1974 1
254 366 1977 1
254 367 2636 2
255 275 1658 1
255 275 2112 1
255 275 2627 1
255 276 1636 1
255 276 1638 1
255 276 2228 1
255 282 2659 1
255 283 2340 1
255 283 2434 1
255 283 2437 1
255 283 2446 2
255 283 2449 1
255 283 2576 1
255 283 2660 1
255 284 2607 1
255 290 2610 1
255 298 1657 2
255 298 1660 2
255 298 1827 2
255 298 1830 2
255 298 1945 1
255 298 2057 1
255 298 2332 1
255 298 2338 1
255 314 2609 1
255 315 2210 1
255 315 2224 2
255 318 1961 1
255 318 2619 1
255 319 1569 1
255 319 2660 2
255 345 1622 1
255 345 1642 1
255 345 1738 1
255 345 1742 3
255 345 1748 2
255 346 1571 1
255 346 2007 2
255 346 2203 1
255 346 2601 1
255 360 2209 1
255 364 2210 1
256 259 1899 1
256 259 1917 1
256 268 1911 1
256 268 1972 1
256 268 1992 1
256 282 1999 1
256 282 2327 1
256 282 2355 1
256 282 2359 1
256 282 2362 1
256 282 2367 1
256 307 1702 1
256 307 1735 1
256 307 1751 1
256 307 1754 1
256 307 1761 1
256 307 1763 1
256 307 1794 1
256 307 1808 1
256 307 1813 1
256 307 2272 1
256 312 1638 1
256 312 1873 1
256 312 1883 1
256 312 1912 1
256 312 1927 1
256 312 2347 1
256 312 2349 1
256 312 2381 1
256 312 2383 1
256 323 1914 3
256 323 1940 1
256 323 2203 2
256 323 2233 2
256 323 2238 1
256 323 2286 1
256 323 2300 1
256 323 2322 1
256 323 2324 1
256 323 2327 1
256 323 2331 1
256 323 2339 1
256 323 2347 1
256 323 2349 6
256 323 2370 4
256 323 2448 1
256 324 1671 1
256 324 1830 1
256 324 1850 1
256 324 1886 1
256 324 1917 1
256 324 2341 1
256 324 2371 1
256 326 2355 1
256 340 1828 1
256 340 1877 1
256 340 2201 1
256 340 2208 1
256 340 2326 1
256 340 2340 3
256 340 2386 1
256 340 2451 1
256 350 1890 1
256 350 2346 2
256 350 2379 1
256 354 2285 2
257 282 2285 1
257 282 2287 1
257 285 1988 1
257 285 2291 1
257 290 1834 1
257 290 2615 1
257 292 2644 1
257 294 2647 1
257 300 2622 1
257 301 1607 4
257 301 1632 2
257 301 1636 3
257 301 1640 2
257 301 1645 2
257 305 2182 1
257 313 2610 1
257 314 2615 2
257 315 1827 1
257 315 1842 1
257 315 1991 3
257 315 2206 1
257 315 2213 1
257 315 2311 1
257 315 2435 1
257 320 2632 1
257 323 2664 1
257 326 2626 1
257 327 1795 1
257 327 1797 2
257 327 1801 1
257 327 2350 1
257 327 2353 1
257 327 2355 1
257 327 2357 1
257 327 2398 1
257 327 2416 1
257 327 2451 2
257 327 2460 2
257 327 2463 1
257 327 2468 3
257 327 2477 1
257 327 2481 1
257 327 2486 3
257 327 2504 4
257 327 2511 1
257 327 2513 2
257 327 2520 1
257 327 2534 1
257 327 2546 5
257 327 2552 5
257 327 2559 3
257 327 2564 3
257 327 2569 2
257 327 2572 5
257 346 1700 1
257 346 1723 1
257 346 1727 1
257 346 1735 1
257 346 1770 1
257 364 1648 1
257 364 1653 1
257 364 1655 2
257 364 1658 1
257 364 1661 3
257 364 1666 3
257 364 1678 1
257 364 1682 4
257 364 1687 3
257 364 1699 2
257 364 1704 6
257 364 1720 2
257 364 1723 7
257 364 1731 5
257 364 1751 1
257 364 1753 1
257 364 1756 10
257 364 1769 5
257 364 1776 14
257 364 1804 1
257 364 1808 1
257 364 1810 1
257 364 1812 1
257 364 1826 1
257 364 1831 1
257 364 2343 2
257 364 2347 1
257 364 2410 1
257 364 2426 1
257 364 2433 3
257 364 2444 1
257 364 2461 1
257 364 2465 1
257 364 2478 1
257 364 2493 1
257 364 2495 4
257 364 2505 1
257 364 2514 1
257 364 2551 1
257 365 2600 1
258 263 1617 2
258 263 1635 1
258 263 1665 1
258 263 1667 10
258 263 1682 1
258 263 1690 2
258 263 1704 1
258 263 1713 5
258 263 1720 2
258 263 1774 1
258 263 1811 1
258 263 1933 1
258 263 1986 3
258 263 1990 1
258 263 2020 1
258 263 2027 1
258 309 1665 1
258 325 1583 1
258 325 1612 1
258 325 1660 3
258 325 1665 1
258 325 1691 2
258 325 1696 5
258 325 1704 3
258 325 1708 2
258 325 1714 3
258 325 1722 1
258 325 1724 2
258 325 1727 3
258 325 1731 2
258 325 1735 1
258 325 1737 9
258 325 1752 1
258 325 1754 1
258 325 1759 2
258 325 1762 11
258 325 1774 4
258 325 1779 2
258 325 1788 1
258 325 1794 2
258 325 1797 2
258 325 1801 6
258 325 1934 2
258 325 1957 1
258 325 1959 3
258 325 2031 1
258 329 1826 1
258 329 1908 1
258 348 1583 2
258 348 1618 1
258 348 1861 1
258 348 1912 1
258 348 1919 1
258 348 1932 1
259 268 1652 3
259 307 1652 1
259 307 1662 1
259 307 1666 1
259 307 1913 1
259 307 1927 1
259 312 1917 1
259 312 1922 1
259 323 1807 1
259 323 1812 2
259 323 1815 1
259 323 1906 2
259 323 1912 1
259 324 1567 1
259 324 1576 1
259 324 1578 1
259 324 1827 1
259 324 1830 2
259 324 1833 5
259 324 1917 1
259 324 1920 1
259 324 1923 2
259 324 1936 2
259 324 1940 1
259 324 1944 1
259 324 2090 2
259 324 2093 3
259 340 1927 1
260 272 2343 1
260 272 2360 1
260 284 2130 1
260 309 2199 1
260 309 2207 1
260 313 1609 1
260 313 2052 1
260 313 2419 1
260 318 2342 1
260 365 2055 1
261 272 1969 1
261 272 1981 2
261 272 2428 1
261 273 2562 2
261 278 2460 1
261 280 1993 1
261 280 1998 1
261 284 2204 1
261 286 2023 1
261 286 2305 1
261 286 2309 1
261 286 2574 1
261 292 1613 1
261 292 2089 1
261 292 2322 1
261 292 2496 1
261 294 1984 1
261 294 2030 2
261 294 2046 1
261 294 2050 2
261 294 2419 1
261 294 2454 1
261 294 2540 1
261 294 2645 1
261 299 2478 2
261 318 2136 1
261 318 2311 1
261 318 2423 1
261 320 2319 2
261 320 2422 1
261 320 2426 1
261 320 2535 1
261 320 2613 2
261 327 2647 2
261 331 2616 1
261 337 2675 2
261 349 2656 1
261 360 1848 1
261 360 2023 1
261 360 2549 1
261 360 2651 1
261 360 2677 2
261 366 2460 1
261 367 1657 2
261 367 1844 1
261 367 1861 1
261 367 1863 1
261 367 1887 4
261 367 1995 1
261 367 2032 1
261 367 2130 1
261 367 2134 1
261 367 2139 1
261 367 2247 1
261 367 2254 1
261 367 2260 2
261 367 2273 2
261 367 2281 1
261 367 2355 1
261 367 2374 1
261 367 2505 2
261 367 2509 1
261 367 2543 1
262 290 2455 1
262 318 2447 1
262 336 2585 1
262 365 2439 1
263 325 1665 1
263 325 1683 2
263 325 1687 3
263 325 1695 1
263 325 1705 1
263 325 1710 3
263 325 1716 1
263 325 1721 4
263 325 1726 1
263 325 1728 2
263 325 1731 3
263 325 1735 4
263 325 1745 2
263 325 1749 1
263 325 1751 1
263 325 1758 1
263 325 1773 1
263 325 1930 1
263 325 1952 1
263 329 1567 1
263 348 1612 1
263 348 1634 1
263 348 1667 1
263 348 1930 1
263 348 1962 1
263 348 2000 1
263 348 2014 1
263 348 2026 1
265 311 2080 1
265 311 2210 1
265 313 2457 1
265 323 2279 1
265 323 2423 1
265 324 2422 1
265 332 1980 1
265 332 2248 1
265 340 2254 1
265 340 2262 1
265 340 2289 1
265 340 2294 1
266 269 1627 1
266 270 2186 1
266 277 1594 1
266 277 1858 1
266 277 2118 1
266 277 2295 6
266 277 2512 1
266 277 2529 1
266 277 2552 2
266 277 2632 2
266 277 2636 1
266 277 2640 2
266 288 1861 1
266 288 2298 1
266 288 2541 1
266 288 2548 1
266 301 1826 1
266 302 2119 1
266 302 2138 1
266 302 2141 1
266 302 2144 1
266 302 2148 3
266 302 2154 2
266 302 2158 3
266 302 2162 1
266 302 2166 1
266 302 2169 1
266 302 2172 1
266 302 2192 1
266 302 2195 1
266 302 2198 1
266 302 2220 1
266 302 2231 1
266 302 2233 1
266 302 2242 1
266 302 2255 1
266 302 2318 1
266 302 2594 1
266 316 1859 1
266 322 1573 1
266 322 1646 1
266 322 1652 2
266 322 1659 1
266 322 1851 1
266 322 1858 2
266 322 1881 1
266 322 1884 1
266 322 1897 2
266 322 1976 1
266 322 1978 1
266 322 1983 1
266 322 2107 1
266 322 2239 1
266 322 2267 1
266 322 2281 1
266 322 2298 1
266 322 2300 1
266 322 2324 1
266 322 2331 1
266 322 2349 1
266 322 2391 1
266 322 2489 1
266 322 2499 1
266 322 2513 1
266 322 2522 1
266 322 2557 1
266 322 2590 1
266 322 2592 2
266 322 2672 2
266 328 1858 1
266 328 1976 1
266 328 2104 1
266 328 2112 1
266 328 2116 1
266 328 2120 3
266 328 2338 2
266 328 2487 1
266 328 2490 1
266 328 2499 1
266 328 2594 1
266 334 1860 1
266 334 2206 1
266 334 2216 1
266 334 2226 1
266 334 2263 1
266 348 1906 1
266 352 1782 1
266 352 1809 1
266 352 1817 1
266 357 1898 1
266 357 2118 1
266 357 2305 1
266 357 2308 1
266 357 2489 2
266 357 2635 2
267 339 2429 1
268 290 2348 1
268 296 2250 1
268 296 2369 1
268 298 1955 1
268 305 1955 2
268 305 1964 2
268 305 2254 2
268 307 1652 1
268 307 1654 1
268 307 1662 1
268 307 1883 2
268 307 1921 1
268 307 1992 1
268 307 2204 1
268 310 2367 1
268 312 1829 1
268 312 1834 1
268 312 1836 1
268 312 1899 1
268 312 1909 1
268 312 1911 1
268 312 2201 1
268 312 2337 1
268 314 2347 1
268 323 1921 1
268 323 1971 2
268 323 2118 1
268 323 2142 1
268 323 2374 1
268 323 2651 1
268 323 2668 1
268 324 1893 1
268 324 1917 1
268 324 1919 2
268 324 1922 1
268 324 2201 2
268 324 2208 1
268 324 2213 1
268 324 2219 1
268 324 2235 1
268 324 2334 1
268 324 2505 1
268 324 2573 1
268 340 1851 1
268 340 2133 1
268 340 2138 1
268 340 2337 1
268 340 2391 3
268 344 2366 1
268 350 1882 1
268 350 1895 3
268 350 1931 1
268 367 2359 1
269 282 2118 1
269 290 2351 1
269 296 1825 1
269 296 1934 1
269 306 1647 1
269 310 1647 2
269 319 1649 1
269 345 1646 1
269 366 2226 1
270 297 1942 1
270 297 1945 2
270 297 1949 1
270 297 1951 2
270 297 1954 3
270 297 1959 1
270 297 2173 1
270 297 2198 1
270 297 2210 2
270 297 2228 1
270 297 2238 1
270 297 2246 2
270 297 2253 1
270 297 2258 1
270 297 2261 1
270 311 2185 1
270 320 2186 1
270 324 2636 1
270 327 2629 1
270 331 1991 1
270 331 2005 2
270 331 2331 1
270 331 2336 1
270 331 2357 1
270 331 2430 1
270 331 2632 1
270 331 2661 1
270 337 2156 2
270 337 2159 1
270 337 2161 1
270 342 2657 1
270 352 1628 1
270 352 1635 2
270 352 1640 2
270 352 1866 1
270 352 1887 1
270 352 1992 1
270 352 1999 2
270 352 2005 2
270 352 2261 1
270 352 2408 1
270 360 2613 1
270 367 2607 1
271 273 1657 1
271 273 2204 1
271 273 2215 2
271 273 2223 1
271 273 2390 1
271 273 2516 1
271 273 2640 1
271 273 2645 1
271 273 2647 1
271 273 2649 1
271 273 2655 1
271 273 2670 1
271 290 2552 1
271 309 1877 1
271 309 1915 1
271 309 1945 1
271 309 2340 1
271 309 2604 1
271 309 2610 1
271 309 2668 3
271 322 2170 1
271 330 1598 2
271 330 1790 2
271 330 1794 2
271 330 1938 1
271 330 1940 1
271 330 2114 2
271 330 2243 1
271 330 2450 1
271 330 2483 1
271 330 2485 1
271 330 2503 1
271 330 2528 1
271 341 1589 1
271 341 1866 1
271 345 1593 1
271 345 1595 2
271 345 1601 2
271 345 1608 2
271 345 1612 6
271 345 1619 1
271 352 2166 2
271 357 1915 1
271 365 2553 1
272 280 1665 1
272 280 1992 1
272 290 2011 1
272 290 2166 1
272 292 1613 2
272 292 1843 2
272 292 2020 1
272 292 2025 1
272 292 2424 1
272 294 1963 1
272 294 2253 2
272 294 2258 1
272 294 2261 1
272 294 2270 1
272 294 2285 1
272 296 1674 1
272 318 2285 1
272 320 2423 1
272 320 2554 2
272 320 2592 1
272 320 2662 1
272 322 2132 1
272 343 2659 1
272 353 2655 1
272 355 1567 1
272 360 1845 1
272 364 2637 2
272 365 1994 1
272 367 1671 1
272 367 1704 1
272 367 1756 2
272 367 1761 1
272 367 1767 1
272 367 1774 1
272 367 1776 1
272 367 1808 1
272 367 1848 1
272 367 1971 1
272 367 2126 1
272 367 2262 1
273 277 1910 1
273 280 2130 2
273 290 2553 1
273 298 1649 1
273 309 1895 1
273 309 2105 1
273 309 2115 1
273 309 2256 12
273 309 2270 1
273 309 2278 1
273 309 2281 1
273 309 2286 9
273 309 2296 6
273 309 2304 3
273 309 2309 8
273 309 2322 3
273 309 2326 2
273 309 2330 6
273 309 2361 1
273 309 2477 1
273 309 2639 1
273 314 2553 1
273 322 2181 1
273 330 1942 1
273 330 2014 1
273 330 2107 1
273 330 2244 1
273 330 2562 1
273 341 1583 1
273 341 1588 1
273 341 1649 1
273 341 1652 2
273 341 1831 3
273 341 2031 1
273 341 2357 1
273 341 2377 1
273 341 2391 6
273 352 2231 1
273 360 2565 1
273 365 2133 1
273 365 2555 1
274 296 2422 1
274 299 1868 2
274 299 1872 4
274 299 1877 6
274 299 1885 15
274 299 1901 1
274 299 1905 4
274 299 1910 16
274 299 1927 1
274 299 1930 3
274 299 1934 1
274 299 1992 5
274 299 2398 1
274 299 2481 3
274 299 2528 1
274 299 2622 1
274 303 1949 1
274 303 1952 1
274 303 1954 1
274 303 1956 1
274 303 1962 1
274 303 1968 1
274 303 1972 1
274 303 1975 2
274 303 1979 1
274 303 1987 1
274 303 2019 1
274 303 2021 1
274 303 2155 2
274 303 2254 1
274 303 2295 1
274 312 1984 1
275 276 1945 1
275 276 2004 1
275 276 2013 4
275 276 2023 1
275 276 2047 1
275 276 2276 1
275 276 2321 1
275 276 2323 1
275 283 2636 1
275 296 2233 1
275 298 1657 1
275 298 2039 1
275 299 1965 1
275 300 2607 1
275 305 2209 2
275 305 2212 1
275 310 1647 1
275 313 2629 1
275 319 1635 1
275 319 1642 1
275 319 1647 1
275 319 1657 1
275 319 1833 3
275 319 2507 1
275 319 2513 1
275 319 2518 1
275 319 2521 1
275 319 2545 2
275 320 2235 1
275 323 1591 1
275 327 1828 2
275 334 1597 1
275 340 2237 1
275 340 2291 1
275 345 1646 2
275 345 1657 1
275 345 1660 1
275 345 1942 2
275 345 2275 2
275 345 2285 1
275 345 2288 1
275 345 2292 1
275 345 2296 2
275 345 2307 2
275 346 1802 1
275 346 2598 1
275 346 2613 2
275 364 2272 1
276 298 1647 1
276 298 1987 1
276 298 2210 1
276 307 1976 1
276 307 1980 1
276 315 2228 1
276 315 2233 5
276 315 2242 1
276 315 2244 1
276 315 2246 6
276 315 2253 2
276 315 2262 1
276 319 1583 3
276 319 1587 1
276 319 1988 1
276 319 1991 1
276 319 2002 4
276 319 2025 1
276 319 2092 1
276 319 2139 1
276 319 2215 1
276 319 2218 2
276 319 2307 1
276 319 2310 1
276 330 1607 2
276 330 1611 3
276 330 1616 2
276 330 1619 1
276 330 1626 4
276 330 1644 2
276 330 1649 1
276 340 1957 1
276 345 1570 2
276 345 1576 1
276 345 1865 1
276 345 1870 1
276 345 1879 2
276 345 1990 1
276 345 2041 1
276 346 1658 2
276 346 1670 1
276 346 1673 6
276 346 1681 4
276 346 1688 4
276 346 1693 15
276 346 1709 4
276 346 1714 12
276 346 1730 24
276 346 1770 3
276 346 1782 2
276 346 1790 1
276 346 1800 1
276 346 1803 5
276 346 1810 3
276 346 1821 2
276 346 1824 2
276 346 1832 1
276 346 2306 2
276 346 2309 3
276 346 2616 2
276 346 2630 1
276 352 2659 1
276 364 2216 1
277 288 1567 2
277 288 1589 1
277 288 1664 3
277 288 1694 1
277 288 1751 1
277 288 1826 3
277 288 1835 1
277 288 1853 2
277 288 1859 1
277 288 1865 1
277 288 1868 1
277 288 1877 1
277 288 1892 1
277 288 1898 2
277 288 1960 1
277 288 1962 1
277 288 1974 3
277 288 1978 4
277 288 1983 1
277 288 1987 1
277 288 1990 1
277 288 1992 1
277 288 2004 1
277 288 2079 1
277 288 2118 2
277 288 2142 1
277 288 2144 1
277 288 2289 1
277 288 2292 1
277 288 2295 1
277 288 2331 1
277 288 2344 1
277 288 2390 1
277 288 2437 1
277 288 2457 1
277 288 2468 1
277 288 2471 1
277 288 2485 2
277 288 2491 1
277 288 2505 2
277 288 2509 2
277 288 2516 4
277 288 2521 1
277 288 2523 2
277 288 2527 1
277 288 2529 3
277 288 2551 3
277 302 1827 1
277 302 2092 1
277 302 2236 1
277 302 2242 1
277 302 2265 1
277 302 2495 1
277 316 1827 2
277 316 1853 1
277 316 1859 1
277 316 1868 1
277 316 1969 1
277 316 1992 1
277 316 2120 1
277 316 2300 1
277 316 2405 1
277 322 1597 1
277 322 1600 2
277 322 1603 1
277 322 1664 1
277 322 1857 2
277 322 1862 1
277 322 1895 1
277 322 1994 1
277 322 2033 1
277 322 2120 1
277 322 2330 1
277 322 2408 1
277 322 2481 1
277 322 2483 1
277 322 2493 1
277 322 2495 1
277 322 2512 1
277 322 2532 1
277 326 2520 1
277 328 1854 1
277 328 1858 1
277 328 2278 1
277 328 2300 1
277 328 2339 2
277 328 2402 1
277 328 2404 1
277 328 2481 1
277 334 1992 1
277 334 1995 1
277 334 2030 1
277 334 2074 1
277 334 2142 1
277 334 2236 1
277 334 2352 1
277 334 2356 1
277 334 2385 1
277 334 2587 1
277 357 1574 1
277 357 1579 1
277 357 1583 4
277 357 1588 1
277 357 1648 3
277 357 1746 1
277 357 1761 1
277 357 1767 1
277 357 1835 1
277 357 1859 1
277 357 1892 1
277 357 1962 2
277 357 1975 2
277 357 2289 1
277 357 2295 2
277 357 2300 1
277 357 2387 1
277 357 2392 1
277 357 2408 1
277 357 2417 1
277 357 2419 1
277 357 2424 1
277 357 2473 2
277 357 2482 2
277 357 2493 1
277 357 2499 1
277 357 2632 2
277 357 2636 1
277 367 2522 1
278 289 1938 1
278 289 1941 3
278 289 1945 2
278 289 1952 1
278 289 1965 1
278 289 2192 2
278 289 2195 1
278 289 2198 1
278 289 2223 1
278 289 2234 1
278 289 2250 1
278 289 2252 1
278 289 2255 2
278 289 2275 1
278 289 2281 1
278 297 1776 1
278 297 1795 2
278 297 1802 2
278 297 1817 1
278 297 1821 1
278 326 2486 1
278 332 2089 2
278 332 2171 1
278 332 2526 1
278 354 2086 2
278 354 2092 1
278 354 2146 1
278 354 2240 1
278 354 2243 1
278 365 2472 1
278 366 1866 1
278 366 2082 4
278 366 2300 1
278 366 2312 1
278 366 2318 2
278 366 2399 1
278 366 2469 1
278 366 2524 1
278 366 2529 1
278 367 2469 1
278 368 2097 1
278 368 2432 1
278 368 2434 1
278 368 2533 1
278 368 2617 1
278 369 2190 1
279 300 2652 1
279 326 2656 1
279 337 2150 1
279 337 2162 1
279 337 2164 3
279 337 2169 1
279 337 2183 1
279 337 2186 1
279 337 2260 3
279 337 2522 2
279 337 2594 2
279 337 2657 1
279 364 2212 1
279 369 2107 1
279 369 2274 1
279 369 2426 1
279 369 2542 1
279 369 2558 1
279 369 2590 1
279 369 2654 1
280 284 2017 1
280 284 2249 1
280 284 2333 1
280 284 2346 1
280 286 1983 1
280 286 2003 1
280 286 2406 1
280 290 1950 1
280 290 1963 1
280 290 1978 1
280 290 2003 1
280 290 2008 1
280 290 2092 1
280 290 2111 2
280 290 2124 1
280 290 2129 3
280 290 2136 1
280 290 2149 1
280 290 2247 1
280 290 2253 1
280 290 2299 1
280 290 2323 4
280 290 2328 1
280 290 2330 2
280 290 2358 1
280 290 2366 1
280 290 2371 1
280 290 2380 1
280 292 1835 2
280 292 1962 1
280 292 1970 2
280 292 1981 2
280 292 1993 1
280 292 1999 1
280 292 2427 1
280 292 2436 1
280 292 2439 2
280 292 2495 1
280 298 1710 1
280 298 1767 1
280 300 1945 2
280 300 2066 1
280 300 2068 1
280 300 2070 1
280 300 2109 1
280 300 2163 1
280 300 2207 1
280 300 2224 1
280 300 2242 2
280 300 2352 1
280 302 2524 1
280 308 1658 2
280 308 1690 4
280 308 1699 1
280 308 1704 1
280 308 1706 1
280 308 2018 1
280 314 1568 1
280 314 1573 2
280 314 1576 1
280 314 1579 2
280 314 1583 2
280 314 1586 2
280 314 1590 2
280 314 1595 3
280 314 1600 5
280 314 1609 2
280 314 1617 1
280 314 1630 3
280 314 1634 9
280 314 1656 1
280 314 1841 1
280 314 1844 7
280 314 1853 4
280 314 1858 2
280 314 1863 1
280 314 1867 4
280 314 1874 26
280 314 1909 1
280 314 1911 9
280 314 1921 19
280 314 1942 1
280 314 1951 3
280 314 1978 1
280 314 2020 2
280 314 2046 1
280 314 2048 1
280 314 2065 1
280 320 1996 2
280 320 2147 1
280 326 1659 1
280 326 2020 1
280 334 2525 1
280 343 2655 1
280 360 2406 1
280 360 2416 1
280 365 2008 1
280 365 2177 1
280 365 2197 1
280 367 2505 1
280 369 2247 1
282 287 1592 3
282 287 1596 1
282 287 1627 1
282 287 1641 2
282 287 1651 1
282 287 1656 1
282 287 1837 2
282 287 1840 1
282 287 1856 1
282 287 1875 1
282 287 1879 1
282 287 1940 1
282 287 2214 1
282 287 2217 1
282 287 2376 1
282 287 2380 3
282 295 2379 1
282 296 2116 1
282 296 2383 1
282 306 1665 1
282 306 1667 2
282 306 1670 1
282 306 1761 1
282 306 1855 1
282 306 1857 1
282 306 1868 1
282 306 1873 1
282 306 1877 1
282 306 1998 3
282 306 2004 1
282 306 2019 1
282 306 2032 1
282 306 2038 24
282 306 2072 2
282 306 2080 1
282 306 2082 6
282 306 2089 2
282 306 2092 3
282 306 2112 1
282 306 2222 1
282 306 2333 1
282 306 2366 1
282 306 2650 1
282 307 2296 1
282 310 2118 1
282 310 2227 1
282 320 1952 1
282 323 1985 1
282 323 1987 1
282 323 2268 1
282 323 2278 1
282 323 2301 1
282 324 2367 1
282 327 1978 1
282 337 2639 3
282 342 1630 1
282 342 1664 1
282 342 2306 1
282 342 2631 1
282 343 2603 1
282 346 2658 1
282 350 2267 1
282 352 2654 1
283 287 2660 1
283 298 2335 1
283 298 2337 1
283 298 2447 1
283 305 2582 1
283 342 2662 1
283 343 2251 5
283 346 2314 1
283 346 2325 1
283 346 2327 7
283 346 2443 1
284 286 1991 1
284 286 2002 2
284 290 1657 1
284 290 1659 2
284 290 1826 1
284 290 2003 1
284 300 1659 1
284 300 1826 1
284 300 1829 1
284 300 1961 1
284 300 1963 1
284 300 2112 1
284 300 2251 2
284 300 2263 1
284 300 2333 1
284 300 2348 1
284 300 2641 1
284 308 1829 1
284 308 2002 1
284 308 2004 1
284 308 2246 1
284 308 2249 2
284 313 2131 1
284 313 2135 1
284 313 2200 1
284 322 2123 1
284 326 1960 1
284 326 1966 1
284 326 1974 1
284 326 2006 1
284 326 2221 1
284 326 2246 1
284 326 2248 1
284 326 2250 1
284 354 2484 1
284 367 1994 1
284 367 2007 2
284 367 2204 1
284 367 2210 1
285 290 2351 1
285 295 2189 1
285 295 2215 1
285 296 1828 1
285 296 1831 1
285 296 1874 1
285 296 1878 2
285 296 2227 1
285 296 2233 1
285 298 2221 1
285 304 2215 2
285 307 1979 1
285 340 2309 2
285 340 2312 1
285 340 2314 3
285 340 2370 1
285 344 1851 1
285 344 1855 1
285 344 1912 1
285 344 1924 2
285 344 1928 1
285 344 1987 1
285 344 2124 1
285 350 1940 1
285 362 1870 1
285 362 2331 2
285 362 2337 1
285 364 1943 1
286 290 2008 1
286 292 2302 1
286 294 2429 1
286 308 2001 2
286 313 2002 1
286 318 2317 2
286 318 2321 1
286 318 2559 1
286 326 2160 1
286 360 1657 2
286 360 1826 5
286 360 1832 1
286 360 1834 2
286 360 1837 5
286 360 1843 10
286 360 1954 1
286 360 1956 1
286 360 1964 1
286 360 1970 2
286 360 1976 1
286 360 1988 2
286 360 1991 3
286 360 2019 6
286 360 2087 2
286 360 2093 1
286 360 2103 1
286 360 2119 1
286 360 2126 1
286 360 2147 1
286 360 2150 8
286 360 2162 1
286 360 2166 1
286 360 2169 2
286 360 2172 2
286 360 2176 1
286 360 2180 1
286 360 2182 4
286 360 2208 1
286 360 2212 1
286 360 2221 1
286 360 2223 1
286 360 2225 2
286 360 2232 1
286 360 2244 2
286 360 2279 1
286 360 2297 2
286 360 2300 3
286 360 2306 1
286 360 2311 1
286 360 2315 1
286 360 2319 1
286 360 2321 2
286 360 2338 6
286 360 2345 1
286 360 2354 1
286 360 2363 1
286 360 2365 1
286 360 2406 2
286 360 2420 2
286 360 2425 1
286 360 2447 4
286 360 2454 2
286 360 2480 3
286 360 2531 1
286 360 2533 1
286 360 2535 2
286 360 2563 2
286 360 2568 2
286 360 2574 2
286 360 2581 2
286 360 2584 1
286 360 2610 1
286 360 2641 1
286 360 2660 1
286 360 2672 4
286 360 2679 1
286 367 1580 2
286 367 1610 4
286 367 1617 2
286 367 1622 2
286 367 1637 3
287 290 2361 1
287 296 1827 1
287 299 2447 1
287 306 2014 1
287 306 2017 1
287 320 2247 1
287 323 2314 1
287 323 2374 1
287 337 2638 1
287 340 2368 1
287 342 1919 1
287 362 1690 1
287 362 1707 1
287 362 1752 1
287 362 1765 2
287 362 1771 1
287 362 1775 1
287 362 1783 1
287 362 1790 1
287 362 1801 2
287 362 1806 2
287 362 1821 1
287 362 1823 1
288 290 2520 1
288 293 2672 1
288 297 2165 1
288 302 1651 1
288 302 1662 1
288 302 2263 1
288 316 1587 1
288 316 1589 1
288 316 1648 1
288 316 1651 1
288 316 1655 2
288 316 1662 1
288 316 1664 1
288 316 1666 1
288 316 1720 1
288 316 1828 2
288 316 1833 1
288 316 1862 2
288 316 1867 1
288 316 1870 1
288 316 1890 1
288 316 1939 1
288 316 1947 1
288 316 1949 5
288 316 1955 2
288 316 1965 2
288 316 1984 1
288 316 1986 2
288 316 1989 1
288 316 1992 1
288 316 1997 1
288 316 2035 1
288 316 2059 1
288 316 2115 1
288 316 2231 1
288 316 2236 3
288 316 2242 1
288 316 2261 1
288 316 2300 2
288 316 2330 1
288 316 2392 1
288 316 2404 1
288 316 2485 1
288 316 2496 1
288 322 1896 1
288 322 1970 1
288 322 2266 1
288 322 2298 2
288 322 2328 1
288 322 2333 1
288 322 2440 1
288 322 2536 1
288 322 2595 1
288 328 1859 1
288 328 1898 1
288 328 2115 1
288 328 2126 3
288 328 2130 1
288 328 2159 2
288 328 2247 1
288 328 2268 2
288 328 2278 1
288 328 2552 1
288 334 1630 1
288 334 1862 1
288 334 2000 1
288 334 2038 1
288 334 2040 5
288 334 2047 1
288 334 2053 3
288 334 2057 2
288 334 2127 7
288 334 2135 2
288 334 2138 1
288 334 2140 2
288 334 2263 1
288 334 2302 1
288 334 2390 1
288 334 2493 1
288 334 2496 1
288 334 2559 1
288 357 1650 1
288 357 1973 1
288 357 1976 1
288 357 2030 1
288 357 2107 7
288 357 2233 1
288 357 2268 1
288 357 2289 2
288 357 2292 1
288 357 2473 1
288 357 2499 1
288 357 2558 2
288 357 2565 1
288 357 2569 3
288 357 2573 1
288 357 2575 2
288 357 2579 1
288 357 2582 1
288 357 2585 1
288 357 2587 1
288 357 2594 1
289 295 2427 1
289 299 1755 1
289 299 2015 1
289 299 2398 1
289 299 2410 1
289 303 2039 1
289 303 2486 1
289 303 2492 1
289 305 1949 1
289 308 2184 1
289 337 2177 1
289 354 1826 1
289 361 2497 1
289 365 2496 1
289 367 2481 1
289 368 2522 1
290 292 2006 1
290 292 2013 1
290 294 1998 1
290 296 2352 1
290 300 1658 4
290 300 1670 3
290 300 1674 1
290 300 1676 16
290 300 1693 5
290 300 1701 15
290 300 1717 77
290 300 1797 15
290 300 1813 13
290 300 1827 1
290 300 1976 1
290 300 2034 1
290 300 2036 5
290 300 2047 4
290 300 2052 7
290 300 2065 5
290 300 2084 2
290 300 2091 1
290 300 2094 1
290 300 2247 1
290 300 2412 1
290 300 2466 1
290 304 2355 1
290 308 2021 1
290 308 2032 1
290 312 2341 1
290 314 1952 1
290 314 1954 1
290 314 1961 1
290 314 1972 3
290 314 1977 1
290 314 1989 1
290 314 1993 1
290 314 2001 1
290 314 2112 1
290 314 2255 1
290 314 2299 18
290 314 2321 1
290 314 2324 2
290 314 2355 1
290 314 2357 1
290 314 2360 1
290 314 2364 6
290 314 2462 1
290 314 2478 1
290 314 2486 1
290 314 2490 1
290 314 2492 2
290 314 2497 1
290 314 2504 1
290 314 2507 3
290 314 2512 1
290 314 2524 6
290 314 2642 3
290 318 2179 1
290 326 2527 1
290 330 2552 2
290 337 2656 1
290 340 2341 1
290 340 2347 1
290 344 2350 1
290 362 2352 1
290 365 1996 1
290 366 2488 1
290 369 2652 1
292 294 1850 1
292 294 2338 1
292 294 2496 1
292 318 2023 1
292 318 2025 1
292 318 2307 1
292 318 2496 1
292 320 1826 1
292 320 2115 1
292 320 2341 1
292 320 2343 1
292 320 2424 1
292 355 1609 2
292 355 2313 1
292 355 2496 1
292 360 1970 1
292 360 2301 2
292 360 2312 1
292 360 2316 1
292 365 2017 1
292 366 2464 1
292 367 1618 1
292 367 1622 1
292 367 1628 1
292 367 1654 1
292 367 1656 2
292 367 2314 1
293 302 2494 1
293 334 1826 1
293 338 1595 1
293 338 1602 2
293 338 1749 1
293 338 1760 1
293 338 1762 2
293 338 1766 1
293 338 1837 2
293 338 1889 1
293 364 1646 1
294 299 2479 1
294 302 2522 1
294 311 2221 1
294 311 2224 1
294 311 2230 1
294 318 2284 2
294 318 2600 2
294 320 1657 4
294 320 2018 1
294 320 2020 1
294 320 2022 3
294 320 2342 1
294 353 2658 1
294 360 2682 1
294 365 2254 1
294 366 2460 1
294 367 1849 1
294 367 1989 1
294 367 2205 1
294 367 2300 1
294 367 2302 2
294 367 2355 1
295 304 2332 1
295 304 2339 1
295 304 2398 2
295 304 2401 1
295 304 2593 3
295 310 2328 2
295 310 2332 1
295 314 2351 1
295 315 2277 1
295 316 2540 1
295 344 1829 1
295 344 2332 1
295 344 2398 1
295 344 2400 1
295 346 1983 1
295 362 2118 1
295 362 2326 1
295 362 2328 1
295 362 2331 1
295 368 2222 1
296 304 1897 1
296 304 2223 3
296 304 2227 1
296 304 2387 1
296 306 2294 1
296 306 2310 1
296 315 1834 1
296 326 1674 1
296 326 1677 1
296 326 1718 6
296 342 1826 1
296 344 2223 1
296 344 2387 1
296 360 2356 1
296 362 1830 1
296 362 1872 1
296 362 2121 1
296 362 2216 1
296 362 2337 1
296 362 2341 1
297 300 2671 1
297 324 2618 1
297 343 1598 2
297 343 1611 3
297 343 1615 2
297 343 1618 4
297 343 1652 1
297 343 1656 1
297 343 1664 1
297 343 1836 2
297 343 1840 2
297 343 1862 2
297 343 1989 1
297 343 2073 1
297 343 2079 1
297 343 2095 1
297 343 2119 1
297 343 2121 1
297 343 2124 5
297 343 2130 2
297 343 2154 1
297 343 2301 1
297 343 2545 2
297 343 2551 1
297 343 2557 2
297 343 2560 2
297 343 2563 1
297 343 2565 1
297 343 2570 1
297 343 2575 5
297 343 2581 1
297 343 2584 1
297 349 1649 1
297 352 2261 1
297 353 2162 1
297 353 2317 1
297 353 2443 2
297 353 2447 1
297 353 2453 1
297 369 2185 1
297 369 2623 1
298 305 1955 1
298 305 1977 2
298 305 2253 1
298 305 2261 1
298 305 2265 1
298 309 1590 11
298 309 1602 4
298 309 1630 1
298 309 1638 2
298 319 1572 1
298 319 2205 1
298 319 2266 1
298 323 1648 1
298 345 1648 1
298 345 1829 1
298 345 1831 2
298 345 1949 1
298 346 1944 1
298 346 2326 1
298 346 2333 2
298 364 1957 1
299 300 2465 1
299 303 2041 1
299 303 2063 1
299 303 2065 1
299 303 2075 1
299 303 2079 1
299 303 2090 1
299 303 2310 1
299 303 2313 1
299 303 2393 1
299 306 2450 1
299 311 2232 1
299 320 2210 1
299 361 2001 1
299 361 2552 1
299 361 2559 1
299 361 2577 1
299 362 2278 1
300 305 2625 1
300 308 2006 1
300 308 2017 2
300 308 2111 1
300 314 1966 2
300 314 1988 1
300 314 2010 1
300 314 2412 1
300 314 2418 1
300 316 2142 1
300 320 2147 1
300 326 1828 1
300 326 1960 1
300 326 1962 3
300 326 2017 1
300 327 2621 2
300 334 2518 1
300 353 2670 1
300 360 2014 1
300 360 2017 2
300 365 1995 1
300 365 2016 1
300 365 2131 1
300 365 2144 2
300 365 2152 3
300 365 2165 1
300 365 2235 1
300 365 2240 1
300 365 2242 1
300 365 2245 2
301 328 1827 1
301 338 1640 1
301 338 1656 1
301 347 1840 1
302 316 1583 1
302 316 1585 1
302 316 1646 1
302 316 1659 3
302 316 1855 1
302 316 1859 2
302 316 1872 1
302 316 1964 1
302 320 2521 1
302 322 1597 3
302 322 1898 1
302 322 2089 1
302 322 2102 1
302 322 2105 1
302 322 2336 1
302 322 2339 1
302 322 2342 3
302 322 2588 1
302 322 2649 2
302 328 2582 1
302 328 2586 1
302 334 1567 1
302 334 1576 1
302 334 1583 1
302 334 1586 1
302 334 1601 2
302 334 1712 1
302 334 1769 2
302 334 1791 2
302 334 1816 1
302 334 1950 1
302 334 1969 1
302 334 1981 1
302 334 1994 6
302 334 2001 3
302 334 2008 1
302 334 2012 1
302 334 2015 1
302 334 2018 1
302 334 2023 3
302 334 2103 1
302 334 2240 2
302 334 2429 1
302 334 2432 2
302 334 2436 1
302 334 2439 9
302 334 2451 1
302 334 2453 1
302 334 2456 3
302 334 2460 1
302 334 2462 2
302 334 2466 1
302 334 2470 2
302 334 2475 1
302 334 2477 1
302 334 2484 2
302 334 2500 1
302 334 2507 1
302 357 1898 1
302 357 2266 1
302 357 2269 1
302 357 2289 1
302 357 2300 1
302 357 2405 1
302 357 2474 1
302 357 2596 1
302 357 2601 5
302 357 2611 3
302 357 2617 2
302 357 2625 2
302 357 2638 1
303 361 2168 1
303 361 2460 1
304 310 2396 2
304 344 1930 1
304 344 1936 1
304 344 2125 1
304 344 2186 1
304 344 2188 1
304 344 2192 3
304 344 2196 2
304 344 2199 3
304 344 2203 1
304 344 2207 8
304 344 2217 2
304 344 2222 1
304 344 2228 3
304 344 2232 1
304 344 2235 2
304 344 2263 1
304 344 2283 1
304 344 2285 1
304 344 2288 1
304 344 2311 2
304 344 2314 2
304 344 2321 9
304 344 2331 2
304 344 2337 2
304 344 2351 1
304 344 2356 3
304 344 2380 2
304 344 2383 3
304 344 2389 1
304 344 2398 2
305 314 2617 1
305 315 1989 1
305 315 2409 1
305 315 2631 1
305 315 2642 1
305 319 1827 1
305 319 1953 1
305 319 1967 2
305 319 1978 1
305 319 2244 1
305 319 2251 1
305 327 1571 1
305 327 1838 1
305 327 1841 1
305 327 1843 1
305 327 1921 1
305 327 2026 1
305 327 2028 1
305 327 2047 1
305 327 2053 4
305 327 2059 1
305 327 2062 2
305 327 2068 1
305 327 2071 1
305 327 2074 1
305 327 2078 1
305 327 2083 1
305 327 2094 1
305 327 2098 1
305 327 2103 2
305 327 2122 2
305 327 2126 1
305 327 2137 1
305 327 2145 1
305 327 2148 1
305 327 2198 1
305 327 2320 1
305 327 2342 1
305 327 2444 5
305 327 2591 1
305 327 2593 1
305 340 2665 1
305 345 2249 2
305 352 1791 1
305 364 1599 1
305 364 1603 1
305 364 1835 1
305 364 1936 1
305 364 1989 1
305 364 1992 1
305 364 2188 1
305 364 2636 1
305 365 2603 1
306 327 2285 1
306 332 2434 1
306 337 2637 1
306 342 1827 1
306 342 1939 1
306 342 2146 1
306 342 2196 5
306 342 2207 1
306 342 2325 2
306 342 2494 1
306 342 2536 1
306 345 1647 1
306 349 2602 1
306 361 2446 1
307 312 1896 1
307 323 1913 1
307 323 1921 2
307 332 2249 1
307 340 1673 1
307 340 1828 5
307 340 1837 1
307 340 1927 1
307 340 1986 1
307 340 2236 1
307 340 2242 1
307 340 2246 1
307 340 2325 1
307 340 2327 1
307 340 2401 1
307 349 2210 1
307 354 2283 1
307 359 1772 1
307 364 1979 1
307 364 2255 1
308 314 1827 1
308 314 1997 1
308 314 2114 1
308 314 2521 1
308 326 1575 1
308 326 1583 2
308 326 1586 2
308 326 1590 4
308 326 1595 2
308 326 1599 2
308 326 1604 2
308 326 1610 5
308 326 1625 3
308 326 1631 1
308 326 1636 3
308 326 1642 1
308 326 1652 2
308 326 1655 1
308 326 1657 1
308 326 1661 1
308 326 1870 1
308 326 1874 2
308 326 1891 1
308 326 1957 3
308 326 1961 1
308 326 1973 1
308 326 2015 1
308 326 2017 2
308 326 2021 4
308 326 2094 3
308 326 2120 1
308 326 2122 1
308 326 2124 2
308 326 2128 1
308 326 2132 2
308 326 2136 2
308 326 2187 2
308 326 2192 1
308 326 2194 2
308 326 2199 3
308 326 2204 1
308 326 2208 1
308 326 2213 1
308 326 2219 5
308 326 2225 2
308 326 2228 1
308 326 2231 1
308 326 2235 1
308 326 2249 3
308 326 2334 2
308 326 2338 1
308 326 2340 1
308 326 2350 1
308 326 2370 1
308 365 1997 1
309 316 2164 1
309 320 2147 1
309 330 1872 1
309 330 1902 1
309 330 1904 2
309 330 2147 1
309 330 2248 2
309 330 2390 1
309 330 2598 1
309 334 1905 1
309 341 1872 1
309 341 1878 2
309 341 1881 1
309 341 1884 1
309 341 2238 1
309 353 2218 1
309 360 2565 1
310 344 2290 1
310 362 2328 1
310 362 2333 1
311 319 1826 1
311 320 2473 1
311 332 1955 2
311 332 2288 1
311 340 1959 1
311 340 1980 1
311 367 2472 1
311 368 2324 1
311 368 2326 1
311 368 2329 8
311 368 2339 3
311 368 2344 2
311 368 2347 14
311 368 2362 4
311 368 2368 1
311 368 2373 2
311 368 2379 1
311 368 2381 3
311 368 2385 7
312 323 1675 1
312 323 1880 1
312 323 1911 1
312 323 1918 1
312 324 1660 1
312 324 1880 1
312 324 1901 1
312 324 2339 2
312 340 2337 1
312 340 2340 1
312 349 2624 1
312 350 1903 1
312 350 1917 2
312 350 2133 1
312 350 2349 2
312 364 1941 1
313 365 2124 2
314 320 2000 1
314 326 1662 1
314 326 1666 1
314 326 1969 1
314 326 1973 1
314 326 2093 1
314 326 2460 1
314 326 2605 1
314 327 2614 1
314 330 2552 1
314 331 2149 1
314 346 2607 1
314 357 2149 1
314 364 2619 1
314 366 2488 1
315 320 2634 1
315 327 2314 1
315 327 2626 1
315 360 2644 1
315 364 2159 1
315 364 2161 3
315 364 2166 1
315 364 2169 5
315 364 2179 5
315 364 2185 1
315 364 2434 2
315 364 2444 1
315 367 2639 1
316 319 1592 1
316 319 1598 1
316 322 1852 3
316 322 1971 1
316 322 2265 1
316 322 2478 1
316 328 1652 1
316 328 1904 1
316 328 1919 1
316 328 1977 1
316 328 1981 1
316 328 2109 1
316 328 2172 2
316 328 2175 1
316 328 2196 1
316 328 2213 1
316 328 2224 1
316 328 2227 1
316 328 2265 1
316 328 2299 2
316 328 2346 1
316 328 2360 2
316 328 2372 1
316 328 2479 1
316 328 2523 1
316 328 2531 1
316 328 2535 1
316 328 2540 1
316 328 2552 1
316 328 2582 1
316 328 2593 1
316 333 1706 1
316 333 1751 1
316 333 1761 1
316 333 1826 1
316 334 1583 1
316 334 1854 2
316 334 1861 2
316 334 1986 1
316 334 1991 1
316 334 2016 1
316 334 2343 1
316 334 2345 2
316 334 2389 2
316 334 2497 1
316 334 2508 1
316 334 2531 1
316 357 1868 1
316 357 1871 1
316 357 1960 1
316 357 2115 1
316 357 2127 1
316 357 2348 1
316 357 2406 1
316 357 2592 1
317 331 1876 1
317 335 1612 1
317 335 1750 1
317 335 1755 2
317 335 1771 2
317 335 1826 1
317 335 2082 1
317 335 2184 1
317 335 2190 2
317 335 2273 1
317 335 2275 2
317 335 2356 1
317 335 2364 2
317 335 2367 1
317 335 2370 1
317 335 2372 2
317 359 1590 1
317 359 1592 1
317 359 1619 1
317 359 1639 1
317 359 1648 1
317 359 1670 2
317 359 1679 1
317 359 1835 2
317 359 1838 2
317 359 2169 1
317 359 2255 3
317 359 2352 2
317 359 2444 1
317 359 2516 1
318 320 2413 2
318 320 2422 2
318 355 1989 1
318 355 1993 2
318 355 2494 1
318 355 2496 1
318 360 1986 2
318 360 2315 2
318 360 2318 5
318 360 2689 1
318 365 2250 1
318 366 2461 1
318 367 2125 1
318 367 2129 1
318 367 2271 2
318 367 2311 1
318 367 2580 1
318 367 2583 2
319 323 1648 1
319 323 1988 1
319 326 1826 1
319 345 1657 1
319 345 1842 1
319 345 1873 1
319 345 2050 1
319 345 2058 1
319 345 2660 1
320 323 2213 1
320 327 2631 1
320 352 2610 1
320 355 1658 1
320 355 2411 1
320 360 2429 1
320 360 2555 1
320 360 2558 1
320 360 2645 1
320 360 2649 1
320 360 2681 1
320 367 2007 1
320 367 2030 1
320 367 2033 1
320 367 2365 1
320 367 2371 2
320 367 2421 1
320 367 2427 2
320 367 2473 1
320 367 2487 1
320 367 2489 1
320 367 2516 1
320 367 2528 1
320 367 2530 1
320 367 2570 1
320 367 2656 1
320 368 2466 1
320 369 2193 1
322 328 1625 1
322 328 1627 1
322 328 1638 1
322 328 1642 1
322 328 1645 1
322 328 1660 1
322 328 1662 1
322 328 1833 2
322 328 1944 1
322 328 1948 1
322 328 1976 1
322 328 1984 1
322 328 2002 1
322 328 2033 1
322 328 2300 1
322 328 2315 1
322 328 2318 1
322 328 2320 1
322 328 2322 1
322 328 2349 1
322 328 2481 1
322 328 2490 1
322 328 2495 1
322 328 2564 1
322 328 2567 3
322 328 2589 1
322 331 2193 1
322 331 2202 1
322 331 2215 1
322 334 1600 1
322 334 1658 1
322 334 1855 1
322 334 1897 2
322 334 2239 2
322 334 2284 1
322 334 2490 1
322 334 2557 1
322 334 2671 1
322 338 1826 1
322 347 1827 1
322 348 1906 1
322 352 2166 2
322 357 1762 1
322 357 1827 2
322 357 1830 1
322 357 1860 2
322 357 1910 1
322 357 1912 1
322 357 1921 1
322 357 1940 1
322 357 1995 2
322 357 2029 1
322 357 2079 1
322 357 2125 1
322 357 2132 1
322 357 2147 1
322 357 2178 1
322 357 2190 1
322 357 2204 2
322 357 2208 1
[truncated: 6,425 more chars]
